# Supplementary material for: Snapshots of actin and tubulin folding inside the TRiC chaperonin
Source: Nat Struct Mol Biol. 2022 Apr 21;29(5):420–9. doi: 10.1038/s41594-022-00755-1 (PMC9113939; doi:10.1038/s41594-022-00755-1)
Supplement: Supplementary file 4 — List of peptides identified in LC–MS/MS. Table includes columns denoting significance of data, –log (P value), difference value based on intensity difference between TRiC and control samples (positive values, enriched; negative values, downregulation), protein IDs and protein names, gene names, and details on number of peptides, sequence coverage, and intensity. [file 41594_2022_755_MOESM4_ESM.xlsx]

## Sheet: JK1-8_volcano plot matrix
Significant	_-LOG(P-value)	Difference	Protein IDs	Majority protein IDs	Protein names	Gene names	Symbol color	Symbol type	Symbol size	Show label	Only identified by site	Reverse	Potential contaminant	Peptides	Razor + unique peptides	Unique peptides	Sequence coverage [%]	Unique + razor sequence coverage [%]	Unique sequence coverage [%]	Mol. weight [kDa]	Q-value	Score	Intensity	MS/MS count	LFQ intensity JK1	LFQ intensity JK2	LFQ intensity JK3	LFQ intensity JK4	LFQ intensity JK5	LFQ intensity JK6	LFQ intensity JK7	LFQ intensity JK8
	0.0280985	0.0095706	B4DNE4;A0A024RA87;G3V1Q4;A0A023T695;B4DUD6;Q8TC62;E7ES33;Q3LIE9;A4GYY8;A8K3D0;E7EPK1;Q16181;B4DPQ6;A0A0U1RRM2;Q59EY4;A4D1Y2;Q5JXL7;A0A0U1RRH9;A0A0U1RRE1;Q3B7A3	B4DNE4;A0A024RA87;G3V1Q4;A0A023T695;B4DUD6;Q8TC62;E7ES33;Q3LIE9;A4GYY8;A8K3D0;E7EPK1;Q16181;B4DPQ6;A0A0U1RRM2;Q59EY4;A4D1Y2	Septin-7	SEPT7;Nbla02942;DKFZp686F17268;LOC392884	Color2 [DarkGray]	1	4					5	5	5	20.2	20.2	20.2	44.644	0	4.4972	4451800	16	17.9534	17.8055	17.7967	18.1137	17.8799	18.1838	17.7651	17.8788
+	1.75064	-1.1595	F5H6N1;A0A023T6R1;P61326;Q96A72;F5H3U9;F5H6P7	F5H6N1;A0A023T6R1;P61326;Q96A72	Protein mago nashi homolog;Protein mago nashi homolog 2	MAGOHB;FLJ10292;MAGOH	Color2 [DarkGray]	1	4					4	4	4	43.3	43.3	43.3	10.715	0	3.3529	2767900	9	17.1424	17.4938	17.9399	18.0575	16.3962	16.5401	17.2346	15.8248
+	1.39219	-1.06875	A0A023T787;Q9Y5S9;A0A0J9YW13	A0A023T787;Q9Y5S9;A0A0J9YW13	RNA-binding protein 8A	RBM8;RBM8A	Color2 [DarkGray]	1	4					8	8	8	72.4	72.4	72.4	19.889	0	36.613	23391000	54	20.1999	20.829	20.6573	20.5893	18.6155	19.2866	20.4856	19.6128
+	2.04773	-0.94414	F8WF14;A0A024CIM4;D3DNN4;P06276;H7C4Y0;H0Y885;F8WEX7	F8WF14;A0A024CIM4;D3DNN4;P06276;H7C4Y0;H0Y885;F8WEX7	Carboxylic ester hydrolase;Cholinesterase	BCHE	Color2 [DarkGray]	1	4					2	2	2	5.5	5.5	5.5	63.463	0	5.7695	2013500	3	16.9607	16.9087	17.7388	17.3619	16.7316	16.0231	16.3005	16.1384
	0.901697	-0.372283	B4DVQ5;A1KYQ7;A0A024QYU9;Q99613;B4DVU3;B4DDN4;B5ME19;B4DRU0;B4E2Z6;B3KNZ4;A0A024QYX7;Q3B7B9;H3BPE4;H3BPE3;H3BTY8	B4DVQ5;A1KYQ7;A0A024QYU9;Q99613;B4DVU3;B4DDN4;B5ME19;B4DRU0;B4E2Z6;B3KNZ4;A0A024QYX7	Eukaryotic translation initiation factor 3 subunit C;Eukaryotic translation initiation factor 3 subunit C-like protein	EIF3C;EIF3CL	Color2 [DarkGray]	1	4					37	37	37	43.4	43.4	43.4	103.64	0	126.77	118560000	327	22.7318	22.9043	22.8307	22.5386	22.0807	22.1676	22.3292	22.9389
	0	-0.285201	A0A024QYV5;Q9H875	A0A024QYV5;Q9H875	PRKR-interacting protein 1	PRKRIP1	Color2 [DarkGray]	1	4					1	1	1	9.8	9.8	9.8	20.997	0.008658	1.2076	145190	1	NaN	NaN	14.3261	NaN	14.0553	NaN	14.1504	13.9171
+	1.94205	-0.988537	A0A024QYX3;P98179	A0A024QYX3;P98179	RNA-binding protein 3	RBM3	Color2 [DarkGray]	1	4					10	10	10	67.5	67.5	67.5	17.17	0	37.314	112240000	108	22.7413	23.0905	22.8794	23.1714	22.2386	22.4624	21.9482	21.2793
	0.67506	-0.181384	B2R7R5;A0A024QYY3;O60256;I3L0S1;I3L4G9;Q6ZTP6;E7EPA1;I3L331;I3L164;C9JDH0;E7EW35;C9JDU5;C9JJS3;C9K0K7	B2R7R5;A0A024QYY3;O60256;I3L0S1;I3L4G9;Q6ZTP6;E7EPA1	Phosphoribosyl pyrophosphate synthase-associated protein 2	PRPSAP2	Color2 [DarkGray]	1	4					4	4	3	16.5	16.5	12.7	40.883	0	7.916	2551600	29	17.3903	17.2207	17.1673	16.9142	16.9002	17.2406	16.9486	16.8775
+	1.85291	0.456374	B3KN29;A0A024QZ22;O60831;A6NP52;A6NM71;B4DFG8	B3KN29;A0A024QZ22;O60831;A6NP52;A6NM71	PRA1 family protein 2	PRAF2	Color2 [DarkGray]	1	4					4	4	4	27	27	27	19.29	0	5.9531	8540400	21	18.7363	18.7592	18.3428	18.438	18.8192	19.1028	19.1983	18.9815
	0.876135	0.386203	A0A024QZ30;P31040;D6RFM5;Q0QF12;B4DYN5;B3KT34;A0A087X1I3;B3KYA5;B7Z668;B4DNB2;H0Y8X1;B7Z9R0;B7Z5M3;B7Z6J5	A0A024QZ30;P31040;D6RFM5;Q0QF12;B4DYN5;B3KT34;A0A087X1I3	Succinate dehydrogenase [ubiquinone] flavoprotein subunit, mitochondrial	SDHA	Color2 [DarkGray]	1	4					17	17	17	43.5	43.5	43.5	72.691	0	104.19	35534000	96	20.8774	20.9769	20.4277	20.4884	21.3642	21.2338	20.5725	21.1447
	1.37048	-0.669147	B7Z4B1;A0A024QZ33;B7ZL27;B2R9Y2;Q9H0G5	B7Z4B1;A0A024QZ33;B7ZL27;B2R9Y2;Q9H0G5	Nuclear speckle splicing regulatory protein 1	CCDC55;NSRP1	Color2 [DarkGray]	1	4					2	2	2	5.3	5.3	5.3	58.838	0	3.5951	256520	13	13.881	13.9039	13.7135	14.6226	13.2757	13.8493	13.146	13.1734
	0.0981768	-0.0509674	A0A024QZ42;O75340;Q53FC3;H0Y9X3;A0A087WZ38	A0A024QZ42;O75340;Q53FC3	Programmed cell death protein 6	PDCD6	Color2 [DarkGray]	1	4					3	3	3	33.1	33.1	33.1	14.45	0.00074184	2.6114	1985700	8	16.9718	17.2588	17.5204	16.8106	17.1272	NaN	17.0122	17.1289
+	1.76069	-0.812748	A0A024QZC1;O95400;Q5QTR6;A0A0S2Z5J7	A0A024QZC1;O95400;Q5QTR6	CD2 antigen cytoplasmic tail-binding protein 2	CD2BP2	Color2 [DarkGray]	1	4					14	14	14	52.2	52.2	52.2	37.646	0	62.044	59904000	125	22.0542	22.1623	21.9071	22.0323	21.4597	21.7885	20.9466	20.7102
+	3.02722	-1.46946	H3BS42;B2RD90;A0A024QZC8;Q9H5H4;B7Z2Y7;K7ERP0;K7EJE2;Q96SL8	H3BS42;B2RD90;A0A024QZC8;Q9H5H4;B7Z2Y7	Zinc finger protein 768	ZNF768;FLJ23436	Color2 [DarkGray]	1	4					7	7	7	13.9	13.9	13.9	56.668	0	6.9854	2475400	24	17.5901	17.3858	17.3688	18.0442	16.4242	15.5829	16.2613	16.2427
	0.329341	-0.315506	Q0QEW2;G3V203;H0YHA7;A0A024QZD1;J3QQ67;Q07020;F8VUA6;F8VYV2;B4DDY5;A0A075B7A0	Q0QEW2;G3V203;H0YHA7;A0A024QZD1;J3QQ67;Q07020;F8VUA6;F8VYV2;B4DDY5;A0A075B7A0	60S ribosomal protein L18	RPL18	Color2 [DarkGray]	1	4					7	7	7	40.9	40.9	40.9	18.732	0	121.83	22108000	68	20.1534	19.8867	20.936	19.9511	19.3061	19.4299	20.2584	20.6708
+	1.87479	-0.58338	A8KAQ5;A0A024QZD5;P08621;M0QYR1;M0QX04;Q9UFS1	A8KAQ5;A0A024QZD5;P08621	U1 small nuclear ribonucleoprotein 70 kDa	SNRP70;SNRNP70	Color2 [DarkGray]	1	4					16	16	12	44.9	44.9	27.2	51.495	0	25.73	13521000	89	19.7177	19.7214	19.8609	19.753	19.2825	18.7748	19.5611	19.101
+	1.76791	-0.592396	M0QYA2;A0A024QZE9;Q9NWS0;M0R2P8;M0R3A4;M0QXD5;M0R0J2;M0R3A8;M0QYF4	M0QYA2;A0A024QZE9;Q9NWS0;M0R2P8;M0R3A4;M0QXD5	PIH1 domain-containing protein 1	PIH1D1;FLJ20643	Color2 [DarkGray]	1	4					3	3	3	19	19	19	30.672	0	7.0361	1401500	10	16.45	16.6298	16.1218	16.4274	15.8299	16.2234	15.6482	15.5579
+	2.28488	-0.793039	M0QXN5;A0A024QZF1;P37198;M0QX10;M0QYY0;M0QX13;M0QZL5;M0R1S1;M0QX64;M0R302;Q8WYU3	M0QXN5;A0A024QZF1;P37198	Nuclear pore glycoprotein p62	NUP62;hCG_19665	Color2 [DarkGray]	1	4					6	6	6	25.6	25.6	25.6	45.615	0	25.122	19092000	38	20.5674	20.5506	19.8189	20.4937	19.4474	19.5696	19.6473	19.5942
	0.832635	-0.388981	A6NH27;A0A024QZJ1;A0A024QZN5;O95229;B4DP12	A6NH27;A0A024QZJ1;A0A024QZN5;O95229;B4DP12	ZW10 interactor	ZWINT	Color2 [DarkGray]	1	4					2	2	2	16.6	16.6	16.6	18.224	0	27.327	1852500	9	17.0239	16.5631	16.3898	17.1966	16.3808	16.7499	16.4041	16.0826
	0.119662	-0.0786405	A0A024QZK8;P31942;Q53F48;B4DHY1;A0A024QZP1	A0A024QZK8;P31942;Q53F48;B4DHY1;A0A024QZP1	Heterogeneous nuclear ribonucleoprotein H3	HNRPH3;HNRNPH3	Color2 [DarkGray]	1	4					7	7	7	32.4	32.4	32.4	36.926	0	37.688	7641600	45	18.7939	18.4362	18.7687	18.8398	18.9172	19.0504	18.042	18.5144
	0	NaN	A0A024QZN2;Q8WXX5	A0A024QZN2;Q8WXX5	DnaJ homolog subfamily C member 9	hCG_2024613;DNAJC9	Color2 [DarkGray]	1	4					1	1	1	6.5	6.5	6.5	29.909	0	4.8549	151130	1	NaN	NaN	16.2422	NaN	NaN	NaN	NaN	NaN
	0.185092	-0.0523806	A0A0A0MR02;A0A024QZT0;A0A024QZN9;P45880;B4DKM5;Q5JSD2;Q5JSD1;A2A3S1	A0A0A0MR02;A0A024QZT0;A0A024QZN9;P45880;B4DKM5;Q5JSD2;Q5JSD1	Voltage-dependent anion-selective channel protein 2	VDAC2	Color2 [DarkGray]	1	4					13	13	13	55	55	55	30.348	0	39.811	14525000	99	19.7977	19.6286	19.4826	19.4697	19.3724	19.7312	19.4553	19.6101
+	1.46262	-0.808835	A0A024QZP6;Q9P0M6;Q9HA11;Q5SQT3	A0A024QZP6;Q9P0M6;Q9HA11;Q5SQT3	Core histone macro-H2A;Core histone macro-H2A.2;Histone H2A	H2AFY2	Color2 [DarkGray]	1	4					11	9	9	39.8	32.8	32.8	40.058	0	16.478	8886900	58	18.8689	19.1666	19.488	19.1662	18.1525	17.8817	18.2921	19.128
	0.26801	-0.203467	Q53FJ5;A0A024QZQ2;P07602;C9JIZ6;B4DRB7;Q59EN5;B4DEK5;Q5BJH1;A0A0J9YXB8	Q53FJ5;A0A024QZQ2;P07602;C9JIZ6;B4DRB7;Q59EN5;B4DEK5;Q5BJH1	Prosaposin;Saposin-A;Saposin-B-Val;Saposin-B;Saposin-C;Saposin-D	PSAP	Color2 [DarkGray]	1	4					7	7	7	15.5	15.5	15.5	58.14	0	10.831	17316000	37	19.5943	20.1448	20.178	19.9637	20.5804	19.7216	19.3826	19.3825
	0.771831	0.390722	B3KPC1;A0A024QZR3;Q9BRX2	B3KPC1;A0A024QZR3;Q9BRX2	Protein pelota homolog	hCG_2002731;PELO	Color2 [DarkGray]	1	4					1	1	1	4.7	4.7	4.7	43.378	0	2.855	839970	1	NaN	NaN	16.0237	16.3905	NaN	NaN	16.6221	16.5736
	0.297976	0.233448	A0A024QZV0;Q86UY0;Q6EHZ3;Q658S9;Q8NBS9	A0A024QZV0;Q86UY0;Q6EHZ3;Q658S9;Q8NBS9	Thioredoxin domain-containing protein 5	hCG_1811539;TXNDC5;STRF8;DKFZp666I134	Color2 [DarkGray]	1	4					3	3	3	13	13	13	36.177	0.00073099	2.4609	359460	5	14.3245	14.0114	13.8495	14.0165	14.7513	14.4494	13.3642	14.5707
	0.0011114	0.000505447	B2R7M3;A0A024QZY1;Q13155;A8MU58;F8W950	B2R7M3;A0A024QZY1;Q13155;A8MU58;F8W950	Aminoacyl tRNA synthase complex-interacting multifunctional protein 2	JTV1;AIMP2	Color2 [DarkGray]	1	4					3	3	3	14.7	14.7	14.7	35.448	0	6.4495	3295200	27	17.5574	17.7288	17.2835	17.0844	17.3728	17.5068	17.2933	17.4831
+	1.27839	-1.4545	A0A024R017;Q93077;Q08AJ9;Q7L7L0;P04908	A0A024R017;Q93077;Q08AJ9;Q7L7L0;P04908	Histone H2A;Histone H2A type 1-C;Histone H2A type 3;Histone H2A type 1-B/E	HIST1H2AC;HIST1H2AB;HIST3H2A	Color2 [DarkGray]	1	4					11	2	2	68.5	13.8	13.8	14.105	0	16.493	141820000	97	23.2499	23.4833	23.0348	23.6422	22.7822	22.3865	22.2609	20.1626
	1.12387	-1.24566	A0A024R046;O00479	A0A024R046;O00479	High mobility group nucleosome-binding domain-containing protein 4	HMGN4	Color2 [DarkGray]	1	4					2	2	2	33.3	33.3	33.3	9.5388	0	3.1387	449810	6	14.6021	14.6289	14.1605	16.0827	13.428	12.968	13.3064	14.7892
+	1.86053	1.01753	B2R6K4;A0A024R056;P62873;F6UT28;B1AKQ8;F6X3N5;Q71UM6;B3KVK2;Q71UM7;F5H8J8;F5H100;F5H0S8;Q59G26;E9PCP0;F1T0G5;F1T0G4;P16520;B4DLV5	B2R6K4;A0A024R056;P62873;F6UT28;B1AKQ8;F6X3N5	Guanine nucleotide-binding protein G(I)/G(S)/G(T) subunit beta-1	GNB1	Color2 [DarkGray]	1	4					13	13	7	45.9	45.9	24.7	37.301	0	75.965	27393000	78	20.3548	19.7399	19.489	19.9173	20.9505	21.1995	20.2174	21.2037
	1.03025	0.569539	H0Y3T6;A0A024R0A9;A0A024R084;Q9BRK5	H0Y3T6;A0A024R0A9;A0A024R084;Q9BRK5	45 kDa calcium-binding protein	SDF4	Color2 [DarkGray]	1	4					1	1	1	11.5	11.5	11.5	28.001	0.009768	1.1614	2751800	3	16.8342	17.7542	17.0989	17.3385	18.0062	18.0031	NaN	17.4688
+	1.27378	-1.10594	D6RG19;A0A024R0A2;P61927;D6R9X9	D6RG19;A0A024R0A2;P61927;D6R9X9	Ribosomal protein L37;60S ribosomal protein L37	RPL37	Color2 [DarkGray]	1	4					3	3	3	29.3	29.3	29.3	9.7223	0.0033201	1.6113	4242300	11	18.5556	17.227	17.508	19.0535	17.3454	16.5932	16.8592	17.1225
	0.123188	-0.131525	Q96L66;Q9GZV0;A0A024R0K2;A0A024R0E2;O75534;E9PKN4;E9PLD4;E9PLT0	Q96L66;Q9GZV0;A0A024R0K2;A0A024R0E2;O75534;E9PKN4;E9PLD4;E9PLT0	Cold shock domain-containing protein E1	UNR;CSDE1	Color2 [DarkGray]	1	4					2	2	2	3.5	3.5	3.5	79.411	0.0092251	1.1866	693620	6	15.1157	14.9366	15.51	15.2784	15.5317	15.9133	14.3935	14.476
+	1.98641	-0.953443	A0A024R0E5;P52907;A8K0T9;C9JUG7;F8W9N7;A0A0D9SET8;Q53GE2;Q53GC7;A4D0V4;P47755	A0A024R0E5;P52907;A8K0T9	F-actin-capping protein subunit alpha-1	CAPZA1	Color2 [DarkGray]	1	4					12	12	12	53.1	53.1	53.1	32.922	0	37.589	21973000	51	20.9106	20.8841	20.2734	20.5004	19.8203	20.2003	19.4943	19.2397
	0.490247	-0.773955	B4DKS0;A0A024R0H1;P53985;B2R6A5;Q5T8R3;Q5T8R5	B4DKS0;A0A024R0H1;P53985;B2R6A5;Q5T8R3;Q5T8R5	Monocarboxylate transporter 1	SLC16A1	Color2 [DarkGray]	1	4					4	1	1	11.7	4.4	4.4	51.836	0.0080645	1.2184	588260	5	15.5775	14.7117	14.2925	16.0442	14.6351	15.9163	13.8704	13.1082
	0.590262	-0.459639	A0A024R0H2;O15235	A0A024R0H2;O15235	28S ribosomal protein S12, mitochondrial	MRPS12	Color2 [DarkGray]	1	4					3	3	3	33.3	33.3	33.3	15.173	0	2.8222	2416500	11	17.337	17.006	16.9756	17.2715	16.1325	17.5697	16.9578	16.0917
+	1.417	1.56116	A0A024R0H7;Q9BQA1;B4DJP0;H0Y711	A0A024R0H7;Q9BQA1;B4DJP0;H0Y711	Methylosome protein 50	WDR77	Color2 [DarkGray]	1	4					6	6	6	24.6	24.6	24.6	36.724	0	21.362	3489600	11	16.8482	16.332	15.9464	15.2804	17.416	16.4291	18.0936	18.7129
	0.0375831	0.025642	M0R3F1;A8K3W4;A0A024R0J9;A0A0A0MRA5;B7Z4B8;A8K6U7;A8K5K0;Q9BUJ2	M0R3F1;A8K3W4;A0A024R0J9;A0A0A0MRA5;B7Z4B8;A8K6U7;A8K5K0;Q9BUJ2	Heterogeneous nuclear ribonucleoprotein U-like protein 1	HNRNPUL1;HNRPUL1	Color2 [DarkGray]	1	4					1	1	1	2.3	2.3	2.3	71.611	0	3.9399	505620	2	14.823	14.9945	15.0778	NaN	15.5563	14.7283	14.8071	14.8713
	0	0.15863	Q9UMB3;Q59EI3;B2R8A9;A0A024R0K3;Q6ZSA3;F5H5P2;P12694	Q9UMB3;Q59EI3;B2R8A9;A0A024R0K3;Q6ZSA3;F5H5P2;P12694	2-oxoisovalerate dehydrogenase subunit alpha, mitochondrial	BCKDHA	Color2 [DarkGray]	1	4					1	1	1	28.6	28.6	28.6	6.7004	0.0014164	2.1652	177560	1	NaN	NaN	NaN	14.0998	NaN	14.8925	14.0361	13.8468
	0.691828	0.780377	Q0VAB1;A0A024R0M6;Q3ZCQ8;M0R0C3;M0R2F8;M0R003;M0QXC3;M0R2Z3;M0R303;M0R2D2;M0R1Y4;M0R047	Q0VAB1;A0A024R0M6;Q3ZCQ8;M0R0C3;M0R2F8;M0R003	Mitochondrial import inner membrane translocase subunit TIM50	TIMM50	Color2 [DarkGray]	1	4					6	6	6	17.8	17.8	17.8	50.478	0	13.641	6499300	17	18.6758	16.9693	17.7292	17.8845	17.6677	18.405	18.6074	19.7001
	0.335924	-0.0993824	A0A024R0R1;M0QZR4;Q92888;M0QYC1;Q49AN3;M0R2C7;M0QYS3;M0QZH8;Q8NF33;M0R3H5	A0A024R0R1;M0QZR4;Q92888;M0QYC1	Rho guanine nucleotide exchange factor 1	ARHGEF1	Color2 [DarkGray]	1	4					19	19	19	28.5	28.5	28.5	102.43	0	32.413	16460000	98	19.8906	19.9324	19.8755	19.5267	19.556	19.6756	19.9483	19.6477
	0.790898	0.304721	M0R0Y2;A0A024R0R9;P54920;M0R213;B4DGP9;M0R2M1;B4DIV0;A0A087WZQ7;Q9H115	M0R0Y2;A0A024R0R9;P54920;M0R213	Alpha-soluble NSF attachment protein	NAPA	Color2 [DarkGray]	1	4					3	3	3	12.1	12.1	12.1	29.163	0	14.722	1560200	6	16.5679	16.0621	15.9424	16.6263	16.734	16.7347	16.537	16.4119
+	2.44268	-0.885483	B4DEB2;B2RCY5;A0A024R0S8;Q59HH7;P18887;F5H8D7;B4DTD3;M0R0D2	B4DEB2;B2RCY5;A0A024R0S8;Q59HH7;P18887;F5H8D7;B4DTD3	DNA repair protein XRCC1	XRCC1	Color2 [DarkGray]	1	4					3	3	3	12.5	12.5	12.5	43.22	0	7.828	2264600	4	17.0928	17.6552	17.3271	16.8867	16.4968	16.548	16.1705	16.2045
	0.0520706	-0.0686839	A0A024R0Y2;B2ZZ90;Q13085;Q59FY4;Q7Z5W8;A2NX49;O00763;B4DK31;B4DIG6;B4DIW1;B4DWK9;B4DIR2;B4DYJ7;Q4G170;F8W8T8;H0YGH5;Q59GJ9;B4DYM0	A0A024R0Y2;B2ZZ90;Q13085;Q59FY4;Q7Z5W8;A2NX49	Acetyl-CoA carboxylase 1;Biotin carboxylase	hCG_30204;ACACA	Color2 [DarkGray]	1	4					7	7	7	4.5	4.5	4.5	257.24	0	7.9706	2565800	23	17.4998	17.0628	16.805	16.6466	15.6684	17.4689	17.2672	17.3349
	0	0.406375	A0A0S2Z4A1;Q96I60;A0A0S2Z4I1;A0A024R0Y5;P08237;Q7KYX9;B4E162;Q7Z683;A0A0S2Z4A8;F8VX13;F8VNX2;F8VZQ1	A0A0S2Z4A1;Q96I60;A0A0S2Z4I1;A0A024R0Y5;P08237;Q7KYX9;B4E162;Q7Z683;A0A0S2Z4A8	ATP-dependent 6-phosphofructokinase;ATP-dependent 6-phosphofructokinase, muscle type	PFKM;DKFZp779O048	Color2 [DarkGray]	1	4					4	4	4	9.4	9.4	9.4	79.236	0	20.655	1931500	5	NaN	NaN	17.0651	NaN	18.0869	17.2111	17.4924	17.0954
	0	0.442751	A0A024R3Q3;A0A024R0Y6;F5H423;P84077;P61204;F5H0C7;C9JPM4;C9J1Z8;B4DJC8;B4DEB9;A4D0Z3;B4DLJ3;P84085;P18085;B4E190;B4DN70;F5H1V1;F5H6T5;F8WDB3;C9JAK5	A0A024R3Q3;A0A024R0Y6;F5H423;P84077;P61204;F5H0C7;C9JPM4;C9J1Z8;B4DJC8;B4DEB9;A4D0Z3;B4DLJ3;P84085;P18085;B4E190;B4DN70	ADP-ribosylation factor 1;ADP-ribosylation factor 3;ADP-ribosylation factor 5;ADP-ribosylation factor 4	ARF1;ARF3;ARF4;ARF5	Color2 [DarkGray]	1	4					4	4	4	38.7	38.7	38.7	20.697	0	6.9899	2444500	8	NaN	NaN	17.8121	NaN	NaN	NaN	18.2122	18.2976
	0.812275	-0.442621	B3KY11;A8KA56;A0A024R0Z3;Q9BUQ8;H0YI52	B3KY11;A8KA56;A0A024R0Z3;Q9BUQ8	Probable ATP-dependent RNA helicase DDX23	DDX23	Color2 [DarkGray]	1	4					10	10	10	13.5	13.5	13.5	93.233	0	9.5262	4547000	41	18.423	18.1672	17.8156	17.8435	17.0345	17.5598	18.1423	17.7422
+	2.18003	0.451987	A0A024R137;A0A024R102;Q96GM5;F8VZ70;F8VUB0;A8K9I5;F8VRQ4;F8VW95;H0YHV1;C9JYI7;B4DF50;B7ZA58;B7Z4U8;B3KXL9;J3KMX2;A0A090N8Z9;B9EGA3;Q6STE5;Q92925	A0A024R137;A0A024R102;Q96GM5;F8VZ70;F8VUB0;A8K9I5;F8VRQ4	SWI/SNF-related matrix-associated actin-dependent regulator of chromatin subfamily D member 1	SMARCD1	Color2 [DarkGray]	1	4					3	3	3	6.9	6.9	6.9	66.028	0	7.6591	2286500	14	16.6992	16.7706	16.3393	16.426	16.9967	17.0858	17.0518	16.9088
	0.825233	-0.372804	B7ZLZ7;B3KMB1;A8K984;A0A024R158;O95347;Q2KQ72;Q05BV1;B3KM27;Q7Z2X1;Q6IPS5;Q5T821;A0A0C4DGE5;Q6P712;Q05D74;A0JLM9;Q32Q15	B7ZLZ7;B3KMB1;A8K984;A0A024R158;O95347;Q2KQ72;Q05BV1	Structural maintenance of chromosomes protein;Structural maintenance of chromosomes protein 2	SMC2;SMC2L1	Color2 [DarkGray]	1	4					10	10	10	10.5	10.5	10.5	135.7	0	13.646	3476900	39	17.8998	17.8398	17.6821	17.5889	17.744	17.7524	16.9523	17.0707
	0.00161697	0.00134087	A0A024R179;Q09161	A0A024R179;Q09161	Nuclear cap-binding protein subunit 1	NCBP1	Color2 [DarkGray]	1	4					4	4	4	8.2	8.2	8.2	91.838	0	7.9422	4677100	22	17.989	18.259	18.0994	17.3345	17.7472	17.7403	18.4831	17.7165
	1.24073	0.513333	A0A024R1A3;P22314;B4DDE4;B4DL67;Q5JRR6;B3KUJ2;Q5JRR9;Q5JRS0;Q8WY81;Q5JRS1;Q5JRS3;Q5JRS2	A0A024R1A3;P22314;B4DDE4	Ubiquitin-like modifier-activating enzyme 1	UBE1;UBA1	Color2 [DarkGray]	1	4					16	16	16	22.7	22.7	22.7	117.85	0	92.205	21907000	63	20.0133	20.0673	19.9856	19.7595	20.9076	20.7125	19.9921	20.2669
+	1.66062	-0.846366	Q8N523;A0A024R1I7;Q9UBB9;B4DSX8;B4DPE5;H0Y4U8;B1AHQ3	Q8N523;A0A024R1I7;Q9UBB9;B4DSX8;B4DPE5	Tuftelin-interacting protein 11	TFIP11	Color2 [DarkGray]	1	4					6	6	6	11	11	11	96.793	0	10.912	4762800	33	18.7105	18.4277	17.8188	18.1885	17.0833	17.9083	17.6384	17.13
	0.193204	-0.200537	A0A024R1K7;Q04917;B2R6N6;A2IDB2;Q9H4N8;F8WEB6;A2IDB1	A0A024R1K7;Q04917;B2R6N6	14-3-3 protein eta	YWHAH	Color2 [DarkGray]	1	4					9	7	7	38.2	34.1	34.1	28.218	0	17.126	7300900	36	19.2503	18.3506	18.3297	18.5815	17.9638	18.3236	17.9833	19.4393
+	2.80262	-0.699836	A0A024R1K8;Q15459;B4E091;H7C1L2;F8WC79;F8WB66	A0A024R1K8;Q15459;B4E091	Splicing factor 3A subunit 1	SF3A1	Color2 [DarkGray]	1	4					21	21	21	29.5	29.5	29.5	88.885	0	50.085	31068000	151	21.0564	21.2734	20.7593	20.9783	20.1456	20.3196	20.4975	20.3052
	0.301407	-0.166049	A0A024R1N1;P35579;A0A0U4BW16;Q86XU5;B4E3S1;Q6ZNL4;Q99529;Q5BKV1;Q9UMJ0;B1AH99	A0A024R1N1;P35579;A0A0U4BW16;Q86XU5	Myosin-9	MYH9	Color2 [DarkGray]	1	4					20	20	17	13.4	13.4	11.9	226.53	0	24.102	18805000	60	20.4536	20.0677	19.875	19.9825	19.5339	20.4584	19.8101	19.9121
	1.72649	0.300276	A0A024R1N4;P12956;B1AHC9;B4DE32;B2RDN9;B4E356;Q6IC76	A0A024R1N4;P12956;B1AHC9;B4DE32;B2RDN9;B4E356	X-ray repair cross-complementing protein 6	XRCC6	Color2 [DarkGray]	1	4					25	25	25	47.3	47.3	47.3	69.842	0	113.48	40925000	134	21.1117	20.7979	20.7522	20.7772	21.1782	21.0452	21.1747	21.242
	0.342506	-0.128002	Q9BTQ7;A0A024R1Q8;P62829;J3KT29;C9JD32;J3KTJ3;B9ZVP7;J3QQT9;A4D142	Q9BTQ7;A0A024R1Q8;P62829;J3KT29;C9JD32;J3KTJ3;B9ZVP7	60S ribosomal protein L23	RPL23	Color2 [DarkGray]	1	4					16	16	16	76.9	76.9	76.9	14.149	0	57.808	168290000	149	23.099	23.027	23.2248	23.2907	22.589	23.2132	23.187	23.1401
+	1.86876	-0.634149	A0A024R1S7;Q969G3;J3QKS7;B4DGM3;K7EMQ8;H7C048;J3KT85;J3QR61;C0IMW8;J3QKX6;J3KS99;J3QL66	A0A024R1S7;Q969G3;J3QKS7;B4DGM3	SWI/SNF-related matrix-associated actin-dependent regulator of chromatin subfamily E member 1	SMARCE1	Color2 [DarkGray]	1	4					13	13	13	46	46	46	46.649	0	32.753	26703000	68	20.6207	20.7885	20.6364	21.0303	19.7882	20.434	20.3646	19.9525
+	3.12769	-1.78519	H0Y720;A0A024R1T4;Q9UPQ9;B4E231;A0A024R1N5	H0Y720;A0A024R1T4;Q9UPQ9	Trinucleotide repeat-containing gene 6B protein	TNRC6B	Color2 [DarkGray]	1	4					4	4	4	4.7	4.7	4.7	148.57	0	4.0203	1235600	11	16.679	17.0623	16.2384	16.9304	15.1059	15.4387	14.8094	14.4153
	0.260437	0.161682	A0A024R1T5;P09543;B4DI06;B4DFN6;K7EN66;C9K0L8;K7ERZ0;K7ERC4	A0A024R1T5;P09543;B4DI06;B4DFN6	2,3-cyclic-nucleotide 3-phosphodiesterase	CNP	Color2 [DarkGray]	1	4					5	5	5	19.5	19.5	19.5	45.098	0	11.922	6669900	21	18.2141	18.8963	17.9878	18.4599	18.8496	18.1048	18.7378	18.5126
	0.486861	0.169132	A0A024R1Y2;A0A024R1T9;Q4LE36;P53396;Q8N9C4;K7ESG8;K7EIE7	A0A024R1Y2;A0A024R1T9;Q4LE36;P53396;Q8N9C4	ATP-citrate synthase	ACLY;ACLY variant protein	Color2 [DarkGray]	1	4					21	21	21	23.6	23.6	23.6	119.77	0	38.548	20645000	67	20.2688	20.0723	19.8692	19.7862	20.4766	20.1767	19.9248	20.0949
	0.869232	0.244395	A0A024R1U0;P46060;B4DY16;B4E0U0;Q9BSK3;H0Y4Q3;Q8WUS7	A0A024R1U0;P46060;B4DY16;B4E0U0;Q9BSK3	Ran GTPase-activating protein 1	RANGAP1	Color2 [DarkGray]	1	4					9	9	9	21.5	21.5	21.5	63.541	0	20.392	4721400	41	17.574	17.8711	18.0194	17.8555	17.9116	17.9398	18.0682	18.3781
+	2.62422	-0.963495	A0A024R1U2;Q7RTV0	A0A024R1U2;Q7RTV0	PHD finger-like domain-containing protein 5A	PHF5A	Color2 [DarkGray]	1	4					11	11	11	78.2	78.2	78.2	12.405	0	55.489	38962000	116	21.5645	21.158	21.2154	21.8174	20.4315	20.4459	20.7826	20.2413
	0	0.250377	F8VVZ0;F8VUA5;F8VVK3;K7ENY4;K7ERI8;Q6FI54;A0A024RB09;A0A024R2K1;A0A024R1U4;K7ERQ8;P61020;P20339;P51148	F8VVZ0;F8VUA5;F8VVK3;K7ENY4;K7ERI8;Q6FI54;A0A024RB09;A0A024R2K1;A0A024R1U4;K7ERQ8;P61020;P20339;P51148	Ras-related protein Rab-5B;Ras-related protein Rab-5A;Ras-related protein Rab-5C	RAB5B;RAB5C;RAB5A	Color2 [DarkGray]	1	4					1	1	1	10	10	10	11.095	0.0058442	1.4717	139930	2	NaN	NaN	13.6534	NaN	NaN	13.8794	13.7695	14.0624
	0.725799	-0.223769	A0A024R1V3;Q14596;Q3LRK1;Q3LRI0;Q3LRI6;A0A024R1Y3;A8K1U0;B7Z5R6;Q3LRJ8;Q3LRJ5;Q3LRI9;A0A0C4DGP6;B7Z4J4	A0A024R1V3;Q14596;Q3LRK1;Q3LRI0;Q3LRI6;A0A024R1Y3;A8K1U0;B7Z5R6;Q3LRJ8;Q3LRJ5	Next to BRCA1 gene 1 protein	NBR1	Color2 [DarkGray]	1	4					17	17	17	31	31	31	107.41	0	48.149	32622000	110	20.7576	21.0171	20.5711	20.9206	20.5432	20.8441	20.3027	20.6814
	0.615534	-0.365112	E4W6B6;B2R4D8;A0A024R1V4;P61353;K7ELC7;K7EQQ9;Q6LCU2;K7ERY7	E4W6B6;B2R4D8;A0A024R1V4;P61353;K7ELC7;K7EQQ9	60S ribosomal protein L27	RPL27	Color2 [DarkGray]	1	4					8	8	8	53.2	53.2	53.2	14.257	0	10.842	33520000	87	20.7671	20.8421	21.3966	20.6303	20.0635	20.2923	20.7531	21.0668
	0.650781	-0.45611	A0A024R1X4;Q9Y2R0;K7EPV0	A0A024R1X4;Q9Y2R0;K7EPV0	Cytochrome c oxidase assembly factor 3 homolog, mitochondrial	hCG_16955;COA3	Color2 [DarkGray]	1	4					2	2	2	17.9	17.9	17.9	11.731	0.0045692	1.4997	671470	3	15.0455	14.6652	15.4953	15.8845	NaN	14.9945	14.6011	14.854
	0.0176523	0.0117464	A0A024R1Z6;Q99536;B3KUF8;K7ESA3;K7ERT7;K7ENX2;K7EM19;K7EJM4;K7ER81	A0A024R1Z6;Q99536;B3KUF8	Synaptic vesicle membrane protein VAT-1 homolog	VAT1	Color2 [DarkGray]	1	4					14	14	14	53.9	53.9	53.9	41.92	0	84.314	28504000	72	20.7285	20.6777	20.4251	20.4453	21.0302	20.3663	20.1014	20.8256
	0.585751	0.368726	B4DJ66;Q53GN6;B2RBM7;A0A024R201;Q9UNM6;J3KNQ3;Q9Y6E3;A0A087WUL9;H0YD73;Q9UNM7;E9PL38	B4DJ66;Q53GN6;B2RBM7;A0A024R201;Q9UNM6;J3KNQ3;Q9Y6E3;A0A087WUL9;H0YD73	26S proteasome non-ATPase regulatory subunit 13	PSMD13	Color2 [DarkGray]	1	4					14	14	14	47.9	47.9	47.9	35.347	0	56.565	13654000	65	18.957	18.8666	19.855	19.3088	19.4377	19.1538	19.9146	19.9562
	0.317884	-0.250136	B4DHX7;A0A024R280;A0A024R222;B4DHQ3;Q9Y617	B4DHX7;A0A024R280;A0A024R222;B4DHQ3;Q9Y617	Phosphoserine aminotransferase	PSAT1	Color2 [DarkGray]	1	4					1	1	1	7.2	7.2	7.2	21.314	0.0020298	1.7862	685770	6	15.7875	16.1796	15.3256	15.4986	15.7075	16.0701	14.822	15.1911
	0.220912	0.0741405	A0A024R228;P61978;Q5EC54;B4DFF1;B3KU16;S4R359;S4R457	A0A024R228;P61978;Q5EC54;B4DFF1	Heterogeneous nuclear ribonucleoprotein K	HNRPK;HNRNPK	Color2 [DarkGray]	1	4					27	27	1	62.6	62.6	7.8	51.218	0	185.28	186300000	292	23.2157	23.3582	23.2298	23.3542	23.6051	23.5674	23.1462	23.1357
+	2.7466	-1.76932	Q8TEN0;A0A024R254;Q9Y5V3	Q8TEN0;A0A024R254;Q9Y5V3	Melanoma-associated antigen D1	FLJ00163;MAGED1	Color2 [DarkGray]	1	4					1	1	1	4.6	4.6	4.6	56.312	0.00071531	2.2775	811030	5	16.5057	16.6694	16.1303	15.7919	14.8663	NaN	14.5203	14.1286
	0.918021	-0.375905	A0A087WXM6;J3QQT2;J3KRX5;A0A024R261;A0A0A6YYL6;P18621;J3QLC8;A0A0A0MRF8;J3KRB3;A0A087WWH0;J3QS96;A0A087WY81;J3KSJ0;A4D1R6;A4D1R5	A0A087WXM6;J3QQT2;J3KRX5;A0A024R261;A0A0A6YYL6;P18621;J3QLC8;A0A0A0MRF8;J3KRB3;A0A087WWH0;J3QS96	60S ribosomal protein L17	RPL17;hCG_24487;RPL17-C18orf32	Color2 [DarkGray]	1	4					15	15	15	61.5	61.5	61.5	19.586	0	74.555	160050000	198	23.0188	23.1987	23.2075	23.2874	22.4653	22.7793	22.5935	23.3706
	0.529026	-0.359454	A0A024R294;Q96BD8;K7EPW0;K7EP61	A0A024R294;Q96BD8;K7EPW0;K7EP61	Spindle and kinetochore-associated protein 1	C18orf24;SKA1	Color2 [DarkGray]	1	4					2	2	2	10.2	10.2	10.2	29.484	0	7.5451	1635000	10	16.6809	16.7029	16.4152	16.6926	16.6364	16.9238	15.8352	15.6584
	1.31121	-0.524454	A0A024R2F4;Q9BV44;C9JP31;C9J9V2;H7C3J3	A0A024R2F4;Q9BV44;C9JP31;C9J9V2;H7C3J3	THUMP domain-containing protein 3	THUMPD3	Color2 [DarkGray]	1	4					2	2	2	5.7	5.7	5.7	57.002	0.0080595	1.217	554870	1	16.1525	15.9256	15.6587	15.8829	NaN	15.2011	15.5599	NaN
	0.408717	0.343253	A0A024R2I5;A0A024R2F8;Q8N4Q1	A0A024R2I5;A0A024R2F8;Q8N4Q1	Mitochondrial intermembrane space import and assembly protein 40	CHCHD4	Color2 [DarkGray]	1	4					3	3	3	45.8	45.8	45.8	15.996	0	5.37	2283900	7	16.9961	17.2171	16.4433	16.4356	17.5574	17.4756	16.1986	17.2334
	0.799001	-0.404281	D3YTB1;A0A024R2G7;F8W727;P62910;D3YTI8;A0A090N8E7	D3YTB1;A0A024R2G7;F8W727;P62910	60S ribosomal protein L32	RPL32	Color2 [DarkGray]	1	4					13	13	13	56.4	56.4	56.4	15.616	0	51.889	74918000	152	21.9798	21.903	22.0047	22.2492	21.0785	21.5654	21.6272	22.2484
+	1.6287	-0.691393	A0A024R2J9;A0A024R2H0;B9A6K1;Q92609;C9J3F6	A0A024R2J9;A0A024R2H0;B9A6K1;Q92609	TBC1 domain family member 5	TBC1D5	Color2 [DarkGray]	1	4					7	7	7	17.2	17.2	17.2	88.989	0	11.399	10776000	57	19.4499	19.6138	19.3673	19.605	18.9624	19.3736	18.3927	18.5417
	0.129117	0.118783	A0A1S5UZ17;A0A024R2K4;Q9Y608;C9JSU1;C9JJC9;C9JC17;C9J321;C9J0U5;H7C3N9	A0A1S5UZ17;A0A024R2K4;Q9Y608;C9JSU1	Leucine-rich repeat flightless-interacting protein 2	LRRFIP2	Color2 [DarkGray]	1	4					5	4	4	15.2	12.4	12.4	49.343	0	9.171	1742300	9	16.4392	16.7387	16.721	15.7601	16.1919	16.2767	17.3039	16.3615
+	1.66654	0.823279	A0A024R2L1;Q8TAF3;F8W9K4;F8W7Q3;C9JC24	A0A024R2L1;Q8TAF3	WD repeat-containing protein 48	WDR48	Color2 [DarkGray]	1	4					4	4	4	6.9	6.9	6.9	76.21	0	3.6578	1321600	10	15.7331	16.0936	15.235	15.6001	16.2015	16.0909	16.7979	16.8646
	0.549744	0.930181	C9JAW5;B2R4G1;A0A024R2M9;C9JNU6;Q9Y241;A8MV81	C9JAW5;B2R4G1;A0A024R2M9;C9JNU6;Q9Y241;A8MV81	HIG1 domain family member 1A, mitochondrial;HIG1 domain family member 1C	HIGD1A;HIGD1C	Color2 [DarkGray]	1	4					2	2	2	36.1	36.1	36.1	8.8131	0	19.249	1561400	5	17.0138	16.2636	14.6705	16.1785	NaN	16.2879	16.4238	18.1736
	0.572657	0.364437	C9J9K3;A0A024R2P0;A0A0C4DG17;P08865;A0A024R7P5;Q96RS2;F8WD59;A0A024RCF2	C9J9K3;A0A024R2P0;A0A0C4DG17;P08865;A0A024R7P5;Q96RS2	40S ribosomal protein SA	RPSA;LOC388524	Color2 [DarkGray]	1	4					19	19	19	71.9	71.9	71.9	29.404	0	224.16	287420000	174	23.2481	23.6186	24.2455	23.4178	23.9337	23.4617	24.1782	24.4142
	0.0995874	-0.0499334	B4DSW9;B4DL06;B4DGU4;B5BU28;A0A024R2Q3;P35222;Q7KZ86;A0A0S2Z487;A0A024R1X8;P14923	B4DSW9;B4DL06;B4DGU4;B5BU28;A0A024R2Q3;P35222	Catenin beta-1	CTNNB1	Color2 [DarkGray]	1	4					6	6	6	10.2	10.2	10.2	77.518	0	8.7772	1817800	18	16.647	16.7929	16.6821	16.4411	16.4928	16.9961	16.6824	16.1923
	0.0734787	-0.107878	A0A024R2Q4;P61313;E7EQV9;E7ENU7;B4DLP4;E7EX53;B4DEN1;E7ERA2;A4D1Q5;Q96S84	A0A024R2Q4;P61313;E7EQV9;E7ENU7;B4DLP4;E7EX53	Ribosomal protein L15;60S ribosomal protein L15	RPL15	Color2 [DarkGray]	1	4					10	10	10	47.5	47.5	47.5	24.146	0	16.913	32822000	89	20.6013	20.1441	21.2527	20.4057	19.6059	19.853	20.8771	21.6363
	0.829939	0.307674	Q53R15;A0A024R2Q5;P05976;P08590	Q53R15;A0A024R2Q5;P05976;P08590	Myosin light chain 1/3, skeletal muscle isoform;Myosin light chain 3	MYL1;MYL3	Color2 [DarkGray]	1	4					1	1	1	11.4	11.4	11.4	15.603	0.0063694	1.376	673740	2	14.7783	15.2142	15.2502	15.2878	15.7819	15.5172	15.3571	15.1049
	1.59922	0.32239	A0A024R2Q9;Q9NWU1;C9J2G3;C9JQQ2;B4E3Q7;F8VNS3	A0A024R2Q9;Q9NWU1;C9J2G3;C9JQQ2	3-oxoacyl-[acyl-carrier-protein] synthase, mitochondrial	OXSM	Color2 [DarkGray]	1	4					16	16	16	61.7	61.7	61.7	48.842	0	67.993	39066000	93	20.8361	20.8919	21.0036	20.5372	21.1035	21.1148	21.2678	21.0723
	1.35108	0.492427	A0A0S2Z472;A8KAH7;A0A024R2W3;P13861;H7C1L0;H7C330;C9J830;A0A0K0K1I3;Q75MP1;B3KY43;Q6DHZ2;A0A024R712;P31323	A0A0S2Z472;A8KAH7;A0A024R2W3;P13861;H7C1L0	cAMP-dependent protein kinase type II-alpha regulatory subunit	PRKAR2A	Color2 [DarkGray]	1	4					5	5	5	18.8	18.8	18.8	43.066	0	66.457	6904700	22	18.3556	18.1782	18	18.3824	18.2144	18.9784	18.7973	18.8959
	0	-0.0193233	A0A024R2Z6;Q9BVP2	A0A024R2Z6;Q9BVP2	Guanine nucleotide-binding protein-like 3	GNL3	Color2 [DarkGray]	1	4					2	2	2	6.3	6.3	6.3	60.572	0.0014006	2.0842	1548400	2	NaN	NaN	17.2942	NaN	16.8025	NaN	17.4471	17.5751
	0.105957	-0.20431	A0A024R306;Q9Y2S6;A0A024R1R8	A0A024R306;Q9Y2S6	Translation machinery-associated protein 7	CCDC72;TMA7	Color2 [DarkGray]	1	4					3	3	3	37.5	37.5	37.5	7.0662	0.00075075	2.7638	525880	6	14.0591	13.6671	14.8335	16.1157	14.9452	14.9734	13.0779	14.8617
	1.35712	0.609249	B4DKN9;A0A024R324;P61586;Q5JR08;A0A024R0I3;P08134;Q9BVT0;Q5JR07;C9JNR4;E9PQH6;C9JX21;Q5JR05;A0A0B6XK12;U3KQA9;U3KQV3;E9PLA2;C9JRM1;Q5JR06;E9PN11;P62745	B4DKN9;A0A024R324;P61586;Q5JR08;A0A024R0I3;P08134;Q9BVT0;Q5JR07;C9JNR4;E9PQH6;C9JX21;Q5JR05	Transforming protein RhoA;Rho-related GTP-binding protein RhoC	RHOA;RHOC;hCG_2043376;ARHA	Color2 [DarkGray]	1	4					9	9	9	61.8	61.8	61.8	19.57	0	17.011	10523000	39	19.0923	18.5978	18.5183	18.9393	19.8907	19.5134	18.9919	19.1887
+	1.37189	-0.810478	A0A024R326;Q6IPI1;P47914;F8WF43;C9IYI4	A0A024R326;Q6IPI1;P47914	60S ribosomal protein L29	RPL29	Color2 [DarkGray]	1	4					6	6	6	23.6	23.6	23.6	17.553	0	6.8538	39374000	52	21.0215	20.964	21.2096	22.0367	20.4366	20.4619	20.0739	21.0173
	0.579173	-0.474044	A0A024R332;Q6I9Y2	A0A024R332;Q6I9Y2	THO complex subunit 7 homolog	NIF3L1BP1;THOC7	Color2 [DarkGray]	1	4					1	1	1	7.8	7.8	7.8	23.743	0.0076046	1.3309	199360	2	13.4688	14.6315	13.2943	13.8458	NaN	13.3287	13.6191	13.0602
+	2.28625	1.01744	B4DZZ0;B3KQB4;A0A024R371;O75915;F8WF90;C9JQU6;F8WF33;B4DWQ6	B4DZZ0;B3KQB4;A0A024R371;O75915	PRA1 family protein 3	ARL6IP5	Color2 [DarkGray]	1	4					4	4	4	23	23	23	19.206	0	91.391	25415000	32	19.6657	19.7195	19.8589	19.5317	20.4955	20.7563	21.3251	20.2687
	1.22065	0.552873	Q05D78;F8W7U8;A0A024R395;P49959	Q05D78;F8W7U8;A0A024R395;P49959	Double-strand break repair protein MRE11A	MRE11A	Color2 [DarkGray]	1	4					4	4	4	9.9	9.9	9.9	59.724	0	3.0775	4200700	7	17.2011	17.7119	17.8745	17.4049	17.9167	18.2263	18.5553	17.7055
	0.619045	0.157071	A0A024R3L9;Q4G0F5	A0A024R3L9;Q4G0F5	Vacuolar protein sorting-associated protein 26B	VPS26B	Color2 [DarkGray]	1	4					8	7	7	37.2	35.1	35.1	39.154	0	10.012	7071400	29	18.323	18.2366	18.441	18.4937	18.5347	18.3734	18.3862	18.8282
	1.54931	-0.344222	A0A024R3M1;Q9P016	A0A024R3M1;Q9P016	Thymocyte nuclear protein 1	THYN1	Color2 [DarkGray]	1	4					3	3	3	17.3	17.3	17.3	25.697	0.0026846	1.7064	1465800	7	16.3324	16.3135	16.4618	16.6049	16.2345	16.2648	15.9774	15.8591
+	2.57977	-1.33445	A0A024R3R1;Q4LE39;H7C5R6;A0A024R3V1;H0Y7Y8;X6RCR8	A0A024R3R1;Q4LE39;H7C5R6;A0A024R3V1;H0Y7Y8	AT-rich interactive domain-containing protein 4B	ARID4B	Color2 [DarkGray]	1	4					6	6	6	6.3	6.3	6.3	147.81	0	27.781	10299000	26	19.7382	19.7731	19.5681	19.6531	18.0852	19.1436	18.1591	18.0068
+	3.25922	-1.02942	A0A024R3R5;C9JXK0;Q14739;B4E0Z3;C9JES9	A0A024R3R5;C9JXK0;Q14739;B4E0Z3	Lamin-B receptor	LBR	Color2 [DarkGray]	1	4					4	4	4	9.1	9.1	9.1	70.729	0	4.5877	10951000	26	19.7984	19.6546	19.5726	19.544	18.4847	18.7999	18.895	18.2723
+	2.62167	-0.957325	A0A024R3T8;P09874;B2R5W3;B4E0E1;Q05D33;Q6PJL0;Q5VX84;Q5VX85;Q96P95	A0A024R3T8;P09874;B2R5W3;B4E0E1	Poly [ADP-ribose] polymerase 1	PARP1	Color2 [DarkGray]	1	4					86	86	86	71.5	71.5	71.5	113.08	0	323.31	630420000	810	25.2822	25.4379	25.8473	25.1607	24.5062	24.1952	24.43	24.7674
	0.21668	0.120921	A0A024R3W7;P24534;A4D1M6;F2Z2G2;C9JZW3;F8WF65	A0A024R3W7;P24534;A4D1M6	Elongation factor 1-beta	EEF1B2;LOC392793	Color2 [DarkGray]	1	4					7	6	6	43.1	40	40	24.763	0	90.249	93058000	71	22.1093	22.5249	22.009	22.1162	22.307	22.3035	21.8473	22.7851
	1.17637	-0.314359	A0A024R3X4;P10809;B3GQS7;B7Z597;B7Z5E7;B7Z532;Q53SE2;E7EXB4;E7ESH4;B9VPB4;B9VP19;A0A0S2Z415;C9JL25;C9JCQ4;B9VP24;Q53QD5;C9JL19;C9J0S9	A0A024R3X4;P10809;B3GQS7;B7Z597;B7Z5E7	60 kDa heat shock protein, mitochondrial	HSPD1	Color2 [DarkGray]	1	4					58	58	8	85.3	85.3	14.7	61.054	0	323.31	910930000	759	25.764	25.6972	25.5121	25.7337	25.5862	25.5805	25.1007	25.1822
	0.345319	0.124851	F8WDS9;B4DGM7;E9PHS0;Q6FHH6;Q53TN2;B2R602;A0A024R3Z5;O43813	F8WDS9;B4DGM7;E9PHS0;Q6FHH6;Q53TN2;B2R602;A0A024R3Z5;O43813	LanC-like protein 1	LANCL1	Color2 [DarkGray]	1	4					3	3	3	37.8	37.8	37.8	9.2824	0.0014085	2.1424	1326200	13	16.0346	15.8417	16.3641	15.9658	16.2773	15.8849	16.3857	16.1578
	1.2314	0.684721	A0A024R3Z6;Q7L1Q6;D3DN77;Q53FN7;C9IZ80;B3KU41;C9JFN4;H0Y503;C9J188;C9JWF5;Q3LIC9;C9JV57	A0A024R3Z6;Q7L1Q6;D3DN77;Q53FN7;C9IZ80;B3KU41	Basic leucine zipper and W2 domain-containing protein 1	BZW1;hCG_2022736	Color2 [DarkGray]	1	4					14	14	14	40.3	40.3	40.3	48.043	0	16.675	11525000	42	18.4992	18.8962	19.3924	18.9209	19.5118	19.0457	19.7405	20.1496
	0	NaN	C9JJ54;Q9H8N9;A0A024R488;Q8IWB7	C9JJ54;Q9H8N9;A0A024R488;Q8IWB7	WD repeat and FYVE domain-containing protein 1	WDFY1	Color2 [DarkGray]	1	4					1	1	1	8.8	8.8	8.8	24.259	0.0063735	1.3789	94987	1	NaN	NaN	NaN	NaN	NaN	NaN	NaN	15.8836
	1.3386	-0.634489	A0A024R4A0;P19338;B3KTP9;B3KM80;Q6ZS99;Q9BQ02;H7BY16;C9JYW2;C9JLB1;C9J1H7;C9JWL1	A0A024R4A0;P19338;B3KTP9;B3KM80;Q6ZS99;Q9BQ02;H7BY16	Nucleolin	NCL	Color2 [DarkGray]	1	4					77	77	77	56.8	56.8	56.8	76.613	0	323.31	5217100000	1329	27.7553	28.4685	28.7149	28.4538	27.8193	27.4281	27.5334	28.0737
	1.46462	-0.524571	A0A024R4A5;Q6Y7W6;I1E4Y6;E7ESB6;C9JHW1;B4DRT8;B4DZM1;C9JH18;C9J0V6;C9JHT0;C9JRZ2;B4DLU7;C9JW88;F8WCD5;C9JPV7;C9JXQ0;C9JH78;C9IYH5	A0A024R4A5;Q6Y7W6;I1E4Y6	PERQ amino acid-rich with GYF domain-containing protein 2	TNRC15;GIGYF2	Color2 [DarkGray]	1	4					21	21	21	25.1	25.1	25.1	149.94	0	69.501	33242000	109	21.3371	21.1292	20.7829	21.0424	20.5296	20.9908	20.33	20.343
	0.545409	0.33283	Q7Z518;A8K413;A0A087WXC5;A0A024R4B3;E7ESZ7;O95299;Q53SW4;H7C2W5;H7C1Y7;H7C2X4;Q8N1B9;Q59FM0;C9J6X0;Q53QE8	Q7Z518;A8K413;A0A087WXC5;A0A024R4B3;E7ESZ7;O95299;Q53SW4	NADH dehydrogenase [ubiquinone] 1 alpha subcomplex subunit 10, mitochondrial	NDUFA10	Color2 [DarkGray]	1	4					6	6	6	32.8	32.8	32.8	40.676	0	20.772	6816500	14	18.5243	18.5049	17.8283	17.9542	17.9637	18.8368	18.9089	18.4335
	0.241497	-0.154895	A0A0A0N0L3;A0A024R4E2;Q13148;A0A087WX29;B1AKP7;G3V162;A0A087X260;A0A087WYY0;B4DRW3;A0A087WXQ5;A0A087WV68;A0A0A0N0M3;A0A087WW61;A0A087WX67;A0A087WXV3;K7EJM5;A0A0A0N0N3;A0A1W2PNU8;K7EN94;A0A087WYE7;A0A087WZC9;A0A087WTZ4;K7EL26;A0A087WZM1;K7EJ99;A0A0A0MSV7	A0A0A0N0L3;A0A024R4E2;Q13148;A0A087WX29;B1AKP7;G3V162;A0A087X260;A0A087WYY0;B4DRW3;A0A087WXQ5;A0A087WV68;A0A0A0N0M3;A0A087WW61;A0A087WX67;A0A087WXV3;K7EJM5;A0A0A0N0N3;A0A1W2PNU8;K7EN94	TAR DNA-binding protein 43	TDP43;TARDBP	Color2 [DarkGray]	1	4					6	6	6	26.6	26.6	26.6	41.632	0	63.622	11949000	33	19.5796	19.4309	19.1911	19.1893	19.2202	19.8399	18.6889	19.0223
	1.508	-0.387599	B2R5V9;A0A024R4E5;Q00341;H0Y394;B4DKR8;Q6ZS03;Q96CF6;C9JIZ1;C9JZI8;C9J5E5;H7C0A4;C9JHS7;C9JHZ8;C9JES8;Q6ZN49;Q2HJC8;C9JT62;C9JK79;C9JBS3;C9JEJ8;C9JHN6;H7BZC3;C9JQ82;Q5HYC5;H7C2D1;C9JMQ6;C9JHS9;C9J739	B2R5V9;A0A024R4E5;Q00341;H0Y394;B4DKR8;Q6ZS03	Vigilin	HDLBP	Color2 [DarkGray]	1	4					23	23	23	26.5	26.5	26.5	141.38	0	92.315	22573000	97	20.3047	20.5564	20.6386	20.3207	20.173	20.3069	19.9872	19.803
	0.350073	0.142438	A0A024R4F1;P06733;E2DRY6;K7EM90;A4QMW8;A4UCS8;F5H0C8;Q6FHV6;P13929;P09104;F5H1C3;E5RI09;Q9NPL4;E5RG95;K7EPM1;K7EKN2;B4DUJ6;E5RGZ4;D3DTL4;A8K3B0	A0A024R4F1;P06733;E2DRY6	Alpha-enolase;Enolase	ENO1	Color2 [DarkGray]	1	4					27	27	23	74.4	74.4	69.1	47.168	0	218.15	168510000	269	22.9466	23.1347	23.0821	23.1631	23.5184	23.4838	22.8207	23.0732
	1.11327	-0.216631	A0A024R4H0;Q02809;B4DGN8;B2R5M9;B4DHT1;Q5JXB7;Q5JXB8	A0A024R4H0;Q02809;B4DGN8;B2R5M9	Procollagen-lysine,2-oxoglutarate 5-dioxygenase 1	PLOD1	Color2 [DarkGray]	1	4					21	21	21	44.6	44.6	44.6	83.549	0	102.32	45430000	86	21.5241	21.3418	21.2277	21.4156	21.1499	21.3742	21.1335	20.985
	0	0.710682	A0A024R4H5;Q53HN4;O00273	A0A024R4H5;Q53HN4;O00273	DNA fragmentation factor subunit alpha	DFFA	Color2 [DarkGray]	1	4					1	1	1	6	6	6	29.41	0.0020394	1.8155	74601	1	NaN	NaN	NaN	14.1408	15.5913	14.1117	NaN	NaN
+	1.91882	0.613903	Q0QF37;Q75MT9;Q6FHZ0;A0A024R4K3;P40926;G3XAL0;B3KTM1	Q0QF37;Q75MT9;Q6FHZ0;A0A024R4K3;P40926;G3XAL0	Malate dehydrogenase;Malate dehydrogenase, mitochondrial	MDH2	Color2 [DarkGray]	1	4					11	11	11	43	43	43	31.969	0	38.505	17899000	62	19.45	19.7126	19.9402	19.3975	20.5828	20.1305	20.0451	20.1975
	0.413493	0.3782	A0A024R4M0;P46781;A5D904;B5MCT8;C9JM19;B7Z732;F2Z3C0;A8MXK4	A0A024R4M0;P46781;A5D904;B5MCT8;C9JM19;B7Z732	40S ribosomal protein S9	RPS9	Color2 [DarkGray]	1	4					19	19	19	65.5	65.5	65.5	22.591	0	20.488	34616000	113	20.3518	20.1184	21.1328	20.2475	20.462	20.0983	21.3172	21.4857
+	1.99849	-0.499473	M0R0F0;A0A024R4Q8;P46782;Q53G25;M0R0R2;M0QZN2;Q59EK8	M0R0F0;A0A024R4Q8;P46782;Q53G25;M0R0R2;M0QZN2	40S ribosomal protein S5;40S ribosomal protein S5, N-terminally processed	RPS5	Color2 [DarkGray]	1	4					20	20	20	60	60	60	22.391	0	193.02	255430000	231	23.9008	23.8034	24.058	24.2156	23.3494	23.7814	23.3664	23.4828
	0.44484	-0.438355	A0A024R4T4;P61081	A0A024R4T4;P61081	NEDD8-conjugating enzyme Ubc12	UBE2M	Color2 [DarkGray]	1	4					1	1	1	6	6	6	20.9	0.0013986	2.0671	579730	8	15.2821	15.9361	14.7367	15.1481	15.1372	15.6807	14.5318	14
+	2.73369	-1.78554	B7Z4Q0;A0A024R4U0;Q9NP61;H0Y6A0;B7Z6L2;B0QYV8	B7Z4Q0;A0A024R4U0;Q9NP61;H0Y6A0;B7Z6L2	ADP-ribosylation factor GTPase-activating protein 3	ARFGAP3	Color2 [DarkGray]	1	4					6	6	6	15.1	15.1	15.1	48.969	0	4.535	3516400	18	18.9272	17.7616	17.8672	18.4423	16.7182	16.595	15.8652	16.678
	0.579353	-0.296982	A0A024R4Z6;Q08945;A0A0U1RRK2;E9PMD4;Q59GH7	A0A024R4Z6;Q08945	FACT complex subunit SSRP1	SSRP1	Color2 [DarkGray]	1	4					33	33	33	43.2	43.2	43.2	81.074	0	197.15	107350000	276	22.4283	22.674	22.9954	22.2241	22.2108	21.8918	22.2946	22.7367
+	2.69965	-1.86708	A0A024R4Z9;G5E933;O95248;Q68CX1;Q59EX9	A0A024R4Z9;G5E933;O95248	Myotubularin-related protein 5	SBF1	Color2 [DarkGray]	1	4					7	7	7	5.1	5.1	5.1	211.05	0	19.356	9239000	19	20.0139	20.1435	19.4318	18.9242	18.1765	18.1148	17.3843	17.3695
+	4.00021	-0.959456	A0A024R534;O94776	A0A024R534;O94776	Metastasis-associated protein MTA2	MTA2	Color2 [DarkGray]	1	4					77	71	66	84.4	81	77.5	75.022	0	323.31	1599800000	1151	26.847	26.8385	26.4941	26.5165	25.6772	25.7997	25.7613	25.6201
	1.18383	0.337008	F5GX77;A0A024R565;Q9UI30;F5GYQ2	F5GX77;A0A024R565;Q9UI30;F5GYQ2	Multifunctional methyltransferase subunit TRM112-like protein	TRMT112;HSPC152	Color2 [DarkGray]	1	4					2	2	2	25.5	25.5	25.5	11.972	0	22.607	4890400	26	17.9008	18.0353	17.731	17.8012	18.4092	18.4629	17.9855	17.9587
	0.615028	-0.361961	A0A024R566;A0A024R588;B4DJU4;A0A024R5D9;A0A024R572;Q15637;B4DX42;B4DSE4;C9J792;H7C0N4;H7C561	A0A024R566;A0A024R588;B4DJU4;A0A024R5D9;A0A024R572;Q15637;B4DX42;B4DSE4	Splicing factor 1	SF1	Color2 [DarkGray]	1	4					5	5	5	12.6	12.6	12.6	61.888	0	13.006	10652000	31	19.0869	19.1523	19.161	19.8089	18.9691	19.5191	18.8242	18.4489
+	2.02785	-0.5044	E9PQD0;E9PS30;E9PLI6;E9PS76;A0A024R5B9;Q8N9N8	E9PQD0;E9PS30;E9PLI6;E9PS76;A0A024R5B9;Q8N9N8	Probable RNA-binding protein EIF1AD	EIF1AD;MGC11102	Color2 [DarkGray]	1	4					2	2	2	51.6	51.6	51.6	7.3314	0.0020284	1.7825	1114100	7	16.2157	16.0275	16.0148	16.2771	15.4383	15.9596	15.6223	15.4973
	0.102188	0.0481997	A0A1Y1BG54;A0A1Y1BBN3;B4E1K5;X5DNI9;A8K0D2;A0A1Y1B909;A0A024R5F7;Q9UBM7;H0YE57	A0A1Y1BG54;A0A1Y1BBN3;B4E1K5;X5DNI9;A8K0D2;A0A1Y1B909;A0A024R5F7;Q9UBM7;H0YE57	7-dehydrocholesterol reductase	DHCR7	Color2 [DarkGray]	1	4					2	2	2	10.6	10.6	10.6	22.989	0.0013899	1.9714	499190	14	14.4817	15.0041	14.9067	14.386	14.6253	14.8826	14.5805	14.883
	0	NaN	A0A024R5F8;Q4FZB7	A0A024R5F8;Q4FZB7	Histone-lysine N-methyltransferase SUV420H1	SUV420H1	Color2 [DarkGray]	1	4					1	1	1	4.7	4.7	4.7	52.271	0.005814	1.4473	798290	1	NaN	NaN	NaN	19.2781	NaN	NaN	NaN	NaN
+	3.33115	-1.76954	A0A024R5H0;O75531;B2R4V4	A0A024R5H0;O75531;B2R4V4	Barrier-to-autointegration factor;Barrier-to-autointegration factor, N-terminally processed	BANF1	Color2 [DarkGray]	1	4					9	9	9	84.3	84.3	84.3	10.058	0	35.777	84881000	81	22.3034	23.0669	23.169	22.429	20.7864	20.7306	21.0607	21.3125
+	1.41155	1.13689	C9JB90;C9JU14;J3KR73;B7Z5Z9;Q6FGX3;Q6AZ91;Q53ET8;A0A024R5J5;A0A024R5H8;Q9NRW1;P20340;Q14964	C9JB90;C9JU14;J3KR73;B7Z5Z9;Q6FGX3;Q6AZ91;Q53ET8;A0A024R5J5;A0A024R5H8;Q9NRW1;P20340;Q14964	Ras-related protein Rab-6B;Ras-related protein Rab-6A;Ras-related protein Rab-39A	RAB6B;RAB6A;RAB39A	Color2 [DarkGray]	1	4					1	1	1	22.4	22.4	22.4	5.8575	0	4.868	1418000	16	15.3761	15.1739	15.6872	14.3869	16.3715	15.5074	16.1789	17.1139
	0.506985	0.52002	E9PN51;F8W9K7;E9PKH6;B4DYI3;A0A024R5K3;E9PPW7;Q53G17;O00217;H0YDT4	E9PN51;F8W9K7;E9PKH6;B4DYI3;A0A024R5K3;E9PPW7;Q53G17;O00217	NADH dehydrogenase [ubiquinone] iron-sulfur protein 8, mitochondrial	NDUFS8	Color2 [DarkGray]	1	4					3	3	3	25.5	25.5	25.5	12.405	0	12.451	5006600	18	16.7873	17.9397	17.7863	18.0846	18.5469	18.6179	18.44	17.0733
	0.272807	0.115569	A0A024R5K8;P50454;B4DN87;A8K259;E9PR70;E9PPV6;E9PKH2;E9PIG2;E9PRS3;Q9NPA9;E9PNX1;E9PK86;E9PMI5;E9PQ34;E9PJH8;H0YEP8;E9PLA6	A0A024R5K8;P50454;B4DN87;A8K259;E9PR70;E9PPV6;E9PKH2	Serpin H1	SERPINH1	Color2 [DarkGray]	1	4					10	10	10	38.8	38.8	38.8	46.44	0	21.312	23040000	33	20.3209	20.2365	20.1915	20.1448	20.386	20.0628	20.1028	20.8042
+	1.56338	-1.20493	Q9UNL7;Q96HN5;H0YFY6;Q7Z757;Q59HB8;A0A087WY61;A0A024R5M9;Q4LE64;Q14980	Q9UNL7;Q96HN5;H0YFY6;Q7Z757;Q59HB8;A0A087WY61;A0A024R5M9;Q4LE64;Q14980	Nuclear mitotic apparatus protein 1	NUMA1;NUMA1 variant protein	Color2 [DarkGray]	1	4					2	2	2	12.2	12.2	12.2	31.743	0	7.7003	1078600	6	15.6003	16.2008	16.663	17.0108	15.3697	NaN	14.809	15.3128
	0.477017	0.153673	A0A024R5P0;Q13153;B3KNX7;A8KAN3;E9PM17;B7Z3K0;B7Z302;H0YCG5;H0YCM0;E9PKH9;E9PRP6;E9PMP2;E9PQW5;Q59FN2;E9PJF8	A0A024R5P0;Q13153;B3KNX7;A8KAN3;E9PM17;B7Z3K0	Non-specific serine/threonine protein kinase;Serine/threonine-protein kinase PAK 1	PAK1	Color2 [DarkGray]	1	4					26	26	15	55.6	55.6	34.9	60.646	0	227.37	52705000	198	21.3458	21.5214	21.3715	21.1658	21.3401	21.6854	21.7543	21.2394
	0.841467	0.830744	A0A024R5Q1;Q9NX55	A0A024R5Q1;Q9NX55	Huntingtin-interacting protein K	hCG_2003792;HYPK	Color2 [DarkGray]	1	4					1	1	1	11.6	11.6	11.6	14.665	0.00074294	2.647	1773700	3	NaN	NaN	17.125	16.6181	NaN	17.2353	17.6298	18.2419
	0.977219	-0.680163	A0A024R5S5;O75822;H0YGJ7;H0YLP3	A0A024R5S5;O75822	Eukaryotic translation initiation factor 3 subunit J	EIF3S1;EIF3J	Color2 [DarkGray]	1	4					18	18	18	57	57	57	29.062	0	165.5	76316000	111	21.9181	22.4514	22.4646	22.2316	21.3368	21.0866	21.3523	22.5694
	1.10641	-0.716989	H3BQ52;H3BTD3;A0A024R5U3;H3BMD8;A6NMQ3;Q5T5H1;P56211;O43768	H3BQ52;H3BTD3;A0A024R5U3;H3BMD8;A6NMQ3;Q5T5H1;P56211;O43768	cAMP-regulated phosphoprotein 19;Alpha-endosulfine	ARPP19;ARPP-19;ENSA	Color2 [DarkGray]	1	4					1	1	1	15.5	15.5	15.5	7.6866	0	3.3322	1633800	10	16.7707	16.3392	16.7256	17.163	16.442	16.4889	15.9751	15.2246
+	2.19079	-0.379592	Q9H072;A0A024R5X7;O76031	Q9H072;A0A024R5X7;O76031	ATP-dependent Clp protease ATP-binding subunit clpX-like, mitochondrial	DKFZp586J151;CLPX	Color2 [DarkGray]	1	4					4	4	4	10.3	10.3	10.3	58.095	0	6.6362	1557900	8	16.7333	16.7263	16.5707	16.4494	16.3826	16.1219	16.3099	16.1471
	0.305465	-0.21632	H0YKL9;H0YKZ7;H0YLV6;H0YMT9;H0YKX9;H0YMM1;H0YKS4;B4DNH8;H0YMD0;H0YMU9;H0YN42;V9HW65;A0A024R5Z7;P07355;A6NMY6;H0YNB8;H0YMD9;H0YKN4;H0YKV8;H0YMW4;H0YNP5;H0YM50	H0YKL9;H0YKZ7;H0YLV6;H0YMT9;H0YKX9;H0YMM1;H0YKS4;B4DNH8;H0YMD0;H0YMU9;H0YN42;V9HW65;A0A024R5Z7;P07355;A6NMY6;H0YNB8;H0YMD9;H0YKN4;H0YKV8;H0YMW4;H0YNP5	Annexin;Annexin A2;Putative annexin A2-like protein	ANXA2;HEL-S-270;ANXA2P2	Color2 [DarkGray]	1	4					3	3	3	39.1	39.1	39.1	12.064	0	2.9977	2441600	7	17.2593	16.7493	16.7259	17.652	17.2714	17.0902	16.3637	16.7958
	0.406635	0.301069	H3BMH2;H3BSC1;A0A024R5Z8;P62491;Q15907;B4DQU5;B4DMN1	H3BMH2;H3BSC1;A0A024R5Z8;P62491;Q15907;B4DQU5;B4DMN1	Ras-related protein Rab-11A;Ras-related protein Rab-11B	RAB11A;RAB11B	Color2 [DarkGray]	1	4					2	2	2	14.8	14.8	14.8	17.668	0.00071327	2.2493	3196600	7	17.4579	17.5703	17.432	16.6519	17.9149	17.1476	17.1566	18.0973
	0.0032906	0.00242138	A0A024R608;P05386;Q6ICQ4	A0A024R608;P05386;Q6ICQ4	60S acidic ribosomal protein P1	RPLP1	Color2 [DarkGray]	1	4					5	4	0	99.1	84.2	0	11.514	0	49.723	722540000	52	24.8778	25.731	25.0285	25.3683	24.9487	25.0266	25.4746	25.5654
	0.591007	-0.370554	A0A024R648;Q9Y5J7;G3V2F3;A0A1W2PRH9;A0A1W2PQS5;G3V502	A0A024R648;Q9Y5J7;G3V2F3;A0A1W2PRH9;A0A1W2PQS5;G3V502	Mitochondrial import inner membrane translocase subunit Tim9	TIMM9	Color2 [DarkGray]	1	4					4	4	4	62.9	62.9	62.9	10.378	0	6.6594	3331500	27	17.4865	17.6081	17.5336	17.9552	17.481	17.9045	16.607	17.1088
+	2.34053	0.441604	A0A024R652;F5H2F4;P11586;B7Z809;V9GYY3	A0A024R652;F5H2F4;P11586;B7Z809	C-1-tetrahydrofolate synthase, cytoplasmic;Methylenetetrahydrofolate dehydrogenase;Methenyltetrahydrofolate cyclohydrolase;Formyltetrahydrofolate synthetase;C-1-tetrahydrofolate synthase, cytoplasmic, N-terminally processed	MTHFD1	Color2 [DarkGray]	1	4					33	33	33	46.7	46.7	46.7	101.53	0	68.264	43107000	164	21.0164	20.8963	21.0017	20.8016	21.509	21.4131	21.1169	21.4435
	1.10442	-0.436282	E9PKB5;B8ZZF0;C9JIR6;B5BUD5;B2R8E4;A0A024R6A5;A8K599;Q4J6C0;B3KP90;P35813;O75688	E9PKB5;B8ZZF0;C9JIR6;B5BUD5;B2R8E4;A0A024R6A5;A8K599;Q4J6C0;B3KP90;P35813;O75688	Protein phosphatase 1A;Protein phosphatase 1B	PPM1A;PPM1B	Color2 [DarkGray]	1	4					1	1	1	6.4	6.4	6.4	20.644	0.0033311	1.6299	165550	2	13.9813	13.6914	13.3956	14.0018	13.2355	13.6726	12.9748	13.4419
	0.176917	0.332467	A0A024R6D4;P84090;G3V279	A0A024R6D4;P84090;G3V279	Enhancer of rudimentary homolog	ERH	Color2 [DarkGray]	1	4					10	10	10	62.5	62.5	62.5	12.259	0	198.72	357050000	180	22.6856	23.7492	24.5928	23.8508	24.0238	22.321	24.8211	25.0423
+	3.57931	-1.73955	A0A024R6D8;Q13243;Q59EK7;B4DJK0;B4DUA4;G3V5K8;Q86U32;B5BUD8	A0A024R6D8;Q13243;Q59EK7	Serine/arginine-rich splicing factor 5	SFRS5;SRSF5	Color2 [DarkGray]	1	4					9	8	8	33.1	29.8	29.8	31.263	0	64.315	47900000	57	22.2114	22.0934	21.9161	21.7323	19.8213	20.4539	20.7077	20.0122
	0.318794	0.307396	A0A024R6G6;Q3MHU6;O75438	A0A024R6G6;Q3MHU6;O75438	NADH dehydrogenase [ubiquinone] 1 beta subcomplex subunit 1	NDUFB1	Color2 [DarkGray]	1	4					1	1	1	19	19	19	6.9611	0.0046022	1.5458	754590	7	16.2662	15.5782	15.669	15.9023	16.0415	16.9587	NaN	15.4838
	0.486044	-0.132553	B4DZH3;A0A024R6I3;Q53GF9;P49755	B4DZH3;A0A024R6I3;Q53GF9;P49755	Transmembrane emp24 domain-containing protein 10	TMED10	Color2 [DarkGray]	1	4					3	3	3	38.3	38.3	38.3	11.334	0.00073421	2.5349	3207900	6	17.5237	17.5007	17.603	17.296	17.5866	17.2037	17.4618	17.1412
	0.660479	-0.873137	A0A024R6P5;H0Y4T7;F8W9Y9;Q86TR6	A0A024R6P5;H0Y4T7		MTA1	Color2 [DarkGray]	1	4					73	1	1	88.9	1.4	1.4	71.208	0.0052016	1.4805	1727100	5	18.0018	15.5287	16.5978	17.2179	16.7792	16.3473	15.2186	15.5085
+	4.57821	-1.25179	H0YLZ1;Q32Q19;Q05DF3;H0YN40;Q6IBU0;A0A024R6Q1;P55010;H0YK29;H0YK11;H0YMJ8;H0YM54	H0YLZ1;Q32Q19;Q05DF3;H0YN40;Q6IBU0;A0A024R6Q1;P55010	Eukaryotic translation initiation factor 5	EIF5	Color2 [DarkGray]	1	4					3	3	3	23.3	23.3	23.3	16.497	0	4.63	1688600	13	16.9933	17.093	17.057	17.0296	15.8161	16.048	15.7766	15.525
	0.37914	0.0727506	A0A024R6S1;O60884;A0A087WT48;T2DN57	A0A024R6S1;O60884	DnaJ homolog subfamily A member 2	DNAJA2	Color2 [DarkGray]	1	4					13	13	13	41.5	41.5	41.5	45.745	0	73.638	49301000	119	21.072	21.2447	21.2192	21.4534	21.2977	21.2936	21.2833	21.4057
	0.100113	0.0411601	B3KUZ8;A0A024R6W0;P00505;A8K482;B4DY39	B3KUZ8;A0A024R6W0;P00505;A8K482	Aspartate aminotransferase;Aspartate aminotransferase, mitochondrial	GOT2	Color2 [DarkGray]	1	4					6	6	6	17	17	17	41.326	0	29.503	6433200	16	18.664	18.5352	18.5715	18.0308	18.5477	18.4246	18.3924	18.6015
	0.228625	-0.271191	B2R6U8;A0A024R6W2;O43809;H3BND3;Q5HYH5;H3BV41	B2R6U8;A0A024R6W2;O43809;H3BND3	Cleavage and polyadenylation specificity factor subunit 5	NUDT21	Color2 [DarkGray]	1	4					5	5	5	23.8	23.8	23.8	26.215	0	10.225	2722200	29	17.3269	16.782	17.4972	16.8164	16.5216	15.836	17.9325	17.0476
	0.600063	-0.573738	A0A024R6Z0;O43237;B4E2E0;J3KRI4;Q63HJ8;B4DHD8;J3KRZ2;H3BUM4	A0A024R6Z0;O43237;B4E2E0	Cytoplasmic dynein 1 light intermediate chain 2	DYNC1LI2	Color2 [DarkGray]	1	4					5	4	4	23.8	21.1	21.1	54.099	0	11.702	3173600	17	NaN	18.2105	18.7238	18.0114	17.932	NaN	18.2685	17.0239
	1.12101	-1.03627	A0A024R705;Q9UN37;Q9NXK5;Q9UF30;I3L4J1;Q49AN7	A0A024R705;Q9UN37;Q9NXK5;Q9UF30;I3L4J1	Vacuolar protein sorting-associated protein 4A	VPS4A;DKFZp434E0418	Color2 [DarkGray]	1	4					6	6	6	17.4	17.4	17.4	48.897	0	4.9858	10794000	26	19.7255	19.6935	19.6304	19.3429	18.6044	19.8196	18.2866	17.5366
	0.205101	-0.36676	B4DFL1;E9PEX6;B4DMK9;A0A024R713;P09622	B4DFL1;E9PEX6;B4DMK9;A0A024R713;P09622	Dihydrolipoyl dehydrogenase;Dihydrolipoyl dehydrogenase, mitochondrial	DLD	Color2 [DarkGray]	1	4					4	4	4	10.5	10.5	10.5	48.899	0	5.8066	3209500	10	18.1816	17.2028	16.2624	17.6867	15.9519	18.5994	16.3913	16.9239
	0.0234535	0.0105133	Q658Z1;A0A024R718;P43490	Q658Z1;A0A024R718;P43490	Nicotinamide phosphoribosyltransferase	DKFZp666B131;PBEF1;NAMPT	Color2 [DarkGray]	1	4					2	2	2	51.9	51.9	51.9	9.1622	0.00074019	2.6042	2454600	3	17.22	16.9534	16.624	17.1024	16.9028	17.0776	17.1616	16.7999
	0.482865	-0.189637	A0A024R745;Q16718;A0A087X1G1;H7BYD0;F8WAS3;C9IZN5;A0A024R772;A0A087WXR5;A0A024R736	A0A024R745;Q16718;A0A087X1G1;H7BYD0;F8WAS3;C9IZN5	NADH dehydrogenase [ubiquinone] 1 alpha subcomplex subunit 5	NDUFA5	Color2 [DarkGray]	1	4					8	8	8	73.3	73.3	73.3	13.459	0	68.254	52059000	109	21.2311	21.8084	21.4258	21.7429	21.3752	21.6805	21.2484	21.1457
+	2.05064	-1.21379	A0A024R753;Q9NW13;C9JE21;B4DJ90	A0A024R753;Q9NW13	RNA-binding protein 28	RBM28	Color2 [DarkGray]	1	4					3	3	3	5.1	5.1	5.1	85.737	0	3.001	1081200	17	15.9689	16.7215	16.5044	16.3342	14.7021	14.7307	15.3978	15.8431
	0.120967	-0.183669	B3KNG6;A0A024R755;H0Y875;B3KQK3	B3KNG6;A0A024R755;H0Y875		CALU	Color2 [DarkGray]	1	4					32	4	4	81.3	15.9	15.9	37.106	0	10.427	59614000	41	22.1018	22.134	20.5905	21.4873	21.2857	22.1563	21.9295	20.2073
	0.55845	-0.859628	K7EKF6;A0A024R7A9;Q8NI99	K7EKF6;A0A024R7A9;Q8NI99	Angiopoietin-related protein 6	ANGPTL6	Color2 [DarkGray]	1	4					1	1	1	3	3	3	46.991	0.0007326	2.4992	232400	3	15.7239	12.5426	13.4799	13.3435	12.3644	13.2962	12.7346	13.2562
	0.601811	-0.448044	A0A024R7B7;Q16543;Q6FG59;K7EQA9;K7EKQ2;A1L0W4;K7EL68;K7EIU0;K7EJ06	A0A024R7B7;Q16543;Q6FG59;K7EQA9;K7EKQ2	Hsp90 co-chaperone Cdc37;Hsp90 co-chaperone Cdc37, N-terminally processed	CDC37	Color2 [DarkGray]	1	4					13	13	13	51.1	51.1	51.1	44.468	0	45.739	27109000	104	20.8031	20.7818	20.5991	20.8034	20.6444	21.0979	19.8744	19.5783
	0.120978	0.0525951	A0A024R7C7;Q12906;F4ZW66;F4ZW64;A8K590;F4ZW65;B4DFG4;Q59GP7;B4DDF3;K7EKJ9;K7ER69;K7EQR9;K7EJ09;K7ERM6;K7ENK6;K7EM82;K7EKY0;A0A0S2Z5K8;V9HWK4;Q96SI9;K7ELV3;K7EQ75;K7EPG3	A0A024R7C7;Q12906;F4ZW66;F4ZW64;A8K590;F4ZW65;B4DFG4;Q59GP7	Interleukin enhancer-binding factor 3	ILF3	Color2 [DarkGray]	1	4					37	37	37	51.8	51.8	51.8	95.337	0	141.79	99098000	304	22.0244	22.4158	22.4827	22.3334	22.1684	22.3026	22.2578	22.7378
	0.239227	-0.0992551	Q59FP7;A0A024R7E3;P26358;I6L9H2;B3KVA0;K7ENW7;K7ENQ6;K7EJL0;K7ERQ1;K7ELB1	Q59FP7;A0A024R7E3;P26358;I6L9H2	DNA (cytosine-5)-methyltransferase;DNA (cytosine-5)-methyltransferase 1	DNMT1	Color2 [DarkGray]	1	4					24	24	24	16.1	16.1	16.1	182.02	0	40.742	9098300	86	19.3971	19.0029	18.8693	18.6952	18.6733	18.9571	19.0318	18.9053
	0.185502	-0.163319	K7EN05;K7EPC8;A0A024R7E8;K7EQ44;K7EMV4;P60002	K7EN05;K7EPC8;A0A024R7E8;K7EQ44;K7EMV4;P60002	Transcription elongation factor 1 homolog	ELOF1	Color2 [DarkGray]	1	4					1	1	1	23.7	23.7	23.7	8.6531	0.0045662	1.4982	792060	2	NaN	15.7236	15.4238	15.6374	15.503	15.0533	14.9707	16.1995
	0.0354062	0.0207295	A0A024R7F1;K7ELL7;B4DJQ5;P14314;A0A0S2Z4D8;A0A0S2Z4W7;A2VCQ4;A0A0C4DGP4;A0A0S2Z4A0;K7EPW7;K7EKX1;K7EJ70	A0A024R7F1;K7ELL7;B4DJQ5;P14314;A0A0S2Z4D8;A0A0S2Z4W7;A2VCQ4	Glucosidase 2 subunit beta	PRKCSH	Color2 [DarkGray]	1	4					11	11	11	23.5	23.5	23.5	59.296	0	58.528	9574100	73	19.1477	18.8111	18.9438	19.3014	19.1809	19.4625	18.6482	18.9953
+	2.23891	0.727681	A0A1L3A5T2;A0A1L3A5U7;A0A024R7F9;Q92947;K7ES74;K7EKH1;K7ERX1;A0A1D6XXQ4;B4DUY0;B4DQF2;B4DK85	A0A1L3A5T2;A0A1L3A5U7;A0A024R7F9;Q92947;K7ES74;K7EKH1;K7ERX1;A0A1D6XXQ4;B4DUY0;B4DQF2;B4DK85	Glutaryl-CoA dehydrogenase, mitochondrial	GCDH	Color2 [DarkGray]	1	4					2	2	2	9.9	9.9	9.9	38.943	0	3.5178	1772500	6	16.0706	15.9628	16.3953	16.1148	16.6245	16.9981	17.2157	16.616
+	1.89024	-0.830062	A0A024R7G6;Q9UBC2;A5PKY0;M0R165;A8K5P4;B4DQX5;B4DME4;M0R2S2;M0R3I1;K7EJR2;M0R330;M0R1V5;M0QX30;Q69YZ4	A0A024R7G6;Q9UBC2;A5PKY0;M0R165;A8K5P4;B4DQX5;B4DME4;M0R2S2	Epidermal growth factor receptor substrate 15-like 1	EPS15L1	Color2 [DarkGray]	1	4					10	10	10	24	24	24	83.247	0	51.658	19750000	62	20.5585	20.5936	20.3184	20.3912	19.8488	19.9709	19.7578	18.964
	0.0709591	0.0734043	A0A024R7J0;P17612;A8K8B9;Q15136;K7ERP6;B7Z708;K7EMV1;K7ENJ5	A0A024R7J0;P17612;A8K8B9	cAMP-dependent protein kinase catalytic subunit alpha	PRKACA	Color2 [DarkGray]	1	4					19	19	7	48.7	48.7	25.6	40.589	0	74.942	33380000	106	20.7995	20.4802	20.5827	20.4895	19.6503	20.6536	21.3024	21.0392
	0.990623	-0.426309	A0A024R7J7;Q9BW61	A0A024R7J7;Q9BW61	DET1- and DDB1-associated protein 1	DDA1	Color2 [DarkGray]	1	4					2	2	2	20.6	20.6	20.6	11.835	0	5.0654	941400	16	15.835	15.7958	15.5601	16.0624	14.9088	15.768	15.2338	15.6375
+	2.7397	-1.34443	A0A024R7K7;A0A024R7M6;Q86YP4;B4DKZ7;B4E0Q6;C9JHD7;C9JJK9;C9JGN4;C9JMI3;C9JVY3;V9GY85;H7C3H1;V9GYX5	A0A024R7K7;A0A024R7M6;Q86YP4;B4DKZ7	Transcriptional repressor p66-alpha	GATAD2A	Color2 [DarkGray]	1	4					50	47	47	67.9	64.3	64.3	68.062	0	323.31	496620000	875	25.3134	25.1162	24.7121	25.2834	23.9301	24.2603	23.573	23.2839
	1.21187	-0.370269	A0A024R7L5;A0A024R7L8;Q92900;B3KY55;A0A059XG67;A0A059XBJ1;A0A059XAJ5;A0A059X4U2;A0A059XG73;A0A059XBJ6;A0A059XAM1;Q6ZUC8;A0A059XAL2;A0A059XAL6	A0A024R7L5;A0A024R7L8;Q92900	Regulator of nonsense transcripts 1	UPF1	Color2 [DarkGray]	1	4					10	10	10	12.1	12.1	12.1	123.03	0	15.566	5614300	44	18.6229	18.4319	18.4154	18.2794	17.6906	18.384	18.1605	18.0335
	1.39891	-0.547744	A0A024R7M8;Q96CT7;M0R2F5	A0A024R7M8;Q96CT7;M0R2F5	Coiled-coil domain-containing protein 124	LOC115098;CCDC124	Color2 [DarkGray]	1	4					15	15	15	51.6	51.6	51.6	25.835	0	36.165	41144000	120	21.0451	21.2242	21.3219	21.7131	20.7141	20.4286	20.7906	21.1799
+	1.84874	-1.2269	A0A024R7S3;P09497;D6RJD1	A0A024R7S3;P09497	Clathrin light chain B	CLTB	Color2 [DarkGray]	1	4					3	3	3	16.1	16.1	16.1	23.181	0	3.1657	1181000	7	16.2302	16.3804	16.7031	17.1854	NaN	15.8216	15.4536	14.9184
	1.04242	0.470796	A0A024R7T3;P52597;B4DKS8;A0A1B0GW42	A0A024R7T3;P52597;B4DKS8	Heterogeneous nuclear ribonucleoprotein F;Heterogeneous nuclear ribonucleoprotein F, N-terminally processed	HNRPF;HNRNPF	Color2 [DarkGray]	1	4					7	5	5	28	21.4	21.4	45.671	0	9.6935	9558000	28	18.6366	19.4208	18.4314	18.5939	19.3882	19.1425	19.0825	19.3526
	0.352582	0.117386	B4DLA6;B3KMX0;A0A024R7U6;P33991;E5RFJ8;E5RG31;A4FS09;Q6ZMK4;A0A0S2Z618;A0A0S2Z5Q9;Q9UJA3	B4DLA6;B3KMX0;A0A024R7U6;P33991	DNA replication licensing factor MCM4	MCM4	Color2 [DarkGray]	1	4					23	23	23	38.5	38.5	38.5	92.722	0	138.05	33456000	101	20.7974	21.0788	20.5883	20.6181	20.834	21.1457	20.7402	20.8323
	0.769066	0.351804	H7C125;A0A024R7V6;P61019;O75546;Q96K32;B4DUD4;Q5HYI5;A0A0A1HAW1;Q8WUD1	H7C125;A0A024R7V6;P61019;O75546;Q96K32;B4DUD4;Q5HYI5;A0A0A1HAW1;Q8WUD1	Ras-related protein Rab-2A;Ras-related protein Rab-2B	RAB2A;RAB2;DKFZp313C1541;RAB2B	Color2 [DarkGray]	1	4					2	2	2	25	25	25	12.038	0	3.8022	909710	6	15.7274	15.5021	15.8253	15.1497	16.1776	16.2005	15.7009	15.5327
	0.141323	-0.112746	G5EA18;E5RJN7;E7EVI1;B7Z1P6;A0A0A0MTC4;A0A0A0MTD1;Q2TBD5;F8VPI7;A8K276;Q4LE57;E7EPX0;A0A0A0MTC6;E7EVJ4;E9PH62;A0A0A0MTC5;A0A024R7X7;Q9NUL3	G5EA18;E5RJN7;E7EVI1;B7Z1P6;A0A0A0MTC4;A0A0A0MTD1;Q2TBD5;F8VPI7;A8K276;Q4LE57;E7EPX0;A0A0A0MTC6;E7EVJ4;E9PH62;A0A0A0MTC5;A0A024R7X7;Q9NUL3	Double-stranded RNA-binding protein Staufen homolog 2	STAU2;STAU2 variant protein	Color2 [DarkGray]	1	4					4	2	2	15.8	10	10	31.723	0	3.0859	305760	2	14.6781	14.227	14.3195	14.5574	NaN	NaN	13.9231	14.7424
	0.32119	-0.162888	R4GMY8;E5RHG8;A0A024R7Y5;Q15369	R4GMY8;E5RHG8;A0A024R7Y5;Q15369	Transcription elongation factor B polypeptide 1	TCEB1	Color2 [DarkGray]	1	4					4	4	4	66.2	66.2	66.2	6.968	0	23.757	2895900	36	17.5504	17.1363	17.2617	17.663	17.1351	17.5683	16.7889	17.4677
	0.319498	0.282159	A0A024R7Z5;O00560;B4DQ93;G5EA09;B4DHN5;E9PBU7	A0A024R7Z5;O00560;B4DQ93;G5EA09;B4DHN5;E9PBU7	Syntenin-1	SDCBP	Color2 [DarkGray]	1	4					4	4	4	20.8	20.8	20.8	32.444	0	16.184	2525300	6	16.6937	16.8698	16.3195	16.872	17.0647	16.4907	16.4018	17.9264
	0.542462	-0.416409	A0A024R814;P18124;A8MUD9;O95036;C9JIJ5;C9JZ88	A0A024R814;P18124;A8MUD9;O95036	60S ribosomal protein L7	RPL7;WUGSC:H_RG054D04.1	Color2 [DarkGray]	1	4					17	17	17	48.3	48.3	48.3	30.438	0	42.585	91401000	121	22.57	21.997	22.7379	22.0428	21.115	21.9368	22.046	22.5844
	0.292023	-0.257268	B4DV79;A4D210;A0A024R821;P55884;B4DXN6;Q96G38;Q86UM1;C9JZG1;Q59FS8;C9JQN7	B4DV79;A4D210;A0A024R821;P55884;B4DXN6;Q96G38	Eukaryotic translation initiation factor 3 subunit B	EIF3B;EIF3S9	Color2 [DarkGray]	1	4					49	49	49	62.6	62.6	62.6	85.134	0	294.83	168400000	309	22.9239	23.0941	23.6938	22.8171	22.7208	22.0917	23.1347	23.5527
	0.854449	-0.706442	A0A024R829;Q9NRF9	A0A024R829;Q9NRF9	DNA polymerase epsilon subunit 3	POLE3	Color2 [DarkGray]	1	4					6	6	6	55.1	55.1	55.1	16.859	0	118.52	12661000	30	19.4892	20.0226	19.1376	20.2004	19.7657	19.3706	18.364	18.5237
+	1.60662	-0.997544	A0A024R832;Q8NHZ8	A0A024R832;Q8NHZ8	Anaphase-promoting complex subunit CDC26	CDC26	Color2 [DarkGray]	1	4					3	3	3	56.5	56.5	56.5	9.7769	0	3.285	1289100	13	16.1983	16.3213	16.7042	16.9604	16.2244	15.7837	15.2548	14.9312
+	3.39936	0.802534	A0A024R861;O00743;B7Z3E2;Q5T1S7;A0A0S2Z482	A0A024R861;O00743	Serine/threonine-protein phosphatase;Serine/threonine-protein phosphatase 6 catalytic subunit;Serine/threonine-protein phosphatase 6 catalytic subunit, N-terminally processed	PPP6C	Color2 [DarkGray]	1	4					7	7	7	31.5	31.5	31.5	35.144	0	42.626	12377000	31	18.9193	18.7689	19.1763	18.7291	19.7889	19.5731	19.6648	19.7768
	1.27509	0.602998	A0A0C4DFV9;B2RCX0;A0A024R895;Q5VXV3;Q01105;A0A087X027;P0DME0	A0A0C4DFV9;B2RCX0;A0A024R895;Q5VXV3;Q01105;A0A087X027;P0DME0	Protein SET;Protein SETSIP	SET;SETSIP	Color2 [DarkGray]	1	4					11	11	11	39.1	39.1	39.1	31.124	0	63.518	94314000	87	21.6135	21.889	22.3184	22.0418	23.1425	22.5554	22.2213	22.3555
	0.629915	-0.163858	A0A024R897;Q9BPX5;B3KPC7	A0A024R897;Q9BPX5;B3KPC7	Actin-related protein 2/3 complex subunit 5;Actin-related protein 2/3 complex subunit 5-like protein	ARPC5L	Color2 [DarkGray]	1	4					7	7	6	66	66	60.8	16.941	0	18.138	18913000	47	19.7543	20.141	20.183	20.1179	19.6664	19.9922	19.9199	19.9623
	0.595616	-0.284674	A0A024R8A7;Q96I24	A0A024R8A7;Q96I24	Far upstream element-binding protein 3	hCG_31253;FUBP3	Color2 [DarkGray]	1	4					5	4	4	14.2	12.6	12.6	61.64	0.0063776	1.3811	1341300	3	16.5942	16.9028	16.3325	16.4131	16.5945	16.603	15.9249	15.9815
	0.317083	0.563147	A0A024R8B2;P62166	A0A024R8B2;P62166	Neuronal calcium sensor 1	FREQ;NCS1	Color2 [DarkGray]	1	4					2	2	2	12.1	12.1	12.1	21.878	0	6.2552	723970	6	NaN	NaN	15.5103	14.4848	16.1852	14.8488	14.7698	16.4389
	1.54449	-0.428708	A0A024R8B6;P35658;A0A0A0MSW3;Q7Z3C4;H0YF36;H0Y837;B4DZN4;E9PKD2;B7ZAX0;B7ZAV2;B4DYZ6	A0A024R8B6;P35658;A0A0A0MSW3;Q7Z3C4	Nuclear pore complex protein Nup214	NUP214;DKFZp686J0330	Color2 [DarkGray]	1	4					25	25	25	17.1	17.1	17.1	218.17	0	57.007	26633000	136	20.6918	20.8744	20.3806	20.6505	20.0932	20.5197	20.2427	20.027
	0.0171625	-0.0146899	A0A024R8L0;J3QLS3;Q9Y2R9;J3QQS1;J3QKW2;J3KSI8;Q96Q63	A0A024R8L0;J3QLS3;Q9Y2R9;J3QQS1;J3QKW2;J3KSI8	28S ribosomal protein S7, mitochondrial	MRPS7	Color2 [DarkGray]	1	4					7	7	7	28.9	28.9	28.9	28.134	0	9.582	3021200	33	17.7107	17.4576	16.8273	17.2358	17.2027	17.8619	16.7869	17.3212
	0	NaN	C9J168;B4DP31;A0A024R8M4;Q14558;C9JUN4	C9J168;B4DP31;A0A024R8M4;Q14558;C9JUN4	Phosphoribosyl pyrophosphate synthase-associated protein 1	PRPSAP1	Color2 [DarkGray]	1	4					2	1	1	13.5	7.4	7.4	25.377	0	6.8233	223450	1	NaN	NaN	17.7007	NaN	NaN	NaN	NaN	NaN
	0.537199	-0.238594	A0A024R8P8;P63173;J3KT73;J3QL01;J3KSP2	A0A024R8P8;P63173;J3KT73;J3QL01	60S ribosomal protein L38	RPL38	Color2 [DarkGray]	1	4					8	8	8	57.1	57.1	57.1	8.2178	0	31.092	65454000	87	21.3795	21.7642	22.1546	22.1218	21.4657	21.4677	21.6586	21.8736
	0.43471	-0.341419	A0A024R8R0;J3QQJ0;Q9UHR5;X6R3T8;J3QLH3;J3KRR6;J3QLM2;F5H478;B7Z4X9;J3KRU5;J3KS14	A0A024R8R0;J3QQJ0;Q9UHR5;X6R3T8;J3QLH3;J3KRR6;J3QLM2	SAP30-binding protein	SAP30BP	Color2 [DarkGray]	1	4					6	6	6	27.6	27.6	27.6	33.87	0	4.3467	3869200	11	17.3814	18.0091	17.7135	18.3305	17.2185	17.3444	17.141	18.365
	0.880378	-0.49102	A0A024R8S3;A8MUA9;A8MU27;Q6EEV6;P61956;P55854	A0A024R8S3;A8MUA9;A8MU27;Q6EEV6;P61956;P55854	Small ubiquitin-related modifier;Small ubiquitin-related modifier 4;Small ubiquitin-related modifier 2;Small ubiquitin-related modifier 3	SUMO2;SUMO3;SUMO4	Color2 [DarkGray]	1	4					1	1	1	12.6	12.6	12.6	10.871	0.00071891	2.3261	1162800	5	17.0769	16.6907	16.8687	17.1188	16.7956	16.0999	NaN	NaN
	0.368601	-0.111678	A0A024R8S5;P07237;B4DUA5;H7BZ94;B4DNL5;B4DLN6;H0Y3Z3;Q96C96;B3KTQ9;B4DJS0;I3NI03;I3L0S0;I3L3U6;I3L398;I3L312;B4DNP9;I3L3P5;I3L1Y5;I3L514;I3L4M2	A0A024R8S5;P07237;B4DUA5;H7BZ94;B4DNL5;B4DLN6;H0Y3Z3;Q96C96;B3KTQ9	Protein disulfide-isomerase	P4HB	Color2 [DarkGray]	1	4					12	12	12	24.4	24.4	24.4	57.116	0	46.247	10683000	41	19.3941	19.2304	19.3084	19.0347	19.3325	19.0437	18.8705	19.2741
	1.37334	-0.57678	J3KP15;Q53FN0;A0A024R8U5;Q01130;J3QL05;Q8NAK9;B3KUY1;B3KX15;Q6NXQ0;Q8N220;B3KVY2;B3KUF7;A0A024R3A8;Q9BRL6	J3KP15;Q53FN0;A0A024R8U5;Q01130;J3QL05;Q8NAK9;B3KUY1	Serine/arginine-rich splicing factor 2	SRSF2;SFRS2	Color2 [DarkGray]	1	4					7	7	7	47.4	47.4	47.4	15.371	0	101.73	32111000	77	20.861	20.9447	20.9676	21.0168	20.4705	20.1239	20.9493	19.9394
	0.657044	-0.235129	E7D7X9;A0A024R8U9;P32322;E2QRB3;E7D7Y0;A0A1B2JLU7;Q2TU78;Q8TBX0;J3KQ22;J3QL24;B7Z8T1;J3QKT4;J3QLK9;J3QL32;J3QL23;J3QRZ0;J3QR88;J3QKT3;J3KSA9;J3KTA8;D6QXZ5	E7D7X9;A0A024R8U9;P32322;E2QRB3;E7D7Y0;A0A1B2JLU7;Q2TU78;Q8TBX0;J3KQ22	Pyrroline-5-carboxylate reductase;Pyrroline-5-carboxylate reductase 1, mitochondrial	PYCR1;PIG45	Color2 [DarkGray]	1	4					24	23	23	76.5	72.4	72.4	33.39	0	212.62	461650000	516	24.7563	24.5654	24.5242	24.6415	24.5306	24.5751	24.546	23.8951
	0.936236	-0.41767	Q1WWK5;A0A0S2Z5A5;A0A024R8V0;Q9UHD8;K7EJV0;K7EPY1;K7ENL0;B4DTL7;K7ER14;K7EJL9;A0A024R8Q0	Q1WWK5;A0A0S2Z5A5;A0A024R8V0;Q9UHD8;K7EJV0;K7EPY1;K7ENL0;B4DTL7	Septin-9	2009-09-01	Color2 [DarkGray]	1	4					3	3	3	11.4	11.4	11.4	36.511	0.00075131	2.766	611080	3	15.435	15.2297	15.0536	15.3109	15.1432	15.2673	14.4518	14.4962
	0.421508	-0.351367	A0A024R8W0;P38919;I3L3H2	A0A024R8W0;P38919	Eukaryotic initiation factor 4A-III;Eukaryotic initiation factor 4A-III, N-terminally processed	DDX48;EIF4A3	Color2 [DarkGray]	1	4					20	17	17	53.8	47.7	47.7	46.871	0	82.12	32091000	111	20.7251	20.7617	21.0654	20.7605	19.9176	19.8486	21.3479	20.7932
	0.105196	-0.091969	A0A024R904;Q9HB71;Q6NVY0;B4DFD3;B2ZWH1	A0A024R904;Q9HB71;Q6NVY0	Calcyclin-binding protein	CACYBP	Color2 [DarkGray]	1	4					11	11	11	53.9	53.9	53.9	26.21	0	55.991	42974000	80	20.8109	20.9961	21.1318	21.9573	21.2141	21.4519	20.5524	21.3099
+	1.64615	0.981432	A0A024R983;P10155;B3KN94;H0Y9N5;G5E9R9;D6RDN1;D6RE09	A0A024R983;P10155	60 kDa SS-A/Ro ribonucleoprotein	TROVE2	Color2 [DarkGray]	1	4					21	21	21	53.2	53.2	53.2	60.67	0	218.77	67536000	140	20.9026	21.1199	21.8466	20.7596	22.077	21.5648	22.3854	22.5273
	0.340598	0.175667	A0A024R994;O75131;Q05DL8;A0A087WYQ3;H0YB26;E5RHZ0;A0A087WXR6;A0A087WUS8;E5RFT7;Q4G168;B3KWK1;B2RD40;A8K8A4;E7ENV7;B7Z370;Q96FN4;Q8IYJ1;Q96A23;Q86YQ8;Q9HCH3;Q9UBL6	A0A024R994;O75131;Q05DL8;A0A087WYQ3	Copine-3	CPNE3	Color2 [DarkGray]	1	4					14	14	13	31.5	31.5	29.8	60.13	0	33.417	16878000	76	19.2845	19.8778	20.211	19.4531	19.9496	19.8267	20.0357	19.717
	0.272984	-0.21121	A0A024R9B7;P09669	A0A024R9B7;P09669	Cytochrome c oxidase subunit 6C	COX6C	Color2 [DarkGray]	1	4					4	4	4	28	28	28	8.7813	0	2.7926	5330800	14	18.5634	17.9495	18.042	18.3636	18.356	18.6036	17.332	17.7821
+	1.85723	-0.676734	A0A024R9C1;P11940;A0A087WTT1;E7EQV3;B3KT93;B4DZW4;A0A024R9E2;E7ERJ7;B4DQX0;H0YAR2;H0YBN4;E5RGH3;E5RJB9;E5RH24;H0YAP2;H0YB86;Q4VXU2;E5RHG7;H0YAS6;H0YB75;H0YAS7;B4DM75;Q96DU9;H0YC10;E5RGC4;E5RFD8;H0YER0;H0YAW6;H0Y6X6	A0A024R9C1;P11940;A0A087WTT1;E7EQV3;B3KT93;B4DZW4;A0A024R9E2;E7ERJ7;B4DQX0;H0YAR2	Polyadenylate-binding protein;Polyadenylate-binding protein 1	PABPC1	Color2 [DarkGray]	1	4					29	29	9	44.5	44.5	13.5	70.67	0	177.74	121440000	266	22.576	22.9725	23.2084	23.038	22.418	22.3518	21.8446	22.4736
	0.174061	0.205813	E5RJB8;E5RHU3;E7ESK6;E9PBI9;B7Z5H2;B4DQ56;A0A024R9D1;P34741	E5RJB8;E5RHU3;E7ESK6;E9PBI9;B7Z5H2;B4DQ56;A0A024R9D1;P34741	Syndecan;Syndecan-2	SDC2	Color2 [DarkGray]	1	4					2	2	2	16.8	16.8	16.8	14.905	0.0020619	1.9052	160500	3	13.0404	12.5425	13.254	13.2031	13.2196	12.1414	14.2448	13.2574
+	2.34279	-0.8137	E5RJU9;A0A024R9D2;Q86UE4;H0YB56	E5RJU9;A0A024R9D2;Q86UE4	Protein LYRIC	MTDH	Color2 [DarkGray]	1	4					3	3	3	8	8	8	57.521	0	4.0135	1085800	20	16.0385	16.0427	16.2043	16.543	15.5395	15.5798	14.9725	15.4821
	0.049866	-0.0668769	A0A024R9D3;P62888;E5RI99;E5RJH3;A0A0C4DH44;A0A0B4J213	A0A024R9D3;P62888;E5RI99	60S ribosomal protein L30	RPL30	Color2 [DarkGray]	1	4					9	9	9	68.7	68.7	68.7	12.784	0	32.789	63708000	110	21.0404	21.2848	21.9316	21.7944	21.022	20.5951	21.6328	22.5337
+	2.85133	-1.0314	A0A024R9D9;Q9NPA8;E5RHX8;J3KNT2;E5RI00;E5RHT9;E5RJ84	A0A024R9D9;Q9NPA8;E5RHX8	Transcription and mRNA export factor ENY2	ENY2	Color2 [DarkGray]	1	4					3	3	3	36.6	36.6	36.6	11.528	0	4.5278	5775200	17	18.7166	18.8941	18.5422	18.789	17.8146	17.8157	17.9771	17.2089
+	3.31764	-4.12401	A0A024R9F1;Q9UKY1;A8K0G7	A0A024R9F1;Q9UKY1;A8K0G7	Zinc fingers and homeoboxes protein 1	hCG_2044510;ZHX1	Color2 [DarkGray]	1	4					8	8	8	15.9	15.9	15.9	98.096	0	6.9671	9084800	27	20.6628	19.8377	19.2606	19.5299	15.9313	17.0517	15.1481	14.6639
	0.660306	0.385845	A0A024R9G0;P53803;E5RGX2	A0A024R9G0;P53803;E5RGX2	DNA-directed RNA polymerases I, II, and III subunit RPABC4	POLR2K	Color2 [DarkGray]	1	4					3	3	3	62.1	62.1	62.1	7.0041	0.0033467	1.6533	1504200	7	16.3245	16.1054	15.8508	16.2275	16.0618	16.2107	16.5415	17.2375
	0.211067	0.118102	H0YH15;B0AZM4;A8K6F0;A0A024R9L1;O60306	H0YH15;B0AZM4;A8K6F0;A0A024R9L1;O60306	Intron-binding protein aquarius	AQR	Color2 [DarkGray]	1	4					1	1	1	2.2	2.2	2.2	75.811	0.0063898	1.3869	1674900	1	16.4418	16.7374	16.8487	16.7834	16.6277	16.4629	17.3974	16.7956
	0.742857	0.263582	A0A024R9M9;Q99653;H0YNG9;H0YLX1;H0YLY7;H0YKE7;F5GX29;B4DSB5	A0A024R9M9;Q99653;H0YNG9	Calcineurin B homologous protein 1	CHP;CHP1	Color2 [DarkGray]	1	4					3	3	3	17.9	17.9	17.9	22.456	0	2.8014	1336100	13	15.654	16.0696	16.3766	16.1466	16.5601	16.1611	16.3469	16.2331
	0.409311	-0.217095	A0A024R9N0;O43482;H0YKL4	A0A024R9N0;O43482;H0YKL4	Protein Mis18-beta;Protein yippee-like	OIP5	Color2 [DarkGray]	1	4					8	8	8	55.5	55.5	55.5	24.691	0	207.4	37982000	86	20.6038	20.893	21.51	20.9826	20.7611	20.4106	21.0658	20.8835
+	1.89526	-1.12733	A0A024R9T6;Q9P270	A0A024R9T6;Q9P270	SLAIN motif-containing protein 2	hCG_17415;SLAIN2	Color2 [DarkGray]	1	4					2	2	2	4.5	4.5	4.5	62.543	0	8.5604	715710	16	16.0583	15.4851	15.616	15.9134	14.7159	15.3859	13.9711	14.4906
	0.428876	-0.499277	D6RBN5;A0A024R9U3;Q9NX40;D6RIV2;D6RDK6	D6RBN5;A0A024R9U3;Q9NX40;D6RIV2;D6RDK6	OCIA domain-containing protein 1	OCIAD1	Color2 [DarkGray]	1	4					2	2	2	8.3	8.3	8.3	24.31	0.0014174	2.1658	772760	6	15.9062	15.2721	15.1447	16.4638	15.1354	16.1719	14.1349	15.3475
+	1.82843	-1.02301	B4DNG7;B4DX55;Q5H909;A0A024R9Y7;Q9UNF1	B4DNG7;B4DX55;Q5H909;A0A024R9Y7;Q9UNF1	Melanoma-associated antigen D2	MAGED2	Color2 [DarkGray]	1	4					1	1	1	11.8	11.8	11.8	21.655	0	15.664	925570	3	16.6825	15.9894	15.4564	16.0793	14.9984	15.4768	14.9834	14.6569
+	1.49597	1.4415	A0A024R9Z0;O00483	A0A024R9Z0;O00483	Cytochrome c oxidase subunit NDUFA4	NDUFA4	Color2 [DarkGray]	1	4					4	4	4	45.7	45.7	45.7	9.3697	0	4.9074	5587200	10	17.1129	17.3809	16.7239	16.7546	17.2581	18.0704	18.87	19.5398
	1.41992	0.602521	B7Z4K8;E7ETZ4;B3KM68;A0A024RA42;Q9Y6E2;B5MCE7;Q75MG1;B5MCH7;E9PFD4;E9PFE3;B7Z6N5;C9JF98;F8WDX8;E7EMS9	B7Z4K8;E7ETZ4;B3KM68;A0A024RA42;Q9Y6E2;B5MCE7;Q75MG1;B5MCH7;E9PFD4	Basic leucine zipper and W2 domain-containing protein 2	BZW2	Color2 [DarkGray]	1	4					5	5	5	13.7	13.7	13.7	45.308	0	15.865	7591800	10	18.5647	18.4323	17.6898	18.6317	19.0989	18.7715	18.9394	18.9186
	0.991124	0.246936	A0A024RA52;P25787;Q53GF5;C9JCK5;H3BT36;Q6MZI6;H7C402	A0A024RA52;P25787;Q53GF5;C9JCK5	Proteasome subunit alpha type;Proteasome subunit alpha type-2	PSMA2	Color2 [DarkGray]	1	4					16	16	16	68.8	68.8	68.8	25.898	0	205.49	320230000	231	23.8081	23.939	24.1856	23.8039	24.3157	24.0319	24.3619	24.0149
	1.0175	0.270254	A0A024RAC5;Q9P258;A5PLK7	A0A024RAC5;Q9P258;A5PLK7	Protein RCC2	RCC2	Color2 [DarkGray]	1	4					26	26	26	63.8	63.8	63.8	56.084	0	89.348	53480000	200	21.2254	21.3412	21.4312	21.2251	21.62	21.359	21.4062	21.9187
	1.39329	0.57857	A0A0C4DGS1;A0A024RAD5;P39656;U3KQ84	A0A0C4DGS1;A0A024RAD5;P39656	Dolichyl-diphosphooligosaccharide--protein glycosyltransferase 48 kDa subunit	DDOST	Color2 [DarkGray]	1	4					6	6	6	25.1	25.1	25.1	48.799	0	13.547	6998100	32	17.879	18.3043	18.4292	17.7898	18.3814	18.7739	19.0797	18.4815
	0.298965	0.334113	A0A024RAE1;Q9UKD2;B4DHZ2	A0A024RAE1;Q9UKD2	mRNA turnover protein 4 homolog	C1orf33;MRTO4	Color2 [DarkGray]	1	4					10	10	10	44.4	44.4	44.4	27.56	0	18.461	12142000	35	18.2018	18.9479	19.4549	19.4184	19.2016	18.7839	18.9654	20.4085
	1.31465	-0.739548	A0A024RAE4;B7ZAY4;B4DMH5;B4E1U9;P60953;A0A024R9T1;Q9UJM0;Q5JYX0;Q9UJM1;A0A024RAE6	A0A024RAE4;B7ZAY4;B4DMH5;B4E1U9;P60953;A0A024R9T1	Cell division control protein 42 homolog	CDC42;hCG_39634	Color2 [DarkGray]	1	4					3	3	3	19.9	19.9	19.9	21.258	0	4.4335	1305800	14	16.6584	16.2639	16.2577	16.735	15.8989	16.3919	15.108	15.558
+	2.3719	0.702236	A0A024RAI1;P61158;B4DXW1;B4DT29;B4DTI0;B4E1U3;F8WDR7;F8WEW2;F8WE84;A0A0A0MTI9;H7C4J1;C9IZN3;Q9C0K3	A0A024RAI1;P61158;B4DXW1;B4DT29;B4DTI0	Actin-related protein 3	ACTR3	Color2 [DarkGray]	1	4					22	22	4	59.8	59.8	16	47.371	0	119.89	79055000	182	21.6889	21.3355	21.8876	21.4008	22.1931	22.0813	22.3539	22.4935
+	2.86492	0.58813	A0A024RAM0;Q92973;B4DRY5;A0A024R7F7;Q4LE60;B4DSC0;E7EW37;O14787;S4R398;A0A075B780;Q05D48;K7ENW1;K7ESC1;B3KPC8	A0A024RAM0;Q92973	Transportin-1	TNPO1	Color2 [DarkGray]	1	4					9	9	9	15.6	15.6	15.6	102.35	0	19.344	11492000	32	18.8315	19.0314	19.0754	18.8636	19.3109	19.6477	19.6905	19.5052
+	2.83362	-1.1984	A2BDK6;A0A024RAM4;P46821;Q5H9P1;D6RA40;A5D8X6;Q05BW8;D6RA32;Q86X89;Q32NB7;Q6PJD3;A5D6X1;Q4VBY4	A2BDK6;A0A024RAM4;P46821;Q5H9P1	Microtubule-associated protein 1B;MAP1B heavy chain;MAP1 light chain LC1	MAP1B;DKFZp686F1345	Color2 [DarkGray]	1	4					4	4	4	2.2	2.2	2.2	256.71	0	11.884	1056100	13	16.2474	16.2076	16.5677	16.4234	15.0979	15.6923	15.1406	14.7218
	0	NaN	F5GZY7;H6UMI1;Q6IAW1;B2RD60;B2R5J1;A0A024RAP5;Q9H0R8;O95166	F5GZY7;H6UMI1;Q6IAW1;B2RD60;B2R5J1;A0A024RAP5;Q9H0R8;O95166	Gamma-aminobutyric acid receptor-associated protein-like 1;Gamma-aminobutyric acid receptor-associated protein	GABARAPL1;GABARAP	Color2 [DarkGray]	1	4					1	1	1	24.3	24.3	24.3	8.577	0	8.179	892250	3	NaN	NaN	NaN	NaN	NaN	NaN	16.7632	17.8245
	0.140143	-0.0664659	A0A024RAQ1;P16989;A0A024RAV4;Q96GD7;Q59EB5;A0A0D9SEI8	A0A024RAQ1;P16989;A0A024RAV4;Q96GD7;Q59EB5	Y-box-binding protein 3	CSDA;YBX3	Color2 [DarkGray]	1	4					18	10	10	59.1	51.3	51.3	40.089	0	24.518	19498000	81	19.6012	20.1801	20.3505	20.3127	20.051	19.9168	20.1289	20.082
	1.40565	-0.597245	A3KPC7;A0A024RAS2;B2R5B3;A4FTV9;Q99878;Q96KK5;Q9BTM1;P0C0S8;A0A0U1RR32;A0A0U1RRH7;P20671;B4E0B3;B2R5B6;H0YFX9	A3KPC7;A0A024RAS2;B2R5B3;A4FTV9;Q99878;Q96KK5;Q9BTM1;P0C0S8;A0A0U1RR32;A0A0U1RRH7;P20671;B4E0B3;B2R5B6;H0YFX9	Histone H2A;Histone H2A type 1-J;Histone H2A type 1-H;Histone H2A.J;Histone H2A type 1;Histone H2A type 1-D	HIST1H2AH;H2AFJ;HIST1H2AK;HIST1H2AJ;HIST1H2AG;HIST1H2AD	Color2 [DarkGray]	1	4					11	11	0	69.5	69.5	0	13.906	0	73.296	4808600000	429	27.8795	28.3888	28.3321	28.3625	28.1052	27.7389	27.1807	27.549
+	1.89085	3.5622	A0A024RAV2;P46063;F8WA66;F8WD97;F5H2L2;F5GYB7;F5H4P4;F5H3W0	A0A024RAV2;P46063	ATP-dependent DNA helicase Q1	RECQL	Color2 [DarkGray]	1	4					14	14	14	29.7	29.7	29.7	73.457	0	58.465	9346200	50	13.9988	14.7299	18.1171	16.2602	18.8493	18.329	20.3049	19.8716
	1.28273	-0.772799	B4DMD3;B4DY34;A0A024RAW9;Q9Y2W2;F5H5G4;F5GXS9	B4DMD3;B4DY34;A0A024RAW9;Q9Y2W2	WW domain-binding protein 11	WBP11	Color2 [DarkGray]	1	4					12	12	12	22.4	22.4	22.4	64.907	0	20.526	11293000	40	18.9842	19.8031	19.4036	19.9219	18.4765	18.2462	19.2877	19.0112
	0.61611	0.213898	F8W6I7;A0A024RB53;A0A024RAZ7;P09651;Q6IPF2;Q9BSM5;A0A024RC46;Q0VAC0;F8VZ49;A0A024QZ98;Q32P51;F8VTQ5;B4DP35;B4E0B5;F8W646;H0YH80;F8VYN5;Q3MI39	F8W6I7;A0A024RB53;A0A024RAZ7;P09651;Q6IPF2;Q9BSM5;A0A024RC46;Q0VAC0;F8VZ49;A0A024QZ98;Q32P51;F8VTQ5;B4DP35;B4E0B5	Heterogeneous nuclear ribonucleoprotein A1;Heterogeneous nuclear ribonucleoprotein A1, N-terminally processed;Heterogeneous nuclear ribonucleoprotein A1-like 2	HNRNPA1;HNRPA1;hCG_2020860;RP11-78J21.1;HNRNPA1L2	Color2 [DarkGray]	1	4					26	25	25	65.1	62.2	62.2	33.155	0	255.2	374060000	356	23.9796	23.9272	24.2465	24.3507	24.0998	24.138	24.5167	24.6051
	0.705383	-0.451531	A0A024RB14;P62854;Q75MH1;Q5JNZ5;Q76N57;Q76N56	A0A024RB14;P62854;Q75MH1;Q5JNZ5	40S ribosomal protein S26;Putative 40S ribosomal protein S26-like 1	RPS26;RPS26P11	Color2 [DarkGray]	1	4					5	5	5	37.4	37.4	37.4	13.015	0	26.672	107880000	78	22.4885	22.6236	22.6312	22.8347	21.4545	22.2623	22.1229	22.9322
	0.564495	0.394633	B3KMV5;A0A024RB17;A0A024RB16;Q9BSJ8;B3KY56	B3KMV5;A0A024RB17;A0A024RB16;Q9BSJ8;B3KY56	Extended synaptotagmin-1	FAM62A;ESYT1	Color2 [DarkGray]	1	4					5	5	5	5.7	5.7	5.7	122.9	0	6.2356	3995500	12	18.0184	16.9909	17.3368	17.4431	18.1128	18.0127	18.1381	17.1042
+	2.23879	-0.604578	A0A024RB22;Q8TAQ2;Q59G16;F8VXC8;B4DF22;Q658P9;F8VZW6	A0A024RB22;Q8TAQ2;Q59G16;F8VXC8;B4DF22	SWI/SNF complex subunit SMARCC2	SMARCC2	Color2 [DarkGray]	1	4					11	3	3	10	4	4	132.88	0	11.721	1414900	10	16.1699	16.5383	16.5812	16.8178	15.9598	15.8827	15.7964	16.05
	0.812913	-0.459036	A0A024RB32;A0A087WYT3;B3KUY2;Q15185;B4DDC6	A0A024RB32;A0A087WYT3;B3KUY2;Q15185	Prostaglandin E synthase 3	PTGES3	Color2 [DarkGray]	1	4					5	5	5	33.8	33.8	33.8	18.697	0	12.342	3504400	36	17.76	17.762	17.6659	17.8674	17.7543	17.7789	16.6481	17.0378
	0.678984	0.731669	F8VZJ2;H0YHX9;A0A024RB41;Q13765;E9PAV3;F8W1N5;F8VNW4;B4DDI8;F8W0W4;F8VZ58;A8K6N6;Q9BZK3	F8VZJ2;H0YHX9;A0A024RB41;Q13765;E9PAV3;F8W1N5;F8VNW4;B4DDI8;F8W0W4	Nascent polypeptide-associated complex subunit alpha;Nascent polypeptide-associated complex subunit alpha, muscle-specific form	NACA;hCG_2016482	Color2 [DarkGray]	1	4					4	4	4	44.1	44.1	44.1	15.016	0	65.201	11109000	42	17.6722	18.2817	19.7904	19.1001	19.7658	18.7594	19.4909	19.755
	1.28592	-0.416814	A0A024RB49;A8K3X2;Q15633;H3BV98;F8VSA1	A0A024RB49;A8K3X2;Q15633;H3BV98;F8VSA1	RISC-loading complex subunit TARBP2	TARBP2	Color2 [DarkGray]	1	4					2	2	2	11.3	11.3	11.3	24.122	0.0020339	1.8094	825450	8	15.547	15.866	15.5979	15.7829	15.6048	15.4871	15.0385	14.9961
	0.566763	0.394385	Q53FU3;A0A024RB72;F8VVA7;P61923;F8VXB1;F8VUC5;F8W156;F8W651;F8VXR1;F8VYZ4;F8VYK5	Q53FU3;A0A024RB72;F8VVA7;P61923;F8VXB1;F8VUC5;F8W156;F8W651;F8VXR1;F8VYZ4	Coatomer subunit zeta-1	COPZ1	Color2 [DarkGray]	1	4					3	3	3	24.9	24.9	24.9	20.267	0	3.9336	3705500	6	17.1302	17.4229	18.035	17.3164	18.3153	18.1152	17.1286	17.9231
	0.118537	-0.253112	A0A024RB76;Q9BRT6	A0A024RB76;Q9BRT6	Protein LLP homolog	C12orf31;LLPH	Color2 [DarkGray]	1	4					2	2	2	23.3	23.3	23.3	15.225	0.002038	1.8133	504620	3	NaN	15.8354	14.6702	16.1201	14.8678	NaN	14.4546	16.5439
	0.507229	0.500523	A8K6Y1;Q6PIN5;A0A024RB85;Q9UQ80;Q05D08;F8VR77;H0YIN7;F8W0A3;F8VZ69	A8K6Y1;Q6PIN5;A0A024RB85;Q9UQ80;Q05D08;F8VR77	Proliferation-associated protein 2G4	PA2G4	Color2 [DarkGray]	1	4					17	17	17	56.7	56.7	56.7	40.911	0	66.035	15046000	77	18.6706	19.0815	19.6382	19.5186	20.2316	19.5196	18.7049	20.4548
	0.335769	-0.203382	A0A024RB87;P61224;F5H823;B7ZB78;F5GZG1;B7ZAY2;A6NIZ1;E7ESV4;F5H7Y6;F5H6R7;F5H004;F5GX62;Q9BXV4	A0A024RB87;P61224;F5H823;B7ZB78;F5GZG1;B7ZAY2;A6NIZ1;E7ESV4;F5H7Y6;F5H6R7;F5H004;F5GX62;Q9BXV4	Ras-related protein Rap-1b;Ras-related protein Rap-1b-like protein	RAP1B	Color2 [DarkGray]	1	4					6	6	2	44.6	44.6	15.2	20.825	0	16.504	12564000	33	19.6144	19.6725	19.377	19.6221	19.4933	20.0235	18.9915	18.9642
	0.288785	-0.34312	C9JT95;C9JMP5;A0A024RB89;Q9BQ15	C9JT95;C9JMP5;A0A024RB89;Q9BQ15	SOSS complex subunit B1	NABP2;OBFC2B	Color2 [DarkGray]	1	4					1	1	1	9	9	9	15.57	0	29.698	1413100	1	NaN	16.6787	16.5732	17.5885	NaN	NaN	16.883	16.3243
	0.409533	0.139733	Q5HYG8;A0A024RB99;V9HW06;Q53ET4;P34897;Q5BJF5;B4DW25;B4E1G2;B4DJQ3;B4DWA7;G3V5L0;B4DJ63;B4DLV4;B4DP88;G3V241;G3V3Y8;G3V4T0;G3V4X0;G3V2W0;G3V2E4;G3V540;G3V4W5;H0YIZ0;G3V2Y4	Q5HYG8;A0A024RB99;V9HW06;Q53ET4;P34897;Q5BJF5;B4DW25;B4E1G2;B4DJQ3;B4DWA7;G3V5L0;B4DJ63;B4DLV4;B4DP88	Serine hydroxymethyltransferase;Serine hydroxymethyltransferase, mitochondrial	DKFZp686P09201;SHMT2;HEL-S-51e	Color2 [DarkGray]	1	4					7	7	7	25.1	25.1	25.1	53.464	0	12.034	8848600	33	18.8153	18.7615	19.0078	18.7209	18.7855	18.7505	19.3464	18.982
	0.307599	-0.106095	F8VY35;F5H4R6;A0A024RBB7;P55209;F8W0J6;B7Z2V4;H0YIV4;F8W020;F8W118;F8VUX1;F8VV59;A0A024RBE6;H0YH88;H0YHC3;F8W543;B7Z9C2;F8VXI6;B7Z5H0;F8VRJ2;F8VVB5;B7Z4K9	F8VY35;F5H4R6;A0A024RBB7;P55209;F8W0J6;B7Z2V4;H0YIV4;F8W020;F8W118;F8VUX1;F8VV59;A0A024RBE6;H0YH88;H0YHC3;F8W543;B7Z9C2;F8VXI6;B7Z5H0;F8VRJ2;F8VVB5	Nucleosome assembly protein 1-like 1	NAP1L1	Color2 [DarkGray]	1	4					15	15	13	69.7	69.7	65.9	31.02	0	116.01	185550000	213	23.1492	23.5239	23.2803	23.1936	23.347	23.3921	23.1043	22.8792
	0.791591	0.295473	Q8NCF7;A0A024RBE8;B2RE88;A0A024RBH9;Q00325;F8VVM2;Q53HC3;F8VWQ0;F8VZL5;F8VWR4	Q8NCF7;A0A024RBE8;B2RE88;A0A024RBH9;Q00325;F8VVM2;Q53HC3	Phosphate carrier protein, mitochondrial	SLC25A3	Color2 [DarkGray]	1	4					14	14	14	36.8	36.8	36.8	39.932	0	88.747	46859000	104	20.7456	20.8158	21.194	20.8085	21.1507	20.8008	21.5506	21.2437
	0	NaN	A0A024RBG0;B4DZ31;Q9NWS1	A0A024RBG0;B4DZ31;Q9NWS1	PCNA-interacting partner	C12orf48;PARPBP	Color2 [DarkGray]	1	4					2	2	2	4.6	4.6	4.6	55.783	0.0086527	1.2068	3992600	8	NaN	NaN	NaN	NaN	18.9285	17.6806	18.0979	19.3403
+	2.21557	-1.06866	Q8TB01;Q6NWZ1;A0A024RBH2;Q07065;B3KVX6	Q8TB01;Q6NWZ1;A0A024RBH2;Q07065;B3KVX6	Cytoskeleton-associated protein 4	CKAP4	Color2 [DarkGray]	1	4					6	6	6	16.1	16.1	16.1	62.06	0	7.1097	2832100	21	18.1794	17.7066	17.4241	17.8593	16.1663	16.7436	17.1462	16.8386
+	2.72443	2.03871	B4E3S0;Q53G58;B3KN06;A0A024RBI5;Q59EA2;Q9ULV4;F8VV53;F8W1H8;F8VUX3;F8VSA4;F8VRE9;H0YHL7;F8VTT6;F8VVB7;B7Z9V0;B4DMH3	B4E3S0;Q53G58;B3KN06;A0A024RBI5;Q59EA2;Q9ULV4;F8VV53;F8W1H8;F8VUX3;F8VSA4;F8VRE9;H0YHL7;F8VTT6;F8VVB7;B7Z9V0;B4DMH3	Coronin;Coronin-1C	CORO1C	Color2 [DarkGray]	1	4					2	2	2	6.2	6.2	6.2	41.603	0.0091855	1.1739	314620	6	12.8044	12.9268	12.9292	12.9202	13.8622	15.1559	15.0217	15.6957
	1.2369	-0.314576	B3KMP2;A8KAQ7;A5D8X2;A0A024RBJ3;Q9UJX3;Q2M2R1;Q4KMX6;H0YIX7;H0YIW2	B3KMP2;A8KAQ7;A5D8X2;A0A024RBJ3;Q9UJX3;Q2M2R1;Q4KMX6	Anaphase-promoting complex subunit 7	ANAPC7	Color2 [DarkGray]	1	4					6	6	6	15.3	15.3	15.3	56.313	0	7.287	2259100	33	17.1979	17.0229	16.8864	17.1654	16.9762	16.9017	16.4801	16.6563
	0.477597	-0.380933	Q8TBK5;Q8N5Z7;A0A024RBK3;Q9HBB3;Q02878;B2R4K7;B4DRX3;F8VZ45;U3KQR5;F8VR69;F8VZA3;F8VWR1;F8VU16	Q8TBK5;Q8N5Z7;A0A024RBK3;Q9HBB3;Q02878;B2R4K7;B4DRX3	60S ribosomal protein L6	RPL6	Color2 [DarkGray]	1	4					21	21	21	49.7	49.7	49.7	32.741	0	54.369	71516000	207	21.8328	21.6508	22.1986	21.5461	20.7226	21.1198	21.5949	22.2672
	0.979442	0.696739	Q9UPN1;F8VYE8;A0A024RBP2;P36873;F8W0W8;F8VR82;A0A140VJS9;B3KXM2;P62136;E9PMD7;A0A087WYY5;B4DNE3;C4TNW6;H0Y3Y6;F5H1L6;F5H037;C4TNW5;F8WE71;F8W1A0	Q9UPN1;F8VYE8;A0A024RBP2;P36873;F8W0W8;F8VR82;A0A140VJS9;B3KXM2;P62136;E9PMD7;A0A087WYY5	Serine/threonine-protein phosphatase;Serine/threonine-protein phosphatase PP1-gamma catalytic subunit;Serine/threonine-protein phosphatase PP1-alpha catalytic subunit	PPP1CC;PPP1CA	Color2 [DarkGray]	1	4					12	12	3	49.7	49.7	12.9	33.773	0	78.613	13469000	52	18.5469	18.8627	19.3802	18.8813	19.1318	19.0434	19.8882	20.3946
	0	NaN	A0A024RBR1;P30622;F5H367;F5H270;F5H1T5;F6VGP8;Q86WU4;Q6P5Z9;F5H6A0;J3KP58	A0A024RBR1;P30622;F5H367;F5H270;F5H1T5;F6VGP8;Q86WU4;Q6P5Z9;F5H6A0;J3KP58	CAP-Gly domain-containing linker protein 1	RSN;CLIP1	Color2 [DarkGray]	1	4					2	2	2	1.3	1.3	1.3	160.99	0.0033378	1.6382	6150300	2	NaN	NaN	NaN	NaN	NaN	NaN	20.0007	20.5119
	0.414212	0.53469	Q53HW2;A8K4Z4;A0A024RBS2;P05388;Q6NSF2;F8VWS0;Q53HK9;B4E3D5;F8VU65;F8VPE8;G3V210;Q8NHW5;F8VQY6;F8VRK7;F8VZS0;F8VWV4;F8VS58;F8W1K8;Q3MHV2	Q53HW2;A8K4Z4;A0A024RBS2;P05388;Q6NSF2;F8VWS0;Q53HK9;B4E3D5;F8VU65;F8VPE8;G3V210;Q8NHW5;F8VQY6;F8VRK7;F8VZS0	60S acidic ribosomal protein P0;60S acidic ribosomal protein P0-like	RPLP0;RPLP0P6	Color2 [DarkGray]	1	4					19	19	6	64.7	64.7	29	34.301	0	174.43	107920000	145	21.4167	21.8137	22.9846	21.4419	22.0817	21.4342	22.8501	23.4298
	0.925323	-0.298763	A0A024RBX6;O00625	A0A024RBX6;O00625	Pirin	PIR	Color2 [DarkGray]	1	4					2	2	2	12.4	12.4	12.4	32.113	0	6.9257	5008700	14	18.2015	18.6597	18.3018	18.4005	18.0679	18.4683	17.8746	17.9576
	0	-0.677953	Q6PCC9;J3QSA1;J3KSL8;A8K922;J3QQJ5;A0A024RC31;Q9Y2L5	Q6PCC9;J3QSA1;J3KSL8;A8K922;J3QQJ5;A0A024RC31;Q9Y2L5	Trafficking protein particle complex subunit 8	KIAA1012;TRAPPC8	Color2 [DarkGray]	1	4					1	1	1	1.4	1.4	1.4	75.186	0.0045603	1.4899	1116700	8	NaN	17.5171	NaN	NaN	16.3598	16.991	16.5963	17.4096
	0.766017	-0.739258	A0A0C4DGQ6;A0A024RC37;Q96P16;K7EP82	A0A0C4DGQ6;A0A024RC37;Q96P16	Regulation of nuclear pre-mRNA domain-containing protein 1A	RPRD1A;P15RS	Color2 [DarkGray]	1	4					3	3	3	13.1	13.1	13.1	32.916	0	5.9758	1038400	12	14.9483	16.4811	16.8705	16.1892	15.1213	15.4199	16.0209	14.9699
	0.198487	0.228689	A0A024RCA7;P05387;H0YDD8	A0A024RCA7;P05387	60S acidic ribosomal protein P2	RPLP2	Color2 [DarkGray]	1	4					16	16	15	100	100	85.2	11.665	0	202.57	536350000	208	23.4001	24.5483	25.0357	24.8471	24.576	23.9977	24.9047	25.2676
+	1.65212	-0.760038	A0A024RCB9;Q9Y5U2;A6NCC9;E9PME3;C9JHT9;C9JJV1;E9PL88;C9JDU0	A0A024RCB9;Q9Y5U2;A6NCC9;E9PME3;C9JHT9;C9JJV1;E9PL88;C9JDU0	Protein TSSC4	TSSC4	Color2 [DarkGray]	1	4					6	6	6	17	17	17	34.285	0	10.762	11300000	65	19.7667	19.2882	19.3081	19.9052	19.1178	19.1521	18.4037	18.5544
	0.61668	-0.254344	A0A024RCC9;B7ZAK9;B7ZB83;B4DS05;Q99733;C9JZI7;B7ZAC7;C9J6D1;E9PNW0;E9PJJ2;E9PS34;E9PNJ7;E9PKT8;A8MXH2;E9PP22;H0YCI4;E9PKI2;C9J1B1	A0A024RCC9;B7ZAK9;B7ZB83;B4DS05;Q99733;C9JZI7;B7ZAC7;C9J6D1;E9PNW0;E9PJJ2;E9PS34;E9PNJ7;E9PKT8;A8MXH2	Nucleosome assembly protein 1-like 4	NAP1L4	Color2 [DarkGray]	1	4					10	8	8	37.9	35.2	35.2	42.823	0	84.428	18157000	75	20.0107	20.5274	19.7594	19.8598	19.9689	19.9187	19.6914	19.5609
	0.343115	-2.5102	A0A024RCL8;O60814;P57053	A0A024RCL8;O60814;P57053	Histone H2B;Histone H2B type 1-K;Histone H2B type F-S	HIST1H2BK;H2BFS	Color2 [DarkGray]	1	4					20	1	0	83.3	7.1	0	13.89	0	3.6387	4213400	7	19.7278	18.2897	12.1392	19.1094	12.3419	17.2706	NaN	NaN
	0.871776	-0.421659	A0A024RCM3;Q13838;Q5STU3;A0A0G2JJZ9;B4DP52;A0A140T9X3;F6WLT2;A0A0A0MT12;F6TRA5;Q59G92;A0A140T9X9;F6S4E6;F6UJC5;A0A140TA18;H0Y400;A0A140T996;A0A140T973;A0A140T9K1;B4DIZ8;B4DIJ6;K7EQN7;A0A024R7H0;A0A140T9L4;Q69YT6;F6QYI9;A0A0G2JJL7;K7EPJ3;F6R6M7;A0A286SD68;A0A286SD67;A0A286SD65;A0A286SD64;A0A286SD63;A0A286SD59;A0A286SD52;K7ENP6;A0A0G2JHN7;K7EL56;K7EIL8;F6U6E2;K7EN69;F6S2B7;F6SXL5;B4DH55;H0YCC6;Q7KY…	A0A024RCM3;Q13838;Q5STU3;A0A0G2JJZ9;B4DP52;A0A140T9X3;F6WLT2;A0A0A0MT12;F6TRA5;Q59G92	Spliceosome RNA helicase DDX39B	hCG_2005638;DDX39B	Color2 [DarkGray]	1	4					15	15	6	41.4	41.4	24.1	48.991	0	39.417	36416000	89	20.9249	21.4164	21.0455	21.0565	20.8716	20.637	21.1403	20.1077
	0.425035	-0.273492	A0A1U9X9D5;A0A1U9X9C8;A0A1U9X9C7;A0A1U9X9C4;A0A1U9X9C1;A0A1U9X9A3;A0A1U9X9A1;A0A024RCN6;P26640;A0A140T936;B4DT32;A2ABF4;A0A0G2JJT9;A0A140T954;A0A140T904	A0A1U9X9D5;A0A1U9X9C8;A0A1U9X9C7;A0A1U9X9C4;A0A1U9X9C1;A0A1U9X9A3;A0A1U9X9A1;A0A024RCN6;P26640;A0A140T936	Valine--tRNA ligase	VARS	Color2 [DarkGray]	1	4					9	9	9	9.8	9.8	9.8	140.46	0	9.0233	3430100	22	17.9497	18.2386	17.2738	17.1727	17.5423	17.6255	17.1009	17.2722
+	3.04358	-1.16087	A0A1U9X7B3;A0A1U9X7B8;A0A1U9X7B4;A0A1U9X7A8;X5CF57;A0A024RCR5;H0Y6K2;A0A140T9E9;A0A0G2JK44;P25440;U3KQA6;A0A0G2JHL0;A0A140T9F7;A0A140T9V2;A0A0G2JHN8;A0A140T9I1;H0Y799;A0A140T9X8;E9PIQ3	A0A1U9X7B3;A0A1U9X7B8;A0A1U9X7B4;A0A1U9X7A8;X5CF57;A0A024RCR5;H0Y6K2;A0A140T9E9;A0A0G2JK44;P25440;U3KQA6;A0A0G2JHL0;A0A140T9F7;A0A140T9V2	Bromodomain-containing protein 2	BRD2	Color2 [DarkGray]	1	4					5	5	5	10.6	10.6	10.6	74.751	0	3.1128	2425600	18	17.3726	17.7702	17.6939	17.2023	16.3404	16.5369	15.9661	16.5521
+	1.85744	-1.34836	Q59FG7;Q53F85;B2R7M0;A8K822;A0A1U9X7L0;A0A024RCS3;B4E1C1;Q9UER7	Q59FG7;Q53F85;B2R7M0;A8K822;A0A1U9X7L0;A0A024RCS3;B4E1C1;Q9UER7	Death domain-associated protein 6	DAXX	Color2 [DarkGray]	1	4					1	1	1	6.1	6.1	6.1	33.444	0.0033156	1.6065	1483000	2	16.8531	17.9333	16.6417	16.2528	15.7287	15.7224	15.7349	15.1014
	0.997408	-0.431653	A0A024RCX8;Q9Y3C6	A0A024RCX8;Q9Y3C6	Peptidyl-prolyl cis-trans isomerase;Peptidyl-prolyl cis-trans isomerase-like 1	PPIL1	Color2 [DarkGray]	1	4					3	3	3	26.5	26.5	26.5	18.237	0	2.937	2560900	25	17.4817	17.3503	16.7208	17.6494	16.9783	16.9578	16.946	16.5936
	0.843621	-0.330369	A0A024RCZ8;Q9NSK0;H7C4M1;C9J8T5;C9JZE5;C9JXT5;C9JQU1;C9K0D5	A0A024RCZ8;Q9NSK0	Kinesin light chain 4	KLC4	Color2 [DarkGray]	1	4					14	8	8	25	19.1	19.1	68.639	0	14.016	4007200	31	18.1194	17.965	17.5657	18.0317	17.5022	18.0375	17.4809	17.3396
	0	0.646569	B4DP77;A0A024RD03;P82664	B4DP77;A0A024RD03;P82664	28S ribosomal protein S10, mitochondrial	MRPS10	Color2 [DarkGray]	1	4					1	1	1	6.9	6.9	6.9	18.733	0.005799	1.4237	175440	1	NaN	NaN	13.5172	NaN	13.4754	NaN	13.9992	15.0167
+	1.67649	-0.530298	A0A024RD78;Q6P1L8	A0A024RD78;Q6P1L8	39S ribosomal protein L14, mitochondrial	MRPL14	Color2 [DarkGray]	1	4					8	8	8	49	49	49	15.947	0	82.705	10873000	62	19.749	19.4977	19.1883	19.3955	19.0072	19.1349	19.0039	18.5634
+	1.97786	0.555591	A0A024RD80;P08238;B4DMA2;B4DGL0;Q9H6X9;A8K3W9;Q6PK50;Q58FF7;O14942;Q58FF6	A0A024RD80;P08238;B4DMA2;B4DGL0	Heat shock protein HSP 90-beta	HSP90AB1	Color2 [DarkGray]	1	4					65	65	39	70.9	70.9	52.1	83.263	0	323.31	1129300000	979	25.42	25.4702	25.7945	25.2375	25.9098	25.8518	26.2816	26.1015
	0.123904	0.048687	A0A024RD93;P22234;E9PBS1;B4DGX3;D6RF62	A0A024RD93;P22234;E9PBS1;B4DGX3;D6RF62	Multifunctional protein ADE2;Phosphoribosylaminoimidazole-succinocarboxamide synthase;Phosphoribosylaminoimidazole carboxylase	PAICS	Color2 [DarkGray]	1	4					19	19	19	55.1	55.1	55.1	47.079	0	172.92	48507000	130	21.4094	21.3297	21.1162	21.2963	21.555	21.5465	21.0003	21.2446
	0	0.299267	A8K6V7;A0A024RDB2;A0A024RDE5;Q9UN86	A8K6V7;A0A024RDB2;A0A024RDE5;Q9UN86	Ras GTPase-activating protein-binding protein 2	G3BP2	Color2 [DarkGray]	1	4					2	1	1	6.5	3.8	3.8	50.816	0.0020478	1.8551	781500	1	NaN	NaN	16.3456	NaN	NaN	NaN	16.6162	16.6736
	0.513469	-0.182453	A0A024RDF4;A0A024RDF3;Q14103;H0Y8G5;H0YA96;Q12771;B4DTC3;A0A024RDB4;D6RAF8;D6RF44;D6RBQ9;B4E0W4;D6RD83	A0A024RDF4;A0A024RDF3;Q14103;H0Y8G5;H0YA96;Q12771;B4DTC3;A0A024RDB4;D6RAF8;D6RF44	Heterogeneous nuclear ribonucleoprotein D0	HNRPD;HNRNPD	Color2 [DarkGray]	1	4					23	23	21	54.9	54.9	51.6	32.834	0	63.467	108690000	188	22.5441	22.6675	22.3534	22.7998	22.6284	22.6472	22.2093	22.1501
	0.056758	-0.0386968	A0A087WUK2;A0A024RDF6;O14979;B4DTA2;B4DGN3	A0A087WUK2;A0A024RDF6;O14979;B4DTA2	Heterogeneous nuclear ribonucleoprotein D-like	HNRNPDL;HNRPDL	Color2 [DarkGray]	1	4					12	10	10	35.8	33.1	33.1	40.04	0	15.069	18641000	72	19.6386	20.1346	20.2548	19.9231	20.4686	19.8718	19.9535	19.5023
	0.189307	0.332176	D6RFM0;D6RAH7;H9KV45;A0A0A0MQU3;A0A024RDH2;A0A087WY85;P62837;P61077	D6RFM0;D6RAH7;H9KV45;A0A0A0MQU3;A0A024RDH2;A0A087WY85;P62837;P61077	Ubiquitin-conjugating enzyme E2 D2;Ubiquitin-conjugating enzyme E2 D3	UBE2D2;UBE2D3	Color2 [DarkGray]	1	4					1	1	1	24.5	24.5	24.5	11.065	0.008125	1.2581	989000	2	NaN	17.1025	16.3563	16.5436	17.787	NaN	NaN	16.2122
	0.414721	-0.311274	A0A024RDH8;P49207;Q5MK14	A0A024RDH8;P49207	60S ribosomal protein L34	RPL34	Color2 [DarkGray]	1	4					11	11	11	52.1	52.1	52.1	13.293	0	17.873	38581000	92	20.9616	20.7075	21.0474	21.6041	20.6687	20.292	20.5616	21.5531
	1.18336	0.815368	A0A024RDH9;Q9Y3D5	A0A024RDH9;Q9Y3D5	28S ribosomal protein S18c, mitochondrial	MRPS18C	Color2 [DarkGray]	1	4					1	1	1	13.4	13.4	13.4	15.85	0	20.026	2559500	5	17.7926	18.0942	17.9114	17.2237	18.8321	18.3096	NaN	NaN
	0.786524	-0.431656	A0A024RDL0;H7C0S8;O75575	A0A024RDL0;H7C0S8;O75575	DNA-directed RNA polymerase III subunit RPC9	RCP9;CRCP	Color2 [DarkGray]	1	4					1	1	1	15.5	15.5	15.5	16.871	0	3.4326	2001300	4	17.4021	18.0708	17.4826	17.7982	17.4291	17.0844	NaN	NaN
+	7.94996	7.23907	A0A024RDL1;P40227;B2R9K8;B4DPJ8;Q59ET3;A1JUI8;Q92526;J3KRI6	A0A024RDL1;P40227;B2R9K8;B4DPJ8;Q59ET3;A1JUI8	T-complex protein 1 subunit zeta	CCT6A	Color2 [DarkGray]	1	4					63	63	19	85.7	85.7	31.3	58.024	0	323.31	10945000000	1446	22.3356	22.9436	22.794	22.852	30.0711	30.1661	29.9531	29.6912
	0.125208	-0.0212598	A0A024RDQ0;A0A024RDS1;Q92598;A0A0A0MSM0;B4DF68;B4DY72;B4DZB4;R4GN69;Q5TBM3;B4DZP3	A0A024RDQ0;A0A024RDS1;Q92598;A0A0A0MSM0;B4DF68;B4DY72;B4DZB4	Heat shock protein 105 kDa	HSPH1	Color2 [DarkGray]	1	4					38	37	36	58.7	57.6	55.9	92.115	0	323.31	129040000	261	22.6805	22.81	22.8791	22.7287	22.8373	22.8269	22.6586	22.6904
	0.871766	-0.362722	B4DKE6;Q5U0C2;Q53HK8;A0A024RDQ8;P40938;A0A087X270	B4DKE6;Q5U0C2;Q53HK8;A0A024RDQ8;P40938	Replication factor C subunit 3	RFC3	Color2 [DarkGray]	1	4					3	3	3	11.5	11.5	11.5	34.832	0.0045842	1.5116	358880	3	14.339	14.13	14.5432	14.719	13.7445	14.0233	13.9776	14.535
	0.222935	0.145993	A0A024RDR0;P09429;Q5T7C4;B7Z965;Q59GW1;B3KQ05;A0A286R9D9;B2RPK0;Q9NYD7;D3DQY9;Q75MM1	A0A024RDR0;P09429;Q5T7C4;B7Z965;Q59GW1;B3KQ05	High mobility group protein B1	HMGB1	Color2 [DarkGray]	1	4					11	11	8	42.3	42.3	30.2	24.893	0	32.034	27836000	126	20.2421	20.4656	20.342	20.7297	20.8939	21.0498	19.9837	20.436
	0.86178	-0.457591	A0A024RDU9;P13984	A0A024RDU9;P13984	General transcription factor IIF subunit 2	GTF2F2	Color2 [DarkGray]	1	4					7	7	7	39.4	39.4	39.4	28.38	0	8.7521	6035300	45	18.5841	18.1883	18.4688	18.786	18.0682	18.7085	17.7547	17.6654
	0	0.441716	B3KMI3;A8K6Q9;A0A024RDV9;Q8N0X7	B3KMI3;A8K6Q9;A0A024RDV9;Q8N0X7	Spartin	SPG20	Color2 [DarkGray]	1	4					1	1	1	8	8	8	48.821	0.0076336	1.3627	3288200	9	18.3217	19.1953	17.6043	18.5584	NaN	18.8616	NaN	NaN
	0.168464	0.300229	B4E0R6;A0A024RDY0;H0Y8C6;O00410;B3KWG6;Q9BVS9	B4E0R6;A0A024RDY0;H0Y8C6;O00410;B3KWG6	Importin-5	RANBP5;IPO5	Color2 [DarkGray]	1	4					4	4	4	5.8	5.8	5.8	109.36	0	4.2563	587790	8	14.4761	14.8079	14.0142	14.2978	13.2382	15.9936	13.9023	15.6627
	0	NaN	A0A024RDY9;B1ALK7;E7EUY6;E9PDQ5;B7Z344;E7EU80;C9JDI6;B1ANY6;C9JAD7;Q5ZEZ3;F6SJA5;B7Z6D9	A0A024RDY9;B1ALK7;E7EUY6;E9PDQ5		ARHGEF7	Color2 [DarkGray]	1	4					45	1	1	70	1.7	1.7	73.139	0.002059	1.8897	53144	6	15.6976	NaN	NaN	NaN	NaN	NaN	NaN	NaN
	0.711247	1.11543	B2YKU2;Q14XT3;A0A218N9E7;H9E7F7;A0A059QM31;H9E7P8;A0A059RTG7;E2DTL8;A0A1B1PEQ8;H9E7W2;G3CA49;K7WVJ5;H9E7T7;X5C6M5;X5BKA4;X2CK15;W8DFH5;W8DBX9;W8D4U9;W8D1X2;V9K571;V9JPM6;V9J3S1;V9J3C6;V9J128;U5Z9R9;U5Z487;U3LSI8;U3L556;T1SWS8;T1Q632;S4STI1;Q9B2U8;Q9B138;Q8WCW3;Q8HNR1;Q85KS0;Q7YCE6;Q7Y6N0;Q7Y6M3;Q7Y626;Q6VJJ3;Q6VJD8;Q6VIG7;Q6RQ80;Q6RNN7;Q6RKW8;Q6R0V6;Q5XRW8;Q5SB08;Q5SAP1;Q5SA98;Q5S971;Q4GW12;Q4GVP…	B2YKU2;Q14XT3;A0A218N9E7;H9E7F7;A0A059QM31;H9E7P8;A0A059RTG7;E2DTL8;A0A1B1PEQ8;H9E7W2;G3CA49;K7WVJ5;H9E7T7;X5C6M5;X5BKA4;X2CK15;W8DFH5;W8DBX9;W8D4U9;W8D1X2;V9K571;V9JPM6;V9J3S1;V9J3C6;V9J128;U5Z9R9;U5Z487;U3LSI8;U3L556;T1SWS8;T1Q632;S4STI1;Q9B2U8;Q9B138;Q8WCW3;Q8HNR1;Q85KS0;Q7YCE6;Q7Y6N0;Q7Y6M3;Q7Y626;Q6VJJ3;Q6VJD8;Q6VIG7;Q6RQ80;Q6RNN7;Q6RKW8;Q6R0V6;Q5XRW8;Q5SB08;Q5SAP1;Q5SA98;Q5S971;Q4GW12;Q4GVP…	Cytochrome c oxidase subunit 2	COX2;COII;MT-CO2;cox2	Color2 [DarkGray]	1	4					3	3	3	78.4	78.4	78.4	9.7284	0.0045872	1.5144	3630900	3	16.0992	16.4502	17.288	NaN	17.1084	16.5012	18.1961	19.1059
	1.2556	-0.409391	A0A068F4C8;A0A0G2JNZ5;A0A068F579;A0A0G2JNZ0;B7Z7G9;B7Z6E6;D3DV87;B2R6A7;A0A223PQI4;A0A0G2JLB3;A0A068F658;B7Z6S9;P04062	A0A068F4C8;A0A0G2JNZ5;A0A068F579;A0A0G2JNZ0;B7Z7G9;B7Z6E6;D3DV87;B2R6A7;A0A223PQI4;A0A0G2JLB3;A0A068F658;B7Z6S9;P04062	Glucosylceramidase	GBA	Color2 [DarkGray]	1	4					1	1	1	5.8	5.8	5.8	44.37	0	3.1636	1976200	1	17.196	17.3838	17.7738	17.1787	17.1832	17.1198	16.8063	16.7856
	0.946001	-0.698567	B4E312;A0A075B7D9;Q92804;A0A075B7F4	B4E312;A0A075B7D9;Q92804	TATA-binding protein-associated factor 2N	TAF15	Color2 [DarkGray]	1	4					5	3	3	21	17.5	17.5	40.078	0	30.49	38799000	39	20.4724	21.6923	21.4314	21.4436	20.6053	20.8981	19.8025	20.9396
	0	NaN	D6RCT6;A0A087WTC6;D6RIA0;D6R9E3;Q9BWT6	D6RCT6;A0A087WTC6;D6RIA0;D6R9E3;Q9BWT6	Meiotic nuclear division protein 1 homolog	MND1	Color2 [DarkGray]	1	4					1	1	1	9.8	9.8	9.8	11.544	0.0058328	1.4598	580980	2	17.0702	16.7797	17.8509	NaN	NaN	NaN	NaN	NaN
	0.0465391	0.0304422	B7Z4P1;Q6ZQU6;F5H5N1;B7Z1U1;A8K0V6;Q8NAS7;Q7LD69;Q9H3K5;A0A087WXF6;A0A087WTI3;F5GXJ1;O75251;Q6ZS38	B7Z4P1;Q6ZQU6;F5H5N1;B7Z1U1;A8K0V6;Q8NAS7;Q7LD69;Q9H3K5;A0A087WXF6;A0A087WTI3;F5GXJ1;O75251;Q6ZS38	NADH dehydrogenase [ubiquinone] iron-sulfur protein 7, mitochondrial	NDUFS7	Color2 [DarkGray]	1	4					2	2	2	15.5	15.5	15.5	15.763	0	16.514	2132100	25	16.7787	16.9752	17.0537	16.4945	17.0803	17.2798	16.546	16.5178
	0.215969	-0.13191	A0A087WTP3;Q92945;B4DV73;M0R0I5;M0QYH3;M0QXW7;M0R3J3;M0R251;M0QYG1;M0R263;M0R0C6	A0A087WTP3;Q92945;B4DV73;M0R0I5	Far upstream element-binding protein 2	KHSRP	Color2 [DarkGray]	1	4					12	12	11	20.3	20.3	18	73.027	0	23.067	8360600	89	18.9396	18.9808	18.6218	19.0441	19.1105	19.182	18.2758	18.4904
	0.0809441	-0.0629718	Q1JUQ3;Q1JUQ4;A0A087WTS4;A0A087WV48;A0A087WZM5;P62942	Q1JUQ3;Q1JUQ4;A0A087WTS4;A0A087WV48;A0A087WZM5;P62942	Peptidyl-prolyl cis-trans isomerase;Peptidyl-prolyl cis-trans isomerase FKBP1A	FKBP12-Exin;FKBP12-Exip3;FKBP1A	Color2 [DarkGray]	1	4					1	1	1	35.1	35.1	35.1	3.9655	0	2.8872	600310	14	15.0621	14.9358	14.8054	15.288	15.1555	15.5679	14.3481	14.768
+	3.3292	-0.945655	A0A087WVR3;A0A087WTW0;Q96T88;A0A087WWG9;B4E0F9;Q96PU4	A0A087WVR3;A0A087WTW0;Q96T88;A0A087WWG9;B4E0F9	E3 ubiquitin-protein ligase UHRF1	UHRF1	Color2 [DarkGray]	1	4					8	8	8	14.9	14.9	14.9	91.099	0	18.924	8219800	37	19.3083	19.3763	19.1953	19.147	18.44	18.5012	17.9384	18.3647
	0.172271	-0.122973	A0A087WTW5;A7E2C0;Q9UKL3	A0A087WTW5;A7E2C0;Q9UKL3	CASP8-associated protein 2	CASP8AP2	Color2 [DarkGray]	1	4					2	2	2	1.7	1.7	1.7	221.36	0.0092081	1.1826	1014600	5	16.4402	15.9912	15.2869	15.4416	15.5033	15.8973	15.6185	15.6489
	0.783647	-0.302876	A0A087WU03	A0A087WU03		HNRNPDL	Color2 [DarkGray]	1	4					2	2	2	40.4	40.4	40.4	6.7215	0	13.807	2826500	5	17.6709	18.2858	17.8102	17.6233	17.6513	17.7596	17.5501	17.2177
	0.0744816	0.0426238	A0A087WU64;A6NMQ1;P09884	A0A087WU64;A6NMQ1;P09884	DNA polymerase;DNA polymerase alpha catalytic subunit	POLA1	Color2 [DarkGray]	1	4					1	1	1	1.4	1.4	1.4	165.77	0	19.832	635730	2	15.1396	15.3494	14.8489	14.8913	14.7016	15.5163	15.1634	15.0185
+	2.13375	-1.50631	A0A087WUD1;Q6DD87	A0A087WUD1;Q6DD87	Zinc finger protein 787	ZNF787	Color2 [DarkGray]	1	4					4	4	4	17	17	17	40.428	0	3.3539	765070	9	15.499	16.0125	15.4359	16.5248	13.7311	15.0518	14.1386	14.5255
	0.170926	-0.143757	A0A087WUN7;H0YJ40;G3V4X6;G3V2S9;Q9GZT3;H0YJW7;H0YJ07;H0YJU7;H0YJI1;J3KPY6	A0A087WUN7;H0YJ40;G3V4X6;G3V2S9;Q9GZT3;H0YJW7	SRA stem-loop-interacting RNA-binding protein, mitochondrial	SLIRP	Color2 [DarkGray]	1	4					10	10	10	87	87	87	10.353	0	23.228	26832000	102	20.7898	20.5739	20.0876	20.7513	20.9355	20.8132	19.738	20.141
	1.38983	-0.416227	E7ETK0;A0A087WUS0;P62847	E7ETK0;A0A087WUS0;P62847	40S ribosomal protein S24	RPS24	Color2 [DarkGray]	1	4					9	9	9	42.7	42.7	42.7	15.197	0	41.277	199460000	140	23.3746	23.4515	23.7733	23.4618	22.7937	22.9562	23.3075	23.3389
	1.52157	-0.61623	Q8N5A0;A0A087WUT6;O60841;A0JLR8;Q05CQ1;B3KM86;D3DVI5	Q8N5A0;A0A087WUT6;O60841;A0JLR8;Q05CQ1	Eukaryotic translation initiation factor 5B	EIF5B	Color2 [DarkGray]	1	4					10	10	10	14.4	14.4	14.4	138.8	0	18.671	6259100	57	18.6419	18.7231	18.5558	18.3756	17.5481	18.282	17.6636	18.3376
	0.110913	0.0499651	Q6IB68;A0A087WV05;Q99417;A0A0D9SEI7	Q6IB68;A0A087WV05;Q99417	C-Myc-binding protein	MYCBP	Color2 [DarkGray]	1	4					3	3	3	29.1	29.1	29.1	11.953	0.0014045	2.1174	1200000	16	16.1425	15.7861	15.9954	16.1796	16.249	15.7155	15.995	16.3439
	0.667913	-0.21757	A0A087WV25;B4DH64;O95684	A0A087WV25;B4DH64;O95684	FGFR1 oncogene partner	FGFR1OP	Color2 [DarkGray]	1	4					4	4	4	16.8	16.8	16.8	38.099	0	11.608	3016600	24	17.7592	17.2343	17.3131	17.608	17.0831	17.4808	17.3667	17.1138
+	2.29835	-2.4954	A0A087WVQ6;Q00610;J3KS13;A4FU99;A0A087WX41;P53675;J3QL20;J3KSQ2;K7EJJ5	A0A087WVQ6;Q00610	Clathrin heavy chain;Clathrin heavy chain 1	CLTC	Color2 [DarkGray]	1	4					21	21	21	19.5	19.5	19.5	192.06	0	73.763	23414000	85	20.9125	21.4313	21.0254	20.7488	17.0223	19.1026	19.6028	18.4087
	0.432731	-0.170123	F8W7S5;A1A5C5;A1A5C4;A0A087WVV2;A0A0A0MRV0;A7BI36;Q9P2E9	F8W7S5;A1A5C5;A1A5C4;A0A087WVV2;A0A0A0MRV0;A7BI36;Q9P2E9	Ribosome-binding protein 1	RRBP1	Color2 [DarkGray]	1	4					3	3	3	6.3	6.3	6.3	84.325	0	2.8131	6283000	3	18.6335	18.6434	18.3805	18.6391	18.7845	18.5518	18.2183	18.0612
+	3.3876	-3.07633	H7C4X9;A0A087WVZ6;A0A087WYS3;A0A087WV57;A6H8Y8;Q9ULU4;Q5JV90;Q5TH12;Q2HXV5;Q569J9	H7C4X9;A0A087WVZ6;A0A087WYS3;A0A087WV57;A6H8Y8;Q9ULU4;Q5JV90	Protein kinase C-binding protein 1	ZMYND8;DKFZp564P1772	Color2 [DarkGray]	1	4					10	10	10	13.6	13.6	13.6	121.02	0	65.606	6475000	40	19.5114	19.3922	19.2076	19.22	16.9862	15.7842	16.9754	15.2801
	0.565644	-0.261522	A0A087WWN7;Q59G54;D3DS96;Q9NRL2	A0A087WWN7;Q59G54;D3DS96;Q9NRL2	Bromodomain adjacent to zinc finger domain protein 1A	BAZ1A	Color2 [DarkGray]	1	4					1	1	1	5	5	5	24.986	0	2.9956	1200700	1	15.8759	16.3405	16.6963	16.3749	15.9428	NaN	16.2232	16.0152
	0.173206	0.0593724	H7BXI1;A0A087WXU3;A0FGR8	H7BXI1;A0A087WXU3;A0FGR8	Extended synaptotagmin-2	ESYT2	Color2 [DarkGray]	1	4					36	36	36	46.9	46.9	46.9	98.008	0	293.79	102640000	289	22.497	22.579	22.2074	22.2313	22.243	22.5069	22.6693	22.3329
	1.07162	-0.435506	A0A087WYB4;Q9UJZ1;F2Z2I8;Q6ZNW0	A0A087WYB4;Q9UJZ1;F2Z2I8;Q6ZNW0	Stomatin-like protein 2, mitochondrial	STOML2	Color2 [DarkGray]	1	4					2	2	2	11	11	11	33.409	0	3.0135	476610	2	15.2393	15.3812	15.0226	15.3787	NaN	15.0535	14.5864	NaN
+	3.04895	-1.08964	A0A087WYP2;Q8IZQ5;H0YE28;A0A024R4Y9;H3BV83	A0A087WYP2;Q8IZQ5;H0YE28	Selenoprotein H	C11orf31;SELH	Color2 [DarkGray]	1	4					6	6	6	53.7	53.7	53.7	13.303	0	7.656	12209000	27	19.464	19.6517	20.1703	20.0726	18.6907	18.8528	18.6072	18.8493
	2.25435	0.309038	A0A087WZN1;O43837;A0A087X2E5;A0A0D9SG66;Q9UIC5;L0R875;Q99855;B4DU38	A0A087WZN1;O43837;A0A087X2E5;A0A0D9SG66;Q9UIC5	Isocitrate dehydrogenase [NAD] subunit, mitochondrial;Isocitrate dehydrogenase [NAD] subunit beta, mitochondrial	IDH3B	Color2 [DarkGray]	1	4					10	10	10	29.5	29.5	29.5	42.41	0	52.415	21141000	84	19.918	19.9377	19.9339	19.911	20.0443	20.2013	20.314	20.377
	0.0123295	-0.0107465	A0A087WZT3;Q9H3K6;H3BV85;H3BTW0;A0A0B4J295;H3BVE0	A0A087WZT3;Q9H3K6;H3BV85;H3BTW0;A0A0B4J295;H3BVE0	BolA-like protein 2	BOLA2;BOLA2B	Color2 [DarkGray]	1	4					2	2	2	23	23	23	16.932	0	4.2794	1792600	19	16.5782	16.5121	16.3037	16.822	17.3033	16.5793	16.1054	16.185
	0.747395	0.492436	A0A087X054;B3KXH0;Q9Y4L1;B7Z2N4;B7Z602;E9PJ21;Q05D91;A0A087WWI4;Q6IN67;K7EQK2;B7Z766;A0A024R3G0;Q9BST8;J3QQH7;J3QLE9;B7Z4E6;J3QL06;J3KTF1;A0A087WW13;Q68D25	A0A087X054;B3KXH0;Q9Y4L1;B7Z2N4;B7Z602;E9PJ21;Q05D91;A0A087WWI4;Q6IN67;K7EQK2;B7Z766	Hypoxia up-regulated protein 1	HYOU1	Color2 [DarkGray]	1	4					7	7	7	11.7	11.7	11.7	104.78	0	5.3111	1896300	13	16.7376	16.4591	16.6334	15.9297	17.2528	17.0802	16.1345	17.262
	0.938402	-0.243082	A0A087X0H9;Q5T8P6	A0A087X0H9;Q5T8P6	RNA-binding protein 26	RBM26	Color2 [DarkGray]	1	4					2	2	2	2.8	2.8	2.8	113.79	0.00071124	2.2184	2212100	4	17.0996	17.1488	17.1514	16.7151	17.0214	16.6917	16.6835	16.7459
+	2.4147	-0.910211	A0A087X0K9;G5E9E7;A9CQZ8;G3V1L9;Q07157;Q6MZU1;Q68DX9;B4DZK4;H0Y3R8;Q9H317;H0YKB1	A0A087X0K9;G5E9E7;A9CQZ8;G3V1L9;Q07157;Q6MZU1;Q68DX9	Tight junction protein ZO-1	TJP1;DKFZp686A1195;DKFZp686M05161	Color2 [DarkGray]	1	4					22	22	22	20.4	20.4	20.4	187.85	0	35.838	16130000	89	20.2757	20.4676	19.968	20.011	18.9602	19.6481	19.4255	19.0476
+	3.39187	-0.956834	A0A087X0M4;Q9BWU0;B4DV74;A0A087WWF4;H7C256	A0A087X0M4;Q9BWU0	Kanadaptin	SLC4A1AP	Color2 [DarkGray]	1	4					14	14	14	34.1	34.1	34.1	82.89	0	26.375	25371000	69	21.0099	20.926	20.7552	20.8585	20.0929	20.0851	19.979	19.5654
	0	-0.260615	I3L4S1;A0A087X0P9;Q96CW6	I3L4S1;A0A087X0P9;Q96CW6	Probable RNA polymerase II nuclear localization protein SLC7A6OS	SLC7A6OS	Color2 [DarkGray]	1	4					1	1	1	9.2	9.2	9.2	14.048	0.0013918	1.9738	198340	7	15.4082	13.2697	14.2795	14.6276	NaN	14.1356	NaN	NaN
	1.55579	-0.483237	A0A087X0X3;P52272;Q7KYM9;Q59ES8;Q6P2D7;M0QZM1;M0R019;M0R2T0;B4DEG4;M0R2I7;M0R0N3;M0QYQ7;M0QY96;M0R0Y6;Q8TCM5;M0QYL3	A0A087X0X3;P52272;Q7KYM9;Q59ES8	Heterogeneous nuclear ribonucleoprotein M	HNRNPM;ORF	Color2 [DarkGray]	1	4					34	34	34	54.5	54.5	54.5	77.569	0	109.3	61600000	216	22.0952	21.9728	21.6123	21.8626	21.2836	21.7381	21.4663	21.122
+	1.74295	-0.789728	J3KN36;A0A0G2JN29;A0A087X117;Q15155;P69849;Q5JPE7	J3KN36;A0A0G2JN29;A0A087X117;Q15155;P69849;Q5JPE7	Nodal modulator 1;Nodal modulator 3;Nodal modulator 2	NOMO3;NOMO1;NOMO2	Color2 [DarkGray]	1	4					1	1	1	1.1	1.1	1.1	139.38	0.0076094	1.3524	451920	6	15.2806	15.0966	14.9928	15.4864	NaN	14.2227	NaN	14.6261
	0.189347	0.204783	A0A087X1G7;A0A0B4J1S4;O60613;A0A0J9YX89;D3DT21;A0A087WXL0;A0A0B4J1T0;A8MZD0	A0A087X1G7;A0A0B4J1S4;O60613;A0A0J9YX89;D3DT21;A0A087WXL0;A0A0B4J1T0;A8MZD0	15 kDa selenoprotein	2015-09-01	Color2 [DarkGray]	1	4					2	2	2	14.6	14.6	14.6	17.942	0.0013966	2.0482	616010	3	14.5474	15.6605	14.8978	14.419	15.9764	14.7903	14.4945	15.0827
	0.915199	0.577689	Q86SZ7;A0A087X1Z3;Q9UL46;Q6FHK9;Q2TNB3;H0YM70;H0YKU2;H0YLG1;H0YLD2	Q86SZ7;A0A087X1Z3;Q9UL46;Q6FHK9;Q2TNB3;H0YM70	Proteasome activator complex subunit 2	PSME2	Color2 [DarkGray]	1	4					14	14	14	70.7	70.7	70.7	27.401	0	224.18	74774000	107	21.0192	21.4538	22.0156	21.8002	21.9834	21.561	22.5752	22.4801
+	2.54215	-1.37598	B4DWG4;A0A087X253;H0UID5;Q68DI0;A8K916;A8K0G3;A0A140VJE8;P63010;B4DIL5;B4E261;H0UID4;H0UID3;Q96EL6;C9J1E7;A0A087WYD1;A0A087WU93;A0A087WZQ6;Q10567;A0A087WXS3;K7EKZ5;K7EJX1;K7EN71;K7ERB2;K7EJ01;H7C034	B4DWG4;A0A087X253;H0UID5;Q68DI0;A8K916;A8K0G3;A0A140VJE8;P63010;B4DIL5;B4E261;H0UID4;H0UID3;Q96EL6	AP complex subunit beta;AP-2 complex subunit beta	AP2B1;DKFZp781K0743	Color2 [DarkGray]	1	4					6	6	6	7.6	7.6	7.6	101.3	0	10.774	2527800	12	17.8928	17.4664	18.0297	17.2433	15.8674	16.5289	16.7656	15.9663
	0.308108	0.224892	D6RIC3;A0A0C4DGU5;A0A087X2G6;Q9Y3C1;D6RC60;B4E098;Q9P0T8	D6RIC3;A0A0C4DGU5;A0A087X2G6;Q9Y3C1;D6RC60;B4E098;Q9P0T8	Nucleolar protein 16	NOP16	Color2 [DarkGray]	1	4					2	2	2	16.7	16.7	16.7	17.198	0.0013879	1.9666	310190	2	NaN	NaN	14.525	14.755	NaN	14.749	14.5678	15.2779
	1.55072	-0.549048	A0A087X2I1;P62333;V9HW24;H0YJC0;H0YJS8;H0YJT1;B4DR91;H0YJE9;H0YJX2;H0YJD2;H0YJY8	A0A087X2I1;P62333;V9HW24;H0YJC0	26S protease regulatory subunit 10B	PSMC6;HEL-S-73	Color2 [DarkGray]	1	4					21	21	21	66.5	66.5	66.5	45.796	0	54.396	49544000	137	21.7612	21.7896	21.4542	21.5759	21.3734	21.4169	20.834	20.7604
	0.381699	0.565542	A0A090N7X1;A0A090N7Y2;Q9UG63;C9JHK9;C9JZV3	A0A090N7X1;A0A090N7Y2;Q9UG63	ATP-binding cassette sub-family F member 2	ABCF2	Color2 [DarkGray]	1	4					7	7	7	13	13	13	71.289	0	6.5828	2270000	14	16.1053	15.453	16.9763	16.502	15.8909	16.1759	16.8345	18.3974
	0.54022	-0.334856	A0A090N8Y2;P13667	A0A090N8Y2;P13667	Protein disulfide-isomerase A4	ERP70;PDIA4	Color2 [DarkGray]	1	4					8	8	8	14.7	14.7	14.7	72.932	0	17.574	2597100	21	17.3567	17.0729	17.0638	17.6088	17.4967	17.2418	16.41	16.6144
+	1.29009	-0.992572	B8ZZF8;A0A090N8Y5;Q9Y4Y9	B8ZZF8;A0A090N8Y5;Q9Y4Y9	U6 snRNA-associated Sm-like protein LSm5	LSM5	Color2 [DarkGray]	1	4					1	1	1	29.7	29.7	29.7	7.0202	0	19.718	5330400	10	18.135	18.892	18.3091	18.7542	17.8254	16.5993	18.3291	17.3661
	0	-0.61314	A0A096LNL9;A0A067XLH7;B7Z1D8;A0A096LNL7;A0A068A261;A0A068A230	A0A096LNL9		ATRX	Color2 [DarkGray]	1	4					18	1	1	16.2	1.6	1.6	151.72	0.0080946	1.2332	137470	3	NaN	15.6206	NaN	NaN	NaN	NaN	15.0075	NaN
	0.180901	-0.0947978	Q6ZSB8;Q6ZT55;A8K2B4;A0A097PID1;A0A097PIC4;A0A0U1RRM6;Q8N8S7	Q6ZSB8;Q6ZT55;A8K2B4;A0A097PID1;A0A097PIC4;A0A0U1RRM6;Q8N8S7	Protein enabled homolog	ENAH	Color2 [DarkGray]	1	4					2	2	2	21	21	21	22.858	0.0020562	1.8848	267440	3	13.8846	14.2323	13.7622	13.8441	13.7704	14.3391	13.5177	13.7168
	0.915678	0.346127	A0A0A0MQR7;E5KT65;P19388;B4DJ89;A0A087WWX0;A0A087WVZ9;A0A087WVN5	A0A0A0MQR7;E5KT65;P19388;B4DJ89;A0A087WWX0;A0A087WVZ9	DNA-directed RNA polymerases I, II, and III subunit RPABC1	POLR2E	Color2 [DarkGray]	1	4					5	5	5	43.1	43.1	43.1	23.566	0	12.389	3688500	18	17.1469	17.1915	17.2995	17.6227	17.3428	17.436	17.9761	17.8903
	0.1071	-0.0405831	B4DVB4;B4DDP9;A0A0A0MQU4;Q96I15;H7C3V9;H7C1N7;H7C277;Q59FK2;B4DPM5;H7C1S7;C9JNL5;H7C4A1	B4DVB4;B4DDP9;A0A0A0MQU4;Q96I15;H7C3V9;H7C1N7;H7C277;Q59FK2	Selenocysteine lyase	SCLY	Color2 [DarkGray]	1	4					6	6	6	23.9	23.9	23.9	38.003	0	14.816	11216000	43	19.4161	19.2661	19.1854	19.0777	18.9612	19.4834	19.3007	19.0376
	0	NaN	A0A0A0MR05;Q9BVC4;H3BM50;H3BPU5;B4E2R3;H3BPT1;H3BN58;H3BSZ4;H3BR25	A0A0A0MR05;Q9BVC4;H3BM50;H3BPU5;B4E2R3;H3BPT1;H3BN58;H3BSZ4	Target of rapamycin complex subunit LST8	MLST8	Color2 [DarkGray]	1	4					3	3	3	12.8	12.8	12.8	36.039	0	4.8166	454800	3	NaN	NaN	NaN	NaN	15.0743	15.4299	15.3519	15.6001
	0.875847	-1.05178	A0A0S2Z4X1;A0A0S2Z4W4;Q7Z3D7;A0A0A0MR66;P98175;Q6PKH5	A0A0S2Z4X1;A0A0S2Z4W4;Q7Z3D7;A0A0A0MR66;P98175	RNA-binding protein 10	DKFZp686E2459;RBM10	Color2 [DarkGray]	1	4					11	11	11	16.2	16.2	16.2	94.369	0	23.08	111630000	47	23.388	23.2737	22.4843	22.8006	21.2544	23.4657	22.1023	20.9173
	0.319347	-0.258905	A0A0A0MRJ6;H7BY58;P22061;F6S8N6;B7Z972;F8WDT3;F8WAV5;F8WAX2;C9J0F2;H7C4X2	A0A0A0MRJ6;H7BY58;P22061;F6S8N6;B7Z972	Protein-L-isoaspartate O-methyltransferase;Protein-L-isoaspartate(D-aspartate) O-methyltransferase	PCMT1	Color2 [DarkGray]	1	4					12	12	12	66.3	66.3	66.3	30.315	0	67.857	145510000	179	22.8978	22.8876	22.8903	23.0758	23.1517	23.1035	22.7702	21.6904
	0.815942	-0.432693	B2RAU8;A0A0A0MRM9;Q14978;Q96J17;S4R349;S4R402;S4R3C2	B2RAU8;A0A0A0MRM9;Q14978;Q96J17	Nucleolar and coiled-body phosphoprotein 1	NOLC1	Color2 [DarkGray]	1	4					16	16	13	23.5	23.5	19.3	73.603	0	56.803	16445000	97	19.8005	19.791	19.8846	20.4869	19.7025	20.0242	19.0521	19.4536
	0	NaN	B4DKX2;B6VEX5;B6VEX4;B6VEX3;A0A0A0MRT6;Q59G41;Q8IZP0	B4DKX2;B6VEX5;B6VEX4;B6VEX3;A0A0A0MRT6;Q59G41;Q8IZP0	Abl interactor 1	ABI1	Color2 [DarkGray]	1	4					1	1	1	5	5	5	34.152	0.0033135	1.5992	93030	2	NaN	12.2428	NaN	15.061	NaN	NaN	NaN	NaN
	0.429341	-0.239567	A0A0A0MS41;A0A1P0AYU5;B4DRS6;Q9BWM7;S4R3N9	A0A0A0MS41;A0A1P0AYU5;B4DRS6;Q9BWM7;S4R3N9	Sideroflexin;Sideroflexin-3	SFXN3	Color2 [DarkGray]	1	4					2	1	1	8.7	2.8	2.8	35.503	0.0057841	1.4178	1014300	11	16.4558	15.925	15.3357	15.7858	15.7326	15.7191	15.7326	15.3598
	0.778763	-0.564478	I0CE67;Q6I9R8;Q2XQU9;J3KNW4;A0A0A0MSG2;Q14192;Q2TSB7;Q53T40;Q53QP3;F8WDA8;U3KQT4	I0CE67;Q6I9R8;Q2XQU9;J3KNW4;A0A0A0MSG2;Q14192;Q2TSB7;Q53T40	Four and a half LIM domains protein 2	FHL2;AAG11	Color2 [DarkGray]	1	4					13	13	13	61	61	61	30.949	0	58.2	12104000	53	19.6604	19.6571	19.0683	19.7933	18.08	19.2892	19.5469	19.0051
+	3.71602	-1.38971	B3KPJ4;B4DG61;B7ZLY0;A0A0A0MSI2;Q8IXK0;P78365;H7C528;A5YM43;Q8NDX5	B3KPJ4;B4DG61;B7ZLY0;A0A0A0MSI2;Q8IXK0	Polyhomeotic-like protein 2	PHC2	Color2 [DarkGray]	1	4					13	13	13	38.8	38.8	38.8	50.403	0	30.263	25645000	95	20.8402	21.3096	20.8597	20.9904	19.3051	19.9379	19.6794	19.5187
	1.33409	-0.820111	A0A0A0MSS3;Q8ND83;C9JP03;C9JD09;C9JUW9;X6RDJ2;Q5T6P1;X6RGK9;A0A0C4DFN6;Q7L0J2;Q5T6P2;Q5T6P5;B7Z326	A0A0A0MSS3;Q8ND83	SLAIN motif-containing protein 1	SLAIN1	Color2 [DarkGray]	1	4					9	9	9	18.3	18.3	18.3	62.196	0	28.832	5902100	60	18.9396	18.881	18.2008	18.5887	17.7258	18.6486	17.3877	17.5675
	0.655941	0.249983	Q7Z355;J3KR24;Q7Z3U5;A0A0A0MSX9;Q59G75;P41252;Q6P0M4;B4DVX2;Q7L4K8;Q9P1N9;Q5TCC6;Q5TCD1	Q7Z355;J3KR24;Q7Z3U5;A0A0A0MSX9;Q59G75;P41252;Q6P0M4;B4DVX2;Q7L4K8	Isoleucine--tRNA ligase, cytoplasmic	DKFZp686L17145;IARS;DKFZp686L0869	Color2 [DarkGray]	1	4					10	10	10	8.6	8.6	8.6	131.7	0	16.42	4995700	35	18.0665	17.9734	18.1107	17.5367	17.9756	17.9287	18.3976	18.3852
	0.831185	-0.24881	A7E2E1;Q9HBD4;B9EGQ8;A0A0A0MT49;P51532;B3KNW7;B4E0F1;B4DSI8;B4DSC8;Q59FZ6;P51531;A0A0U1RRF5;K7EP28;A0A0U1RRD6;A0A0U1RRF8;A0A0A0MSS5;F6UH26;A0A0U1RQU0;A0A0U1RR09;F6XE55;A0A0U1RQW7;A0A0U1RRN2;B1ALG1;A0A0U1RR83;A0A0U1RQX3;F6T8Q0;B1ALG2;A0A0U1RR26;A0A0U1RRG6;B4DNT1;Q8N9Q1;B1ALF6;A5D6X0;B4DK35;A0A0U1RQZ9;F6VDE0	A7E2E1;Q9HBD4;B9EGQ8;A0A0A0MT49;P51532;B3KNW7;B4E0F1;B4DSI8;B4DSC8;Q59FZ6;P51531	Transcription activator BRG1;Probable global transcription activator SNF2L2	SMARCA4;SMARCA2	Color2 [DarkGray]	1	4					4	4	4	3.3	3.3	3.3	184.64	0	17.094	3184800	13	17.3367	17.627	17.7329	17.447	17.159	17.0626	17.6136	17.3133
	1.04252	-0.563782	I3L1U7;I3L0X9;I3L3T0;A0A0A6YYL4;Q9Y3D7;A0A0B4J298	I3L1U7;I3L0X9;I3L3T0;A0A0A6YYL4;Q9Y3D7;A0A0B4J298	Coronin;Mitochondrial import inner membrane translocase subunit TIM16	PAM16;CORO7-PAM16	Color2 [DarkGray]	1	4					2	2	2	29.5	29.5	29.5	14.013	0	105.72	10201000	16	19.4886	19.499	19.2261	19.21	19.038	19.3421	18.6981	18.0904
+	1.48094	-1.16536	A0A0B4J1Z1;C9JAB2;Q16629;Q8NB80;B4DEK2;F8WEA1	A0A0B4J1Z1;C9JAB2;Q16629;Q8NB80;B4DEK2	Serine/arginine-rich splicing factor 7	SRSF7	Color2 [DarkGray]	1	4					11	11	10	65.7	65.7	55.5	15.763	0	30.282	47478000	113	21.2095	21.6894	22.215	21.7633	20.0516	19.9928	21.588	20.5834
	0.331974	0.201972	E9PLD3;A0A0B4J220;L0R588;E9PRG8	E9PLD3;A0A0B4J220;L0R588;E9PRG8	Uncharacterized protein C11orf98	C11orf98;C11orf48	Color2 [DarkGray]	1	4					2	2	2	15.2	15.2	15.2	11.6	0.00073584	2.5419	1062500	3	15.3575	15.6113	15.6615	15.8235	16.0788	15.2954	15.5424	16.345
	0.042288	0.0270441	A0A0B5EEB2;A0A0S2Z5X7;I3L3B4;F8W9H0;A0A0S2Z6I4;E9PLN8;Q9BQB6	A0A0B5EEB2;A0A0S2Z5X7;I3L3B4;F8W9H0;A0A0S2Z6I4;E9PLN8;Q9BQB6	Vitamin K epoxide reductase complex subunit 1	VKORC1	Color2 [DarkGray]	1	4					1	1	1	37.1	37.1	37.1	3.8594	0	3.4072	452320	9	15.249	15.1691	14.6868	14.5058	14.8447	15.3041	14.7156	14.8546
	0.884633	0.290053	Q53GS8;B3KM78;A0A0C4DFX9;Q9H3P2;C9JHL4;B3KSP0;B3KTK5;H0Y3X6;F8W954;F8WF98;C9JEM7;H7C2C7	Q53GS8;B3KM78;A0A0C4DFX9;Q9H3P2;C9JHL4;B3KSP0;B3KTK5;H0Y3X6	Negative elongation factor A	NELFA;WHSC2	Color2 [DarkGray]	1	4					3	3	3	7.4	7.4	7.4	57.348	0	3.3695	359500	5	14.4894	14.0684	13.906	14.0728	14.1611	14.6294	14.5751	14.3313
+	1.65183	-0.844785	A0A0C4DG44;O43464;A8K7G2;B2BKJ3;P83110	A0A0C4DG44;O43464;A8K7G2	Serine protease HTRA2, mitochondrial	HTRA2	Color2 [DarkGray]	1	4					5	5	5	22.2	22.2	22.2	45.112	0	16.56	7607900	20	19.1991	19.2844	18.5085	19.2213	18.2669	18.7681	17.8324	17.9668
	0.638039	-0.273265	F5GYV5;H7BZV4;A0A0C4DG62;F8WCT1;Q8TEM4;Q66PJ3;F8WEP2;A0A0C4DH18;B2RE15;F5H7X4	F5GYV5;H7BZV4;A0A0C4DG62;F8WCT1;Q8TEM4;Q66PJ3;F8WEP2;A0A0C4DH18;B2RE15;F5H7X4	ADP-ribosylation factor-like protein 6-interacting protein 4	ARL6IP4;FLJ00169	Color2 [DarkGray]	1	4					2	2	2	14.7	14.7	14.7	23.687	0.00071942	2.334	476230	2	15.0596	14.5341	15.0727	14.8286	14.9064	14.7478	14.1583	14.5894
	0.907293	-0.420614	A8K6X3;A0A0C4DG89;D3DQA6;D6RJA6;Q0VGL8;H0Y9U3	A8K6X3;A0A0C4DG89;D3DQA6		DDX46	Color2 [DarkGray]	1	4					40	40	1	43.9	43.9	1.9	117.47	0	165.52	70399000	294	22.2696	22.2045	22.0073	21.8614	21.4432	21.6959	22.2558	21.2654
+	3.34536	-1.42218	A0A0C4DGB0;Q9UIL1	A0A0C4DGB0;Q9UIL1	Short coiled-coil protein	SCOC	Color2 [DarkGray]	1	4					1	1	1	22	22	22	9.3544	0	3.2803	3154200	6	17.6224	17.9636	18.4726	18.2546	16.6283	16.5041	16.9186	16.5735
	0.620602	-0.226472	F5GWX5;A0A0C4DGG9;Q14839;F5H6N4;Q05CG6;F6T542;K7ESA5	F5GWX5;A0A0C4DGG9;Q14839	Chromodomain-helicase-DNA-binding protein 4	CHD4	Color2 [DarkGray]	1	4					132	132	3	63.4	63.4	1.9	217.1	0	323.31	1428700000	1779	26.0103	26.3305	26.4954	26.0967	25.8027	25.8238	26.3799	26.0207
	0.406667	0.412782	A0A0C4DGJ8;Q6IPR1;G3V521;G3V4R2;G3V332;G3V427	A0A0C4DGJ8;Q6IPR1	LYR motif-containing protein 5	LYRM5	Color2 [DarkGray]	1	4					8	8	8	60.2	60.2	60.2	10.604	0	10.609	16596000	26	19.4795	18.7596	19.7722	19.4782	18.8469	19.4832	20.175	20.6355
	0.317485	0.169548	R4GN43;A0A0C4DGS0;P56556	R4GN43;A0A0C4DGS0;P56556	NADH dehydrogenase [ubiquinone] 1 alpha subcomplex subunit 6	NDUFA6	Color2 [DarkGray]	1	4					3	3	3	40.8	40.8	40.8	8.5099	0.0020534	1.872	1192300	12	15.615	15.6058	16.195	15.8473	15.6102	15.7539	16.3393	16.2379
	0.991468	-0.658726	H3BM46;H3BRY1;H3BSI5;H3BMR4;B4DDR0;A0A0C4DH01;Q53GZ2;Q9NVU0	H3BM46;H3BRY1;H3BSI5;H3BMR4;B4DDR0;A0A0C4DH01;Q53GZ2;Q9NVU0	DNA-directed RNA polymerase III subunit RPC5	POLR3E	Color2 [DarkGray]	1	4					1	1	1	38.1	38.1	38.1	6.6864	0.0020604	1.8951	591360	4	15.1456	15.8542	14.7793	15.659	NaN	14.93	14.8455	14.3269
	0.107563	-0.133442	Q96CA8;Q6P5Y5;Q4VBY6;B4E0M9;B4E0N4;A4VCI5;Q5QPR4;J3QR29;B4E3D9;A0A0D9SEI3;Q5QPR3;B7ZVY7;A0A0D9SER5;A0A0D9SEN2;J3QR44;Q9UQ88;P21127	Q96CA8;Q6P5Y5;Q4VBY6;B4E0M9;B4E0N4;A4VCI5;Q5QPR4;J3QR29;B4E3D9;A0A0D9SEI3;Q5QPR3;B7ZVY7;A0A0D9SER5;A0A0D9SEN2;J3QR44;Q9UQ88;P21127	Cyclin-dependent kinase 11A;Cyclin-dependent kinase 11B	CDC2L2;CDC2L1;CDK11A;CDK11B	Color2 [DarkGray]	1	4					2	2	2	4.5	4.5	4.5	52.406	0.00073153	2.478	414940	4	15.6911	14.4255	14.858	14.3262	NaN	14.1045	15.197	14.7739
	0	-0.644932	A0A1B0GU66;A0A0D9SEV0;M0R000;M0QYI1;M0R3C8;A0A0D9SFL2;M0QYH2;A0A1S5RA93;Q96T60;M0QX49	A0A1B0GU66;A0A0D9SEV0;M0R000;M0QYI1;M0R3C8;A0A0D9SFL2;M0QYH2;A0A1S5RA93;Q96T60;M0QX49	Bifunctional polynucleotide phosphatase/kinase;Polynucleotide 3-phosphatase;Polynucleotide 5-hydroxyl-kinase	PNKP	Color2 [DarkGray]	1	4					2	2	2	41.3	41.3	41.3	10.021	0	2.9562	603830	3	16.0904	16.032	16.0221	15.7157	15.3201	NaN	NaN	NaN
	1.60224	0.517034	A0A0D9SFB3;A0A0D9SG12;B5BTY4;Q59GX6;A0A0D9SF53;O00571;A0A024R9A4;O15523;Q5S4N1;B4DLU5;B4E132;B4E010;A0A0J9YVQ7;A0A087WVZ1;C9J081;A0A0J9YYH6;C9J8G5;B4E3C4;D6RCM4;Q9NQI0;A0A087WX09;B4DLA0;H0Y960	A0A0D9SFB3;A0A0D9SG12;B5BTY4;Q59GX6;A0A0D9SF53;O00571;A0A024R9A4;O15523;Q5S4N1;B4DLU5;B4E132	ATP-dependent RNA helicase DDX3X;ATP-dependent RNA helicase DDX3Y	DDX3X;DDX3Y	Color2 [DarkGray]	1	4					24	23	23	45.3	45.3	45.3	70.839	0	90.742	37500000	123	20.4524	20.5855	20.9789	20.4017	21.0149	20.8857	21.1642	21.422
	1.00373	-0.39499	A0A0D9SGE8;Q8IWS0;Q5JRC6;B4E138	A0A0D9SGE8;Q8IWS0;Q5JRC6	PHD finger protein 6	PHF6	Color2 [DarkGray]	1	4					17	17	17	59.8	59.8	59.8	41.361	0	158.9	35484000	202	20.5536	20.8574	20.8703	21.4441	20.5115	20.4732	20.3941	20.7666
	1.45419	-0.597418	E7EU85;B4DGH9;E9PFF5;B4DM21;B4DM78;A0A0F7L0Q8;B4DXZ6;A0A0F7L1S3;A0A0F7KYT8;P51114;B4DFH8;B4DZ17;Q59GC1;R9WNI0;W5ZQ92;R9WQY1;A8MQB8;G3V0J0;X5D907;X5DQX7;Q06787;P51116	E7EU85;B4DGH9;E9PFF5;B4DM21;B4DM78;A0A0F7L0Q8;B4DXZ6;A0A0F7L1S3;A0A0F7KYT8;P51114;B4DFH8;B4DZ17;Q59GC1;R9WNI0;W5ZQ92;R9WQY1;A8MQB8;G3V0J0;X5D907;X5DQX7;Q06787;P51116	Fragile X mental retardation syndrome-related protein 1;Fragile X mental retardation protein 1;Fragile X mental retardation syndrome-related protein 2	FXR1;FMR1;FXR2	Color2 [DarkGray]	1	4					2	2	2	5.7	5.7	5.7	50.99	0.00074627	2.7095	723840	11	15.8461	15.7695	16.197	15.8157	14.9064	NaN	15.5928	15.4298
	0.353876	-0.0578794	A0A0F7NGI8;Q32MZ4;Q05D04;B4DPC0;C9JTC6	A0A0F7NGI8;Q32MZ4;Q05D04;B4DPC0	Leucine-rich repeat flightless-interacting protein 1	LRRFIP1	Color2 [DarkGray]	1	4					16	16	15	35.1	35.1	33.5	82.688	0	42.176	11299000	96	19.1939	19.2205	19.3939	19.466	19.2664	19.2025	19.3199	19.2541
	0.379644	-0.289778	A0A0G2JMZ6;A1L179;O60282;Q57Z91;Q3LIE3	A0A0G2JMZ6;A1L179;O60282;Q57Z91	Kinesin-like protein;Kinesin heavy chain isoform 5C	KIF5C	Color2 [DarkGray]	1	4					10	1	1	12.6	1.7	1.7	98.679	0.0086473	1.2044	149750	1	14.4778	NaN	14.0282	NaN	NaN	14.1329	14.1938	13.563
	0.679444	-0.228914	A0A0J9YYL3;A0A0J9YVP6;A0A0J9YXJ8;A0A0J9YXX5;Q9UHX1;A0A0J9YVR6;E9PQ56;A0A0J9YWM1;H0YEM1;E9PN18;E9PMU7;H0YCP8;E9PL19	A0A0J9YYL3;A0A0J9YVP6;A0A0J9YXJ8;A0A0J9YXX5;Q9UHX1;A0A0J9YVR6;E9PQ56;A0A0J9YWM1;H0YEM1	Poly(U)-binding-splicing factor PUF60	PUF60	Color2 [DarkGray]	1	4					13	13	13	38.4	38.4	38.4	54.626	0	71.557	23440000	69	20.4801	20.4972	20.5329	20.2479	19.8908	20.1171	20.6057	20.2289
	0.196655	0.126628	V9HW05;A0A0K0K1J6;D9IAI1;P30086;B4DRT4	V9HW05;A0A0K0K1J6;D9IAI1;P30086	Phosphatidylethanolamine-binding protein 1;Hippocampal cholinergic neurostimulating peptide	HEL-210;HEL-S-34;PEBP1	Color2 [DarkGray]	1	4					3	3	3	41.7	41.7	41.7	10.856	0	9.1314	6742900	8	18.4254	18.802	18.0544	18.5697	18.8697	18.5935	18.0228	18.872
	0.0858109	0.0238714	A0A0K0K1K4;O14818;Q05DH1;H0Y586;H0UI83;F5GY34	A0A0K0K1K4;O14818;Q05DH1;H0Y586	Proteasome subunit alpha type-7;Proteasome subunit alpha type	PSMA7	Color2 [DarkGray]	1	4					23	23	18	74.6	74.6	54	27.887	0	323.31	493530000	309	24.6443	24.5997	24.8141	24.67	24.7098	24.5923	24.9573	24.5642
	0.198279	0.274779	Q6FHU3;A0A0K0K1L8;Q06323;Q86SZ9;H0YKK6;H0YLU2	Q6FHU3;A0A0K0K1L8;Q06323;Q86SZ9	Proteasome activator complex subunit 1	PSME1	Color2 [DarkGray]	1	4					15	15	15	59	59	59	28.709	0	47.981	39837000	106	20.2677	20.6133	21.6053	20.5296	20.7064	19.8732	21.8916	21.6438
	0.757053	-0.276669	A0A0R4J2E8;A8MXP9;P43243;D6REM6;Q68D11;D6R991;H0Y8T4;Q5CZA7;B3KM87;B4DRS1;B4DF66;Q9H4N1;D6R8Z5;Q68E03;D6RCM3;D6REK4;D6RBK5;D6RB45;A0A1B0GX04;D6R9F3;D6RBS2;D6RBI2;D6RE02;D6RIA2;D6RAM9;D6RAY2	A0A0R4J2E8;A8MXP9;P43243;D6REM6;Q68D11;D6R991	Matrin-3	MATR3;DKFZp686K23100	Color2 [DarkGray]	1	4					43	43	43	58	58	58	94.622	0	277.79	406450000	463	24.6396	24.626	24.3694	24.3272	23.7883	24.2864	24.5602	24.2207
+	2.93759	-1.69916	H0Y488;A0A1B0GTU5;A0A0S2Q0B1;O14497;Q96SM7;Q8NC65;Q96T01;A0A087WUV6;Q96TA9;Q4LE49	H0Y488;A0A1B0GTU5;A0A0S2Q0B1;O14497;Q96SM7;Q8NC65;Q96T01	AT-rich interactive domain-containing protein 1A	ARID1A	Color2 [DarkGray]	1	4					6	6	6	4.4	4.4	4.4	205.83	0	8.1627	2812700	25	17.8737	18.1422	17.5104	18.0201	15.9998	16.9371	16.0661	15.7468
+	1.9718	0.431623	A0A0S2Z366;Q5T4U5;Q5HYG7;P11310;B7Z9I1;B4DWX6;B4DVB1;A0A0S2Z3A5;B4DJE7;B4DVE0;E9PRX4;E9PJM9;H0YDT5	A0A0S2Z366;Q5T4U5;Q5HYG7;P11310;B7Z9I1;B4DWX6;B4DVB1;A0A0S2Z3A5;B4DJE7;B4DVE0	Medium-chain specific acyl-CoA dehydrogenase, mitochondrial	ACADM;DKFZp686M24262	Color2 [DarkGray]	1	4					10	10	10	29.9	29.9	29.9	46.588	0	54.555	13604000	60	19.1732	19.3736	19.5594	19.2324	19.6442	19.8258	19.9687	19.6264
+	2.04522	0.916989	A0A0S2Z3G9;O43707;Q96BG6;F5GXS2;H7C144;H9KV75;B7Z565;A0A024R694;P12814;G3V2W4;A0A0S2Z3C0;A0A0S2Z3X3;B4DSX0;Q86TX4;G3V2E8;Q5ZEZ4;G3V5M4;G3V2X9;K7EJH8;H0YJ11;H0YJW3;B4DRP5;G3V2N5;B7Z4V1;H7C5W8;A1L0V1;B3KUX9;B4E337;B7Z2W3;B7Z2N5;B2R8Y4;B4DZQ2;A0A087WSZ2;P35609;Q08043	A0A0S2Z3G9;O43707;Q96BG6;F5GXS2;H7C144;H9KV75;B7Z565;A0A024R694;P12814	Alpha-actinin-4;Alpha-actinin-1	ACTN4;ACTN1	Color2 [DarkGray]	1	4					6	6	5	9.4	9.4	8.1	104.85	0	36.351	5759200	13	17.512	17.7303	18.0679	17.3212	18.8637	18.0457	18.6906	18.6994
	0.275216	-0.289912	A0A0S2Z3H3;P12235;A8K787;V9GYG0;A0A0S2Z359;A0A0S2Z3C4;Q59EP7;Q9H0C2	A0A0S2Z3H3;P12235;A8K787;V9GYG0;A0A0S2Z359;A0A0S2Z3C4	ADP/ATP translocase 1	SLC25A4	Color2 [DarkGray]	1	4					20	4	4	58.7	13.4	13.4	33.064	0	7.3769	5349500	14	18.6236	19.2337	17.2766	18.0936	18.3044	17.9643	17.6761	18.1231
	0.154294	0.0594945	Q5T081;A0A0S2Z3I4;A0A0S2Z404;P18754;C9JW69;C9JRH2;C9JMJ4;C9J3R0;C9JQZ4	Q5T081;A0A0S2Z3I4;A0A0S2Z404;P18754;C9JW69;C9JRH2;C9JMJ4;C9J3R0;C9JQZ4	Regulator of chromosome condensation	RCC1	Color2 [DarkGray]	1	4					13	13	13	39.7	39.7	39.7	44.969	0	31.091	22656000	111	20.0354	20.2541	20.6024	20.1335	20.4789	20.1002	20.3841	20.3001
	0.0697843	-0.0380068	A0A0S2Z3L2;P16615;H7C5W9;Q8N3X5;Q7Z675;Q7Z6E5;O14983	A0A0S2Z3L2;P16615;H7C5W9	Sarcoplasmic/endoplasmic reticulum calcium ATPase 2	ATP2A2	Color2 [DarkGray]	1	4					5	5	5	5.8	5.8	5.8	114.76	0	3.9305	1917000	8	16.9856	16.7246	16.1496	16.6805	16.655	16.7153	16.3466	16.6713
	0.204242	0.156693	B4DHX4;A0A0S2Z3X8;P31150;V9GYJ7;V9GYF8;G5E9U5;Q5SX90;Q5SX86;B4DH24;Q5SX91;Q5SX87	B4DHX4;A0A0S2Z3X8;P31150	Rab GDP dissociation inhibitor alpha	GDI1	Color2 [DarkGray]	1	4					3	3	1	10.3	10.3	3.6	46.908	0	6.8727	3861100	6	18.2057	17.6683	17.277	17.2265	17.9308	17.2039	17.7163	18.1533
+	1.90376	0.867861	A0A0S2Z410;Q99714;Q5H928;A0A0S2Z434	A0A0S2Z410;Q99714;Q5H928;A0A0S2Z434	3-hydroxyacyl-CoA dehydrogenase type-2	HSD17B10	Color2 [DarkGray]	1	4					12	12	12	74.7	74.7	74.7	26.923	0	323.31	38491000	74	20.3924	20.4319	20.9389	20.051	21.7115	21.0156	21.0826	21.476
	0.75953	-0.389748	A0A0S2Z433;O43181;H0Y9M8	A0A0S2Z433;O43181	NADH dehydrogenase [ubiquinone] iron-sulfur protein 4, mitochondrial	NDUFS4	Color2 [DarkGray]	1	4					4	4	4	41.1	41.1	41.1	20.108	0	7.2271	3469400	26	17.7471	17.7703	17.1801	17.9378	17.632	17.5635	16.8917	16.9891
	0.509821	0.168875	A0A0S2Z489;O00232;A0A0S2Z476;J3KTJ5;J3KSK1	A0A0S2Z489;O00232;A0A0S2Z476	26S proteasome non-ATPase regulatory subunit 12	PSMD12	Color2 [DarkGray]	1	4					8	8	8	20.2	20.2	20.2	52.904	0	63.11	14286000	47	19.3713	19.5481	19.6234	19.1681	19.3681	19.4587	19.8682	19.6914
	1.14344	0.625046	A0A0S2Z491;P06748;A4ZU86;A0A0S2Z4G7;Q9BTI9;E5RI98;V9HVU7;A0A024RAP1;A0A024R3V9;E5RGW4	A0A0S2Z491;P06748;A4ZU86;A0A0S2Z4G7;Q9BTI9	Nucleophosmin	NPM1	Color2 [DarkGray]	1	4					32	32	5	79.6	79.6	10.9	32.575	0	174.33	1268300000	400	25.192	25.6489	25.4919	25.8526	26.2869	25.8226	25.745	26.831
+	2.56692	0.44652	Q8NHX6;Q53HJ4;B2R7C5;A0A0S2Z4T1;A0A0S2Z492;P25205;B4DUQ9;J3KQ69;B4DS46;Q7Z6P5	Q8NHX6;Q53HJ4;B2R7C5;A0A0S2Z4T1;A0A0S2Z492;P25205;B4DUQ9;J3KQ69;B4DS46	DNA helicase;DNA replication licensing factor MCM3	HCC5;MCM3	Color2 [DarkGray]	1	4					28	28	28	54.1	54.1	54.1	75.786	0	65.808	43182000	127	21.0034	20.95	21.0773	20.7174	21.3974	21.5083	21.2843	21.3442
	0.655423	0.496125	Q5QNY5;A0A0S2Z497;P40855;B7Z6I5;H0YJ60;H0YDY4;E9PS71;B7Z8B3	Q5QNY5;A0A0S2Z497;P40855;B7Z6I5;H0YJ60	Peroxisomal biogenesis factor 19	PEX19	Color2 [DarkGray]	1	4					4	4	3	30.2	30.2	22.6	26.137	0	18.416	2753300	16	16.4796	16.6818	17.6234	16.8752	18.0495	16.8281	17.1738	17.5931
	0.964836	0.343072	C6EMX8;A0A0S2Z4A5;P33993;B2RBA6;B4DDF5;B3KUD7;A0A0S2Z441;C9J8M6	C6EMX8;A0A0S2Z4A5;P33993;B2RBA6;B4DDF5;B3KUD7	DNA helicase;DNA replication licensing factor MCM7	MCM7	Color2 [DarkGray]	1	4					25	25	14	47	47	24.2	81.279	0	75.521	26964000	130	20.3778	20.5196	20.3715	19.9518	20.587	21.042	20.5205	20.4434
	0.0421284	0.0409417	Q5HYB6;B2RDE1;A0A0S2Z4I4;A0A0S2Z4G8;A0A0S2Z4G4;A0A087WWU8;Q8NAG3;B4DWT5;Q5VU61;D6R904;J3KN67;M1VPF4;P06753;D6RFM2;Q5VU62;B4DQ80;Q8NAH0;K7EP68;K7ERG3;K7ENT6;V9HW56;P67936;K7EPV9;K7EMU5;H0YL80;Q8NI98;Q6LDX7;H0YKX5;B4DTB1;H0YKP3;B4DTK3;B4DGC2;Q8TCG4;C9IZA2;H0YNC7;B4DVY2;Q15657;Q1ZYL5;F5H7S3;D9YZV7;H7BYY1;H0YK48;B7Z722;H0YL52;B7Z596;V9HW25;Q5TCU3;D9YZV5;D9YZV4;CON__Q3SX28;A7XZE4;A0A0S2Z4G6;A0A0K0K1I0…	Q5HYB6;B2RDE1;A0A0S2Z4I4;A0A0S2Z4G8;A0A0S2Z4G4;A0A087WWU8;Q8NAG3;B4DWT5;Q5VU61;D6R904;J3KN67;M1VPF4;P06753	Tyrosine-protein kinase receptor;Tropomyosin alpha-3 chain	DKFZp686J1372;TPM3;TPM3-ROS1	Color2 [DarkGray]	1	4					10	10	10	40.1	40.1	40.1	27.175	0	13.848	2727100	40	17.5151	17.1954	16.5034	17.3603	17.0797	17.714	16.5294	17.4148
	0.550141	0.14218	B2R659;A0A0S2Z4J1;P51659;E7ER27;E7EWE5;B4DSD0;B4DDM5;Q59H27;E7EPL9;G5E9S2;B3KSP2;E7ET17;B4DI68;A0A0S2Z4Q6;A0A0S2Z460	B2R659;A0A0S2Z4J1;P51659;E7ER27;E7EWE5;B4DSD0;B4DDM5	Peroxisomal multifunctional enzyme type 2;(3R)-hydroxyacyl-CoA dehydrogenase;Enoyl-CoA hydratase 2	HSD17B4	Color2 [DarkGray]	1	4					5	5	5	9	9	9	79.611	0	3.6177	1511800	8	16.1446	16.4948	16.2177	16.104	16.4327	16.5873	16.2135	16.2963
	0.0135191	0.0165803	A0A0S2Z4Q3;A0A0S2Z4K2;P62633;Q6T598	A0A0S2Z4Q3;A0A0S2Z4K2;P62633;Q6T598	Cellular nucleic acid-binding protein	CNBP	Color2 [DarkGray]	1	4					2	2	2	12.9	12.9	12.9	18.742	0	4.5361	445780	5	14.0111	14.0954	14.4451	15.0178	14.0821	13.6908	14.5706	15.2923
	0.557032	-0.188423	A0A0S2Z4R1;P54577;A0A0C4DGZ5;A0A0S2Z4P3	A0A0S2Z4R1;P54577;A0A0C4DGZ5	Tyrosine--tRNA ligase, cytoplasmic;Tyrosine--tRNA ligase, cytoplasmic, N-terminally processed;Tyrosine--tRNA ligase	YARS	Color2 [DarkGray]	1	4					28	28	28	55.3	55.3	55.3	59.143	0	76.915	36715000	159	20.9203	21.0627	20.9228	21.1602	20.8666	21.1573	20.8445	20.4439
	0.363099	-0.405835	H7C053;A0A0S2Z4V5;O60828;A0A0S2Z556;Q4VY28	H7C053;A0A0S2Z4V5;O60828;A0A0S2Z556	Polyglutamine-binding protein 1	PQBP1	Color2 [DarkGray]	1	4					3	3	3	40	40	40	16.455	0	3.8584	8142700	19	18.8734	19.6369	18.1892	19.2879	NaN	18.5298	19.246	17.9971
	0.519937	-0.36332	A0A0S2Z4W1;A9Z1X7;B7Z7U0;A0A0S2Z4Z6;Q8IYB3;E9PCT1;M0R088;M0R1E7;M0QXG5;B4DED5	A0A0S2Z4W1;A9Z1X7;B7Z7U0;A0A0S2Z4Z6;Q8IYB3;E9PCT1;M0R088	Serine/arginine repetitive matrix protein 1	SRRM1	Color2 [DarkGray]	1	4					12	12	12	17	17	17	102.33	0	29.549	14653000	82	19.115	19.4847	19.4633	20.0595	19.1176	18.488	19.3674	19.6963
	0	1.13295	A0A0S2Z4Y5;Q5QPK2;H0Y368;O60762;A0A0S2Z4U1;Q5QPJ9	A0A0S2Z4Y5;Q5QPK2;H0Y368;O60762;A0A0S2Z4U1;Q5QPJ9	Dolichol-phosphate mannosyltransferase subunit 1	DPM1	Color2 [DarkGray]	1	4					3	3	3	9.2	9.2	9.2	29.634	0.0014104	2.1487	140020	4	NaN	NaN	14.61	13.3332	NaN	15.1045	NaN	NaN
+	2.69267	-0.405426	A0A0S2Z4Z0;Q96PK6;Q59GV2;B4DNG4;A0A0S2Z567;A0A0A6YYI9;A0A0S2Z5V2;F8WDX3;A0A0A0MSL8;B8ZZ74	A0A0S2Z4Z0;Q96PK6;Q59GV2	RNA-binding protein 14	RBM14	Color2 [DarkGray]	1	4					14	14	14	25.4	25.4	25.4	69.491	0	41.173	9457300	112	19.1358	19.0666	19.1629	19.327	18.6591	18.8119	18.6977	18.9018
	0.210863	-0.0865488	A8K525;A0A0S2Z4Z9;Q15233;H7C367;C9JYS8;C9IZL7;C9J4X2;A0A0S2Z4E7	A8K525;A0A0S2Z4Z9;Q15233;H7C367;C9JYS8	Non-POU domain-containing octamer-binding protein	NONO	Color2 [DarkGray]	1	4					14	13	13	39.3	37.6	37.6	54.287	0	44.978	17816000	70	19.7525	19.9446	20.2941	20.0756	20.077	20.149	19.6276	19.8669
+	2.6514	-1.39649	Q5JRI1;Q53GD7;A0A0S2Z504;O75494;Q6IQ42;R4GMP8	Q5JRI1;Q53GD7;A0A0S2Z504;O75494	Serine/arginine-rich splicing factor 10	SRSF10	Color2 [DarkGray]	1	4					8	8	6	36.6	36.6	29.7	20.913	0	42.956	53212000	58	22.0332	22.3549	21.6459	22.036	20.1707	20.6314	21.2588	20.4231
	0.76422	-0.312782	A0A0S2Z5D2;A0A0S2Z563;A0A0S2Z5H0;Q9Y2Q9;Q53G62;H0YAT2;H7C5V3;E5RGC7;E5RFH3;E5RK86;E5RFT8	A0A0S2Z5D2;A0A0S2Z563;A0A0S2Z5H0;Q9Y2Q9;Q53G62;H0YAT2;H7C5V3;E5RGC7;E5RFH3	28S ribosomal protein S28, mitochondrial	MRPS28	Color2 [DarkGray]	1	4					8	5	5	54.1	33.7	33.7	20.148	0	78.049	5184300	19	18.0687	18.2303	18.0483	18.5779	18.3452	17.5759	17.929	17.824
	0	0.383521	E9PIQ7;A0A0S2Z565;A0A0S2Z591;O00165	E9PIQ7;A0A0S2Z565;A0A0S2Z591;O00165	HCLS1-associated protein X-1	HAX1	Color2 [DarkGray]	1	4					1	1	1	7.3	7.3	7.3	17.167	0.0081505	1.2688	334900	5	NaN	NaN	NaN	14.6496	15.0812	NaN	15.3634	14.6549
+	1.8891	0.769291	A0A0S2Z575;A0A0S2Z583;Q8TC12;G3V2G6;G3V234	A0A0S2Z575;A0A0S2Z583;Q8TC12;G3V2G6;G3V234	Retinol dehydrogenase 11	RDH11	Color2 [DarkGray]	1	4					2	2	2	11.4	11.4	11.4	26.332	0.005829	1.4549	202290	5	13.538	13.0841	13.2406	NaN	13.7154	14.3611	13.9356	14.2153
	0	NaN	B4DY59;E9PF19;B4DY50;A0A0S2Z5F3;Q8N2L6;B2RB52;Q9Y4P3	B4DY59;E9PF19;B4DY50;A0A0S2Z5F3;Q8N2L6;B2RB52;Q9Y4P3	Transducin beta-like protein 2	TBL2	Color2 [DarkGray]	1	4					1	1	1	4.1	4.1	4.1	35.379	0.002045	1.8411	0	1	NaN	NaN	NaN	NaN	NaN	NaN	NaN	NaN
	0.696923	0.483131	A8K586;A0A0S2Z5J4;O00203;B4E0B2;Q3MNE1;A0A0S2Z4Z4;H0YBD0	A8K586;A0A0S2Z5J4;O00203;B4E0B2;Q3MNE1;A0A0S2Z4Z4	AP-3 complex subunit beta;AP-3 complex subunit beta-1	AP3B1	Color2 [DarkGray]	1	4					3	3	3	3.6	3.6	3.6	121.29	0.00073046	2.4523	904920	5	14.9773	15.1535	15.9561	14.707	15.1266	15.7252	15.7784	16.0963
	0.522192	-0.293106	A0A0S2Z5U1;Q8N183;A0A0S2Z5U2;D6RA56;A0PJB9;A0A0S2Z5T4	A0A0S2Z5U1;Q8N183;A0A0S2Z5U2	Mimitin, mitochondrial	NDUFAF2	Color2 [DarkGray]	1	4					11	11	11	65.1	65.1	65.1	19.856	0	31.577	19074000	76	20.2848	20.3753	19.9172	20.1966	20.1047	20.4736	19.5918	19.4314
	0.391496	-0.205369	A0A0S2Z5U6;Q96C36;A0A087WTV6;A0A024R3Q9;J3KR12;A0A087WZR9;B4DQK8;Q4W8W1;B3KMB7;Q8NCZ0;A0A087WX69;A0A087WZF0;A0A0S2Z578	A0A0S2Z5U6;Q96C36;A0A087WTV6;A0A024R3Q9;J3KR12;A0A087WZR9;B4DQK8;Q4W8W1	Pyrroline-5-carboxylate reductase 2;Pyrroline-5-carboxylate reductase	PYCR2;P5CR2	Color2 [DarkGray]	1	4					24	24	23	65.9	65.9	61.9	33.637	0	187.65	639750000	482	25.267	25.1816	25.0984	25.0676	25.3006	25.0315	25.1687	24.2924
+	1.35764	-1.10756	A0A0S2Z5X1;Q96DA6;F2Z3A7;G5E9V2	A0A0S2Z5X1;Q96DA6	Mitochondrial import inner membrane translocase subunit TIM14	DNAJC19	Color2 [DarkGray]	1	4					6	6	6	42.2	42.2	42.2	12.498	0	4.8539	5937300	23	19.4806	18.0763	18.2595	18.5102	17.9106	18.0739	16.8659	17.046
	0.901315	-0.416512	H2EHT1;B4DNI2;Q5U0E4;K7PPU4;K7PPA8;E5RMA8;B6E4X6;A0A0U1RQC9;P04637;A0A087X1Q1;B4DMH2;Q1MSX0;A0A087WZU8;Q2XSC7;H6U5S3;H6U5S2;Q53GA5;H6U5S4;Q1MSW8;J3KP33;A0A223PQI5;B2ZAH2;A4GW76;A4GW74;A4GW75;S5LMI5;A4GW97;A4GWB4;A4GW67;L0ERB4;L0EQX3;L0EQU5;L0EQQ9;L0EQP9;L0EQ92;L0EQ05;L0EQ03;L0EPY0;L0EPW3;L0EPV7;L0ENG9;L0ENG6;L0ENF7;S5M713;S5M706;S5M224;S5M207;S5LQX7;S5LQU8;S5LQU3;S5LQQ1;S5LME3;S5LMC6;S5LJ61;S5LJ4…	H2EHT1;B4DNI2;Q5U0E4;K7PPU4;K7PPA8;E5RMA8;B6E4X6;A0A0U1RQC9;P04637;A0A087X1Q1;B4DMH2;Q1MSX0;A0A087WZU8;Q2XSC7;H6U5S3;H6U5S2;Q53GA5;H6U5S4;Q1MSW8;J3KP33;A0A223PQI5	Cellular tumor antigen p53	TP53	Color2 [DarkGray]	1	4					4	4	3	18.6	18.6	15.3	39.32	0	3.61	3259000	5	17.4294	17.5967	17.5443	18.0329	17.1761	17.7881	17.0744	16.8986
+	1.83714	-0.975551	A0A0U1RR30	A0A0U1RR30			Color2 [DarkGray]	1	4					18	1	1	72.2	8.7	8.7	28.673	0.0092138	1.1843	398650	2	14.7801	15.4288	14.4905	15.2418	13.9016	14.207	13.9207	NaN
+	3.09211	-1.49089	B4DG57;A0A0U1RRH6;O94880	B4DG57;A0A0U1RRH6;O94880	PHD finger protein 14	PHF14	Color2 [DarkGray]	1	4					6	6	6	12.1	12.1	12.1	68.571	0	31.934	3556500	18	18.1902	18.7162	18.0024	18.038	17.0501	17.0219	16.5767	16.3345
	1.51886	0.575061	A0A0U1RRM4;P26599;A6NLN1;A0A0D9SF20;K7EKJ7;K7EK45;Q59H49;K7ES59;A0A087WUW5;K7ELW5;X6R242;A0A087WU68;A0A024R163;O95758	A0A0U1RRM4;P26599;A6NLN1;A0A0D9SF20	Polypyrimidine tract-binding protein 1	PTBP1	Color2 [DarkGray]	1	4					11	11	11	32.5	32.5	32.5	62.463	0	79.213	24050000	82	19.6827	19.9016	20.3983	19.7926	20.6058	20.1355	20.6512	20.6829
	1.07726	0.630358	Q53G16;F6QDS0;A0A0U4B4U6;Q9UMR2;I3L0H8;B4DS24;Q2NL95;Q9HBZ9;Q9NUU7;Q7Z4W5;H3BN59;Q59FQ9;Q68DY7;B4DL69;Q69YM2;A0A024QZ90;I3L352;H3BMQ5;H3BTB3;H3BTX1	Q53G16;F6QDS0;A0A0U4B4U6;Q9UMR2;I3L0H8;B4DS24;Q2NL95;Q9HBZ9;Q9NUU7;Q7Z4W5;H3BN59;Q59FQ9;Q68DY7;B4DL69;Q69YM2;A0A024QZ90;I3L352	ATP-dependent RNA helicase DDX19B;ATP-dependent RNA helicase DDX19A	DDX19A;DDX19B;DKFZp686C21137;hCG_1998531;DKFZp762C1313	Color2 [DarkGray]	1	4					9	9	1	24.8	24.8	5.8	53.913	0	43.263	9433100	27	18.7173	18.4067	18.7546	18.5666	18.9284	18.5934	19.5568	19.888
	0	0.857744	A0A0X1KG71;Q8WX92	A0A0X1KG71;Q8WX92	Negative elongation factor B	NELFB	Color2 [DarkGray]	1	4					1	1	1	3.3	3.3	3.3	70.038	0.0092308	1.1881	2017200	2	NaN	NaN	16.7334	NaN	NaN	16.5768	18.4217	17.775
	1.5117	0.539369	A0A109NGN6;P28066;Q5U0A0	A0A109NGN6;P28066;Q5U0A0	Proteasome subunit alpha type-5;Proteasome subunit alpha type	PSMA5	Color2 [DarkGray]	1	4					20	20	20	73	73	73	26.411	0	143.05	371450000	245	23.6022	23.9073	24.3685	23.7547	24.4955	24.184	24.6508	24.46
	0.680347	0.55054	Q5JNW7;A0A140T998;Q6FHU0;X5D2R7;X5CMJ9;P28062	Q5JNW7;A0A140T998;Q6FHU0;X5D2R7;X5CMJ9;P28062	Proteasome subunit beta type;Proteasome subunit beta type-8	PSMB8;PSM8	Color2 [DarkGray]	1	4					1	1	1	5.6	5.6	5.6	27.85	0	5.908	1376500	11	15.4042	15.5477	16.4739	15.6331	16.1	15.7136	17.1682	16.2792
	0.483791	-0.545824	A0A140TA86;Q5XKP0	A0A140TA86;Q5XKP0	Protein QIL1	QIL1	Color2 [DarkGray]	1	4					1	1	1	7.9	7.9	7.9	15.436	0.0052083	1.4815	540720	4	15.824	15.2349	14.655	15.3298	14.6654	15.6013	13.8786	NaN
+	3.26491	1.47655	J3QT28;A0A140VJF3;O43684;B4DDM6;J3QSX4	J3QT28;A0A140VJF3;O43684;B4DDM6;J3QSX4	Mitotic checkpoint protein BUB3	BUB3	Color2 [DarkGray]	1	4					8	8	8	35.3	35.3	35.3	31.703	0	12.461	5796000	50	17.4322	17.5904	17.2716	16.7113	18.4041	18.8913	18.7813	18.835
+	1.53136	0.811352	A0A140VJJ2;P10768;U3KQT1;H7BZT7;X6RA14	A0A140VJJ2;P10768;U3KQT1;H7BZT7;X6RA14	S-formylglutathione hydrolase	ESD	Color2 [DarkGray]	1	4					2	2	2	7.4	7.4	7.4	31.462	0.0063816	1.3813	291940	2	13.9065	13.5524	13.1582	13.8781	14.8573	14.2968	13.8616	14.725
	0.506555	0.299456	Q6LET3;A0A140VJL3;P00492;A0A0H3YEQ7	Q6LET3;A0A140VJL3;P00492	Hypoxanthine-guanine phosphoribosyltransferase	HPRT1	Color2 [DarkGray]	1	4					6	6	6	49.1	49.1	49.1	24.588	0	11.41	12483000	27	18.4715	19.6781	19.4643	19.155	19.6778	19.4816	19.4098	19.3976
	0.666553	0.350553	B3KY04;A0A140VJM4;Q96CX2	B3KY04;A0A140VJM4;Q96CX2	BTB/POZ domain-containing protein KCTD12	KCTD12	Color2 [DarkGray]	1	4					1	1	1	3.7	3.7	3.7	35.73	0.0013976	2.059	180180	1	13.5473	NaN	NaN	13.8367	14.4732	13.982	13.8138	13.9012
	0	NaN	K7EL96;K7ERZ3;A0A140VJN8;O60664	K7EL96;K7ERZ3;A0A140VJN8;O60664	Perilipin-3	PLIN3	Color2 [DarkGray]	1	4					1	1	1	8.1	8.1	8.1	17.962	0.0058366	1.4648	0	4	NaN	NaN	NaN	NaN	NaN	NaN	NaN	NaN
	0.407154	-0.162163	B4DEX8;A0A140VJP5;P31153	B4DEX8;A0A140VJP5;P31153	S-adenosylmethionine synthase;S-adenosylmethionine synthase isoform type-2	MAT2A	Color2 [DarkGray]	1	4					3	3	3	11.3	11.3	11.3	39.71	0	4.8931	1360600	15	16.3343	16.425	16.232	15.9327	16.3517	16.2643	15.8434	15.8158
	0.480412	0.240404	A0A140VJS3;P62195;Q59GS3;J3QQM1;J3QSA9;J3KRP2;J3QLH6;J3QRW1;J3QSE0;J3QRR3;J3KTQ9;Q8NB90	A0A140VJS3;P62195;Q59GS3;J3QQM1;J3QSA9;J3KRP2;J3QLH6	26S protease regulatory subunit 8	PSMC5	Color2 [DarkGray]	1	4					18	18	18	69.2	69.2	69.2	45.626	0	108.74	42632000	91	21.0253	20.923	21.1616	20.9004	20.9706	20.8564	21.3113	21.8336
	1.42023	0.528443	A0A140VJS6;P49721;B7Z478;Q59FJ0;A0A087WVV1	A0A140VJS6;P49721;B7Z478;Q59FJ0	Proteasome subunit beta type-2;Proteasome subunit beta type	PSMB2	Color2 [DarkGray]	1	4					22	22	22	93	93	93	22.836	0	124.06	200870000	201	22.6323	23.0202	23.0907	22.6366	23.1969	23.0284	23.5598	23.7085
	1.0084	-0.511299	A2A2D0;B5BU83;A0A140VJW2;P16949;Q59G27;Q96CE4	A2A2D0;B5BU83;A0A140VJW2;P16949;Q59G27;Q96CE4	Stathmin	STMN1	Color2 [DarkGray]	1	4					6	6	4	63.5	63.5	51.8	9.7931	0	19.939	11451000	42	19.6127	19.6482	19.266	19.5399	19.3986	19.4587	18.5084	18.656
+	1.72706	1.28145	A0A140VJW5;P14868;D3DP78;Q53T60;C9J7S3;C9JLC1;H7BZ35;Q53R85;C9JQM9;H7C278	A0A140VJW5;P14868;D3DP78;Q53T60	Aspartate--tRNA ligase, cytoplasmic	DARS	Color2 [DarkGray]	1	4					14	14	14	33.7	33.7	33.7	57.136	0	47.098	5268700	60	17.0222	16.6214	17.988	16.8212	18.0653	17.8297	18.7993	18.8842
+	1.9274	0.77802	Q59EK6;A0A140VJY2;Q12931;Q9BV61;Q53G55;Q53FS6;K0A7K7;Q8N9Z3;Q5CAQ4;I3L0K7;I3L239;I3L253;I3L2D5	Q59EK6;A0A140VJY2;Q12931;Q9BV61;Q53G55;Q53FS6;K0A7K7;Q8N9Z3;Q5CAQ4;I3L0K7	Heat shock protein 75 kDa, mitochondrial	TRAP1	Color2 [DarkGray]	1	4					24	24	24	43.1	43.1	43.1	79.992	0	100.97	37631000	130	20.6494	20.2091	20.881	20.203	21.5106	20.877	21.4076	21.2594
	0.152918	-0.206921	A0A140VJY7;Q9BRA2;I3L0K2;I3L3M7;I3L2R6	A0A140VJY7;Q9BRA2;I3L0K2;I3L3M7;I3L2R6	Thioredoxin domain-containing protein 17	TXNDC17	Color2 [DarkGray]	1	4					3	3	3	30.1	30.1	30.1	13.941	0	3.1889	1397900	12	15.8133	16.2486	16.1593	16.896	17.0278	16.7095	15.1864	15.3659
	0.0958485	0.0531402	A0A140VK11;Q9H078;H0YGM0;Q7Z777;F5H392	A0A140VK11;Q9H078;H0YGM0;Q7Z777	Caseinolytic peptidase B protein homolog	CLPB	Color2 [DarkGray]	1	4					10	10	3	19.1	19.1	4.1	78.728	0	11.165	5774500	35	18.3246	18.3031	18.0707	18.1382	18.6565	18.5297	17.9102	17.9528
	0.85543	0.677595	A0A140VK12;Q9UBF2;Q9H9B7;B3KND4;Q9NUP3;Q9NSM7	A0A140VK12;Q9UBF2;Q9H9B7;B3KND4;Q9NUP3	Coatomer subunit gamma-2;Coatomer subunit gamma	COPG2	Color2 [DarkGray]	1	4					11	11	8	17.5	17.5	14.6	97.621	0	37.598	14497000	31	18.6828	19.4144	19.8348	18.5289	19.6901	19.1607	20.3626	19.9579
	0.9675	-0.559006	A0A140VK41;P11908;B2R860;A6NMS2;D3YTJ7	A0A140VK41;P11908;B2R860;A6NMS2;D3YTJ7	Ribose-phosphate pyrophosphokinase 2	PRPS2	Color2 [DarkGray]	1	4					8	3	3	30.5	13.4	13.4	35.054	0	3.3866	2251300	10	17.0246	17.3736	16.7678	17.351	16.1013	17.2024	16.1995	16.7779
+	1.90111	0.504575	A0A140VK43;P25788;Q6IB71;G3V4X5;H0YJ03;G3V3W4;G3V5N4	A0A140VK43;P25788;Q6IB71;G3V4X5	Proteasome subunit alpha type-3;Proteasome subunit alpha type	PSMA3	Color2 [DarkGray]	1	4					20	20	20	71.8	71.8	71.8	28.433	0	81.496	70408000	201	21.7267	21.3687	21.784	21.3126	21.8579	22.0273	22.0955	22.2296
	0.297399	-0.0603442	A0A140VK44;P60900;G3V295;G3V5Z7;G3V3I1;G3V3U4;Q9BZ93;Q59F72;G3V4S5;G3V2S7;H0YJC4	A0A140VK44;P60900;G3V295;G3V5Z7;G3V3I1	Proteasome subunit alpha type-6;Proteasome subunit alpha type	PSMA6	Color2 [DarkGray]	1	4					23	23	23	78	78	78	27.399	0	167.54	219900000	273	23.73	23.4512	23.4607	23.5894	23.5782	23.6029	23.393	23.416
	1.21806	0.185236	Q53FT8;A0A140VK45;P20618;Q59GN1	Q53FT8;A0A140VK45;P20618;Q59GN1	Proteasome subunit beta type;Proteasome subunit beta type-1	PSMB1	Color2 [DarkGray]	1	4					18	18	18	63.1	63.1	63.1	26.491	0	222.21	449020000	291	24.3415	24.3398	24.476	24.2819	24.3527	24.6401	24.6498	24.5376
+	1.57013	0.901227	A0A140VK46;P28070;B4DFL3	A0A140VK46;P28070	Proteasome subunit beta type-4	PSMB4	Color2 [DarkGray]	1	4					12	12	12	51.9	51.9	51.9	29.204	0	164.59	212430000	220	22.5537	22.5374	23.3425	22.5334	23.4162	23.0868	24.0544	24.0144
	0.0468215	-0.0274339	B2R5U1;A0A140VK49;Q59FF0;Q7KZF4;B3KU67;B4E299;H7C597	B2R5U1;A0A140VK49;Q59FF0;Q7KZF4;B3KU67;B4E299	Staphylococcal nuclease domain-containing protein 1	SND1	Color2 [DarkGray]	1	4					50	50	22	67.3	67.3	31.1	99.67	0	226.82	173440000	432	22.7611	23.2388	23.4089	22.966	22.9189	22.758	23.1611	23.4269
+	2.86832	-1.61431	A0A140VK53;Q9UQ35;O60382;I3L4D8;A0AUK8;I3L182;Q9UQ39;I3L1I8;A0A087X1W1;Q05BI2;Q05CV9;I3L1C0;I3L0N7	A0A140VK53;Q9UQ35;O60382	Serine/arginine repetitive matrix protein 2	SRRM2;KIAA0324	Color2 [DarkGray]	1	4					44	44	44	24.1	24.1	24.1	299.61	0	217.17	93950000	346	22.717	23.0012	22.6799	23.0342	21.0325	20.9061	22.0555	20.981
+	5.82691	3.86481	A0A140VK67;Q96MX6	A0A140VK67;Q96MX6	WD repeat-containing protein 92	WDR92	Color2 [DarkGray]	1	4					13	13	1	52.4	52.4	3.9	39.74	0	60.246	16653000	47	17.204	16.9479	16.5605	16.303	20.6151	20.6796	20.4804	20.6994
+	1.92003	-0.550726	A0A140VK70;P35998;Q75L23;A0A1W2PQS1;C9JLS9;B7Z571	A0A140VK70;P35998;Q75L23;A0A1W2PQS1	26S protease regulatory subunit 7	PSMC2	Color2 [DarkGray]	1	4					19	19	19	50.8	50.8	50.8	48.633	0	63.722	28616000	112	21.0771	20.865	20.5717	20.8493	20.1576	20.592	20.3398	20.0706
	0.297385	0.191207	F8W1A4;A0A140VK93;P54819;F8VZG5;B4DLK2;F8VY04;G3V213;F8VPP1	F8W1A4;A0A140VK93;P54819;F8VZG5;B4DLK2;F8VY04;G3V213	Adenylate kinase 2, mitochondrial;Adenylate kinase 2, mitochondrial;Adenylate kinase 2, mitochondrial, N-terminally processed	AK2	Color2 [DarkGray]	1	4					8	8	8	45.7	45.7	45.7	25.63	0	11.963	12022000	40	19.1659	19.3144	19.2755	19.2596	19.918	19.8889	18.8948	19.0785
	0.205263	0.10101	A0A140VK94;P43487;F6WQW2;C9JXG8;D3DX26;C9JJ34;B7Z6U1;B4DE76;C9JGV6;C9JDM3;C9JIC6;B3KUP2;Q5T0Z6;Q9C010	A0A140VK94;P43487;F6WQW2;C9JXG8;D3DX26;C9JJ34;B7Z6U1;B4DE76;C9JGV6	Ran-specific GTPase-activating protein	RANBP1	Color2 [DarkGray]	1	4					9	9	9	60.7	60.7	60.7	23.31	0	28.153	63092000	94	21.3654	21.6166	21.8513	21.7975	22.1202	21.932	21.56	21.4227
	1.41534	-0.334323	B4E0U6;A0A140VKA6;P50502;Q0IJ56;Q1XBU6;B7ZA40;H7C3I1;Q3KNR6;Q8NFI4;F6VDH7;Q8IZP2;D6W507;F8WAQ7;Q1XBU7	B4E0U6;A0A140VKA6;P50502;Q0IJ56;Q1XBU6;B7ZA40;H7C3I1;Q3KNR6;Q8NFI4;F6VDH7;Q8IZP2	Hsc70-interacting protein;Putative protein FAM10A5;Putative protein FAM10A4	ST13;ST13P5;ST13P4	Color2 [DarkGray]	1	4					11	11	11	29.8	29.8	29.8	40.161	0	45.504	19449000	81	20.2618	20.0546	20.4132	20.1405	20.1391	19.9396	19.6956	19.7585
	1.20651	0.212694	Q53ZP9;A0A140VKE7;O95757;E9PDE8;B4DXT2;B4DZR0;B3KNM0;D6RJ96	Q53ZP9;A0A140VKE7;O95757;E9PDE8;B4DXT2;B4DZR0;B3KNM0;D6RJ96	Heat shock 70 kDa protein 4L	HSPA4L	Color2 [DarkGray]	1	4					22	20	20	31.6	28.8	28.8	94.504	0	58.76	23385000	123	20.1308	20.2406	20.2063	20.2119	20.6648	20.3849	20.3466	20.244
	1.69943	-0.301501	A0A140VKE9;Q13409;B4DPZ3;Q59GU5;E7EQL5;E7EQU2;E7ESD3;E7EMU4;E7EV09;E9PGG1;E7EUM4;E7ERR6;E7ERH4;E7ET01;E7ETL8;Q9H5W7;B4DX93;Q53SA6;E7EU01	A0A140VKE9;Q13409;B4DPZ3;Q59GU5;E7EQL5;E7EQU2;E7ESD3;E7EMU4;E7EV09	Cytoplasmic dynein 1 intermediate chain 2	DYNC1I2	Color2 [DarkGray]	1	4					10	10	10	24.9	24.9	24.9	71.456	0	35.968	17252000	58	20.041	20.1474	19.9984	19.8879	19.8692	19.8029	19.6907	19.5059
	0.676322	0.427446	A0A140VKF2;O00487;Q53TH1;Q59G89;Q96DE8;Q4ZG77	A0A140VKF2;O00487;Q53TH1;Q59G89;Q96DE8	26S proteasome non-ATPase regulatory subunit 14	PSMD14	Color2 [DarkGray]	1	4					7	7	7	30.3	30.3	30.3	34.577	0	19.908	13209000	58	18.7746	19.0808	19.931	18.9857	19.9687	19.1885	19.785	19.5397
	0.074102	-0.0502062	C9IZZ0;C9J8S3;B4DPH9;A0A158RFU6;P51149;C9J4V0;C9J592;C9J7D1;C9J4S4	C9IZZ0;C9J8S3;B4DPH9;A0A158RFU6;P51149;C9J4V0;C9J592;C9J7D1;C9J4S4	Ras-related protein Rab-7a	RAB7A	Color2 [DarkGray]	1	4					5	5	5	45.7	45.7	45.7	13.075	0	3.8241	2717900	16	17.6167	16.8307	17.179	16.9618	17.4644	16.9722	16.6817	17.269
	0.214207	-0.128325	A0A1B0GTG2;A0A1B0GW77;P49419;A0A1B0GUA1;A0A1B0GW82;A0A1B0GTY9;A0A1B0GTJ4;A0A1B0GV49;A0A0J9YWF7;A0A1B0GUY0;H0YHM6;F8WDY6;F8VVF2;A0A1B0GVU0;A0A0J9YWK1;A0A0J9YWM6;A0A1B0GW65;F8WD33	A0A1B0GTG2;A0A1B0GW77;P49419;A0A1B0GUA1;A0A1B0GW82;A0A1B0GTY9;A0A1B0GTJ4;A0A1B0GV49;A0A0J9YWF7	Alpha-aminoadipic semialdehyde dehydrogenase	ALDH7A1	Color2 [DarkGray]	1	4					23	23	23	61	61	61	58.139	0	115.12	64964000	157	21.7282	21.8185	21.7498	21.9483	21.4634	21.7974	22.2781	21.1926
+	5.36399	-1.48567	A0A1B0GUB2;Q6P1J9;B4DV47;A0A0S2Z5M9;A0A0S2Z5N1	A0A1B0GUB2;Q6P1J9;B4DV47	Parafibromin	CDC73	Color2 [DarkGray]	1	4					7	7	7	17.3	17.3	17.3	51.454	0	9.0304	2555400	16	17.5725	17.7398	17.8182	17.5627	16.1045	16.0969	16.3975	16.1517
	0	NaN	A0A1B0GUF7;A0A1B0GVH7	A0A1B0GUF7;A0A1B0GVH7			Color2 [DarkGray]	1	4					1	1	1	1.9	1.9	1.9	57.282	0.0081607	1.2907	73133	1	NaN	NaN	NaN	NaN	NaN	NaN	14.7253	14.4152
+	1.33635	1.01136	A0A1B0GVU9;Q9H3A5;Q9BUZ3;B4DDN1;Q96AW5;B4DNN3;Q53HS0;A8K3A8;P47897;H7C0R3;A0A0U1RR79;A0A0U1RQX9;A0A0U1RRC8;A0A0U1RQX5	A0A1B0GVU9;Q9H3A5;Q9BUZ3;B4DDN1;Q96AW5;B4DNN3;Q53HS0;A8K3A8;P47897;H7C0R3	Glutamine--tRNA ligase	QARS	Color2 [DarkGray]	1	4					5	5	5	9.1	9.1	9.1	83.782	0	5.8244	3782100	19	17.3581	15.905	17.6817	16.8577	18.2067	17.6637	17.9947	17.9829
	1.0708	-0.388209	B0AZS7;D6R9X2;E9PE34;A0A1B0GX99;B3KP41;A8K376;E7EVH3;Q92576	B0AZS7;D6R9X2;E9PE34;A0A1B0GX99;B3KP41;A8K376;E7EVH3;Q92576	PHD finger protein 3	PHF3	Color2 [DarkGray]	1	4					6	6	6	10.2	10.2	10.2	80.15	0	19.06	18112000	38	20.1114	20.1897	20.0116	20.0878	19.8245	19.6326	20.137	19.2536
	0	1.0981	I3L276;I3L4P8;A0A1B0GXH0;I3L463;I3L159;I3L1F5;Q6IBP2;Q6FHB5;Q53HF1;B3KSE0;P30519	I3L276;I3L4P8;A0A1B0GXH0;I3L463;I3L159;I3L1F5;Q6IBP2;Q6FHB5;Q53HF1;B3KSE0;P30519	Heme oxygenase 2	HMOX2	Color2 [DarkGray]	1	4					1	1	1	14.5	14.5	14.5	12.647	0.00073638	2.5615	247630	7	NaN	NaN	NaN	13.6431	15.2888	14.5672	14.6084	14.5002
+	1.88157	-0.877051	Q53ET2;Q59GB4;A0A1C7CYX9;Q16555;Q8NAN9	Q53ET2;Q59GB4;A0A1C7CYX9;Q16555;Q8NAN9	Dihydropyrimidinase-related protein 2	DPYSL2	Color2 [DarkGray]	1	4					6	2	2	16.1	6.1	6.1	62.27	0	3.8205	1927600	15	17.3821	17.3584	16.7224	16.9584	16.3823	16.683	16.0604	15.7874
	0.118743	0.0240536	A0A1L1UHR1;P21796;B3KTS5;C9JI87;B4DEI3	A0A1L1UHR1;P21796;B3KTS5;C9JI87	Voltage-dependent anion-selective channel protein 1	VDAC1	Color2 [DarkGray]	1	4					15	15	15	67.8	67.8	67.8	30.772	0	54.184	23615000	106	20.2002	20.376	20.2783	20.06	20.3139	20.165	20.2263	20.3055
+	1.73113	-1.32166	A0A1L7NY50;A0A1L7NY41;Q10471;G3V1S6;B7Z6K2;B7Z462;F8VUJ3;Q8N4A0	A0A1L7NY50;A0A1L7NY41;Q10471;G3V1S6;B7Z6K2	Polypeptide N-acetylgalactosaminyltransferase 2;Polypeptide N-acetylgalactosaminyltransferase 2 soluble form;Polypeptide N-acetylgalactosaminyltransferase	GALNT2	Color2 [DarkGray]	1	4					14	14	14	36.8	36.8	36.8	64.732	0	87.479	25079000	74	21.2615	20.8773	20.4229	20.9293	18.7787	20.2904	20.0896	19.0456
	0.251003	-0.155858	Q5TIG5;G1UI22;A8MQ02;A0A1P7ZIN0;J3KN01;P55196;H0YA98	Q5TIG5;G1UI22;A8MQ02;A0A1P7ZIN0;J3KN01;P55196	Afadin	MLLT4	Color2 [DarkGray]	1	4					4	4	4	4	4	4	189.15	0.0076287	1.3612	2423500	7	17.3778	16.9529	16.6467	17.607	16.7224	17.1351	17.2938	16.8098
+	2.23143	-0.553274	Q2L6I2;A0A1U9X609;Q8NE71;Q5STZ8;B4DNU2;Q59F96;H0YGW7;F5GYK6;A0PJ72	Q2L6I2;A0A1U9X609;Q8NE71;Q5STZ8;B4DNU2;Q59F96;H0YGW7	ATP-binding cassette sub-family F member 1	ABCF1	Color2 [DarkGray]	1	4					7	7	7	11.6	11.6	11.6	91.679	0	38.407	2444500	28	17.4402	17.2973	17.1749	17.2712	16.5173	16.9293	16.5515	16.9726
	0	NaN	A0A1U9X7U8;A0A1U9X7U3;Q92506	A0A1U9X7U8;A0A1U9X7U3;Q92506	Estradiol 17-beta-dehydrogenase 8	HSD17B8	Color2 [DarkGray]	1	4					1	1	1	9.6	9.6	9.6	26.989	0.0081301	1.2583	1589800	5	NaN	NaN	NaN	NaN	18.2778	19.0559	17.5172	17.7001
	0.112407	-0.0554595	B0S7P4;A0A1U9X819;Q9Y676;B4DFG6;A0A0G2JIC6	B0S7P4;A0A1U9X819;Q9Y676;B4DFG6;A0A0G2JIC6	28S ribosomal protein S18b, mitochondrial	MRPS18B	Color2 [DarkGray]	1	4					3	3	3	21.3	21.3	21.3	29.395	0	5.2632	7293200	27	18.6569	18.9699	18.2858	18.728	18.8808	18.7001	18.4754	18.3625
	0.314521	-0.150937	A0A1U9X839;A0A1U9X830;P18615;A0A0A0MT02;B7Z6T4;H9ZYJ1;A0A0G2JI50;E9PD43;A0A0A0MSN9;A2ABK4;B4DZZ3	A0A1U9X839;A0A1U9X830;P18615;A0A0A0MT02;B7Z6T4;H9ZYJ1;A0A0G2JI50;E9PD43;A0A0A0MSN9;A2ABK4	Negative elongation factor E	NELFE;RDBP;NELF-E	Color2 [DarkGray]	1	4					6	6	6	22.5	22.5	22.5	42.968	0	41.972	3790800	58	17.8897	17.839	17.4573	17.7886	17.7365	18.0287	17.3063	17.2994
+	1.63492	-1.10231	B3KQA4;Q96QB9;A0A1U9X8D4;A6NDA2;P79522	B3KQA4;Q96QB9;A0A1U9X8D4;A6NDA2;P79522	Proline-rich protein 3	CAT56;PRR3	Color2 [DarkGray]	1	4					1	1	1	10.2	10.2	10.2	18.672	0	2.941	2497100	6	16.7002	17.7555	17.661	18.4053	16.5136	16.8002	16.4255	16.3735
+	2.03335	-0.901738	B4DVB5;A0A1U9X8F2;A0A1U9X8F1;Q06587;A0A024RCR9;B4DW57;B4DMN3	B4DVB5;A0A1U9X8F2;A0A1U9X8F1;Q06587;A0A024RCR9;B4DW57	E3 ubiquitin-protein ligase RING1	RING1	Color2 [DarkGray]	1	4					4	3	3	18.4	13.5	13.5	29.74	0	4.5583	1748700	8	16.4772	17.0725	16.7966	17.4355	16.3969	15.8901	16.0429	15.845
	0.831273	-0.419334	B4DSY1;Q9NPK3;Q96BC0;O76046;A0A1U9X8J6;A0A1U9X8J2;A0A1U9X8J1;A0A1U9X8J0;A0A1U9X8I9;A0A1U9X8I7;Q15477;H7C5N0;B4DF09;B4E0B4;Q59F56;A0A024RCU1;B4E0N1;B4DM01	B4DSY1;Q9NPK3;Q96BC0;O76046;A0A1U9X8J6;A0A1U9X8J2;A0A1U9X8J1;A0A1U9X8J0;A0A1U9X8I9;A0A1U9X8I7;Q15477;H7C5N0;B4DF09;B4E0B4;Q59F56;A0A024RCU1;B4E0N1;B4DM01	Helicase SKI2W	SKIV2L;SKI2W	Color2 [DarkGray]	1	4					2	2	2	5	5	5	97.552	0.0033289	1.6254	1313100	7	16.0261	16.3656	17.0431	16.3901	16.1369	15.6662	16.3089	16.0355
+	3.47321	-1.31845	A0A1U9X972;A0A1U9X9A9;A0A1U9X999;A0A1U9X998;A0A1U9X996;A0A1U9X993;A0A1U9X985;A0A1U9X982;A0A1U9X977;A0A1U9X975;A0A1U9X974;P48634;A0A1U9X9A5;A0A1U9X987;A0A1U9X988;B4DZ56;B4DLY2	A0A1U9X972;A0A1U9X9A9;A0A1U9X999;A0A1U9X998;A0A1U9X996;A0A1U9X993;A0A1U9X985;A0A1U9X982;A0A1U9X977;A0A1U9X975;A0A1U9X974;P48634;A0A1U9X9A5;A0A1U9X987;A0A1U9X988	Protein PRRC2A	PRRC2A	Color2 [DarkGray]	1	4					17	17	17	12.6	12.6	12.6	228.89	0	23.375	21110000	81	20.3975	20.8939	20.5464	20.8426	19.3875	19.3714	18.9933	19.6544
	1.17923	-0.77507	A0A1U9XBF2;A0A1U9XBE3;A0A1U9XBE1;A0A1U9XBE0;A0A1U9XBD9;A0A1U9XBD4;A0A1U9XBC3;A0A1U9XBC2;A0A1U9XBC1;A0A1U9XBC0;A0A1U9XBB2;Q14676	A0A1U9XBF2;A0A1U9XBE3;A0A1U9XBE1;A0A1U9XBE0;A0A1U9XBD9;A0A1U9XBD4;A0A1U9XBC3;A0A1U9XBC2;A0A1U9XBC1;A0A1U9XBC0;A0A1U9XBB2;Q14676	Mediator of DNA damage checkpoint protein 1	MDC1	Color2 [DarkGray]	1	4					2	2	2	2.2	2.2	2.2	226.61	0.00071582	2.2859	1117700	4	NaN	16.6644	17.2218	16.2279	15.8234	NaN	15.8099	16.1555
	0.739204	0.441987	A0A1W2PNV4;E9PF58;Q75MY0;F8WFD3	A0A1W2PNV4;E9PF58;Q75MY0		ARPC1A	Color2 [DarkGray]	1	4					18	3	0	39.2	5	0	75.872	0	2.8187	868350	8	14.8286	15.4237	15.5047	14.7228	15.1619	15.285	16.103	15.698
	0	0.0924861	B4DLE6;B4DZL0;A0A1W2PNX8;Q9H3U1	B4DLE6;B4DZL0;A0A1W2PNX8;Q9H3U1	Protein unc-45 homolog A	UNC45A	Color2 [DarkGray]	1	4					1	1	1	4.6	4.6	4.6	35.646	0.0007148	2.2727	651730	1	NaN	NaN	16.5082	NaN	16.4772	NaN	16.7435	16.5814
+	3.0381	-0.829606	B7Z4W0;A0A1W2PRL9;A0A1W2PPZ5;P23193;E5RJ93;E5RIS7;B7Z4S1;Q5JRI7;A0A0A0MT58;Q6IB64;Q15560	B7Z4W0;A0A1W2PRL9;A0A1W2PPZ5;P23193;E5RJ93;E5RIS7;B7Z4S1	Transcription elongation factor A protein 1	TCEA1	Color2 [DarkGray]	1	4					4	4	4	18.9	18.9	18.9	31.674	0	6.2702	735600	8	15.8549	15.611	15.7459	16.039	15.0778	15.2054	14.7294	14.9197
	1.37874	-0.321618	A0A1X7SBZ2;A0A1W2PQ51;Q59F66;Q92841;B4DZQ7;A0A0U1RQJ0;Q9UQL5	A0A1X7SBZ2;A0A1W2PQ51;Q59F66;Q92841;B4DZQ7	Probable ATP-dependent RNA helicase DDX17	DDX17	Color2 [DarkGray]	1	4					30	21	21	44.7	34.3	34.3	80.253	0	78.018	21187000	121	20.4232	20.2014	20.246	20.2291	19.6334	20.1735	19.9885	20.0177
	0.246837	-0.412555	A0A1W2PR18;C7SDG0;A0A1W2PR28;Q5JU85	A0A1W2PR18;C7SDG0;A0A1W2PR28;Q5JU85	IQ motif and SEC7 domain-containing protein 2	BRAG1;IQSEC2	Color2 [DarkGray]	1	4					1	1	1	3.1	3.1	3.1	27.806	0.0091968	1.1806	193270	7	NaN	13.0593	14.8151	14.4045	13.4796	12.6971	13.7814	14.7635
	0.132908	0.0966148	B4E0X8;A0A1Z1G4M2;E9PEB5;B4DT31;Q96AE4;B4DWL1;Q59FU3;Q6PJY1;C9JSZ1	B4E0X8;A0A1Z1G4M2;E9PEB5;B4DT31;Q96AE4;B4DWL1;Q59FU3;Q6PJY1	Far upstream element-binding protein 1	FUBP1	Color2 [DarkGray]	1	4					8	7	6	16.5	15.3	13.8	66.231	0	15.308	3787700	35	17.6518	17.8028	17.293	17.8056	18.0977	18.2189	17.2841	17.3389
	0.197345	0.112964	A0A223PQH6;A6NEM2;P51610;Q05C05;H7C1C4	A0A223PQH6;A6NEM2;P51610	Host cell factor 1;HCF N-terminal chain 1;HCF N-terminal chain 2;HCF N-terminal chain 3;HCF N-terminal chain 4;HCF N-terminal chain 5;HCF N-terminal chain 6;HCF C-terminal chain 1;HCF C-terminal chain 2;HCF C-terminal chain 3;HCF C-terminal chain 4;HCF C-terminal chain 5;HCF C-terminal chain 6	HCFC1	Color2 [DarkGray]	1	4					4	4	4	3.7	3.7	3.7	208.76	0	10.692	5195900	14	18.1288	17.7453	17.6757	18.3822	17.8676	18.5375	18.0634	17.9154
+	2.63202	-0.689209	A0A248RGE3;Q5RKT7;B2RDW1;P62979;Q8WYN9	A0A248RGE3;Q5RKT7;B2RDW1;P62979;Q8WYN9	Ubiquitin-40S ribosomal protein S27a;Ubiquitin;40S ribosomal protein S27a	RPS27A;HEL112	Color2 [DarkGray]	1	4					8	8	5	54.5	54.5	31	16.717	0	46.783	102940000	151	22.6322	22.5446	22.4429	22.8494	21.7853	22.1894	21.731	22.0067
	1.02081	-0.423363	A0A286YF22;O43175;A0A2C9F2M7;V9HW79;A0A286YFA2;A0A286YFL2;B3KSC3;Q9UMY2;A0A286YFC8;A0A286YFB2;Q8N5M8;A0A286YF78;Q9UMY3;A0A286YF34;A0A286YFF3;A0A286YFK5;A0A286YFE1;Q96RV9;Q96RV7;Q96RV6;Q96RV5;Q96RV8	A0A286YF22;O43175;A0A2C9F2M7;V9HW79;A0A286YFA2;A0A286YFL2;B3KSC3;Q9UMY2	D-3-phosphoglycerate dehydrogenase	PHGDH;HEL-S-113;PGDH3	Color2 [DarkGray]	1	4					26	26	11	66.2	66.2	41.6	55.938	0	139.44	94450000	266	22.6057	22.5943	22.3535	22.299	22.4539	22.2958	21.7814	21.6279
	0.842246	0.486594	A0A2C9F2P4;A0A286YFF7;P50897;B4DWU3;Q5T0S4;A0A286YFE3;A0A286YFL8;A0A286YFL6;E9PSE5;E9PK48;E9PIA8	A0A2C9F2P4;A0A286YFF7;P50897;B4DWU3;Q5T0S4;A0A286YFE3;A0A286YFL8	Palmitoyl-protein thioesterase 1	PPT1	Color2 [DarkGray]	1	4					3	3	3	19	19	19	34.136	0	7.1514	2674200	15	16.7423	16.7348	17.4244	16.8636	18.0202	17.1958	16.9202	17.5752
	0.000817207	0.000439644	E5KRK5;A0A291FIZ5;P28331;B4DJ81;Q9P1A0;C9JPQ5	E5KRK5;A0A291FIZ5;P28331;B4DJ81;Q9P1A0	NADH-ubiquinone oxidoreductase 75 kDa subunit, mitochondrial	NDUFS1	Color2 [DarkGray]	1	4					16	16	16	30.3	30.3	30.3	79.467	0	37.059	12333000	52	19.8139	19.2272	19.1306	19.3651	19.4754	19.1645	19.2984	19.6003
	0.0555709	0.0542836	A0MNN4;Q2TAY7	A0MNN4;Q2TAY7	WD40 repeat-containing protein SMU1;WD40 repeat-containing protein SMU1, N-terminally processed	SMU1	Color2 [DarkGray]	1	4					17	17	17	42.9	42.9	42.9	57.543	0	68.64	23530000	78	19.9996	20.4572	20.3731	19.7786	19.6052	19.8225	20.9476	20.4505
	1.43936	-0.404689	A0MNP2;Q96DI7;B2R9I9;Q9NSS8	A0MNP2;Q96DI7;B2R9I9	U5 small nuclear ribonucleoprotein 40 kDa protein	WDR57;SNRNP40	Color2 [DarkGray]	1	4					21	21	21	82.1	82.1	82.1	39.31	0	93.528	64361000	206	21.96	22.156	21.8739	21.7101	21.2275	21.452	21.7843	21.6176
+	1.51513	-0.744051	Q96JD0;A0N5G3;S6BAN6;S6C4S2;S6B2B0;Q8N5F4;Q8N355;Q6GMW3;Q6PJG0;A2NUT2;Q6PIQ7;Q6IPQ0;Q6GMX4	Q96JD0;A0N5G3;S6BAN6;S6C4S2;S6B2B0;Q8N5F4;Q8N355;Q6GMW3;Q6PJG0;A2NUT2;Q6PIQ7;Q6IPQ0;Q6GMX4		V<lambda>3;IGL@	Color2 [DarkGray]	1	4					1	1	1	6.9	6.9	6.9	12.294	0.0086634	1.2078	125920000	67	23.4518	22.6763	22.6538	23.2819	21.9137	22.6931	22.348	22.1327
	0.946491	1.70477	I3L3C4;I3L3U9;A0PJ87;J3QSV6;A0PJ61;Q32Q62;O76021;I3L234	I3L3C4;I3L3U9;A0PJ87;J3QSV6;A0PJ61;Q32Q62;O76021;I3L234	Ribosomal L1 domain-containing protein 1	RSL1D1	Color2 [DarkGray]	1	4					3	3	3	20.3	20.3	20.3	18.535	0	15.701	1950300	5	NaN	NaN	16.1333	14.7286	16.218	16.5033	17.4882	18.3334
	0.5641	-0.278951	Q8IUV3;A0PJM7;Q96LB3	Q8IUV3;A0PJM7;Q96LB3	Intraflagellar transport protein 74 homolog	IFT74	Color2 [DarkGray]	1	4					1	1	1	2.8	2.8	2.8	57.796	0.0033245	1.6165	163780	4	14.1238	13.9618	13.4481	13.9491	NaN	13.5974	13.5861	NaN
	0.224685	0.216819	Q5TCT4;A2A2V2;P42696;H7C5M1	Q5TCT4;A2A2V2;P42696	RNA-binding protein 34	RBM34	Color2 [DarkGray]	1	4					3	3	3	15.2	15.2	15.2	24.079	0.0033445	1.6472	517310	4	NaN	NaN	14.6179	15.0599	15.5897	14.4947	14.8953	15.2431
+	2.76592	-0.790549	Q96DV6;A2A3R6;P62753;A2A3R5;A2A3R7;Q9BZU1;D3DRJ5	Q96DV6;A2A3R6;P62753;A2A3R5	40S ribosomal protein S6	RPS6	Color2 [DarkGray]	1	4					20	20	20	51.8	51.8	51.8	28.708	0	201.9	414170000	246	24.9206	24.8212	24.7202	24.8006	23.8766	24.4318	23.7985	23.9936
	0.291286	0.182533	A6NP16;A2BDD9;E7ERM3;Q4VCS5	A6NP16;A2BDD9;E7ERM3;Q4VCS5	Angiomotin	AMOT	Color2 [DarkGray]	1	4					3	3	3	8	8	8	68.392	0	3.2031	1035900	6	15.5343	15.9522	15.6153	15.7439	16.154	16.441	15.6102	15.3707
	0.376083	-0.158572	A2RUM7;P46777;B3KTM6;Q59GX9;Q5T7N0;Q9BUV4;R4GNJ2;Q8WYP1	A2RUM7;P46777;B3KTM6;Q59GX9	60S ribosomal protein L5	RPL5	Color2 [DarkGray]	1	4					25	25	25	70.4	70.4	70.4	34.362	0	81.418	136360000	286	22.4926	22.7757	22.9954	23.0486	22.4313	22.5458	22.6575	23.0434
+	3.60601	-2.87815	A2VCK8;P62328	A2VCK8;P62328	Thymosin beta-4;Hematopoietic system regulatory peptide	TMSB4X	Color2 [DarkGray]	1	4					1	1	1	31.8	31.8	31.8	5.0526	0	2.8082	654450	6	15.5065	16.1155	16.0699	16.3176	13.8781	13.4535	12.7274	12.4379
	0.709683	-0.562922	Q5QPD2;A3KFJ1;Q5QPD4;A3KFJ0;B2R6Z3;O14965	Q5QPD2;A3KFJ1;Q5QPD4;A3KFJ0;B2R6Z3;O14965	Aurora kinase A	AURKA	Color2 [DarkGray]	1	4					1	1	1	13.7	13.7	13.7	16.077	0.0020325	1.8082	268960	1	15.1514	14.4423	14.0825	14.2662	NaN	NaN	14.0709	13.7744
+	1.19077	-2.48953	Q4VB24;A3R0T8;P10412;B2R984;A3R0T7;Q02539;A1L407;P22492;P16401	Q4VB24;A3R0T8;P10412;B2R984;A3R0T7	Histone H1.4	HIST1H1E	Color2 [DarkGray]	1	4					19	5	4	43.8	20.1	13.7	21.893	0	20.617	101260000	51	22.8498	22.9326	22.3024	23.8513	22.0388	22.1105	20.2028	17.626
	0.409823	0.186155	A3RJH1;Q92499;F1T0B3;A0A087X2G1;B4DP70	A3RJH1;Q92499;F1T0B3;A0A087X2G1;B4DP70	ATP-dependent RNA helicase DDX1	DDX1	Color2 [DarkGray]	1	4					22	22	22	40.4	40.4	40.4	82.431	0	113.86	31337000	85	20.4619	20.7303	20.9505	20.2525	20.4754	20.6662	21.0273	20.9708
+	1.76009	-0.886394	A4D0R4;E9PAJ1;Q9UHQ4;B7Z2L0;C9JTE9;H7C5E2;A6NME1;H0Y7N8;C9IYK6;F8WB99;C9JGJ9	A4D0R4;E9PAJ1;Q9UHQ4;B7Z2L0;C9JTE9;H7C5E2;A6NME1;H0Y7N8;C9IYK6	B-cell receptor-associated protein 29	BCAP29	Color2 [DarkGray]	1	4					17	17	17	37.9	37.9	37.9	28.191	0	16.115	19525000	116	20.4488	19.881	20.3615	20.755	18.8652	19.6688	19.7033	19.6634
	0.215718	0.507174	F2Z2Y6;C9JIZ0;C9JNV3;A4D0W0;O95777	F2Z2Y6;C9JIZ0;C9JNV3;A4D0W0;O95777	U6 snRNA-associated Sm-like protein LSm8	LSM8	Color2 [DarkGray]	1	4					2	2	2	52.2	52.2	52.2	7.3713	0	28.148	6558400	6	16.8337	17.8302	19.5915	17.5563	17.4161	NaN	19.8906	18.0736
+	1.9696	-0.579786	A4D177;Q13185;S4R2Y4;C9JMM0;B8ZZ43	A4D177;Q13185;S4R2Y4	Chromobox protein homolog 3	CBX3	Color2 [DarkGray]	1	4					10	8	8	63.9	57.4	57.4	20.811	0	46.268	55455000	107	21.5039	21.8502	21.78	22.1316	21.3253	21.3259	21.3372	20.958
	1.21901	-0.830119	A4D1N4;C9JRZ6;Q9NX63;F8WAR4;B7Z1X9;A0A286YEX5	A4D1N4;C9JRZ6;Q9NX63;F8WAR4	MICOS complex subunit MIC19	CHCHD3	Color2 [DarkGray]	1	4					6	6	6	28.6	28.6	28.6	26.152	0	10.623	2653600	34	17.6599	17.4009	16.8777	17.7743	16.4062	17.4809	16.1537	16.3515
	0.395226	-0.182707	Q567R6;A4D1U3;Q04837;A0A0G2JLD8;E7EUY5;B7Z268;C9K0U8	Q567R6;A4D1U3;Q04837;A0A0G2JLD8;E7EUY5;B7Z268;C9K0U8	Single-stranded DNA-binding protein;Single-stranded DNA-binding protein, mitochondrial	SSBP1	Color2 [DarkGray]	1	4					15	15	15	75.7	75.7	75.7	17.359	0	323.31	281920000	226	24.1778	23.9001	23.6641	24.0098	23.6177	24.0726	23.9962	23.3344
	0.733571	0.572956	A4D1U5;Q53H12;E9PC15;B4E2Z8;E9PG39;B4DR72;A0A0G2JLG5;A0A0G2JLD0;F8WDD1	A4D1U5;Q53H12;E9PC15;B4E2Z8;E9PG39;B4DR72	Acylglycerol kinase, mitochondrial	FLJ10842;AGK	Color2 [DarkGray]	1	4					11	11	11	39.3	39.3	39.3	47.137	0	23.348	17056000	40	19.3441	19.5094	19.0479	19.5272	19.1836	19.4451	20.7129	20.3788
	0	0.269446	A4D1V4;Q9BYC8	A4D1V4;Q9BYC8	39S ribosomal protein L32, mitochondrial	MRPL32	Color2 [DarkGray]	1	4					1	1	1	12.2	12.2	12.2	21.405	0.00072993	2.4518	210870	1	NaN	NaN	14.2167	NaN	14.2547	NaN	14.2864	14.9173
	0	NaN	A4D275;O15143;C9JBJ7;C9K057;C9J4Z7;F8VXW2;C9JEY1;C9JQM8;C9JFG9;C9J6C8;C9JTT6;C9JM51;F8WEB3	A4D275;O15143;C9JBJ7;C9K057;C9J4Z7;F8VXW2;C9JEY1;C9JQM8;C9JFG9;C9J6C8	Actin-related protein 2/3 complex subunit 1B	ARPC1B	Color2 [DarkGray]	1	4					6	2	2	23.4	8.1	8.1	40.949	0	3.8235	881650	2	NaN	NaN	NaN	NaN	17.4801	16.9665	17.0743	18.3309
	0	-1.13633	C9JPC9;B4DWG7;A4D2N7;A4D2N6;Q9H9J4	C9JPC9;B4DWG7;A4D2N7;A4D2N6;Q9H9J4	Ubiquitin carboxyl-terminal hydrolase;Ubiquitin carboxyl-terminal hydrolase 42	USP42	Color2 [DarkGray]	1	4					1	1	1	1.1	1.1	1.1	114.44	0.0081199	1.2492	391120	5	15.7746	14.2358	11.5201	16.4733	NaN	13.3646	NaN	NaN
	1.41903	-0.428801	A4D2P2;A4D2P1;A4D2P0;P63000;A0A024R9T5;B1AH77;B1AH80;A0A024R1P2;P15153;J3KSC4;J3QLK0;B1AH78;P60763	A4D2P2;A4D2P1;A4D2P0;P63000;A0A024R9T5;B1AH77;B1AH80;A0A024R1P2;P15153	Ras-related C3 botulinum toxin substrate 1;Ras-related C3 botulinum toxin substrate 2	RAC1;hCG_20693;RAC2	Color2 [DarkGray]	1	4					6	6	6	39.9	39.9	39.9	16.797	0	6.6532	4499200	43	18.2189	18.2844	17.9595	18.1005	17.6717	18.1041	17.6707	17.4017
	1.54981	-0.496567	A4LAA3;P46100;A0A096LNW1;A0A096LNN3;A0A096LNL6;A0A087WWG0;Q5H9A3;B4DLE1;B4DHH8	A4LAA3;P46100;A0A096LNW1;A0A096LNN3	Transcriptional regulator ATRX	ATRX	Color2 [DarkGray]	1	4					20	20	3	10.1	10.1	2.2	282.58	0	37.535	21818000	153	20.6705	20.4673	20.1238	20.4027	19.7018	19.9009	20.2917	19.7835
+	1.66851	-0.919882	A5D8Z4;D3DUP2;F5GWT4;D3DUP1;Q9H4A3	A5D8Z4;D3DUP2;F5GWT4;D3DUP1;Q9H4A3	Serine/threonine-protein kinase WNK1	WNK1	Color2 [DarkGray]	1	4					1	1	1	1	1	1	159.52	0.0033356	1.6336	293830	2	15.2511	14.058	14.5808	14.4474	13.6852	13.9929	13.7688	13.211
	1.1285	-0.74855	H0YC42;A5Y5A3;U3KQQ8;H0YC44	H0YC42;A5Y5A3			Color2 [DarkGray]	1	4					9	9	0	48.6	48.6	0	31.17	0	19.878	11444000	41	20.0422	19.1772	19.2485	19.7101	19.1796	19.363	18.4367	18.2045
+	2.88227	-1.49968	A6H8X9;B2RTS4;H0Y2V6;Q5SW79;Q6AZE1;B3KME6;B4DL23;H0Y4T4;E5RGW7;H0YB92;E5RG47;E7EWM2;E7EMW0;Q96L14	A6H8X9;B2RTS4;H0Y2V6;Q5SW79;Q6AZE1;B3KME6;B4DL23	Centrosomal protein of 170 kDa	CEP170	Color2 [DarkGray]	1	4					6	6	6	5.3	5.3	5.3	161.44	0	5.3857	1922600	14	17.4784	17.0762	16.9655	17.4498	15.4336	16.2097	16.0604	15.2674
	0	-0.248615	H3BMT0;H3BTV5;H3BU16;A6NGP5;H3BMV3;B4DL85;Q9H910	H3BMT0;H3BTV5;H3BU16;A6NGP5;H3BMV3;B4DL85;Q9H910	Hematological and neurological expressed 1-like protein	HN1L	Color2 [DarkGray]	1	4					2	2	2	24.3	24.3	24.3	12.23	0.00074571	2.7087	523230	5	15.74	15.4949	15.7884	15.8555	NaN	NaN	NaN	15.4711
	0.108981	-0.0670903	A6NHR9;J3KTL8	A6NHR9	Structural maintenance of chromosomes flexible hinge domain-containing protein 1	SMCHD1	Color2 [DarkGray]	1	4					5	5	5	3.6	3.6	3.6	226.37	0	7.1964	1103800	7	16.0063	16.4418	16.0465	15.9385	16.1613	15.5222	16.4685	16.0127
	1.73957	-0.485629	A6NJA2;D3DUG9;P54578;B2RD79;B3KTG4;J3QQT6;J3KS55	A6NJA2;D3DUG9;P54578;B2RD79;B3KTG4	Ubiquitin carboxyl-terminal hydrolase;Ubiquitin carboxyl-terminal hydrolase 14	USP14	Color2 [DarkGray]	1	4					8	8	8	29.9	29.9	29.9	51.086	0	27.398	9678200	35	19.2725	19.3402	19.0987	19.3526	19.0996	18.925	18.5164	18.5805
+	3.02044	-1.31431	A6XMH5;B4E0X1;P61769;H0YLF3;F5H6I0;A6XND9;A6XMH4	A6XMH5;B4E0X1;P61769;H0YLF3;F5H6I0;A6XND9;A6XMH4	Beta-2-microglobulin;Beta-2-microglobulin;Beta-2-microglobulin form pI 5.3	B2M	Color2 [DarkGray]	1	4					2	2	2	34.8	34.8	34.8	10.399	0	2.8718	3864200	7	18.1783	18.2893	18.3483	18.1816	17.4493	16.9776	16.4006	16.9127
	0.0210099	0.0144734	M0R2H7;A7VJC9;W4VSQ9;Q15642;M0R0F9	M0R2H7;A7VJC9;W4VSQ9;Q15642;M0R0F9	Cdc42-interacting protein 4	TRIP10;STP	Color2 [DarkGray]	1	4					5	5	5	23.3	23.3	23.3	39.964	0	48.231	5824600	21	18.0408	18.6556	18.2838	18.2651	18.1973	18.6025	18.6765	17.827
	0.705002	-0.629587	Q5U0N1;A8K1F4;Q15773	Q5U0N1;A8K1F4;Q15773	Myeloid leukemia factor 2	MLF2	Color2 [DarkGray]	1	4					2	2	2	11.3	11.3	11.3	28.147	0.0013822	1.9441	761890	7	16.4694	14.7819	15.1495	15.7596	14.8605	15.5451	14.7717	14.4648
+	4.2243	-0.702746	B4DV82;G3V167;A8K214;Q9UGN5	B4DV82;G3V167;A8K214;Q9UGN5	Poly [ADP-ribose] polymerase 2	PARP2	Color2 [DarkGray]	1	4					1	1	1	2.9	2.9	2.9	46.913	0.0014055	2.1224	525700	6	14.9929	15.2133	15.16	15.1808	14.5857	14.3728	14.392	14.3855
	1.01204	-0.210349	A8K2M0;P43686	A8K2M0;P43686	26S protease regulatory subunit 6B	PSMC4	Color2 [DarkGray]	1	4					20	20	20	68.9	68.9	68.9	47.366	0	86.651	55008000	109	21.7328	21.8493	21.4592	21.5899	21.275	21.5934	21.4634	21.4579
	0.132894	0.143821	A8K2N4;Q8NC74	A8K2N4;Q8NC74	RBBP8 N-terminal-like protein	RBBP8NL	Color2 [DarkGray]	1	4					2	2	2	5.6	5.6	5.6	71.446	0.0033512	1.6745	16497000	5	18.7584	19.0258	19.7117	19.594	19.5721	20.1078	19.499	18.4863
	1.2357	-0.295733	A8K2R3;O60341;R4GMQ1;R4GMP9	A8K2R3;O60341	Lysine-specific histone demethylase 1A	KDM1A	Color2 [DarkGray]	1	4					7	7	7	15.3	15.3	15.3	81.169	0	16.382	7521900	24	18.5777	18.983	19.0297	18.5692	18.5266	18.5169	18.4842	18.449
	0.475766	-0.232012	Q7KZX8;B2RCT6;A8K2W7;P15170;H3BR35;B4DQM6;Q8IYD1	Q7KZX8;B2RCT6;A8K2W7;P15170;H3BR35;B4DQM6;Q8IYD1	Eukaryotic peptide chain release factor GTP-binding subunit ERF3A;Eukaryotic peptide chain release factor GTP-binding subunit ERF3B	GSPT1;GSPT2	Color2 [DarkGray]	1	4					3	3	3	9.2	9.2	9.2	55.656	0	23.917	2221100	9	16.8914	17.0747	16.7212	17.3869	16.99	17.1509	16.4404	16.565
+	5.18145	-1.6093	B7Z959;B7Z2Z1;B7ZLP5;A8K329;Q15424;B7Z1C7;B7Z2F6;B7Z5X3;K7ES42;B7Z2H3;Q14151	B7Z959;B7Z2Z1;B7ZLP5;A8K329;Q15424;B7Z1C7;B7Z2F6;B7Z5X3	Scaffold attachment factor B1	SAFB	Color2 [DarkGray]	1	4					4	4	4	8.9	8.9	8.9	75.755	0	7.4712	2673700	25	17.6783	17.9579	17.6561	17.8327	15.9338	16.1811	16.3282	16.2446
	0	NaN	D3DVA3;B4DF47;B4DLS9;A8K3J5;Q9BUK6	D3DVA3;B4DF47;B4DLS9;A8K3J5;Q9BUK6	Protein misato homolog 1	MSTO1	Color2 [DarkGray]	1	4					1	1	1	3.9	3.9	3.9	34.329	0.001387	1.9555	106960	1	NaN	NaN	NaN	NaN	NaN	NaN	NaN	15.0469
+	1.53525	1.07511	A8K3K1;P68133;P68032;B7Z6P1;D2JYH4;P62736;Q7Z7J6;A6NL76;P63267;B3KUD3;B3KW67;Q13707;B4DUI8;C9JFL5;F6UVQ4;F6QUT6;B7Z6I1;C9JUM1;F8WB63;B8ZZJ2;B3KPP5;F8WCH0;K4EQ44;K4EP00;K4ENJ5;A0A173GMX4;A0A173GMX0;Q562S2;Q562Y4;Q562X7;Q562X6;Q562X4;Q562X2;Q562X1;Q562X0;Q562W2;Q562U1;Q562U0;Q562T8;Q562T6;Q562T5;Q562T4;Q562T3;Q562T0;Q562R6;Q562R5;Q562R0;Q562Q9;Q562Q8;Q562Q6;Q562Q4;Q562Q2;Q562Q0;Q562P8;Q562L3	A8K3K1;P68133;P68032;B7Z6P1;D2JYH4;P62736;Q7Z7J6;A6NL76;P63267;B3KUD3;B3KW67;Q13707;B4DUI8;C9JFL5;F6UVQ4;F6QUT6;B7Z6I1;C9JUM1;F8WB63;B8ZZJ2	Actin, alpha skeletal muscle;Actin, alpha cardiac muscle 1;Actin, aortic smooth muscle;Actin, gamma-enteric smooth muscle	ACTA1;ACTC1;ACTA2;ACTG2;ACTB	Color2 [DarkGray]	1	4					18	4	4	40.3	15.4	15.4	42.047	0	7.9463	27838000	36	19.3141	20.1291	20.027	19.6552	20.8406	20.7517	20.119	21.7145
	0.0534635	0.0505683	Q6LES9;A8K3S0;P40937;A8K4Z2;Q59GW7	Q6LES9;A8K3S0;P40937;A8K4Z2;Q59GW7	Replication factor C subunit 5	RFC5	Color2 [DarkGray]	1	4					4	4	4	17.6	17.6	17.6	38.397	0	9.1669	1161400	8	16.401	16.0632	15.6369	15.2872	15.3907	15.6882	16.0832	16.4285
+	3.71959	-2.64482	A8K3T5;Q9P2Y4;G3V2Q8;G3V452;G3V2W3;G3V2E3;G3V4M7;G3V3F2	A8K3T5;Q9P2Y4	Zinc finger protein 219	ZNF219	Color2 [DarkGray]	1	4					9	9	9	29.2	29.2	29.2	76.849	0	16.753	7167800	51	19.575	19.7572	18.9076	19.426	17.2001	17.28	16.3121	16.2943
	0.703749	0.37148	Q6FHP5;A8K401;P35232;C9JW96;Q6PUJ7;Q53FV0;C9JZ20;E7ESE2;E9PCW0;D6RBK0;Q9BSE8;A8K9G2	Q6FHP5;A8K401;P35232;C9JW96;Q6PUJ7;Q53FV0;C9JZ20;E7ESE2;E9PCW0	Prohibitin	PHB;HEL-S-54e	Color2 [DarkGray]	1	4					8	8	8	38.2	38.2	38.2	29.832	0	41.696	10037000	29	19.1222	18.8646	18.6411	18.8163	19.8328	19.3298	19.0545	18.7131
	0.218455	-0.209113	V9HWF5;A8K486;P62937;B2RE56;B4DM82;Q71V99;F8WE65;C9J5S7;P0DN26;A0A0H2UH34;A0A0B4J2A2;A0A075B767;A0A075B759;Q9Y536;F5H284;E5RIZ5;P0DN37;B2RXF3	V9HWF5;A8K486;P62937;B2RE56;B4DM82;Q71V99;F8WE65;C9J5S7	Peptidyl-prolyl cis-trans isomerase;Peptidyl-prolyl cis-trans isomerase A;Peptidyl-prolyl cis-trans isomerase A, N-terminally processed	HEL-S-69p;PPIA	Color2 [DarkGray]	1	4					11	11	11	74.5	74.5	74.5	18.012	0	63.972	125760000	178	22.5627	22.8617	22.4816	22.7733	23.0407	23.1515	21.9743	21.6764
+	1.92075	-0.758728	A8K489;Q15007;Q9BZS4;A0A087X1R4;Q6AHX7	A8K489;Q15007;Q9BZS4;A0A087X1R4	Pre-mRNA-splicing regulator WTAP	WTAP	Color2 [DarkGray]	1	4					5	5	5	16.2	16.2	16.2	44.217	0	6.6497	3136000	9	17.973	17.4154	17.3891	18.1174	17.1058	16.9536	17.1173	16.6833
+	2.42991	0.906905	A8K492;P56192;B4DF61;B4E0E9;H0YHV5;A0A024RBA2;H0YHL6;H0YI94;H0YI27;F5H2V6;H0YIP0	A8K492;P56192;B4DF61;B4E0E9	Methionine--tRNA ligase, cytoplasmic	MARS	Color2 [DarkGray]	1	4					11	11	11	16.8	16.8	16.8	101.14	0	17.235	12666000	26	18.7937	18.7833	19.2788	18.5339	19.5721	19.5333	19.8758	20.0361
	0.920651	-0.658261	H0YMD2;A8K4B4;Q9BXS6	H0YMD2;A8K4B4;Q9BXS6	Nucleolar and spindle-associated protein 1	NUSAP1	Color2 [DarkGray]	1	4					3	3	3	25	25	25	15.876	0.00072674	2.4189	431530	8	14.3497	14.3536	14.5075	15.775	14.2932	14.2291	14.0499	13.7806
	0.936094	-0.465299	Q6NZ55;A8K4C8;P26373;J3QSB4;H3BTH3;J3KS98;B4DGL7;O60250;H3BUK8	Q6NZ55;A8K4C8;P26373;J3QSB4	60S ribosomal protein L13	RPL13	Color2 [DarkGray]	1	4					20	20	20	59.2	59.2	59.2	24.265	0	77.7	234300000	307	23.5814	23.6587	23.6197	24.1695	23.1002	23.1826	22.9703	23.915
	0.720907	0.924878	Q59H57;B4DR70;A8K4H1;Q8TBR3;Q6IBQ5;Q13344;P35637;H3BPE7;Q70T18	Q59H57;B4DR70;A8K4H1;Q8TBR3;Q6IBQ5;Q13344;P35637;H3BPE7;Q70T18	RNA-binding protein FUS	FUS	Color2 [DarkGray]	1	4					18	18	16	47.7	47.7	47.7	31.994	0	75.703	211050000	206	21.4846	22.7468	23.7954	22.7907	23.8158	22.6165	23.4872	24.5975
	1.12019	-0.41474	Q53H22;A8K4H7;Q06203;D6RCC8;Q59G63;D6RE15	Q53H22;A8K4H7;Q06203	Amidophosphoribosyltransferase	PPAT	Color2 [DarkGray]	1	4					9	9	9	24	24	24	57.384	0	24.168	6417900	46	18.8061	18.7105	18.502	18.567	18.2705	18.3928	18.547	17.7162
	0.0939944	-0.0759916	Q53HG5;A8K4K9;Q15006;E5RGJ2;H0YAS9	Q53HG5;A8K4K9;Q15006;E5RGJ2;H0YAS9	ER membrane protein complex subunit 2	EMC2	Color2 [DarkGray]	1	4					2	2	2	10.4	10.4	10.4	34.761	0	4.8596	796650	13	15.7646	14.9419	15.2079	15.571	15.4973	15.852	14.9376	14.8945
	0.607166	-0.161433	Q5QPL9;A8K4T9;Q53GL6;Q9UKM9;B4DSJ1;Q5QPM1;Q5QPM2;Q5QPM0	Q5QPL9;A8K4T9;Q53GL6;Q9UKM9;B4DSJ1;Q5QPM1;Q5QPM2;Q5QPM0	RNA-binding protein Raly	RALY	Color2 [DarkGray]	1	4					6	6	6	33.3	33.3	33.3	24.665	0	8.6093	4933900	30	18.1663	17.8289	18.1593	18.4186	18.0424	17.9701	18.0274	17.8875
	0.0236146	0.0143914	Q86XN0;H0YBU8;A8K4V4;H0Y6Y8;B1AL05;Q8N983	Q86XN0;H0YBU8;A8K4V4;H0Y6Y8;B1AL05;Q8N983	39S ribosomal protein L43, mitochondrial	MRPL43	Color2 [DarkGray]	1	4					1	1	1	7.6	7.6	7.6	15.961	0.002027	1.7816	407190	2	14.5418	14.4265	14.1746	14.5925	14.316	15.0006	14.2831	14.1933
	0	0.988901	Q5QNZ2;Q53GB3;Q08ET0;A8K4W2;P24539	Q5QNZ2;Q53GB3;Q08ET0;A8K4W2;P24539	ATP synthase F(0) complex subunit B1, mitochondrial	ATP5F1;hCG_39985	Color2 [DarkGray]	1	4					1	1	1	6.2	6.2	6.2	22.275	0.0081098	1.2427	29527	1	NaN	NaN	10.925	NaN	NaN	NaN	11.328	12.4998
	0.290053	-0.361093	A8K513;B8ZZ98;Q8WVK2	A8K513;B8ZZ98;Q8WVK2	U4/U6.U5 small nuclear ribonucleoprotein 27 kDa protein	hCG_1994066;SNRNP27	Color2 [DarkGray]	1	4					1	1	1	7.1	7.1	7.1	18.86	0.0081403	1.2663	369840	3	14.0727	14.4841	15.9186	14.53	13.9009	14.0736	15.3532	14.2334
	1.17673	-0.628789	A8K517;P62266;D6RD47;D6RIX0;D6R9I7;D6RDJ2	A8K517;P62266;D6RD47;D6RIX0;D6R9I7	40S ribosomal protein S23	RPS23	Color2 [DarkGray]	1	4					14	14	14	65	65	65	15.807	0	29.543	172240000	120	23.5374	23.0255	23.4917	23.6908	22.2418	22.7777	22.7872	23.4235
+	2.75907	0.657187	B1AHB0;A8K521;P33992;Q53FG5;B4DQ39;B1AHB1;B3KVF0;B4DVK5;Q59F49;B1AHB2;B1AHA9	B1AHB0;A8K521;P33992;Q53FG5;B4DQ39;B1AHB1;B3KVF0;B4DVK5	DNA helicase;DNA replication licensing factor MCM5	MCM5	Color2 [DarkGray]	1	4					18	18	18	32	32	32	82.285	0	19.452	14104000	69	19.1847	19.1495	19.4335	18.9098	19.6529	19.8609	19.8637	19.9287
+	3.40743	-1.78462	Q59GY3;A8K588;Q13247;V9HVZ0;B5BU15	Q59GY3;A8K588;Q13247;V9HVZ0	Serine/arginine-rich splicing factor 6	SRSF6;HEL-S-91	Color2 [DarkGray]	1	4					15	10	10	42.7	32.6	32.6	31.865	0	15.45	22685000	82	20.9512	20.7209	20.2917	20.9104	18.6036	19.0148	19.4696	18.6478
	0.204238	0.144448	Q4VBP4;A8K5C5;Q8N3R9;G3V2H1;Q658X5	Q4VBP4;A8K5C5;Q8N3R9;G3V2H1;Q658X5	MAGUK p55 subfamily member 5	MPP5;DKFZp666F1010	Color2 [DarkGray]	1	4					2	2	2	4.4	4.4	4.4	77.321	0	4.9446	1834300	5	16.878	17.3384	16.8226	16.7593	NaN	NaN	17.4015	16.7865
	0.273009	-0.199701	Q5T8D2;Q5T8D1;A8K5H7;Q96I63;Q96TA2	Q5T8D2;Q5T8D1;A8K5H7;Q96I63;Q96TA2	ATP-dependent zinc metalloprotease YME1L1	YME1L1	Color2 [DarkGray]	1	4					1	1	1	5.2	5.2	5.2	28.06	0.00074906	2.7438	472590	8	15.8242	15.8363	15.2008	15.3214	15.0934	15.5985	NaN	NaN
	0.00683202	-0.00300789	A8K5I0;P0DMV9;P0DMV8;A0A1U9X7W4;A0A0G2JIW1;B4DNT8;Q59EJ3;B4DFN9;B4DWK5;B4DI39;B4E388;B4E1S9;B4DVU9;V9GZ37;B3KTT5;B4DNX1;B4E1T6;B4DNV4;Q9UQC1	A8K5I0;P0DMV9;P0DMV8;A0A1U9X7W4;A0A0G2JIW1;B4DNT8;Q59EJ3;B4DFN9;B4DWK5;B4DI39;B4E388;B4E1S9;B4DVU9;V9GZ37;B3KTT5;B4DNX1;B4E1T6	Heat shock 70 kDa protein 1B;Heat shock 70 kDa protein 1A	HEL-S-103;HSPA1B;HSPA1A	Color2 [DarkGray]	1	4					63	63	38	85.6	85.6	58.8	70.051	0	323.31	2518200000	1118	26.8621	27.0429	27.1308	26.9726	27.2477	27.1237	26.6183	27.0066
	0.0698883	0.0759997	A8K7W3;A8K5T7;Q9Y2Z0;B4DYC6;Q9P1S2	A8K7W3;A8K5T7;Q9Y2Z0;B4DYC6	Suppressor of G2 allele of SKP1 homolog	SUGT1	Color2 [DarkGray]	1	4					4	4	4	21.6	21.6	21.6	37.833	0	25.253	4968700	16	18.0249	18.5121	17.2481	18.0737	18.5099	18.5386	17.7099	17.4044
+	2.22629	0.443892	A8K5Y7;Q9HAV4;B3KPQ5;B3KNC6;Q9H8N6;H0Y3Q8;E2QRM3;H0Y3W3	A8K5Y7;Q9HAV4;B3KPQ5;B3KNC6	Exportin-5	XPO5	Color2 [DarkGray]	1	4					10	10	10	11	11	11	136.31	0	43.425	12154000	50	19.1402	19.1902	18.8025	19.121	19.6045	19.6143	19.3779	19.4328
+	2.08043	-0.741224	A8K622;Q59F99;O95793;A0A087X1A5;Q5JW30;B3KRE0;B4DPJ9;Q6PJX3;Q5JW28;F6UDC6	A8K622;Q59F99;O95793;A0A087X1A5;Q5JW30;B3KRE0	Double-stranded RNA-binding protein Staufen homolog 1	STAU1	Color2 [DarkGray]	1	4					16	16	14	33.8	33.8	30.8	63.192	0	67.365	14302000	76	19.5813	19.7571	19.9118	20.0374	18.8585	18.8276	19.0965	19.54
+	2.42508	-1.11088	A8K644;Q08170;A0A0D9SEM4;Q53F45;Q59EF5;B4DEM8;A0A0D9SGD2	A8K644;Q08170;A0A0D9SEM4;Q53F45;Q59EF5	Serine/arginine-rich splicing factor 4	SFRS4;SRSF4	Color2 [DarkGray]	1	4					18	18	13	26.3	26.3	23.1	56.708	0	50.165	47497000	186	21.843	21.6271	21.4369	21.6644	20.0186	20.339	21.0743	20.6959
	0.238362	-0.114627	B7Z4S8;Q6I9U9;Q53XC6;A8K669;Q99538;B7Z4A4;G3V4E4;G3V2T4;G3V4P5;H0YJN9;G3V3Z4;Q96CY7	B7Z4S8;Q6I9U9;Q53XC6;A8K669;Q99538;B7Z4A4;G3V4E4	Legumain	LGMN	Color2 [DarkGray]	1	4					10	10	10	29.8	29.8	29.8	47.071	0	93.231	68939000	103	21.8025	21.9057	21.5971	22.1376	22.0826	21.6845	21.3359	21.8813
	0.668418	0.169573	V9HW72;A8K690;P31948;F5H783;H0YGI8;F5GXD8	V9HW72;A8K690;P31948	Stress-induced-phosphoprotein 1	HEL-S-94n;STIP1	Color2 [DarkGray]	1	4					67	67	67	83.1	83.1	83.1	62.639	0	280.22	376200000	564	24.0835	24.164	24.2646	24.399	24.6308	24.4458	24.1402	24.3726
	0.474351	0.834322	A8K6A2;Q5JP02;C9JAJ9;C9J7L0;Q5JNZ6	A8K6A2			Color2 [DarkGray]	1	4					33	1	1	83.1	3.1	3.1	47.838	0	48.639	73379000	8	NaN	22.7865	23.3089	21.6192	22.9496	NaN	NaN	23.8621
	0.0213569	-0.0181279	A8K6V3;Q15393;B3KQH1;B3KM77;I3L4G7;J3QL37;J3QRB2;H3BMB0;J3QKV4	A8K6V3;Q15393;B3KQH1;B3KM77	Splicing factor 3B subunit 3	SF3B3	Color2 [DarkGray]	1	4					53	53	53	52.3	52.3	52.3	135.58	0	323.31	215350000	421	23.3699	23.4243	23.7924	23.0711	23.2242	22.8967	24.0744	23.3898
	0.223122	0.0471907	A8K761;O96000;H3BPJ9;H3BV16;Q96RX5	A8K761;O96000;H3BPJ9;H3BV16	NADH dehydrogenase [ubiquinone] 1 beta subcomplex subunit 10	NDUFB10	Color2 [DarkGray]	1	4					9	9	9	51.2	51.2	51.2	20.776	0	15.319	18883000	49	19.924	20.1522	19.9519	19.9214	20.1808	19.9008	19.9568	20.0999
	0.09242	-0.0720169	H0YAC8;A8K7B1;Q96T51	H0YAC8;A8K7B1;Q96T51	RUN and FYVE domain-containing protein 1	RUFY1	Color2 [DarkGray]	1	4					2	2	2	8.5	8.5	8.5	31.031	0	2.9331	338350	4	15.3377	NaN	14.6988	NaN	14.9822	NaN	14.7547	15.1018
	1.43213	-0.206067	B4DDF7;A8K7B7;P30153;A8K3H8;B4DE69;B4DQY1;C9J9C1;Q8NB89;B3KQV6;A8K8B0;P30154;E9PH38;B4E1Q0;E9PPI5;E9PNM7;E9PHZ6;H0YDG7;B7Z1G3	B4DDF7;A8K7B7;P30153;A8K3H8;B4DE69;B4DQY1;C9J9C1;Q8NB89;B3KQV6	Serine/threonine-protein phosphatase 2A 65 kDa regulatory subunit A alpha isoform	PPP2R1A	Color2 [DarkGray]	1	4					17	17	17	39.7	39.7	39.7	64.181	0	90.672	34468000	114	20.9265	21.0012	20.9407	20.8701	20.5346	20.7514	20.8846	20.7437
+	2.48938	-0.603318	Q7Z726;A8K7D9;P52292;J3QLL0;J3KS65	Q7Z726;A8K7D9;P52292	Importin subunit alpha;Importin subunit alpha-1	KPNA2	Color2 [DarkGray]	1	4					23	23	23	56.5	56.5	56.5	57.875	0	203.23	98806000	211	22.5626	22.8288	22.6372	22.4603	22.0069	22.2867	21.9869	21.7951
	0.924454	-0.499705	A8K7N0	A8K7N0			Color2 [DarkGray]	1	4					13	13	3	46.3	46.3	9.6	23.646	0	46.897	68522000	119	22.3089	21.8689	22.229	21.7322	20.995	21.2846	21.8664	21.9942
+	1.60594	0.834632	A8K818;O15446;Q05BI1;A0JLT1	A8K818;O15446;Q05BI1;A0JLT1	DNA-directed RNA polymerase I subunit RPA34	CD3EAP	Color2 [DarkGray]	1	4					2	2	2	7.5	7.5	7.5	54.958	0.0058215	1.451	517950	7	14.5961	NaN	14.2986	14.5115	15.4855	15.7581	15.2128	14.757
	0.664941	-0.415205	A8K878;P55145	A8K878;P55145	Mesencephalic astrocyte-derived neurotrophic factor	MANF	Color2 [DarkGray]	1	4					3	3	3	18.9	18.9	18.9	21.143	0	16.558	3126400	24	17.8667	17.3597	17.3313	17.7519	17.2669	17.8199	16.5286	17.0333
	0	-1.71494	A8K8Q0;Q9H4I2;H0Y6F5;A0A0A0MSU5;F6UQN6;F6XGA7;H0YNY7	A8K8Q0;Q9H4I2;H0Y6F5	Zinc fingers and homeoboxes protein 3	ZHX3	Color2 [DarkGray]	1	4					5	5	4	6.3	6.3	5.3	104.68	0	4.7337	1170100	12	16.3581	17.1573	16.6739	17.3519	15.1704	NaN	NaN	NaN
	0	NaN	A8K8U1;Q86VP6;A0A0C4DGH5	A8K8U1;Q86VP6	Cullin-associated NEDD8-dissociated protein 1	CAND1	Color2 [DarkGray]	1	4					3	3	3	2.7	2.7	2.7	136.32	0	3.5023	3122200	7	NaN	NaN	NaN	NaN	18.1388	17.9933	18.316	18.4255
+	2.76856	-1.98732	A8K964;Q9H307;G3V5F0;G3V579;B4DTD4;B4E392	A8K964;Q9H307	Pinin	PNN	Color2 [DarkGray]	1	4					25	25	25	31.1	31.1	31.1	81.541	0	53.807	29668000	117	21.3568	21.5044	20.787	21.3635	18.6141	19.0624	20.196	19.19
	0.617541	0.423594	B2R603;A8K9A4;P07910;G3V2Q1;G3V576;G3V555;G3V575;D3DPI2;A0A0G2JNQ3;O60812;B2RXH8;G3V5V7;B4DQQ2;A0A0G2JPF8;P0DMR1;B7ZW38;B4DMJ1;B4DSU6;Q6PKD2;G3V4M8;G3V2H6;Q569J8;E5RG71;B3KT61;B3KSX3;Q86SE5	B2R603;A8K9A4;P07910;G3V2Q1;G3V576;G3V555;G3V575;D3DPI2;A0A0G2JNQ3;O60812;B2RXH8	Heterogeneous nuclear ribonucleoproteins C1/C2;Heterogeneous nuclear ribonucleoprotein C-like 1;Heterogeneous nuclear ribonucleoprotein C-like 2	HNRNPC;hCG_1641229;HNRNPCL1;HNRNPCL2	Color2 [DarkGray]	1	4					23	2	2	56.4	11.9	11.9	33.28	0	21.875	49555000	33	20.3962	21.7345	20.9903	21.0951	21.1642	21.2587	21.9492	21.5383
+	2.28724	-0.890327	A8K9K8;Q9UNQ2;D6RCL3;B4DRY2;A0A0C4DGB1	A8K9K8;Q9UNQ2;D6RCL3;B4DRY2;A0A0C4DGB1	Probable dimethyladenosine transferase	DIMT1	Color2 [DarkGray]	1	4					2	2	2	11.2	11.2	11.2	35.237	0.0014144	2.1574	1805500	14	16.9219	17.2322	16.9245	16.9131	16.657	15.7925	16.0787	15.9022
	1.15931	-1.12944	A8K9Q7;Q9NSB8;H0YNR9	A8K9Q7;Q9NSB8;H0YNR9	Homer protein homolog 2	HOMER2	Color2 [DarkGray]	1	4					3	3	3	9.6	9.6	9.6	39.421	0.0014154	2.1625	257450	4	14.7653	14.231	14.0362	15.1828	NaN	13.8161	13.0327	NaN
	0.401509	-0.268556	A8K9U6;C9J6P4;Q7Z2W4	A8K9U6;C9J6P4;Q7Z2W4	Zinc finger CCCH-type antiviral protein 1	ZC3HAV1	Color2 [DarkGray]	1	4					2	2	2	2.3	2.3	2.3	101.46	0.00072516	2.3963	668490	11	15.3074	15.1016	14.9274	15.487	14.6332	15.7347	14.7674	14.6139
	0.063385	0.0970877	A8KA19;O43592;F8WDU6;A0A024RB67	A8KA19;O43592;F8WDU6;A0A024RB67	Exportin-T	XPOT	Color2 [DarkGray]	1	4					2	2	2	2.3	2.3	2.3	109.92	0	3.7164	327920	3	NaN	14.7547	14.6128	NaN	NaN	14.4549	14.3075	15.5801
	0.741663	1.01439	X6R9L0;A8KA82;Q13217	X6R9L0;A8KA82;Q13217	DnaJ homolog subfamily C member 3	DNAJC3	Color2 [DarkGray]	1	4					1	1	1	2.2	2.2	2.2	51.911	0.0013889	1.9712	197010	1	13.2623	NaN	13.7497	13.5996	15.7436	13.7247	NaN	14.1864
	0.282119	-0.283289	A8KAH9;P62834;Q5U0C3;A0A075B6Q0;F5GYB5;F8WBC0;F5H4H0;F5GYH7;F5H077;F5GWU8;F5H491;F5H0B7;F5H500	A8KAH9;P62834;Q5U0C3	Ras-related protein Rap-1A	RAP1A	Color2 [DarkGray]	1	4					5	1	1	36.4	7.1	7.1	20.987	0.0020633	1.9069	726510	11	15.6849	15.4736	14.8123	15.5049	15.7098	15.7357	14.5572	14.3398
	0.424964	-0.454067	A8KAK1;Q9NYU2	A8KAK1;Q9NYU2	UDP-glucose:glycoprotein glucosyltransferase 1	UGGT1	Color2 [DarkGray]	1	4					7	7	7	6.5	6.5	6.5	175	0	18.383	4432200	13	17.774	17.9211	19.0772	17.2374	17.9155	16.8309	18.0363	17.4108
+	4.14969	-1.56125	H7BYU6;A8KAK2;Q96K83;J3KTI4;Q8IYZ2;J3KSZ4	H7BYU6;A8KAK2;Q96K83;J3KTI4;Q8IYZ2	Zinc finger protein 521	ZNF521	Color2 [DarkGray]	1	4					6	6	5	8.4	8.4	7.6	139.95	0	5.8664	5939900	20	18.6746	19.0235	18.8973	19.1541	17.7146	17.1189	17.2861	17.3848
	0.139773	0.0464039	A8KAQ3;Q99523;A0A0J9YVX1;A0A0J9YX61	A8KAQ3;Q99523	Sortilin	SORT1	Color2 [DarkGray]	1	4					5	5	5	9.4	9.4	9.4	92.036	0	3.09	1341100	10	16.3369	16.1192	16.6443	16.2786	16.3303	16.2497	16.4754	16.5092
	1.03062	-0.400676	Q49AN9;F5H013;P62308;A8MWD9;C9JVQ0	Q49AN9;F5H013;P62308;A8MWD9	Small nuclear ribonucleoprotein G;Putative small nuclear ribonucleoprotein G-like protein 15	SNRPG;SNRPGP15	Color2 [DarkGray]	1	4					3	3	3	31.2	31.2	31.2	7.1013	0	26.39	65756000	38	21.409	22.0792	21.627	22.1345	21.1795	21.3643	21.6441	21.4591
	0.0642724	-0.0627799	A8MX94;V9HWE9;P09211;A0A087X2E9;Q5D6A5	A8MX94;V9HWE9;P09211;A0A087X2E9	Glutathione S-transferase P	GSTP1;HEL-S-22	Color2 [DarkGray]	1	4					3	3	3	21.3	21.3	21.3	19.48	0	3.3862	3954600	8	17.5483	17.8176	18.2037	17.7357	18.4077	18.2013	17.3368	17.1084
	0	0.551786	A8MXL6;Q59FA6;Q53GB2;P55735	A8MXL6;Q59FA6;Q53GB2;P55735	Protein SEC13 homolog	SEC13	Color2 [DarkGray]	1	4					1	1	1	3.9	3.9	3.9	31.595	0.003349	1.6605	89517	2	NaN	13.7011	NaN	NaN	14.6433	NaN	13.8625	NaN
	0.0365438	-0.053385	A8MYV2;Q1W6G4;Q9NQ29;B8ZZ10;D3DU41;Q53G47;B8ZZ09;B8ZZ12	A8MYV2;Q1W6G4;Q9NQ29;B8ZZ10;D3DU41;Q53G47	Putative RNA-binding protein Luc7-like 1	LUC7L	Color2 [DarkGray]	1	4					10	2	2	36	13.6	13.6	32.447	0	6.1272	965970	14	14.5796	15.8493	16.3026	15.777	15.2014	14.8617	15.7963	16.4357
	0	NaN	F2Z2C0;Q49AG4;G3V1J5;A8QI98;Q9Y2L1	F2Z2C0;Q49AG4;G3V1J5;A8QI98;Q9Y2L1	Exosome complex exonuclease RRP44	DIS3	Color2 [DarkGray]	1	4					1	1	1	2.7	2.7	2.7	63.616	0	4.0838	128140	1	NaN	NaN	NaN	NaN	NaN	NaN	13.8273	14.7577
+	2.34866	-0.644185	A8YXX4;P15104;B4DWM6;Q2TU80;Q9NSP3;A1L199	A8YXX4;P15104	Glutamine synthetase	PIG59;GLUL	Color2 [DarkGray]	1	4					13	13	13	34.6	34.6	34.6	42.064	0	100.72	16630000	59	20.3502	20.127	20.2455	19.8196	19.286	19.5654	19.4143	19.6999
	0.0542296	-0.0288522	Q86VX4;B0AZQ4;Q9UQE7	Q86VX4;B0AZQ4;Q9UQE7	Structural maintenance of chromosomes protein;Structural maintenance of chromosomes protein 3	SMC3	Color2 [DarkGray]	1	4					5	5	5	5.4	5.4	5.4	141.51	0	4.0083	874150	9	15.9792	15.4004	15.5206	15.3254	15.2766	15.6809	15.3868	15.766
	0.152972	0.253002	B0QY89;Q9Y262;B4DQF6;B3KPB9;B0QY90;B3KNG0;Q8N7H0;Q7Z5X3;C9JHP4;C9K0Q7;B4DEH4;H7C3A0;H0Y7E6	B0QY89;Q9Y262;B4DQF6;B3KPB9;B0QY90;B3KNG0	Eukaryotic translation initiation factor 3 subunit L	EIF3L	Color2 [DarkGray]	1	4					28	28	28	57.5	57.5	57.5	70.901	0	289.31	72326000	177	20.9347	21.6396	22.2311	20.9921	21.3206	20.415	22.0435	23.0304
	0.19618	0.149561	B0QYK0;Q01844;A0A0D9SFL3;C9JGE3;H7BY36;A9Z0R7;Q71E78;C3UMV4;F1JVV5;C3UMV3;C3UMV2	B0QYK0;Q01844;A0A0D9SFL3;C9JGE3;H7BY36	RNA-binding protein EWS	EWSR1	Color2 [DarkGray]	1	4					7	7	7	17	17	17	64.929	0	79.439	14736000	58	18.8829	19.4211	19.9984	19.6222	19.7323	19.0777	19.7628	19.95
	0.991693	0.188774	B0YIW5;P48444;Q6MZV5;B0YIW6;Q6P1Q5;E9PK34	B0YIW5;P48444;Q6MZV5;B0YIW6	Coatomer subunit delta	ARCN1;DKFZp686M09245	Color2 [DarkGray]	1	4					34	34	34	58.7	58.7	58.7	57.21	0	177.11	92677000	228	22.126	22.1698	22.3503	22.1219	22.3319	22.2191	22.3648	22.6072
	0.660811	0.317219	B0YJ88;P35241;Q6PKD3;Q05CU6;B7Z2S7;E9PQ82;E9PNV3;Q9NST9	B0YJ88;P35241;Q6PKD3;Q05CU6;B7Z2S7	Radixin	RDX	Color2 [DarkGray]	1	4					13	1	1	21.4	2.2	2.2	68.563	0	5.5668	468450	6	14.4818	14.4871	14.9815	NaN	14.588	15.19	15.2261	14.8652
+	1.65286	-0.629814	B0ZBD0;P39019;Q8WVX7;A0A075B6E2;M0R2L9;M0QXK4;M0QYF7;M0R140	B0ZBD0;P39019;Q8WVX7;A0A075B6E2	40S ribosomal protein S19	RPS19	Color2 [DarkGray]	1	4					21	21	21	81.4	81.4	81.4	16.06	0	92.322	189200000	233	23.5419	23.2975	23.3267	23.9756	22.7213	22.9287	22.6972	23.2752
	0	NaN	B1AHA8;Q96DI8;Q6FH11;F2YMD9;B2R7U4;P09601	B1AHA8;Q96DI8;Q6FH11;F2YMD9;B2R7U4;P09601	Heme oxygenase 1	HMOX1	Color2 [DarkGray]	1	4					1	1	1	12.8	12.8	12.8	21.583	0	4.1602	769580	2	NaN	17.1403	16.8921	17.2161	NaN	NaN	NaN	NaN
	1.12237	-0.364579	Q6FHM6;B1AHD1;P55769	Q6FHM6;B1AHD1;P55769	NHP2-like protein 1;NHP2-like protein 1, N-terminally processed	NHP2L1	Color2 [DarkGray]	1	4					5	5	5	38.3	38.3	38.3	14.173	0	10.6	3903800	44	17.3541	18.0509	18.0591	17.89	17.4816	17.3831	17.475	17.5561
	0.300443	0.106244	B1AJY7;O75832;B1AJY5;B1AJY6	B1AJY7;O75832;B1AJY5	26S proteasome non-ATPase regulatory subunit 10	PSMD10	Color2 [DarkGray]	1	4					5	5	5	49.7	49.7	49.7	20.808	0	12.251	11335000	32	18.7916	19.4327	19.2681	19.3071	19.3214	19.1737	19.331	19.3984
	0.750091	1.3407	B1AKV3;Q3KRB6;Q9NVA1;B7Z314;F6UTR7;B1AKV6;B7Z1C6;Q59FR0;B1AKV2;B1AKV4;Q7Z3P9;F8WCR2;B7Z6D2;B7Z7J8	B1AKV3;Q3KRB6;Q9NVA1;B7Z314;F6UTR7;B1AKV6;B7Z1C6;Q59FR0;B1AKV2	Ubiquinol-cytochrome-c reductase complex assembly factor 1	UQCC1;UQCC	Color2 [DarkGray]	1	4					6	6	6	22.1	22.1	22.1	28.939	0	23.801	5632200	17	16.5424	16.9854	17.5985	15.8482	17.8752	16.1381	18.3038	20.0203
	1.18771	-0.423993	R4GNH9;R4GMQ7;B1AMU7;B1AMU3;B1AMU4;Q9Y3B2	R4GNH9;R4GMQ7;B1AMU7;B1AMU3;B1AMU4;Q9Y3B2	Exosome complex component CSL4	EXOSC1	Color2 [DarkGray]	1	4					1	1	1	11.5	11.5	11.5	15.105	0	32.968	763460	12	15.5862	15.8157	15.0924	15.6927	15.0635	15.3822	15.1479	14.8974
+	1.88256	-0.730484	B1ANR0;Q6IQ30;Q13310;H0Y5F5;B1ANR1;Q53GL4;H0YEQ8;Q15164;H0YEU6;Q147Y3;Q3B867;Q59GZ7;H0YCC8	B1ANR0;Q6IQ30;Q13310;H0Y5F5	Polyadenylate-binding protein;Polyadenylate-binding protein 4	PABPC4	Color2 [DarkGray]	1	4					19	8	7	35.9	17.1	15.6	67.97	0	11.776	9764800	60	19.0211	19.4614	19.6274	19.3468	18.9867	18.6962	18.1846	18.6674
	0.870849	0.406747	B1APJ0;O14925;Q5SRD1	B1APJ0;O14925;Q5SRD1	Mitochondrial import inner membrane translocase subunit Tim23;Putative mitochondrial import inner membrane translocase subunit Tim23B	TIMM23;TIMM23B	Color2 [DarkGray]	1	4					1	1	1	23.8	23.8	23.8	17.858	0	4.1551	3176600	2	NaN	18.339	17.7773	17.7755	18.3964	NaN	18.5468	18.1688
+	1.50584	0.843308	B1AQP2;Q9UHV9	B1AQP2;Q9UHV9	Prefoldin subunit 2	PFDN2	Color2 [DarkGray]	1	4					9	9	9	64.3	64.3	64.3	16.648	0	40.567	10326000	61	18.5793	18.3882	18.6692	18.6672	20.1747	19.5904	18.894	19.018
	1.42055	-0.443084	B2R491;P62701;Q96IR1;Q53HV1;C9JEH7;A4FU11;Q496E4;P22090;B7Z1M6;Q53HI6;Q8TD47	B2R491;P62701;Q96IR1;Q53HV1	40S ribosomal protein S4;40S ribosomal protein S4, X isoform	RPS4X	Color2 [DarkGray]	1	4					29	29	29	75.7	75.7	75.7	29.597	0	210.43	274940000	321	24.0139	23.792	24.2696	24.012	23.3008	23.414	23.7044	23.896
+	1.55818	-0.726748	H7C2W9;C9JU56;B7Z4E3;B2R4C1;B7Z4C8;P62899;B8ZZK4;Q76N53	H7C2W9;C9JU56;B7Z4E3;B2R4C1;B7Z4C8;P62899;B8ZZK4	60S ribosomal protein L31	RPL31	Color2 [DarkGray]	1	4					8	8	8	48.1	48.1	48.1	12.701	0	70.015	64773000	92	21.6054	21.6561	21.7459	22.5493	20.8912	21.2757	21.0567	21.4261
+	2.74609	0.577341	Q2LE71;B2R4D5;O15145;B4DM63;C9JZD1;F8VR50	Q2LE71;B2R4D5;O15145;B4DM63;C9JZD1	Actin-related protein 2/3 complex subunit 3	ARPC3	Color2 [DarkGray]	1	4					8	8	8	36.5	36.5	36.5	20.564	0	14.531	26509000	42	19.8776	20.1906	20.2867	20.1791	20.6225	20.8545	20.5909	20.7754
	0.776355	0.467228	F5H459;B2R4I8;Q92572	F5H459;B2R4I8;Q92572	AP-3 complex subunit sigma-1	AP3S1	Color2 [DarkGray]	1	4					1	1	1	9.3	9.3	9.3	18.771	0.00073475	2.5374	408560	3	NaN	14.9642	14.7838	14.0004	15.2364	14.6762	15.1225	15.165
	0.568931	-0.67352	K7EK07;B2R6Y1;B2R4P9;P84243;K7EMV3;B4E380;B4DEB1;K7ES00;A8K4Y7;A0A1X8XL64;Q16695;Q6TXQ4;K7EP01;Q6NXT2	K7EK07;B2R6Y1;B2R4P9;P84243;K7EMV3;B4E380;B4DEB1;K7ES00;A8K4Y7;A0A1X8XL64;Q16695;Q6TXQ4	Histone H3;Histone H3.3;Histone H3.1t	H3F3B;H3F3A;HIST3H3	Color2 [DarkGray]	1	4					11	2	2	53	25	25	14.914	0	34.894	827880000	24	25.8057	27.0837	25.1751	24.6963	25.6068	24.7351	24.8426	24.8821
+	1.78578	-0.854742	B2R4R0;P62805;Q0VAS5;Q6B823	B2R4R0;P62805;Q0VAS5	Histone H4	HIST1H4H;HIST1H4A	Color2 [DarkGray]	1	4					22	22	22	68.9	68.9	68.9	11.367	0	103.99	2058800000	565	27.0885	27.0684	26.9821	27.0477	25.9708	25.9049	25.9276	26.9644
	0.441304	-0.230066	B2R4R9;P62857	B2R4R9;P62857	40S ribosomal protein S28	RPS28	Color2 [DarkGray]	1	4					8	8	8	60.9	60.9	60.9	7.8409	0	54.206	170490000	141	22.9352	23.2796	23.1448	23.4026	22.7618	22.6428	22.8589	23.5784
	1.24123	-0.891853	B2R4S9;P62807;Q0D2M2	B2R4S9;P62807;Q0D2M2	Histone H2B;Histone H2B type 1-C/E/F/G/I	HIST1H2BI;HIST1H2BC	Color2 [DarkGray]	1	4					21	21	0	83.3	83.3	0	13.906	0	107.03	5959500000	633	28.5581	28.0769	27.2687	28.7003	27.3601	27.016	26.8809	27.7794
	0.124973	0.160567	B2R4W8;P62244;I3L3P7;A8K7H3;I3L246;H3BV27;I3L303;H3BVC7	B2R4W8;P62244;I3L3P7;A8K7H3;I3L246	40S ribosomal protein S15a	hCG_1994130;RPS15A	Color2 [DarkGray]	1	4					12	12	5	70	70	30	14.839	0	48.047	53392000	139	20.8793	20.9613	22.0692	20.9563	20.7896	20.6275	22.0048	22.0865
+	2.12757	-1.67319	V9HWH9;B2R5H0;P31949	V9HWH9;B2R5H0;P31949	Protein S100;Protein S100-A11;Protein S100-A11, N-terminally processed	HEL-S-43;S100A11	Color2 [DarkGray]	1	4					4	4	4	36.2	36.2	36.2	11.74	0	140.39	8358000	20	18.7407	19.2073	19.4795	20.0063	18.3611	17.3748	16.9178	18.0874
	0.330921	-0.210137	B2R5T5;P10644;Q68DQ4;K7EPB2;K7EM13;K7EIE5;K7EID3;K7EJ40;K7EK41;Q15300;K7EMZ6;K7EMU2;A6YCE1;K7EKR1;Q96P62;K7EQK3;A6YCE2;X6RAV4;H7BYW5;C9JSK5;A0A024R802;B4DM81;A8K099;P31321;K7EPR5;Q6NS41	B2R5T5;P10644;Q68DQ4;K7EPB2	cAMP-dependent protein kinase type I-alpha regulatory subunit;cAMP-dependent protein kinase type I-alpha regulatory subunit, N-terminally processed	PRKAR1A;DKFZp779L0468	Color2 [DarkGray]	1	4					18	18	18	49.1	49.1	49.1	42.981	0	79.615	53178000	149	21.7113	21.6722	21.3573	21.2895	20.727	21.5699	21.8306	21.0623
	0.139793	0.0551205	G3V4W0;B4DY08;B2R5W2;G3V4C1;B3KX96;G3V2D6;G3V251;G3V5X6;G3V3K6	G3V4W0;B4DY08;B2R5W2;G3V4C1;B3KX96;G3V2D6;G3V251		HNRNPC	Color2 [DarkGray]	1	4					24	24	3	60.7	60.7	9.2	28.916	0	235.4	433800000	299	24.0054	24.5273	24.5323	24.6166	24.5185	24.3571	24.5979	24.4286
	0.716085	0.560718	B4DE89;B4DSE2;B4E0C7;Q53HP2;B2R608;D3DQU2;O14773;B4DIV8	B4DE89;B4DSE2;B4E0C7;Q53HP2;B2R608;D3DQU2;O14773;B4DIV8	Tripeptidyl-peptidase 1	TPP1	Color2 [DarkGray]	1	4					5	5	5	32.1	32.1	32.1	37.804	0	43.944	23231000	22	19.9724	19.6876	19.7832	19.5265	19.674	19.65	20.9444	20.9442
	0.096499	-0.0513976	Q96IN7;B4DDC8;B3KXL8;Q6IAU5;B2R665;O15355;Q59GB2	Q96IN7;B4DDC8;B3KXL8;Q6IAU5;B2R665;O15355;Q59GB2	Protein phosphatase 1G	PPM1G	Color2 [DarkGray]	1	4					2	2	2	12.3	12.3	12.3	36.351	0.0014134	2.1569	820800	10	15.529	15.4238	15.5392	15.5448	15.3369	15.9651	15.487	15.0421
	0.600499	-0.514021	B2R6A9;Q9BW71;B3KQL0	B2R6A9;Q9BW71	HIRA-interacting protein 3	HIRIP3	Color2 [DarkGray]	1	4					6	6	6	12.4	12.4	12.4	61.884	0	8.3749	3741100	33	17.3554	17.6696	17.998	18.2366	17.7168	17.3511	16.2816	17.8539
+	1.9264	-0.536821	B7Z6B3;B2R6C4;Q00765;B7Z2A3;B7Z332;B7Z510;H0Y8J8;E2QRG8	B7Z6B3;B2R6C4;Q00765;B7Z2A3	Receptor expression-enhancing protein;Receptor expression-enhancing protein 5	REEP5	Color2 [DarkGray]	1	4					7	7	7	31.4	31.4	31.4	17.758	0	10.82	8104000	51	19.0384	18.7021	18.8147	19.3304	18.3541	18.5126	18.3154	18.5561
	0.936567	-0.859382	B4DKX4;B2R6E2;Q53EL6;Q5VZS7	B4DKX4;B2R6E2;Q53EL6	Programmed cell death protein 4	PDCD4	Color2 [DarkGray]	1	4					9	9	9	32.1	32.1	32.1	50.228	0	18.795	15710000	30	19.1889	20.2462	20.7455	19.9678	19.8139	18.4889	18.7174	19.6906
+	3.00842	-1.67155	B2R6F3;P84103;A0A087X2D0	B2R6F3;P84103;A0A087X2D0	Serine/arginine-rich splicing factor 3	SFRS3;SRSF3	Color2 [DarkGray]	1	4					10	9	9	51.2	51.2	51.2	19.329	0	20.11	208910000	175	23.9128	23.833	23.7501	24.363	22.1203	22.7237	22.6461	21.6826
	0.721595	0.726249	C9J3L8;C9J5W0;B2R6N9;E9PAL7;C9IZQ1;P43307	C9J3L8;C9J5W0;B2R6N9;E9PAL7;C9IZQ1;P43307	Translocon-associated protein subunit alpha	SSR1	Color2 [DarkGray]	1	4					2	2	2	8.7	8.7	8.7	29.573	0	24.491	2844500	10	17.1286	16.9944	17.5345	15.3391	17.5506	17.2219	17.5964	17.5326
	1.32131	0.571001	Q53FC7;B3KSM6;B2R6X5;P17066;B4DHP5;P48741	Q53FC7;B3KSM6;B2R6X5;P17066;B4DHP5	Heat shock 70 kDa protein 6	HSPA6	Color2 [DarkGray]	1	4					15	2	2	17.4	3.7	3.7	71.003	0	11.843	23818000	30	19.9312	19.6472	20.3659	19.8122	20.7495	20.1456	20.2954	20.8501
	0	0.190875	B4DXX1;B2R713;Q7Z2T5	B4DXX1;B2R713;Q7Z2T5	TRMT1-like protein	TRMT1L	Color2 [DarkGray]	1	4					1	1	1	3.8	3.8	3.8	65.033	0	2.8565	663530	1	NaN	NaN	NaN	16.7071	NaN	NaN	16.9816	16.8144
	1.33136	-0.768079	Q53GV6;B2R791;O43395;B4DM28;B4DLS8	Q53GV6;B2R791;O43395;B4DM28;B4DLS8	U4/U6 small nuclear ribonucleoprotein Prp3	PRPF3	Color2 [DarkGray]	1	4					6	6	6	12.3	12.3	12.3	77.44	0	6.9185	4608300	11	18.6016	18.7529	17.7689	17.9928	16.9798	17.655	17.9114	17.4977
	0.12705	-0.0990901	B4E1J7;B2R7C2;O43264	B4E1J7;B2R7C2;O43264	Centromere/kinetochore protein zw10 homolog	ZW10	Color2 [DarkGray]	1	4					2	2	2	3.7	3.7	3.7	70.188	0.00074963	2.7568	617970	11	15.2181	15.0442	15.0067	15.0313	15.0642	15.6333	14.9782	14.2282
+	1.88518	-0.636764	B2R7T8;P47756;B1AK85;B1AK87;B1AK88;B4DWA6;Q7L4N0	B2R7T8;P47756;B1AK85;B1AK87;B1AK88;B4DWA6	F-actin-capping protein subunit beta	CAPZB	Color2 [DarkGray]	1	4					8	8	8	44.1	44.1	44.1	30.656	0	15.055	9514000	60	19.3008	19.4127	19.13	19.3535	18.7703	19.025	18.6531	18.2015
	0.151328	-0.116283	Q6IAP9;Q5T1M7;B2R7V4;Q59EL4;O43172	Q6IAP9;Q5T1M7;B2R7V4;Q59EL4;O43172	U4/U6 small nuclear ribonucleoprotein Prp4	PRPF4	Color2 [DarkGray]	1	4					9	9	9	23.2	23.2	23.2	58.306	0	13.647	6411500	34	18.6169	18.3891	18.3378	18.3972	17.5174	18.5931	18.8393	18.3261
	0.537924	-0.326594	B2R7W0;P13995;B4DY35;B9A062;B8ZZU9	B2R7W0;P13995;B4DY35;B9A062	Bifunctional methylenetetrahydrofolate dehydrogenase/cyclohydrolase, mitochondrial;NAD-dependent methylenetetrahydrofolate dehydrogenase;Methenyltetrahydrofolate cyclohydrolase	MTHFD2	Color2 [DarkGray]	1	4					9	9	9	41.3	41.3	41.3	37.32	0	43.627	20839000	56	20.3449	20.5436	19.8499	20.3198	20.1777	20.3279	19.2472	19.999
	0.732576	-0.481519	B2R7W3;O75934;Q53HE3	B2R7W3;O75934;Q53HE3	Pre-mRNA-splicing factor SPF27	BCAS2	Color2 [DarkGray]	1	4					8	8	8	50.7	50.7	50.7	26.131	0	40.244	17228000	37	19.9292	20.4645	19.8486	19.9759	18.818	19.8791	20.1476	19.4475
	0.27819	0.0842848	B2R7W4;O43390;Q0VGD6;Q6MZS5;B4DMB1;B4DT28;B4DMD1;A0A286YEZ8;Q7Z334	B2R7W4;O43390;Q0VGD6;Q6MZS5;B4DMB1;B4DT28;B4DMD1	Heterogeneous nuclear ribonucleoprotein R	HNRNPR;HNRPR;DKFZp686A13234	Color2 [DarkGray]	1	4					21	14	14	33.5	24	24	70.901	0	93.716	32922000	119	20.7674	20.9016	20.6219	20.6318	21.0101	20.9844	20.5893	20.6761
	1.27792	-0.213022	B2R7X3;Q13112	B2R7X3;Q13112	Chromatin assembly factor 1 subunit B	CHAF1B	Color2 [DarkGray]	1	4					19	19	19	48.1	48.1	48.1	61.518	0	99	51405000	149	21.4672	21.6218	21.5327	21.5535	21.2559	21.4427	21.4897	21.1349
	0.715678	0.480101	B2R802;P09012;M0R221;M0R2B8;M0QZG7;M0R0G9;M0QXK2;M0R268;B4DDC7	B2R802;P09012;M0R221;M0R2B8;M0QZG7;M0R0G9;M0QXK2;M0R268	U1 small nuclear ribonucleoprotein A	SNRPA	Color2 [DarkGray]	1	4					5	4	4	28.4	25.5	25.5	31.307	0	6.6492	5334500	31	17.267	17.9786	18.3663	17.5821	18.4006	17.6193	18.4965	18.5981
	1.01253	-0.226923	B2R8R5;Q13263;M0R0K9;M0R3C0;M0R2I3	B2R8R5;Q13263	Transcription intermediary factor 1-beta	TRIM28	Color2 [DarkGray]	1	4					33	33	33	47.9	47.9	47.9	88.559	0	109.27	135970000	268	23.012	23.1345	22.8503	22.8397	22.7225	22.9894	22.6509	22.5659
+	2.15235	-0.778275	V9HW51;B2R960;O43396;Q59G46;K7ER96;B3KT45;K7EML9;K7EKG2;K7EPB7;K7EME7	V9HW51;B2R960;O43396;Q59G46;K7ER96;B3KT45	Thioredoxin-like protein 1	HEL-S-114;TXNL1	Color2 [DarkGray]	1	4					8	8	8	33.9	33.9	33.9	32.251	0	11.928	8698900	57	19.2959	19.2297	19.1886	19.3558	18.7497	18.8723	18.083	18.2521
	0.703777	-0.867463	B4E1S3;B2R9T9;Q9BVC6	B4E1S3;B2R9T9;Q9BVC6	Transmembrane protein 109	TMEM109	Color2 [DarkGray]	1	4					3	3	3	9.8	9.8	9.8	24.983	0.00071429	2.27	1430400	8	17.1107	15.378	15.8564	17.5752	15.1464	15.3849	15.4133	16.5057
+	2.35894	-1.64246	B2RA15;Q9H160;C9J4X5;B2R9K5;Q96EU6	B2RA15;Q9H160;C9J4X5	Inhibitor of growth protein;Inhibitor of growth protein 2	ING2	Color2 [DarkGray]	1	4					3	3	3	19.6	19.6	19.6	32.736	0	10.5	9401700	11	20.0836	19.4873	19.05	19.693	18.2562	18.602	17.6074	17.2786
	0	0.961687	Q5TBH6;Q5TBH8;Q53H08;Q53FI2;B2RAG5;Q59EC9;O15228	Q5TBH6;Q5TBH8;Q53H08;Q53FI2;B2RAG5;Q59EC9;O15228	Dihydroxyacetone phosphate acyltransferase	GNPAT	Color2 [DarkGray]	1	4					1	1	1	10.4	10.4	10.4	25.225	0.006398	1.3952	411700	1	NaN	NaN	16.4192	NaN	NaN	NaN	17.3808	NaN
	0.941232	-0.74557	B2RAH5;O14974;H0YIM2;H0YIS3;F8VZN8;A0A024RBF1;A0A0U1RQZ1;H0YIS4;H0YHI8;F8VW28;H0YHL8	B2RAH5;O14974;H0YIM2;H0YIS3;F8VZN8;A0A024RBF1	Protein phosphatase 1 regulatory subunit;Protein phosphatase 1 regulatory subunit 12A	PPP1R12A	Color2 [DarkGray]	1	4					6	6	6	7.6	7.6	7.6	115.33	0	6.1436	2462900	12	16.8206	17.1202	17.416	17.9468	16.161	17.0994	17.1695	15.8914
	0.4636	-0.32225	H3BUR4;B2RAR2;Q9ULX3	H3BUR4;B2RAR2;Q9ULX3	RNA-binding protein NOB1	NOB1	Color2 [DarkGray]	1	4					1	1	1	22.7	22.7	22.7	7.5737	0	3.154	787990	6	16.2669	15.8396	16.0601	16.0218	NaN	16.166	NaN	15.2837
	0.566115	-0.412755	B2RB89;P22694;A0A0A0MS54;B4E2L0;B7ZA00;A0A087WVC4;B1APG1;B1APG0;B1APG2;B1APF8;B1APF9;B1APG3;B1APF7	B2RB89;P22694;A0A0A0MS54;B4E2L0;B7ZA00;A0A087WVC4	cAMP-dependent protein kinase catalytic subunit beta	PRKACB	Color2 [DarkGray]	1	4					16	4	4	44.7	19.1	19.1	40.622	0	8.8887	4978700	24	18.2825	17.9641	17.7964	18.2516	17.0247	18.1332	18.2858	17.1999
+	2.2414	-1.20583	C9J366;P0DPB3;B2RBH3;B3KU38;A0A1W2PR91;A0A1W2PQT1;F8WDG0;A0A1W2PPY3;C9JWG6	C9J366;P0DPB3;B2RBH3;B3KU38;A0A1W2PR91;A0A1W2PQT1		IQCJ-SCHIP1	Color2 [DarkGray]	1	4					4	4	4	15.5	15.5	15.5	49.37	0	12.45	5837500	14	18.6876	19.1164	18.3041	19.0294	17.536	18.2081	17.3634	17.2068
	0.301686	-0.179954	B2RBI2;Q96A49;B4E1C9;Q53GS5;B4DHY7	B2RBI2;Q96A49;B4E1C9;Q53GS5;B4DHY7	Synapse-associated protein 1	SYAP1	Color2 [DarkGray]	1	4					4	4	4	16.2	16.2	16.2	39.905	0	47.327	6047300	23	18.1357	18.3781	18.6407	18.587	18.4586	18.0111	18.7719	17.7801
+	1.77902	-0.885597	Q6DHZ8;B2RBM8;Q9H2P0	Q6DHZ8;B2RBM8;Q9H2P0	Activity-dependent neuroprotector homeobox protein	ADNP	Color2 [DarkGray]	1	4					3	3	3	4.9	4.9	4.9	123.45	0	6.6135	1673900	14	16.9546	17.246	16.606	16.6559	16.2856	16.4097	15.7823	15.4426
	0.331071	-0.114182	B2RBR9;Q14974;J3QR48;B7Z752;B7Z5M1;J3KTM9;J3QKQ5	B2RBR9;Q14974;J3QR48	Importin subunit beta-1	KPNB1	Color2 [DarkGray]	1	4					12	12	12	16.6	16.6	16.6	97.183	0	52.524	24049000	59	20.7395	20.2922	20.3194	20.1894	20.4746	20.3134	20.2133	20.0824
	0	0.714856	H0YIP2;Q53F98;B2RBY4;P49642	H0YIP2;Q53F98;B2RBY4;P49642	DNA primase;DNA primase small subunit	PRIM1	Color2 [DarkGray]	1	4					1	1	1	17.1	17.1	17.1	18.022	0.0014075	2.136	1415900	3	17.5043	17.9903	16.3822	17.631	NaN	18.0918	NaN	NaN
	0.794964	0.834568	B4E266;B4DER1;B2RCM2;Q9P2J5;Q9H8E3;Q6NVI4;Q9NPU8;Q9HAM7;B3KXA9;Q0VGM8;Q9P0T1;A0A087WXY1;Q9NVP8;Q9NVC0	B4E266;B4DER1;B2RCM2;Q9P2J5;Q9H8E3	Leucine--tRNA ligase, cytoplasmic	LARS	Color2 [DarkGray]	1	4					13	13	13	15	15	15	129.19	0	50.722	10807000	38	18.396	18.2234	18.9578	18.3041	19.0392	18.06	19.7732	20.3472
	0	-0.767441	Q5JZ02;B2RCM6;Q96S44	Q5JZ02;B2RCM6;Q96S44	TP53-regulating kinase	TP53RK	Color2 [DarkGray]	1	4					1	1	1	17.4	17.4	17.4	13.659	0.0039474	1.5511	313000	1	15.6964	15.5534	NaN	15.1111	14.6862	NaN	NaN	NaN
	0.271619	-0.262935	D6RE83;V9HW74;B2RD14;P09936;D6RF53;D6R974;D6R956;A6NLJ7	D6RE83;V9HW74;B2RD14;P09936;D6RF53;D6R974;D6R956	Ubiquitin carboxyl-terminal hydrolase;Ubiquitin carboxyl-terminal hydrolase isozyme L1	UCHL1;HEL-117	Color2 [DarkGray]	1	4					3	3	3	13	13	13	23.174	0.00073855	2.574	1635400	10	16.7284	16.942	16.4568	17.1158	17.3763	16.9616	15.7761	16.0773
+	2.33966	-0.419749	B2RD27;P51665;B4DXI8;H3BNT7;H3BTM8;H3BQV2	B2RD27;P51665;B4DXI8;H3BNT7;H3BTM8	26S proteasome non-ATPase regulatory subunit 7	PSMD7	Color2 [DarkGray]	1	4					13	13	13	53.4	53.4	53.4	37.011	0	87.212	39625000	115	21.306	21.3549	21.2435	21.2153	20.98	20.974	20.8896	20.597
	0.353752	-0.247304	B2RDE8;P51858;A8K8G0;B7Z958;B7Z525	B2RDE8;P51858;A8K8G0;B7Z958	Hepatoma-derived growth factor	HDGF	Color2 [DarkGray]	1	4					7	6	6	32.5	28.3	28.3	26.805	0	5.3206	5111600	17	18.085	18.0698	18.1769	18.5723	18.5624	18.3168	17.3739	17.6616
+	2.72287	3.05883	B2RDJ6;O76071;B4DRZ6	B2RDJ6;O76071;B4DRZ6	Probable cytosolic iron-sulfur protein assembly protein CIAO1	CIAO1	Color2 [DarkGray]	1	4					7	7	7	33.6	33.6	33.6	37.78	0	13.373	3197800	16	14.5026	14.7498	14.8368	15.3279	18.3817	16.9651	17.0442	19.2615
	0.151544	-0.307455	B2RDK6;D3DR65;O75477;B0QZ43;B4DPN7	B2RDK6;D3DR65;O75477;B0QZ43;B4DPN7	Erlin-1	SPFH1;ERLIN1	Color2 [DarkGray]	1	4					8	3	3	25.1	12.7	12.7	38.911	0	8.7009	2398300	7	17.0851	17.3762	16.4949	17.2681	14.7362	16.977	18.3679	16.9133
+	1.41061	-1.20078	Q8N1H4;B2RDQ3;P62995;Q68DZ9;Q59GA1;H7BXF3;H7C2L4	Q8N1H4;B2RDQ3;P62995;Q68DZ9;Q59GA1;H7BXF3	Transformer-2 protein homolog beta	TRA2B;DKFZp686F18120	Color2 [DarkGray]	1	4					19	19	19	58.7	58.7	58.7	29.201	0	102.17	72894000	121	21.6186	22.6017	22.6198	22.4664	21.0437	20.2757	22.1609	21.0231
	0.311199	0.385318	P0DP25;P0DP24;P0DP23;B4DJ51;B2RDW0;H0Y7A7;Q9BRL5;E7ETZ0;E7EMB3;Q96HY3;G3V361;A8K1M2;G3V226;M0QZ52;F8WBR5;G3V479	P0DP25;P0DP24;P0DP23;B4DJ51;B2RDW0;H0Y7A7;Q9BRL5;E7ETZ0;E7EMB3;Q96HY3;G3V361;A8K1M2		CALM3;CALM2;CALM1	Color2 [DarkGray]	1	4					10	10	10	55.7	55.7	55.7	16.837	0	139.2	160230000	132	21.7921	22.831	23.7513	22.4909	23.2912	22.1668	23.2563	23.6925
+	1.69356	2.35638	Q5M7Z9;B2RDX5;Q53GX7;P26639;B4DKZ9;B3KTN2;B7ZLP8;A2RTX5;D6RCA5;D6R9F8;D6RDJ6	Q5M7Z9;B2RDX5;Q53GX7;P26639;B4DKZ9;B3KTN2	Threonine--tRNA ligase, cytoplasmic	TARS	Color2 [DarkGray]	1	4					12	12	12	22.9	22.9	22.9	78.605	0	32.701	11298000	31	16.9214	17.0637	18.4273	15.9991	18.6068	18.3808	20.3066	20.5428
	1.28226	0.582837	Q5JSK7;Q5JSK8;Q5JSL0;Q5JSK6;B2RE40;P82970;Q5JSK9	Q5JSK7;Q5JSK8;Q5JSL0;Q5JSK6;B2RE40;P82970;Q5JSK9	High mobility group nucleosome-binding domain-containing protein 5	HMGN5	Color2 [DarkGray]	1	4					3	3	3	56.2	56.2	56.2	9.9522	0	37.783	5240900	33	17.3927	17.7844	17.8734	17.2371	17.8641	17.8291	18.6012	18.3244
	0.738709	0.300239	B2RE46;P04844;B4DJL0;F2Z3K5;Q5JYR4;Q5JYR7	B2RE46;P04844;B4DJL0	Dolichyl-diphosphooligosaccharide--protein glycosyltransferase subunit 2	RPN2	Color2 [DarkGray]	1	4					5	5	5	12.2	12.2	12.2	69.333	0	12.209	2708600	10	17.2139	17.7118	17.8135	17.2998	17.98	NaN	17.639	17.811
	1.55743	-0.347879	D5MQE1;B2RE59;Q92600;F8WBZ6;B4DJE1	D5MQE1;B2RE59;Q92600;F8WBZ6;B4DJE1	Cell differentiation protein RCD1 homolog	RQCD1	Color2 [DarkGray]	1	4					2	2	2	9.4	9.4	9.4	33.631	0.0045932	1.5382	785530	3	15.6038	15.5443	15.38	15.578	15.2744	15.4238	15.0979	14.9185
+	2.16659	0.504092	B2RMQ4;Q8WWK9	B2RMQ4;Q8WWK9	Cytoskeleton-associated protein 2	CKAP2	Color2 [DarkGray]	1	4					1	1	1	1.9	1.9	1.9	76.885	0.0080846	1.2275	694150	10	NaN	15.3757	15.3251	15.2944	16.0504	15.8381	15.5897	15.865
	0.338698	0.196301	F1T0K4;F5H269;B2RWN7;Q9Y485;D3DT08;E7EMZ0;Q05C95	F1T0K4;F5H269;B2RWN7;Q9Y485	DmX-like protein 1	DMXL1	Color2 [DarkGray]	1	4					9	9	9	5.2	5.2	5.2	318.64	0	13.045	4185700	28	17.5407	17.78	17.7425	17.1178	17.4025	17.4864	17.8111	18.2663
+	4.56279	-1.58696	B2RWP4;E7EMZ9;E9PBC6;B7ZMJ9;O95359;Q4VXL4;D6RAA5;Q4VXL8;H0Y911;E9PGB3;A0A0U1RRM9;B7Z396;H0Y9C3;H0Y9Y7;H0YA73;H0Y8P9	B2RWP4;E7EMZ9;E9PBC6;B7ZMJ9;O95359;Q4VXL4;D6RAA5;Q4VXL8	Transforming acidic coiled-coil-containing protein 2	TACC2	Color2 [DarkGray]	1	4					51	51	48	21.6	21.6	21.3	296.74	0	232.22	228590000	448	24.384	24.1156	24.1231	24.2502	22.772	22.6664	22.8154	22.2712
+	2.68769	-0.955624	H0YA93;B2ZZ87;Q86UW6	H0YA93;B2ZZ87;Q86UW6	NEDD4-binding protein 2	N4BP2	Color2 [DarkGray]	1	4					5	5	5	6.8	6.8	6.8	158.05	0	24.087	4012700	24	18.1512	18.617	17.8755	18.1217	17.146	17.4748	17.3101	17.0119
	0.0724889	0.0302799	B3KM58;B8ZZC5;H7BZD1;B8ZZA8;Q68D38;Q53TX0;A8K132;O94925	B3KM58;B8ZZC5;H7BZD1;B8ZZA8;Q68D38;Q53TX0;A8K132;O94925	Glutaminase kidney isoform, mitochondrial	GLS;DKFZp686O15119	Color2 [DarkGray]	1	4					2	2	2	8.4	8.4	8.4	41.135	0.0092025	1.1826	1274400	4	16.189	16.4592	16.4466	15.8604	16.2853	16.4008	16.1595	16.2307
	0.682831	-0.191318	B3KM81;Q59E88;Q53G26;Q96EY1	B3KM81;Q59E88;Q53G26;Q96EY1	DnaJ homolog subfamily A member 3, mitochondrial	DNAJA3	Color2 [DarkGray]	1	4					5	5	5	16.1	16.1	16.1	49.583	0	4.0625	5369900	18	18.2476	18.2627	18.1536	18.4239	18.386	18.1299	18.0126	17.794
	0.171956	-0.175893	B3KM97;Q9NZ01;M0R3C3;B3KSQ1;M0QXM3	B3KM97;Q9NZ01;M0R3C3;B3KSQ1	Very-long-chain enoyl-CoA reductase	TECR	Color2 [DarkGray]	1	4					4	4	4	13.3	13.3	13.3	36.053	0	3.6909	2840700	11	17.9685	17.4193	16.6083	17.7382	NaN	17.6214	16.8971	17.2546
	0	NaN	B3KN48;Q5TB80	B3KN48;Q5TB80	Centrosomal protein of 162 kDa	CEP162	Color2 [DarkGray]	1	4					1	1	1	1	1	1	92.916	0.0076142	1.3533	0	2	NaN	NaN	NaN	NaN	NaN	NaN	NaN	NaN
+	1.29804	-1.14832	B3KN59;O95816;B3KM36	B3KN59;O95816;B3KM36	BAG family molecular chaperone regulator 2	BAG2	Color2 [DarkGray]	1	4					10	10	10	72	72	72	23.748	0	23.285	10731000	42	19.6211	20.0552	18.7762	19.8888	18.698	19.0841	18.6098	17.3562
	0.0819335	-0.0586474	B3KNG9;B3KQG6;O95373	B3KNG9;B3KQG6;O95373	Importin-7	IPO7	Color2 [DarkGray]	1	4					1	1	1	4.4	4.4	4.4	22.772	0.0039656	1.5706	296500	6	14.5755	14.3385	13.9196	13.4846	13.9965	14.2507	14.0504	13.786
	0.948031	-0.429803	B3KNI8;B3KNI2;Q9UMX0;Q59FJ2;A0A024R258;H0YDS0;D3DVA8;B4DM19;B4DZF1;B4DZF6;Q59F94;Q9NRR5;Q9UHD9	B3KNI8;B3KNI2;Q9UMX0;Q59FJ2;A0A024R258	Ubiquilin-1	UBQLN1	Color2 [DarkGray]	1	4					4	4	4	13.6	13.6	13.6	62.546	0	38.156	8192900	7	18.7892	19.282	18.8921	19.1153	19.0835	18.6749	18.1041	18.4969
	0.803589	0.345245	B3KNN7;Q96N86;Q8N9M2;Q6IBN0;O43242;B4DEB0;B4DV84;B4DPM7;O95325;H0YGV8	B3KNN7;Q96N86;Q8N9M2;Q6IBN0;O43242;B4DEB0;B4DV84;B4DPM7	26S proteasome non-ATPase regulatory subunit 3	PSMD3	Color2 [DarkGray]	1	4					18	18	18	41.6	41.6	41.6	57.232	0	68.633	25466000	84	20.1871	20.2171	20.4375	19.919	20.3432	20.1574	21.0073	20.6338
	1.2334	-0.597255	B3KNP0;D3DQS4;Q8N3X1	B3KNP0;D3DQS4;Q8N3X1	Formin-binding protein 4	FNBP4	Color2 [DarkGray]	1	4					1	1	1	1.6	1.6	1.6	99.856	0.0014025	2.0975	113990	2	12.6997	13.254	12.5815	12.922	11.8067	12.1827	12.8196	12.2592
	0.128568	0.173386	B7Z4M5;Q6U7G8;B7Z2V8;B3KNU0;P52306;D6RHZ7;D6RHH8	B7Z4M5;Q6U7G8;B7Z2V8;B3KNU0;P52306;D6RHZ7;D6RHH8	Rap1 GTPase-GDP dissociation stimulator 1	RAP1GDS1	Color2 [DarkGray]	1	4					2	2	2	8.6	8.6	8.6	52.426	0.00073964	2.5957	1049800	3	17.2641	NaN	16.502	17.793	17.3541	17.3654	NaN	NaN
+	2.52166	-2.23569	D9YZV9;B3KNX8;B4DMK8;D6W5D9;Q9H165;Q53TE8;A0A0J9YYJ9;A0A0J9YXG2;B3KRW8;Q53TS1	D9YZV9;B3KNX8;B4DMK8;D6W5D9;Q9H165;Q53TE8;A0A0J9YYJ9;A0A0J9YXG2;B3KRW8;Q53TS1	B-cell lymphoma/leukemia 11A	BCL11A	Color2 [DarkGray]	1	4					2	2	2	5.6	5.6	5.6	83.86	0.0007446	2.6775	828190	4	16.732	16.6628	15.4287	16.4226	13.7683	14.5835	NaN	13.8757
	0.0984429	-0.0368293	H0YN07;H0YMR4;B4DXR7;B3KPY9;Q6I9Y8;B3KSQ4;Q59H62;D3DS63;B3KTB3;B3KT38;B3KPS9;B3KQ33;Q59FI4;Q8TEX9	H0YN07;H0YMR4;B4DXR7;B3KPY9;Q6I9Y8;B3KSQ4;Q59H62;D3DS63;B3KTB3;B3KT38;B3KPS9;B3KQ33;Q59FI4;Q8TEX9	Importin-4	IPO4	Color2 [DarkGray]	1	4					1	1	1	7.7	7.7	7.7	33.154	0.0033223	1.6154	744300	1	NaN	16.5364	16.3312	16.2005	16.3673	NaN	16.2711	NaN
	0.321933	-0.407088	Q9P0G0;H0YI36;B3KQ74;R4GN15;Q6ZN13;J3KPQ4;Q9BRR9	Q9P0G0;H0YI36;B3KQ74;R4GN15;Q6ZN13;J3KPQ4;Q9BRR9	Rho GTPase-activating protein 9	ARHGAP9	Color2 [DarkGray]	1	4					1	1	1	10.1	10.1	10.1	11.13	0.0080495	1.2093	628950	8	15.442	15.4281	16.4926	NaN	14.9389	14.7297	15.458	16.3955
	1.16069	-0.537283	B3KQQ3;O60568;Q9UG85;H7C2S8;H7C2V1;H7C0B8	B3KQQ3;O60568;Q9UG85	Procollagen-lysine,2-oxoglutarate 5-dioxygenase 3	PLOD3;DKFZp564O1822	Color2 [DarkGray]	1	4					5	5	5	9.8	9.8	9.8	84.643	0	6.24	3154800	13	17.689	18.1225	17.3346	17.3783	17.3776	17.3353	16.9642	16.6982
	0.415369	-0.279965	B3KQT9;V9HVY3;P30101;B3KQT2;B4DDM1;B4DJ98	B3KQT9;V9HVY3;P30101;B3KQT2;B4DDM1	Protein disulfide-isomerase;Protein disulfide-isomerase A3	HEL-S-269;PDIA3	Color2 [DarkGray]	1	4					13	13	10	37.1	37.1	29.4	54.102	0	28.601	24487000	82	20.5296	20.4888	20.3091	20.6319	20.786	20.625	19.8096	19.6189
	1.21103	0.207284	B3KR97;Q5SW96;Q9H7R8	B3KR97;Q5SW96;Q9H7R8	Low density lipoprotein receptor adapter protein 1	LDLRAP1	Color2 [DarkGray]	1	4					2	2	2	8.4	8.4	8.4	33.899	0	6.4251	2144400	8	16.6106	16.4911	16.3095	16.701	16.7433	16.81	16.6553	16.7328
	1.24073	-0.365111	B3KRK2;J3KNN5;Q9UJV9;Q53HI2;H0Y8L8	B3KRK2;J3KNN5;Q9UJV9;Q53HI2	Probable ATP-dependent RNA helicase DDX41	DDX41	Color2 [DarkGray]	1	4					5	5	5	12.5	12.5	12.5	55.409	0	10.103	1917900	26	16.987	16.9731	16.9702	16.5491	16.225	16.7685	16.5656	16.4599
	0.774256	-0.488346	Q6IB98;B3KS98;O15372;Q5BKY2;A0A087WZK9;Q53HR0;Q53HG0;E5RJT0;E5RGU4;B4DJN9;E5RFH0;E5RFW7;E5RHC7;E5RH59	Q6IB98;B3KS98;O15372;Q5BKY2;A0A087WZK9;Q53HR0;Q53HG0;E5RJT0	Eukaryotic translation initiation factor 3 subunit H	EIF3S3;EIF3H	Color2 [DarkGray]	1	4					28	28	28	87.2	87.2	87.2	39.93	0	264.74	149620000	217	22.6292	23.2552	23.3707	23.0568	22.4957	21.9926	22.587	23.2833
	0.146131	0.201869	B4DMT5;B3KSH1;O00303;B4DEW9;Q9BX72;H0YDT6;E9PQV8;A0A1W2PP79	B4DMT5;B3KSH1;O00303;B4DEW9	Eukaryotic translation initiation factor 3 subunit F	EIF3F	Color2 [DarkGray]	1	4					11	11	11	39.1	39.1	39.1	33.24	0	37.033	33948000	75	19.9292	20.5134	21.3203	20.1895	20.5627	19.6134	20.8899	21.6939
	1.20429	-0.371055	B3KSJ3;Q9BZI7;A0A087WYC8;Q0VAK7;A0A1B0GVA2;I3XIE4	B3KSJ3;Q9BZI7;A0A087WYC8;Q0VAK7	Regulator of nonsense transcripts 3B	UPF3B	Color2 [DarkGray]	1	4					11	11	11	32.1	32.1	32.1	56.113	0	17.243	13784000	53	19.6585	19.6189	19.8754	19.865	19.7023	19.1742	19.564	19.0931
	0.31014	0.640546	B3KT98;Q8NEN0	B3KT98;Q8NEN0	Armadillo repeat-containing protein 2	ARMC2	Color2 [DarkGray]	1	4					1	1	1	1.7	1.7	1.7	96.819	0.0020243	1.7795	986230	1	NaN	NaN	16.1751	16.3681	15.9016	NaN	16.7675	18.0674
	0.624988	-0.475149	B3KTJ9;Q8N163;E5RHJ4;H0YC69;E5RGU7;E5RFJ3;H0YC58;G3V119;H0YB24	B3KTJ9;Q8N163;E5RHJ4	Cell cycle and apoptosis regulator protein 2	CCAR2	Color2 [DarkGray]	1	4					5	5	5	10.2	10.2	10.2	102.93	0	8.2231	3510600	17	17.873	17.9934	17.5353	17.6663	17.6106	17.9856	16.3676	17.2037
	0	-0.23421	F2Z306;B3KTX9;E9PDZ0	F2Z306;B3KTX9;E9PDZ0		C2	Color2 [DarkGray]	1	4					1	1	1	16.7	16.7	16.7	8.8623	0.0075614	1.3027	1825100	4	18.3414	17.9839	NaN	17.9045	NaN	17.8424	NaN	NaN
	0.566357	0.825432	B3KUJ0;Q15427;Q53FG6;Q5SZ64	B3KUJ0;Q15427;Q53FG6	Splicing factor 3B subunit 4	SF3B4	Color2 [DarkGray]	1	4					7	7	7	20.3	20.3	20.3	44.483	0	58.651	53715000	45	19.5972	20.9415	21.7485	20.4019	21.28	20.1782	22.5359	21.9967
+	3.10051	1.43375	B3KUN1;P67775;Q6I9T8;Q8WZ56;Q5U0I7;B3KRM2;A0A140VJS0;P62714;B3KQ51;H0YC23;E7ESG8;E5RHC1;B7Z2C5;H0YBN9	B3KUN1;P67775;Q6I9T8;Q8WZ56;Q5U0I7;B3KRM2;A0A140VJS0;P62714;B3KQ51	Serine/threonine-protein phosphatase;Serine/threonine-protein phosphatase 2A catalytic subunit alpha isoform;Serine/threonine-protein phosphatase 2A catalytic subunit beta isoform	PPP2CA;PPP2CB	Color2 [DarkGray]	1	4					10	8	7	51.1	46.3	42.1	35.594	0	80.781	18719000	28	19.233	18.9832	18.5563	18.7566	20.2177	20.4439	19.8802	20.7223
	0.483671	0.345982	J3KND1;G1UCX3;B3KVU5;E9PRZ1;Q96ER3;H0YCN7;H0YEK5;E9PMD2	J3KND1;G1UCX3;B3KVU5;E9PRZ1;Q96ER3;H0YCN7;H0YEK5;E9PMD2	Protein SAAL1	SAAL1;SPACIA1	Color2 [DarkGray]	1	4					2	2	2	6.6	6.6	6.6	53.458	0.0007391	2.5939	250910	2	NaN	13.6667	13.7408	13.5266	13.6701	13.601	14.7609	13.9306
	0	NaN	B3KVU7;B4DNS4;Q6ZSP7;Q6ZR82	B3KVU7;B4DNS4;Q6ZSP7;Q6ZR82			Color2 [DarkGray]	1	4					2	1	1	14.5	7	7	19.417	0.001385	1.9532	146290	1	17.1585	NaN	NaN	NaN	NaN	NaN	NaN	NaN
	0.832204	-0.791447	B3KW34;Q969M3	B3KW34;Q969M3	Protein YIPF;Protein YIPF5	YIPF5	Color2 [DarkGray]	1	4					1	1	1	4.7	4.7	4.7	28.031	0.0080896	1.2324	252890	6	15.0932	14.3427	13.9839	15.0142	12.839	14.7637	13.8116	13.8539
	1.11478	-0.343926	B3KW63;Q9UBS4;H7C2Y5	B3KW63;Q9UBS4;H7C2Y5	DnaJ homolog subfamily B member 11	DNAJB11	Color2 [DarkGray]	1	4					5	5	5	39.1	39.1	39.1	20.892	0	78.504	11398000	43	19.5567	19.8033	19.134	19.2632	19.2483	19.1258	19.0074	19
+	1.47714	-0.887176	Q5JXX2;B4DXQ8;B3KWX6;Q53EY5;B3KX14;Q15014;Q5JXX6;Q5JXX1;A0A0A0MT59	Q5JXX2;B4DXQ8;B3KWX6;Q53EY5;B3KX14;Q15014;Q5JXX6;Q5JXX1;A0A0A0MT59	Mortality factor 4-like protein 2	MORF4L2	Color2 [DarkGray]	1	4					2	2	2	13	13	13	19.831	0.0081352	1.2662	1012600	2	15.7989	16.6127	15.3847	16.5757	15.4754	15.1412	14.9293	15.2775
+	9.55287	7.2628	B3KX11;P49368;Q59H77;B4DUR8;E9PRC8;Q5SZX6;Q5SZX9;E9PQ35	B3KX11;P49368;Q59H77;B4DUR8	T-complex protein 1 subunit gamma	CCT3	Color2 [DarkGray]	1	4					69	69	5	84.1	84.1	10.3	57.945	0	323.31	11163000000	1703	22.5769	22.6445	22.6702	22.7665	30.0305	30.1074	29.7925	29.7789
	0.0787801	0.11459	E9PLA9;B4DSF8;G3V153;B3KXU8;Q14444	E9PLA9;B4DSF8;G3V153;B3KXU8;Q14444	Caprin-1	CAPRIN1	Color2 [DarkGray]	1	4					3	3	3	18.3	18.3	18.3	20.236	0	6.0699	1163800	16	NaN	15.2768	16.9855	15.7925	16.4727	16.3787	16.3027	15.3772
	0.854037	-0.792589	E9PD53;B3KXX5;Q9NTJ3;B3KVJ5;Q6NSG3;Q58F29;Q6P169;C9JR83;C9JVD8;C9J578;C9J9E4	E9PD53;B3KXX5;Q9NTJ3;B3KVJ5	Structural maintenance of chromosomes protein;Structural maintenance of chromosomes protein 4	SMC4	Color2 [DarkGray]	1	4					9	9	9	10.9	10.9	10.9	144.45	0	6.7274	2692400	19	18.361	16.4058	16.8131	17.6445	16.7154	16.0257	16.5991	16.7138
+	2.21904	0.598429	B3KXZ4;P49736;B7Z8Z6;H0Y8E6;B4DSV5;Q9BWF4;F8WDM3	B3KXZ4;P49736;B7Z8Z6;H0Y8E6;B4DSV5;Q9BWF4	DNA helicase;DNA replication licensing factor MCM2	MCM2	Color2 [DarkGray]	1	4					14	14	14	22.4	22.4	22.4	91.271	0	23.131	11629000	61	18.8918	19.1249	18.9723	18.6335	19.2537	19.7379	19.4586	19.566
	1.00727	-0.522516	B3KY12;Q12874;Q53HM6;A8K7V1;A8K566;B4DW90	B3KY12;Q12874;Q53HM6;A8K7V1;A8K566;B4DW90	Splicing factor 3A subunit 3	SF3A3	Color2 [DarkGray]	1	4					13	13	13	40.5	40.5	40.5	58.776	0	36.216	22637000	67	20.3828	20.8985	20.2715	20.3385	19.5259	20.1766	20.4725	19.6263
+	1.87529	-1.18004	B4DSH1;B3KY60;Q99459	B4DSH1;B3KY60;Q99459	Cell division cycle 5-like protein	CDC5L	Color2 [DarkGray]	1	4					11	11	11	19.1	19.1	19.1	89.225	0	52.212	16714000	58	20.3845	20.6348	20.1248	19.8468	18.8007	19.2519	19.7931	18.425
	0.757324	-0.643771	B3KY63	B3KY63			Color2 [DarkGray]	1	4					129	1	1	62.4	0.9	0.9	215.28	0.0013803	1.9367	286490	11	14.5001	13.205	14.7934	14.062	13.499	12.8301	13.832	13.8244
	0.888039	-0.37453	E9PID8;B4DUD5;E7EWR4;B3V096;P33240;Q9H0L4;A0A0A0MT56	E9PID8;B4DUD5;E7EWR4;B3V096;P33240;Q9H0L4	Cleavage stimulation factor subunit 2;Cleavage stimulation factor subunit 2 tau variant	CSTF2;CSTF2T	Color2 [DarkGray]	1	4					5	5	5	19.9	19.9	19.9	46.665	0	24.558	5256400	19	18.2421	18.4726	18.2381	18.2531	18.1496	18.3913	17.6322	17.5346
+	1.50521	-1.92509	B4DDD8;P12081;B4E1C5;E7ETE2;B4DEA2;B3KWE1;Q52NV4;D6RF05	B4DDD8;P12081;B4E1C5;E7ETE2;B4DEA2;B3KWE1;Q52NV4	Histidine--tRNA ligase, cytoplasmic	HARS;HRS	Color2 [DarkGray]	1	4					7	7	7	22.3	22.3	22.3	48.569	0	22.023	7003800	28	18.0694	19.5226	19.8347	19.1684	18.2393	18.117	15.9131	16.6254
	0.95114	-0.457434	B4DDK9;Q10469	B4DDK9;Q10469	Alpha-1,6-mannosyl-glycoprotein 2-beta-N-acetylglucosaminyltransferase	MGAT2	Color2 [DarkGray]	1	4					2	2	2	5.3	5.3	5.3	52.297	0	3.7563	1428700	17	16.4107	16.6706	16.3732	16.3655	15.5437	16.6548	15.9307	15.861
+	1.87956	-1.04439	Q69YR1;B4DDP8;B4DG35;Q9BRR6	Q69YR1;B4DDP8;B4DG35;Q9BRR6	ADP-dependent glucokinase	DKFZp667C1917;ADPGK	Color2 [DarkGray]	1	4					2	2	2	17.6	17.6	17.6	23.51	0	11.39	4768100	24	18.6708	18.382	18.2454	18.2348	16.9082	18.1664	17.212	17.069
	0.558192	1.44183	G3V4F7;B4DDS7;P61011	G3V4F7;B4DDS7;P61011	Signal recognition particle 54 kDa protein	SRP54	Color2 [DarkGray]	1	4					4	4	4	11.1	11.1	11.1	48.67	0	3.8616	2962200	4	NaN	NaN	16.1202	15.6192	16.3525	NaN	16.6191	18.9631
	0.146567	0.0900044	B4DDX2;Q07666;B4E043;B2R7B5;B3KTS3;Q5VWX1	B4DDX2;Q07666;B4E043;B2R7B5	KH domain-containing, RNA-binding, signal transduction-associated protein 1	KHDRBS1	Color2 [DarkGray]	1	4					10	10	10	23.6	23.6	23.6	46.459	0	18.344	31820000	79	20.4473	20.9239	20.4724	20.5787	20.3119	20.6901	20.5105	21.2698
	0.737912	-0.337945	C9JRJ8;E9PFW8;E3W990;B4DE82;E7EMC7;E3WH17;Q13501;Q13502	C9JRJ8;E9PFW8;E3W990;B4DE82;E7EMC7;E3WH17;Q13501;Q13502	Tyrosine-protein kinase receptor;Sequestosome-1	SQSTM1;SQSTM1-ALK	Color2 [DarkGray]	1	4					2	2	2	25.7	25.7	25.7	15.74	0	3.1554	956550	7	15.8364	15.8698	15.8337	16.1605	15.8986	15.9943	15.2943	15.1614
+	1.61247	-0.867527	B4DEA6;O43765;K7EMD6	B4DEA6;O43765;K7EMD6	Small glutamine-rich tetratricopeptide repeat-containing protein alpha	SGTA	Color2 [DarkGray]	1	4					8	8	8	33	33	33	31.429	0	10.923	6151100	22	19.1373	18.5421	18.5297	18.9291	18.4693	18.1571	17.3385	17.7031
+	2.0176	-1.33235	B4DEH8;G3V4T2;Q86U42;H0YJH9;B6RF28;A6NDY0	B4DEH8;G3V4T2;Q86U42;H0YJH9	Polyadenylate-binding protein 2	PABPN1	Color2 [DarkGray]	1	4					4	4	4	22.6	22.6	22.6	18.99	0	4.821	7086600	22	18.7623	19.5619	18.8475	19.0775	17.3962	18.1377	18.3469	17.0391
	0	NaN	Q658M0;B4E0X7;B4DES6;B7Z9P6;G3XAG1;Q96ME7	Q658M0;B4E0X7;B4DES6;B7Z9P6;G3XAG1;Q96ME7	Zinc finger protein 512	DKFZp666L156;ZNF512	Color2 [DarkGray]	1	4					1	1	1	6.9	6.9	6.9	31.739	0.0013793	1.9354	0	1	NaN	NaN	NaN	NaN	NaN	NaN	NaN	NaN
+	1.75004	-1.23446	B4DSV2;B4DFD9;Q9Y467;F5H1G6;F5H433	B4DSV2;B4DFD9;Q9Y467	Sal-like protein 2	SALL2	Color2 [DarkGray]	1	4					3	2	2	9.2	7.1	7.1	63.631	0.0020367	1.81	861130	7	16.3543	16.8014	15.8334	15.7682	NaN	15.4544	14.6709	14.7392
	0.640226	0.287413	Q9UMU8;Q5TH61;B4DGD5;B4DPK2;Q9NVH1;B1AK20	Q9UMU8;Q5TH61;B4DGD5;B4DPK2;Q9NVH1;B1AK20	DnaJ homolog subfamily C member 11	DNAJC11	Color2 [DarkGray]	1	4					3	3	3	20.8	20.8	20.8	35.61	0.0013928	1.9794	5794400	2	18.3495	18.6059	17.9604	18.5114	18.5325	19.1139	18.3866	18.5439
	1.31502	-0.627084	B4DGF8;Q8N684;F5H669;J3QT54;F5H6M0;F5H047	B4DGF8;Q8N684;F5H669	Cleavage and polyadenylation specificity factor subunit 7	CPSF7	Color2 [DarkGray]	1	4					3	3	3	8.4	8.4	8.4	51.105	0	4.2625	755220	5	15.9464	15.2589	15.462	15.6957	14.974	15.1301	15.3577	14.3929
+	3.24248	-1.29086	B4DH39;Q8TAF6;O60488;D6RFW9;D6RDA8;D6RD96;D6RF95;H0Y9A0	B4DH39;Q8TAF6;O60488	Long-chain-fatty-acid--CoA ligase 4	FACL4;ACSL4	Color2 [DarkGray]	1	4					5	5	4	13.7	13.7	10.9	72.143	0	4.5576	3363700	8	18.0763	18.3596	18.0153	17.5906	16.9551	16.8351	16.6519	16.4362
+	2.9038	-1.79802	E7EVI4;B4DH49;Q5HYH0;E7ET87;B4DHF7;O75410;H0YAY0;B4E302;B4E3H6;B4E3L7;H0YBT8;B7Z3G3;B4E0Z9;E5RFM9;R4GMT7	E7EVI4;B4DH49;Q5HYH0;E7ET87;B4DHF7;O75410;H0YAY0;B4E302;B4E3H6;B4E3L7;H0YBT8	Transforming acidic coiled-coil-containing protein 1	TACC1;DKFZp686K18126	Color2 [DarkGray]	1	4					10	7	7	20.1	16.9	16.9	63.902	0	6.441	4422000	20	19.0258	18.4705	18.0877	18.6144	17.0507	17.2238	16.62	16.1119
	0.930429	0.484047	X5D2J9;Q499G6;X5D939;X5DNP5;B4DH52;X5DR09;P78347;A8K9W7;B4DRA9;B4DM07;A0A087WW90;A0A0D9SF80;A0A0A0MSY2;Q86UP8;Q6EKJ0	X5D2J9;Q499G6;X5D939;X5DNP5;B4DH52;X5DR09;P78347;A8K9W7;B4DRA9	General transcription factor II-I	GTF2I	Color2 [DarkGray]	1	4					28	28	10	30.8	30.8	11.5	107.97	0	46.759	48435000	146	20.4417	20.8206	21.2593	21.0548	21.124	20.9559	21.6943	21.7383
	0.420791	0.290576	B7Z5C1;B4DHD2;Q4W4Y1;Q8WUM4	B7Z5C1;B4DHD2;Q4W4Y1;Q8WUM4	Programmed cell death 6-interacting protein	DRIP4;PDCD6IP	Color2 [DarkGray]	1	4					1	1	1	1.7	1.7	1.7	71.819	0.0075853	1.3202	115660	3	13.127	12.4861	12.5195	12.5922	12.895	13.51	NaN	12.5104
	1.13172	-0.916107	B4DHH6;V9HVY5;Q9NSC2;H3BSM9;Q14CE9;B4DED3;H0YFS7;E7EW59;B4DK65;A9JR48;A0A087WXW6;A0A140TA74;A0A140TA70;Q9BXA9	B4DHH6;V9HVY5;Q9NSC2;H3BSM9	Sal-like protein 1	HEL-S-89;SALL1	Color2 [DarkGray]	1	4					3	3	2	3	3	2	136.65	0.00075245	2.7734	1065200	6	16.8878	16.9368	15.3712	15.6516	15.3719	15.2381	15.5525	15.0204
+	2.49786	0.824774	C9J2Y9;B4DHJ3;P30876;C9J4M6;B4DH29;A0A1W2PPT5;B4DR40;B2WTN6	C9J2Y9;B4DHJ3;P30876;C9J4M6;B4DH29;A0A1W2PPT5;B4DR40	DNA-directed RNA polymerase;DNA-directed RNA polymerase II subunit RPB2	POLR2B	Color2 [DarkGray]	1	4					16	16	16	17.9	17.9	17.9	133.06	0	16.155	8169400	50	18.3884	18.3424	18.455	17.8388	18.8035	19.1953	19.2642	19.0607
	0.982078	0.412303	V9HWJ0;B4DJ30;Q14697;F5H6X6;B4DSM6;A0A024R592;B4DIW2;E9PKU7;B4DZ53;E9PNH1	V9HWJ0;B4DJ30;Q14697;F5H6X6;B4DSM6;A0A024R592;B4DIW2;E9PKU7;B4DZ53	Neutral alpha-glucosidase AB	HEL-S-164nA;GANAB	Color2 [DarkGray]	1	4					18	18	14	26.1	26.1	18.2	106.87	0	55.721	24185000	92	20.4067	20.0408	19.9107	19.8296	20.6095	20.763	19.9639	20.5005
	0.12478	-0.0841682	B4DJI2;P28799;K7EMR1;K7EKL3;K7EQI0;K7EPL0;K7EQ05;B4E1G5	B4DJI2;P28799;K7EMR1;K7EKL3	Granulins;Acrogranin;Paragranulin;Granulin-1;Granulin-2;Granulin-3;Granulin-4;Granulin-5;Granulin-6;Granulin-7	GRN	Color2 [DarkGray]	1	4					4	4	4	8.5	8.5	8.5	56.852	0	3.8146	1139800	16	15.6866	15.48	16.1721	16.0616	15.5441	15.4115	15.8167	16.2913
	1.57908	-0.560608	B4DJK4;B4E0Q4;B4DZJ7;O00267	B4DJK4;B4E0Q4;B4DZJ7;O00267	Transcription elongation factor SPT5	SUPT5H	Color2 [DarkGray]	1	4					3	3	3	5.6	5.6	5.6	96.913	0.00072727	2.4277	403130	3	14.7174	15.1982	15.0522	14.7732	14.2025	14.6368	14.0288	14.6305
	0.10018	-0.0498624	H3BRY6;B4DVT3;B4DJL6;Q96SY0;B4DWZ3;H3BN95;H3BP17;H3BMK7	H3BRY6;B4DVT3;B4DJL6;Q96SY0;B4DWZ3	von Willebrand factor A domain-containing protein 9	VWA9	Color2 [DarkGray]	1	4					12	12	12	38.7	38.7	38.7	51.583	0	35.081	35945000	72	20.7321	21.1152	21.0893	20.8183	20.713	20.959	21.2937	20.5897
	0.761321	-0.223639	C9JTK6;Q53SW9;B4DK14;J3KQ32;Q9NTK5	C9JTK6;Q53SW9;B4DK14;J3KQ32;Q9NTK5	Obg-like ATPase 1	OLA1;PTD004	Color2 [DarkGray]	1	4					1	1	1	12.9	12.9	12.9	12.302	0	2.863	2303900	3	NaN	17.4305	17.794	17.6634	17.5407	NaN	17.423	17.2534
+	3.19487	0.766044	B4DL14;Q8TAS0;P36542;B4DFE6	B4DL14;Q8TAS0;P36542;B4DFE6	ATP synthase subunit gamma;ATP synthase subunit gamma, mitochondrial	ATP5C1	Color2 [DarkGray]	1	4					7	7	7	28.8	28.8	28.8	27.512	0	20.402	14831000	35	19.4002	19.2421	18.9186	19.0888	19.9874	19.9449	19.7623	20.0192
	0.522693	0.293231	B4DL80;G5EA36;P30260;I3L3H6;F6QPS0;B4DRN1	B4DL80;G5EA36;P30260;I3L3H6;F6QPS0;B4DRN1	Cell division cycle protein 27 homolog	CDC27	Color2 [DarkGray]	1	4					2	2	2	7.3	7.3	7.3	84.887	0	3.0446	6421100	10	17.864	18.8264	18.1675	18.4669	18.9263	18.3081	18.8581	18.4052
	0.0813425	-0.0639558	B4DL86;B4E2U0;P52209;K7EM49;K7EPF6;K7EMN2;A9Z1X1;B4DV68	B4DL86;B4E2U0;P52209;K7EM49;K7EPF6	6-phosphogluconate dehydrogenase, decarboxylating	PGD	Color2 [DarkGray]	1	4					3	3	3	11.4	11.4	11.4	47.475	0	12.617	3160300	25	17.3151	17.6951	16.7979	17.809	17.6263	17.6231	16.9581	17.1538
	0.312548	0.370261	M0R0P1;M0R299;M0QXL5;Q96BS4;M0R2Q4;B4DLD4;P22087;M0R2U2;M0R1H0;M0R2B0;A6NHQ2	M0R0P1;M0R299;M0QXL5;Q96BS4;M0R2Q4;B4DLD4;P22087;M0R2U2;M0R1H0;M0R2B0	rRNA 2-O-methyltransferase fibrillarin	FBL	Color2 [DarkGray]	1	4					4	4	4	33.3	33.3	33.3	24.544	0.00074349	2.6761	5355600	10	17.0416	17.5913	18.4342	17.9815	17.8887	17.1924	18.332	19.1166
	0.300784	0.0900764	B4DLN1;B4E1E9;A0A0S2Z382;A0A0S2Z3G3;P52815;Q9UBX3;Q96Q74;A0A0S2Z3I3;F6RGN5;I3L1E8	B4DLN1;B4E1E9;A0A0S2Z382;A0A0S2Z3G3;P52815;Q9UBX3	39S ribosomal protein L12, mitochondrial;Mitochondrial dicarboxylate carrier	MRPL12;SLC25A10	Color2 [DarkGray]	1	4					8	8	8	21.3	21.3	21.3	48.099	0	101.02	10437000	46	19.3167	18.7562	19.169	19.1201	19.0638	19.1906	19.2343	19.2336
	2.15603	-0.366285	B4DLR3;A0A1W2PPS1;A0A1X7SBS1;A0A1W2PP35;Q5RI18;A0A1W2PPH7;A0A1W2PPL4;Q7Z4Q5;A0A1W2PQL0;A0A1W2PP34;A0A1W2PQ74;A0A1W2PRZ7;A0A1W2PQD4;A0A1W2PRI6;Q9UEL2;A0A1W2PPE9;A0A1W2PNG3;A0A1W2PP22	B4DLR3;A0A1W2PPS1;A0A1X7SBS1;A0A1W2PP35;Q5RI18;A0A1W2PPH7;A0A1W2PPL4;Q7Z4Q5;A0A1W2PQL0;A0A1W2PP34;A0A1W2PQ74;A0A1W2PRZ7		HNRNPU;HNRPU	Color2 [DarkGray]	1	4					58	58	1	65.1	65.1	1.9	86.86	0	316.11	787250000	724	25.3934	25.5428	25.5098	25.463	24.9171	25.1613	25.0472	25.3183
	1.23081	-0.705186	B4DM33;Q15691	B4DM33;Q15691	Microtubule-associated protein RP/EB family member 1	MAPRE1	Color2 [DarkGray]	1	4					1	1	1	8	8	8	26.582	0	14.632	1344200	13	16.4845	16.8509	16.177	16.4643	16.1319	16.3436	15.1919	15.4887
	0.297801	0.45629	M0R117;B4DM74;Q02543;M0R1A7;B2R4C0;M0R3D6;Q53HD3;B4DM94;B4DUV3;M0R0P7;Q32XH3;Q76N54	M0R117;B4DM74;Q02543;M0R1A7;B2R4C0;M0R3D6;Q53HD3;B4DM94;B4DUV3;M0R0P7;Q32XH3	60S ribosomal protein L18a	RPL18A	Color2 [DarkGray]	1	4					15	15	15	67.5	67.5	67.5	18.079	0	18.806	17250000	108	19.175	18.8295	20.1884	18.8652	18.7425	18.8146	20.3658	20.9605
	1.62423	0.483421	B4DM97;P61163;R4GMT0;B4DMT4;B4DXP9;A0A1B0GVS3	B4DM97;P61163;R4GMT0;B4DMT4;B4DXP9	Alpha-centractin	ACTR1A	Color2 [DarkGray]	1	4					9	9	6	42.2	42.2	30.2	38.274	0	37.693	18263000	50	19.8768	19.6234	19.4906	19.3468	19.9472	20.3361	20.1674	19.8205
+	2.16687	-1.13808	B4E0N9;B4DMG8;B4DMF5;E9KL48;P00367;Q53GW3;B3KT18;A0A140VK14;P49448;Q14400;Q9BSD0;Q9UQV0;Q59FQ4	B4E0N9;B4DMG8;B4DMF5;E9KL48;P00367;Q53GW3;B3KT18;A0A140VK14;P49448	Glutamate dehydrogenase;Glutamate dehydrogenase 1, mitochondrial;Glutamate dehydrogenase 2, mitochondrial	GLUD1;GLUD2	Color2 [DarkGray]	1	4					7	7	7	20.8	20.8	20.8	54.258	0	10.992	8180900	26	19.7265	19.1844	18.9303	19.1053	17.9571	17.8005	18.7619	17.8746
+	1.84594	-2.0341	B4DMG1;Q9NP66;H0YKL0	B4DMG1;Q9NP66;H0YKL0	High mobility group protein 20A	HMG20A	Color2 [DarkGray]	1	4					4	4	4	22.2	22.2	22.2	27.751	0.00073692	2.5648	5548700	18	18.5197	19.4144	18.639	18.9026	16.1018	18.4779	16.6412	16.1184
	0.449113	0.203261	D6R9P3;D6RD18;B4DMY3;D6RBZ0;Q53F64;Q99729	D6R9P3;D6RD18;B4DMY3;D6RBZ0;Q53F64;Q99729	Heterogeneous nuclear ribonucleoprotein A/B	HNRNPAB	Color2 [DarkGray]	1	4					15	15	15	43.6	43.6	43.6	30.302	0	75.284	70759000	142	21.512	22.0749	21.9221	21.6909	22.4402	22.0071	21.8866	21.6791
+	1.58516	2.04687	B4DN03;O43414;B4DEX5;F6QUN3;H0Y4B0;F6UGJ8	B4DN03;O43414;B4DEX5;F6QUN3;H0Y4B0;F6UGJ8	ERI1 exoribonuclease 3	PRNPIP;ERI3	Color2 [DarkGray]	1	4					3	3	3	23.6	23.6	23.6	29.152	0	7.6653	10550000	12	NaN	17.2599	17.5531	17.4244	18.5994	18.4242	20.5025	20.3114
	0	NaN	B4DN39	B4DN39			Color2 [DarkGray]	1	4					46	2	2	77.1	2.8	2.8	42.914	0	3.4814	1312600	12	NaN	NaN	NaN	NaN	17.3345	17.3203	17.0547	16.5554
	0	NaN	B4DN94;Q9Y6A4	B4DN94;Q9Y6A4	Cilia- and flagella-associated protein 20	CFAP20	Color2 [DarkGray]	1	4					1	1	1	9.8	9.8	9.8	20.197	0.0013947	2.0042	124620	1	NaN	NaN	15.9816	15.358	NaN	NaN	NaN	NaN
	0.123708	-0.0639699	B4DNG6;E9PHT9;V9HWE0;P08758	B4DNG6;E9PHT9;V9HWE0;P08758	Annexin;Annexin A5	ANXA5;HEL-S-7	Color2 [DarkGray]	1	4					1	1	1	13.7	13.7	13.7	12.878	0	7.5861	935860	2	16.7624	16.7064	16.6949	NaN	16.9956	NaN	16.3463	16.6298
	1.14234	1.18865	B4DPW9;P13797;A0A0A0MSQ0;Q53GY0;Q96HI1;U3KQI3;B4DG31;H7C4N2;B4DI60;B4DPU6;Q59GX5;V9HWJ7;Q53FI1;A0A024RDT4;P13796;Q14651;A7E2S2;B3KUI1;Q5TBN3;C9JAM8	B4DPW9;P13797;A0A0A0MSQ0;Q53GY0;Q96HI1	Plastin-3	PLS3	Color2 [DarkGray]	1	4					9	9	9	19.4	19.4	19.4	67.599	0	16.002	3587700	16	17.0678	16.1348	17.0883	15.9658	18.2846	17.3269	16.6932	18.7066
	0.14151	-0.108897	B4DVV1;F5H4B6;B4DQ15;Q8IZ83	B4DVV1;F5H4B6;B4DQ15;Q8IZ83	Aldehyde dehydrogenase family 16 member A1	ALDH16A1	Color2 [DarkGray]	1	4					2	2	2	4.1	4.1	4.1	66.891	0	4.593	757610	6	16.2423	15.7685	15.1239	15.1319	15.3642	15.6678	15.6001	15.1988
	0.439976	-0.323352	Q5VZR0;B4DQC5;D3DRP5;Q9H4G4	Q5VZR0;B4DQC5;D3DRP5;Q9H4G4	Golgi-associated plant pathogenesis-related protein 1	GLIPR2;C9orf19	Color2 [DarkGray]	1	4					1	1	1	10.2	10.2	10.2	14.213	0.008642	1.2043	100220	2	NaN	NaN	13.8508	13.8525	13.2515	NaN	NaN	13.805
	1.44665	-0.597488	B4DRA0;Q14498;B4DLM0;B3KWX7;Q68DD9;B4E1M7;Q6N037;E1P5S2;B7Z4L7;Q7Z3L0;Q6MZY7;G3XAC6;H0Y4X3;A0A0U1RQH7;A0A0U1RQW2;Q5QP23;Q5QP22;F8WF24;F2Z2Z5;A8MYG5;B3KWQ8;A0A0S2Z5I1;Q6IA98;A0A0S2Z5J3;B2RDP1;A0A0S2Z5D9;Q86U06;F2Z3E6;A0A087X122;F8WF73;G3V546;G3V5Z6;H0YJJ3;G3XAP0;B7Z8M4	B4DRA0;Q14498;B4DLM0;B3KWX7;Q68DD9;B4E1M7;Q6N037;E1P5S2;B7Z4L7;Q7Z3L0;Q6MZY7;G3XAC6;H0Y4X3;A0A0U1RQH7	RNA-binding protein 39	RBM39;DKFZp781C0423;DKFZp686A11192;RNPC2;DKFZp781I1140;DKFZp686C17209	Color2 [DarkGray]	1	4					21	21	21	49	49	49	56.41	0	134.04	102440000	158	22.5457	22.9396	22.8274	22.4586	21.8706	21.829	22.6505	22.0314
	0	0.0216007	B4DRD7;H3BRU6;Q15366;F8VXH9;B4DLC0;F8W0G4;F8W1G6;J3QT27;Q5MJP6;E9PFP8;P57721;H3BND9;H3BSS4;F8VTZ0	B4DRD7;H3BRU6;Q15366;F8VXH9;B4DLC0;F8W0G4	Poly(rC)-binding protein 2	PCBP2	Color2 [DarkGray]	1	4					9	1	1	57.8	10.3	10.3	29.737	0.0013996	2.071	1024500	1	17.1483	18.297	16.9274	17.0079	17.3667	NaN	NaN	NaN
	0.200006	-0.144098	E7EX17;B4DRM3;P23588;B4DEP6;F8VX11;F8W0K0;F8VSC7;F8VP89;F8VYE9;F8VRU1;Q7Z5Y0;B4DS01;REV__F8VX11;REV__P23588;REV__E7EX17;REV__B4DRM3	E7EX17;B4DRM3;P23588;B4DEP6;F8VX11;F8W0K0;F8VSC7;F8VP89	Eukaryotic translation initiation factor 4B	EIF4B	Color2 [DarkGray]	1	4					15	15	15	29.5	29.5	29.5	69.697	0	22.302	43543000	97	21.4078	21.0185	21.0585	21.4632	21.3732	21.6313	20.9178	20.4492
	0.555673	-0.244171	B4DSI9;E7EX73;E9PGM1;E7EUU4;B4DGF1;B2RU10;B2RU06;Q4LE58;Q04637;Q96I65;C9JF13;C9J6B6;C9K073;C9J2Z7;B4DZE1;B4DH17;A0A0A0MSA7;A0A0U1RQK7;Q59GJ0;O43432;H7C0V6;H7C044;F8WCF2;C9JWH7;C9J556;C9JHW9;C9JSU8;O95065;C9JWW9	B4DSI9;E7EX73;E9PGM1;E7EUU4;B4DGF1;B2RU10;B2RU06;Q4LE58;Q04637;Q96I65	Eukaryotic translation initiation factor 4 gamma 1	EIF4G1;EIF4G1 variant protein	Color2 [DarkGray]	1	4					28	28	28	26.6	26.6	26.6	166.58	0	260.43	35257000	131	20.7319	21.0284	21.1204	20.9713	20.7201	20.4821	20.4261	21.2471
	1.41018	-0.516951	B4DSZ6;Q13584;Q53GL5;P48735	B4DSZ6;Q13584;Q53GL5;P48735	Isocitrate dehydrogenase [NADP];Isocitrate dehydrogenase [NADP], mitochondrial	IDH2	Color2 [DarkGray]	1	4					2	2	2	8.1	8.1	8.1	36.171	0.0033113	1.5988	661260	2	15.567	15.7258	15.0696	15.5875	15.2935	14.9466	15.0015	14.6406
	0.830629	-0.38223	B4DTT8;Q96GA3	B4DTT8;Q96GA3	Protein LTV1 homolog	LTV1	Color2 [DarkGray]	1	4					2	2	2	18	18	18	21.634	0	3.4316	2542000	2	17.5606	17.54	17.141	16.9051	16.8209	17.3712	16.8369	16.5887
	0.748976	-0.219893	C9JX57;B4DV81;Q96NJ2;D3DSE6;C9J818;F8VZ95;G8XV63;P57076;H7C2R6;Q8N9H5;Q9NX33;H7BZW1	C9JX57;B4DV81;Q96NJ2;D3DSE6;C9J818;F8VZ95;G8XV63;P57076;H7C2R6;Q8N9H5;Q9NX33;H7BZW1	UPF0769 protein C21orf59	C21orf59	Color2 [DarkGray]	1	4					2	2	2	25.1	25.1	25.1	20.57	0	6.6277	4418800	10	18.0752	18.2137	17.845	17.8759	18.0025	17.4617	17.8686	17.7974
+	1.84094	-1.14918	B4DVQ2;H0Y3K4;Q96EV2	B4DVQ2;H0Y3K4;Q96EV2	RNA-binding protein 33	RBM33	Color2 [DarkGray]	1	4					1	1	1	2.2	2.2	2.2	93.983	0.0075567	1.3013	780440	5	15.7426	15.6237	15.744	16.7316	14.7632	14.9656	14.7051	NaN
+	1.9197	-0.668963	J3QLE5;Q66K91;Q5XPV6;B4DVS0;X5DP00;Q15182;P63162;P14678;Q6LBS1;Q9UIS4;J3KRY3;S4R3P3;Q53HE7	J3QLE5;Q66K91;Q5XPV6;B4DVS0;X5DP00;Q15182;P63162;P14678;Q6LBS1;Q9UIS4;J3KRY3;S4R3P3;Q53HE7	Small nuclear ribonucleoprotein-associated protein;Small nuclear ribonucleoprotein-associated protein N;Small nuclear ribonucleoprotein-associated proteins B and B	SNRPN;SNRPB	Color2 [DarkGray]	1	4					10	10	10	37.3	37.3	37.3	17.546	0	28.068	103460000	184	22.4353	22.7256	22.5498	22.9737	21.6008	21.9631	22.1999	22.2447
	1.38162	0.661577	E7EX70;B4DW33;Q9GZS1	E7EX70;B4DW33;Q9GZS1	DNA-directed RNA polymerase I subunit RPA49	POLR1E	Color2 [DarkGray]	1	4					2	2	2	18.4	18.4	18.4	15.862	0.00072202	2.3645	444840	3	14.0921	13.9532	13.5186	14.1673	14.1793	14.9546	14.9613	14.2822
	0.362056	0.36237	B4DWZ4;Q6FHX6;P39748;I3L3E9;F5H1Y3	B4DWZ4;Q6FHX6;P39748;I3L3E9;F5H1Y3	Flap endonuclease 1	FEN1	Color2 [DarkGray]	1	4					2	2	2	7.8	7.8	7.8	38.791	0	5.1872	781350	13	14.2695	14.8339	15.6937	15.6878	15.7306	14.9226	15.2131	16.068
	1.39239	-0.511878	F5H6I7;B4DXC4;Q6DD88	F5H6I7;B4DXC4;Q6DD88	Atlastin-3	ATL3	Color2 [DarkGray]	1	4					1	1	1	3.6	3.6	3.6	58.772	0	14.378	1136800	17	16.0493	16.4824	16.3706	15.8591	15.7815	15.8273	15.8285	15.2767
+	1.43137	0.737785	B4DY23;Q54A51;P35613;A0A087WUV8;A0A087X2B5;B4DNE1;I3L192;R4GMX5;A8MZ77;R4GN83	B4DY23;Q54A51;P35613;A0A087WUV8;A0A087X2B5;B4DNE1;I3L192	Basigin	hEMMPRIN;BSG	Color2 [DarkGray]	1	4					5	5	5	28.6	28.6	28.6	28.432	0	13.435	4885900	36	17.0355	17.2763	18.0446	17.9667	18.3471	18.6183	18.2485	18.0604
	0.729632	-0.338496	B4DY33;P85037;B3KV39;A4D1Z4	B4DY33;P85037;B3KV39;A4D1Z4	Forkhead box protein K1	FOXK1;KIAA0415	Color2 [DarkGray]	1	4					2	2	2	3.9	3.9	3.9	61.966	0.0007485	2.7422	926490	6	15.7906	16.4388	15.8353	15.9684	NaN	15.8874	15.7657	15.3563
+	3.37332	-1.26513	B4DY45;Q53GL0;Q5T4P9;Q5T4P8	B4DY45;Q53GL0;Q5T4P9	Pleckstrin homology domain-containing family O member 1	PLEKHO1	Color2 [DarkGray]	1	4					12	12	12	40.4	40.4	40.4	49.531	0	32.804	24810000	66	20.7363	21.1684	20.8309	20.981	19.6139	19.9868	19.7935	19.2619
	0.454359	0.440394	Q495U0;B4DYM7;Q6UVJ0	Q495U0;B4DYM7;Q6UVJ0	Spindle assembly abnormal protein 6 homolog	SASS6	Color2 [DarkGray]	1	4					3	3	3	7.3	7.3	7.3	55.25	0	3.1762	734040	3	15.9151	14.5775	14.5451	14.8957	16.0095	15.8139	15.1296	14.7419
	0	NaN	J9JID6;J3QKU9;K7EJW8;K7EQP4;B4DYY0;Q53HR2;P49748	J9JID6;J3QKU9;K7EJW8;K7EQP4;B4DYY0;Q53HR2;P49748	Very long-chain specific acyl-CoA dehydrogenase, mitochondrial	ACADVL	Color2 [DarkGray]	1	4					1	1	1	41	41	41	4.2178	0.007571	1.3086	932220	1	NaN	NaN	NaN	NaN	NaN	NaN	17.3371	17.1891
	0.490165	-0.35891	B4DZJ6;B4DYY5;F8W726;Q14157;Q5VU77;H0Y5H6;H7C2T8	B4DZJ6;B4DYY5;F8W726;Q14157;Q5VU77;H0Y5H6;H7C2T8	Ubiquitin-associated protein 2-like	UBAP2L	Color2 [DarkGray]	1	4					2	2	2	2.7	2.7	2.7	93.939	0	3.837	2453200	7	16.7548	16.8793	17.7112	17.355	16.9067	17.4787	16.5436	16.3356
	0	NaN	B4DZ46;Q5XUX1	B4DZ46;Q5XUX1	F-box/WD repeat-containing protein 9	FBXW9	Color2 [DarkGray]	1	4					1	1	1	16.3	16.3	16.3	21.795	0	4.2268	1510200	1	NaN	NaN	NaN	NaN	NaN	NaN	18.2384	17.6633
	2.15168	0.355369	B4DZ87;O94826;B3KQK0;B3KQK5	B4DZ87;O94826	Mitochondrial import receptor subunit TOM70	TOMM70A	Color2 [DarkGray]	1	4					11	11	11	27.5	27.5	27.5	56.93	0	17.756	9208900	47	18.9678	18.7753	18.7435	18.6178	19.0159	19.081	19.2442	19.1849
	1.00609	-0.590941	B7ZAX9;B4DZC0;O60264;Q4W5G3;Q4W5H1	B7ZAX9;B4DZC0;O60264	SWI/SNF-related matrix-associated actin-dependent regulator of chromatin subfamily A member 5	SMARCA5	Color2 [DarkGray]	1	4					26	26	17	28.8	28.8	20.6	116.77	0	72.259	18308000	123	19.8369	20.1162	20.7887	19.8195	19.3308	19.1017	19.8046	19.9604
	1.0883	-0.679633	D3DQV9;Q59G42;B4DZF2;P78344;H0Y3P2;Q2TU89;H0YCH5;H0YD77;H0YEC5;E9PKF8;Q3LIE0	D3DQV9;Q59G42;B4DZF2;P78344;H0Y3P2;Q2TU89;H0YCH5	Eukaryotic translation initiation factor 4 gamma 2	EIF4G2;AAG1	Color2 [DarkGray]	1	4					11	11	11	18.6	18.6	18.6	102.33	0	15.24	8099000	29	18.2681	19.3007	19.251	18.9607	18.2399	17.9592	17.9619	18.9009
	0	NaN	F8VWG7;K7EKZ7;B4DZG5	F8VWG7;K7EKZ7;B4DZG5		ATF7	Color2 [DarkGray]	1	4					1	1	1	15.4	15.4	15.4	8.2714	0.0076239	1.3592	292510	3	NaN	NaN	NaN	NaN	15.2101	16.9273	15.248	13.6575
	0.6062	-0.203474	B4DZR9;Q9UQR0;B4DRC2;H0Y6S1	B4DZR9;Q9UQR0;B4DRC2	Sex comb on midleg-like protein 2	SCML2	Color2 [DarkGray]	1	4					3	3	3	8.1	8.1	8.1	63.261	0.003963	1.5704	1024300	7	16.081	16.2661	15.897	15.654	15.8588	15.5052	15.9029	15.8173
	1.06609	0.792816	B4E106	B4E106			Color2 [DarkGray]	1	4					5	5	2	11.7	11.7	4.4	51.878	0	7.5363	2539400	32	16.9132	16.1403	16.5891	16.3856	16.6441	17.1632	17.102	18.2902
	0.492584	-0.230601	B4E2G8;P35221;B4DU00;B4DKT9;G3XAM7;B3KSR8;E5RJ41;E5RIB1;Q49AD3;E5RGY7;F6KRI5;A0A0A0MRI5;E5RHV7;E5RGY6;E5RG03;B7Z259;E5RFM3;E5RJL0;E5RIE0;H0YBB8;A0A0A0MTJ6;E5RJZ2;Q16370;E5RIT8;A8K141;Q9UI47	B4E2G8;P35221;B4DU00;B4DKT9;G3XAM7;B3KSR8	Catenin alpha-1	CTNNA1	Color2 [DarkGray]	1	4					30	30	24	46.1	46.1	38.2	98.383	0	159.19	51448000	259	21.5204	21.6477	21.4461	21.6136	21.6167	21.744	21.0524	20.8923
	0.694447	0.28534	B4E3M6;P42285	B4E3M6;P42285	Superkiller viralicidic activity 2-like 2	SKIV2L2	Color2 [DarkGray]	1	4					1	1	1	2.3	2.3	2.3	106.76	0.0057618	1.3963	483150	3	14.8295	14.7903	14.9584	14.0805	14.9687	15.004	14.9195	14.9078
	0.438108	-0.343704	B5BU99;Q9Y5A9;S4R3V3	B5BU99;Q9Y5A9;S4R3V3	YTH domain-containing family protein 2	YTHDF2	Color2 [DarkGray]	1	4					2	2	1	3.7	3.7	2.1	61.319	0	3.0676	517410	7	15.3343	14.72	14.7204	14.8474	13.9627	15.414	14.2104	14.6602
	1.10667	0.394032	B5BUB5;P05455;Q14730;E7ERC4;E9PFL9;E9PGX9;Q9UMH6;Q9UMH5;Q2F832	B5BUB5;P05455;Q14730;E7ERC4	Lupus La protein	SSB	Color2 [DarkGray]	1	4					20	20	20	50.7	50.7	50.7	46.867	0	58.676	44849000	83	20.5388	21.2141	21.2423	20.9982	21.4867	21.1271	21.5173	21.4384
	1.11462	-0.438258	J3KTA4;B5BUE6;P17844;B4DN41;B4DNG2;Q59E92;Q7Z2V5;J3QRQ7;J3KRZ1;J3KRX8;J3QR02;C1IK54;J3QSF1;X6RLV5;J3QRN5;J3QKN9;J3QLG9;J3QR62	J3KTA4;B5BUE6;P17844;B4DN41;B4DNG2;Q59E92;Q7Z2V5	Probable ATP-dependent RNA helicase DDX5	DDX5;DKFZp686J01190	Color2 [DarkGray]	1	4					39	39	30	58	58	48.7	69.086	0	97.144	115930000	313	22.6678	22.8999	23.0501	22.5612	22.004	22.1191	22.6023	22.7004
	0.977519	-0.642442	B7Z8V5;B7Z2H0;B5MCN0;Q8NHH9	B7Z8V5;B7Z2H0;B5MCN0;Q8NHH9	Atlastin-2	ATL2	Color2 [DarkGray]	1	4					1	1	1	4.9	4.9	4.9	46.656	0.0020353	1.8096	874100	10	16.1739	16.2437	16.1531	NaN	15.3604	16.2911	15.5535	14.9863
	0.81475	0.485569	B5MCX3;Q15019;C9IY94;C9J938;C9JB25;C9J2Q4;B5MD47;C9IZU3;C9JQJ4;H7C310;C9JZI2;H7C1T1;A0A1B0GXJ2;C9JFT1;F8WB65;H7C2Y0	B5MCX3;Q15019;C9IY94;C9J938;C9JB25;C9J2Q4;B5MD47;C9IZU3;C9JQJ4;H7C310	Septin-2	2002-09-01	Color2 [DarkGray]	1	4					6	6	6	29.9	29.9	29.9	36.94	0	9.8975	3149700	23	16.5185	16.7792	17.6471	17.2139	17.2914	17.9138	17.2219	17.6739
+	2.1509	0.559782	B5MDF5;J3KQE5;P62826;F5H018;H0YFC6;B4DV51;Q96QB7;Q0EFC9	B5MDF5;J3KQE5;P62826;F5H018;H0YFC6	GTP-binding nuclear protein Ran	RAN	Color2 [DarkGray]	1	4					9	9	9	40.8	40.8	40.8	26.224	0	24.867	22332000	66	19.7765	20.0942	20.1193	19.7003	20.5531	20.366	20.3106	20.6998
	1.39534	-0.650559	B7Z287;Q9NP50;F5H6U2;F5GZ82;H0YGG0	B7Z287;Q9NP50;F5H6U2;F5GZ82	Protein FAM60A	FAM60A	Color2 [DarkGray]	1	4					5	5	5	21.4	21.4	21.4	29.107	0	16.12	2350300	14	17.4437	17.314	17.3507	16.7903	16.205	16.3269	17.1048	16.6597
	1.21086	-0.792622	B7Z2D6;P0DN79;P35520;B7Z6W5;Q9NTF0;C9JMA6;Q96EH7;H7C2H4	B7Z2D6;P0DN79;P35520;B7Z6W5;Q9NTF0	Cystathionine beta-synthase	CBS;DKFZp727E011	Color2 [DarkGray]	1	4					7	7	7	26	26	26	55.874	0	8.0678	6996400	14	19.1722	18.943	18.4137	19.0034	18.4	18.7887	17.4904	17.6827
	0	0.30362	M0QYC5;B7Z392;O75182	M0QYC5;B7Z392;O75182	Paired amphipathic helix protein Sin3b	SIN3B	Color2 [DarkGray]	1	4					2	2	2	2.1	2.1	2.1	83.697	0.0013908	1.9735	286470	5	NaN	NaN	NaN	15.2454	NaN	15.8083	15.0067	15.832
+	2.19818	-0.965145	B7Z3C7;Q15052;Q8N4Q3;B7Z667	B7Z3C7;Q15052;Q8N4Q3	Rho guanine nucleotide exchange factor 6	ARHGEF6	Color2 [DarkGray]	1	4					20	16	16	35	29.3	29.3	73.459	0	133.83	34634000	95	21.475	21.354	21.2208	21.1458	19.8469	20.6925	20.7343	20.0614
+	1.15013	-1.73084	H7BZK1;B7Z3D7;B7Z997;O94875	H7BZK1;B7Z3D7;B7Z997;O94875	Sorbin and SH3 domain-containing protein 2	SORBS2	Color2 [DarkGray]	1	4					1	1	1	5.2	5.2	5.2	32.436	0.0075519	1.2966	70211000	5	23.5736	23.001	23.3627	NaN	22.2968	NaN	22.2414	20.2066
	0	NaN	C9JM75;B7Z3P5;H7C454;H7C1H7;Q6P087	C9JM75;B7Z3P5;H7C454;H7C1H7;Q6P087	RNA pseudouridylate synthase domain-containing protein 3	RPUSD3	Color2 [DarkGray]	1	4					1	1	1	9.9	9.9	9.9	22.596	0.0075424	1.2946	72979	1	14.1711	13.7954	12.8861	NaN	NaN	NaN	NaN	NaN
	0.174091	-0.0971184	C9J879;B7Z3V6;Q9H3R0;B4E239;B4E142;A0A0A0MSR6;F8WCN1	C9J879;B7Z3V6;Q9H3R0;B4E239;B4E142	Lysine-specific demethylase 4C	KDM4C	Color2 [DarkGray]	1	4					8	8	8	17.9	17.9	17.9	83.883	0	26.459	4548800	36	18.2615	18.0331	17.6352	17.8855	17.5723	18.3021	17.9552	17.5972
	0.448539	0.396009	B7Z4A1;O14949	B7Z4A1;O14949	Cytochrome b-c1 complex subunit 8	UQCRQ	Color2 [DarkGray]	1	4					1	1	1	17.3	17.3	17.3	8.3106	0.00072307	2.3832	624410	4	15.0441	14.9196	14.889	14.8366	NaN	15.0855	16.2081	14.6614
	0.293439	-0.386202	B7Z4F6	B7Z4F6			Color2 [DarkGray]	1	4					52	2	2	74.2	3.5	3.5	58.57	0	17.802	43468000	16	22.0716	21.9841	20.4202	21.9113	21.0958	21.8381	20.6979	NaN
	1.04129	-0.722709	E5RGX5;B7Z4N6;Q93045;B7Z4K3	E5RGX5;B7Z4N6;Q93045;B7Z4K3	Stathmin;Stathmin-2	STMN2	Color2 [DarkGray]	1	4					3	1	1	11.9	6	6	19.574	0.0014035	2.1008	658010	14	15.6402	15.0327	15.1956	15.8373	15.315	15.1198	14.0297	14.3505
	0.749383	-0.239485	B7Z4V2;V9HW84;P38646;Q8N1C8;B7Z1V7;B7Z4T3;A1XP52;D6RJI2;Q2F839;D6RA73;H0Y8S0;H0YBG6	B7Z4V2;V9HW84;P38646;Q8N1C8;B7Z1V7;B7Z4T3	Stress-70 protein, mitochondrial	HEL-S-124m;HSPA9	Color2 [DarkGray]	1	4					57	57	57	78.2	78.2	78.2	72.4	0	323.31	1341600000	965	26.0749	26.0964	25.9569	26.332	26.0007	26.1107	25.9028	25.488
	0.497428	0.471252	B7ZA74;B7Z4W4;Q53F10;P54727;B4DEA3;H0Y579	B7ZA74;B7Z4W4;Q53F10;P54727;B4DEA3;H0Y579	UV excision repair protein RAD23 homolog B	RAD23B	Color2 [DarkGray]	1	4					4	4	4	19.1	19.1	19.1	40.755	0	10.892	3453200	6	16.6881	16.9759	18.1422	16.872	17.8176	17.1299	17.2616	18.3541
	0.40939	0.136764	B7Z592;Q8WU90	B7Z592;Q8WU90	Zinc finger CCCH domain-containing protein 15	ZC3H15	Color2 [DarkGray]	1	4					1	1	1	2.6	2.6	2.6	44.89	0	4.5569	2164600	2	16.8096	17.1046	16.9339	16.8757	16.9122	17.4565	17.0239	16.8783
	0.630619	0.168924	I3L0N3;B7Z5J7;P46459;B7Z9U2;B4DH19;B4DGR3;B4DSK5;Q96D47;D3DXJ4;I3L0L3;K7EQD6;I3L338;I3L4Q9	I3L0N3;B7Z5J7;P46459;B7Z9U2;B4DH19;B4DGR3;B4DSK5	Vesicle-fusing ATPase	NSF	Color2 [DarkGray]	1	4					28	28	25	50.1	50.1	45.6	82.091	0	74.272	47933000	152	21.1121	21.3958	20.9234	21.1134	21.4465	21.4354	21.1058	21.2327
	0.0271785	-0.0253477	B7Z5N7;B7Z738;Q53GW1;Q8WVM8;H0YJY1	B7Z5N7;B7Z738;Q53GW1;Q8WVM8	Sec1 family domain-containing protein 1	SCFD1	Color2 [DarkGray]	1	4					3	3	3	13.3	13.3	13.3	51.543	0	6.3384	5873500	23	18.505	18.4878	18.1714	18.0722	18.7326	18.855	17.8983	17.6491
+	1.31334	-1.07859	B7Z5S9;O94973;A0A0G2JQM1;A0A0G2JS82;O95782;B3KMI7;E9PR62;B7Z1Q4;A0A0G2JRF9;A0A0G2JQA4;Q8N2F8;B4DXJ6;M0R2D9;Q8N9K4;E9PNC4;E9PPY8;A0A0G2JRS3;A0A0G2JS17;A0A0G2JQT9;H0YDE9;H0YEG0	B7Z5S9;O94973;A0A0G2JQM1;A0A0G2JS82;O95782;B3KMI7;E9PR62;B7Z1Q4	AP-2 complex subunit alpha-2;AP-2 complex subunit alpha-1	AP2A2;AP2A1	Color2 [DarkGray]	1	4					7	7	7	9.1	9.1	9.1	103.06	0	8.6845	3753100	29	18.5328	18.4138	18.2106	17.2845	16.1319	17.4092	17.6401	16.9461
	0.537856	-0.262546	B7Z6U8;B7Z5V0;Q53FI7;Q5JXI8;B7Z9A1;B7Z4B7;B7Z5T3;Q13642;A0A0D9SG53;A0A0D9SGB2;Q5JXI0;A0A0D9SFI6;A0A0D9SFB0;Q5JXH9;B3KRI9;A0A0D9SFZ9;Q5JXH8;Q5JXH7;Q5JXI3;Q5JXI2;A0A0D9SGD1;A0A0D9SEY7	B7Z6U8;B7Z5V0;Q53FI7;Q5JXI8;B7Z9A1;B7Z4B7;B7Z5T3;Q13642;A0A0D9SG53;A0A0D9SGB2;Q5JXI0;A0A0D9SFI6;A0A0D9SFB0;Q5JXH9;B3KRI9;A0A0D9SFZ9;Q5JXH8;Q5JXH7;Q5JXI3;Q5JXI2	Four and a half LIM domains protein 1	FHL1	Color2 [DarkGray]	1	4					6	6	6	30.8	30.8	30.8	29.5	0	10.606	2622200	39	16.8173	17.2542	17.2003	17.5345	17.1021	16.4324	17.039	17.1827
	0.300474	-0.0786543	Q5T8U5;Q5T8U7;B7Z605;O15260	Q5T8U5;Q5T8U7;B7Z605;O15260	Surfeit locus protein 4	SURF4	Color2 [DarkGray]	1	4					1	1	1	9.7	9.7	9.7	21.127	0	4.7644	969240	2	16.7656	NaN	16.5117	NaN	16.4973	NaN	16.5961	16.5866
	0.247875	-0.331038	B7Z689	B7Z689			Color2 [DarkGray]	1	4					1	1	1	3.6	3.6	3.6	57.109	0.0013937	1.9798	26879000	10	19.9522	20.3098	20.0668	20.999	20.6063	20.5888	20.2605	18.548
	1.31861	0.522542	Q6FGR6;B7Z6D1;P19387;H3BRR2;B7Z377	Q6FGR6;B7Z6D1;P19387	DNA-directed RNA polymerase II subunit RPB3	POLR2C	Color2 [DarkGray]	1	4					3	3	3	19.6	19.6	19.6	31.441	0	5.5997	2838600	6	16.8664	17.3584	17.1101	17.0157	17.1136	17.9921	17.6078	17.7273
	0.756351	0.348952	B7Z6G2;E7ENL8	B7Z6G2			Color2 [DarkGray]	1	4					48	48	0	67.7	67.7	0	81.404	0	323.31	349980000	485	23.7979	23.9294	23.9968	23.8	23.7692	24.236	24.8273	24.0874
+	2.69978	-1.31219	B7Z6I3;P49916;K7EQB6;K7ERZ5	B7Z6I3;P49916;K7EQB6;K7ERZ5	DNA ligase;DNA ligase 3	LIG3	Color2 [DarkGray]	1	4					2	2	2	6.5	6.5	6.5	82.322	0	6.9204	1951900	5	16.6617	17.7469	17.5917	17.1383	15.8033	16.0906	15.9942	16.0018
	0.152141	-0.0759218	F5H2X1;B7Z842;B7Z7T5;H3BND8;B7Z855;B7ZAX6;Q6U8A4;Q93009	F5H2X1;B7Z842;B7Z7T5;H3BND8;B7Z855;B7ZAX6;Q6U8A4;Q93009	Ubiquitin carboxyl-terminal hydrolase;Ubiquitin carboxyl-terminal hydrolase 7	USP7	Color2 [DarkGray]	1	4					2	2	2	4.1	4.1	4.1	58.566	0.00075301	2.7786	445840	6	14.8397	14.4436	14.415	14.5082	14.8913	14.5825	14.2372	14.1918
+	1.91218	-1.38688	E9PKN0;B7Z7X4;E9PQ01;O94913	E9PKN0;B7Z7X4;E9PQ01;O94913	Pre-mRNA cleavage complex 2 protein Pcf11	PCF11	Color2 [DarkGray]	1	4					4	4	4	7.7	7.7	7.7	88.985	0	5.7139	6235300	15	19.7912	18.9858	18.4393	18.3554	17.3911	17.9113	17.7568	16.9648
	0.338887	-0.218134	B7Z8G2;Q53GX4;Q13451;Q2TA84;B7Z7Z8;Q6ZR21	B7Z8G2;Q53GX4;Q13451;Q2TA84;B7Z7Z8	Peptidyl-prolyl cis-trans isomerase FKBP5;Peptidyl-prolyl cis-trans isomerase FKBP5, N-terminally processed	FKBP5	Color2 [DarkGray]	1	4					11	11	11	32.6	32.6	32.6	47.302	0	16.766	5817000	58	18.1594	18.5692	18.1976	18.5186	18.2015	18.8121	17.9495	17.6091
	0	NaN	B7Z920;Q5VZU9;P29144	B7Z920;Q5VZU9;P29144	Tripeptidyl-peptidase 2	TPP2	Color2 [DarkGray]	1	4					2	2	2	2.2	2.2	2.2	117.96	0	9.9096	174770	4	NaN	NaN	NaN	NaN	13.6632	NaN	14.6795	14.7879
+	2.5214	-1.18273	F5H7S1;B7Z9C7;Q2M1K9;B3KNG7;S4TMV6	F5H7S1;B7Z9C7;Q2M1K9;B3KNG7	Zinc finger protein 423	ZNF423	Color2 [DarkGray]	1	4					5	4	4	5.2	4.4	4.4	131.67	0	4.1452	2500500	21	17.1914	17.6837	17.3429	17.9841	16.6684	16.1223	16.0244	16.6561
	0.419509	0.252789	Q05CP4;Q8IW76;B7ZKK7;P19525	Q05CP4;Q8IW76;B7ZKK7;P19525	Interferon-induced, double-stranded RNA-activated protein kinase	EIF2AK2	Color2 [DarkGray]	1	4					1	1	1	3.3	3.3	3.3	40.68	0.00072622	2.4118	791400	1	NaN	15.9527	16.2556	15.5954	NaN	NaN	16.2014	16.1734
	0.779497	-0.382733	B8ZZ87;Q6P582;Q6NZ67;H7BZ50;H7C173;H7C202	B8ZZ87;Q6P582;Q6NZ67;H7BZ50;H7C173;H7C202	Mitotic-spindle organizing protein 2A;Mitotic-spindle organizing protein 2B	MZT2B;MZT2A	Color2 [DarkGray]	1	4					3	3	3	25.7	25.7	25.7	22.281	0	8.9903	4062300	20	17.9537	18.2128	17.6353	17.856	17.8788	17.9157	17.1437	17.1888
	0.162364	-0.0987768	B8ZZQ6;V9HVW6;Q15202;Q8TBK9;Q86YS2;Q53S24;Q15204;P06454;Q15203;Q7KZ52;Q15200;B8ZZA1;Q7Z4R6;B8ZZW7;H7C2N1	B8ZZQ6;V9HVW6;Q15202;Q8TBK9;Q86YS2;Q53S24;Q15204;P06454;Q15203;Q7KZ52;Q15200;B8ZZA1;Q7Z4R6;B8ZZW7;H7C2N1	Prothymosin alpha;Prothymosin alpha, N-terminally processed;Thymosin alpha-1	PTMA;PTMAP7	Color2 [DarkGray]	1	4					2	2	2	26.2	26.2	26.2	11.758	0	11.477	3503200	22	17.5047	17.573	17.6143	17.9334	18.1035	17.4479	17.0699	17.6091
	0.311879	0.385115	B8ZZU8;Q15370;I3L0M9;A0A0B4J296	B8ZZU8;Q15370;I3L0M9	Transcription elongation factor B polypeptide 2	TCEB2	Color2 [DarkGray]	1	4					5	5	5	82.3	82.3	82.3	12.527	0	5.1369	5727300	16	17.5068	18.0819	18.7329	17.5126	18.2895	17.1412	18.9876	18.9563
	0.000721805	-0.00128078	B9A018;Q53GS9;B7Z7L9;A0A087X1B2;F8WC91;B3KPG7;B3KMG1;A0A087WW31;C9JIU2;C9J0X5	B9A018;Q53GS9;B7Z7L9;A0A087X1B2	U4/U6.U5 tri-snRNP-associated protein 2	USP39	Color2 [DarkGray]	1	4					10	10	10	26.3	26.3	26.3	62.043	0	28.605	9468400	30	18.5525	18.2737	19.48	18.6794	18.0357	17.6386	19.6872	19.619
	0.0206984	0.0138512	B9A041;C9JF79;V9HWF2;P40925;C9JRL4;B8ZZ51	B9A041;C9JF79;V9HWF2;P40925;C9JRL4;B8ZZ51	Malate dehydrogenase;Malate dehydrogenase, cytoplasmic	MDH1;HEL-S-32	Color2 [DarkGray]	1	4					2	2	2	17.6	17.6	17.6	23.038	0	11.582	1563000	18	16.4786	16.8011	16.0523	16.3543	16.5368	16.8593	16.226	16.1195
	1.19298	-0.427398	D3DP75;B9A6J2;Q15042	D3DP75;B9A6J2;Q15042	Rab3 GTPase-activating protein catalytic subunit	RAB3GAP1	Color2 [DarkGray]	1	4					7	7	7	13.2	13.2	13.2	99.134	0	12.434	12580000	46	19.7673	19.6387	19.4327	19.4698	19.0438	19.6059	19.1675	18.7818
	0	NaN	C7DJS2	C7DJS2		GSTP1	Color2 [DarkGray]	1	4					1	1	1	11.9	11.9	11.9	16.667	0.0033422	1.6438	552890	4	NaN	NaN	NaN	NaN	NaN	NaN	16.4637	16.5538
	0.280067	-0.233441	C7FEN9;E7EUL6;H0YA13;D3DNP4;D6RFY3;D6RDW0;E7EQ57;Q03112;Q9HAZ2;H9KVD4;A0A0C3SFZ7	C7FEN9;E7EUL6;H0YA13;D3DNP4;D6RFY3;D6RDW0;E7EQ57;Q03112;Q9HAZ2	MDS1 and EVI1 complex locus protein EVI1;PR domain zinc finger protein 16	EVI1;MECOM;PRDM16	Color2 [DarkGray]	1	4					3	3	3	3.3	3.3	3.3	118.33	0.00074794	2.7374	12977000	15	19.8188	19.4032	18.8844	19.53	18.3519	19.4649	19.6323	19.2534
+	1.7716	-2.08815	C9J8P9;F8WF69;P09496	C9J8P9;F8WF69;P09496	Clathrin light chain A	CLTA	Color2 [DarkGray]	1	4					1	1	1	5.6	5.6	5.6	21.102	0.0020229	1.7762	653420	8	15.9813	16.199	15.5143	16.3808	NaN	14.6644	13.197	NaN
	0.402728	-0.243061	C9J8T0;P57772	C9J8T0;P57772	Selenocysteine-specific elongation factor	EEFSEC	Color2 [DarkGray]	1	4					3	3	3	11.7	11.7	11.7	47.876	0.00072886	2.4369	1470900	3	17.215	16.4465	17.0155	16.8557	16.4925	17.2423	16.2705	16.5553
+	2.15224	-1.44888	C9JAF7;O95721	C9JAF7;O95721	Synaptosomal-associated protein;Synaptosomal-associated protein 29	SNAP29	Color2 [DarkGray]	1	4					2	2	2	13.1	13.1	13.1	17.963	0.0013831	1.9443	2747600	5	18.451	16.9833	17.8657	17.5905	16.5023	16.6913	16.042	15.8594
	0.742552	-0.490049	C9JN15;Q6P432;Q32LZ0;Q2NKQ6;E9PG73;Q13427;C9JT64;C9J679;C9JM79	C9JN15;Q6P432;Q32LZ0;Q2NKQ6;E9PG73;Q13427;C9JT64;C9J679;C9JM79	Peptidyl-prolyl cis-trans isomerase;Peptidyl-prolyl cis-trans isomerase G	PPIG	Color2 [DarkGray]	1	4					2	2	2	8.9	8.9	8.9	27.409	0	3.7717	2497100	4	17.5322	18.1689	16.9305	17.2439	16.9392	17.0867	16.9105	NaN
	0.060719	-0.0485654	C9JQD4;Q6FH36;O43447;H0YEL5;Q6FH57	C9JQD4;Q6FH36;O43447;H0YEL5;Q6FH57	Peptidyl-prolyl cis-trans isomerase;Peptidyl-prolyl cis-trans isomerase H	PPIH	Color2 [DarkGray]	1	4					3	3	3	22.2	22.2	22.2	15.8	0.00072569	2.3994	2645600	6	16.5492	17.1252	17.3953	17.3807	16.9672	16.5619	17.2009	17.5261
	1.15552	-0.383904	C9JYQ9;H0Y8C2;Q6P5R6	C9JYQ9;H0Y8C2;Q6P5R6	60S ribosomal protein L22-like 1	RPL22L1	Color2 [DarkGray]	1	4					3	2	2	36.4	29.8	29.8	14.478	0	15.824	8957100	10	18.9408	18.6938	19.1865	19.3641	18.5384	18.4976	18.9172	18.6964
	1.0362	-0.560316	C9JZI1;P35249;C9J8M3;C9JXZ7;C9JTT7;C9JGY5;F8WE44;H7C1P0	C9JZI1;P35249;C9J8M3;C9JXZ7;C9JTT7	Replication factor C subunit 4	RFC4	Color2 [DarkGray]	1	4					8	8	8	33.3	33.3	33.3	36.877	0	45.707	11527000	43	19.2267	19.7729	19.692	19.4166	19.2093	18.3159	18.8685	19.4733
	0.148826	-0.109505	Q96FS1;Q68DU0;C9JZR2;O60716;Q7KZJ3;A0A024R4Z0;A0A024R4Y7;E9PKY0;E9PRE2	Q96FS1;Q68DU0;C9JZR2;O60716;Q7KZJ3;A0A024R4Z0;A0A024R4Y7	Catenin delta-1	CTNND1;DKFZp781O2021	Color2 [DarkGray]	1	4					8	8	8	13.3	13.3	13.3	92.387	0	10.844	4850300	53	18.4257	18.2783	17.5875	17.9378	17.8171	18.5601	17.8011	17.613
	0.150784	0.103951	D0PNI1;P63104;E7EX29;E7ESK7;B0AZS6;E5RGE1;E5RIR4;E9PD24;E7EVZ2;B7Z2E6;H0YB80;Q2F831;Q6LD62	D0PNI1;P63104;E7EX29;E7ESK7;B0AZS6	14-3-3 protein zeta/delta	YWHAZ	Color2 [DarkGray]	1	4					16	14	13	60.4	56.3	52.7	27.745	0	124.73	30599000	83	20.4994	20.5309	20.4405	20.6189	20.9358	20.2167	20.1536	21.1994
	0.226312	-0.315968	D1CS55;O00206;D2JYI3;D2JYI2;D2JYI5;D2JYI4	D1CS55;O00206	Toll-like receptor 4	TLR4	Color2 [DarkGray]	1	4					3	3	3	5.5	5.5	5.5	95.739	0.0075901	1.3203	1702200	5	18.0137	16.1101	17.274	16.2724	16.8729	16.2067	16.7253	NaN
	0.559808	0.673327	D3DSW1;Q9H5V9	D3DSW1;Q9H5V9	UPF0428 protein CXorf56	hCG_1640171;CXorf56	Color2 [DarkGray]	1	4					1	1	1	5.9	5.9	5.9	25.607	0.0092478	1.2001	177190	1	NaN	NaN	13.2843	12.8407	13.5274	13.004	13.7594	14.6525
+	3.45968	-1.81407	H3BV80;H3BMM9;H3BTC0;D3DU92;Q15287;H3BPG5;H3BMS0;A0A024R9P1	H3BV80;H3BMM9;H3BTC0;D3DU92;Q15287;H3BPG5;H3BMS0;A0A024R9P1	RNA-binding protein with serine-rich domain 1	RNPS1;hCG_2026745	Color2 [DarkGray]	1	4					8	8	8	40.3	40.3	40.3	24.561	0	48.898	54791000	98	22.0792	22.3585	21.9668	22.1149	19.9078	20.2592	20.9896	20.1066
+	2.31972	-1.51578	D3DUW2;G3V1S3;Q6ZUT9	D3DUW2;G3V1S3;Q6ZUT9	DENN domain-containing protein 5B	MGC24039;DENND5B	Color2 [DarkGray]	1	4					2	2	2	4	4	4	84.622	0	4.6535	706190	4	16.5373	15.6083	15.0365	16.0524	14.1485	14.6557	14.3412	14.0259
	1.03199	-0.24494	D3DVQ1;O95202	D3DVQ1;O95202	LETM1 and EF-hand domain-containing protein 1, mitochondrial	LETM1	Color2 [DarkGray]	1	4					8	8	8	26.5	26.5	26.5	63.54	0	20.213	13526000	44	19.5341	19.9183	19.5126	19.7365	19.4749	19.461	19.5743	19.2117
	0.579042	0.388423	D3DWB6;Q93008;Q59EZ5;Q6P468;O00507	D3DWB6;Q93008;Q59EZ5;Q6P468	Ubiquitin carboxyl-terminal hydrolase;Probable ubiquitin carboxyl-terminal hydrolase FAF-X	USP9X	Color2 [DarkGray]	1	4					5	5	5	2.9	2.9	2.9	271.25	0	5.1119	923640	8	15.1749	14.9976	15.7908	14.9829	15.7904	14.9109	15.712	16.0866
+	2.6699	3.10472	D3DWY7;P61758;Q6FH24;B4DWR3	D3DWY7;P61758;Q6FH24;B4DWR3	Prefoldin subunit 3	VBP1	Color2 [DarkGray]	1	4					8	8	8	37.8	37.8	37.8	26.535	0	29.529	11914000	27	17.1982	16.8242	15.9454	17.4884	20.0716	21.0744	18.6331	20.0959
	0.625909	-0.288365	Q32Q75;X5D7E3;D6RBW1;P06730;D6RHE2;B7Z2T1;H0Y8J7;H0Y8X3;A6NMX2	Q32Q75;X5D7E3;D6RBW1;P06730	Eukaryotic translation initiation factor 4E	EIF4E	Color2 [DarkGray]	1	4					3	3	3	14.7	14.7	14.7	25.067	0	4.6025	2244400	7	16.6697	17.2163	17.37	16.6802	16.509	16.4614	16.9561	16.8563
	0.529461	0.539326	D6RBX4	D6RBX4		TGFBI	Color2 [DarkGray]	1	4					1	1	1	29.2	29.2	29.2	7.2723	0.0057655	1.4029	1882600	2	NaN	16.789	16.7658	16.5755	NaN	16.6203	18.1052	17.0228
	0	1.68032	D6RCE2;Q6PGP7	D6RCE2;Q6PGP7	Tetratricopeptide repeat protein 37	TTC37	Color2 [DarkGray]	1	4					2	2	2	6.1	6.1	6.1	69.417	0	2.8677	1862400	2	NaN	NaN	16.1894	NaN	NaN	NaN	18.3784	17.3611
	0.0510034	0.0962651	D6RDG3;H0Y9Y1	D6RDG3;H0Y9Y1	Transcription factor BTF3	BTF3	Color2 [DarkGray]	1	4					3	1	1	47.7	9.2	9.2	11.802	0.0026864	1.7244	216230	5	12.3696	12.8805	13.8336	14.7165	13.6487	14.4147	12.4344	13.6875
	0	NaN	Q5HYD9;D6RFH4;H3BUX2;J3KNF8;O43169	Q5HYD9;D6RFH4;H3BUX2;J3KNF8;O43169	Cytochrome b5 type B	DKFZp686M0619;CYB5B	Color2 [DarkGray]	1	4					1	1	1	11.2	11.2	11.2	11.873	0.0033091	1.5961	69988	2	NaN	NaN	NaN	NaN	NaN	NaN	13.0549	14.1803
+	2.89649	-0.969462	D6RJ07;Q9UL40;B7Z6B6;B7Z6Q2;B7Z4N4;B7Z4J8	D6RJ07;Q9UL40;B7Z6B6;B7Z6Q2	Zinc finger protein 346	ZNF346	Color2 [DarkGray]	1	4					3	3	3	12.9	12.9	12.9	34.645	0	5.2969	1544200	11	16.7099	16.7488	16.5493	17.2673	15.9353	15.9111	15.6424	15.9085
+	2.35592	-0.405476	Q6LAP8;D9HTE9;P53007;B4DP62	Q6LAP8;D9HTE9;P53007;B4DP62	Tricarboxylate transport protein, mitochondrial	SLC25A1	Color2 [DarkGray]	1	4					12	12	12	39.3	39.3	39.3	34.787	0	21.502	15948000	67	20.0412	19.7552	19.9725	19.8923	19.4472	19.3744	19.5277	19.6902
+	1.55264	0.863828	G3V0I5;E5KNH5;P49821;Q53G70;E9PQP1;E9PMX3;Q96ID4;B4DE93;E9PLC6;E9PPR0;E9PJL9;B4DUN7;E9PPD6;E9PPS5;H0YE81	G3V0I5;E5KNH5;P49821;Q53G70;E9PQP1;E9PMX3;Q96ID4;B4DE93;E9PLC6;E9PPR0;E9PJL9	NADH dehydrogenase [ubiquinone] flavoprotein 1, mitochondrial	NDUFV1	Color2 [DarkGray]	1	4					10	10	10	25.4	25.4	25.4	50.054	0	39.547	8316500	33	18.4847	17.6599	18.7755	17.9407	19.2212	18.676	18.9952	19.4236
+	2.92536	0.588655	E5KNY5;P42704;B4DSR0;B8ZZ38;A0A0C4DG06;C9JCA9	E5KNY5;P42704;B4DSR0	Leucine-rich PPR motif-containing protein, mitochondrial	LRPPRC	Color2 [DarkGray]	1	4					34	34	34	31.4	31.4	31.4	157.9	0	114.53	40431000	167	20.8357	20.6968	20.7827	20.3994	21.2717	21.2427	21.2052	21.3497
	0.402297	-0.0865409	E5RFM2;E5RK82;Q6ICP7;E5RJF8;O15182	E5RFM2;E5RK82;Q6ICP7;E5RJF8;O15182	Centrin-3	CETN3	Color2 [DarkGray]	1	4					1	1	1	16.3	16.3	16.3	18.047	0.00071225	2.2263	1663200	1	NaN	17.2893	17.2941	17.392	17.1364	NaN	17.3408	NaN
+	2.56094	2.5115	E5RGS4;O60925	E5RGS4;O60925	Prefoldin subunit 1	PFDN1	Color2 [DarkGray]	1	4					4	4	4	30.8	30.8	30.8	13.466	0	6.3669	2105300	18	15.3062	14.6098	14.837	14.8485	18.0138	18.3562	16.1566	17.121
	1.41152	-0.639695	E5RGS9;Q9NRG0	E5RGS9;Q9NRG0	Chromatin accessibility complex protein 1	CHRAC1	Color2 [DarkGray]	1	4					2	2	2	46.4	46.4	46.4	6.2643	0	2.9073	996800	3	15.9626	15.7578	15.6448	16.2449	15.568	15.6117	15.1229	14.7487
	1.08435	-0.475583	E5RHV4;H0YAP1;E5RHR6;Q9HB72;Q9Y5V0	E5RHV4;H0YAP1;E5RHR6;Q9HB72;Q9Y5V0	Zinc finger protein 706	ZNF706	Color2 [DarkGray]	1	4					1	1	1	22.9	22.9	22.9	5.2721	0.00074738	2.7317	656000	3	15.2895	15.3792	15.6038	16.134	15.479	15.147	14.932	14.9462
	0.647502	-0.516635	E5RIW3;Q6FGD7;E5RJD8;O75347;E5RHG6;E5RIX8	E5RIW3;Q6FGD7;E5RJD8;O75347;E5RHG6	Tubulin-specific chaperone A	TBCA	Color2 [DarkGray]	1	4					6	6	6	72.6	72.6	72.6	10.08	0	12.09	9849900	66	19.3889	19.3252	18.9876	19.4771	19.3504	19.4709	18.2067	18.0843
	0.34269	0.336172	E5RJR5;P63208;E5RGM3;E7ERH2;F8W8N3	E5RJR5;P63208;E5RGM3;E7ERH2;F8W8N3	S-phase kinase-associated protein 1	SKP1	Color2 [DarkGray]	1	4					6	6	5	42.3	42.3	24.5	18.72	0	34.332	20741000	39	19.5024	19.6498	20.443	19.9803	20.1771	19.5024	20.0036	21.2371
+	2.09489	-0.571624	E7EPN9;Q9Y520;H7C5N8;A0A0A0MS30;B4E3S2	E7EPN9;Q9Y520	Protein PRRC2C	PRRC2C	Color2 [DarkGray]	1	4					29	29	9	13.8	13.8	4.4	308.77	0	44.651	15250000	131	19.8465	19.7402	19.8572	20.2628	19.2016	19.5116	19.1931	19.5139
	0.423369	-0.364245	Q6IPW4;Q6IB76;E7EPT4;P19404;Q9UEH5;A8K750	Q6IPW4;Q6IB76;E7EPT4;P19404;Q9UEH5;A8K750	NADH dehydrogenase [ubiquinone] flavoprotein 2, mitochondrial	NDUFV2	Color2 [DarkGray]	1	4					6	6	6	38.6	38.6	38.6	27.363	0	20.235	14335000	56	19.7229	19.8074	19.5775	19.8178	19.9096	19.9984	19.1886	18.372
	0.743088	-1.38767	E7EWE1;E7EQ61;Q9GZZ9	E7EWE1;E7EQ61;Q9GZZ9	Ubiquitin-like modifier-activating enzyme 5	UBA5	Color2 [DarkGray]	1	4					1	1	1	3.7	3.7	3.7	38.753	0.005848	1.4727	603740	9	15.9541	15.357	15.2411	15.2324	14.8361	15.4637	11.4244	14.5097
	0.953792	-0.230414	Q6NUR7;E7EQR4;P15311;B2R6J2;B7Z5V2;V9HW42;J7M2B1;B7Z437;B7Z9R6	Q6NUR7;E7EQR4;P15311;B2R6J2;B7Z5V2;V9HW42;J7M2B1;B7Z437	Ezrin;Tyrosine-protein kinase receptor	EZR;HEL-S-105;EZR-ROS1	Color2 [DarkGray]	1	4					17	8	7	28.3	14.3	13	69.241	0	30.236	5614300	48	18.354	18.2518	18.3167	18.3753	17.8915	18.407	18.1592	17.9184
	0.651321	-0.287324	E9PES6;E7ES08;E7EQU1;O15347;Q7Z684	E9PES6;E7ES08;E7EQU1;O15347	High mobility group protein B3	HMGB3	Color2 [DarkGray]	1	4					7	7	7	53.6	53.6	53.6	17.522	0	6.9081	3302700	22	17.4857	17.5714	17.6797	17.7701	17.8727	17.3878	16.917	17.1801
+	2.43014	-0.69725	E7EQY4;E7EV10;Q9BTC8;D6W5A2;E9PCS8;Q53RX8;Q53QZ9;Q53SC0;E9PF88;H0YIT0	E7EQY4;E7EV10;Q9BTC8;D6W5A2;E9PCS8	Metastasis-associated protein MTA3	MTA3	Color2 [DarkGray]	1	4					39	18	18	67.9	44.4	44.4	58.726	0	57.272	55538000	147	21.783	21.848	21.8814	21.8139	20.8831	21.116	21.5617	20.9765
	1.00078	-0.385592	E7ERK9;Q9UI10;A0A087WW69;Q9HBP7;Q71US4;A0A087WTA5;F8W8L6;B4DUP5;Q9Y3W7;Q59FC8;H7C2L8	E7ERK9;Q9UI10;A0A087WW69;Q9HBP7;Q71US4;A0A087WTA5;F8W8L6;B4DUP5;Q9Y3W7	Translation initiation factor eIF-2B subunit delta	EIF2B4;DKFZp586J0119	Color2 [DarkGray]	1	4					4	4	4	11.2	11.2	11.2	59.714	0	7.4063	1315900	11	16.4137	16.4535	16.2495	16.1897	16.0511	15.3863	16.2126	16.114
	1.54819	0.332904	J3KQ96;E7ETY2;Q13428;B4DRA2;Q9UFD4;H0YA99;B4DLB1;Q59FZ2	J3KQ96;E7ETY2;Q13428;B4DRA2	Treacle protein	TCOF1	Color2 [DarkGray]	1	4					11	11	11	13.7	13.7	13.7	144.12	0	31.828	8434500	37	18.3789	18.7886	18.7255	18.7889	19.0624	18.9312	18.8753	19.1446
	0.117582	0.067668	E7EU96;Q5U5J2;P68400;Q2I0Y7;B5BUH5;B2R6D7;Q8NEV1;A0A087WY74;V9GYA2;V9GY80;V9GYW6	E7EU96;Q5U5J2;P68400;Q2I0Y7;B5BUH5;B2R6D7;Q8NEV1	Casein kinase II subunit alpha;Casein kinase II subunit alpha 3	CSNK2A1;CSNK2A3	Color2 [DarkGray]	1	4					12	12	12	47	47	47	45.31	0	34.76	45759000	80	21.1118	21.3795	21.571	20.7808	21.4042	20.9878	21.5659	21.1559
	1.3428	-0.552509	E7EVA0;P27816;B4DM10;A0A024R2V2;A0A024R2S1;A0A024R2V0;Q86Y04;H0Y2V1;Q6NX68;H7C4C5;B5MEG9;Q05D06;F8W9U4;B4DSQ1;Q8NDS5;H7C456;A0A0J9YVV8;A0A0J9YW37	E7EVA0;P27816;B4DM10;A0A024R2V2;A0A024R2S1	Microtubule-associated protein;Microtubule-associated protein 4	MAP4	Color2 [DarkGray]	1	4					22	22	22	14.5	14.5	14.5	245.44	0	75.453	32987000	142	21.2696	20.9799	20.945	21.1712	20.8108	20.9663	20.2382	20.1404
	1.99469	-0.350805	H0Y5B5;E7EVG2;Q86U86	H0Y5B5;E7EVG2;Q86U86	Protein polybromo-1	PBRM1	Color2 [DarkGray]	1	4					1	1	1	1.7	1.7	1.7	126.29	0.0020548	1.8744	197770	1	14.1851	14.3827	14.2022	14.2896	NaN	NaN	13.9707	13.8575
	0.206083	-0.151839	E7EVX8;Q8WWY3;E7EU94;E7ESX0;E7EN72;B4DWW8	E7EVX8;Q8WWY3;E7EU94;E7ESX0;E7EN72;B4DWW8	U4/U6 small nuclear ribonucleoprotein Prp31	PRPF31	Color2 [DarkGray]	1	4					5	5	5	18.3	18.3	18.3	54.766	0	10.625	7974200	10	18.3815	18.9262	18.8915	18.7279	17.9998	18.3208	19.2048	18.7944
	0.759596	-0.454713	Q59F36;Q6AWB3;Q6AWB1;E7EX90;Q6MZZ3;Q14203;H8Y0Y3;O95654	Q59F36;Q6AWB3;Q6AWB1;E7EX90;Q6MZZ3;Q14203;H8Y0Y3;O95654	Dynactin subunit 1	DKFZp686E191;DKFZp686E0752;DCTN1;DKFZp686I0746;DCTN1/ALK fusion	Color2 [DarkGray]	1	4					2	2	2	4.8	4.8	4.8	53.084	0.0014124	2.1564	419420	4	15.5726	15.3261	14.8195	14.7225	15.0117	14.3764	14.5783	NaN
	0.32726	0.129266	Q6IBT1;E9KL30;Q99436;Q86U62;B2RAQ9;Q5TBG5	Q6IBT1;E9KL30;Q99436;Q86U62;B2RAQ9	Proteasome subunit beta type;Proteasome subunit beta type-7	PSMB7	Color2 [DarkGray]	1	4					14	14	14	65	65	65	29.937	0	69.961	79573000	147	21.8524	21.8128	21.7657	22.0287	21.875	21.6374	22.0834	22.3808
	1.125	1.17618	E9KL35;P63244;J3KPE3;D6RAC2;H0Y8W2;D6REE5;H0YAM7;H0YAF8;D6RHH4;D6R9Z1;D6RFX4;B4DVD2;H0Y8R5;D6RBD0;D6RAU2;E9PD14;D6RFZ9;D6RF23;B4E0C3;D6RGK8;D6R909;B4DWC6;H0Y9P0;D6RHJ5;I3QNU9;D6RDI0	E9KL35;P63244;J3KPE3;D6RAC2;H0Y8W2;D6REE5;H0YAM7;H0YAF8;D6RHH4;D6R9Z1;D6RFX4;B4DVD2	Guanine nucleotide-binding protein subunit beta-2-like 1;Guanine nucleotide-binding protein subunit beta-2-like 1, N-terminally processed	GNB2L1	Color2 [DarkGray]	1	4					24	24	9	74.4	74.4	31.5	35.076	0	142.92	174940000	231	21.5039	21.8031	23.2615	21.8583	23.2657	22.2791	23.471	24.1156
+	1.5327	0.890278	E9KL44;P40939;B4DRH6;B4DDZ5;H0YFD6;V9GZL3	E9KL44;P40939;B4DRH6;B4DDZ5	Trifunctional enzyme subunit alpha, mitochondrial;Long-chain enoyl-CoA hydratase;Long chain 3-hydroxyacyl-CoA dehydrogenase	HADHA	Color2 [DarkGray]	1	4					27	27	27	50.7	50.7	50.7	82.999	0	317.78	74027000	170	21.0075	21.4223	21.6671	21.1425	22.1203	21.481	22.789	22.4102
	0.0661869	0.0474496	E9PE17;Q8IY71;I3L0E3;Q9Y2R5	E9PE17;Q8IY71;I3L0E3;Q9Y2R5	28S ribosomal protein S17, mitochondrial	MRPS17;hCG_1984214	Color2 [DarkGray]	1	4					2	2	2	29.5	29.5	29.5	14.374	0	5.6309	5761800	8	18.2748	18.1069	18.5509	18.09	18.9559	18.2812	18.0851	17.8902
	1.66635	-0.371355	E9PGZ1;Q6PJM5	E9PGZ1;Q6PJM5		CALD1	Color2 [DarkGray]	1	4					30	30	0	57.3	57.3	0	61.705	0	96.792	36203000	238	21.1127	21.055	21.0466	21.1579	20.7628	20.9859	20.7235	20.4145
	0.827742	0.527256	E9PMI6;E9PJF4;J3KN38;P54105	E9PMI6;E9PJF4;J3KN38;P54105	Methylosome subunit pICln	CLNS1A	Color2 [DarkGray]	1	4					1	1	1	15	15	15	18.259	0	7.2668	3967700	4	17.5994	18.0682	17.2231	18.0872	18.7607	18.2071	18.4881	17.6311
	0.392212	-0.216638	E9PJH7;Q9H936;E9PS95;A0A0D9SEI9;A0A0D9SFE1;A0A024RCA6;K4DIB8;K4DIA8;A0A024R0W0;Q9H1K4	E9PJH7;Q9H936;E9PS95;A0A0D9SEI9;A0A0D9SFE1;A0A024RCA6;K4DIB8;K4DIA8	Mitochondrial glutamate carrier 1	SLC25A22	Color2 [DarkGray]	1	4					4	4	4	18.2	18.2	18.2	33.281	0	19.807	2606600	22	17.6107	17.4139	16.947	16.9683	17.226	17.402	16.7956	16.6496
+	2.00587	-0.667358	E9PK01;P29692;A0A087X1X7;Q71RH4;Q9H7G6;D3DWK1;B2RAR6;E9PRY8;E9PQ49;E9PI39;E9PPR1;E9PL12;E9PMW7;E9PQZ1;E9PIZ1;H0YCK7;E9PK06;E9PK72;E9PKK3;H0YE58;H0YE72;E9PNW6;E9PQC9;E9PJD0	E9PK01;P29692;A0A087X1X7;Q71RH4;Q9H7G6;D3DWK1;B2RAR6;E9PRY8;E9PQ49;E9PI39;E9PPR1;E9PL12;E9PMW7;E9PQZ1;E9PIZ1;H0YCK7	Elongation factor 1-delta	EEF1D	Color2 [DarkGray]	1	4					14	14	2	63.2	63.2	13	28.821	0	87.26	97919000	193	22.6779	22.7301	22.5909	22.7345	22.2268	22.3854	21.835	21.6168
	0.0626584	-0.0761795	G3V1A4;V9HWI5;E9PK25;P23528;E9PP50;E9PQB7;E9PLJ3;B4E112;E9PS23;Q549N0;Q9Y281	G3V1A4;V9HWI5;E9PK25;P23528;E9PP50;E9PQB7	Cofilin-1	CFL1;HEL-S-15	Color2 [DarkGray]	1	4					9	9	9	69.8	69.8	69.8	16.811	0	35.907	39244000	64	20.6683	21.3464	21.1771	21.0098	21.9355	21.3416	20.452	20.1677
+	1.36326	0.821744	E9PK47;P06737;B2R825;B4DRW6;B2RB32;A0A0M4FEM1;P11217;Q6P1L4;Q8TDG6;H0Y4Z6;B4DRQ4	E9PK47;P06737;B2R825	Alpha-1,4 glucan phosphorylase;Glycogen phosphorylase, liver form	PYGL	Color2 [DarkGray]	1	4					8	8	6	14.4	14.4	12	94.069	0	9.1529	6902300	14	17.5585	17.808	18.4691	17.3805	18.5583	18.2568	18.4406	19.2474
	1.57992	-0.534269	E9PK91;E9PQN2;E9PKI6;E9PK09;A0A1W2PQ43;Q6DCA8;H0YF63;B7Z8J9;H0YF00	E9PK91;E9PQN2;E9PKI6;E9PK09;A0A1W2PQ43;Q6DCA8		BCLAF1	Color2 [DarkGray]	1	4					81	1	1	59.2	1.8	1.8	100.4	0	4.8086	80692000	53	22.217	22.4834	21.9564	22.3996	21.7306	21.9734	21.3369	21.8784
	0.990748	1.22357	E9PKG1;H7C2I1;Q99873;Q5U8W9;A0A087X1W2;E9PIX6;B4DJ87;E9PQ98;H0YDE4;E9PNR9;E9PMW9;Q9NR22;E9PMZ2;Q59GT2;A0A0G2UEQ4;Q9H5R7	E9PKG1;H7C2I1;Q99873;Q5U8W9;A0A087X1W2;E9PIX6;B4DJ87;E9PQ98	Protein arginine N-methyltransferase 1	PRMT1;HRMT1L2	Color2 [DarkGray]	1	4					19	19	19	76.9	76.9	76.9	37.709	0	81.956	28907000	83	18.8649	18.9302	20.486	19.496	19.9851	19.6075	21.6745	21.4042
	0.946993	0.177342	E9PKP7;P17480;A8K962;O00164;B4DNQ1;B4DLB0;Q05BZ1;E9PLT2;E9PMM2;Q9BQR2;H0YDH7	E9PKP7;P17480;A8K962;O00164;B4DNQ1;B4DLB0;Q05BZ1	Nucleolar transcription factor 1	UBTF	Color2 [DarkGray]	1	4					15	15	15	22	22	22	87.435	0	13.199	9376700	80	18.9509	18.8569	18.8515	19.01	19.251	19.2408	18.9284	18.9585
	0.917566	-0.454073	E9PKV2;Q9NRX2	E9PKV2;Q9NRX2	39S ribosomal protein L17, mitochondrial	MRPL17	Color2 [DarkGray]	1	4					2	2	2	13.4	13.4	13.4	16.371	0.007619	1.3555	715840	8	15.8818	15.3753	15.084	15.5598	15.1109	15.5035	14.8314	14.6389
	0	NaN	F8VSA6;E9PS38;S4R3E9;E9PL57;Q15843	F8VSA6;E9PS38;S4R3E9;E9PL57;Q15843	NEDD8	NEDD8;NEDD8-MDP1	Color2 [DarkGray]	1	4					2	2	2	38	38	38	5.8668	0.00071276	2.2264	687090	3	NaN	NaN	NaN	NaN	15.973	14.8549	15.0231	15.0085
	0.470817	0.469659	E9PLD0;Q9H0U4;B7Z8M7;Q6FIG4;Q5U0I6;Q92928;P62820;E7END7;Q9H1C9;Q92927;Q96RD8	E9PLD0;Q9H0U4;B7Z8M7;Q6FIG4;Q5U0I6;Q92928;P62820;E7END7	Ras-related protein Rab-1B;Putative Ras-related protein Rab-1C;Ras-related protein Rab-1A	RAB1B;RAB1A;RAB1C	Color2 [DarkGray]	1	4					5	5	4	42	42	35.5	18.483	0	26.373	3584100	10	17.1486	17.3193	17.7467	16.63	17.1423	16.9523	18.0134	18.6153
+	1.67771	-1.11339	Q9BQQ5;E9PLL6;Q6NZ52;P46776;E9PJD9;E9PLX7	Q9BQQ5;E9PLL6;Q6NZ52;P46776;E9PJD9	60S ribosomal protein L27a	L27a;RPL27A	Color2 [DarkGray]	1	4					8	8	8	46.2	46.2	46.2	12.015	0	40.645	98348000	99	23.1033	22.9061	22.6508	22.6275	21.114	22.5905	21.8949	21.2348
+	2.3146	-1.86837	E9PPJ5;E9PLM6;P21741	E9PPJ5;E9PLM6;P21741	Midkine	MDK	Color2 [DarkGray]	1	4					10	10	10	61.1	61.1	61.1	14.374	0	39.356	13259000	79	19.278	20.1027	20.3961	20.5515	18.7522	17.4037	17.9822	18.7166
	0.625206	-0.324416	E9PLY7;E9PRR7;Q14331	E9PLY7;E9PRR7;Q14331	Protein FRG1	FRG1	Color2 [DarkGray]	1	4					1	1	1	11.8	11.8	11.8	11.751	0.0039526	1.5557	589850	3	15.3361	16.0295	15.822	15.923	15.1554	NaN	15.809	15.3953
	0.148631	-0.226811	E9PRZ9;E9PM92;O00193	E9PRZ9;E9PM92;O00193	Small acidic protein	C11orf58;SMAP	Color2 [DarkGray]	1	4					2	2	2	25.6	25.6	25.6	10.038	0	24.632	876420	4	15.2679	15.9883	14.6205	16.0549	14.8767	14.7291	14.7453	16.6733
	0.603249	0.478889	E9PN17;O75964	E9PN17;O75964	ATP synthase subunit g, mitochondrial	ATP5L	Color2 [DarkGray]	1	4					2	2	2	31.6	31.6	31.6	8.4518	0.00071633	2.2878	289790	7	14.1838	14.0483	14.8993	NaN	14.8441	NaN	15.2745	14.4495
+	1.96829	-1.32795	E9PNK6;J3KNE7;Q16890;E9PPQ1;E9PNQ9	E9PNK6;J3KNE7;Q16890;E9PPQ1	Tumor protein D53	TPD52L1	Color2 [DarkGray]	1	4					3	3	3	25.3	25.3	25.3	18.661	0	3.4029	549150	5	15.4738	15.0246	15.2521	15.4836	14.3812	NaN	NaN	13.5799
	0.75483	-0.214294	E9PPG9;Q5J8M4;E9PQ57;P78406;B0QZ37;B0QZ36	E9PPG9;Q5J8M4;E9PQ57;P78406;B0QZ37;B0QZ36	mRNA export factor	RAE1	Color2 [DarkGray]	1	4					2	2	2	12.4	12.4	12.4	24.061	0	6.2572	1407400	13	16.1673	16.5574	16.2689	16.3799	15.885	16.4027	16.2024	16.0262
	0	NaN	E9PPV2;Q96LT9	E9PPV2;Q96LT9	RNA-binding protein 40	RNPC3	Color2 [DarkGray]	1	4					1	1	1	9.4	9.4	9.4	15.853	0.0045812	1.5083	927320	3	17.6618	17.7547	NaN	17.7803	NaN	NaN	NaN	NaN
+	3.76128	3.64148	E9PQY2;Q9NQP4;B2R548	E9PQY2;Q9NQP4;B2R548	Prefoldin subunit 4	PFDN4	Color2 [DarkGray]	1	4					4	4	4	28.7	28.7	28.7	15.598	0	33.434	4354300	33	14.5998	14.8569	15.7818	14.9806	19.3107	19.0954	17.6815	18.6975
	0.99184	0.557055	F4ZW62;Q12905;B4DY09;Q53FG3;F4ZW63;X6R6Z1;A0A0A0MRL0	F4ZW62;Q12905;B4DY09;Q53FG3;F4ZW63	Interleukin enhancer-binding factor 2	ILF2	Color2 [DarkGray]	1	4					13	13	13	58.7	58.7	58.7	43.062	0	101.66	72192000	120	21.118	21.7241	21.825	21.4214	21.8195	21.5646	22.2899	22.6427
+	1.50487	1.16861	F5GX99;F5H7A5	F5GX99;F5H7A5		CLPB	Color2 [DarkGray]	1	4					8	1	1	23.8	2.6	2.6	54.822	0.0013784	1.9327	738100	6	14.0375	14.2875	15.3066	14.2295	15.6639	14.7626	16.0883	16.0207
	0	NaN	F5GZ90;Q9NZJ0;B4E0E6	F5GZ90;Q9NZJ0;B4E0E6	Denticleless protein homolog	DTL	Color2 [DarkGray]	1	4					2	2	2	6.4	6.4	6.4	74.999	0	2.8619	749770	4	NaN	NaN	NaN	NaN	16.1001	16.1579	16.3318	16.7874
	0.0713316	-0.0798998	Q9P1H1;F5H170;Q8N2A9;Q8WW22	Q9P1H1;F5H170;Q8N2A9;Q8WW22	DnaJ homolog subfamily A member 4	DNAJA4	Color2 [DarkGray]	1	4					1	1	1	5.8	5.8	5.8	17.153	0.0075472	1.2958	183660	5	14.9077	15.1688	NaN	NaN	14.6135	NaN	15.3031	NaN
	1.05443	-0.893904	F5H2U8;F5H2A4;P52926;F6LHU9;Q1M183;F5H6H0;Q8IZX8;Q86U91;B2KX87;D2WHG0;A5Y0M9	F5H2U8;F5H2A4;P52926;F6LHU9;Q1M183;F5H6H0	High mobility group protein HMGI-C	HMGA2	Color2 [DarkGray]	1	4					3	3	3	35.4	35.4	35.4	10.767	0.0045962	1.541	422210	7	14.2832	14.3533	15.1811	15.3166	14.715	13.7661	13.0396	14.038
+	2.59284	-1.25632	Q96DI9;F6VRR5;Q9BY77;B4E0L0;B4DMM2;Q8WUT1;F8WCX5;Q659C6;B4DSH9;Q6R954;F8WEE2	Q96DI9;F6VRR5;Q9BY77;B4E0L0;B4DMM2	Polymerase delta-interacting protein 3	POLDIP3	Color2 [DarkGray]	1	4					12	12	12	46.5	46.5	46.5	45.658	0	49.757	19090000	76	20.2242	20.7057	20.1765	20.7934	18.7995	19.0625	19.7276	19.2848
	0.955036	0.586046	Q53SY7;F8VPD4;P27708	Q53SY7;F8VPD4;P27708	CAD protein;Glutamine-dependent carbamoyl-phosphate synthase;Aspartate carbamoyltransferase;Dihydroorotase	CAD	Color2 [DarkGray]	1	4					2	2	2	1.2	1.2	1.2	235.18	0	4.7102	440630	3	13.9386	14.7309	14.3474	13.749	14.5349	14.3903	14.7775	15.4073
	1.27936	-0.809949	H0YH87;F8WB06;F8VQP2;Q2M2R5;V9GY86;Q99700;F8W0B5;F8WB05	H0YH87;F8WB06;F8VQP2;Q2M2R5;V9GY86;Q99700;F8W0B5	Ataxin-2	ATXN2	Color2 [DarkGray]	1	4					3	3	3	5.6	5.6	5.6	98.004	0	3.3619	2083000	14	16.7377	17.0128	17.4463	17.2307	16.549	16.2113	15.5084	16.9189
	0	NaN	F8VW21	F8VW21		RPLP0	Color2 [DarkGray]	1	4					14	1	1	58.2	4.9	4.9	26.901	0.0081556	1.2739	104570000	1	NaN	NaN	NaN	NaN	NaN	25.0952	24.5254	NaN
	0.467201	-0.270961	F8VZX2;F8VRH0	F8VZX2		PCBP2	Color2 [DarkGray]	1	4					9	6	1	51.1	38.9	9.3	33.8	0	50.722	27328000	57	20.5585	20.7515	20.5302	20.7605	20.9855	20.5326	20.2222	19.7765
	1.4725	-0.413689	F8W038;Q8IXM2;H0YIS7;F8W1H0	F8W038;Q8IXM2;H0YIS7;F8W1H0	Chromatin complexes subunit BAP18	C17orf49;BAP18;RNASEK-C17orf49	Color2 [DarkGray]	1	4					4	4	4	49.7	49.7	49.7	16.29	0	9.0491	7908700	37	18.8456	18.933	19.0852	18.9506	18.9566	18.4789	18.3214	18.4028
	0.317942	-0.179122	F8W1R7;G3V1V0;P60660;J3KND3;G8JLA2;B7Z6Z4;G3V1Y7;F8VPF3;Q6IBG5;F8VZU9;F8W180;F8W1I5;A0A024RB31;B4E368;P14649;F8VXL3;H0YI43	F8W1R7;G3V1V0;P60660;J3KND3;G8JLA2;B7Z6Z4;G3V1Y7;F8VPF3;Q6IBG5	Myosin light polypeptide 6	MYL6	Color2 [DarkGray]	1	4					7	7	7	57.9	57.9	57.9	16.29	0	50.468	19118000	83	20.0009	20.2454	19.9589	20.1845	20.2766	20.3308	19.6521	19.4136
	0	NaN	F8W7Q2	F8W7Q2		SMIM4	Color2 [DarkGray]	1	4					1	1	1	32.4	32.4	32.4	4.388	0.0091912	1.1746	405840	2	NaN	NaN	NaN	NaN	NaN	15.3629	15.7015	15.7259
+	2.41371	-0.663502	F8WA39;Q13613;Q8NEC6;B7Z3D5;H0YDX3;B3KMG9;E9PIH9;F8W764;F8W8S8;H7BZJ1;H7C406;E9PPP8	F8WA39;Q13613;Q8NEC6;B7Z3D5;H0YDX3;B3KMG9	Myotubularin-related protein 1	MTMR1	Color2 [DarkGray]	1	4					8	8	8	18	18	18	75.717	0	25.151	13232000	36	19.9384	19.7359	19.7393	19.7003	19.0919	19.383	19.2341	18.7508
	0.0286725	-0.03794	F8WAE5;Q9BY44;H7C5Q3;C9IZE1	F8WAE5;Q9BY44	Eukaryotic translation initiation factor 2A;Eukaryotic translation initiation factor 2A, N-terminally processed	EIF2A	Color2 [DarkGray]	1	4					3	3	3	8.3	8.3	8.3	64.449	0.0081454	1.267	265760	3	14.3403	14.0353	13.9838	15.1676	14.0635	14.6241	NaN	NaN
	0	-0.235649	F8WCA1;Q9NY27	F8WCA1;Q9NY27	Serine/threonine-protein phosphatase 4 regulatory subunit 2	PPP4R2	Color2 [DarkGray]	1	4					1	1	1	19	19	19	13.24	0.0058404	1.4678	165640	1	13.8225	13.8926	13.8082	14.6857	13.8166	NaN	NaN	NaN
+	2.00631	0.651472	F8WCF6;P59998;F8WDD7;A0A0A6YYG9;R4GN08;Q9H7Z5;H7C0A3;F8WDW3;F8WE39	F8WCF6;P59998;F8WDD7;A0A0A6YYG9;R4GN08;Q9H7Z5;H7C0A3	Actin-related protein 2/3 complex subunit 4	ARPC4-TTLL3;ARPC4	Color2 [DarkGray]	1	4					6	6	6	44.8	44.8	44.8	21.058	0	57.943	18649000	38	19.2557	19.4517	19.9596	19.4429	20.0805	20.1052	20.4448	20.0852
+	2.33951	-1.39681	F8WJN3;Q16630;B4DSU9	F8WJN3;Q16630;B4DSU9	Cleavage and polyadenylation specificity factor subunit 6	CPSF6	Color2 [DarkGray]	1	4					6	6	6	16.5	16.5	16.5	52.269	0	116.29	6119100	26	18.477	19.454	18.9868	18.8947	17.7184	17.1352	18.1813	17.1903
	1.32247	0.449375	G1UI16;Q29RF7;Q96DB6;B3KMN2;H0Y9L6;B7Z5S1;Q9NTI5	G1UI16;Q29RF7	Sister chromatid cohesion protein PDS5 homolog A	PDS5A	Color2 [DarkGray]	1	4					22	22	22	22.7	22.7	22.7	150.83	0	71.119	24961000	78	20.3065	19.9562	20.0998	20.0133	20.0538	20.6639	20.7268	20.7289
	0.240491	0.15136	G3V1C3;Q9BZZ5;B4DDR3;E9PQK6;H0YER7	G3V1C3;Q9BZZ5;B4DDR3	Apoptosis inhibitor 5	API5	Color2 [DarkGray]	1	4					3	3	3	7.5	7.5	7.5	57.56	0	20.364	2175100	4	16.5941	17.3978	17.1942	16.9012	16.8617	NaN	17.455	17.2029
	1.25536	-0.473383	G3V2W9;A0A087X060;Q56P03	G3V2W9;A0A087X060;Q56P03	E2F-associated phosphoprotein	EAPP	Color2 [DarkGray]	1	4					8	8	8	42	42	42	23.468	0	5.3756	5741800	19	18.6876	18.6662	17.9265	18.6008	18.0732	18.1895	17.8898	17.835
	0	NaN	G3V394	G3V394		MYO5A	Color2 [DarkGray]	1	4					1	1	1	0.6	0.6	0.6	215.47	0.0045722	1.5031	81100	0	NaN	NaN	NaN	NaN	NaN	NaN	15.8814	NaN
	0.116043	0.13486	G3V5B3;G3V3E6;Q96HE7	G3V5B3;G3V3E6;Q96HE7	ERO1-like protein alpha	ERO1L	Color2 [DarkGray]	1	4					1	1	1	8.3	8.3	8.3	19.154	0.00072254	2.3755	253400	1	NaN	NaN	14.1356	13.9523	14.9935	14.0894	13.8296	13.8029
	0.0427275	-0.0289807	G3V5Q1;G3V3M6;Q5TZP7;P27695;G3V5D9;A0A0C4DGK8;H7C4A8;G3V3C7;G3V5M0;G3V359	G3V5Q1;G3V3M6;Q5TZP7;P27695	DNA-(apurinic or apyrimidinic site) lyase;DNA-(apurinic or apyrimidinic site) lyase, mitochondrial	APEX1	Color2 [DarkGray]	1	4					7	7	7	39.3	39.3	39.3	27.125	0	33.878	9138800	35	18.6922	18.9008	19.3314	18.7865	19.4215	18.6607	18.5844	18.9282
+	1.42001	-0.876216	G3V5L1;Q8TAX8;P61244;Q6V3B1;A0A024R682;G3V563;G3V2R5;Q8IYC6;B4E0K3;G3V570;G3V302	G3V5L1;Q8TAX8;P61244;Q6V3B1;A0A024R682;G3V563;G3V2R5;Q8IYC6;B4E0K3	Protein max	MAX	Color2 [DarkGray]	1	4					4	4	4	37.1	37.1	37.1	14.057	0	9.6174	2792100	17	17.7159	17.6017	17.5554	17.7354	17.2842	17.3988	16.2456	16.1748
	0.386344	0.24968	Q9H836;G5E975;Q12824;B5MCL5;C9JTA6;A0A0G2JSE9;B4E117;B4DRT1;Q86WI8;A0A0U1RQQ2;Q86WI7;A0A0U1RRB8	Q9H836;G5E975;Q12824;B5MCL5;C9JTA6;A0A0G2JSE9;B4E117;B4DRT1	SWI/SNF-related matrix-associated actin-dependent regulator of chromatin subfamily B member 1	SMARCB1	Color2 [DarkGray]	1	4					5	5	5	21.1	21.1	21.1	45.051	0	14.717	7850000	21	18.3545	19.0228	18.8456	17.9104	18.5173	18.7415	19.138	18.7353
	0.1318	-0.107967	G5E9K5;Q6P0N0;C9J2Q8	G5E9K5;Q6P0N0;C9J2Q8	Mis18-binding protein 1	MIS18BP1	Color2 [DarkGray]	1	4					2	2	2	7.1	7.1	7.1	56.427	0.0014215	2.1873	2524900	5	16.8294	17.797	16.8345	17.4889	17.3961	16.8345	16.771	17.5162
	0.115789	-0.100436	G5E9W7;G5E9V5;P82650;H7C5F2;Q59GX8;H7C5H3;Q8NBL6;A8K9Y7	G5E9W7;G5E9V5;P82650;H7C5F2;Q59GX8;H7C5H3;Q8NBL6;A8K9Y7	28S ribosomal protein S22, mitochondrial	MRPS22	Color2 [DarkGray]	1	4					2	2	2	15.7	15.7	15.7	36.805	0	2.9248	4599500	13	18.3822	17.7865	18.154	17.9309	18.1863	18.6832	17.6131	17.3693
	0.562505	0.194018	G5EA30;Q92879;E9PQK4;E9PSH0;E9PKU1;F5H4Y5;F5H0D8;E9PKA1;B4DSZ2;V9GYD9;B4DT00;B4DDE7;Q5VZZ6;B2RA86;B4DS31;A0A0J9YX66;A0A1B0GU44;E9PC62;A0A1B0GUN8;A0A0J9YXJ0;O95319	G5EA30;Q92879;E9PQK4;E9PSH0;E9PKU1	CUGBP Elav-like family member 1	CELF1	Color2 [DarkGray]	1	4					5	5	5	13.2	13.2	13.2	55.142	0	9.998	3764100	8	17.28	17.5178	17.6467	17.5361	17.5433	17.6118	17.4943	18.1073
	0.969698	0.29214	G8JLB6;P31943;E9PCY7;D6RIU0;D6RBM0;E5RGV0;D6RFM3;H0YB39;D6RIT2;E5RGH4;E7EQJ0;D6RAM1;D6R9T0;D6RDU3;D6RJ04;D6RIH9;Q68DG4;H0YBD7;E7EN40;H0YBG7;D6RDL0;B4DP51;D6R9D3;D6RF17;H0YAQ2;E5RJ94	G8JLB6;P31943;E9PCY7;D6RIU0;D6RBM0;E5RGV0;D6RFM3;H0YB39	Heterogeneous nuclear ribonucleoprotein H;Heterogeneous nuclear ribonucleoprotein H, N-terminally processed	HNRNPH1	Color2 [DarkGray]	1	4					14	14	9	49.6	49.6	34.1	51.229	0	195.45	67148000	162	21.5458	21.9051	21.9336	21.3824	22.1933	21.8497	21.9532	21.9393
	0.204318	0.233548	H0Y2W2;Q96T67;Q9NVI7;Q5T9A4;Q5SV16;Q9H834;Q8N3E6;Q5T2N8	H0Y2W2;Q96T67;Q9NVI7;Q5T9A4	ATPase family AAA domain-containing protein 3A;ATPase family AAA domain-containing protein 3B	ATAD3A;ATAD3B	Color2 [DarkGray]	1	4					5	5	5	11	11	11	64.243	0	4.7322	1274700	7	16.9347	14.9408	15.9487	15.6851	16.1119	15.7433	15.9589	16.6293
	0.430655	-0.212194	H0Y2Y8;Q15942;Q96AF9;B4DQR8;Q28617;B4DY85;Q9BUS0;C9JJK5;C9IZ41;H7C3D3	H0Y2Y8;Q15942;Q96AF9;B4DQR8;Q28617;B4DY85;Q9BUS0;C9JJK5	Zyxin	ZYX	Color2 [DarkGray]	1	4					4	4	4	13.1	13.1	13.1	57.643	0	7.8241	2351800	22	17.2617	16.8487	16.8326	17.4479	16.9246	16.4521	17.2034	16.962
	0.246692	-0.278992	H0Y5B4;H7BZ11;J3KQN4;P83881;H7BY91;H0Y3V9;R4GN19	H0Y5B4;H7BZ11;J3KQN4;P83881;H7BY91;H0Y3V9	60S ribosomal protein L36a	RPL36A;RPL36A-HNRNPH2	Color2 [DarkGray]	1	4					16	16	5	55.4	55.4	10.7	13.228	0	22.656	26734000	148	20.0456	19.7644	20.6867	21.3468	19.7736	19.862	20.0386	21.0534
	0.633723	-0.695816	H0Y917;Q9H7D7	H0Y917;Q9H7D7	WD repeat-containing protein 26	WDR26	Color2 [DarkGray]	1	4					1	1	1	4.8	4.8	4.8	20.627	0.0057878	1.4206	177120	2	14.7616	13.1854	12.8855	13.7623	12.678	13.2992	NaN	12.8813
	1.53677	-0.457952	H0Y9X1;Q96EY4;D6RA57;B7Z504;D6RE67;D6RC31	H0Y9X1;Q96EY4;D6RA57;B7Z504	Translation machinery-associated protein 16	TMA16	Color2 [DarkGray]	1	4					8	8	8	29.3	29.3	29.3	27.571	0	33.231	11071000	50	19.1732	19.6003	19.5161	19.4546	19.213	18.7051	18.8024	19.1919
+	2.71218	0.767452	H0YEK1;H0YEB6;O60232;E9PN57;E9PK41;G3V1B8	H0YEK1;H0YEB6;O60232;E9PN57;E9PK41;G3V1B8	Sjoegren syndrome/scleroderma autoantigen 1	SSSCA1	Color2 [DarkGray]	1	4					2	2	2	23.4	23.4	23.4	11.189	0	14.21	1213300	3	15.8022	15.6779	15.625	15.4765	16.3797	16.2043	16.2797	16.7878
+	1.47082	-1.36058	H0YJA2;Q6PJT7;G3V5I6;A0A024R6F2;G3V256;G3V411;H0YJ87;A0A087WTC9;H0YJ51;G3V4R5	H0YJA2;Q6PJT7;G3V5I6;A0A024R6F2;G3V256	Zinc finger CCCH domain-containing protein 14	ZC3H14;FLJ11806	Color2 [DarkGray]	1	4					6	6	6	12.1	12.1	12.1	73.206	0	14.701	1267400	10	15.5891	17.0712	15.9613	17.1149	14.9339	14.7743	15.9825	14.6035
	0.896001	-0.646371	H0YKU1;H0YNJ8;Q5HYL6;Q9NYL9	H0YKU1;H0YNJ8;Q5HYL6;Q9NYL9	Tropomodulin-3	TMOD3;DKFZp686E1899	Color2 [DarkGray]	1	4					5	5	5	27.3	27.3	27.3	20.79	0	9.139	10531000	19	19.2235	19.2205	18.8365	19.0138	18.7856	19.1397	18.27	17.5135
	1.0033	-0.195724	H0YL70;Q04726;H0YKN8;A0A0D9SES8;H0YNT2;H3BUH5	H0YL70;Q04726;H0YKN8;A0A0D9SES8;H0YNT2	Transducin-like enhancer protein 3	TLE3	Color2 [DarkGray]	1	4					57	57	0	75.1	75.1	0	84.477	0	323.31	1392600000	880	26.3816	26.2194	26.2112	26.2876	26.1678	26.2933	25.9654	25.8902
	0.0112743	0.0126362	H0YMV8;Q71UM5;C9JLI6	H0YMV8;Q71UM5;C9JLI6	40S ribosomal protein S27;40S ribosomal protein S27-like	RPS27L	Color2 [DarkGray]	1	4					4	2	2	34	13	13	11.345	0	2.9159	2364000	11	16.8539	16.0262	16.7329	17.5819	16.4022	17.0556	16.5397	17.2479
+	1.83246	1.06759	H0YN26;Q6PKH8;Q08AJ6;P39687;Q3KPI8;Q1AHP8;O95626;O43423;H7BZ09	H0YN26;Q6PKH8;Q08AJ6;P39687;Q3KPI8	Acidic leucine-rich nuclear phosphoprotein 32 family member A	ANP32A	Color2 [DarkGray]	1	4					9	9	8	44.6	44.6	44.6	19.997	0	110.86	27557000	59	19.464	19.6286	20.5799	19.5995	21.2013	20.6098	20.5299	21.2013
	0.154181	0.0912896	H3BM42;Q92896	H3BM42;Q92896	Golgi apparatus protein 1	GLG1	Color2 [DarkGray]	1	4					1	1	1	2.1	2.1	2.1	79.317	0	2.863	291310	2	14.3182	NaN	13.956	13.9326	13.8228	14.3568	14.5276	13.9337
	0.0379483	-0.03287	H3BN98;H3BPJ2;B7Z6R9;A8K522;A0A024QYV7;Q15041	H3BN98			Color2 [DarkGray]	1	4					7	1	1	25.3	4.2	4.2	27.168	0.009774	1.1616	1407100	10	17.1399	16.5345	16.1786	NaN	NaN	16.5446	16.7521	16.4577
	0.500401	0.212683	H3BQQ1;H3BNN8;H3BTB6;Q9NRP2	H3BQQ1;H3BNN8;H3BTB6;Q9NRP2	COX assembly mitochondrial protein 2 homolog	CMC2	Color2 [DarkGray]	1	4					1	1	1	18.5	18.5	18.5	6.1571	0.0075662	1.3084	821610	1	15.247	15.1478	15.5205	15.4307	16.0691	15.3491	15.3359	15.4425
	1.01235	0.377801	H3BNV7;Q9Y3D0	H3BNV7;Q9Y3D0	Mitotic spindle-associated MMXD complex subunit MIP18	FAM96B	Color2 [DarkGray]	1	4					1	1	1	13.7	13.7	13.7	17.461	0.0063857	1.3827	423580	4	15.2027	15.0648	14.7623	NaN	15.2391	15.6192	NaN	15.305
+	2.45652	1.8391	H3BPF6;Q99471;H3BMQ1	H3BPF6;Q99471;H3BMQ1	Prefoldin subunit 5	PFDN5	Color2 [DarkGray]	1	4					4	4	4	27.6	27.6	27.6	17.047	0	139.69	8435300	26	17.6403	17.7044	17.0718	17.61	19.6773	19.7429	18.2447	19.7179
	0.372617	0.194403	J3KSZ6;H3BTA7;U3KQ35;H3BR06;Q15554	J3KSZ6;H3BTA7;U3KQ35;H3BR06;Q15554	Telomeric repeat-binding factor 2	TERF2	Color2 [DarkGray]	1	4					1	1	1	9.7	9.7	9.7	15.355	0.0080745	1.2236	222980	1	14.122	13.3985	13.6271	13.3697	13.7955	13.5727	14.2376	13.6892
	0.910213	0.57627	H3BVG0;Q8N1F7;A8K897;H3BV11;H3BRD9;H3BRI8;H3BM93;H3BV15;H3BVE2;H3BMX0;H3BNN5;H3BP95;H3BPA9	H3BVG0;Q8N1F7;A8K897	Nuclear pore complex protein Nup93	NUP93	Color2 [DarkGray]	1	4					7	7	7	11.6	11.6	11.6	99.554	0	18.042	3133100	21	17.2861	16.584	16.9622	16.5467	17.0472	17.0396	17.4099	18.1875
	0.0367799	-0.0841851	H6VRG2;H0YIN9;H0YI76;B4DL32	H6VRG2		KRT1	Color2 [DarkGray]	1	4					18	1	0	31.7	1.9	0	66.065	0	3.5644	1558300	2	15.5016	16.9711	16.7509	17.9662	NaN	NaN	16.9694	16.4572
+	3.42343	-0.858521	H7BXF5;Q9H0E3;B3KRT9;Q96DP1;C9JTJ5;C9J683	H7BXF5;Q9H0E3;B3KRT9	Histone deacetylase complex subunit SAP130	SAP130	Color2 [DarkGray]	1	4					10	10	10	13.6	13.6	13.6	111.28	0	14.169	8751700	38	19.3014	19.2874	19.0715	19.4093	18.526	18.3051	18.6123	18.192
	0.492814	-0.505271	H7BZJ3	H7BZJ3		PDIA3	Color2 [DarkGray]	1	4					4	1	1	41.5	11.4	11.4	13.519	0	14.661	3219000	6	17.8942	17.832	17.7166	17.8109	18.0529	18.1628	16.3592	16.6577
	0	-2.01788	H7C1M2;P18583;B3KRA1;H7C2G8;Q6ZRV7;J3QSZ5	H7C1M2;P18583;B3KRA1	Protein SON	SON	Color2 [DarkGray]	1	4					3	3	3	2.5	2.5	2.5	159.91	0.0033179	1.61	18993000	4	16.0854	16.5482	15.2909	15.3071	NaN	NaN	13.79	NaN
	0.307981	0.208162	Q6IB29;H7C2Q8;Q99848;B4DRX8;B4DHA6	Q6IB29;H7C2Q8;Q99848;B4DRX8;B4DHA6	Probable rRNA-processing protein EBP2	EBNA1BP2	Color2 [DarkGray]	1	4					5	5	5	17	17	17	34.852	0.0013841	1.9491	1618700	6	15.8887	16.3036	16.0704	16.502	16.073	16.1974	16.179	17.1481
+	2.60852	1.2653	H7C519;Q9H857	H7C519;Q9H857	5-nucleotidase domain-containing protein 2	NT5DC2	Color2 [DarkGray]	1	4					3	3	3	15.5	15.5	15.5	23.373	0	3.153	1705300	5	15.8962	15.5148	15.4667	15.7121	17.37	17.0363	16.9833	16.2614
	0.174481	0.103405	H9ZYJ2;P10599	H9ZYJ2;P10599	Thioredoxin	TXN	Color2 [DarkGray]	1	4					9	9	9	66.7	66.7	66.7	11.737	0	22.074	82420000	67	21.8271	22.1777	22.2676	22.188	22.8247	22.1404	21.8918	22.0171
	0.197501	0.178279	I3L1P8;Q6IBH0;Q02978	I3L1P8;Q6IBH0;Q02978	Mitochondrial 2-oxoglutarate/malate carrier protein	SLC25A11	Color2 [DarkGray]	1	4					10	10	10	36.5	36.5	36.5	32.182	0	78.813	13532000	64	19.3871	19.594	19.1712	18.6398	18.6317	19.1943	19.8147	19.8645
	0.353143	0.243181	I3L397;I3L504;P63241;Q6IS14;F8WCJ1;C9J7B5;C9J4W5;Q9GZV4	I3L397;I3L504;P63241;Q6IS14;F8WCJ1;C9J7B5;C9J4W5;Q9GZV4	Eukaryotic translation initiation factor 5A;Eukaryotic translation initiation factor 5A-1;Eukaryotic translation initiation factor 5A-1-like;Eukaryotic translation initiation factor 5A-2	EIF5A;EIF5AL1;EIF5A2	Color2 [DarkGray]	1	4					10	10	10	71.2	71.2	71.2	16.019	0	112.62	52773000	101	20.768	21.1096	21.8327	21.4171	22.0715	21.4349	21.1773	21.4165
	0.775286	0.417058	I4AY87;P14174	I4AY87;P14174	Macrophage migration inhibitory factor	MIF	Color2 [DarkGray]	1	4					3	3	3	35.7	35.7	35.7	12.476	0	18.562	25167000	47	20.2594	20.3968	19.8885	20.1502	20.9705	21.0344	20.2999	20.0582
	0.330581	-0.305967	I6L9C8;M0QXZ5;Q96B54	I6L9C8;M0QXZ5;Q96B54	Zinc finger protein 428	ZNF428	Color2 [DarkGray]	1	4					2	2	2	16.5	16.5	16.5	20.466	0	5.2098	594210	6	14.112	14.8786	15.3455	15.7879	15.1007	14.7414	14.298	14.7601
	0.21858	0.186619	I6L9E8;Q8NCA5;E9PH82;B4DY25;B4DT23;B3KTW4;Q05CT2;C9J3G8	I6L9E8;Q8NCA5;E9PH82;B4DY25;B4DT23;B3KTW4	Protein FAM98A	FAM98A	Color2 [DarkGray]	1	4					9	9	8	27.6	27.6	24.9	55.173	0	20.642	10201000	55	18.4256	18.4648	18.9881	19.1127	18.3278	18.7807	18.8994	19.7297
	0.0640608	0.0534849	J3KN29;O00233;F5H5V4;F5GX23;F5H7X1;F5H169	J3KN29;O00233;F5H5V4;F5GX23;F5H7X1	26S proteasome non-ATPase regulatory subunit 9	PSMD9	Color2 [DarkGray]	1	4					7	7	7	36	36	36	24.553	0	16.359	7640400	58	18.374	18.3812	18.4869	19.2307	19.2966	18.532	18.329	18.5292
	0.833871	-0.409713	J3KN66;H0YD16;A0A0A0MSK5;Q5JTV8	J3KN66;H0YD16;A0A0A0MSK5;Q5JTV8	Torsin-1A-interacting protein 1	TOR1AIP1	Color2 [DarkGray]	1	4					2	2	2	6.7	6.7	6.7	67.821	0	5.6014	1557900	16	16.7702	16.7035	16.4289	16.4155	15.8851	16.8488	15.9285	16.0168
+	1.3945	-1.45348	Q86Y74;J3KPP4;O95232;Q6PKC2;A8K3C5;B4DJ96;D6RDI2;D6RHH0;H7C5U7;U3KQT3;C9JL41;H0YA81	Q86Y74;J3KPP4;O95232;Q6PKC2;A8K3C5;B4DJ96;D6RDI2	Luc7-like protein 3	CROP;LUC7L3	Color2 [DarkGray]	1	4					10	10	10	53.4	53.4	53.4	28.926	0	50.115	19815000	58	20.2675	20.7919	20.2671	20.5727	17.529	18.938	19.9831	19.635
+	1.91569	0.729119	J3KPX7;Q99623;F5GY37;B4DW05;F5GWA7;F5H3X6;F5H0C5;F5H2D2;Q9BXV3;U3KPZ5	J3KPX7;Q99623;F5GY37;B4DW05;F5GWA7;F5H3X6	Prohibitin-2	PHB2	Color2 [DarkGray]	1	4					17	17	17	66.1	66.1	66.1	33.239	0	140.2	67984000	138	21.24	21.1894	21.9096	21.2862	22.3147	21.8301	22.0723	22.3245
+	2.52616	-0.510022	J3KR35;Q8WUD4	J3KR35;Q8WUD4	Coiled-coil domain-containing protein 12	CCDC12	Color2 [DarkGray]	1	4					2	2	2	17.9	17.9	17.9	20.501	0.0057803	1.4092	3179200	5	17.6951	17.7979	17.3244	17.7208	17.1474	17.133	17.1056	17.1122
+	1.77613	-0.666713	J3KS05;Q6IBN6;P83916;B5MD17;K7ELA4;C9JWS9	J3KS05;Q6IBN6;P83916;B5MD17;K7ELA4	Chromobox protein homolog 1	CBX1	Color2 [DarkGray]	1	4					11	11	9	63	63	56.1	20.03	0	95.063	119720000	125	22.4132	23.0806	22.9762	23.039	22.4695	22.1141	22.3664	21.8921
	0.85686	-0.512791	J3KSH8;J3KT51;Q9UK76	J3KSH8;J3KT51;Q9UK76	Hematological and neurological expressed 1 protein;Hematological and neurological expressed 1 protein, N-terminally processed	HN1	Color2 [DarkGray]	1	4					2	2	2	35.5	35.5	35.5	9.5162	0	5.1701	721890	4	15.7036	15.9897	15.96	16.0474	15.8509	15.624	NaN	14.7623
+	1.58344	-0.767637	J3QR09;J3KTE4;Q53G49;P84098;Q8IWR8;J3QL15	J3QR09;J3KTE4;Q53G49;P84098;Q8IWR8;J3QL15	Ribosomal protein L19;60S ribosomal protein L19	RPL19	Color2 [DarkGray]	1	4					13	13	13	43	43	43	23.134	0	44.128	16861000	108	20.3025	19.8104	20.2466	20.1226	18.8864	19.2404	19.2699	20.0148
+	3.13649	-1.28184	J3KTL2;Q07955;Q59FA2;A8K1L8;J3KSR8;B7Z570;J3QQV5;J3KSW7	J3KTL2;Q07955;Q59FA2;A8K1L8	Serine/arginine-rich splicing factor 1	SRSF1	Color2 [DarkGray]	1	4					24	24	24	57.3	57.3	57.3	28.329	0	59.226	145380000	289	23.4521	23.4185	23.423	23.5246	21.9348	22.0295	22.7731	21.9533
+	1.88854	-0.82921	J3QK89;Q8IWX8;Q59ET1;B4DL82;B4DPM4	J3QK89;Q8IWX8;Q59ET1;B4DL82;B4DPM4	Calcium homeostasis endoplasmic reticulum protein	CHERP	Color2 [DarkGray]	1	4					7	7	7	12.5	12.5	12.5	104.93	0	61.712	11394000	36	19.4058	19.6871	19.2021	19.4409	18.4133	19.0628	18.8426	18.1004
	0.740754	0.235118	J3QLR8;Q9Y3D9	J3QLR8;Q9Y3D9	28S ribosomal protein S23, mitochondrial	MRPS23	Color2 [DarkGray]	1	4					6	6	6	36.8	36.8	36.8	17.517	0	8.2321	6623800	28	18.5284	18.3054	18.0891	18.5141	18.769	18.7639	18.5704	18.2743
	0.533212	-0.339957	J3QRG6;K7PML8;P42771;K7ES20;L8E941;K7ENC6;D1LYX3;Q2MJK0;Q208B5;A7LNE7;G3XAG3;K7PPU3;R9S252;R9S3C3;P42772	J3QRG6;K7PML8;P42771;K7ES20;L8E941;K7ENC6;D1LYX3	Cyclin-dependent kinase inhibitor 2A	CDKN2A	Color2 [DarkGray]	1	4					3	3	3	42	42	42	14.968	0	2.9193	1617300	13	16.6753	16.8487	16.1421	16.7068	16.494	16.658	15.5271	16.3341
	0	NaN	Q53HL1;J3QRS3;P19105;O14950;J3KTJ1;Q2F834;Q71U02;Q6IBG1;P24844	Q53HL1;J3QRS3;P19105;O14950;J3KTJ1;Q2F834;Q71U02;Q6IBG1;P24844	Myosin regulatory light chain 12A;Myosin regulatory light chain 12B;Myosin regulatory light polypeptide 9	MYL12A;MYL12B;MYL9	Color2 [DarkGray]	1	4					2	2	2	17	17	17	19.793	0.0013765	1.9225	615100	1	NaN	NaN	NaN	NaN	NaN	14.8344	15.3551	NaN
	1.55838	-0.496334	J3QRS9;Q59G94;X6R4W8;O43670;J3QS27;J3KTL1;J3KRB6;J3KRW6;H0Y3M2;Q8N395;J3KS31;B4DQT7	J3QRS9;Q59G94;X6R4W8;O43670	BUB3-interacting and GLEBS motif-containing protein ZNF207	ZNF207	Color2 [DarkGray]	1	4					3	3	3	7.9	7.9	7.9	52.541	0	3.8443	1834900	16	16.4681	17.0483	16.629	17.1483	16.3052	16.3741	16.1911	16.4379
+	1.82529	-1.0128	J3QTA6;Q9BRQ6;H0Y922	J3QTA6;Q9BRQ6;H0Y922	MICOS complex subunit MIC25	CHCHD6	Color2 [DarkGray]	1	4					2	2	2	12.5	12.5	12.5	28.817	0	4.7849	1428900	12	17.0924	16.7536	16.3077	16.5457	15.8865	16.2355	15.4227	15.1034
	0.428883	-0.32005	J9R021;Q14152;Q24JU4;Q7Z5T5;Q6P1R0;Q05BS0;Q3B770	J9R021;Q14152;Q24JU4;Q7Z5T5;Q6P1R0;Q05BS0;Q3B770	Eukaryotic translation initiation factor 3 subunit A	eIF3a;EIF3A	Color2 [DarkGray]	1	4					74	74	74	52.1	52.1	52.1	166.48	0	299.97	152350000	491	22.8472	22.964	23.3173	22.908	22.3458	22.1435	22.6975	23.5694
	1.3862	-0.132647	K7EK72;K7EJA9;K7EM54;K7EKH4;K7EQT8;Q96CS2	K7EK72;K7EJA9;K7EM54;K7EKH4;K7EQT8;Q96CS2	HAUS augmin-like complex subunit 1	HAUS1	Color2 [DarkGray]	1	4					1	1	1	21.1	21.1	21.1	8.5855	0.0075949	1.322	269410	1	14.8497	14.6616	14.708	14.7727	14.6055	14.618	NaN	14.6225
	0.680275	0.265793	K7EK06;K7ER16;Q6IBR2;K7ER00;Q9Y285	K7EK06;K7ER16;Q6IBR2;K7ER00;Q9Y285	Phenylalanine--tRNA ligase alpha subunit	FARSA;FARSLA	Color2 [DarkGray]	1	4					1	1	1	8.3	8.3	8.3	18.389	0	9.1622	1111500	1	16.7649	NaN	16.4131	16.161	16.6534	16.747	16.736	NaN
	0	NaN	K7EK42;Q99426;K7EP07;K7EL99	K7EK42;Q99426;K7EP07;K7EL99	Tubulin-folding cofactor B	TBCB	Color2 [DarkGray]	1	4					4	4	4	20.4	20.4	20.4	21.296	0.0057915	1.4223	354640	6	NaN	NaN	NaN	NaN	15.199	15.1633	14.2923	15.5318
	0.874675	-0.368748	K7EK56;Q9UFG5;E7EP72;B4DNJ8	K7EK56;Q9UFG5;E7EP72;B4DNJ8	UPF0449 protein C19orf25	C19orf25	Color2 [DarkGray]	1	4					2	2	2	24.4	24.4	24.4	17.116	0	4.2931	1160600	4	15.9445	16.2396	16.2434	16.5925	16.1942	16.0715	15.8406	15.4388
+	2.2221	-0.593029	K7ELC2;P62841;K7EM56;A0A0B4J2B4;S4R417;K7EQJ5;K7EJ78;S4R456	K7ELC2;P62841;K7EM56;A0A0B4J2B4;S4R417;K7EQJ5;K7EJ78;S4R456	40S ribosomal protein S15	RPS15	Color2 [DarkGray]	1	4					8	8	8	69.1	69.1	69.1	17.723	0	129.01	176250000	100	23.254	23.4492	23.3567	23.5112	22.6339	23.1439	22.8609	22.5603
	1.31248	-0.629809	K7ELG9;Q3MHD2;B4DUG4	K7ELG9;Q3MHD2;B4DUG4	Protein LSM12 homolog	LSM12	Color2 [DarkGray]	1	4					3	3	3	20	20	20	24.955	0	5.0532	2153200	4	17.3079	17.8314	NaN	18.0518	17.0275	17.0984	NaN	17.1758
	0.0174986	0.0169241	K7ELW0;V9HWC2;Q99497	K7ELW0;V9HWC2;Q99497	Protein deglycase DJ-1	PARK7;HEL-S-67p	Color2 [DarkGray]	1	4					2	2	2	13.6	13.6	13.6	17.91	0.0013812	1.9436	1120400	14	16.1675	15.6791	15.8713	16.0291	16.4321	16.4112	15.8608	15.1106
	1.2678	-0.766739	K7EMK7;Q04725;B4DE62;B4DZU9;K7ESD8;K7EJR7;K7EK93	K7EMK7;Q04725;B4DE62	Transducin-like enhancer protein 2	TLE2	Color2 [DarkGray]	1	4					20	9	9	35.3	19.6	19.6	79.968	0	94.91	13812000	44	20.1144	20.0817	19.6138	19.7014	19.5002	19.2696	19.4329	18.2417
	0.641071	0.288413	K7ENI5;Q96EE3;K7EP88;K7ELV2	K7ENI5;Q96EE3;K7EP88;K7ELV2	Nucleoporin SEH1	SEH1L	Color2 [DarkGray]	1	4					2	2	2	15.8	15.8	15.8	17.617	0.0020506	1.8638	373220	6	NaN	NaN	14.7824	15.0931	15.4808	15.1967	15.3144	14.9129
	0.0603591	0.0585985	K7EQ03;K7EP90;Q9BTD8;K7ER08	K7EQ03;K7EP90;Q9BTD8;K7ER08	RNA-binding protein 42	RBM42	Color2 [DarkGray]	1	4					3	3	3	9.9	9.9	9.9	44.638	0	7.0045	4230600	3	17.0619	18.1668	18.2596	17.7488	17.7297	17.3689	18.3506	18.0224
	0	NaN	K7EQ65	K7EQ65		C18orf8	Color2 [DarkGray]	1	4					1	1	1	5.8	5.8	5.8	17.415	0.0020216	1.7671	4139000	9	NaN	NaN	NaN	NaN	18.0513	17.9758	18.5713	18.5398
	1.26946	0.166961	K7ESG5;V9HWJ8;Q6FHK7;P61289;B3KQ25;K9J957;A0A024R203;K7ENH2;K7EMD0;K7EPX6;K7EKR3;J7FRP4;A0A087WTV2;Q6MZZ1;K7EJF8;B7Z8D3	K7ESG5;V9HWJ8;Q6FHK7;P61289;B3KQ25;K9J957;A0A024R203;K7ENH2;K7EMD0;K7EPX6;K7EKR3	Proteasome activator complex subunit 3	PSME3;HEL-S-283	Color2 [DarkGray]	1	4					8	8	8	41.9	41.9	41.9	23.259	0	43.796	6782300	47	18.3346	18.3867	18.5171	18.386	18.603	18.5195	18.4505	18.7193
+	4.08665	0.548213	K9JA46;P07900;Q2VPJ6;Q8TBA7;O75322;Q86U12;Q96HX7;G3V2J8;B4DTA5;Q86SX1;Q58FG0;Q14568;Q58FF9;Q58FG1	K9JA46;P07900;Q2VPJ6;Q8TBA7;O75322;Q86U12;Q96HX7	Heat shock protein HSP 90-alpha	EL52;HSP90AA1	Color2 [DarkGray]	1	4					64	45	45	63.7	45.9	45.9	84.659	0	323.31	443420000	596	24.2271	24.1538	24.2174	24.0478	24.6246	24.8107	24.739	24.6647
	0.14293	0.201367	L0R8F8	L0R8F8		SMCR7L	Color2 [DarkGray]	1	4					1	1	1	17.1	17.1	17.1	8.4447	0.0033535	1.6746	1143800	10	15.2527	15.7995	16.3736	15.0396	15.1533	15.1126	16.9955	16.0095
	0.359935	-0.170305	L8E7N0	L8E7N0		CLGN	Color2 [DarkGray]	1	4					1	1	1	28.3	28.3	28.3	5.2083	0.0020464	1.8435	6663900	1	NaN	18.9032	18.8058	18.6749	18.9422	18.8584	18.4311	18.2657
	0.602093	0.185074	M0QXB4;O14579;Q53HJ6;Q7Z4Z1;M0R061	M0QXB4;O14579;Q53HJ6;Q7Z4Z1;M0R061	Coatomer subunit epsilon	COPE	Color2 [DarkGray]	1	4					12	12	12	55.3	55.3	55.3	36.923	0	42.615	36454000	89	20.6734	21.029	21.0998	20.6862	21.2647	21.0108	20.8269	21.1263
	0.544832	-0.385039	M0QXM4;Q71UA6;Q15758;B4DE27;Q59ES3	M0QXM4;Q71UA6;Q15758;B4DE27;Q59ES3	Amino acid transporter;Neutral amino acid transporter B(0)	SLC1A5	Color2 [DarkGray]	1	4					2	2	2	8.2	8.2	8.2	39.443	0	20.813	6419600	25	19.0095	18.7448	18.2428	18.4909	18.4295	18.8429	18.1866	17.4888
	0.149026	0.123359	M0QXU7;Q9UPE4;Q53G69;O43615;M0R301;M0R124	M0QXU7;Q9UPE4;Q53G69;O43615	Mitochondrial import inner membrane translocase subunit TIM44	TIMM44;hTIM44	Color2 [DarkGray]	1	4					4	4	4	20.9	20.9	20.9	31.16	0	5.256	2286700	7	16.6783	16.691	17.4841	16.4346	16.9994	16.3192	17.3075	17.1553
	0.80778	-0.56437	Q9BSQ6;Q5QTS3;M0QYS1;P40429;Q8J015;Q53H34;Q0VGL3;Q6NVV1;B4DNC8	Q9BSQ6;Q5QTS3;M0QYS1;P40429;Q8J015;Q53H34;Q0VGL3;Q6NVV1	60S ribosomal protein L13a;Putative 60S ribosomal protein L13a protein RPL13AP3	RPL13A;RPL13a;RPL13AP3	Color2 [DarkGray]	1	4					8	8	8	34.8	34.8	34.8	23.375	0	18.999	12115000	38	19.7337	19.0078	19.7981	19.3302	18.1687	18.7834	19.083	19.5772
	0.063062	0.0133615	M0R080;Q6FI51;Q6FHS4;P25685;M0R1D6;M0QZD0;M0QYT3;M0QXK0;B4DNN2;Q59E89;Q9UDY4	M0R080;Q6FI51;Q6FHS4;P25685	DnaJ homolog subfamily B member 1	DNAJB1	Color2 [DarkGray]	1	4					3	3	3	25.1	25.1	25.1	20.497	0	6.0062	3315600	21	17.538	17.6077	17.4491	17.4328	17.6311	17.6179	17.4626	17.3694
	0.921069	-0.295967	M0R1B0;Q53Y03;O43402	M0R1B0;Q53Y03;O43402	ER membrane protein complex subunit 8	EMC8;COX4NB	Color2 [DarkGray]	1	4					1	1	1	9	9	9	11.728	0.0075377	1.2942	234130	1	NaN	15.0358	14.7425	NaN	14.7113	NaN	14.5781	14.4902
	0.595955	-0.175483	N0E4C7;Q5SRQ6;P67870;A0A1U9X7J2;Q5SRQ3;N0E638;N0E466;N0E472;A0A0G2JM12;N0E650;N0E6J1;B4DUJ4;N0E644;A0A0G2JM58	N0E4C7;Q5SRQ6;P67870;A0A1U9X7J2;Q5SRQ3	Casein kinase II subunit beta	CSNK2B;CSNK2B-LY6G5B-1181	Color2 [DarkGray]	1	4					7	7	7	47.4	47.4	47.4	24.942	0	30.092	30272000	80	20.6648	20.9323	20.9091	20.5915	20.8233	20.54	20.7108	20.3216
	0.0101407	0.0108814	O00116;Q53SG6;A0A1B0GWA2;B7Z3Q4;B8ZZ81;Q53S12;B7ZAC5	O00116;Q53SG6;A0A1B0GWA2;B7Z3Q4	Alkyldihydroxyacetonephosphate synthase, peroxisomal	AGPS	Color2 [DarkGray]	1	4					7	7	7	13.7	13.7	13.7	72.911	0	8.6396	3268100	26	17.882	17.5648	16.7764	17.2507	17.9276	17.7667	16.8511	16.972
	0.37275	0.904989	O00148;B4DX78	O00148;B4DX78	ATP-dependent RNA helicase DDX39A	DDX39A	Color2 [DarkGray]	1	4					10	1	1	24.4	7	7	49.129	0	4.2084	3249200	6	NaN	18.2305	16.2772	16.5383	18.2732	NaN	19.1172	16.3706
	0.131995	-0.155109	V9HW92;O00151	V9HW92;O00151	PDZ and LIM domain protein 1	HEL-S-112;PDLIM1	Color2 [DarkGray]	1	4					5	5	5	28.9	28.9	28.9	36.071	0	10.474	5015400	21	18.4085	18.0065	17.605	18.3485	18.4508	18.7881	17.3526	17.1565
	0.0532763	-0.0347853	O00186;REV__H7C070;REV__H0Y781;REV__Q2LD37	O00186	Syntaxin-binding protein 3	STXBP3	Color2 [DarkGray]	1	4					4	4	4	7.1	7.1	7.1	67.764	0	4.9783	549690	12	15.059	14.9506	14.476	15.2718	15.1508	15.0431	14.976	14.4484
	0.192625	0.170856	O00231;B4DTS5;J3QRY4;J3QS13;J3KSW3	O00231;B4DTS5	26S proteasome non-ATPase regulatory subunit 11	PSMD11	Color2 [DarkGray]	1	4					18	18	18	51.7	51.7	51.7	47.463	0	62.546	35470000	100	20.6698	20.6127	21.2472	20.4826	20.6041	20.2301	21.5296	21.3319
	0.430851	-0.284151	Q6IB11;O00264	Q6IB11;O00264	Membrane-associated progesterone receptor component 1	PGRMC1	Color2 [DarkGray]	1	4					7	7	7	44.6	44.6	44.6	21.671	0	14.618	13464000	32	19.8482	19.7895	19.0375	19.3847	19.3316	19.8243	18.9047	18.8626
+	1.74514	-0.821841	O00291;B4DYD7;A4VCI6;A0A075EKM8;B4DK46;C9JMG5;B4DI31;B3KN98;A0A024RBR4;O75146	O00291;B4DYD7;A4VCI6;A0A075EKM8	Huntingtin-interacting protein 1;Tyrosine-protein kinase receptor	HIP1	Color2 [DarkGray]	1	4					18	18	18	22.4	22.4	22.4	116.22	0	111.16	12466000	98	19.9692	19.6986	19.4983	19.754	18.4269	19.3139	19.3113	18.5808
+	1.33743	-1.83575	X6RAL5;O00422;H7BZW6;U3KPY7;U3KQ12	X6RAL5;O00422;H7BZW6	Histone deacetylase complex subunit SAP18	SAP18	Color2 [DarkGray]	1	4					11	11	11	58.7	58.7	58.7	19.526	0	27.568	47452000	52	21.8703	21.895	21.747	21.8837	19.4746	18.2794	21.6655	20.6335
	1.07063	-0.496691	O00425;F8WD15	O00425	Insulin-like growth factor 2 mRNA-binding protein 3	IGF2BP3	Color2 [DarkGray]	1	4					8	6	6	17.6	13.6	13.6	63.704	0	10.92	4426000	24	18.2081	18.2517	17.7686	18.1854	17.6973	18.1736	17.2721	17.2842
+	2.24708	-0.687183	O00629;H7C4F6;A0A024RDV7;O00505;Q53F09	O00629	Importin subunit alpha-3	KPNA4	Color2 [DarkGray]	1	4					7	7	7	22.1	22.1	22.1	57.886	0	9.9413	9272300	23	19.4253	18.9549	19.1972	19.3144	18.7733	18.2216	18.4312	18.717
	0.326431	-0.190177	O00767;Q59GX7	O00767;Q59GX7	Acyl-CoA desaturase	SCD	Color2 [DarkGray]	1	4					2	2	2	10.6	10.6	10.6	41.522	0	3.7362	2849400	6	17.8125	17.8338	17.2213	17.2244	NaN	17.5852	17.0398	17.3735
+	2.23057	-1.5554	O14519;F5GZF0;E9PKR4	O14519;F5GZF0	Cyclin-dependent kinase 2-associated protein 1	CDK2AP1	Color2 [DarkGray]	1	4					8	8	5	86.1	86.1	83.5	12.365	0	31.905	224540000	122	24.0504	24.5031	23.3637	24.3431	22.9003	22.9815	22.3626	21.7944
	0	8.38325	O14530	O14530	Thioredoxin domain-containing protein 9	TXNDC9	Color2 [DarkGray]	1	4					28	28	7	78.3	78.3	15	26.534	0	114.29	91329000	135	NaN	NaN	14.7729	NaN	23.3562	23.4033	23.3836	22.4816
	0.70917	-0.518179	Q6PK82;O14617;Q9UEB0	Q6PK82;O14617;Q9UEB0	AP-3 complex subunit delta-1	AP3D1	Color2 [DarkGray]	1	4					2	2	2	2.8	2.8	2.8	98.537	0.00071736	2.3106	549770	8	15.4446	15.674	14.6402	15.2875	NaN	15.2308	14.2946	14.7048
	0.666114	0.163948	O14646;B3KT33;A0A024RC75;O14647;H0Y8V4;A0A087WVF4;A0A1B0GTU9;A8K9Y5	O14646	Chromodomain-helicase-DNA-binding protein 1	CHD1	Color2 [DarkGray]	1	4					6	6	6	5.1	5.1	5.1	196.69	0	5.6007	3025100	13	16.9808	17.4023	17.2973	17.0028	17.2928	17.2776	17.4952	17.2734
	0.464504	-0.227475	O14654	O14654	Insulin receptor substrate 4	IRS4	Color2 [DarkGray]	1	4					16	16	16	17.3	17.3	17.3	133.77	0	36.322	13287000	74	19.8614	19.691	19.4738	19.5323	19.7662	19.6717	19.3449	18.8659
+	5.04894	8.18144	O14737;K7EQA1;K7ESJ4;Q3HM38;X6R2P6;Q59GR9	O14737;K7EQA1	Programmed cell death protein 5	PDCD5	Color2 [DarkGray]	1	4					17	17	17	88.8	88.8	88.8	14.285	0	130.06	392920000	146	16.7011	18.2476	16.7479	16.2488	25.6913	25.989	24.295	24.6958
+	2.21628	-0.909381	O14745;B2R6A3;J3QRP6;B3KSV9	O14745;B2R6A3;J3QRP6;B3KSV9	Na(+)/H(+) exchange regulatory cofactor NHE-RF1;Na(+)/H(+) exchange regulatory cofactor NHE-RF	SLC9A3R1	Color2 [DarkGray]	1	4					8	8	8	32.1	32.1	32.1	38.868	0	10.27	5133200	32	18.5573	18.385	18.3597	18.6432	17.5829	17.9784	17.7465	16.9999
+	1.88478	-2.00142	O14776;G3V220;B7Z921	O14776;G3V220	Transcription elongation regulator 1	TCERG1	Color2 [DarkGray]	1	4					7	7	7	7.6	7.6	7.6	123.9	0	5.885	4026800	27	18.6656	18.7852	17.4585	18.3303	15.4315	16.7581	17.4746	15.5699
	0.95676	0.143991	Q6FHJ5;O14828	Q6FHJ5;O14828	Secretory carrier-associated membrane protein 3	SCAMP3	Color2 [DarkGray]	1	4					1	1	1	4.6	4.6	4.6	38.242	0.0057952	1.423	675470	1	15.1873	15.232	15.0628	15.0588	15.2874	15.4156	15.3038	15.1101
	0.522659	0.168146	O14929;F8W9G7;F8WEW1	O14929	Histone acetyltransferase type B catalytic subunit	HAT1	Color2 [DarkGray]	1	4					18	18	18	56.8	56.8	56.8	49.512	0	209.26	204890000	219	23.2091	23.3464	23.3973	22.9604	23.2047	23.3411	23.7186	23.3213
+	2.40791	0.664321	O14980;B7ZB16;B4DR01;B3KWD0;C9JKM9;C9IZS4;C9JQ02;C9JV99;C9J673;C9JF49;C9IYM2;F8WF71;H7BZC5	O14980;B7ZB16;B4DR01;B3KWD0	Exportin-1	XPO1	Color2 [DarkGray]	1	4					15	15	15	18.7	18.7	18.7	123.38	0	73.017	33164000	82	20.2269	20.3278	20.6807	20.3668	20.8359	20.9369	21.3092	21.1774
	0.31849	-0.48516	O15042;E7ET15;B4DK81;E7EW00;H0Y8D9;C9J5L1;H7C4V2;U3KPT1;C9JDJ7	O15042;E7ET15;B4DK81;E7EW00;H0Y8D9	U2 snRNP-associated SURP motif-containing protein	U2SURP	Color2 [DarkGray]	1	4					14	14	14	19	19	19	118.29	0	28.57	11095000	45	18.8058	19.295	19.6863	19.1203	17.2185	18.2828	19.9456	19.5198
+	1.76658	1.0713	Q53R19;O15144;Q9BXV5;A0A024R408;C9JTV5;G5E9J0;H7C3F9;G5E9S7	Q53R19;O15144;Q9BXV5;A0A024R408	Actin-related protein 2/3 complex subunit 2	ARPC2	Color2 [DarkGray]	1	4					14	14	14	46.7	46.7	46.7	34.333	0	27.538	13465000	84	18.2561	18.6504	19.4359	18.4547	19.8125	19.19	20.0942	19.9855
	0.727813	0.385754	Q96HT3;O15160;D6RDJ3;E7EQB9	Q96HT3;O15160	DNA-directed RNA polymerases I and III subunit RPAC1	POLR1C	Color2 [DarkGray]	1	4					3	3	3	15.4	15.4	15.4	38.461	0	13.923	3687700	8	17.8754	16.9823	17.2889	17.4822	18.0282	18.0433	17.8244	17.2759
+	1.43891	1.003	Q5STK2;O15212;I7HJT1;A2AB88	Q5STK2;O15212;I7HJT1;A2AB88	Prefoldin subunit 6	PFDN6;HKE2	Color2 [DarkGray]	1	4					10	10	10	71.3	71.3	71.3	14.582	0	15.409	17100000	50	19.357	19.528	18.8006	19.329	20.8745	20.8086	19.6013	19.7423
+	1.9213	-0.563734	O15371;B4E1K8;B0QYA5;B0QYA6;B0QYA8;B0QYA4;A0A0D9SGB5	O15371;B4E1K8;B0QYA5	Eukaryotic translation initiation factor 3 subunit D	EIF3D	Color2 [DarkGray]	1	4					28	28	28	64.2	64.2	64.2	63.972	0	217.75	177420000	305	23.3654	23.6785	23.5858	23.1909	22.799	22.7756	22.7577	23.2333
	0	1.31521	O15379	O15379	Histone deacetylase 3	HDAC3	Color2 [DarkGray]	1	4					3	2	2	10.7	8.9	8.9	48.847	0	4.4564	1556200	6	NaN	15.986	NaN	NaN	17.2967	16.922	17.5628	17.4233
	1.29251	0.335085	O15511;B1ALC0;B3KTE1;Q6IPM3	O15511;B1ALC0	Actin-related protein 2/3 complex subunit 5	ARPC5	Color2 [DarkGray]	1	4					5	4	4	49.7	49.7	49.7	16.32	0	11.731	9567700	41	18.6135	18.9452	19.1109	18.6066	19.1247	19.3038	19.1602	19.0278
	0.165731	-0.154812	O43143;B4E0S6;A0A140T947;B4DFD7;B4DZ28;A0A1U9X7L7;A0A1U9X7L6;Q5SQH4;F5H658;B7Z8F4;Q86YB2;Q86X36;A8K6J9;O60231;Q14562	O43143;B4E0S6	Pre-mRNA-splicing factor ATP-dependent RNA helicase DHX15	DHX15	Color2 [DarkGray]	1	4					20	20	20	30.9	30.9	30.9	90.932	0	67.99	16948000	80	19.65	19.6306	20.0045	19.7098	18.715	19.3573	20.0515	20.2518
+	2.08737	-1.07872	O43290;B4DDH9;B4DMR4;E9PQI8;B4DP43	O43290;B4DDH9	U4/U6.U5 tri-snRNP-associated protein 1	SART1	Color2 [DarkGray]	1	4					11	11	11	21	21	21	90.254	0	27.223	7292000	49	18.9612	19.22	18.8375	19.2348	17.3119	17.8828	18.5294	18.2145
	0.0347142	0.0159822	O43324;H0YAL7;D6RBD7;C9J1V9;D6RCQ0	O43324;H0YAL7;D6RBD7;C9J1V9	Eukaryotic translation elongation factor 1 epsilon-1	EEF1E1;EEF1E1-BLOC1S5	Color2 [DarkGray]	1	4					3	3	3	25.9	25.9	25.9	19.81	0	5.6134	4029300	6	18.0498	18.049	18.0255	17.5103	17.732	17.8301	18.0241	18.1123
	1.05191	-0.750848	O43504	O43504	Ragulator complex protein LAMTOR5	LAMTOR5	Color2 [DarkGray]	1	4					2	2	1	59.3	59.3	37.4	9.6138	0	5.132	7758400	16	18.9214	18.6649	19.0869	19.405	18.779	18.9153	17.6346	17.7458
	0.532924	-0.418879	O43660;D6RA26;H0YA24;B7Z982;H0YAA2	O43660	Pleiotropic regulator 1	PLRG1	Color2 [DarkGray]	1	4					12	12	12	42	42	42	57.193	0	77.955	17766000	45	19.824	20.3595	20.0238	19.9639	19.1628	18.9128	20.3252	20.0948
	0.67239	-0.804696	O43678	O43678	NADH dehydrogenase [ubiquinone] 1 alpha subcomplex subunit 2	NDUFA2	Color2 [DarkGray]	1	4					3	3	3	24.2	24.2	24.2	10.921	0	3.4226	1589200	14	17.0864	16.4568	16.0348	17.0563	16.4108	16.9189	15.525	14.5607
	0.974528	0.248732	O43719;B4DRS4;Q5H918;Q5H919	O43719;B4DRS4	HIV Tat-specific factor 1	HTATSF1	Color2 [DarkGray]	1	4					58	58	58	68.6	68.6	68.6	85.852	0	323.31	522220000	592	24.5022	24.8554	24.5022	24.4039	24.6959	24.712	24.7872	25.0635
	0.525399	-0.342334	O43819	O43819	Protein SCO2 homolog, mitochondrial	SCO2	Color2 [DarkGray]	1	4					2	2	2	16.9	16.9	16.9	29.81	0.00071788	2.3151	2684600	7	17.2348	18.0895	17.2265	17.8796	17.0531	17.1616	17.5812	NaN
	1.4252	0.561713	Q6IAW5;O43852;B3KQF5	Q6IAW5;O43852;B3KQF5	Calumenin	CALU	Color2 [DarkGray]	1	4					36	36	8	86.7	86.7	21.3	37.106	0	249.63	1139000000	549	25.7905	25.3525	25.3369	25.6615	25.9544	25.7069	26.5466	26.1804
	0.117588	-0.0479383	Q6IBA0;O43920	Q6IBA0;O43920	NADH dehydrogenase [ubiquinone] iron-sulfur protein 5	NDUFS5	Color2 [DarkGray]	1	4					6	6	6	59.4	59.4	59.4	12.517	0	16.986	13038000	46	19.3742	19.4236	19.6988	19.3682	19.7782	19.3613	19.1578	19.3758
	0.411875	0.184433	O60506;Q05CK9;B2R8Z8;F6UXX1	O60506;Q05CK9;B2R8Z8	Heterogeneous nuclear ribonucleoprotein Q	SYNCRIP	Color2 [DarkGray]	1	4					22	22	1	40.9	40.9	3.5	69.602	0	56.933	38300000	133	20.5818	21.2763	20.9538	20.7504	21.4075	21.1468	20.9221	20.8236
	1.0257	-0.791905	Q53RG0;O60573;B8ZZL3;C9JEL3;B9A044;B8ZZ50;Q59FE1	Q53RG0;O60573;B8ZZL3;C9JEL3;B9A044;B8ZZ50;Q59FE1	Eukaryotic translation initiation factor 4E type 2	tmp_locus_9;EIF4E2	Color2 [DarkGray]	1	4					2	2	2	12.7	12.7	12.7	28.362	0.0020436	1.8406	6667100	11	19.0315	19.1179	18.7229	18.3696	18.1885	18.9141	17.7723	17.1993
	0.556067	-0.319252	Q6FG85;Q53F41;O60739;K7EQP2	Q6FG85;Q53F41;O60739;K7EQP2	Eukaryotic translation initiation factor 1b	GC20;EIF1B;EIF1	Color2 [DarkGray]	1	4					4	1	1	63.7	29.2	29.2	12.823	0.00072464	2.3955	11354000	4	18.995	19.6968	19.8377	19.7099	19.7727	19.177	19.1185	18.8943
	0.0297696	-0.056118	O60869	O60869	Endothelial differentiation-related factor 1	EDF1	Color2 [DarkGray]	1	4					4	4	4	25.7	25.7	25.7	16.368	0	13.654	2817100	18	15.7056	16.3865	17.6197	18.3582	17.3465	16.7639	16.3452	17.3899
	0.260983	-0.263692	O75243;Q9UK45;A0A087X2I5	O75243;Q9UK45;A0A087X2I5	U6 snRNA-associated Sm-like protein LSm7	LSM7	Color2 [DarkGray]	1	4					3	3	3	44.8	44.8	44.8	15.987	0.00073314	2.5169	9683600	12	19.3223	19.527	18.6465	19.3075	19.7482	19.3226	18.564	18.1138
+	1.9029	0.581767	O75306;B7Z792;Q53HG2;B7Z9L2;Q9HC11	O75306;B7Z792;Q53HG2	NADH dehydrogenase [ubiquinone] iron-sulfur protein 2, mitochondrial	NDUFS2	Color2 [DarkGray]	1	4					10	10	10	32.2	32.2	32.2	52.545	0	28.362	8882600	19	18.5581	18.7614	18.4781	18.3093	18.8148	19.3363	19.3435	18.9395
	0.517843	0.254688	O75323;F8WBI5;C9J7B1;C9K068;H7C333	O75323;F8WBI5	Protein NipSnap homolog 2	GBAS	Color2 [DarkGray]	1	4					5	4	4	21	18.2	18.2	33.742	0	16.746	5113000	21	17.7506	17.6807	18.1998	18.0467	18.5061	17.97	18.4807	17.7397
	0.138101	-0.126511	O75339	O75339	Cartilage intermediate layer protein 1;Cartilage intermediate layer protein 1 C1;Cartilage intermediate layer protein 1 C2	CILP	Color2 [DarkGray]	1	4					1	1	1	1.3	1.3	1.3	132.56	0.001386	1.9533	3055700000	34	27.0303	27.4046	27.7381	27.3282	28.142	27.2319	26.8627	26.7585
+	2.02271	-0.761777	O75367;B4DJC3;Q59FH0;D6RCF2	O75367;B4DJC3;Q59FH0	Core histone macro-H2A.1;Histone H2A	H2AFY	Color2 [DarkGray]	1	4					19	19	17	59.9	59.9	53	39.617	0	83.515	152090000	208	23.1593	23.4917	23.3404	23.2001	22.4955	22.3617	22.2127	23.0745
	0.65306	-0.904685	Q6IBC4;O75380;D6RBT3	Q6IBC4;O75380;D6RBT3	NADH dehydrogenase [ubiquinone] iron-sulfur protein 6, mitochondrial	NDUFS6	Color2 [DarkGray]	1	4					4	4	4	49.2	49.2	49.2	13.711	0	23.068	5546800	29	18.819	19.0239	17.4562	18.5784	18.6428	18.4372	16.5389	16.6399
	0	-0.968708	O75394	O75394	39S ribosomal protein L33, mitochondrial	MRPL33	Color2 [DarkGray]	1	4					1	1	1	16.9	16.9	16.9	7.6191	0.0092194	1.1847	228510	2	NaN	NaN	NaN	15.2341	NaN	14.477	14.0863	14.2329
	1.3391	-0.249329	O75396;I1VE16;A0A087X1A9	O75396	Vesicle-trafficking protein SEC22b	SEC22B	Color2 [DarkGray]	1	4					3	3	3	14.9	14.9	14.9	24.593	0.0014184	2.1716	619160	5	15.2655	15.2761	14.878	15.1226	14.9159	14.9647	14.8654	14.7989
+	1.82828	-1.18063	O75400;B4DPY2;Q05C41;F5H578;H7C2N3;Q4ZG51;H0YG38	O75400;B4DPY2	Pre-mRNA-processing factor 40 homolog A	PRPF40A	Color2 [DarkGray]	1	4					7	7	7	9.6	9.6	9.6	108.8	0	90.537	6009400	33	18.7381	18.8241	18.9852	18.7204	17.5009	17.7369	18.4876	16.8198
	1.38498	0.704818	O75436;A8K3C1;S4R3Q6;S4R2Y3	O75436;A8K3C1;S4R3Q6	Vacuolar protein sorting-associated protein 26A	VPS26A	Color2 [DarkGray]	1	4					17	17	2	58.1	58.1	7	38.169	0	57.335	49447000	111	20.7196	20.9979	21.3069	20.4023	21.455	21.0664	21.8208	21.9037
+	2.53128	-1.20733	O75446	O75446	Histone deacetylase complex subunit SAP30	SAP30	Color2 [DarkGray]	1	4					7	7	7	36.4	36.4	36.4	23.306	0	7.6056	28737000	66	21.2559	21.0189	20.6369	21.3875	20.1102	20.156	19.8706	19.3331
+	2.0966	-0.903089	O75475;Q05CM9;Q8N4N4	O75475;Q05CM9	PC4 and SFRS1-interacting protein	PSIP1	Color2 [DarkGray]	1	4					25	25	23	45.1	45.1	41.5	60.103	0	323.31	79768000	186	21.9633	22.4341	22.5019	22.7512	21.9554	21.3949	21.182	21.5057
	0.687815	0.330812	Q86SV6;O75487	Q86SV6;O75487	Glypican-4;Secreted glypican-4	GPC4	Color2 [DarkGray]	1	4					2	2	2	5.1	5.1	5.1	61.675	0	14.437	572570	3	15.0693	15.6352	15.3996	14.8936	15.4769	15.4127	15.8511	NaN
+	1.56551	1.11772	Q9UF24;O75489;Q53FM7;E9PS48	Q9UF24;O75489;Q53FM7	NADH dehydrogenase [ubiquinone] iron-sulfur protein 3, mitochondrial	DKFZp586K0821;NDUFS3	Color2 [DarkGray]	1	4					9	9	9	61.6	61.6	61.6	22.218	0	24.244	15357000	31	18.9238	18.6589	19.1207	18.6043	19.7289	19.0032	20.553	20.4936
	0.63021	-0.341917	O75533;Q7Z497;A0JLT9;Q32Q20;A0PJH5;H7C341;Q9NTB4;B4DGZ4;A8K355;F8WC19	O75533;Q7Z497	Splicing factor 3B subunit 1	SF3B1	Color2 [DarkGray]	1	4					55	55	55	52.6	52.6	52.6	145.83	0	207.72	129480000	374	23.0383	22.8098	22.8651	22.6978	22.0482	22.3308	23.2125	22.4519
	1.12798	-0.676028	O75569;B4DJC7;F8WEG8;G5E9Q4;C9JMM3	O75569;B4DJC7	Interferon-inducible double-stranded RNA-dependent protein kinase activator A	PRKRA	Color2 [DarkGray]	1	4					4	4	4	18.8	18.8	18.8	34.404	0	5.93	4039900	10	17.5512	17.792	18.2501	18.607	17.3722	16.9509	17.2367	17.9364
	0.389468	0.326773	O75607	O75607	Nucleoplasmin-3	NPM3	Color2 [DarkGray]	1	4					8	8	8	67.4	67.4	67.4	19.343	0	136.82	96839000	103	21.2089	22.5495	22.2162	22.4318	22.8049	22.6403	21.8704	22.3979
	0.682144	0.462156	O75643;A4FU77;Q9H8B9;B4E150;Q9UNV9;A2RRQ7;B4E0P5;Q7L5W4;Q9P172;Q5ZF01	O75643;A4FU77	U5 small nuclear ribonucleoprotein 200 kDa helicase	SNRNP200	Color2 [DarkGray]	1	4					107	107	107	55.1	55.1	55.1	244.5	0	323.31	483910000	811	24.0879	24.3432	24.6885	23.9813	24.471	24.06	25.2961	25.1224
	0.11811	0.0613761	O75663	O75663	TIP41-like protein	TIPRL	Color2 [DarkGray]	1	4					19	19	19	82.7	82.7	82.7	31.444	0	51.286	132000000	196	22.3368	23.0067	23.013	22.6566	23.0845	22.5665	22.7895	22.8181
+	2.52239	-1.095	O75821;Q6IAM0;K7EL20;A8K5K5;K7ER90;K7ENA8;K7EP16;B7Z1G0;B0AZV5;K7EL60;K7ENH0	O75821;Q6IAM0;K7EL20;A8K5K5;K7ER90;K7ENA8	Eukaryotic translation initiation factor 3 subunit G	EIF3G	Color2 [DarkGray]	1	4					18	18	18	75.3	75.3	75.3	35.611	0	74.867	109090000	167	22.4581	22.7933	22.8615	23.1415	21.98	21.7837	21.1932	21.9174
	0.652072	-0.375797	O75937;S4R3J5	O75937;S4R3J5	DnaJ homolog subfamily C member 8	DNAJC8	Color2 [DarkGray]	1	4					7	7	7	33.2	33.2	33.2	29.841	0	8.4667	5580300	31	18.3049	18.4922	18.0745	18.5678	18.3016	18.5283	17.5132	17.5931
	0.382255	-0.259634	O75940	O75940	Survival of motor neuron-related-splicing factor 30	SMNDC1	Color2 [DarkGray]	1	4					3	3	3	15.5	15.5	15.5	26.711	0	4.2833	2765100	19	16.6824	17.3155	17.6404	17.5391	16.9643	16.576	17.5677	17.0309
	0.3194	-0.142293	O75947;F5H608;A0PJH2	O75947	ATP synthase subunit d, mitochondrial	ATP5H	Color2 [DarkGray]	1	4					12	12	12	81.4	81.4	81.4	18.491	0	29.804	57729000	115	21.6717	21.5979	21.5689	21.8476	21.7965	21.8753	21.2011	21.244
	0.816488	0.401185	V9HWK0;O76094;Q86X80;Q0D2M6;Q71V07;A0PJJ5;R4GNC1;D6RDY6;O15302	V9HWK0;O76094;Q86X80;Q0D2M6;Q71V07;A0PJJ5	Signal recognition particle subunit SRP72	HEL103;SRP72	Color2 [DarkGray]	1	4					14	14	14	28	28	28	74.605	0	65.326	15681000	58	19.1742	19.3292	19.8084	19.4712	19.8476	19.4611	19.667	20.412
+	1.5177	-0.953521	Q96C15;Q6NX55;O94763;I3L280	Q96C15;Q6NX55;O94763	Unconventional prefoldin RPB5 interactor 1	C19orf2;URI1	Color2 [DarkGray]	1	4					3	3	3	14.1	14.1	14.1	41.838	0	4.6543	915480	9	15.721	16.0553	15.7912	16.4645	15.4193	15.6528	14.7692	14.3765
	1.06228	-2.4639	O94905;E5RHW4;E5RJ09	O94905;E5RHW4;E5RJ09	Erlin-2	ERLIN2	Color2 [DarkGray]	1	4					16	16	11	45.4	45.4	36.3	37.839	0	50.854	24112000	71	21.3052	21.2782	20.5418	20.2987	15.2883	19.1757	20.9055	18.1989
	1.1739	-0.759266	O94906	O94906	Pre-mRNA-processing factor 6	PRPF6	Color2 [DarkGray]	1	4					15	15	15	18.5	18.5	18.5	106.92	0	20.889	10225000	55	19.6675	19.6484	19.0831	19.0787	17.8363	18.9693	19.1643	18.4707
	0.509602	-0.319445	Q6IB89;Q6FG42;Q32Q14;O95182;M0R0N0;M0R1K9	Q6IB89;Q6FG42;Q32Q14;O95182	NADH dehydrogenase [ubiquinone] 1 alpha subcomplex subunit 7	NDUFA7	Color2 [DarkGray]	1	4					3	3	3	32.2	32.2	32.2	13.279	0	4.3095	1766800	39	16.7356	16.4727	16.4428	17.0677	16.2713	16.8845	15.7166	16.5686
	1.02795	-0.315863	O95218	O95218	Zinc finger Ran-binding domain-containing protein 2	ZRANB2	Color2 [DarkGray]	1	4					8	8	8	31.8	31.8	31.8	37.404	0	14.832	6685800	45	18.5088	18.5276	18.3918	18.9598	18.0142	18.4747	18.2689	18.3667
+	1.48108	-1.07175	Q53XM7;O95292;E5RK64	Q53XM7;O95292;E5RK64	Vesicle-associated membrane protein-associated protein B/C	VAPB	Color2 [DarkGray]	1	4					3	3	2	11.9	11.9	6.6	27.228	0	4.493	1141600	8	16.8038	16.3487	15.5564	16.664	14.839	15.9879	14.8649	15.3941
	0.163757	-0.171885	O95382;Q32MQ5;H0Y894	O95382	Mitogen-activated protein kinase kinase kinase 6	MAP3K6	Color2 [DarkGray]	1	4					4	4	4	4.7	4.7	4.7	142.59	0	6.1551	2533900	10	18.2278	17.1636	16.7405	17.0712	17.5176	17.0858	17.4601	16.452
	0.102662	-0.0815248	O95801	O95801	Tetratricopeptide repeat protein 4	TTC4	Color2 [DarkGray]	1	4					2	2	2	11.4	11.4	11.4	44.678	0	4.3493	4020900	7	17.8536	18.2535	17.4166	17.891	18.1495	18.2017	17.4647	17.2728
	0.161102	-0.0562449	O95831;E9PMA0;Q5RZA0;A0A140VK04;Q5RZ99	O95831;E9PMA0	Apoptosis-inducing factor 1, mitochondrial	AIFM1	Color2 [DarkGray]	1	4					16	16	16	37.7	37.7	37.7	66.9	0	95.763	26958000	102	20.6551	20.7372	20.4156	20.4515	20.6343	20.7409	20.2597	20.3994
	1.61761	-0.351877	O95905;Q6I9U8;B3KMT5;C9J316;C9JGV1;F2Z2R1	O95905;Q6I9U8;B3KMT5	Protein SGT1	ECD;HSGT1	Color2 [DarkGray]	1	4					18	18	18	42.1	42.1	42.1	72.757	0	49.815	35332000	116	20.912	21.0922	21.0983	21.0565	20.5391	20.6085	21.012	20.5919
+	3.2608	-0.915354	O95983;B3KMA8;K7EIE8;A0A0A0MTS6;A0A087X1H1;A0A087WT34;A0A087WZ12	O95983;B3KMA8;K7EIE8	Methyl-CpG-binding domain protein 3	MBD3	Color2 [DarkGray]	1	4					29	29	27	78.7	78.7	74.6	32.844	0	246.17	1216900000	591	26.2574	26.3001	26.2286	26.4311	25.541	25.5414	25.4702	25.0032
+	2.19532	-0.806672	Q53FS0;O96019;Q6FI97;H7C5S0;C9JQT2;D3DNS0	Q53FS0;O96019;Q6FI97;H7C5S0	Actin-like protein 6A	ACTL6A;BAF53A	Color2 [DarkGray]	1	4					6	6	6	24.7	24.7	24.7	47.48	0	7.0694	6341700	26	18.441	19.2015	18.7526	18.619	18.2689	17.8226	17.7773	17.9187
	1.08308	-0.311327	O96028;D6R9V2;Q05CW4;D6RIS1	O96028;D6R9V2;Q05CW4	Histone-lysine N-methyltransferase NSD2	WHSC1	Color2 [DarkGray]	1	4					3	3	3	3.2	3.2	3.2	152.26	0.00075188	2.7691	572970	3	15.0272	14.7682	15.2115	15.4327	14.9385	14.7639	14.7009	14.7911
+	2.7495	0.722884	V9HWB9;P00338;B4DJI1;F5GYU2;F5GXY2;F5GXH2;F5GZQ4;F5H5J4;F5H6W8;F5H8H6;F5GXC7;F5GWW2;F5GXU1	V9HWB9;P00338;B4DJI1	L-lactate dehydrogenase;L-lactate dehydrogenase A chain	HEL-S-133P;LDHA	Color2 [DarkGray]	1	4					16	15	15	58.1	54.5	54.5	36.688	0	84.229	31437000	98	20.0985	19.9909	20.0343	20.0387	21.0406	20.536	20.5323	20.9451
	0.304809	-0.330356	V9HWC9;P00441;H7BYH4;W8Q444;A1YYW4;X5D3G4;X5D5A9	V9HWC9;P00441;H7BYH4	Superoxide dismutase [Cu-Zn]	HEL-S-44;SOD1	Color2 [DarkGray]	1	4					7	7	7	79.9	79.9	79.9	15.936	0	22.633	20934000	34	19.9191	20.4659	20.3105	20.5106	21.1451	20.116	19.3611	19.2624
	0.0918467	-0.0774889	V9HWF4;P00558;B4E1H9;B4DHB3;B4DHM5;B4DWQ3;A0A140VJR3;P07205;V9HW85	V9HWF4;P00558;B4E1H9;B4DHB3	Phosphoglycerate kinase;Phosphoglycerate kinase 1	HEL-S-68p;PGK1	Color2 [DarkGray]	1	4					9	9	9	33.8	33.8	33.8	44.614	0	23.803	14058000	63	19.6654	19.7282	19.1483	19.8302	20.0177	19.9339	19.0037	19.1068
	0.424035	-0.163416	V9HWN7;P04075;J3KPS3;H3BQN4;H3BPS8;H3BUH7;H3BR04;A0A0M4FNU3;H3BMQ8;H3BU78;H3BR68;A4UCS9;A4UCT0;B7Z1Z9;B7Z3K7;B7Z1N6;B7Z1Y2;A0A024QZ64;B7Z3K9;P09972;B7Z1L5;Q8NHT3;A0A087WXX2;A8K430;A0A024R145;P05062	V9HWN7;P04075;J3KPS3;H3BQN4;H3BPS8;H3BUH7;H3BR04;A0A0M4FNU3	Fructose-bisphosphate aldolase;Fructose-bisphosphate aldolase A	HEL-S-87p;ALDOA	Color2 [DarkGray]	1	4					27	27	27	74.5	74.5	74.5	39.42	0	99.643	120220000	264	22.7875	22.7405	22.5492	22.8387	22.8921	22.7772	22.3582	22.2348
	0	1.31541	Q76LA1;P04080;A0A1W2PS52	Q76LA1;P04080;A0A1W2PS52	Cystatin-B	CSTB	Color2 [DarkGray]	1	4					2	2	2	24.5	24.5	24.5	11.139	0	4.0429	628370	5	NaN	14.5946	NaN	NaN	16.4355	15.8403	15.6104	15.7537
+	2.643	1.52998	P04350;B4DE77;B4DJ43;B4DFH6;M0R2D3;M0R278;M0QY85;M0QYM7;M0R0X0;M0QY37;M0QX14;M0R042;M0QZL7;M0R1I1;M0R2T4;A0A075B724;I0CMK4	P04350;B4DE77;B4DJ43;B4DFH6	Tubulin beta-4A chain	TUBB4A	Color2 [DarkGray]	1	4					32	6	3	65.3	15.1	10.8	49.585	0	49.843	20235000	34	19.7878	19.452	18.445	19.1274	20.566	21.0024	20.6943	20.6693
+	1.62632	0.670024	V9HVZ4;P04406;Q2TSD0;E7EUT5;Q0QET7;B4DRV9;A4UCT1;Q5ZEY3;Q16768;A0A0K0K1K1;O14556	V9HVZ4;P04406;Q2TSD0;E7EUT5;Q0QET7;B4DRV9	Glyceraldehyde-3-phosphate dehydrogenase	HEL-S-162eP;GAPDH	Color2 [DarkGray]	1	4					15	15	15	77	77	77	36.053	0	152.08	107190000	170	22.0783	22.2708	22.1917	21.9472	23.2362	23.0517	22.3354	22.5447
+	4.34969	-2.56404	V9HW43;P04792;B4DL87;F8WE04;C9J3N8	V9HW43;P04792;B4DL87;F8WE04	Heat shock protein beta-1	HEL-S-102;HSPB1	Color2 [DarkGray]	1	4					12	12	12	89.8	89.8	89.8	22.782	0	55.141	144610000	117	23.9378	23.9653	23.378	23.7569	21.2854	21.7004	21.0725	20.7236
	0.335745	-0.146639	Q96HX3;Q6IBR0;Q53EP4;P04843;B4DNJ5;B7Z4L4;F8WF32;B4DL99	Q96HX3;Q6IBR0;Q53EP4;P04843;B4DNJ5;B7Z4L4	Dolichyl-diphosphooligosaccharide--protein glycosyltransferase subunit 1	RPN1	Color2 [DarkGray]	1	4					10	10	10	23.4	23.4	23.4	64.581	0	23.5	13747000	50	19.7737	19.9288	19.3623	19.3687	19.3065	19.7263	19.5932	19.2211
+	2.04266	-0.747129	P05023;B7Z3V1;M0R116;Q53ES0;B7Z9V4;A0A0A0MT26;P13637;B7Z1Q9;B7Z3F8;B7Z1N5;B3KV59;B3KRI1;B1AKY9;B2RAQ4;A0A0S2Z3W6;P50993;B3KNQ8;B3KSY7;B3KX35;H0Y7C1;B4DIQ8;B3KW93;Q13733;B4DHD7;Q58I23;M0QXF2;A0A0S2Z3D3;E9PRA5;B4E0R9;Q658V6;Q53FM3;P20648;Q58I22;Q58I21;Q5TC01;B4DRW5	P05023;B7Z3V1;M0R116;Q53ES0;B7Z9V4;A0A0A0MT26;P13637	Sodium/potassium-transporting ATPase subunit alpha-1;Sodium/potassium-transporting ATPase subunit alpha-3	ATP1A1;ATP1A3	Color2 [DarkGray]	1	4					20	20	18	29.3	29.3	27.2	112.89	0	129.4	20502000	107	20.7026	20.627	20.3051	20.2711	19.9052	20.1024	19.4589	19.4509
	0.189041	-0.326053	P05114;Q6NSG7;A6NEL0;A6NL93;Q3B790;A0A024R2A3;F2Z2W6;F2Z2Y5;H7BXJ5;D3DWY4	P05114;Q6NSG7;A6NEL0;A6NL93;Q3B790	Non-histone chromosomal protein HMG-14	HMGN1	Color2 [DarkGray]	1	4					9	9	9	63	63	63	10.659	0	10.004	3801500	36	17.1	16.0505	18.034	18.7365	17.5095	16.8682	16.3405	17.8986
+	3.28188	0.39315	P05141;Q6NVC0	P05141;Q6NVC0	ADP/ATP translocase 2;ADP/ATP translocase 2, N-terminally processed	SLC25A5	Color2 [DarkGray]	1	4					30	30	12	70.1	70.1	36.6	32.852	0	209.98	517010000	351	24.5236	24.4669	24.5639	24.5114	24.8905	24.7656	24.9619	25.0204
	0.544139	0.400178	Q53XC0;P05198;H0YJS4;G3V4T5	Q53XC0;P05198;H0YJS4;G3V4T5	Eukaryotic translation initiation factor 2 subunit 1	EIF2S1	Color2 [DarkGray]	1	4					10	10	10	32.4	32.4	32.4	36.112	0	25.877	5764700	53	17.6984	17.6512	18.5384	17.7112	17.9924	17.7293	18.5846	18.8936
	0.0531993	0.098556	P05204;A0A087WZE9;Q15651	P05204	Non-histone chromosomal protein HMG-17	HMGN2	Color2 [DarkGray]	1	4					6	6	6	51.1	51.1	51.1	9.3926	0	7.4994	4545500	41	16.7464	16.6412	18.198	18.0455	18.2891	16.3325	17.0056	18.3982
	0	NaN	Q6FHK0;P05412	Q6FHK0;P05412	Transcription factor AP-1	JUN	Color2 [DarkGray]	1	4					2	2	2	11.5	11.5	11.5	35.723	0.0081047	1.2419	168550	2	NaN	NaN	NaN	NaN	NaN	15.3235	NaN	NaN
	0.774533	-0.370707	Q53Y83;Q53HF3;P06280	Q53Y83;Q53HF3;P06280	Alpha-galactosidase A	GLA	Color2 [DarkGray]	1	4					1	1	1	4.2	4.2	4.2	48.766	0.0020492	1.8575	509950	1	15.4967	15.5195	15.7878	15.3202	NaN	NaN	15.4321	14.8886
	0.763102	-0.360837	Q5H9N4;P06493;A0A024QZP7;A0A024QZJ8;E5RIU6;A0A087WZZ9;I6L9I5	Q5H9N4;P06493;A0A024QZP7;A0A024QZJ8;E5RIU6;A0A087WZZ9;I6L9I5	Cyclin-dependent kinase 1	DKFZp686L20222;CDK1;CDC2	Color2 [DarkGray]	1	4					8	8	6	29.4	29.4	23.1	34.778	0	12.574	5538100	30	18.4969	18.3454	18.4581	18.4176	18.4563	18.4534	17.8288	17.5362
	0.936944	0.260695	V9HW31;P06576;Q0QEN7;H0YH81;F8W079;F8W0P7;H0YI37	V9HW31;P06576;Q0QEN7;H0YH81;F8W079	ATP synthase subunit beta;ATP synthase subunit beta, mitochondrial	HEL-S-271;ATP5B	Color2 [DarkGray]	1	4					34	34	34	78.6	78.6	78.6	56.559	0	323.31	671350000	558	24.8969	25.028	25.0026	24.7972	25.5615	25.1969	24.984	25.025
	1.45459	0.443662	Q5U077;P07195;A8MW50;C9J7H8;F5H793;F5H5G7;F5H155;A0A087WUM2;Q96L19;G3XAP5;F5H245;G9BCY8;G9BCY7;D6NKH9;A0A140VKA7;Q6ZMR3;P07864	Q5U077;P07195;A8MW50;C9J7H8;F5H793	L-lactate dehydrogenase;L-lactate dehydrogenase B chain	LDHB	Color2 [DarkGray]	1	4					16	16	15	53.6	53.6	50	36.638	0	206.51	40910000	128	20.7104	20.7521	20.7072	20.8168	21.3784	21.4407	20.7265	21.2155
+	2.15113	-2.55801	P07305	P07305	Histone H1.0;Histone H1.0, N-terminally processed	H1F0	Color2 [DarkGray]	1	4					5	5	5	25.3	25.3	25.3	20.863	0	9.0073	2798800	20	16.5564	17.344	18.0144	18.9111	16.2074	14.5071	14.5721	15.3072
+	3.46888	1.84777	Q5JP53;Q5SU16;P07437;B7ZAF0;B4DY90;Q5ST81;Q6LC01;B7ZAK1;Q9BUU9;B4E052;B4DQN9;B4DMU8;Q96B85;B4DXZ5;Q1KSF8;B4DMJ5;Q6P602;A4UCU2;CON__ENSEMBL:ENSBTAP00000025008;Q9H4B7	Q5JP53;Q5SU16;P07437;B7ZAF0;B4DY90;Q5ST81;Q6LC01;B7ZAK1;Q9BUU9;B4E052;B4DQN9;B4DMU8;Q96B85;B4DXZ5;Q1KSF8	Tubulin beta chain	TUBB;XTP3TPATP1	Color2 [DarkGray]	1	4					37	8	7	68.5	21.4	17.8	47.766	0	278.31	1662800000	224	25.1914	25.4948	24.8799	25.0442	27.2893	27.4489	26.7017	26.5615
	0.0495954	0.0278044	P07737;K7EJ44;CON__P02584;I3L3D5	P07737;K7EJ44	Profilin-1	PFN1	Color2 [DarkGray]	1	4					10	10	10	75	75	75	15.054	0	46.508	17704000	53	19.9326	19.5947	19.7461	20.211	19.9909	20.1405	19.4779	19.9863
	0.506508	0.0998187	P07814;V9GYZ6;Q3KQZ8;B4DKX5;H6WCP5;B4DP50;V9GZ76	P07814;V9GYZ6;Q3KQZ8;B4DKX5;H6WCP5	Bifunctional glutamate/proline--tRNA ligase;Glutamate--tRNA ligase;Proline--tRNA ligase	EPRS	Color2 [DarkGray]	1	4					42	42	42	36.1	36.1	36.1	170.59	0	102.93	55551000	247	21.545	21.5838	21.5191	21.333	21.6757	21.6596	21.663	21.3819
	1.07655	-0.631952	Q567R0;P07919;A0A096LP55	Q567R0;P07919	Cytochrome b-c1 complex subunit 6, mitochondrial	UQCRH	Color2 [DarkGray]	1	4					3	3	3	20	20	20	9.9533	0.0014065	2.1336	2568700	25	17.6352	17.0721	17.044	17.7079	17.2238	17.0955	16.2771	16.335
	0.561499	0.190623	Q8TBT6;P08574	Q8TBT6;P08574	Cytochrome c1, heme protein, mitochondrial	CYC1	Color2 [DarkGray]	1	4					4	4	4	15.6	15.6	15.6	34.489	0	3.2979	2056800	13	16.8624	17.0912	16.9641	16.5928	16.9269	NaN	17.2847	16.9931
	0.00748417	0.00888395	P08579;Q86YK2;B5BTZ8	P08579;Q86YK2;B5BTZ8	U2 small nuclear ribonucleoprotein B	SNRPB2	Color2 [DarkGray]	1	4					10	10	9	42.7	42.7	39.1	25.486	0	22.973	14061000	56	18.885	19.252	19.6837	19.494	19.1742	18.3896	19.8626	19.9237
	0.754121	-1.67198	V9HWE1;P08670;B0YJC4;Q53HU8;B3KRK8;B0YJC5;A0A1B0GTT5;A0A1B0GVG8;H7C5W5;Q53SB5;Q45VM8;Q45VM7;Q45VM6;L7RDA5;A5Z217;B3KWQ6;P17661;P41219;B3KY79;CON__Q9DCV7;CON__Q3KNV1;CON__P08729;Q9H319;CON__P05787;P08729;P05787;Q5RLN2;B4DE66;F8W0C6;B4DIR1;K7ELP4;Q96GE1;F8W835;B4DUI0;K7EJU1;K7EKH9;F8VUG2;Q7L4M3;F8W1U3;Q59EM6;A0A1X7SCE1;B4DR43;Q969I0;Q8TCR7;B4E192;B4DJW0;K7EMP8;CON__H-INV:HIT000292931;B3KXJ0;A0A1X7S…	V9HWE1;P08670;B0YJC4;Q53HU8;B3KRK8;B0YJC5	Vimentin	HEL113;VIM	Color2 [DarkGray]	1	4					26	26	24	66.1	66.1	62.7	53.651	0	121.37	21350000	109	19.5323	20.8074	21.3928	20.5205	20.629	20.4905	18.0338	16.4117
	1.43187	-0.340559	P08708;H0YN88;A0A075B716;H0YN73;A4D1Q6;H3BNC9	P08708;H0YN88;A0A075B716	40S ribosomal protein S17	RPS17	Color2 [DarkGray]	1	4					14	14	14	69.6	69.6	69.6	15.55	0	132.49	322600000	237	24.1531	24.0991	23.8869	24.2408	23.4495	23.8292	23.837	23.902
+	1.84449	1.66828	P08754;P63096;P04899;Q93020;B3KP24;B3KX51;A0A024R2Z1;B3KP89;A0A142CHG9;Q5T697;Q96C71;P11488;P09471;P19087;A8MTJ3;A0A1W2PRE1;A2A2R6;A0A1W2PQK2;A0A087WTB6;Q5JWD1;H0Y7E8;A0A1W2PRJ7;A0A087WZE5;C9JPP4;A0A1W2PS82;Q6LCB5;Q5JWE9;H3BTM2;A0A1W2PP38;H0Y7F4;Q8N6I9;Q8N2B4;Q5FWY2;A0A0S2Z3S5;A8K1Y9;A0A0S2Z3H8;P38405;P63092;Q5JWF2	P08754;P63096;P04899;Q93020;B3KP24;B3KX51;A0A024R2Z1;B3KP89;A0A142CHG9;Q5T697;Q96C71;P11488;P09471;P19087;A8MTJ3	Guanine nucleotide-binding protein G(k) subunit alpha;Guanine nucleotide-binding protein G(i) subunit alpha-1;Guanine nucleotide-binding protein G(i) subunit alpha-2;Guanine nucleotide-binding protein G(t) subunit alpha-1;Guanine nucleotide-binding protein G(o) subunit alpha;Guanine nucleotide-binding protein G(t) subunit alpha-2;Guanine nucleotide-binding protein G(t) subunit alpha-3	GNAI3;GNAI1;GNAI2;WUGSC:H_LUCA16.1;GNAT1;GNAT2;GNAO1;GNAT3	Color2 [DarkGray]	1	4					4	4	4	13	13	13	40.532	0	6.6573	1146600	13	NaN	15.0853	15.5381	14.1218	16.9257	15.9478	16.4546	17.0054
	1.56467	-0.442574	P09132;A0A087WWU9;A0A087WYR0	P09132;A0A087WWU9;A0A087WYR0	Signal recognition particle 19 kDa protein	SRP19	Color2 [DarkGray]	1	4					2	2	2	27.8	27.8	27.8	16.156	0	15.831	3435100	9	17.8774	18.317	18.0557	18.1667	17.4854	17.6344	NaN	17.8651
	0.20813	0.171185	Q5TAL4;P09234;Q53G33;A0A0A0MRR7;Q5TAL2	Q5TAL4;P09234;Q53G33;A0A0A0MRR7	U1 small nuclear ribonucleoprotein C	SNRPC	Color2 [DarkGray]	1	4					8	8	8	33.3	33.3	33.3	17.394	0	37.935	34548000	75	20.6439	20.7224	20.9808	20.5865	20.6477	20.1762	21.1635	21.631
	1.69586	-0.471005	P09661;Q53G61;Q53G21;H0YKK0;Q6NVW9;H0YMA0;H0YLR3;Q9UEN1;O95485	P09661;Q53G61;Q53G21;H0YKK0;Q6NVW9;H0YMA0	U2 small nuclear ribonucleoprotein A	SNRPA1	Color2 [DarkGray]	1	4					17	17	17	55.3	55.3	55.3	28.415	0	145.97	49914000	100	21.3956	21.5743	21.6698	21.8163	20.9378	20.9748	21.1936	21.4658
+	1.62362	-0.659845	Q71UI9;P0C0S5;C9J0D1;C9J386	Q71UI9;P0C0S5;C9J0D1	Histone H2A.V;Histone H2A.Z;Histone H2A	H2AFV;H2AFZ	Color2 [DarkGray]	1	4					7	5	5	53.9	46.9	46.9	13.509	0	29.958	517360000	129	25.0368	25.3663	24.6849	25.004	24.5238	24.493	23.8572	24.5786
+	3.68464	-0.829529	P0DN76;Q01081;B5BU08;Q7Z780;Q8WU68;A0A1B0GW87;M0QYK5;Q69YM7;M0R2N4;K7EJH3;K7EJM7	P0DN76;Q01081;B5BU08;Q7Z780;Q8WU68	Splicing factor U2AF 35 kDa subunit;Splicing factor U2AF 26 kDa subunit	U2AF1;U2AF1L4	Color2 [DarkGray]	1	4					8	8	8	35	35	35	27.872	0	18.403	49970000	79	21.5928	21.6264	21.855	21.7047	20.8108	20.6519	20.9508	21.0472
	0.846083	-0.50088	P10606;Q6FHM4;Q6FHJ9	P10606;Q6FHM4;Q6FHJ9	Cytochrome c oxidase subunit 5B, mitochondrial	COX5B	Color2 [DarkGray]	1	4					10	10	10	70.5	70.5	70.5	13.696	0	18.698	49665000	60	21.6145	21.5191	21.271	22.006	21.5591	21.5154	20.5709	20.7616
	0.278513	-0.180565	V9HWB4;P11021;B4DEF7	V9HWB4;P11021	78 kDa glucose-regulated protein	HEL-S-89n;HSPA5	Color2 [DarkGray]	1	4					48	47	47	63.6	63.6	63.6	72.332	0	323.31	670510000	840	25.197	25.2249	25.1034	25.2636	25.7162	25.072	24.8329	24.4455
	0.365776	-0.0964704	V9HW22;P11142;E9PKE3;Q53GZ6;B3KTV0;Q96IS6;E9PNE6;Q53HF2;B4E1Q1;E9PN89;B4DTX2;E9PLF4;E9PQQ4;E9PQK7;E9PK54;E9PPY6;E9PI65;E9PN25;A0A024R6B5;P54652;B3KUS2;A4D111	V9HW22;P11142;E9PKE3;Q53GZ6;B3KTV0;Q96IS6;E9PNE6;Q53HF2;B4E1Q1	Heat shock cognate 71 kDa protein	HEL-S-72p;HSPA8	Color2 [DarkGray]	1	4					51	45	18	69.2	64.7	26.2	70.897	0	323.31	891120000	824	25.5587	25.5782	25.4185	25.5498	25.4005	25.7364	25.3522	25.2303
	0.260623	-0.175666	P11387;B9EG90;Q9BVT2;E5RIC7;B7Z9E8;B4DYD2;E5KMK7;E5KMK6;E5KMK5;Q969P6;D3DWJ7;B4E061;E5RJ95;E5RFS0;E5RJ33;H0YBR3;H0YC03;E5RGE7;Q6PK95;E5RGR4;E5RFE3;Q6NWZ5;E5RGR2	P11387;B9EG90	DNA topoisomerase 1	TOP1	Color2 [DarkGray]	1	4					24	24	24	33.6	33.6	33.6	90.725	0	43.833	19440000	134	19.9327	20.1942	20.4951	19.7268	19.7477	19.4482	19.9528	20.4973
	0.16984	-0.0941479	Q5HY81;P11441	Q5HY81;P11441	Ubiquitin-like protein 4A	UBL4A	Color2 [DarkGray]	1	4					3	3	3	17.2	17.2	17.2	20.55	0.00072411	2.3901	907230	7	15.6359	15.4983	15.8257	16.1719	15.7538	15.7243	16.0172	15.2599
	0.887491	0.283858	P12004;Q6FI35;Q6FHF5;B4DUA2	P12004;Q6FI35;Q6FHF5	Proliferating cell nuclear antigen	PCNA	Color2 [DarkGray]	1	4					9	9	9	59	59	59	28.768	0	103.78	33370000	77	20.6464	20.8673	20.5882	20.2929	21.0957	21.0483	20.7132	20.6731
	1.26106	0.777526	Q6I9V5;Q59EI9;P12236;O75961	Q6I9V5;Q59EI9;P12236	ADP/ATP translocase 3;ADP/ATP translocase 3, N-terminally processed	SLC25A6	Color2 [DarkGray]	1	4					25	9	4	61.1	32.9	14.8	32.866	0	102.87	105090000	93	21.4121	21.8612	22.2297	21.5808	22.2264	21.995	23.2149	22.7575
+	1.96446	0.656443	P12268;H0Y4R1;B7Z1G4;Q6QE17;E7ETK5;Q6RUP9;C9K0R9;A0A024R725;C9J381;B4DNJ7;B3KRZ3;Q6ZNB1;Q5H9Q6;P20839;Q6RUP8	P12268;H0Y4R1;B7Z1G4;Q6QE17	Inosine-5-monophosphate dehydrogenase 2	IMPDH2	Color2 [DarkGray]	1	4					20	20	20	49.4	49.4	49.4	55.804	0	37.752	46042000	102	20.719	21.0019	21.1469	20.6789	21.8161	21.717	21.4493	21.19
	1.17176	-0.352455	P12270;Q58F23;Q504U6;A0PJC9;Q5SWX9;Q9UE33	P12270	Nucleoprotein TPR	TPR	Color2 [DarkGray]	1	4					47	47	47	25.8	25.8	25.8	267.29	0	193.63	88874000	302	22.4139	22.4805	22.0306	22.4019	21.8845	22.3016	21.7299	22.001
	1.32062	0.656825	V9HWH2;V9HW77;P12277;A0A0S2Z471;B4DP56;G3V4N7;H0YJG0;G3V461;G3V2I1	V9HWH2;V9HW77;P12277;A0A0S2Z471;B4DP56;G3V4N7	Creatine kinase B-type	HEL-S-29;HEL-211;CKB	Color2 [DarkGray]	1	4					13	13	13	55.4	55.4	55.4	42.644	0	100.75	48466000	75	20.9491	20.5337	21.2016	21.1743	22.175	21.7479	21.2497	21.3134
+	2.45578	-1.30658	P12532;F8WCN3;E9PCP8;B4DH34;C9JSQ1;B4DGR9;B4DF55;C9JT96;B4DFE8;C9J6W7;C9J8F6;B4DF72;B4DKA2;B4DFA3;C9JJX8;C9J995;B4DJW9;B4DEL4;B7Z9T7;B3KVA7;B2R8A3;A0A024RAK5;P17540;D6RHV3;D6R998	P12532;F8WCN3;E9PCP8;B4DH34;C9JSQ1;B4DGR9;B4DF55	Creatine kinase U-type, mitochondrial	CKMT1A;CKMT1B	Color2 [DarkGray]	1	4					24	24	24	58.5	58.5	58.5	47.036	0	246.71	220090000	223	24.0421	24.1631	24.1375	23.6374	22.4533	23.0025	22.096	23.2019
	0.758561	0.165791	P13010;Q53T09;C9JZ81;Q53TC2	P13010;Q53T09	X-ray repair cross-complementing protein 5	XRCC5	Color2 [DarkGray]	1	4					18	18	18	36.6	36.6	36.6	82.704	0	42.746	25039000	73	20.4585	20.3903	20.1868	20.1441	20.2639	20.6193	20.5252	20.4346
	0.0675614	0.0409694	P13073;H3BN72;H3BNV9;Q86WV2;H3BPG0;H3BNI5	P13073;H3BN72;H3BNV9;Q86WV2;H3BPG0	Cytochrome c oxidase subunit 4 isoform 1, mitochondrial	COX4I1	Color2 [DarkGray]	1	4					6	6	6	33.7	33.7	33.7	19.576	0	8.0364	4435400	34	17.6877	17.9971	17.8908	17.9163	18.2181	18.3193	17.5712	17.5472
	1.64707	0.292678	P13639;B4DPU3;Q8TA90;Q6PK56;B4DRE8;B4DMC6;Q6W6M8	P13639;B4DPU3;Q8TA90;Q6PK56;B4DRE8	Elongation factor 2	EEF2	Color2 [DarkGray]	1	4					49	47	47	66.4	65.3	65.3	95.337	0	323.31	210570000	456	23.1628	23.479	23.3472	23.2348	23.6977	23.709	23.5625	23.4252
	0.59056	0.240848	Q5VSQ6;P13674	Q5VSQ6;P13674	Prolyl 4-hydroxylase subunit alpha-1	P4HA1	Color2 [DarkGray]	1	4					2	2	2	4.7	4.7	4.7	60.966	0.0039552	1.5574	594240	4	14.7395	15.0637	14.8399	14.4688	14.7308	14.8075	15.2041	15.333
+	3.19299	0.631311	V9HWB8;P14618;A0A024R5Z9;B4DRT3;B4DNK4;H3BTN5;A0A024R609;H3BQ34;Q8WUW7;Q504U3;H3BR70;H3BUW1;H3BTJ2;H3BT25;H3BU13;H3BN34;Q9NYI7;Q9UKK4;H3BQZ3;Q9UN47;Q9UK31;B4DPM0;Q16716;Q16715;P30613	V9HWB8;P14618;A0A024R5Z9;B4DRT3;B4DNK4;H3BTN5;A0A024R609;H3BQ34;Q8WUW7;Q504U3;H3BR70	Pyruvate kinase;Pyruvate kinase PKM	HEL-S-30;PKM;PKM2	Color2 [DarkGray]	1	4					25	25	25	66.7	66.7	66.7	57.936	0	152.07	85964000	159	21.7767	21.8143	21.9892	21.6902	22.6299	22.4901	22.277	22.3987
	1.61771	0.455899	Q5CAQ5;V9HWP2;P14625;B4DU71;B4DHT9;Q59FC6;Q96GW1;A0A1W2PRR1;B4DQX3;F8W026;H0YIV0;Q58FF2;Q58FF3	Q5CAQ5;V9HWP2;P14625;B4DU71;B4DHT9;Q59FC6	Endoplasmin	TRA1;HEL-S-125m;HSP90B1	Color2 [DarkGray]	1	4					30	28	28	38.8	37	37	92.339	0	78.413	39564000	138	21.1058	20.7441	20.6577	20.7525	21.545	21.3449	21.001	21.1928
	0.0448851	-0.0536394	P14854	P14854	Cytochrome c oxidase subunit 6B1	COX6B1	Color2 [DarkGray]	1	4					4	4	4	58.1	58.1	58.1	10.192	0	45.155	47268000	59	21.4764	21.4286	20.963	21.4598	21.9326	21.977	20.4138	20.7898
	0.294545	-0.134209	Q6NTA2;P14866;M0QXS5;M0QYT0	Q6NTA2;P14866;M0QXS5;M0QYT0	Heterogeneous nuclear ribonucleoprotein L	HNRNPL	Color2 [DarkGray]	1	4					28	28	1	60.8	60.8	3.1	61.926	0	167.58	126810000	261	22.416	23.1159	22.5751	22.9468	22.7891	22.7632	22.3505	22.614
	0.467589	-0.396353	P14927;B2R4A2;B7Z2R2;E5RHG9	P14927;B2R4A2;B7Z2R2	Cytochrome b-c1 complex subunit 7	UQCRB	Color2 [DarkGray]	1	4					9	9	9	68.5	68.5	68.5	13.53	0	22.016	19544000	72	20.532	20.2732	19.8059	20.2317	20.3544	20.3332	18.8559	19.7139
	0.589042	-0.289412	P15880;Q3KQT6;Q8J014;Q8N5L9;Q6IPX5;H0YEN5;E9PQD7;E9PMM9;I3L404;Q9BSW5;E9PPT0;Q8NI61;E9PM36;O60249;D3DU83;A4D0Y7;H3BNG3;H0YE27;Q6ZNN8	P15880;Q3KQT6;Q8J014;Q8N5L9;Q6IPX5;H0YEN5;E9PQD7;E9PMM9;I3L404;Q9BSW5	40S ribosomal protein S2	RPS2;rps2	Color2 [DarkGray]	1	4					20	20	14	56	56	39.6	31.324	0	138.65	165850000	253	23.117	22.8393	23.4804	22.945	22.3465	22.7086	22.9623	23.2067
+	1.36483	1.04574	P15954;D6R9Z7;Q71U45;A0A024RAP6	P15954;D6R9Z7;Q71U45	Cytochrome c oxidase subunit 7C, mitochondrial	COX7C	Color2 [DarkGray]	1	4					3	3	3	55.6	55.6	55.6	7.2454	0	92.608	9045000	19	17.5287	18.958	18.4016	18.3219	20.0743	19.4723	18.7402	19.1063
	0.447541	-0.541104	P16104;REV__H0Y672;REV__Q6N028;REV__E7EQ67;REV__Q6ZS45;REV__Q7Z5E6;REV__H7BY63;REV__A0A087X2A7;REV__Q6P9G8;REV__Q8NB25	P16104	Histone H2AX	H2AFX	Color2 [DarkGray]	1	4					10	3	2	69.9	28.7	12.6	15.144	0	14.967	983620	13	16.2895	15.3742	15.5389	16.9516	16.5517	14.8427	14.8975	15.6978
	0.666661	-0.33869	P16152;E9PQ63;A8MTM1;V9HW40;Q53F60;O75828	P16152;E9PQ63;A8MTM1	Carbonyl reductase [NADPH] 1	CBR1	Color2 [DarkGray]	1	4					5	5	5	23.8	23.8	23.8	30.375	0	11.287	3380300	32	17.7606	17.6622	17.6203	17.5936	17.7265	17.7443	16.986	16.825
+	2.72598	-2.90659	P16402	P16402	Histone H1.3	HIST1H1D	Color2 [DarkGray]	1	4					19	4	4	43.4	13.6	13.6	22.35	0	11.161	14635000	22	19.9504	20.1956	20.3514	21.0623	18.4494	18.1972	16.41	16.8766
+	1.88043	-1.27117	P16403	P16403	Histone H1.2	HIST1H1C	Color2 [DarkGray]	1	4					19	19	5	45.1	45.1	14.6	21.364	0	83.426	564120000	346	24.9573	24.759	25.1325	26.2133	24.4927	23.8747	23.8241	23.7859
+	1.40282	-1.13589	P17096;B4DWA0;A0A024RCT9;Q6ZP45	P17096;B4DWA0;A0A024RCT9	High mobility group protein HMG-I/HMG-Y	HMGA1	Color2 [DarkGray]	1	4					4	4	2	51.4	51.4	23.4	11.676	0	3.5382	11625000	32	19.1435	20.1238	19.4676	20.0994	19.3147	19.0501	17.8408	18.0851
	0.124021	0.168528	P17482	P17482	Homeobox protein Hox-B9	HOXB9	Color2 [DarkGray]	1	4					1	1	1	5.6	5.6	5.6	28.058	0.0057692	1.4052	278940	2	14.1755	13.5962	13.4135	13.8238	13.274	15.3425	13.6739	13.3928
+	2.00302	0.878854	P17858;Q9BSP4;Q7L2M7;Q59GI2;Q7Z3R9;Q6MZK4;B3KNQ7;B4E108	P17858;Q9BSP4;Q7L2M7	ATP-dependent 6-phosphofructokinase, liver type	PFKL	Color2 [DarkGray]	1	4					7	7	6	15.4	15.4	12.9	85.018	0	21.051	8889900	20	18.2244	18.1775	18.7203	18.2887	19.5717	18.7064	19.5206	19.1278
+	8.60101	7.35521	P17987;E7EQR6;E7ERF2;F5H282;F5GZ03;F5H136;F5GZI8;F5H676;F5H726;F5GYL4;F5H7Y1;A4D1V1	P17987;E7EQR6;E7ERF2;F5H282	T-complex protein 1 subunit alpha	TCP1	Color2 [DarkGray]	1	4					85	85	85	94.8	94.8	94.8	60.343	0	323.31	11248000000	1289	22.5302	22.6009	22.7033	22.6933	30.0576	30.2954	29.6857	29.91
	0.135275	-0.181067	P18077;C9K025;F8WBS5;F8WB72	P18077;C9K025;F8WBS5;F8WB72	60S ribosomal protein L35a	RPL35A	Color2 [DarkGray]	1	4					10	10	10	55.5	55.5	55.5	12.538	0	6.9705	11563000	33	19.6086	18.4585	19.8061	18.8442	18.7411	18.1994	18.9818	20.0708
	0.476538	0.255946	Q6P6D7;Q6FHU2;Q6FHK8;Q53G35;P18669;B4DKL5;Q0D2Q6;B4DMJ7;B7Z9E5;B4DJA4;P15259;A4D2J6;Q8N0Y7;B7ZW15	Q6P6D7;Q6FHU2;Q6FHK8;Q53G35;P18669;B4DKL5;Q0D2Q6;B4DMJ7;B7Z9E5;B4DJA4;P15259	Phosphoglycerate mutase;Phosphoglycerate mutase 1;Phosphoglycerate mutase 2	PGAM1;hCG_2015269;PGAM2	Color2 [DarkGray]	1	4					6	6	6	39.4	39.4	39.4	28.82	0	10.145	10990000	23	19.461	19.0925	18.6269	19.074	19.5075	19.6107	18.8277	19.3324
	1.41478	0.473526	Q6IB54;P18859;Q6NZ59;A8MUH2	Q6IB54;P18859;Q6NZ59;A8MUH2	ATP synthase-coupling factor 6, mitochondrial	ATP5J	Color2 [DarkGray]	1	4					6	6	6	49.1	49.1	49.1	12.587	0	73.378	28014000	65	20.1639	20.3806	20.5259	20.2836	21.0126	20.4064	20.7029	21.1261
	0.433457	0.146121	P19474;H0YDP8	P19474	E3 ubiquitin-protein ligase TRIM21	TRIM21	Color2 [DarkGray]	1	4					35	35	35	64	64	64	54.169	0	225.5	605200000	431	24.9162	24.8658	24.9377	24.9362	25.0833	25.0389	24.6938	25.4243
	1.18088	-0.214458	P19784;H3BSA1;H3BNI9;H3BV19	P19784;H3BSA1	Casein kinase II subunit alpha	CSNK2A2	Color2 [DarkGray]	1	4					5	5	5	23.7	23.7	23.7	41.213	0	11.565	6335200	32	18.566	18.6785	18.3275	18.4917	18.3126	18.2732	18.4575	18.1627
	0.589203	-0.356594	Q6IBR8;P20042;B5BU01;Q96I16;Q3B7I9;Q59GZ3	Q6IBR8;P20042;B5BU01;Q96I16	Eukaryotic translation initiation factor 2 subunit 2	EIF2S2	Color2 [DarkGray]	1	4					18	18	18	49.5	49.5	49.5	38.388	0	112.25	23123000	81	19.902	20.2278	20.5981	20.7527	19.7404	19.6477	20.0836	20.5827
	0.332349	0.444825	P20290	P20290	Transcription factor BTF3	BTF3	Color2 [DarkGray]	1	4					3	3	1	34	34	13.6	22.168	0	12.515	11492000	20	17.6155	18.661	19.716	19.8925	19.9676	19.4975	18.9303	19.2689
	0.620668	-0.546445	P20674;H3BNX8;H3BRM5;H3BV69;H3BRI0;Q71UP1	P20674;H3BNX8;H3BRM5;H3BV69	Cytochrome c oxidase subunit 5A, mitochondrial	COX5A	Color2 [DarkGray]	1	4					9	9	9	58	58	58	16.762	0	33.859	82080000	88	22.3673	22.6074	21.9329	22.6051	22.4158	22.5685	21.3185	21.0241
	0.929651	-0.284006	Q5HY54;Q60FE6;Q60FE5;P21333;A6NDY9;A0A087WWY3;Q8TES4;Q96C61;Q6NXF2;F8WE98;B4E2F9;Q86TQ3;Q14315;H0Y5C6;Q2VP91;B4DTD5	Q5HY54;Q60FE6;Q60FE5;P21333;A6NDY9;A0A087WWY3	Filamin-A	FLNA	Color2 [DarkGray]	1	4					22	22	20	12.4	12.4	11.7	276.55	0	34.76	16093000	126	20.0003	19.8191	19.7913	19.9727	19.7152	19.9679	19.2998	19.4644
	0.439106	-0.196089	P21912;A0A087WWT1;A0A087WXX8	P21912;A0A087WWT1;A0A087WXX8	Succinate dehydrogenase [ubiquinone] iron-sulfur subunit, mitochondrial	SDHB	Color2 [DarkGray]	1	4					17	17	17	57.9	57.9	57.9	31.629	0	36.515	46387000	128	21.3147	21.5637	21.2019	21.3092	21.4252	21.2429	20.6098	21.3272
+	1.86398	0.634258	Q3B7A7;Q59HH3;P22102;Q15374;F8WD69;C9JBJ1;C9JTV6;C9JZG2;C9JKQ7;B4DJ93;O14660;Q71VH3;H7C366	Q3B7A7;Q59HH3;P22102;Q15374;F8WD69	Trifunctional purine biosynthetic protein adenosine-3;Phosphoribosylamine--glycine ligase;Phosphoribosylformylglycinamidine cyclo-ligase;Phosphoribosylglycinamide formyltransferase	GART	Color2 [DarkGray]	1	4					18	18	18	27.7	27.7	27.7	107.72	0	33.735	23252000	94	20.0401	20.1799	20.064	19.3915	20.5972	20.613	20.5828	20.4196
	0.756908	-0.244581	Q6FHN3;Q32Q12;P22392;J3KPD9;O60361;E7ERL0;F6XY72;C9K028;E5RHP0	Q6FHN3;Q32Q12;P22392;J3KPD9;O60361;E7ERL0	Nucleoside diphosphate kinase;Nucleoside diphosphate kinase B;Putative nucleoside diphosphate kinase	NME2;NME1-NME2;NME2P1;NME1	Color2 [DarkGray]	1	4					10	10	5	73	73	42.1	17.298	0	13.548	24237000	84	20.3603	20.3098	20.4549	20.6541	20.462	20.3782	19.8437	20.1168
	0.269414	0.523943	P22612	P22612	cAMP-dependent protein kinase catalytic subunit gamma	PRKACG	Color2 [DarkGray]	1	4					2	1	1	9.4	6.8	6.8	40.434	0	4.3243	13510000	13	18.2193	18.8207	20.2668	18.218	18.1686	18.6131	21.0119	19.8271
	0.0452731	-0.014029	P22626;A0A087WUI2;A0A024RA28;I6L957	P22626;A0A087WUI2;A0A024RA28;I6L957	Heterogeneous nuclear ribonucleoproteins A2/B1	HNRNPA2B1;HNRPA2B1	Color2 [DarkGray]	1	4					34	34	33	75.9	75.9	75.9	37.429	0	248.6	431860000	434	24.3833	24.5522	24.37	24.5655	24.5069	24.6415	24.1922	24.4743
	0.95339	0.353289	P22695;H3BRG4;H3BSJ9;H3BP04;H3BUE4;H3BUI9;A0A087WVZ4	P22695;H3BRG4;H3BSJ9	Cytochrome b-c1 complex subunit 2, mitochondrial	UQCRC2	Color2 [DarkGray]	1	4					9	9	9	29.8	29.8	29.8	48.442	0	47.449	16736000	63	20.0062	19.4874	19.5907	19.5173	20.1754	20.1418	19.5666	20.1309
	0.228485	-0.102452	Q9BSV4;Q86VG2;P23246;Q6PIX2;H0Y9K7;H0Y9U2	Q9BSV4;Q86VG2;P23246;Q6PIX2	Splicing factor, proline- and glutamine-rich	SFPQ	Color2 [DarkGray]	1	4					18	18	17	38.5	38.5	37.2	68.63	0	85.306	42357000	154	21.0645	20.9601	21.3345	21.4395	21.2325	21.4016	21.0037	20.7509
+	4.51447	1.29945	P23258;A0A1B4Z394;Q9NRH3;K7EIS0;K7EKE5	P23258;A0A1B4Z394;Q9NRH3;K7EIS0;K7EKE5	Tubulin gamma-1 chain;Tubulin gamma-2 chain;Tubulin gamma chain	TUBG1;TUBG2	Color2 [DarkGray]	1	4					9	9	9	36.4	36.4	36.4	51.169	0	61.606	12377000	35	18.5121	18.2955	18.4577	18.4793	19.4287	19.8334	19.7743	19.906
	0.165963	0.156995	V9HWC6;P23284	V9HWC6;P23284	Peptidyl-prolyl cis-trans isomerase;Peptidyl-prolyl cis-trans isomerase B	HEL-S-39;PPIB	Color2 [DarkGray]	1	4					15	15	15	66.3	66.3	66.3	22.742	0	54.54	25134000	108	19.4494	20.174	20.9563	20.3885	20.5354	19.8383	20.5275	20.695
	0.238063	0.245026	P23396;Q53G83;E9PL09;E9PPU1;F2Z2S8;H0YCJ7;H0YF32;A7E2S3;Q9NQS8;H0YEU2;E9PQ96;E9PJH4;E9PK82;E9PSF4;E9PQX2;H0YES8;E9PJN9	P23396;Q53G83;E9PL09;E9PPU1;F2Z2S8;H0YCJ7	40S ribosomal protein S3	RPS3	Color2 [DarkGray]	1	4					29	29	29	83.5	83.5	83.5	26.688	0	126.49	300490000	343	23.2322	23.4991	24.2787	23.7899	23.5255	23.2741	24.1288	24.8517
	0.916535	-0.554157	Q6QN92;Q6IAT2;Q53XL7;P23434;A0A1W2PQV2;H3BUH9;H3BNV1;A0A1W2PRH4;A0A1W2PPE4;A0A1W2PNX3;A0A1W2PPQ1;A0A1W2PS29	Q6QN92;Q6IAT2;Q53XL7;P23434;A0A1W2PQV2;H3BUH9	Glycine cleavage system H protein, mitochondrial	GCSH	Color2 [DarkGray]	1	4					3	3	3	35.2	35.2	35.2	13.813	0	4.4394	3971000	15	17.7996	18.0419	18.0328	18.1575	17.9158	17.8943	17.3557	16.6494
	0.873521	0.299306	P23526;Q1RMG2	P23526;Q1RMG2	Adenosylhomocysteinase	AHCY	Color2 [DarkGray]	1	4					6	6	6	16.7	16.7	16.7	47.716	0	9.6463	2216100	39	16.9207	16.4717	16.6842	16.6223	17.1728	17.2284	16.5949	16.9002
	1.16988	-0.542069	P24928;B4DET1	P24928;B4DET1	DNA-directed RNA polymerase II subunit RPB1	POLR2A	Color2 [DarkGray]	1	4					2	2	2	2.4	2.4	2.4	217.17	0.0026936	1.7561	702510	3	16.6042	16.1245	16.1569	15.7621	15.8786	NaN	15.5559	15.425
+	1.66157	-0.573528	P25398	P25398	40S ribosomal protein S12	RPS12	Color2 [DarkGray]	1	4					14	14	14	81.8	81.8	81.8	14.515	0	109.48	301600000	276	23.9112	24.0947	24.2212	24.5622	23.4464	23.6901	23.4062	23.9526
	1.82653	0.349318	V9HW26;P25705;K7EK77;K7ERX7;B4DGW3;K7ENJ4;K7EJP1;K7EQH4;K7ESA0;K7EM08	V9HW26;P25705;K7EK77	ATP synthase subunit alpha;ATP synthase subunit alpha, mitochondrial	HEL-S-123m;ATP5A1	Color2 [DarkGray]	1	4					43	43	43	74.5	74.5	74.5	59.75	0	323.31	308160000	467	23.8416	23.7753	23.8508	23.821	24.2931	24.1384	23.8979	24.3566
	1.87835	0.239665	P25786;V9HW55;F5GX11;B4E0X6;B4DEV8;F5H112	P25786;V9HW55;F5GX11	Proteasome subunit alpha type-1	PSMA1;HEL-S-275	Color2 [DarkGray]	1	4					30	30	30	93.5	93.5	93.5	29.555	0	96.888	368220000	441	24.0554	24.1623	23.9593	24.1039	24.2144	24.3578	24.4395	24.2278
	1.23472	0.726547	P25789;B2RDG0;H0YMZ1;H0YN18;H0YL69;H0YMA1;H0YLC2;H0YMI6;H0YKT8;H0YKS0;H0YLS6;H0YMV3	P25789;B2RDG0;H0YMZ1;H0YN18;H0YL69;H0YMA1;H0YLC2;H0YMI6	Proteasome subunit alpha type-4;Proteasome subunit alpha type	PSMA4	Color2 [DarkGray]	1	4					21	21	21	83.1	83.1	83.1	29.483	0	152.36	265590000	272	22.7599	22.9424	23.8429	23.2658	23.9906	23.3847	24.3541	23.9878
+	4.4862	-1.0324	V9HWC0;P26038;Q6PJT4;B7Z4C7;Q9UJZ6;Q9UK20;Q9UJU1;Q9UJZ2;Q9UJZ8;V9GZ54;Q9UJZ7;E9PNP4	V9HWC0;P26038;Q6PJT4	Moesin	HEL70;MSN	Color2 [DarkGray]	1	4					36	36	25	69.3	69.3	51.3	67.819	0	71.126	49693000	186	21.8882	21.7551	21.8236	21.8863	20.8532	20.9831	20.8238	20.5634
	0.0292366	-0.0171885	P26196;B2R858;Q8IV96	P26196;B2R858	Probable ATP-dependent RNA helicase DDX6	DDX6	Color2 [DarkGray]	1	4					19	19	19	63.4	63.4	63.4	54.416	0	51.982	52066000	124	21.1256	21.6077	21.4523	21.435	21.1978	21.3335	21.8959	21.1247
	0	-0.75108	P26232;C9J144;C9IZ88	P26232	Catenin alpha-2	CTNNA2	Color2 [DarkGray]	1	4					7	1	1	10.3	1.9	1.9	105.31	0	27.486	1867100	5	NaN	NaN	18.7542	NaN	18.5143	17.6782	NaN	17.8168
+	2.92425	-0.877448	P26368;B5BU25;K7ENG2;K7ELP8	P26368;B5BU25;K7ENG2	Splicing factor U2AF 65 kDa subunit	U2AF2	Color2 [DarkGray]	1	4					18	18	18	56.8	56.8	56.8	53.5	0	141.99	86212000	104	22.2754	22.7854	22.5013	22.5784	21.4102	21.6999	21.935	21.5855
	0.65335	-0.418877	Q5U071;P26583;D6R9A6	Q5U071;P26583;D6R9A6	High mobility group protein B2	HMGB2	Color2 [DarkGray]	1	4					9	6	6	40.4	27.9	27.9	23.904	0	7.9733	4569600	47	17.8903	17.4639	18.4269	18.4838	17.8673	17.6134	17.1241	17.9846
	0.210757	0.0536871	Q53YD7;P26641;B4DUP0;B4DUK7;B4DSR4;Q2F838;Q2F840	Q53YD7;P26641;B4DUP0	Elongation factor 1-gamma	EEF1G	Color2 [DarkGray]	1	4					22	22	22	56.1	56.1	56.1	50.118	0	115.21	155700000	282	22.9768	22.7237	23.1307	22.893	23.0158	23.0358	23.0664	22.8211
	0.0643306	0.0485182	P27348;B4DMT8;E9PG15;B4DY04;Q53S41;Q53RR5;Q3YBA8	P27348;B4DMT8;E9PG15;B4DY04;Q53S41	14-3-3 protein theta	YWHAQ	Color2 [DarkGray]	1	4					11	8	8	52.2	41.2	41.2	27.764	0	67.384	5999200	35	18.1564	18.4433	18.0631	18.1325	18.1214	18.3643	17.6402	18.8635
+	1.73541	-0.619785	X1WI28;X5D2T3;P27635;F8W7C6;A0A087WV22;X5D7P1;H7C123;B8A6G2;H7C2C5;X5D2W5;A6QRI9;Q96L21	X1WI28;X5D2T3;P27635;F8W7C6;A0A087WV22;X5D7P1	60S ribosomal protein L10	RPL10	Color2 [DarkGray]	1	4					12	12	12	54	54	54	22.975	0	56.763	62823000	111	21.8751	22.1114	22.3395	21.6754	21.1267	21.2009	21.533	21.6616
	0.170641	0.155624	Q53G71;V9HW88;P27797;B4DHR1;K7EJB9;B4E2Y9;K7EL50	Q53G71;V9HW88;P27797;B4DHR1;K7EJB9;B4E2Y9	Calreticulin	HEL-S-99n;CALR	Color2 [DarkGray]	1	4					4	4	4	17.2	17.2	17.2	46.918	0	6.1454	2584800	16	16.4508	16.8609	17.5247	16.6725	17.0678	16.3202	17.1304	17.6131
	0.20178	-0.0942516	P27824;D6RGY2;Q6ZP56;Q16094;D6RFL1;D6RDP7;H0Y9Q7;H0Y9H1;D6RAQ8;D6RAU8;D6RB85;B4DRG2;A8K454;A0A140VKG2;O14967	P27824	Calnexin	CANX	Color2 [DarkGray]	1	4					14	14	14	32.4	32.4	32.4	67.567	0	18.869	31611000	61	20.9179	20.9198	20.7646	20.62	20.6583	21.1213	20.7712	20.2944
	0.963681	0.331154	Q6IAT9;P28072;A0A087X2I4;I3L3X7	Q6IAT9;P28072	Proteasome subunit beta type;Proteasome subunit beta type-6	PSMB6	Color2 [DarkGray]	1	4					9	9	9	60.7	60.7	60.7	25.357	0	183.39	162930000	131	22.9029	22.4722	23.1186	22.726	23.3292	22.8285	23.2559	23.1307
+	1.92164	1.3366	P28074;A0A140VJS7;H0YJM8	P28074;A0A140VJS7;H0YJM8	Proteasome subunit beta type-5	PSMB5	Color2 [DarkGray]	1	4					18	18	18	65.8	65.8	65.8	28.48	0	224.74	138390000	202	21.5352	21.5051	22.6594	21.7106	22.9789	22.568	23.4896	23.7202
	1.00356	-0.643064	Q1W6H1;P29372;A2IDA3	Q1W6H1;P29372;A2IDA3	DNA-3-methyladenine glycosylase	MPG	Color2 [DarkGray]	1	4					4	4	4	23.2	23.2	23.2	32.868	0.00072939	2.4488	1215200	8	16.7197	16.0215	16.2396	16.0425	15.4208	16.0324	14.8859	16.1119
	1.40075	0.578304	V9HWD9;Q53EM5;P29401;B3KSI4;B4E022;A0A0B4J1R6;A0A0K0K1H9;B3KPZ8;B4DVU1;E9PFF2;A0A0S2Z5C0;Q6MZE3;F8W888;A0A0S2Z4T2;F8WAX4	V9HWD9;Q53EM5;P29401;B3KSI4;B4E022;A0A0B4J1R6;A0A0K0K1H9;B3KPZ8;B4DVU1	Transketolase	HEL107;TKT	Color2 [DarkGray]	1	4					13	13	13	27.1	27.1	27.1	67.877	0	18.242	12747000	75	19.2974	19.0947	18.9434	18.9092	20.1356	19.7646	19.1922	19.4656
	0.0274008	0.0555143	P29966;Q6NVI1;Q05C82	P29966;Q6NVI1	Myristoylated alanine-rich C-kinase substrate	MARCKS	Color2 [DarkGray]	1	4					5	5	5	21.4	21.4	21.4	31.554	0	4.3585	629940	9	14.8387	14.3534	15.1819	14.6672	13.897	15.4508	13.5197	16.3957
	1.25059	0.312837	V9HWC7;P30041;B4DUK1;A4UCS6	V9HWC7;P30041;B4DUK1	Peroxiredoxin-6	HEL-S-128m;PRDX6	Color2 [DarkGray]	1	4					8	8	8	44.6	44.6	44.6	25.035	0	23.092	15517000	27	19.8283	19.5294	19.2519	19.6392	19.9278	20.0053	19.7858	19.7812
	1.34705	0.619692	P30048;Q53HC2;A4UCS5	P30048;Q53HC2	Thioredoxin-dependent peroxide reductase, mitochondrial	PRDX3	Color2 [DarkGray]	1	4					7	7	7	36.3	36.3	36.3	27.692	0	17.556	14244000	29	18.5739	19.2704	19.7073	19.1179	19.9632	19.6152	19.7329	19.837
	1.111	0.829028	P30049	P30049	ATP synthase subunit delta, mitochondrial	ATP5D	Color2 [DarkGray]	1	4					3	3	3	17.3	17.3	17.3	17.49	0	7.0894	3941600	19	16.4891	17.4369	17.4949	17.184	18.0565	17.6451	17.3918	18.8276
	0.762809	-0.436921	P30050;Q59FI9;D3DS95;Q76P68	P30050;Q59FI9	60S ribosomal protein L12	RPL12	Color2 [DarkGray]	1	4					11	11	11	70.9	70.9	70.9	17.818	0	233.73	410780000	171	23.8943	24.3615	24.9046	24.9733	24.1614	23.7538	24.1197	24.3511
+	1.63114	0.938801	P30084	P30084	Enoyl-CoA hydratase, mitochondrial	ECHS1	Color2 [DarkGray]	1	4					2	2	2	11	11	11	31.387	0	28.819	2934400	8	16.5583	NaN	17.2941	17.1164	18.3915	17.4784	17.8343	18.0094
	1.6282	-0.396805	Q96HI4;P30419;K7EN82;B7Z8J4;A4FU65;B4DXS1;Q5VUC6;B4DHU9;B3KT39;B2RCF3;Q5VUC7;O60551	Q96HI4;P30419;K7EN82;B7Z8J4	Glycylpeptide N-tetradecanoyltransferase;Glycylpeptide N-tetradecanoyltransferase 1	NMT1	Color2 [DarkGray]	1	4					4	4	4	13.2	13.2	13.2	56.603	0	14.502	3817400	25	17.5179	17.7677	17.9695	17.6905	17.4491	17.2857	17.1041	17.5193
	1.10669	-0.328466	P31689;B7Z5C0;Q9NXZ8	P31689;B7Z5C0;Q9NXZ8	DnaJ homolog subfamily A member 1	DNAJA1;HDJ2	Color2 [DarkGray]	1	4					23	23	23	69	69	69	44.868	0	141.25	180230000	284	23.1975	23.5253	22.9792	23.4858	22.936	23.1766	22.7594	23.0019
	0.151673	-0.188999	P31930;B4DUL5;B4DZB9	P31930;B4DUL5	Cytochrome b-c1 complex subunit 1, mitochondrial	UQCRC1	Color2 [DarkGray]	1	4					14	14	14	31	31	31	52.645	0	21.792	11604000	93	19.6263	19.25	19.1112	19.4045	19.641	19.6052	17.7693	19.6204
	0.0130237	0.0144448	V9HWD6;P31946;B5BU24;Q4VY20;Q4VY19;A0A0J9YWE8;Q59EQ2;A0A0J9YWZ2	V9HWD6;P31946;B5BU24	14-3-3 protein beta/alpha;14-3-3 protein beta/alpha, N-terminally processed	HEL-S-1;YWHAB	Color2 [DarkGray]	1	4					11	8	6	48.4	37.4	30.9	28.082	0	37.371	4354600	32	17.4979	17.5163	17.6959	18.1919	17.3332	17.833	17.141	18.6527
	0.302326	-0.0788941	V9HW12;P32119;B4DF70;A6NIW5;A0A024R7F2	V9HW12;P32119;B4DF70;A6NIW5	Peroxiredoxin-2	HEL-S-2a;PRDX2	Color2 [DarkGray]	1	4					18	17	17	69.7	64.1	64.1	21.892	0	65.068	183460000	205	23.1413	23.3823	23.5557	23.2007	23.1514	23.1366	23.3546	23.322
	0.0224094	0.0190167	Q53Z07;P32969;H0Y9V9;D6RAN4;E7ESE0;B4E1M5;B4DLV8;H0Y9R4;Q2NKY6	Q53Z07;P32969;H0Y9V9;D6RAN4;E7ESE0;B4E1M5;B4DLV8	60S ribosomal protein L9	RPL9	Color2 [DarkGray]	1	4					14	14	14	71.4	71.4	71.4	21.863	0	129.66	118180000	153	22.1267	22.6874	22.8428	22.2659	22.2618	21.9588	22.943	22.8353
	0.555733	-0.213055	V9HW29;P33176;D3DRX6;M1VE91;C1PHA2;A8K048;M1VRN1;M1VKJ2;M1V490;M1VPF9;M1V481;M1VKI9;M1VE89;M1VPF7;M1VRN0;B4DS27;Q6P164;Q2TA90;Q66K46;Q59GB8;Q6PJC4;Q6PKD1;Q57YV6;A5D6Y6;Q9UFW7;C9JWB9	V9HW29;P33176;D3DRX6;M1VE91;C1PHA2;A8K048;M1VRN1;M1VKJ2;M1V490;M1VPF9;M1V481;M1VKI9;M1VE89;M1VPF7;M1VRN0	Kinesin-like protein;Kinesin-1 heavy chain	HEL-S-61;KIF5B;KIF5B-RET(NM_020630)_K24;R11;KIF5B-ALK;KIF5B-RET(NM_020630)_K23;R12;KIF5B-RET(NM_020975)_K23;R12;KIF5B-RET(NM_020630)_K22;R12;KIF5B-RET(NM_020975)_K22;R12;KIF5B-ALK_K17;A20;KIF5B-RET(NM_020630)_K16;R12;KIF5B-RET(NM_020975)_K16;R12;KIF5B-RET(NM_020630)_K15;R12;KIF5B-RET(NM_020975)_K15;R12	Color2 [DarkGray]	1	4					44	44	35	54	54	46	109.68	0	323.31	86784000	348	22.5752	22.4696	22.0541	22.1139	22.154	22.2471	22.2351	21.7244
	0.238105	0.0620456	P34932;Q59GF8;V9HW33;B4DH02;B4DUS3;B4DIZ3;A0A087WYC1;B4DT47;B4E354;B4E0H6;O14992;A0A087WTS8;B0AZU6;B4DSE8;Q7KYN0;B0AZS1;B0AZT0;B4DN48	P34932;Q59GF8;V9HW33;B4DH02;B4DUS3;B4DIZ3;A0A087WYC1;B4DT47;B4E354;B4E0H6;O14992;A0A087WTS8	Heat shock 70 kDa protein 4	HSPA4;HEL-S-5a;HS24/p52	Color2 [DarkGray]	1	4					43	43	42	59.8	59.8	58.7	94.33	0	209.05	77133000	291	21.9003	21.9522	22.1798	22.0156	22.2173	22.1832	21.8359	22.0598
	1.56106	-0.324373	Q75MT5;P35250;B5BUD2;H7C5P1;H7C5Q7;F8WC37;H7C5A0;H7C5G4;H7C5S7;H7C5P4;A0A087WVY3	Q75MT5;P35250;B5BUD2;H7C5P1;H7C5Q7;F8WC37;H7C5A0;H7C5G4	Replication factor C subunit 2	RFC2	Color2 [DarkGray]	1	4					4	4	4	16.9	16.9	16.9	35.243	0	5.8543	1588400	19	16.5018	16.691	16.6964	16.4519	16.285	16.4489	16.3029	16.0068
+	3.19191	-0.960762	P35251;H0Y8U4;Q14756	P35251;H0Y8U4;Q14756	Replication factor C subunit 1	RFC1;LLDBP	Color2 [DarkGray]	1	4					2	2	2	2.4	2.4	2.4	128.25	0	7.1896	2196300	7	17.0325	17.5168	17.5523	17.1537	16.4802	16.1486	16.3827	16.4008
	0.83072	-0.290318	Q7Z4W8;P35268;K7ERI7;K7EMH1;K7ELC4;K7EP65;K7EKS7;K7EJT5	Q7Z4W8;P35268;K7ERI7;K7EMH1;K7ELC4;K7EP65;K7EKS7	60S ribosomal protein L22	RPL22	Color2 [DarkGray]	1	4					10	10	9	71.9	71.9	65.6	14.818	0	87.052	219930000	157	23.1036	23.624	23.4799	23.8195	22.9727	23.2976	23.2192	23.3762
	0.125578	-0.0970154	Q6IBK5;P35269;B4DXY2;M0QXD6;M0R0R9;B4DDB5;M0R0Z3	Q6IBK5;P35269;B4DXY2;M0QXD6;M0R0R9	General transcription factor IIF subunit 1	GTF2F1	Color2 [DarkGray]	1	4					11	11	11	33.1	33.1	33.1	58.226	0	16.153	8305400	38	18.8191	18.7722	18.6197	19.088	18.2448	19.302	19.0845	18.2796
	0.199739	-0.259771	P35580;Q9UE82;Q68D89;G1UI33;E7ERA5;A0A0C4DFM8;O14729;O14794;B4E177;A1L2Z2;Q7Z7R0;A0A024QZJ6;A0A024QZJ4;B1PS43;P35749;Q7Z406	P35580	Myosin-10	MYH10	Color2 [DarkGray]	1	4					7	4	4	4.1	2.7	2.7	229	0	3.1933	827200	7	16.6939	15.4295	14.5777	14.9054	14.6904	15.2246	14.9413	15.7111
	1.14097	0.561062	P35606;B4E2C9;D6R997;D6RBZ7;D6RCL6;D6RBG7;D6RBT6;H0YAC7;H0Y938	P35606	Coatomer subunit beta	COPB2	Color2 [DarkGray]	1	4					32	32	32	50	50	50	102.49	0	123.05	55987000	201	21.1168	21.028	21.5839	20.7956	21.7085	21.1284	21.9596	21.9721
	0.65187	0.380427	P35659;B4DFG0;B4DNW3;D6RDA2;D6R9L5;H0Y993;H0Y8X0;Q6MZJ9	P35659;B4DFG0;B4DNW3	Protein DEK	DEK	Color2 [DarkGray]	1	4					22	22	22	38.1	38.1	38.1	42.674	0	68.997	99167000	207	21.6476	22.0639	22.3839	22.3899	23.1074	22.0917	22.3116	22.4963
	0.935189	-0.544618	P36578;Q59GY2;B4DMJ6;Q53G74;H3BM89;B4DMJ2;B4DFI6;H3BTP7;H3BU31;B4DP82	P36578;Q59GY2;B4DMJ6;Q53G74;H3BM89;B4DMJ2;B4DFI6;H3BTP7	60S ribosomal protein L4	RPL4	Color2 [DarkGray]	1	4					28	28	28	51.5	51.5	51.5	47.697	0	114.49	115300000	291	22.7577	22.5134	23.1699	22.5464	21.6706	21.8778	22.511	22.7495
+	3.00149	-0.794451	P37108;H0YLA2	P37108;H0YLA2	Signal recognition particle 14 kDa protein	SRP14	Color2 [DarkGray]	1	4					8	8	8	47.8	47.8	47.8	14.57	0	99.477	44271000	105	21.4842	21.4116	21.5065	21.843	20.7269	21.038	20.6674	20.6352
+	1.53936	-1.35554	P37802;X6RJP6;C9J5W6;B7Z5A2;Q9UI15	P37802;X6RJP6	Transgelin-2	TAGLN2	Color2 [DarkGray]	1	4					6	6	6	38.7	38.7	38.7	22.391	0	122.54	4940200	41	18.5052	18.5424	18.509	18.7784	17.5561	18.4078	16.3925	16.5565
	0.590896	-0.419928	P38159;H3BT71;B4E352;H0Y6E7;Q2VIN3;Q96E39;B3KRG5;H3BUY5;H3BR27;A0A1B0GUK8;H3BNC1;A8K8A6;O75526;Q8N7X1	P38159;H3BT71;B4E352;H0Y6E7;Q2VIN3;Q96E39;B3KRG5;H3BUY5	RNA-binding motif protein, X chromosome;RNA-binding motif protein, X chromosome, N-terminally processed;RNA binding motif protein, X-linked-like-1	RBMX;RBMXL1	Color2 [DarkGray]	1	4					29	29	29	53.7	53.7	53.7	42.331	0	70.019	108740000	320	22.0741	22.6209	22.7111	22.8964	21.9847	21.4378	22.4747	22.7255
	0.0640155	-0.0387449	P38606;C9JA17;C9JVW8;B7Z2V6	P38606;C9JA17;C9JVW8	V-type proton ATPase catalytic subunit A	ATP6V1A	Color2 [DarkGray]	1	4					3	3	3	7.8	7.8	7.8	68.303	0	3.7941	1886500	6	16.9404	17.3506	17.2928	16.7865	17.3783	NaN	16.9557	16.8275
	0.967276	-0.608836	P39023;Q8TBW1;Q96QL0;Q9NY85;G5E9G0;B3KS36;Q9BT63;Q49AJ9;B5MCW2;H7C422;H7C3M2;B4DN06;F8WCR1;B2R7Y3;Q92901	P39023;Q8TBW1;Q96QL0;Q9NY85;G5E9G0;B3KS36;Q9BT63;Q49AJ9;B5MCW2;H7C422;H7C3M2	60S ribosomal protein L3	RPL3;rpl3	Color2 [DarkGray]	1	4					24	24	24	51.9	51.9	51.9	46.108	0	62.567	86428000	250	22.4245	22.2778	22.7407	22.0187	21.0233	21.8115	21.7766	22.415
+	4.24608	-2.6868	P39880;Q3LIA3	P39880;Q3LIA3	Homeobox protein cut-like 1	CUX1;Nbla10317	Color2 [DarkGray]	1	4					12	12	2	11	11	2.5	164.19	0	23.428	6978900	27	19.3589	19.5924	19.5764	19.153	17.4179	16.3379	16.7678	16.4099
+	2.0502	0.992631	P40222	P40222	Alpha-taxilin	TXLNA	Color2 [DarkGray]	1	4					3	3	3	7.3	7.3	7.3	61.89	0	5.2062	647100	7	14.9334	14.124	14.2837	14.6814	15.1507	15.7543	15.2146	15.8734
	0.591037	-0.159876	P41091;Q2VIR3;F8W810;H7BZU1	P41091;Q2VIR3;F8W810	Eukaryotic translation initiation factor 2 subunit 3;Putative eukaryotic translation initiation factor 2 subunit 3-like protein	EIF2S3;EIF2S3L	Color2 [DarkGray]	1	4					14	14	14	41.9	41.9	41.9	51.109	0	32.809	19942000	95	20.128	20.2542	20.3071	19.8552	20.1392	19.7704	19.9592	20.0362
	0.602138	-0.406444	P41208;A0A140VJG3;Q12798	P41208;A0A140VJG3;Q12798	Centrin-2;Centrin-1	CETN2;CETN1	Color2 [DarkGray]	1	4					4	4	4	32	32	32	19.738	0	56.045	6942600	26	18.3049	18.3642	18.9024	19.1168	19.0042	18.0913	18.0423	17.9247
+	1.44446	-0.862006	P41223;C9JCD9	P41223;C9JCD9	Protein BUD31 homolog	BUD31	Color2 [DarkGray]	1	4					7	7	7	47.2	47.2	47.2	17	0	13.088	6173100	38	18.3878	18.8836	18.5275	18.9209	17.4851	17.2135	18.5173	18.0559
	0.265566	0.266912	P41227;H0Y8T0;C9JN83;C9JW55;F8W808;A8MWP7;Q9BSU3	P41227;H0Y8T0;C9JN83;C9JW55;F8W808;A8MWP7;Q9BSU3	N-alpha-acetyltransferase 10;N-alpha-acetyltransferase 11	NAA10;NAA11	Color2 [DarkGray]	1	4					2	2	2	21.3	21.3	21.3	26.458	0.0020311	1.7878	1064400	6	16.0293	16.0223	16.0494	15.5763	16.7834	16.4958	15.2796	NaN
	0.11016	-0.0905128	Q6IAV3;P41567;K7EM18	Q6IAV3;P41567;K7EM18	Eukaryotic translation initiation factor 1	SUI1;EIF1	Color2 [DarkGray]	1	4					8	8	5	83.2	83.2	48.7	12.732	0	24.436	32965000	39	20.4096	21.205	20.8346	20.752	20.625	20.7375	20.114	21.3627
	1.03988	0.362309	P42025;Q13841	P42025;Q13841	Beta-centractin	ACTR1B	Color2 [DarkGray]	1	4					4	1	1	14.6	4	4	42.293	0	4.431	2259900	2	17.0381	17.5943	17.3359	17.2907	17.9132	17.4617	17.6562	NaN
+	2.78591	-0.879339	P42166	P42166	Lamina-associated polypeptide 2, isoform alpha;Thymopoietin;Thymopentin	TMPO	Color2 [DarkGray]	1	4					7	7	1	19.6	19.6	5.9	75.491	0	11.693	4767600	35	18.379	18.4931	18.1684	18.3191	17.3572	17.9006	17.2798	17.3047
	1.18826	-0.461648	P42677;Q5T4L4;A4D1G5;C9J1C5	P42677;Q5T4L4	40S ribosomal protein S27	RPS27	Color2 [DarkGray]	1	4					5	5	3	40.5	40.5	15.5	9.461	0	9.7741	25663000	84	20.3029	20.2783	20.7874	20.4502	19.8294	19.7113	19.9589	20.4725
	0.950536	-0.501488	P42766;F2Z388;A4D2M5;A0A024R866	P42766	60S ribosomal protein L35	RPL35	Color2 [DarkGray]	1	4					7	7	7	43.9	43.9	43.9	14.551	0	43.859	124500000	119	22.7806	22.4543	22.9004	23.2854	22.0184	22.1095	22.3451	22.9417
+	2.38829	-0.483886	V9HWG0;P45973;Q6I9T7;F8VNY3	V9HWG0;P45973;Q6I9T7	Chromobox protein homolog 5	HEL25;CBX5	Color2 [DarkGray]	1	4					14	14	13	64.4	64.4	64.4	22.225	0	76.655	106570000	130	22.4261	22.6026	22.8477	22.856	22.1277	22.1844	22.2434	22.2414
	1.23898	1.09322	P46013;Q70L73	P46013;Q70L73	Antigen KI-67	MKI67	Color2 [DarkGray]	1	4					4	4	4	2.2	2.2	2.2	358.69	0	5.1268	3847500	8	NaN	16.7652	17.2352	17.1405	17.9866	17.6356	17.7333	19.2052
	0.497455	-0.28667	Q6IAX2;P46778;Q59GK9;M0R181;G3V1B3	Q6IAX2;P46778;Q59GK9;M0R181;G3V1B3	60S ribosomal protein L21	RPL21	Color2 [DarkGray]	1	4					14	14	14	56.2	56.2	56.2	18.565	0	28.295	160790000	173	22.5132	22.5763	22.7824	23.1331	22.0921	22.1847	22.5008	23.0807
	0.131869	-0.168804	P46779;H0YKD8;H0YMF4;Q59F34;H0YLP6;O60251	P46779;H0YKD8;H0YMF4;Q59F34	60S ribosomal protein L28	RPL28	Color2 [DarkGray]	1	4					21	21	21	70.1	70.1	70.1	15.747	0	31.53	100940000	200	22.077	21.7694	22.6536	22.7714	21.8936	21.3261	22.0613	23.3152
	0.526266	-0.349505	P46783;F6U211;A0A1W2PQS6;Q59GE4;S4R435;Q9NQ39;Q14489	P46783;F6U211;A0A1W2PQS6;Q59GE4;S4R435	40S ribosomal protein S10	RPS10;RPS10-NUDT3	Color2 [DarkGray]	1	4					19	19	19	74.5	74.5	74.5	18.898	0	91.34	251910000	176	23.3733	23.6579	24.1056	24.0701	23.0712	23.0105	23.6633	24.0638
+	1.72592	-0.8196	P47813;X6RAC9;O14602;A6NJH9	P47813;X6RAC9;O14602	Eukaryotic translation initiation factor 1A, X-chromosomal;Eukaryotic translation initiation factor 1A, Y-chromosomal	EIF1AX;EIF1AY	Color2 [DarkGray]	1	4					12	12	12	56.2	56.2	56.2	16.46	0	113.31	34447000	98	20.6638	21.1789	21.6391	21.343	20.6233	20.2354	20.0216	20.666
	0.0998007	-0.0348711	P48047;Q53HH2;H7C0C1;H7C068;H7C086	P48047;Q53HH2;H7C0C1	ATP synthase subunit O, mitochondrial	ATP5O	Color2 [DarkGray]	1	4					13	13	13	68.1	68.1	68.1	23.277	0	83.14	50206000	121	21.3061	21.0175	21.2878	21.4176	21.3065	21.422	20.9722	21.1888
	0.442487	0.546067	R4GMR5;V9HW09;P48556;Q5U0B3;B4E2Y4;K7EJR3;K7EJC1;K7ENY6	R4GMR5;V9HW09;P48556;Q5U0B3;B4E2Y4;K7EJR3	26S proteasome non-ATPase regulatory subunit 8	PSMD8;HEL-S-91n	Color2 [DarkGray]	1	4					8	8	8	34.8	34.8	34.8	32.551	0	65.763	17105000	31	18.7807	19.3525	20.0953	19.037	19.9125	18.5083	20.4896	20.5393
	0.673833	0.158087	V9HWJ1;P48637;B7Z514;B7Z1C5;A0A0S2Z4J7	V9HWJ1;P48637;B7Z514;B7Z1C5	Glutathione synthetase	HEL-S-64p;GSS	Color2 [DarkGray]	1	4					12	12	12	30.8	30.8	30.8	52.384	0	138.6	54492000	75	21.1975	21.298	21.5848	21.2939	21.5445	21.6515	21.5208	21.2897
+	7.81317	7.92517	V9HW37;P48643;Q9BU08;B7ZAR1;E9PCA1;B4DZT5;E7ENZ3;B4DDU6;B4DXI1;B4DE30;B4DYC8;B4DX08;Q96GI1;B4DZY9;Q9HB74;H0Y914;D6RIZ7	V9HW37;P48643;Q9BU08;B7ZAR1;E9PCA1;B4DZT5;E7ENZ3;B4DDU6;B4DXI1;B4DE30;B4DYC8;B4DX08;Q96GI1	T-complex protein 1 subunit epsilon	HEL-S-69;CCT5	Color2 [DarkGray]	1	4					85	85	85	93.7	93.7	93.7	59.67	0	323.31	17386000000	1932	22.1729	22.8817	22.8376	22.6545	30.6606	30.8257	30.4003	30.3606
	0.184726	0.210182	Q05DL3;V9HW00;P48729;Q6PJ06;B4E1D9;D6REM4;H0Y9X2;U3KQK7;B4DFH4;E7ETM0;B4DER9;E5RG27;D6RGE5;Q8N752;U3KPX3	Q05DL3;V9HW00;P48729;Q6PJ06;B4E1D9;D6REM4;H0Y9X2;U3KQK7;B4DFH4;E7ETM0;B4DER9	Casein kinase I isoform alpha	CSNK1A1;HEL-S-77p	Color2 [DarkGray]	1	4					6	6	6	32.8	32.8	32.8	26.702	0	8.845	9608000	39	18.8401	18.9238	19.2459	18.0195	18.3525	18.3511	19.7326	19.4339
	0.191712	-0.229559	P49006	P49006	MARCKS-related protein	MARCKSL1	Color2 [DarkGray]	1	4					4	4	4	37.4	37.4	37.4	19.529	0	8.3884	831740	17	15.8113	15.2356	14.881	15.8849	15.7867	15.5979	14.0223	15.4877
	0.749518	-0.329098	P49321;Q53H03;B4DS57;Q5T626;O95138;Q5T624;Q6PJY7;Q9P1N1;E9PI86;E9PRH9;H0YF33;H0YDS9;E9PPQ8;E9PPR5;E9PNB5	P49321;Q53H03;B4DS57;Q5T626;O95138;Q5T624;Q6PJY7	Nuclear autoantigenic sperm protein	NASP	Color2 [DarkGray]	1	4					21	21	21	45.4	45.4	45.4	85.237	0	78.939	51774000	149	21.519	21.7191	21.5642	21.5706	21.4828	21.7399	21.0184	20.8154
	0.0599934	0.0278492	P49327;A0A0U1RQF0;Q6PJJ3;A0A0U1RRG3	P49327;A0A0U1RQF0	Fatty acid synthase;[Acyl-carrier-protein] S-acetyltransferase;[Acyl-carrier-protein] S-malonyltransferase;3-oxoacyl-[acyl-carrier-protein] synthase;3-oxoacyl-[acyl-carrier-protein] reductase;3-hydroxyacyl-[acyl-carrier-protein] dehydratase;Enoyl-[acyl-carrier-protein] reductase;Oleoyl-[acyl-carrier-protein] hydrolase	FASN	Color2 [DarkGray]	1	4					33	33	33	19.6	19.6	19.6	273.42	0	96.721	43831000	181	21.3321	21.2553	21.1493	21.0176	21.4567	21.4931	20.9675	20.9483
+	2.18085	0.44847	P49411;H3BNU3	P49411	Elongation factor Tu, mitochondrial	TUFM	Color2 [DarkGray]	1	4					28	28	28	72.1	72.1	72.1	49.541	0	238.77	110080000	288	22.4896	22.2443	22.1234	22.2407	22.8212	22.6518	22.8821	22.5367
+	2.22384	-0.497756	P49458;Q6P2S0;Q659G3;E9PE20;A0A024R3P3;Q8WVW9	P49458;Q6P2S0;Q659G3;E9PE20;A0A024R3P3	Signal recognition particle 9 kDa protein	SRP9;DKFZp564M2223	Color2 [DarkGray]	1	4					9	9	9	70.9	70.9	70.9	10.112	0	22.474	37905000	86	21.1521	20.9527	21.3548	21.3706	20.6687	20.5907	20.9064	20.6734
+	1.6053	1.38083	P49720;A0A087WUL2;A0A087WXQ8;A0A087WY10	P49720;A0A087WUL2;A0A087WXQ8;A0A087WY10	Proteasome subunit beta type-3	PSMB3	Color2 [DarkGray]	1	4					15	15	15	57.6	57.6	57.6	22.949	0	147.02	112270000	149	21.0595	21.3151	22.4475	21.0983	22.9218	21.9113	23.307	23.3036
+	1.75422	-1.68237	P49756;E9PQU5;Q16083;H0YE46;E9PSE8	P49756	RNA-binding protein 25	RBM25	Color2 [DarkGray]	1	4					8	8	8	11.6	11.6	11.6	100.18	0	7.9913	3671600	49	18.5769	18.3375	17.707	17.9959	15.3524	16.7946	17.6174	16.1234
+	2.09784	-1.02212	P50402;Q5HY57;F8WEQ1	P50402;Q5HY57	Emerin	EMD	Color2 [DarkGray]	1	4					7	7	7	33.5	33.5	33.5	28.994	0	92.381	12226000	59	20.0736	19.7789	19.7221	19.7699	18.2969	19.3908	19.0536	18.5147
+	9.20699	6.8075	P50990;Q53HU0;Q7Z759;H7C4C8;H7C2U0	P50990;Q53HU0;Q7Z759	T-complex protein 1 subunit theta	CCT8	Color2 [DarkGray]	1	4					81	81	81	99.1	99.1	99.1	59.62	0	323.31	11302000000	1832	23.2607	23.2103	23.2774	23.2358	30.1623	30.2733	29.8863	29.8923
+	9.61251	6.90523	P50991;A8K3C3;B7Z9L0;B7Z2Z8;B7Z2F4	P50991;A8K3C3;B7Z9L0;B7Z2Z8;B7Z2F4	T-complex protein 1 subunit delta	CCT4	Color2 [DarkGray]	1	4					72	72	72	92.4	92.4	92.4	57.924	0	323.31	9644000000	1370	22.8081	22.9528	22.758	22.8223	29.7963	29.9267	29.6283	29.6108
	1.74488	0.36628	P51571;A6NLM8	P51571;A6NLM8	Translocon-associated protein subunit delta	SSR4	Color2 [DarkGray]	1	4					5	5	5	36.4	36.4	36.4	18.998	0	32.223	10473000	38	19.0494	18.6319	18.8122	18.9562	19.1221	19.253	19.1285	19.4112
	0.750955	-0.379482	Q53G72;P51572;Q53HT6;C9JSP1;C9JQ75;C9J0M4;C9JMD7;C9JM14	Q53G72;P51572;Q53HT6	B-cell receptor-associated protein 31	BCAP31	Color2 [DarkGray]	1	4					33	33	33	50.8	50.8	50.8	27.931	0	146.77	988730000	797	25.7087	25.3412	25.9382	26.0358	24.9507	25.1521	25.7778	25.6254
	1.36492	-0.253725	P51970;B7Z768	P51970;B7Z768	NADH dehydrogenase [ubiquinone] 1 alpha subcomplex subunit 8	NDUFA8	Color2 [DarkGray]	1	4					9	9	9	58.1	58.1	58.1	20.105	0	39.316	69041000	85	21.9778	22.1419	21.9521	21.9968	21.6285	21.5945	21.9578	21.8729
	0.218566	0.136073	P51991;B4DDB6;B4E3E6;Q65ZQ3;B4E036;Q8NFG3;H7C1J8;Q66K53	P51991;B4DDB6;B4E3E6	Heterogeneous nuclear ribonucleoprotein A3	HNRNPA3;HNRPA3	Color2 [DarkGray]	1	4					25	25	25	50	50	50	39.594	0	123.95	160480000	215	22.7348	23.0842	22.9745	23.1086	22.7378	23.0038	22.911	23.7938
	1.02603	-0.322737	Q5BKZ2;P52294;B3KXZ2;B3KWR2;C9JYI4;C9J352;C9JWD9;F2Z3G4;C9J4U1;G1UI19	Q5BKZ2;P52294;B3KXZ2;B3KWR2	Importin subunit alpha;Importin subunit alpha-5;Importin subunit alpha-5, N-terminally processed	KPNA1	Color2 [DarkGray]	1	4					5	5	3	17.1	17.1	12.5	60.308	0	21.221	6229500	19	18.1794	18.7069	18.8362	18.5131	18.3363	18.0799	18.3981	18.1304
	0.97482	-1.07915	P52298;Q7Z3W9;F8WE41;C9JQX9;B3KSB0;B4DJM2	P52298;Q7Z3W9	Nuclear cap-binding protein subunit 2	NCBP2;DKFZp686G18222	Color2 [DarkGray]	1	4					5	5	5	42.3	42.3	42.3	18.001	0	15.874	5658100	16	18.35	19.6088	17.387	18.6748	17.476	17.0018	18.3521	16.8741
	0.270487	-0.145464	V9HWE8;P52565;J3KRE2;J3KTF8;J3QQX2;J3QW41;A0A0S2Z3D9;J3KS60;J3KRY1	V9HWE8;P52565;J3KRE2;J3KTF8;J3QQX2;J3QW41;A0A0S2Z3D9;J3KS60;J3KRY1	Rho GDP-dissociation inhibitor 1	HEL-S-47e;ARHGDIA	Color2 [DarkGray]	1	4					6	6	6	47.5	47.5	47.5	23.207	0	17.703	31256000	57	20.8353	20.815	20.7216	20.8061	20.9952	21.0517	20.377	20.1722
+	1.74267	-1.04959	P52701;A0A087WYT6;Q6LAI4;F8W7G9;F8WAX8;Q3SWU9;A0A087WWJ1;Q1L838	P52701;A0A087WYT6;Q6LAI4	DNA mismatch repair protein Msh6	MSH6	Color2 [DarkGray]	1	4					4	4	4	4.3	4.3	4.3	152.78	0	3.4264	1664200	12	17.3906	16.952	16.546	16.84	15.8722	16.5638	15.8755	15.2187
	1.02495	0.533529	P53618;E9PP73;E9PP63;E9PKQ1	P53618;E9PP73	Coatomer subunit beta	COPB1	Color2 [DarkGray]	1	4					30	30	30	45.1	45.1	45.1	107.14	0	168.14	56542000	113	20.9954	21.2667	21.4184	20.9642	21.3611	21.3257	21.7073	22.3847
	1.30278	0.248056	P53621	P53621	Coatomer subunit alpha;Xenin;Proxenin	COPA	Color2 [DarkGray]	1	4					47	47	47	52.6	52.6	52.6	138.34	0	130.06	115860000	336	22.7022	22.4848	22.4584	22.215	22.7649	22.6843	22.7056	22.6979
	0.0164824	0.0239768	Q6IBA2;Q59G24;P53999;B7Z1Z0;Q6E433	Q6IBA2;Q59G24;P53999;B7Z1Z0	Activated RNA polymerase II transcriptional coactivator p15	PC4;SUB1	Color2 [DarkGray]	1	4					7	7	7	42.5	42.5	42.5	14.395	0	26.697	32610000	53	20.3851	20.5769	20.5441	21.0694	20.7266	20.505	19.5767	21.8632
	0.0248105	-0.0162134	P54136;B4DXW6;E5RH09;E5RJM9	P54136	Arginine--tRNA ligase, cytoplasmic	RARS	Color2 [DarkGray]	1	4					7	7	7	9.8	9.8	9.8	75.378	0	4.7711	4349700	18	17.2039	17.855	17.7173	17.8095	17.9121	17.7506	17.153	17.705
+	2.37564	-0.884069	P55036;Q5VWC4;A6PVX3;H0Y3Y9;A2A3N6;H0Y561	P55036;Q5VWC4;A6PVX3	26S proteasome non-ATPase regulatory subunit 4	PSMD4	Color2 [DarkGray]	1	4					13	13	13	39.8	39.8	39.8	40.736	0	96.458	20720000	116	20.5296	20.5295	20.4124	20.5051	19.6683	20.0869	19.5487	19.1364
	0.191631	0.0992193	P55060;B4DUC5;B4DM31;B4DM67;B4DPS6;B4DS32	P55060;B4DUC5;B4DM31;B4DM67;B4DPS6	Exportin-2	CSE1L	Color2 [DarkGray]	1	4					14	14	14	17.3	17.3	17.3	110.42	0	137.54	598990000	65	24.8726	24.9616	24.7752	24.7971	24.8634	25.504	24.5541	24.8818
	0.587517	0.278944	V9HW80;P55072;Q96IF9;Q9NTC4;Q0IIN5;Q9HAP1;Q9HAP0;C9JUP7;C9IZA5	V9HW80;P55072;Q96IF9	Transitional endoplasmic reticulum ATPase	HEL-S-70;VCP	Color2 [DarkGray]	1	4					17	17	17	29.4	29.4	29.4	89.321	0	73.622	24470000	96	20.3627	20.3751	20.1195	19.9636	20.7294	20.9186	20.1365	20.1521
+	3.44586	-1.44273	P55081	P55081	Microfibrillar-associated protein 1	MFAP1	Color2 [DarkGray]	1	4					5	5	5	18.9	18.9	18.9	51.958	0	5.3816	3352400	12	18.3514	17.9418	17.9254	18.0985	16.6307	16.4463	17.1263	16.3429
	0.9245	0.455564	P55084;B4DY96;B5MD38;F5GZQ3;B4DDC9;D6W539;C9JEY0;C9JE81;C9K0M0;Q92799	P55084;B4DY96;B5MD38;F5GZQ3;B4DDC9;D6W539	Trifunctional enzyme subunit beta, mitochondrial;3-ketoacyl-CoA thiolase	HADHB	Color2 [DarkGray]	1	4					22	22	22	53.4	53.4	53.4	51.294	0	140.02	64873000	158	21.4842	21.3991	21.9021	21.2116	22.0138	21.3619	22.2017	22.2419
	1.06623	-1.05856	P55327;E5RK35	P55327	Tumor protein D52	TPD52	Color2 [DarkGray]	1	4					7	1	1	60.3	16.5	16.5	24.327	0	4.4701	5274700	5	18.3921	19.2172	18.3815	18.3139	18.2376	18.3968	16.9025	16.5336
+	1.49473	0.910509	P56134;Q53FE1;C9JU26	P56134;Q53FE1;C9JU26	ATP synthase subunit f, mitochondrial	ATP5J2	Color2 [DarkGray]	1	4					3	3	1	42.6	42.6	17	10.918	0	5.6787	5481100	11	17.7889	17.2272	17.8891	17.1506	18.0506	17.9644	19.1223	18.5606
	0.969795	-0.569445	P56381;Q5VTU8	P56381;Q5VTU8	ATP synthase subunit epsilon, mitochondrial;ATP synthase subunit epsilon-like protein, mitochondrial	ATP5E;ATP5EP2	Color2 [DarkGray]	1	4					4	4	4	54.9	54.9	54.9	5.7797	0	4.3829	6347300	32	18.6868	18.1079	18.4778	19.1362	18.5416	18.2097	17.6259	17.7537
	1.10937	-0.413444	P56385	P56385	ATP synthase subunit e, mitochondrial	ATP5I	Color2 [DarkGray]	1	4					4	4	4	52.2	52.2	52.2	7.9331	0	23.076	13133000	25	19.3169	19.9518	19.6157	19.9619	19.5408	19.3674	19.3105	18.974
+	1.51497	1.10735	P56537;B7ZBH1;F8WD20;B4DJH0;A0A0B4J1Y7;A0A0U1RQV5;F8WDS6	P56537;B7ZBH1	Eukaryotic translation initiation factor 6	EIF6	Color2 [DarkGray]	1	4					5	5	5	40.8	40.8	40.8	26.599	0	51.305	6601000	18	17.0548	17.2192	18.179	17.6989	18.7455	18.5533	17.9111	19.3714
	0.964975	0.649157	Q5SQP8;P56545;A0A087WYL1;Q9NSY3;Q1WIS0;E7EUB3	Q5SQP8;P56545	C-terminal-binding protein 2	CTBP2	Color2 [DarkGray]	1	4					11	11	10	36.8	36.8	34.9	56.101	0	23.159	10169000	31	18.1674	18.3431	19.2367	18.3518	19.3022	18.5846	19.0468	19.762
	0.183688	-0.173165	Q69YG1;P58546;C9JL85	Q69YG1;P58546;C9JL85	Myotrophin	DKFZp761E1322;MTPN	Color2 [DarkGray]	1	4					2	2	2	30.5	30.5	30.5	12.895	0	22.746	2250500	20	16.3558	17.4096	17.2634	16.9718	17.5942	16.8626	16.2446	16.6067
	0.0351896	0.0202823	V9HWK1;P60174;B4DUI5;Q53HE2;Q2QD09;U3KPZ0;U3KQF3;U3KPS5	V9HWK1;P60174;B4DUI5;Q53HE2;Q2QD09	Triosephosphate isomerase	HEL-S-49;TPI1	Color2 [DarkGray]	1	4					16	16	16	71.9	71.9	71.9	26.669	0	51.571	57577000	162	21.6445	21.556	21.3578	21.7588	21.8458	21.947	21.1765	21.4288
	0.0462538	-0.0606399	P60228;Q6IAX5;B2R806;B3KW56;E5RGA2;H0YBR5;A0A161SXE1;E5RHS5;E5RIT4;H0YAW4;H0YBP5;E5RII3;E5RIP5;E5RJ25	P60228;Q6IAX5;B2R806;B3KW56;E5RGA2	Eukaryotic translation initiation factor 3 subunit E	EIF3E	Color2 [DarkGray]	1	4					27	27	27	72.8	72.8	72.8	52.22	0	129.46	47830000	159	21.0486	20.9742	21.2323	20.8392	20.3778	20.2059	21.0775	22.1905
	1.01142	-0.371087	P60468;Q53FA5	P60468;Q53FA5	Protein transport protein Sec61 subunit beta	SEC61B	Color2 [DarkGray]	1	4					2	2	2	27.1	27.1	27.1	9.9743	0.00073206	2.4854	572650	12	15.374	15.0771	14.9191	15.1447	14.8123	15.1839	14.4127	14.6217
	0.114633	0.126532	Q1KLZ0;P60709;B4E335;Q8WVW5;Q53G99;Q53GK6;Q53G76;B4DW52;B3KWQ3;Q6PJ43;B7ZAP6;G5E9R0;E7EVS6;C9JZR7;Q96FU6;V9HVZ7;C9JTX5;Q96DE1;A4UCT3;A5GZ75;Q6S8J3;F1BXA6;A5A3E0;P0CG38;Q9UE89;L0R5C4;P0CG39;A0AUL6;Q562Z7;Q562Y6;Q562X9;Q562S0;Q562N8;Q562N0;Q562L5;Q9BYX7;Q562Y8;Q562N2;Q562M5;Q562M3;Q562R8;Q562P0;Q562L9;Q562U2;Q562P9;Q562N6;Q562N4;Q562L6;G8FSY7;Q562Z6;Q562Z4;Q562V5	Q1KLZ0;P60709;B4E335;Q8WVW5;Q53G99;Q53GK6;Q53G76;B4DW52;B3KWQ3;Q6PJ43;B7ZAP6	Actin, cytoplasmic 1;Actin, cytoplasmic 1, N-terminally processed	PS1TP5BP1;ACTB;ACTG1	Color2 [DarkGray]	1	4					25	1	1	77.6	4.5	4.5	41.736	0	46.52	13382000	17	19.5646	19.3576	18.9779	18.5882	19.9451	19.752	18.626	18.6713
	0.70848	0.709066	P60842;A8K7F6;A8K088;J3KT12;Q59F68;J3QS69;B4DNH2;J3KTB5;J3KSZ0;J3QL43;J3KTN0;B4DKP9;J3QR64;J3QLN6;B4E047;J3QKZ9;J3KS25;J3QL52;J3KSN7;B4E102;J3KT04;J3KS93;J3QQP0;Q86WD0;D3DSD6	P60842;A8K7F6;A8K088;J3KT12;Q59F68;J3QS69;B4DNH2;J3KTB5;J3KSZ0;J3QL43	Eukaryotic initiation factor 4A-I	EIF4A1	Color2 [DarkGray]	1	4					26	26	15	67.7	67.7	41.1	46.153	0	198.06	107180000	226	21.2385	21.7835	23.0089	21.6088	22.5424	21.8498	22.7912	23.2927
+	2.13695	-0.784874	P60866;E5RJX2;G3XAN0;E5RIP1	P60866;E5RJX2	40S ribosomal protein S20	RPS20	Color2 [DarkGray]	1	4					9	9	9	63	63	63	13.373	0	18.906	107410000	143	22.7482	22.7401	22.6945	23.0768	21.6646	21.9857	21.9571	22.5128
	1.588	0.340269	Q53FW2;P60891;B1ALA9;B1ALA7;B7ZB02;H7C540	Q53FW2;P60891;B1ALA9	Ribose-phosphate pyrophosphokinase 1	PRPS1	Color2 [DarkGray]	1	4					13	13	6	45.6	45.6	20.8	34.864	0	45.707	27164000	93	20.2607	20.2753	20.6518	20.3129	20.6895	20.7736	20.5376	20.8611
	0.186295	0.250724	Q6FGE5;P60903;D3DV26	Q6FGE5;P60903;D3DV26	Protein S100-A10	S100A10	Color2 [DarkGray]	1	4					2	2	2	27.8	27.8	27.8	11.187	0	3.5707	3669700	4	16.8617	17.1073	18.702	17.1343	18.6142	17.475	17.5667	17.1521
	0.815984	-0.281334	Q5T179;Q5T178;P61024;D3DV79;Q9BZU3	Q5T179;Q5T178;P61024;D3DV79;Q9BZU3	Cyclin-dependent kinases regulatory subunit;Cyclin-dependent kinases regulatory subunit 1	CKS1B	Color2 [DarkGray]	1	4					2	2	2	38.8	38.8	38.8	8.027	0.0020257	1.7811	1166300	7	16.3371	15.6869	16.0823	16.3527	16.0136	15.7813	15.667	15.8718
+	2.5268	1.43603	P61160;Q8IY98;F5H6T1;B4DHK9;B4DWQ5;A0A1B0GWD0;A0A1B0GWH0	P61160;Q8IY98;F5H6T1;B4DHK9;B4DWQ5	Actin-related protein 2	ACTR2	Color2 [DarkGray]	1	4					23	23	23	64.7	64.7	64.7	44.76	0	142.83	71044000	174	20.9286	21.0876	21.0826	20.4943	21.8833	21.8835	22.6785	22.8919
	0.0268114	0.0264878	P61221;D6R9I9;D6RGF4;H0Y990	P61221;D6R9I9;D6RGF4	ATP-binding cassette sub-family E member 1	ABCE1	Color2 [DarkGray]	1	4					7	7	7	16.2	16.2	16.2	67.314	0	9.4296	3434100	13	17.5165	17.7274	17.8523	16.5517	17.3884	17.2713	17.1766	17.9176
+	2.12363	-0.602707	Q6NXR8;P61247;A8K4W0;D6RAT0;D6RG13;B7Z3M5;E9PFI5;H0Y9Y4;H0Y8L7;D6RB09;D6R9B6;D6RAS7;D6RI02;D6RED7;D6RGE0;A4D1I1	Q6NXR8;P61247;A8K4W0;D6RAT0;D6RG13;B7Z3M5;E9PFI5;H0Y9Y4;H0Y8L7;D6RB09;D6R9B6	40S ribosomal protein S3a	RPS3A	Color2 [DarkGray]	1	4					35	35	35	75.8	75.8	75.8	29.975	0	182.31	356470000	449	24.5323	24.3478	24.412	24.543	23.61	23.8822	23.6773	24.2548
	0.39801	-0.358409	P61254;Q6IBH6;J3QRI7;J3QQQ9;J3QQV1;J3QRC4;J3KTJ8;A0A024RBF6;J3KS10;J3KSS0	P61254;Q6IBH6;J3QRI7;J3QQQ9;J3QQV1;J3QRC4;J3KTJ8	60S ribosomal protein L26	RPL26	Color2 [DarkGray]	1	4					17	17	4	62.8	62.8	15.2	17.258	0	34.213	49287000	151	21.1367	20.9598	21.6257	21.7484	20.3846	20.8376	20.8112	22.0035
	0.220178	-0.23606	P61513;Q6P4E4;E9PEL3;C9J4Z3;G5E9R3;M0R0A1;M0R2L6;A6NKH3	P61513;Q6P4E4;E9PEL3;C9J4Z3;G5E9R3;M0R0A1;M0R2L6	60S ribosomal protein L37a	RPL37A	Color2 [DarkGray]	1	4					8	8	8	67.4	67.4	67.4	10.275	0	57.991	60384000	124	21.3905	21.2539	21.7502	22.0226	21.2214	20.4782	21.3886	22.3848
	0.201923	0.129318	P61604;Q9UNM1;B8ZZL8;A0A024R3X7;B8ZZ54;S4R3N1	P61604;Q9UNM1;B8ZZL8;A0A024R3X7;B8ZZ54	10 kDa heat shock protein, mitochondrial	HSPE1;EPFP1	Color2 [DarkGray]	1	4					10	10	10	77.5	77.5	77.5	10.932	0	29.466	39631000	72	20.9618	21.0777	20.8134	21.1299	21.4641	21.6033	20.5855	20.8473
+	1.46303	1.01508	P61962;B4DH46;A0A087WWI6	P61962;B4DH46	DDB1- and CUL4-associated factor 7	DCAF7	Color2 [DarkGray]	1	4					3	3	3	8.2	8.2	8.2	38.926	0.0092365	1.1945	640040	3	NaN	14.2242	14.9654	14.2117	15.3453	15.0427	15.3756	16.165
	0.184143	0.164765	P61964;V9GZ59;V9GYQ5	P61964;V9GZ59	WD repeat-containing protein 5	WDR5	Color2 [DarkGray]	1	4					5	5	5	23.7	23.7	23.7	36.588	0	5.2645	1472700	7	15.7839	15.5971	15.8182	16.8702	15.6618	16.1524	16.3008	16.6135
	0.0308591	-0.0177679	P61981;B4DE78;B3KNB4;B4DHC4	P61981;B4DE78;B3KNB4;B4DHC4	14-3-3 protein gamma;14-3-3 protein gamma, N-terminally processed	YWHAG	Color2 [DarkGray]	1	4					10	6	6	42.1	28.3	28.3	28.302	0	33.887	4469700	26	18.1723	17.6569	18.4262	17.8973	18.1451	18.2549	17.8679	17.8136
	0.661746	-0.571629	P62072	P62072	Mitochondrial import inner membrane translocase subunit Tim10	TIMM10	Color2 [DarkGray]	1	4					2	2	2	32.2	32.2	32.2	10.333	0	6.1634	1809200	20	17.0837	16.5989	16.5832	17.1034	16.812	17.0339	15.8317	15.4052
	0.662072	-0.315827	P62081;B5MCP9;Q59FS3	P62081;B5MCP9	40S ribosomal protein S7	RPS7	Color2 [DarkGray]	1	4					20	20	20	68	68	68	22.127	0	80.817	343030000	226	23.8919	24.099	24.32	24.3274	23.5309	23.4504	24.1868	24.2069
	0.201959	-0.10151	Q53XL8;Q53HB3;P62191;G3V4X1	Q53XL8;Q53HB3;P62191	26S protease regulatory subunit 4	PSMC1	Color2 [DarkGray]	1	4					14	14	14	43.6	43.6	43.6	49.184	0	143.2	30413000	96	21.0681	20.4295	20.5161	20.8147	20.2891	20.6183	20.9487	20.5663
+	1.66166	-0.580204	Q5JR94;P62241;Q5JR95;Q9BS10	Q5JR94;P62241;Q5JR95;Q9BS10	40S ribosomal protein S8	RPS8	Color2 [DarkGray]	1	4					22	22	22	62.5	62.5	62.5	24.205	0	323.01	225170000	280	23.9685	23.8545	23.9383	23.5362	22.7957	23.359	23.5514	23.2706
	0.129664	0.118467	P62249;M0R210;M0R3H0;Q6IPX4;M0R1M5;M0QX76;B4DP32	P62249;M0R210;M0R3H0;Q6IPX4	40S ribosomal protein S16	RPS16	Color2 [DarkGray]	1	4					17	17	17	67.1	67.1	67.1	16.445	0	27.473	116360000	198	22.1179	22.2846	22.8564	22.0879	21.9981	21.9761	22.644	23.2024
	1.30428	0.49545	V9HW98;P62258;G9K389;G9K388;B7ZA86;K7EM20;B4DJF2;I3L3T1;B4DJB0;B3KT37;I3L0W5	V9HW98;P62258;G9K389;G9K388;B7ZA86	14-3-3 protein epsilon	HEL2;YWHAE;YWHAE/FAM22B fusion;YWHAE/FAM22A fusion	Color2 [DarkGray]	1	4					18	18	14	56.1	56.1	43.9	29.174	0	40.822	46069000	103	20.5353	20.5302	21.2524	20.9167	21.3839	21.0142	21.3186	21.4998
+	2.01746	-0.777306	P62263;E5RH77;H0YB22;A4D1M5	P62263;E5RH77;H0YB22	40S ribosomal protein S14	RPS14	Color2 [DarkGray]	1	4					13	13	13	70.2	70.2	70.2	16.273	0	49.557	216720000	249	23.4735	23.5185	23.6565	24.0573	22.4746	22.9147	22.9585	23.2489
+	2.21146	-0.565104	P62269;J3JS69;A0A0G2JQH2;Q5GGW2	P62269	40S ribosomal protein S18	RPS18	Color2 [DarkGray]	1	4					19	19	19	67.1	67.1	67.1	17.718	0	80.642	174420000	277	23.4535	23.3155	23.687	23.417	22.7281	22.7914	22.8644	23.2286
	1.07487	-0.622482	P62273;A0A087WTT6	P62273;A0A087WTT6	40S ribosomal protein S29	RPS29	Color2 [DarkGray]	1	4					5	5	5	50	50	50	6.6767	0	8.3441	114950000	69	22.6975	22.5806	22.479	23.597	22.0225	22.4454	21.8772	22.5191
	0.252744	-0.177938	P62277;J3KMX5;E9PS50	P62277;J3KMX5	40S ribosomal protein S13	RPS13	Color2 [DarkGray]	1	4					15	15	15	54.3	54.3	54.3	17.222	0	41.725	84063000	154	22.0871	21.9129	22.7132	21.9218	21.5528	21.6686	22.4163	22.2855
	0.74301	-0.431539	P62280;M0QZC5;M0R1H5;M0R1H6	P62280;M0QZC5	40S ribosomal protein S11	RPS11	Color2 [DarkGray]	1	4					22	22	22	72.8	72.8	72.8	18.431	0	55.411	224180000	226	23.6157	23.4961	23.7272	23.8954	22.9217	22.8487	23.2023	24.0354
	0.530384	0.600524	P62304;A6NHK2	P62304;A6NHK2	Small nuclear ribonucleoprotein E	SNRPE	Color2 [DarkGray]	1	4					4	4	4	69.6	69.6	69.6	10.803	0	47.39	93442000	65	20.9902	21.9039	21.5046	21.8539	21.4038	21.2674	23.0246	22.9589
+	1.66206	-0.588441	P62306;A0A0B4J254;F8W0W6	P62306;A0A0B4J254;F8W0W6	Small nuclear ribonucleoprotein F	SNRPF	Color2 [DarkGray]	1	4					6	6	6	98.8	98.8	98.8	9.7251	0	46.395	75523000	118	21.4655	21.7796	21.3693	21.9806	20.8685	20.8095	21.3173	21.246
+	1.78878	-0.892304	P62310;B2R5H5	P62310;B2R5H5	U6 snRNA-associated Sm-like protein LSm3	LSM3	Color2 [DarkGray]	1	4					3	3	3	40.2	40.2	40.2	11.845	0.0020422	1.828	3152600	3	17.5725	18.4546	17.4859	18.0785	17.342	16.8584	17.1375	16.6843
	0.30644	-0.24543	P62312	P62312	U6 snRNA-associated Sm-like protein LSm6	LSM6	Color2 [DarkGray]	1	4					3	3	3	35	35	35	9.1275	0.00071839	2.3183	835030	7	15.0707	15.3887	15.4154	16.2442	15.342	14.7004	15.7979	15.2969
	0.752456	0.914616	P62314;Q7Z5A3;J3QLI9;J3QLR7	P62314;Q7Z5A3;J3QLI9	Small nuclear ribonucleoprotein Sm D1	SNRPD1	Color2 [DarkGray]	1	4					5	5	5	58.8	58.8	58.8	13.281	0	28.953	60990000	113	20.1717	20.6844	21.5182	20.5631	20.7565	20.7201	22.5049	22.6144
	0.332248	-0.31562	P62316;K7ERG4;K7EJB5	P62316	Small nuclear ribonucleoprotein Sm D2	SNRPD2	Color2 [DarkGray]	1	4					16	16	16	74.6	74.6	74.6	13.527	0	107.73	150590000	186	22.6657	23.1772	22.9246	23.253	22.3017	22.1896	22.4403	23.8263
	0.973497	-0.575998	P62318;H3BT13	P62318;H3BT13	Small nuclear ribonucleoprotein Sm D3	SNRPD3	Color2 [DarkGray]	1	4					10	10	10	58.7	58.7	58.7	13.916	0	90.114	207660000	149	23.2126	23.7864	23.4502	23.8783	22.5525	22.5806	23.6004	23.2899
	0.00197959	0.00257492	P62424;Q9BY74;Q5T8U2;Q5T8U3	P62424;Q9BY74;Q5T8U2	60S ribosomal protein L7a	RPL7A;RP-L7a	Color2 [DarkGray]	1	4					17	17	17	54.5	54.5	54.5	29.995	0	60.372	73268000	189	21.5004	21.6126	22.2908	21.6664	21.0739	21.1745	22.0991	22.7329
	0.716834	-0.403477	P62750;H7BY10;K7ERT8;A8MUS3;K7EJV9;K7EMA7;Q53RC5;B9EJE3;O95014	P62750;H7BY10;K7ERT8;A8MUS3;K7EJV9	60S ribosomal protein L23a	RPL23A	Color2 [DarkGray]	1	4					18	18	18	66	66	66	17.695	0	97.391	199380000	210	23.0766	23.2306	23.8331	23.9827	23.1889	22.9146	22.8482	23.5574
	1.44891	-0.68762	P62851	P62851	40S ribosomal protein S25	RPS25	Color2 [DarkGray]	1	4					12	12	12	55.2	55.2	55.2	13.742	0	35.961	87103000	129	22.2477	22.1706	22.5988	22.7716	21.731	21.7595	21.2578	22.2898
+	4.24332	-1.03963	P62861;E9PR30	P62861;E9PR30	40S ribosomal protein S30	FAU	Color2 [DarkGray]	1	4					4	4	4	33.9	33.9	33.9	6.6478	0	5.8345	48885000	54	21.7852	21.6139	21.7246	21.9956	20.7306	20.925	20.6187	20.6865
	0.0346903	0.0241491	P62875	P62875	DNA-directed RNA polymerases I, II, and III subunit RPABC5	POLR2L	Color2 [DarkGray]	1	4					3	3	3	74.6	74.6	74.6	7.645	0	4.477	3998700	18	17.6546	18.2224	17.6977	17.98	NaN	18.2775	17.9261	17.5349
+	3.47826	1.50456	Q6FHM2;P62879;E7EP32;C9JIS1;C9JXA5;C9JZN1;Q9HAV0;A8K3F6;C9JD14	Q6FHM2;P62879;E7EP32;C9JIS1;C9JXA5;C9JZN1	Guanine nucleotide-binding protein G(I)/G(S)/G(T) subunit beta-2	GNB2	Color2 [DarkGray]	1	4					11	5	5	47.1	25.9	25.9	37.331	0	23.83	12452000	25	18.5118	18.2064	18.6981	18.0978	20.2313	19.9971	19.7896	19.5144
	0.676966	-0.336424	Q59GN2;P62891	Q59GN2;P62891	Putative 60S ribosomal protein L39-like 5;60S ribosomal protein L39	RPL39P5;RPL39	Color2 [DarkGray]	1	4					2	2	2	23.5	23.5	23.5	6.3225	0	3.1061	24389000	48	19.8998	20.5438	20.2126	20.7727	19.8909	19.8084	19.9345	20.4494
	0.403832	-0.181533	P62906;Q1JQ76;A0A024RCW3	P62906;Q1JQ76	60S ribosomal protein L10a;Ribosomal protein	RPL10A	Color2 [DarkGray]	1	4					14	14	14	51.6	51.6	51.6	24.831	0	88.838	61012000	132	21.5095	21.7271	22.0967	21.6114	21.3565	21.3535	21.5155	21.9931
	1.71094	-0.387887	Q5VVD0;P62913;Q5VVC8;Q08ES8;Q5VVC9	Q5VVD0;P62913;Q5VVC8;Q08ES8;Q5VVC9	60S ribosomal protein L11	RPL11	Color2 [DarkGray]	1	4					18	18	18	75.8	75.8	75.8	20.252	0	55.44	72592000	143	22.1327	22.0033	22.0887	22.0935	21.52	21.5979	21.603	22.0456
+	1.57093	-0.657049	P62917;E9PKU4;B4DVG7;E9PKZ0;G3V1A1;E9PP36	P62917;E9PKU4;B4DVG7;E9PKZ0;G3V1A1	60S ribosomal protein L8	RPL8	Color2 [DarkGray]	1	4					19	19	19	51.4	51.4	51.4	28.024	0	46.012	107730000	194	22.9079	22.6228	22.6269	22.8075	21.7617	21.8596	22.0065	22.7091
	0.437497	-0.524165	Q3MIH3;P62987;M0R2S1;J3QS39;J3QTR3;M0R1M6;F5H6Q2;F5GYU3;F5H2Z3;F5H265;Q5UGI3;B4DV12;F5H388;F5H747;F5GXK7;J3QKN0;Q5U5U6;Q5PY61;Q9UFQ0;Q96C32;Q96MH4;L8B4I8;L8B196;Q96H31;L8B4R0;A8K674;L8B4Z6;L8B4M0;L8B4J3;Q66K58;Q59EM9;P0CG47;P0CG48;M0R1V7;Q49A90;J3QSA3;F5GZ39	Q3MIH3;P62987;M0R2S1;J3QS39;J3QTR3;M0R1M6;F5H6Q2;F5GYU3;F5H2Z3;F5H265;Q5UGI3;B4DV12;F5H388;F5H747;F5GXK7;J3QKN0;Q5U5U6;Q5PY61;Q9UFQ0;Q96C32;Q96MH4;L8B4I8;L8B196;Q96H31;L8B4R0;A8K674;L8B4Z6;L8B4M0;L8B4J3;Q66K58;Q59EM9;P0CG47;P0CG48	Ubiquitin-60S ribosomal protein L40;Ubiquitin;60S ribosomal protein L40;Polyubiquitin-B;Ubiquitin;Polyubiquitin-C;Ubiquitin	UBA52;UBB;RPS27A;UBC;DKFZp434K0435;UbC	Color2 [DarkGray]	1	4					5	2	2	42.2	15.6	15.6	14.728	0	3.2046	1452600	21	16.5524	14.914	16.1177	17.3258	16.0352	15.3994	15.3856	15.993
	0.958077	-0.439094	Q6FGH9;P63167;F8VXL2;F8VRV5;Q96FJ2;F8VXI7	Q6FGH9;P63167;F8VXL2;F8VRV5	Dynein light chain 1, cytoplasmic	DNCL1;DYNLL1	Color2 [DarkGray]	1	4					10	10	10	69.7	69.7	69.7	10.366	0	113.69	38107000	83	20.8238	21.1093	21.5448	21.2586	21.2203	20.5054	20.8234	20.431
	0	1.97963	Q5VTU3;P63172	Q5VTU3;P63172	Dynein light chain Tctex-type 1	DYNLT1	Color2 [DarkGray]	1	4					1	1	1	17.4	17.4	17.4	10.2	0.0014194	2.1735	174840	5	12.8818	12.594	14.6888	13.0865	15.2924	NaN	NaN	NaN
+	2.34451	-0.601536	Q8WVC2;Q6FGH5;P63220;Q9BYK1;Q9BYK2;Q13666	Q8WVC2;Q6FGH5;P63220;Q9BYK1	40S ribosomal protein S21	RPS21	Color2 [DarkGray]	1	4					8	8	8	72.8	72.8	72.8	8.85	0	99.447	161500000	178	23.0001	23.1851	23.3896	23.5581	22.6752	22.7547	22.5086	22.7883
+	2.29857	0.742318	P63261;B4E3A4;B4DVQ0;I3L3I0;I3L1U9;I3L4N8;K7EM38;I3L3R2;J3KT65;A1E282	P63261;B4E3A4;B4DVQ0;I3L3I0;I3L1U9	Actin, cytoplasmic 2;Actin, cytoplasmic 2, N-terminally processed	ACTG1	Color2 [DarkGray]	1	4					25	25	1	77.6	77.6	4.5	41.792	0	323.31	218310000	331	22.9645	23.0349	23.2824	22.8559	24.1676	23.7469	23.4573	23.7352
	0.410126	-0.156114	P63313;D6W5K2	P63313	Thymosin beta-10	TMSB10	Color2 [DarkGray]	1	4					3	3	3	68.2	68.2	68.2	5.0256	0	9.4988	6233200	34	18.2081	18.5953	18.2539	18.6068	18.4852	18.3969	18.2605	17.8971
	1.30173	-0.311684	P67809;Q6PKI6;Q7KZ24;H0Y449;A0JLU4;C9J5V9;Q2VIK8;B2RCC2;Q9Y2T7;Q59HE1	P67809;Q6PKI6;Q7KZ24;H0Y449	Nuclease-sensitive element-binding protein 1	YBX1	Color2 [DarkGray]	1	4					19	19	11	57.4	57.4	48.5	35.924	0	111.19	149690000	248	22.8161	23.0139	23.065	23.4	22.7428	22.6891	22.7444	22.8719
	1.02118	-0.148391	Q6IPT9;Q6IPS9;Q53HQ7;P68104;Q53HR5;Q6IPN6;Q53GA1;Q53HM9;A8K9C4;Q5VTE0;A0A087WVQ9;Q53G85;A0A087WV01;Q9H2I7;Q53GE9;Q96RE1;B4DV42;Q53G89;Q53HR1;Q8IUB0;Q504Z0;Q9NZS6;B4E2C5;B4DNE0;Q16577;A9X7H1;Q6P4C9;Q96CD8;Q96C29;Q8TBL1;Q6P082;Q5JR01;A6PW80;Q6NSH7;Q96EB3;Q2F837;Q6NS35;Q14222	Q6IPT9;Q6IPS9;Q53HQ7;P68104;Q53HR5;Q6IPN6;Q53GA1;Q53HM9;A8K9C4;Q5VTE0;A0A087WVQ9;Q53G85;A0A087WV01;Q9H2I7;Q53GE9;Q96RE1;B4DV42;Q53G89;Q53HR1;Q8IUB0;Q504Z0;Q9NZS6;B4E2C5;B4DNE0;Q16577;A9X7H1	Elongation factor 1-alpha;Elongation factor 1-alpha 1;Putative elongation factor 1-alpha-like 3	EEF1A1;EEF1A1P5;EEF1A1L14;PTI-1	Color2 [DarkGray]	1	4					34	34	19	76.2	76.2	46.1	50.184	0	104.52	1246500000	530	25.7444	26.0526	25.996	26.0184	25.8779	25.7956	25.7584	25.786
+	3.84048	1.45937	P68363;A8JZY9;B3KPS3;B3KT06;P68366;B4DDU2;F8VVB9;B4DN58;F8VS66;F8VRZ4;C9JDS9;F8VWV9;F8VX09;Q6QMJ5;C9JEV8;C9JQ00;C9JJQ8;A6NHL2;C9JDL2;F8W0F6;F8VRK0;D3DX41;F8VXZ7	P68363;A8JZY9;B3KPS3;B3KT06;P68366;B4DDU2	Tubulin alpha-1B chain;Tubulin alpha-4A chain	TUBA1B;TUBA4A	Color2 [DarkGray]	1	4					38	38	4	80	80	7.1	50.151	0	323.31	1441700000	547	25.1549	25.3145	25.5681	24.984	26.8949	26.3761	26.8586	26.7296
+	4.72583	1.92174	Q8IZ29;P68371;Q8IWP6;Q8N6N5;B3KML9;Q96HX0;A4UCT2;B4DNW1	Q8IZ29;P68371;Q8IWP6;Q8N6N5;B3KML9;Q96HX0	Tubulin beta-4B chain	TUBB2C;TUBB4B	Color2 [DarkGray]	1	4					38	38	2	69.9	69.9	3.6	49.839	0	323.31	3329300000	1005	26.0616	26.2482	25.9993	25.9913	28.1711	28.291	27.8855	27.6398
	0.865123	-0.891676	P68431	P68431	Histone H3.1	HIST1H3A	Color2 [DarkGray]	1	4					12	3	3	51.5	27.2	27.2	15.404	0	36.74	1131700000	87	26.4759	26.8359	24.611	25.8157	25.2602	25.2979	25.0655	24.5482
+	5.83893	8.75236	P78318;A0A1W2PR95	P78318	Immunoglobulin-binding protein 1	IGBP1	Color2 [DarkGray]	1	4					21	21	21	71.4	71.4	71.4	39.221	0	239.14	47841000	97	12.5925	14.0605	13.9632	13.3445	22.879	22.6655	21.5239	21.9018
+	7.30559	7.23817	V9HW96;P78371;F5GWF6;F8VQ14;B7Z4R3;Q9H369	V9HW96;P78371;F5GWF6;F8VQ14;B7Z4R3	T-complex protein 1 subunit beta	HEL-S-100n;CCT2	Color2 [DarkGray]	1	4					78	78	78	95	95	95	57.488	0	323.31	15845000000	1710	22.758	23.5747	23.4986	23.4173	30.7187	30.7474	30.4509	30.2843
+	2.59517	0.768187	P78527;B4DL41;H0YG84	P78527	DNA-dependent protein kinase catalytic subunit	PRKDC	Color2 [DarkGray]	1	4					57	57	57	17.5	17.5	17.5	469.08	0	181.94	47375000	221	21.0126	20.6355	20.9941	20.4843	21.3525	21.4818	21.6933	21.6718
+	5.74103	-2.6977	P80723	P80723	Brain acid soluble protein 1	BASP1	Color2 [DarkGray]	1	4					3	3	3	31.3	31.3	31.3	22.693	0	4.6466	3042700	18	17.8705	18.3632	18.4147	18.3038	15.6308	15.5856	15.2992	15.6459
	0.785373	-0.49908	P82673;H0YG82	P82673;H0YG82	28S ribosomal protein S35, mitochondrial	MRPS35	Color2 [DarkGray]	1	4					2	2	2	14.2	14.2	14.2	36.844	0.00073801	2.5697	4178300	6	18.5293	18.3034	17.5361	18.3683	18.077	17.9717	17.6066	17.0855
	1.03439	-0.422395	Q53GJ8;Q53FX9;P82912;H0YL99	Q53GJ8;Q53FX9;P82912;H0YL99	28S ribosomal protein S11, mitochondrial	MRPS11	Color2 [DarkGray]	1	4					2	2	2	20.6	20.6	20.6	20.665	0	4.43	2911400	5	17.6694	18.0371	17.2486	17.78	16.8838	17.4169	17.2722	17.4726
	0.520938	-0.459352	P82932	P82932	28S ribosomal protein S6, mitochondrial	MRPS6	Color2 [DarkGray]	1	4					4	4	4	35.2	35.2	35.2	14.226	0	4.4454	1606800	22	16.3834	16.5238	16.3965	16.9534	16.6564	16.789	15.827	15.1472
	1.16812	0.34042	P82933;Q86WV4	P82933;Q86WV4	28S ribosomal protein S9, mitochondrial	MRPS9	Color2 [DarkGray]	1	4					4	4	4	10.1	10.1	10.1	45.834	0	6.0719	2084700	13	16.926	16.4844	16.4067	16.2996	16.7327	16.8557	16.8356	17.0543
+	2.40779	-1.04539	P82979;F8VZQ9;H0YHG0;Q567R9;A4D286;F8VS12	P82979;F8VZQ9;H0YHG0;Q567R9;A4D286	SAP domain-containing ribonucleoprotein	SARNP;CIP29;LOC402290	Color2 [DarkGray]	1	4					8	8	8	41.4	41.4	41.4	23.671	0	21.197	4217200	47	17.8762	18.5122	18.0469	18.6125	17.5265	17.3978	17.0193	16.9226
	0.875169	-0.335794	V9HW01;P83731;C9JXB8;C9JNW5	V9HW01;P83731;C9JXB8;C9JNW5	60S ribosomal protein L24	HEL-S-310;RPL24	Color2 [DarkGray]	1	4					14	14	14	56.1	56.1	56.1	17.779	0	52.987	138560000	158	22.6341	22.8315	23.0894	23.3465	22.611	22.4715	22.5004	22.9754
	0.0906332	0.244365	Q00688;Q53GD8;G3V5F2	Q00688;Q53GD8	Peptidyl-prolyl cis-trans isomerase FKBP3;Peptidyl-prolyl cis-trans isomerase	FKBP3	Color2 [DarkGray]	1	4					10	10	10	46.4	46.4	46.4	25.177	0	14.078	10923000	27	16.3042	18.4272	20.2326	19.5299	18.9544	18.0296	18.3126	20.1748
	0.0463778	0.0543604	Q01850;H3BU23;H3BN65;H3BTR1	Q01850;H3BU23	Cerebellar degeneration-related protein 2	CDR2	Color2 [DarkGray]	1	4					3	3	3	12.8	12.8	12.8	51.855	0	10.623	1115500	7	16.5671	14.8472	15.8836	15.92	15.284	15.8846	16.2112	16.0556
	1.5188	0.555263	Q02790;B2R9U2;F5H1U3;H0YFG2;F5H120	Q02790;B2R9U2	Peptidyl-prolyl cis-trans isomerase FKBP4;Peptidyl-prolyl cis-trans isomerase FKBP4, N-terminally processed	FKBP4	Color2 [DarkGray]	1	4					18	18	18	48.6	48.6	48.6	51.804	0	53.251	15704000	90	19.4829	19.2162	19.3505	19.5488	20.1367	20.1601	19.4083	20.1143
	0.509412	-0.084301	Q04724;B4DEF9;B4E345;K7EPD4;Q5T3G2;F6T2C8	Q04724;B4DEF9;B4E345	Transducin-like enhancer protein 1	TLE1	Color2 [DarkGray]	1	4					37	10	1	55.3	21	4.7	83.2	0	45.347	106260000	113	22.6965	22.5071	22.488	22.3727	22.5083	22.4548	22.4259	22.3381
	0.0541456	-0.0197959	Q04727;B3KQ29;A6NIY7;Q5JSY7;H7C4E4;Q5JSY8;Q5JSZ1;E7EQH3;Q5JSZ2;F8WAY5;A0A0A0MT79;K7EPF3;H7C4W5;H7C4P7;H0Y5S0	Q04727;B3KQ29	Transducin-like enhancer protein 4	TLE4	Color2 [DarkGray]	1	4					40	28	12	53.8	39.8	18.9	83.754	0	253.03	258180000	333	23.8549	23.9429	23.7303	23.5564	23.9794	23.7475	23.7756	23.5028
	1.21637	-0.410573	X5DNM4;V9HW62;Q04760	X5DNM4;V9HW62;Q04760	Lactoylglutathione lyase	GLO1;HEL-S-74	Color2 [DarkGray]	1	4					7	7	7	53.3	53.3	53.3	20.777	0	23.519	17859000	47	19.883	20.1989	20.1358	20.2177	19.8941	19.8594	19.821	19.2187
	1.26559	0.204298	Q9H2G0;Q05086;A0A1B0GVL3;Q9BUI6;A0A0D9SG77;Q5W7F7;Q96GR7;S4R306;A0A0D9SGI3;A0A0D9SG63;A0A0D9SES7;A0A0D9SF91;A0A0D9SFU3;A0A0D9SGJ0;A0A0D9SG54;A0A1B0GTB3	Q9H2G0;Q05086;A0A1B0GVL3;Q9BUI6;A0A0D9SG77;Q5W7F7;Q96GR7	Ubiquitin-protein ligase E3A	UBE3A	Color2 [DarkGray]	1	4					23	23	23	41.4	41.4	41.4	97.967	0	125.01	35192000	139	20.6721	20.8931	20.8232	20.6058	20.919	20.9123	21.1118	20.8683
+	1.64016	-1.1155	Q05BU6;Q6PJY9;Q6PKC9;Q5T760;Q6PJB9;Q05519;B4DWT1;B4DTC1;Q6MZM2;Q6N079;Q5T757;S4R3C4	Q05BU6;Q6PJY9;Q6PKC9;Q5T760;Q6PJB9;Q05519	Serine/arginine-rich splicing factor 11	SFRS11;SRSF11	Color2 [DarkGray]	1	4					5	5	5	27.6	27.6	27.6	24.847	0	9.0129	12497000	32	19.8617	20.1756	19.6922	19.6562	18.4959	19.3814	19.1888	17.8576
+	2.58852	-1.29412	Q05639;Q59GP5	Q05639	Elongation factor 1-alpha 2	EEF1A2	Color2 [DarkGray]	1	4					17	2	2	43	11.2	11.2	50.47	0	4.8169	4543100	6	18.4298	19.5199	19.3482	19.2358	17.6628	17.9348	18.0745	17.6852
+	1.43772	-0.854206	Q7Z5U1;Q05D20;Q6P0P7;Q6PJV4	Q7Z5U1;Q05D20;Q6P0P7;Q6PJV4		THRAP3	Color2 [DarkGray]	1	4					11	1	1	29.8	8	8	41.6	0.00072359	2.3839	984890	14	15.7418	16.2539	16.1234	15.9761	14.7312	14.8979	16.0517	14.9975
	1.31097	-0.721508	Q05DF2;Q15428;K7EMT0	Q05DF2;Q15428	Splicing factor 3A subunit 2	SF3A2	Color2 [DarkGray]	1	4					10	10	10	28.7	28.7	28.7	51.475	0	41.224	33766000	79	20.8155	21.4554	20.9467	21.2277	20.0493	19.9143	21.0297	20.5662
	0.155389	0.076416	Q06210;B3KMR8;B2RB90;A0A0S2Z4X9;O94808;B4DN38;A0A0S2Z4W6;E5RJP4;B3KM63	Q06210	Glutamine--fructose-6-phosphate aminotransferase [isomerizing] 1	GFPT1	Color2 [DarkGray]	1	4					27	27	27	52.6	52.6	52.6	78.806	0	148.37	32360000	170	20.7155	20.6444	20.7824	20.4847	20.3564	20.6781	21.2128	20.6856
	0.495094	0.128844	Q06830;A0A0A0MSI0;B2R4P2;A0A0A0MRQ5	Q06830;A0A0A0MSI0;B2R4P2	Peroxiredoxin-1	PRDX1	Color2 [DarkGray]	1	4					25	25	21	80.4	80.4	65.3	22.11	0	84.106	492600000	378	24.4808	24.453	24.7512	24.7201	24.6262	24.6764	24.6216	24.9963
	0.896769	0.432009	Q07021;A8K651;I3L3Q7;I3L3B0	Q07021;A8K651;I3L3Q7;I3L3B0	Complement component 1 Q subcomponent-binding protein, mitochondrial	C1QBP	Color2 [DarkGray]	1	4					7	7	7	33.7	33.7	33.7	31.362	0	115.19	91215000	101	21.4091	21.8187	21.8074	21.5699	21.8494	21.5715	22.4317	22.4805
	1.66596	-0.344032	Q08117;K7ELE3;K7EQH5;K7ELQ8	Q08117;K7ELE3;K7EQH5	Amino-terminal enhancer of split	AES	Color2 [DarkGray]	1	4					11	9	9	56.9	44.7	44.7	21.97	0	20.841	92877000	141	22.2505	22.171	22.1758	22.3006	22.0617	21.8127	21.6071	22.0403
	1.22787	0.435514	Q08211;Q58F26;Q6PJK6;B3KU66	Q08211;Q58F26;Q6PJK6	ATP-dependent RNA helicase A	DHX9	Color2 [DarkGray]	1	4					28	28	28	28.7	28.7	28.7	140.96	0	67.062	30282000	152	20.2622	20.261	20.7397	20.1684	20.7014	20.4846	20.857	21.1303
+	1.52175	-0.770671	Q08AD1	Q08AD1	Calmodulin-regulated spectrin-associated protein 2	CAMSAP2	Color2 [DarkGray]	1	4					3	3	3	2.2	2.2	2.2	168.09	0	4.1946	1830700	6	17.7464	16.7034	16.5843	17.1259	16.2768	16.4739	16.1686	16.1579
	0.860862	-0.327095	Q09028;E9PNS6;H0YCT5;H0YF10;H0YDK2;B4DRT0;H0YEU5;E9PNS2;E9PIC4;C9JPP3;E9PND5	Q09028	Histone-binding protein RBBP4	RBBP4	Color2 [DarkGray]	1	4					31	23	23	84.5	77.9	77.9	47.655	0	113.39	1939400000	474	26.682	27.2638	26.4718	26.7391	26.3665	26.3156	26.7214	26.4449
	1.3447	-0.426631	Q12873;B4DLC6;B4DKV1;Q2TAZ1;B3KWV4;I3L229;H7C0J3;H7C2H0;H7C3H7;K7EPV1;I3L1I4	Q12873;B4DLC6	Chromodomain-helicase-DNA-binding protein 3	CHD3	Color2 [DarkGray]	1	4					73	56	46	49	41.8	36.2	226.59	0	232.73	117830000	400	22.7249	22.847	22.8049	22.6532	21.9506	22.1872	22.6903	22.4953
	0.572847	-0.195326	Q12904;B4DNK3	Q12904;B4DNK3	Aminoacyl tRNA synthase complex-interacting multifunctional protein 1;Endothelial monocyte-activating polypeptide 2	AIMP1	Color2 [DarkGray]	1	4					3	3	3	18.9	18.9	18.9	34.352	0.00072833	2.4325	1528900	6	16.817	NaN	16.5188	16.469	16.3928	16.6612	16.4354	16.1357
+	2.66318	-0.954744	Q6FGF7;Q13015	Q6FGF7;Q13015	Protein AF1q	AF1Q;MLLT11	Color2 [DarkGray]	1	4					3	3	3	73.3	73.3	73.3	10.061	0	7.0527	3942800	8	18.5033	18.891	18.2854	18.5054	17.4729	17.5461	17.7556	NaN
	0.0626567	-0.0444679	Q13045;B4DIX0;Q59H95;B4DNA8;J3KS54;J3QQQ2;J3KS39;J3QQU5;K7EQZ7	Q13045;B4DIX0;Q59H95	Protein flightless-1 homolog	FLII	Color2 [DarkGray]	1	4					15	15	15	21	21	21	144.75	0	28.738	16022000	53	20.0731	19.947	19.611	19.2121	19.6833	19.6277	20.0729	19.2813
+	1.75091	-0.81532	Q9UK43;Q13123;Q95HA6;B2R5Y4;B4DEH2;E7EQZ7;Q9H4P6;D6REL4;Q9Y3Z5	Q9UK43;Q13123;Q95HA6;B2R5Y4;B4DEH2;E7EQZ7;Q9H4P6	Protein Red	CSA2;IK	Color2 [DarkGray]	1	4					11	11	11	21.9	21.9	21.9	65.585	0	36.734	13445000	47	19.8278	20.0267	19.655	19.8545	18.7355	19.3688	19.4933	18.5051
	0.0342345	0.0472603	Q13151	Q13151	Heterogeneous nuclear ribonucleoprotein A0	HNRNPA0	Color2 [DarkGray]	1	4					14	14	14	53.8	53.8	53.8	30.84	0	76.661	40035000	84	20.7348	21.0648	20.5938	21.2787	19.8959	20.7094	21.2127	22.0433
+	2.17548	0.997147	V9HW63;Q13162;H7C3T4;A6NG45	V9HW63;Q13162;H7C3T4	Peroxiredoxin-4	HEL-S-97n;PRDX4	Color2 [DarkGray]	1	4					8	5	5	32.1	25.1	25.1	30.54	0	11.765	3002500	22	17.1898	16.8893	16.3652	16.4335	17.5986	18.1621	17.5232	17.5826
	0.353787	-0.182409	Q13177;A8K5M4;H7C1X3	Q13177;A8K5M4	Serine/threonine-protein kinase PAK 2;PAK-2p27;PAK-2p34;Non-specific serine/threonine protein kinase	PAK2	Color2 [DarkGray]	1	4					13	7	5	34	22.3	17.7	58.042	0	4.466	3836500	14	18.1496	17.6047	17.4995	17.9132	17.4068	18.0815	17.5935	17.3557
	0.0454142	-0.0242529	Q13200;Q59EG8;B4DM22;Q9NSM5;Q13041;C9JPC0;H7C1H2;H7C2Q3;F8WBS8	Q13200;Q59EG8;B4DM22;Q9NSM5	26S proteasome non-ATPase regulatory subunit 2	PSMD2;DKFZp564A2282	Color2 [DarkGray]	1	4					26	26	26	42.5	42.5	42.5	100.2	0	88.961	46274000	137	21.3032	21.2263	21.4666	20.8441	20.9467	20.9741	21.4587	21.3637
+	3.63138	-1.50566	Q13242;A8K3M9;H0YIB4;S4R3G0;B4DFT9	Q13242;A8K3M9;H0YIB4;S4R3G0;B4DFT9	Serine/arginine-rich splicing factor 9	SRSF9	Color2 [DarkGray]	1	4					13	13	13	52	52	52	25.542	0	29.678	29669000	117	21.1262	21.2338	21.2597	21.3315	19.5546	19.5178	20.2961	19.5599
	0.323752	0.422521	Q13257	Q13257	Mitotic spindle assembly checkpoint protein MAD2A	MAD2L1	Color2 [DarkGray]	1	4					2	2	2	7.8	7.8	7.8	23.51	0.0080695	1.2191	135170	4	12.7158	12.826	13.3572	NaN	12.886	NaN	12.8959	14.3847
	0.648456	0.327736	Q5U0Q1;Q13283;Q6FI03;Q53HH4;Q32P45;E5RIZ6;Q6ZP53;E5RIF8;E5RH42;E5RJU8;B7Z8K4;E5RI46;E5RH00;D6R9X5;D6R9A4;D6RBM9;D6REX8;D6RBR0;D6RE13;D6RBW8;D6RGJ4;D6RAC7;D6RB17	Q5U0Q1;Q13283;Q6FI03;Q53HH4;Q32P45;E5RIZ6;Q6ZP53	Ras GTPase-activating protein-binding protein 1	DKFZp686L1159;G3BP1;G3BP	Color2 [DarkGray]	1	4					12	12	11	39.5	39.5	36.9	52.164	0	33.79	19353000	92	19.3808	19.485	20.1085	20.1082	20.2835	20.337	19.7119	20.061
+	6.24753	-0.702789	Q13330;E7ESY4;H7C3F3	Q13330;E7ESY4	Metastasis-associated protein MTA1	MTA1	Color2 [DarkGray]	1	4					82	82	4	89.7	89.7	7.1	80.785	0	323.31	2063300000	1492	27.0183	26.9271	26.8935	26.9111	26.1932	26.2654	26.2494	26.2307
	0.273092	-0.113559	Q5U0F4;Q13347;Q53HU7;Q5TFK1;Q9P1D9	Q5U0F4;Q13347;Q53HU7	Eukaryotic translation initiation factor 3 subunit I	EIF3I	Color2 [DarkGray]	1	4					26	26	26	87.4	87.4	87.4	36.501	0	125.18	129470000	236	22.7058	22.8431	22.9506	22.6441	22.6087	22.362	22.6072	23.1114
	0.835106	-0.36774	X5D7T7;X5D8Y5;Q4KMQ8;Q13363;E9PGB1;E7ESU7;D6RAX2;E7EPF8;H0Y9M9;H0Y8W7	X5D7T7;X5D8Y5;Q4KMQ8;Q13363;E9PGB1;E7ESU7;D6RAX2;E7EPF8	C-terminal-binding protein 1	CTBP1	Color2 [DarkGray]	1	4					3	2	2	16.1	13.1	13.1	36.046	0	3.272	963860	3	16.0739	15.753	16.1591	16.0092	16.2153	15.5613	15.2954	15.4523
	0	NaN	Q13371;H0Y3M0;H0Y5D3;P20941	Q13371	Phosducin-like protein	PDCL	Color2 [DarkGray]	1	4					18	18	18	58.1	58.1	58.1	34.281	0	148.97	46787000	76	NaN	NaN	NaN	NaN	22.5125	22.3106	22.083	22.0837
+	2.76286	-0.868513	Q13435;E9PPJ0;Q7Z3K9;H0YCG1;E9PJ04;H0YEX5;E9PJT3;E9PIL8	Q13435;E9PPJ0;Q7Z3K9	Splicing factor 3B subunit 2	SF3B2;DKFZp781L0540	Color2 [DarkGray]	1	4					51	51	51	57.3	57.3	57.3	100.23	0	215.26	302890000	632	24.3798	24.4219	24.2654	24.3101	23.4007	23.5917	23.8298	23.081
+	1.39114	-0.877282	Q13442;F8WBW6	Q13442	28 kDa heat- and acid-stable phosphoprotein	PDAP1	Color2 [DarkGray]	1	4					21	21	20	74	74	72.4	20.63	0	107.81	26978000	135	20.3181	20.7222	21.1902	21.0652	20.0916	19.6617	19.3862	20.6472
	0.0997937	0.0442834	Q6IT96;Q13547;B5BU61;Q5TEE2;B4DSK9;B7Z3S4;Q5HYD4;E7ESJ6	Q6IT96;Q13547;B5BU61;Q5TEE2;B4DSK9	Histone deacetylase;Histone deacetylase 1	HDAC1	Color2 [DarkGray]	1	4					39	39	14	77	77	24.1	55.102	0	207.21	756590000	651	25.0504	25.0425	25.252	25.1286	24.8942	24.8975	25.4789	25.38
+	1.69944	-0.52339	V9HW58;Q53H88;Q13561;F8W1I6;B3KTX4;F8VW18;A8K8J9;H0YI98;F8VX93;F8VRV7;H0YHL1;F8W0U6	V9HW58;Q53H88;Q13561;F8W1I6;B3KTX4;F8VW18;A8K8J9;H0YI98	Dynactin subunit 2	HEL-S-77;DCTN2	Color2 [DarkGray]	1	4					13	13	13	36.5	36.5	36.5	44.819	0	51.294	20857000	74	20.4209	20.5188	20.2895	20.4135	20.0226	20.275	19.6447	19.6068
+	2.26774	-0.843663	Q13573;Q6I9S2;G3V3A4;B4DEG7;B7Z9X2;B4DY36;A0A024R6E3;Q6P151;G3V4X8;Q0D2M5;Q9ULA6;G3V5R3	Q13573;Q6I9S2;G3V3A4;B4DEG7;B7Z9X2;B4DY36;A0A024R6E3;Q6P151;G3V4X8;Q0D2M5	SNW domain-containing protein 1	SNW1	Color2 [DarkGray]	1	4					26	26	26	56.3	56.3	56.3	61.494	0	91.343	74859000	228	22.3249	22.7021	22.0294	22.3615	21.4726	21.7266	21.7239	21.12
+	1.97687	-1.54067	Q549U1;Q13595	Q549U1;Q13595	Transformer-2 protein homolog alpha	HSU53209;TRA2A	Color2 [DarkGray]	1	4					10	10	10	29.1	29.1	29.1	32.688	0	67.098	26042000	64	20.8145	21.2599	20.6577	21.0991	18.8507	19.086	20.5968	19.135
+	1.63896	-0.762981	Q13643;Q9P100;Q96C98	Q13643;Q9P100;Q96C98	Four and a half LIM domains protein 3	FHL3	Color2 [DarkGray]	1	4					10	10	10	52.5	52.5	52.5	31.192	0	25.416	6691600	37	18.6128	18.731	18.5474	19.3404	17.868	17.8437	18.5656	17.9024
+	6.25602	3.17369	Q13885;B2R6L0;A0A024QZU2;O43209;B7Z4N1;Q9UGA2;A5D907;A5D906;A1L195;A1L196;A6NNZ2	Q13885;B2R6L0;A0A024QZU2;O43209;B7Z4N1;Q9UGA2	Tubulin beta-2A chain	TUBB2A;TUBB2B;DKFZp566F223	Color2 [DarkGray]	1	4					36	8	2	72.4	25.2	3.6	49.906	0	55.433	46562000	57	18.9419	18.8805	18.9733	18.8053	22.3053	22.1781	22.1401	21.6723
	0.00903441	0.00777817	Q13948;A0A097ZMP4;A0A097ZMP6;B4DMN0	Q13948;A0A097ZMP4;A0A097ZMP6	Protein CASP	CUX1;CUX1-RETc;CUX1-RETa	Color2 [DarkGray]	1	4					11	1	1	20.4	1.3	1.3	77.454	0.0045782	1.5083	509910	1	15.2822	15.4983	14.7761	NaN	14.832	NaN	15.448	15.2999
[truncated: 294 more rows]
