# Supplementary material for: Snapshots of actin and tubulin folding inside the TRiC chaperonin
Source: Nat Struct Mol Biol. 2022 Apr 21;29(5):420–9. doi: 10.1038/s41594-022-00755-1 (PMC9113939; doi:10.1038/s41594-022-00755-1)
Supplement: Supplementary file 5 — Crosslinking MS analysis. The searchable Excel-file contains information of the observed crosslinked peptide pairs derived from pLink2. The spectra are indicated, as is the charge state of the identified crosslinked peptide pairs, the peptide sequences (crosslinked lysine (K) residues are indicated by numbers in brackets), the crosslinker used, peptide-level modifications, the pLink2 E-value and score, the proteins that the crosslinked peptide pairs belong to, the crosslink type (intra- or inter-protein), the study in which the MS data originates from, as well as in which figure in this study the crosslinked interface is shown together with accompanying info. [file 41594_2022_755_MOESM5_ESM.xlsx]

## Sheet: Sheet1
Title	Charge	Peptide	Peptide_Type	Linker	Modifications	Evalue	Score	Proteins	Protein_Type	Sample	Figure	Label	Distance (Å)	Notes	Occurence #
B170414_17_Lumos_ML_IN_205_FOMixSEC30BS3_TrypGluC_pepSECFr18.33378.33378.3.0.dta	3	ADKCPTLE(3)-HLDKISD(4)	Cross-Linked	BS3	Carbamidomethyl[C](4)	0.000107	0.00436	sp|P48643|TCPE_HUMAN (439)-sp|P48643|TCPE_HUMAN (150)/	Intra-Protein	Mendez_et_al_2019_fr18_TrypGluC					6
B170418_12_Lumos_ML_IN_205_FOMixSEC32BS3_TrypGluC_pepSECFr17.29728.29728.3.0.dta	3	ADKCPTLE(3)-HLDKISD(4)	Cross-Linked	BS3	Carbamidomethyl[C](4)	0.0173	0.549	sp|P48643|TCPE_HUMAN (439)-sp|P48643|TCPE_HUMAN (150)/	Intra-Protein	Mendez_et_al_2019_fr17_TrypGluC					6
B170416_13_Lumos_ML_IN_205_FOMixSEC31BS3_TrypGluC_pepSECFr18.33353.33353.3.0.dta	3	ADKCPTLE(3)-HLDKISD(4)	Cross-Linked	BS3	Carbamidomethyl[C](4)	0.0272	0.254	sp|P48643|TCPE_HUMAN (439)-sp|P48643|TCPE_HUMAN (150)/	Intra-Protein	Mendez_et_al_2019_fr18_TrypGluC					6
B170418_12_Lumos_ML_IN_205_FOMixSEC32BS3_TrypGluC_pepSECFr17.29733.29733.3.0.dta	3	ADKCPTLE(3)-HLDKISD(4)	Cross-Linked	BS3	Carbamidomethyl[C](4)	0.046	0.252	sp|P48643|TCPE_HUMAN (439)-sp|P48643|TCPE_HUMAN (150)/	Intra-Protein	Mendez_et_al_2019_fr17_TrypGluC					6
B170414_03_Lumos_ML_IN_205_FOMixSEC29BS3_TrypGluC_pepSECFr17.13308.13308.3.0.dta	3	ADKVEQR(3)-IAVTVKK(6)	Cross-Linked	BS3	null	1.59e-22	6.86e-08	sp|Q99832|TCPH_HUMAN (148)-sp|Q99832|TCPH_HUMAN (144)/	Intra-Protein	Mendez_et_al_2019_fr17_TrypGluC					26
B170414_04_Lumos_ML_IN_205_FOMixSEC29BS3_TrypGluC_pepSECFr18.20513.20513.3.0.dta	3	ADKVEQR(3)-IAVTVKK(6)	Cross-Linked	BS3	null	3.47e-15	6.38e-08	sp|Q99832|TCPH_HUMAN (148)-sp|Q99832|TCPH_HUMAN (144)/	Intra-Protein	Mendez_et_al_2019_fr18_TrypGluC					26
B170416_11_Lumos_ML_IN_205_FOMixSEC31BS3_TrypGluC_pepSECFr16.14054.14054.3.0.dta	3	ADKVEQR(3)-IAVTVKK(6)	Cross-Linked	BS3	null	1.26e-13	2.06e-06	sp|Q99832|TCPH_HUMAN (148)-sp|Q99832|TCPH_HUMAN (144)/	Intra-Protein	Mendez_et_al_2019_fr16_TrypGluC					26
B170414_17_Lumos_ML_IN_205_FOMixSEC30BS3_TrypGluC_pepSECFr18.18449.18449.3.0.dta	3	ADKVEQR(3)-IAVTVKK(6)	Cross-Linked	BS3	null	3.89e-13	2.95e-07	sp|Q99832|TCPH_HUMAN (148)-sp|Q99832|TCPH_HUMAN (144)/	Intra-Protein	Mendez_et_al_2019_fr18_TrypGluC					26
B170414_16_Lumos_ML_IN_205_FOMixSEC30BS3_TrypGluC_pepSECFr17.12816.12816.3.0.dta	3	ADKVEQR(3)-IAVTVKK(6)	Cross-Linked	BS3	null	1.86e-09	4.03e-09	sp|Q99832|TCPH_HUMAN (148)-sp|Q99832|TCPH_HUMAN (144)/	Intra-Protein	Mendez_et_al_2019_fr17_TrypGluC					26
B170418_13_Lumos_ML_IN_205_FOMixSEC32BS3_TrypGluC_pepSECFr18.17649.17649.3.0.dta	3	ADKVEQR(3)-IAVTVKK(6)	Cross-Linked	BS3	null	2.12e-08	9.82e-05	sp|Q99832|TCPH_HUMAN (148)-sp|Q99832|TCPH_HUMAN (144)/	Intra-Protein	Mendez_et_al_2019_fr18_TrypGluC					26
B170414_04_Lumos_ML_IN_205_FOMixSEC29BS3_TrypGluC_pepSECFr18.20520.20520.4.0.dta	4	ADKVEQR(3)-IAVTVKK(6)	Cross-Linked	BS3	null	6.21e-08	5.08e-06	sp|Q99832|TCPH_HUMAN (148)-sp|Q99832|TCPH_HUMAN (144)/	Intra-Protein	Mendez_et_al_2019_fr18_TrypGluC					26
B170418_12_Lumos_ML_IN_205_FOMixSEC32BS3_TrypGluC_pepSECFr17.14897.14897.3.0.dta	3	ADKVEQR(3)-IAVTVKK(6)	Cross-Linked	BS3	null	5.6e-07	0.0798	sp|Q99832|TCPH_HUMAN (148)-sp|Q99832|TCPH_HUMAN (144)/	Intra-Protein	Mendez_et_al_2019_fr17_TrypGluC					26
B170416_13_Lumos_ML_IN_205_FOMixSEC31BS3_TrypGluC_pepSECFr18.18501.18501.3.0.dta	3	ADKVEQR(3)-IAVTVKK(6)	Cross-Linked	BS3	null	1.55e-05	7.26e-05	sp|Q99832|TCPH_HUMAN (148)-sp|Q99832|TCPH_HUMAN (144)/	Intra-Protein	Mendez_et_al_2019_fr18_TrypGluC					26
B170416_13_Lumos_ML_IN_205_FOMixSEC31BS3_TrypGluC_pepSECFr18.18515.18515.4.0.dta	4	ADKVEQR(3)-IAVTVKK(6)	Cross-Linked	BS3	null	8.62e-05	0.00575	sp|Q99832|TCPH_HUMAN (148)-sp|Q99832|TCPH_HUMAN (144)/	Intra-Protein	Mendez_et_al_2019_fr18_TrypGluC					26
B170418_12_Lumos_ML_IN_205_FOMixSEC32BS3_TrypGluC_pepSECFr17.14870.14870.4.0.dta	4	ADKVEQR(3)-IAVTVKK(6)	Cross-Linked	BS3	null	0.000655	0.0133	sp|Q99832|TCPH_HUMAN (148)-sp|Q99832|TCPH_HUMAN (144)/	Intra-Protein	Mendez_et_al_2019_fr17_TrypGluC					26
B170414_17_Lumos_ML_IN_205_FOMixSEC30BS3_TrypGluC_pepSECFr18.18642.18642.3.3.dta	3	ADKVEQR(3)-IAVTVKK(6)	Cross-Linked	BS3	null	0.00068	0.157	sp|Q99832|TCPH_HUMAN (148)-sp|Q99832|TCPH_HUMAN (144)/	Intra-Protein	Mendez_et_al_2019_fr18_TrypGluC					26
B170416_11_Lumos_ML_IN_205_FOMixSEC31BS3_TrypGluC_pepSECFr16.14018.14018.4.0.dta	4	ADKVEQR(3)-IAVTVKK(6)	Cross-Linked	BS3	null	0.000761	0.00489	sp|Q99832|TCPH_HUMAN (148)-sp|Q99832|TCPH_HUMAN (144)/	Intra-Protein	Mendez_et_al_2019_fr16_TrypGluC					26
B170418_12_Lumos_ML_IN_205_FOMixSEC32BS3_TrypGluC_pepSECFr17.14863.14863.4.0.dta	4	ADKVEQR(3)-IAVTVKK(6)	Cross-Linked	BS3	null	0.002	0.0341	sp|Q99832|TCPH_HUMAN (148)-sp|Q99832|TCPH_HUMAN (144)/	Intra-Protein	Mendez_et_al_2019_fr17_TrypGluC					26
B170414_16_Lumos_ML_IN_205_FOMixSEC30BS3_TrypGluC_pepSECFr17.12789.12789.4.0.dta	4	ADKVEQR(3)-IAVTVKK(6)	Cross-Linked	BS3	null	0.00282	0.142	sp|Q99832|TCPH_HUMAN (148)-sp|Q99832|TCPH_HUMAN (144)/	Intra-Protein	Mendez_et_al_2019_fr17_TrypGluC					26
B170414_17_Lumos_ML_IN_205_FOMixSEC30BS3_TrypGluC_pepSECFr18.18445.18445.4.0.dta	4	ADKVEQR(3)-IAVTVKK(6)	Cross-Linked	BS3	null	0.00371	0.00257	sp|Q99832|TCPH_HUMAN (148)-sp|Q99832|TCPH_HUMAN (144)/	Intra-Protein	Mendez_et_al_2019_fr18_TrypGluC					26
B170418_13_Lumos_ML_IN_205_FOMixSEC32BS3_TrypGluC_pepSECFr18.17651.17651.4.0.dta	4	ADKVEQR(3)-IAVTVKK(6)	Cross-Linked	BS3	null	0.0054	0.153	sp|Q99832|TCPH_HUMAN (148)-sp|Q99832|TCPH_HUMAN (144)/	Intra-Protein	Mendez_et_al_2019_fr18_TrypGluC					26
B170416_13_Lumos_ML_IN_205_FOMixSEC31BS3_TrypGluC_pepSECFr18.19544.19544.4.3.dta	4	ADKVEQR(3)-IAVTVKK(6)	Cross-Linked	BS3	null	0.00671	0.488	sp|Q99832|TCPH_HUMAN (148)-sp|Q99832|TCPH_HUMAN (144)/	Intra-Protein	Mendez_et_al_2019_fr18_TrypGluC					26
B170418_13_Lumos_ML_IN_205_FOMixSEC32BS3_TrypGluC_pepSECFr18.17827.17827.3.1.dta	3	ADKVEQR(3)-IAVTVKK(6)	Cross-Linked	BS3	null	0.00713	0.3	sp|Q99832|TCPH_HUMAN (148)-sp|Q99832|TCPH_HUMAN (144)/	Intra-Protein	Mendez_et_al_2019_fr18_TrypGluC					26
B170414_03_Lumos_ML_IN_205_FOMixSEC29BS3_TrypGluC_pepSECFr17.13295.13295.4.0.dta	4	ADKVEQR(3)-IAVTVKK(6)	Cross-Linked	BS3	null	0.0102	0.000768	sp|Q99832|TCPH_HUMAN (148)-sp|Q99832|TCPH_HUMAN (144)/	Intra-Protein	Mendez_et_al_2019_fr17_TrypGluC					26
B170414_03_Lumos_ML_IN_205_FOMixSEC29BS3_TrypGluC_pepSECFr17.13443.13443.4.0.dta	4	ADKVEQR(3)-IAVTVKK(6)	Cross-Linked	BS3	null	0.0281	0.00209	sp|Q99832|TCPH_HUMAN (148)-sp|Q99832|TCPH_HUMAN (144)/	Intra-Protein	Mendez_et_al_2019_fr17_TrypGluC					26
B170414_04_Lumos_ML_IN_205_FOMixSEC29BS3_TrypGluC_pepSECFr18.20515.20515.4.0.dta	4	ADKVEQR(3)-IAVTVKK(6)	Cross-Linked	BS3	null	0.0772	0.00884	sp|Q99832|TCPH_HUMAN (148)-sp|Q99832|TCPH_HUMAN (144)/	Intra-Protein	Mendez_et_al_2019_fr18_TrypGluC					26
B170416_13_Lumos_ML_IN_205_FOMixSEC31BS3_TrypGluC_pepSECFr18.18832.18832.4.0.dta	4	ADKVEQR(3)-IAVTVKK(6)	Cross-Linked	BS3	null	0.591	0.622	sp|Q99832|TCPH_HUMAN (148)-sp|Q99832|TCPH_HUMAN (144)/	Intra-Protein	Mendez_et_al_2019_fr18_TrypGluC					26
B170414_03_Lumos_ML_IN_205_FOMixSEC29BS3_TrypGluC_pepSECFr17.8115.8115.4.0.dta	4	ADKVEQR(3)-IAVTVKK(6)	Cross-Linked	BS3	null	1	0.111	sp|Q99832|TCPH_HUMAN (148)-sp|Q99832|TCPH_HUMAN (144)/	Intra-Protein	Mendez_et_al_2019_fr17_TrypGluC					26
B170414_03_Lumos_ML_IN_205_FOMixSEC29BS3_TrypGluC_pepSECFr17.8117.8117.3.0.dta	3	ADKVEQR(3)-IAVTVKK(6)	Cross-Linked	BS3	null	1	0.671	sp|Q99832|TCPH_HUMAN (148)-sp|Q99832|TCPH_HUMAN (144)/	Intra-Protein	Mendez_et_al_2019_fr17_TrypGluC					26
B170418_13_Lumos_ML_IN_205_FOMixSEC32BS3_TrypGluC_pepSECFr18.17915.17915.4.1.dta	4	ADKVEQR(3)-IAVTVKK(6)	Cross-Linked	BS3	null	1	0.605	sp|Q99832|TCPH_HUMAN (148)-sp|Q99832|TCPH_HUMAN (144)/	Intra-Protein	Mendez_et_al_2019_fr18_TrypGluC					26
2020_03_15_15_DSS_Tub_IP_P4.25230.25230.4.0.dta	4	ALTVPELTQQVFDAKNMMAACDPR(15)-GDVVPKDVNAAIATIK(6)	Cross-Linked	DSS	Carbamidomethyl[C](21)	1.73e-09	0.000172	sp|P07437|TBB5_HUMAN (297)-sp|Q6PEY2|TBA3E_HUMAN (326)/sp|P07437|TBB5_HUMAN (297)-sp|P0DPH8|TBA3D_HUMAN (326)/sp|P07437|TBB5_HUMAN (297)-sp|Q71U36|TBA1A_HUMAN (326)/sp|P07437|TBB5_HUMAN (297)-sp|Q9BQE3|TBA1C_HUMAN (326)/sp|P07437|TBB5_HUMAN (297)-sp|P68363|TBA1B_HUMAN (326)/sp|P07437|TBB5_HUMAN (297)-sp|P0DPH7|TBA3C_HUMAN (326)/	Inter-Protein	Zamel_et_al_2021_TUB_IP					#VALUE!
B170416_08_Lumos_ML_IN_205_FOMixSEC30BS3_TrypAspN_pepSECFr18.43810.43810.3.0.dta	3	AFFAKMVV(5)-DKVEQR(2)	Cross-Linked	BS3	null	4.44e-08	0.0167	sp|Q99832|TCPH_HUMAN (177)-sp|Q99832|TCPH_HUMAN (148)/	Intra-Protein	Mendez_et_al_2019_fr18_TrypAspN					9
B170418_07_Lumos_ML_IN_205_FOMixSEC31BS3_TrypAspN_pepSECFr17.43073.43073.3.0.dta	3	AFFAKMVV(5)-DKVEQR(2)	Cross-Linked	BS3	null	1.53e-07	0.00228	sp|Q99832|TCPH_HUMAN (177)-sp|Q99832|TCPH_HUMAN (148)/	Intra-Protein	Mendez_et_al_2019_fr17_TrypAspN					9
B170418_08_Lumos_ML_IN_205_FOMixSEC31BS3_TrypAspN_pepSECFr18.45830.45830.3.0.dta	3	AFFAKMVV(5)-DKVEQR(2)	Cross-Linked	BS3	null	1.6e-07	0.00162	sp|Q99832|TCPH_HUMAN (177)-sp|Q99832|TCPH_HUMAN (148)/	Intra-Protein	Mendez_et_al_2019_fr18_TrypAspN					9
B170418_07_Lumos_ML_IN_205_FOMixSEC31BS3_TrypAspN_pepSECFr17.43057.43057.3.1.dta	3	AFFAKMVV(5)-DKVEQR(2)	Cross-Linked	BS3	null	1.51e-06	0.000831	sp|Q99832|TCPH_HUMAN (177)-sp|Q99832|TCPH_HUMAN (148)/	Intra-Protein	Mendez_et_al_2019_fr17_TrypAspN					9
B170416_08_Lumos_ML_IN_205_FOMixSEC30BS3_TrypAspN_pepSECFr18.43789.43789.3.0.dta	3	AFFAKMVV(5)-DKVEQR(2)	Cross-Linked	BS3	null	3.79e-06	0.102	sp|Q99832|TCPH_HUMAN (177)-sp|Q99832|TCPH_HUMAN (148)/	Intra-Protein	Mendez_et_al_2019_fr18_TrypAspN					9
B170418_08_Lumos_ML_IN_205_FOMixSEC31BS3_TrypAspN_pepSECFr18.45835.45835.3.0.dta	3	AFFAKMVV(5)-DKVEQR(2)	Cross-Linked	BS3	null	3.97e-05	0.00814	sp|Q99832|TCPH_HUMAN (177)-sp|Q99832|TCPH_HUMAN (148)/	Intra-Protein	Mendez_et_al_2019_fr18_TrypAspN					9
B170418_08_Lumos_ML_IN_205_FOMixSEC31BS3_TrypAspN_pepSECFr18.45822.45822.3.0.dta	3	AFFAKMVV(5)-DKVEQR(2)	Cross-Linked	BS3	null	0.000113	0.0409	sp|Q99832|TCPH_HUMAN (177)-sp|Q99832|TCPH_HUMAN (148)/	Intra-Protein	Mendez_et_al_2019_fr18_TrypAspN					9
B170414_11_Lumos_ML_IN_205_FOMixSEC29BS3_TrypAspN_pepSECFr17.46793.46793.3.0.dta	3	AFFAKMVV(5)-DKVEQR(2)	Cross-Linked	BS3	null	0.00264	0.283	sp|Q99832|TCPH_HUMAN (177)-sp|Q99832|TCPH_HUMAN (148)/	Intra-Protein	Mendez_et_al_2019_fr17_TrypAspN					9
B170414_11_Lumos_ML_IN_205_FOMixSEC29BS3_TrypAspN_pepSECFr17.46824.46824.3.0.dta	3	AFFAKMVV(5)-DKVEQR(2)	Cross-Linked	BS3	null	0.00917	0.0143	sp|Q99832|TCPH_HUMAN (177)-sp|Q99832|TCPH_HUMAN (148)/	Intra-Protein	Mendez_et_al_2019_fr17_TrypAspN					9
B170323_02_Lumos_ML_IN_205_FOMixSEC28BS3_Tryp_pepSECFr16.28415.28415.5.0.dta	5	AFHNEAQVNPERKNLK(13)-DNKQAGVFEPTIVK(3)	Cross-Linked	BS3	null	8.25e-05	0.000283	sp|P17987|TCPA_HUMAN (481)-sp|P17987|TCPA_HUMAN (499)/	Intra-Protein	Mendez_et_al_2019_fr16_trypsin					14
B170323_14_Lumos_ML_IN_205_FOMixSEC31BS3_Tryp_pepSECFr16.26388.26388.5.0.dta	5	AFHNEAQVNPERKNLK(13)-DNKQAGVFEPTIVK(3)	Cross-Linked	BS3	null	0.00177	0.00368	sp|P17987|TCPA_HUMAN (481)-sp|P17987|TCPA_HUMAN (499)/	Intra-Protein	Mendez_et_al_2019_fr16_trypsin					14
B170323_15_Lumos_ML_IN_205_FOMixSEC31BS3_Tryp_pepSECFr17.34858.34858.6.1.dta	6	AFHNEAQVNPERKNLK(13)-DNKQAGVFEPTIVK(3)	Cross-Linked	BS3	null	0.0142	2.98e-05	sp|P17987|TCPA_HUMAN (481)-sp|P17987|TCPA_HUMAN (499)/	Intra-Protein	Mendez_et_al_2019_fr17_trypsin					14
B170323_10_Lumos_ML_IN_205_FOMixSEC30BS3_Tryp_pepSECFr16.27640.27640.6.1.dta	6	AFHNEAQVNPERKNLK(13)-DNKQAGVFEPTIVK(3)	Cross-Linked	BS3	null	0.0327	0.00162	sp|P17987|TCPA_HUMAN (481)-sp|P17987|TCPA_HUMAN (499)/	Intra-Protein	Mendez_et_al_2019_fr16_trypsin					14
B170323_11_Lumos_ML_IN_205_FOMixSEC30BS3_Tryp_pepSECFr17.35133.35133.6.1.dta	6	AFHNEAQVNPERKNLK(13)-DNKQAGVFEPTIVK(3)	Cross-Linked	BS3	null	0.0397	0.00311	sp|P17987|TCPA_HUMAN (481)-sp|P17987|TCPA_HUMAN (499)/	Intra-Protein	Mendez_et_al_2019_fr17_trypsin					14
B170323_15_Lumos_ML_IN_205_FOMixSEC31BS3_Tryp_pepSECFr17.34834.34834.5.0.dta	5	AFHNEAQVNPERKNLK(13)-DNKQAGVFEPTIVK(3)	Cross-Linked	BS3	null	0.117	0.487	sp|P17987|TCPA_HUMAN (481)-sp|P17987|TCPA_HUMAN (499)/	Intra-Protein	Mendez_et_al_2019_fr17_trypsin					14
B170323_18_Lumos_ML_IN_205_FOMixSEC32BS3_Tryp_pepSECFr16.29046.29046.6.0.dta	6	AFHNEAQVNPERKNLK(13)-DNKQAGVFEPTIVK(3)	Cross-Linked	BS3	null	1	0.0503	sp|P17987|TCPA_HUMAN (481)-sp|P17987|TCPA_HUMAN (499)/	Intra-Protein	Mendez_et_al_2019_fr16_trypsin					14
B170323_18_Lumos_ML_IN_205_FOMixSEC32BS3_Tryp_pepSECFr16.29065.29065.4.2.dta	4	AFHNEAQVNPERKNLK(13)-DNKQAGVFEPTIVK(3)	Cross-Linked	BS3	null	1	0.0841	sp|P17987|TCPA_HUMAN (481)-sp|P17987|TCPA_HUMAN (499)/	Intra-Protein	Mendez_et_al_2019_fr16_trypsin					14
B170323_10_Lumos_ML_IN_205_FOMixSEC30BS3_Tryp_pepSECFr16.27632.27632.4.1.dta	4	AFHNEAQVNPERKNLK(13)-DNKQAGVFEPTIVK(3)	Cross-Linked	BS3	null	1	0.128	sp|P17987|TCPA_HUMAN (481)-sp|P17987|TCPA_HUMAN (499)/	Intra-Protein	Mendez_et_al_2019_fr16_trypsin					14
B170323_18_Lumos_ML_IN_205_FOMixSEC32BS3_Tryp_pepSECFr16.29082.29082.4.2.dta	4	AFHNEAQVNPERKNLK(13)-DNKQAGVFEPTIVK(3)	Cross-Linked	BS3	null	1	0.226	sp|P17987|TCPA_HUMAN (481)-sp|P17987|TCPA_HUMAN (499)/	Intra-Protein	Mendez_et_al_2019_fr16_trypsin					14
B170323_10_Lumos_ML_IN_205_FOMixSEC30BS3_Tryp_pepSECFr16.27616.27616.4.1.dta	4	AFHNEAQVNPERKNLK(13)-DNKQAGVFEPTIVK(3)	Cross-Linked	BS3	null	1	0.299	sp|P17987|TCPA_HUMAN (481)-sp|P17987|TCPA_HUMAN (499)/	Intra-Protein	Mendez_et_al_2019_fr16_trypsin					14
B170323_14_Lumos_ML_IN_205_FOMixSEC31BS3_Tryp_pepSECFr16.26407.26407.4.0.dta	4	AFHNEAQVNPERKNLK(13)-DNKQAGVFEPTIVK(3)	Cross-Linked	BS3	null	1	0.384	sp|P17987|TCPA_HUMAN (481)-sp|P17987|TCPA_HUMAN (499)/	Intra-Protein	Mendez_et_al_2019_fr16_trypsin					14
B170323_14_Lumos_ML_IN_205_FOMixSEC31BS3_Tryp_pepSECFr16.26361.26361.5.0.dta	5	AFHNEAQVNPERKNLK(13)-DNKQAGVFEPTIVK(3)	Cross-Linked	BS3	null	1	0.479	sp|P17987|TCPA_HUMAN (481)-sp|P17987|TCPA_HUMAN (499)/	Intra-Protein	Mendez_et_al_2019_fr16_trypsin					14
B170323_11_Lumos_ML_IN_205_FOMixSEC30BS3_Tryp_pepSECFr17.35118.35118.4.2.dta	4	AFHNEAQVNPERKNLK(13)-DNKQAGVFEPTIVK(3)	Cross-Linked	BS3	null	1	0.00011	sp|P17987|TCPA_HUMAN (481)-sp|P17987|TCPA_HUMAN (499)/	Intra-Protein	Mendez_et_al_2019_fr17_trypsin					14
B170323_10_Lumos_ML_IN_205_FOMixSEC30BS3_Tryp_pepSECFr16.30528.30528.4.1.dta	4	AFTELQAKVIDTQQK(8)-IKELEQKK(7)	Cross-Linked	BS3	null	0.0165	0.403	sp|O60925|PFD1_HUMAN (19)-sp|O60925|PFD1_HUMAN (97)/	Intra-Protein	Mendez_et_al_2019_fr16_trypsin					1
B170418_08_Lumos_ML_IN_205_FOMixSEC31BS3_TrypAspN_pepSECFr18.5119.5119.4.0.dta	4	AGKSSGSGAGK(3)-EKHNIR(2)	Cross-Linked	BS3	null	1.27e-06	7.49e-06	sp|Q9UHV9|PFD2_HUMAN (10)-sp|Q9UHV9|PFD2_HUMAN (121)/	Intra-Protein	Mendez_et_al_2019_fr18_TrypAspN					11
B170418_08_Lumos_ML_IN_205_FOMixSEC31BS3_TrypAspN_pepSECFr18.5115.5115.5.0.dta	5	AGKSSGSGAGK(3)-EKHNIR(2)	Cross-Linked	BS3	null	0.000386	0.000164	sp|Q9UHV9|PFD2_HUMAN (10)-sp|Q9UHV9|PFD2_HUMAN (121)/	Intra-Protein	Mendez_et_al_2019_fr18_TrypAspN					11
B170418_08_Lumos_ML_IN_205_FOMixSEC31BS3_TrypAspN_pepSECFr18.5113.5113.3.0.dta	3	AGKSSGSGAGK(3)-EKHNIR(2)	Cross-Linked	BS3	null	0.00122	0.168	sp|Q9UHV9|PFD2_HUMAN (10)-sp|Q9UHV9|PFD2_HUMAN (121)/	Intra-Protein	Mendez_et_al_2019_fr18_TrypAspN					11
B170323_16_Lumos_ML_IN_205_FOMixSEC31BS3_Tryp_pepSECFr18.7642.7642.3.0.dta	3	AGKSSGSGAGK(3)-EKHNIR(2)	Cross-Linked	BS3	null	0.00176	0.0374	sp|Q9UHV9|PFD2_HUMAN (10)-sp|Q9UHV9|PFD2_HUMAN (121)/	Intra-Protein	Mendez_et_al_2019_fr18_trypsin					11
B170418_08_Lumos_ML_IN_205_FOMixSEC31BS3_TrypAspN_pepSECFr18.5110.5110.3.0.dta	3	AGKSSGSGAGK(3)-EKHNIR(2)	Cross-Linked	BS3	null	0.00191	0.138	sp|Q9UHV9|PFD2_HUMAN (10)-sp|Q9UHV9|PFD2_HUMAN (121)/	Intra-Protein	Mendez_et_al_2019_fr18_TrypAspN					11
B170323_11_Lumos_ML_IN_205_FOMixSEC30BS3_Tryp_pepSECFr17.6223.6223.5.0.dta	5	AGKSSGSGAGK(3)-EKHNIR(2)	Cross-Linked	BS3	null	0.0022	0.000519	sp|Q9UHV9|PFD2_HUMAN (10)-sp|Q9UHV9|PFD2_HUMAN (121)/	Intra-Protein	Mendez_et_al_2019_fr17_trypsin					11
B170323_15_Lumos_ML_IN_205_FOMixSEC31BS3_Tryp_pepSECFr17.6009.6009.5.0.dta	5	AGKSSGSGAGK(3)-EKHNIR(2)	Cross-Linked	BS3	null	0.00335	0.0954	sp|Q9UHV9|PFD2_HUMAN (10)-sp|Q9UHV9|PFD2_HUMAN (121)/	Intra-Protein	Mendez_et_al_2019_fr17_trypsin					11
B170323_16_Lumos_ML_IN_205_FOMixSEC31BS3_Tryp_pepSECFr18.7695.7695.5.0.dta	5	AGKSSGSGAGK(3)-EKHNIR(2)	Cross-Linked	BS3	null	0.00503	1.09e-06	sp|Q9UHV9|PFD2_HUMAN (10)-sp|Q9UHV9|PFD2_HUMAN (121)/	Intra-Protein	Mendez_et_al_2019_fr18_trypsin					11
B170414_11_Lumos_ML_IN_205_FOMixSEC29BS3_TrypAspN_pepSECFr17.4958.4958.5.0.dta	5	AGKSSGSGAGK(3)-EKHNIR(2)	Cross-Linked	BS3	null	0.0114	0.0449	sp|Q9UHV9|PFD2_HUMAN (10)-sp|Q9UHV9|PFD2_HUMAN (121)/	Intra-Protein	Mendez_et_al_2019_fr17_TrypAspN					11
B170416_08_Lumos_ML_IN_205_FOMixSEC30BS3_TrypAspN_pepSECFr18.4463.4463.5.0.dta	5	AGKSSGSGAGK(3)-EKHNIR(2)	Cross-Linked	BS3	null	0.0163	0.247	sp|Q9UHV9|PFD2_HUMAN (10)-sp|Q9UHV9|PFD2_HUMAN (121)/	Intra-Protein	Mendez_et_al_2019_fr18_TrypAspN					11
B170323_15_Lumos_ML_IN_205_FOMixSEC31BS3_Tryp_pepSECFr17.5966.5966.4.2.dta	4	AGKSSGSGAGK(3)-EKHNIR(2)	Cross-Linked	BS3	null	0.0482	0.546	sp|Q9UHV9|PFD2_HUMAN (10)-sp|Q9UHV9|PFD2_HUMAN (121)/	Intra-Protein	Mendez_et_al_2019_fr17_trypsin					11
B170418_08_Lumos_ML_IN_205_FOMixSEC31BS3_TrypAspN_pepSECFr18.40204.40204.3.0.dta	3	DVNAAIATIKTKR(10)-KLQGEVEK(1)	Cross-Linked	BS3	null	7.23e-05	0.414	sp|Q6PEY2|TBA3E_HUMAN (336)-sp|O15212|PFD6_HUMAN (8)/sp|P0DPH8|TBA3D_HUMAN (336)-sp|O15212|PFD6_HUMAN (8)/sp|Q71U36|TBA1A_HUMAN (336)-sp|O15212|PFD6_HUMAN (8)/sp|Q9BQE3|TBA1C_HUMAN (336)-sp|O15212|PFD6_HUMAN (8)/sp|P68363|TBA1B_HUMAN (336)-sp|O15212|PFD6_HUMAN (8)/sp|P0DPH7|TBA3C_HUMAN (336)-sp|O15212|PFD6_HUMAN (8)/	Inter-Protein	Mendez_et_al_2019_fr18_TrypAspN					#VALUE!
2020_03_15_15_DSS_Tub_IP_P4.23985.23985.5.0.dta	5	EVDEQMLNVQNKNSSYFVEWIPNNVK(12)-QLFHPEQLITGKEDAANNYAR(12)	Cross-Linked	DSS	null	1.58e-08	1.14e-05	sp|P07437|TBB5_HUMAN (336)-sp|P0DPH8|TBA3D_HUMAN (96)/sp|P07437|TBB5_HUMAN (336)-sp|Q9NY65|TBA8_HUMAN (96)/sp|P07437|TBB5_HUMAN (336)-sp|P68366|TBA4A_HUMAN (96)/sp|P07437|TBB5_HUMAN (336)-sp|Q71U36|TBA1A_HUMAN (96)/sp|P07437|TBB5_HUMAN (336)-sp|Q9BQE3|TBA1C_HUMAN (96)/sp|P07437|TBB5_HUMAN (336)-sp|P68363|TBA1B_HUMAN (96)/sp|P07437|TBB5_HUMAN (336)-sp|P0DPH7|TBA3C_HUMAN (96)/sp|Q9BVA1|TBB2B_HUMAN …	Inter-Protein	Zamel_et_al_2021_TUB_IP					#VALUE!
B170418_12_Lumos_ML_IN_205_FOMixSEC32BS3_TrypGluC_pepSECFr17.38407.38407.4.0.dta	4	GDVVPKDVNAAIATIK(6)-ATGGKYVPR(5)	Cross-Linked	BS3	null	3.04e-07	0.105	sp|Q6PEY2|TBA3E_HUMAN (326)-sp|P07437|TBB5_HUMAN (58)/sp|Q6PEY2|TBA3E_HUMAN (326)-sp|P68371|TBB4B_HUMAN (58)/sp|P0DPH8|TBA3D_HUMAN (326)-sp|P07437|TBB5_HUMAN (58)/sp|P0DPH8|TBA3D_HUMAN (326)-sp|P68371|TBB4B_HUMAN (58)/sp|Q71U36|TBA1A_HUMAN (326)-sp|P07437|TBB5_HUMAN (58)/sp|Q71U36|TBA1A_HUMAN (326)-sp|P68371|TBB4B_HUMAN (58)/sp|Q9BQE3|TBA1C_HUMAN (326)-sp|P07437|TBB5_HUMAN (58)/sp|Q9BQE3|TBA1C_HU…	Inter-Protein	Mendez_et_al_2019_fr17_TrypGluC					#VALUE!
B170418_12_Lumos_ML_IN_205_FOMixSEC32BS3_TrypGluC_pepSECFr17.38372.38372.4.1.dta	4	GDVVPKDVNAAIATIK(6)-ATGGKYVPR(5)	Cross-Linked	BS3	null	2.95e-05	0.058	sp|Q6PEY2|TBA3E_HUMAN (326)-sp|P07437|TBB5_HUMAN (58)/sp|Q6PEY2|TBA3E_HUMAN (326)-sp|P68371|TBB4B_HUMAN (58)/sp|P0DPH8|TBA3D_HUMAN (326)-sp|P07437|TBB5_HUMAN (58)/sp|P0DPH8|TBA3D_HUMAN (326)-sp|P68371|TBB4B_HUMAN (58)/sp|Q71U36|TBA1A_HUMAN (326)-sp|P07437|TBB5_HUMAN (58)/sp|Q71U36|TBA1A_HUMAN (326)-sp|P68371|TBB4B_HUMAN (58)/sp|Q9BQE3|TBA1C_HUMAN (326)-sp|P07437|TBB5_HUMAN (58)/sp|Q9BQE3|TBA1C_HU…	Inter-Protein	Mendez_et_al_2019_fr17_TrypGluC					#VALUE!
B170416_11_Lumos_ML_IN_205_FOMixSEC31BS3_TrypGluC_pepSECFr16.46857.46857.3.0.dta	3	AIADTGANVVVTGGKVAD(15)-LNSKWDLR(4)	Cross-Linked	BS3	null	3.62e-08	0.000684	sp|P50990|TCPQ_HUMAN (296)-sp|P50990|TCPQ_HUMAN (318)/	Intra-Protein	Mendez_et_al_2019_fr16_TrypGluC					23
B170418_12_Lumos_ML_IN_205_FOMixSEC32BS3_TrypGluC_pepSECFr17.47076.47076.3.0.dta	3	AIADTGANVVVTGGKVAD(15)-LNSKWDLR(4)	Cross-Linked	BS3	null	2.35e-07	0.00128	sp|P50990|TCPQ_HUMAN (296)-sp|P50990|TCPQ_HUMAN (318)/	Intra-Protein	Mendez_et_al_2019_fr17_TrypGluC					23
B170416_12_Lumos_ML_IN_205_FOMixSEC31BS3_TrypGluC_pepSECFr17.34439.34439.3.0.dta	3	AIADTGANVVVTGGKVAD(15)-LNSKWDLR(4)	Cross-Linked	BS3	null	0.000491	0.00645	sp|P50990|TCPQ_HUMAN (296)-sp|P50990|TCPQ_HUMAN (318)/	Intra-Protein	Mendez_et_al_2019_fr17_TrypGluC					23
B170414_16_Lumos_ML_IN_205_FOMixSEC30BS3_TrypGluC_pepSECFr17.44813.44813.3.0.dta	3	AIADTGANVVVTGGKVAD(15)-LNSKWDLR(4)	Cross-Linked	BS3	null	0.00105	3.66e-06	sp|P50990|TCPQ_HUMAN (296)-sp|P50990|TCPQ_HUMAN (318)/	Intra-Protein	Mendez_et_al_2019_fr17_TrypGluC					23
B170416_11_Lumos_ML_IN_205_FOMixSEC31BS3_TrypGluC_pepSECFr16.39204.39204.3.0.dta	3	AIADTGANVVVTGGKVAD(15)-LNSKWDLRR(4)	Cross-Linked	BS3	null	1.84e-09	0.0189	sp|P50990|TCPQ_HUMAN (296)-sp|P50990|TCPQ_HUMAN (318)/	Intra-Protein	Mendez_et_al_2019_fr16_TrypGluC					23
B170418_12_Lumos_ML_IN_205_FOMixSEC32BS3_TrypGluC_pepSECFr17.39630.39630.3.0.dta	3	AIADTGANVVVTGGKVAD(15)-LNSKWDLRR(4)	Cross-Linked	BS3	null	9.46e-08	0.0537	sp|P50990|TCPQ_HUMAN (296)-sp|P50990|TCPQ_HUMAN (318)/	Intra-Protein	Mendez_et_al_2019_fr17_TrypGluC					23
B170418_12_Lumos_ML_IN_205_FOMixSEC32BS3_TrypGluC_pepSECFr17.39626.39626.3.0.dta	3	AIADTGANVVVTGGKVAD(15)-LNSKWDLRR(4)	Cross-Linked	BS3	null	1.44e-05	0.0126	sp|P50990|TCPQ_HUMAN (296)-sp|P50990|TCPQ_HUMAN (318)/	Intra-Protein	Mendez_et_al_2019_fr17_TrypGluC					23
B170416_13_Lumos_ML_IN_205_FOMixSEC31BS3_TrypGluC_pepSECFr18.41867.41867.4.1.dta	4	AIADTGANVVVTGGKVAD(15)-LNSKWDLRR(4)	Cross-Linked	BS3	null	0.0106	0.232	sp|P50990|TCPQ_HUMAN (296)-sp|P50990|TCPQ_HUMAN (318)/	Intra-Protein	Mendez_et_al_2019_fr18_TrypGluC					23
B170416_11_Lumos_ML_IN_205_FOMixSEC31BS3_TrypGluC_pepSECFr16.39809.39809.3.0.dta	3	AIADTGANVVVTGGKVAD(15)-TKGTVLIK(2)	Cross-Linked	BS3	null	6.07e-08	7.52e-05	sp|P50990|TCPQ_HUMAN (296)-sp|P50990|TCPQ_HUMAN (254)/	Intra-Protein	Mendez_et_al_2019_fr16_TrypGluC					20
B170418_12_Lumos_ML_IN_205_FOMixSEC32BS3_TrypGluC_pepSECFr17.40208.40208.3.0.dta	3	AIADTGANVVVTGGKVAD(15)-TKGTVLIK(2)	Cross-Linked	BS3	null	1.89e-07	3.48e-06	sp|P50990|TCPQ_HUMAN (296)-sp|P50990|TCPQ_HUMAN (254)/	Intra-Protein	Mendez_et_al_2019_fr17_TrypGluC					20
B170418_12_Lumos_ML_IN_205_FOMixSEC32BS3_TrypGluC_pepSECFr17.40467.40467.3.0.dta	3	AIADTGANVVVTGGKVAD(15)-TKGTVLIK(2)	Cross-Linked	BS3	null	2.98e-06	1.72e-05	sp|P50990|TCPQ_HUMAN (296)-sp|P50990|TCPQ_HUMAN (254)/	Intra-Protein	Mendez_et_al_2019_fr17_TrypGluC					20
B170416_13_Lumos_ML_IN_205_FOMixSEC31BS3_TrypGluC_pepSECFr18.42217.42217.3.0.dta	3	AIADTGANVVVTGGKVAD(15)-TKGTVLIK(2)	Cross-Linked	BS3	null	2.22e-05	0.00923	sp|P50990|TCPQ_HUMAN (296)-sp|P50990|TCPQ_HUMAN (254)/	Intra-Protein	Mendez_et_al_2019_fr18_TrypGluC					20
B170414_03_Lumos_ML_IN_205_FOMixSEC29BS3_TrypGluC_pepSECFr17.39466.39466.3.0.dta	3	AIADTGANVVVTGGKVAD(15)-TKGTVLIK(2)	Cross-Linked	BS3	null	3.2e-05	3.41e-07	sp|P50990|TCPQ_HUMAN (296)-sp|P50990|TCPQ_HUMAN (254)/	Intra-Protein	Mendez_et_al_2019_fr17_TrypGluC					20
B170414_15_Lumos_ML_IN_205_FOMixSEC30BS3_TrypGluC_pepSECFr16.27264.27264.3.0.dta	3	AIADTGANVVVTGGKVAD(15)-TKGTVLIK(2)	Cross-Linked	BS3	null	0.00105	0.000334	sp|P50990|TCPQ_HUMAN (296)-sp|P50990|TCPQ_HUMAN (254)/	Intra-Protein	Mendez_et_al_2019_fr16_TrypGluC					20
B170418_11_Lumos_ML_IN_205_FOMixSEC32BS3_TrypGluC_pepSECFr16.29070.29070.3.0.dta	3	AIADTGANVVVTGGKVAD(15)-TKGTVLIK(2)	Cross-Linked	BS3	null	0.00124	0.000208	sp|P50990|TCPQ_HUMAN (296)-sp|P50990|TCPQ_HUMAN (254)/	Intra-Protein	Mendez_et_al_2019_fr16_TrypGluC					20
B170418_13_Lumos_ML_IN_205_FOMixSEC32BS3_TrypGluC_pepSECFr18.39449.39449.3.1.dta	3	AIADTGANVVVTGGKVAD(15)-TKGTVLIK(2)	Cross-Linked	BS3	null	0.00162	0.286	sp|P50990|TCPQ_HUMAN (296)-sp|P50990|TCPQ_HUMAN (254)/	Intra-Protein	Mendez_et_al_2019_fr18_TrypGluC					20
B170416_11_Lumos_ML_IN_205_FOMixSEC31BS3_TrypGluC_pepSECFr16.39780.39780.3.3.dta	3	AIADTGANVVVTGGKVAD(15)-TKGTVLIK(2)	Cross-Linked	BS3	null	0.0036	0.468	sp|P50990|TCPQ_HUMAN (296)-sp|P50990|TCPQ_HUMAN (254)/	Intra-Protein	Mendez_et_al_2019_fr16_TrypGluC					20
B170414_16_Lumos_ML_IN_205_FOMixSEC30BS3_TrypGluC_pepSECFr17.37884.37884.3.0.dta	3	AIADTGANVVVTGGKVAD(15)-TKGTVLIK(2)	Cross-Linked	BS3	null	0.00413	0.00137	sp|P50990|TCPQ_HUMAN (296)-sp|P50990|TCPQ_HUMAN (254)/	Intra-Protein	Mendez_et_al_2019_fr17_TrypGluC					20
B170414_17_Lumos_ML_IN_205_FOMixSEC30BS3_TrypGluC_pepSECFr18.42290.42290.3.0.dta	3	AIADTGANVVVTGGKVAD(15)-TKGTVLIK(2)	Cross-Linked	BS3	null	0.0166	0.000386	sp|P50990|TCPQ_HUMAN (296)-sp|P50990|TCPQ_HUMAN (254)/	Intra-Protein	Mendez_et_al_2019_fr18_TrypGluC					20
B170418_11_Lumos_ML_IN_205_FOMixSEC32BS3_TrypGluC_pepSECFr16.29062.29062.3.0.dta	3	AIADTGANVVVTGGKVAD(15)-TKGTVLIK(2)	Cross-Linked	BS3	null	0.0222	0.119	sp|P50990|TCPQ_HUMAN (296)-sp|P50990|TCPQ_HUMAN (254)/	Intra-Protein	Mendez_et_al_2019_fr16_TrypGluC					20
B170414_16_Lumos_ML_IN_205_FOMixSEC30BS3_TrypGluC_pepSECFr17.38124.38124.3.0.dta	3	AIADTGANVVVTGGKVAD(15)-TKGTVLIK(2)	Cross-Linked	BS3	null	0.068	0.0819	sp|P50990|TCPQ_HUMAN (296)-sp|P50990|TCPQ_HUMAN (254)/	Intra-Protein	Mendez_et_al_2019_fr17_TrypGluC					20
B170414_17_Lumos_ML_IN_205_FOMixSEC30BS3_TrypGluC_pepSECFr18.42390.42390.3.0.dta	3	AIADTGANVVVTGGKVAD(15)-TKGTVLIK(2)	Cross-Linked	BS3	null	0.0736	0.072	sp|P50990|TCPQ_HUMAN (296)-sp|P50990|TCPQ_HUMAN (254)/	Intra-Protein	Mendez_et_al_2019_fr18_TrypGluC					20
B170414_03_Lumos_ML_IN_205_FOMixSEC29BS3_TrypGluC_pepSECFr17.39592.39592.3.0.dta	3	AIADTGANVVVTGGKVAD(15)-TKGTVLIK(2)	Cross-Linked	BS3	null	1	0.0604	sp|P50990|TCPQ_HUMAN (296)-sp|P50990|TCPQ_HUMAN (254)/	Intra-Protein	Mendez_et_al_2019_fr17_TrypGluC					20
2020_03_15_15_DSS_Tub_IP_P4.22676.22676.4.0.dta	4	GRMSMKEVDEQMLNVQNK(6)-GRMSMKEVDEQMLNVQNK(6)	Cross-Linked	DSS	Oxidation[M](3);Oxidation[M](5);Oxidation[M](24);Oxidation[M](26)	0.476	0.3	sp|P07437|TBB5_HUMAN (324)-sp|P07437|TBB5_HUMAN (324)/sp|P07437|TBB5_HUMAN (324)-sp|Q9BVA1|TBB2B_HUMAN (324)/sp|P07437|TBB5_HUMAN (324)-sp|Q13885|TBB2A_HUMAN (324)/sp|P07437|TBB5_HUMAN (324)-sp|P68371|TBB4B_HUMAN (324)/sp|Q9BVA1|TBB2B_HUMAN (324)-sp|P07437|TBB5_HUMAN (324)/sp|Q9BVA1|TBB2B_HUMAN (324)-sp|Q9BVA1|TBB2B_HUMAN (324)/sp|Q9BVA1|TBB2B_HUMAN (324)-sp|Q13885|TBB2A_HUMAN (324)/sp|Q9BVA1|TBB…	Inter-Protein	Zamel_et_al_2021_TUB_IP					#VALUE!
B170323_14_Lumos_ML_IN_205_FOMixSEC31BS3_Tryp_pepSECFr16.67070.67070.5.1.dta	5	AIADTGANVVVTGGKVADMALHYANK(15)-IAVYSCPFDGMITETKGTVLIK(16)	Cross-Linked	BS3	Carbamidomethyl[C](35)	0.019	0.262	sp|P50990|TCPQ_HUMAN (296)-sp|P50990|TCPQ_HUMAN (254)/	Intra-Protein	Mendez_et_al_2019_fr16_trypsin					20
B170323_14_Lumos_ML_IN_205_FOMixSEC31BS3_Tryp_pepSECFr16.67139.67139.4.0.dta	4	AIADTGANVVVTGGKVADMALHYANK(15)-IAVYSCPFDGMITETKGTVLIK(16)	Cross-Linked	BS3	Carbamidomethyl[C](35)	1	0.000947	sp|P50990|TCPQ_HUMAN (296)-sp|P50990|TCPQ_HUMAN (254)/	Intra-Protein	Mendez_et_al_2019_fr16_trypsin					20
2020_12_16_06_DSS_CCT_IP_NCE26_P4.20875.20875.5.0.dta	5	AIADTGANVVVTGGKVADMALHYANK(15)-LNSKWDLR(4)	Cross-Linked	DSS	null	5.72e-06	3.76e-06	sp|P50990|TCPQ_HUMAN (296)-sp|P50990|TCPQ_HUMAN (318)/	Intra-Protein	Zamel_et_al_2021_CCT_NCE26					23
2020_12_16_07_DSS_CCT_IP_Stepped_P4.21284.21284.5.0.dta	5	AIADTGANVVVTGGKVADMALHYANK(15)-LNSKWDLR(4)	Cross-Linked	DSS	null	3.74e-05	6.64e-08	sp|P50990|TCPQ_HUMAN (296)-sp|P50990|TCPQ_HUMAN (318)/	Intra-Protein	Zamel_et_al_2021_stepped_IP					23
2020_12_16_06_DSS_CCT_IP_NCE26_P4.20863.20863.5.0.dta	5	AIADTGANVVVTGGKVADMALHYANK(15)-LNSKWDLR(4)	Cross-Linked	DSS	null	0.000505	0.413	sp|P50990|TCPQ_HUMAN (296)-sp|P50990|TCPQ_HUMAN (318)/	Intra-Protein	Zamel_et_al_2021_CCT_NCE26					23
B170323_14_Lumos_ML_IN_205_FOMixSEC31BS3_Tryp_pepSECFr16.50175.50175.6.0.dta	6	AIADTGANVVVTGGKVADMALHYANK(15)-LNSKWDLRR(4)	Cross-Linked	BS3	null	0.000616	0.299	sp|P50990|TCPQ_HUMAN (296)-sp|P50990|TCPQ_HUMAN (318)/	Intra-Protein	Mendez_et_al_2019_fr16_trypsin					23
B170323_14_Lumos_ML_IN_205_FOMixSEC31BS3_Tryp_pepSECFr16.50145.50145.5.0.dta	5	AIADTGANVVVTGGKVADMALHYANK(15)-LNSKWDLRR(4)	Cross-Linked	BS3	null	0.00338	0.801	sp|P50990|TCPQ_HUMAN (296)-sp|P50990|TCPQ_HUMAN (318)/	Intra-Protein	Mendez_et_al_2019_fr16_trypsin					23
B170323_15_Lumos_ML_IN_205_FOMixSEC31BS3_Tryp_pepSECFr17.59708.59708.5.0.dta	5	AIADTGANVVVTGGKVADMALHYANK(15)-LNSKWDLRR(4)	Cross-Linked	BS3	null	0.00604	0.174	sp|P50990|TCPQ_HUMAN (296)-sp|P50990|TCPQ_HUMAN (318)/	Intra-Protein	Mendez_et_al_2019_fr17_trypsin					23
B170323_15_Lumos_ML_IN_205_FOMixSEC31BS3_Tryp_pepSECFr17.59749.59749.5.0.dta	5	AIADTGANVVVTGGKVADMALHYANK(15)-LNSKWDLRR(4)	Cross-Linked	BS3	null	0.00676	0.0481	sp|P50990|TCPQ_HUMAN (296)-sp|P50990|TCPQ_HUMAN (318)/	Intra-Protein	Mendez_et_al_2019_fr17_trypsin					23
2020_03_15_06_DSS_CCT_IP_p4.23490.23490.6.2.dta	6	AIADTGANVVVTGGKVADMALHYANK(15)-LNSKWDLRR(4)	Cross-Linked	DSS	null	0.0108	0.0712	sp|P50990|TCPQ_HUMAN (296)-sp|P50990|TCPQ_HUMAN (318)/	Intra-Protein	Zamel_et_al_2021_CCT_IP					23
B170323_14_Lumos_ML_IN_205_FOMixSEC31BS3_Tryp_pepSECFr16.50264.50264.4.0.dta	4	AIADTGANVVVTGGKVADMALHYANK(15)-LNSKWDLRR(4)	Cross-Linked	BS3	null	0.0144	0.614	sp|P50990|TCPQ_HUMAN (296)-sp|P50990|TCPQ_HUMAN (318)/	Intra-Protein	Mendez_et_al_2019_fr16_trypsin					23
B170323_14_Lumos_ML_IN_205_FOMixSEC31BS3_Tryp_pepSECFr16.50286.50286.4.0.dta	4	AIADTGANVVVTGGKVADMALHYANK(15)-LNSKWDLRR(4)	Cross-Linked	BS3	null	0.0228	0.756	sp|P50990|TCPQ_HUMAN (296)-sp|P50990|TCPQ_HUMAN (318)/	Intra-Protein	Mendez_et_al_2019_fr16_trypsin					23
B170323_10_Lumos_ML_IN_205_FOMixSEC30BS3_Tryp_pepSECFr16.52037.52037.5.0.dta	5	AIADTGANVVVTGGKVADMALHYANK(15)-LNSKWDLRR(4)	Cross-Linked	BS3	null	0.0237	0.791	sp|P50990|TCPQ_HUMAN (296)-sp|P50990|TCPQ_HUMAN (318)/	Intra-Protein	Mendez_et_al_2019_fr16_trypsin					23
B170323_14_Lumos_ML_IN_205_FOMixSEC31BS3_Tryp_pepSECFr16.50317.50317.5.0.dta	5	AIADTGANVVVTGGKVADMALHYANK(15)-LNSKWDLRR(4)	Cross-Linked	BS3	null	0.0261	0.54	sp|P50990|TCPQ_HUMAN (296)-sp|P50990|TCPQ_HUMAN (318)/	Intra-Protein	Mendez_et_al_2019_fr16_trypsin					23
B170323_18_Lumos_ML_IN_205_FOMixSEC32BS3_Tryp_pepSECFr16.52782.52782.5.0.dta	5	AIADTGANVVVTGGKVADMALHYANK(15)-LNSKWDLRR(4)	Cross-Linked	BS3	null	0.027	0.675	sp|P50990|TCPQ_HUMAN (296)-sp|P50990|TCPQ_HUMAN (318)/	Intra-Protein	Mendez_et_al_2019_fr16_trypsin					23
B170323_14_Lumos_ML_IN_205_FOMixSEC31BS3_Tryp_pepSECFr16.73896.73896.6.4.dta	6	AIADTGANVVVTGGKVADMALHYANKYNIMLVR(15)-IAVYSCPFDGMITETKGTVLIK(16)	Cross-Linked	BS3	Carbamidomethyl[C](42)	0.0111	0.378	sp|P50990|TCPQ_HUMAN (296)-sp|P50990|TCPQ_HUMAN (254)/	Intra-Protein	Mendez_et_al_2019_fr16_trypsin					20
B170323_14_Lumos_ML_IN_205_FOMixSEC31BS3_Tryp_pepSECFr16.73988.73988.5.0.dta	5	AIADTGANVVVTGGKVADMALHYANKYNIMLVR(15)-IAVYSCPFDGMITETKGTVLIK(16)	Cross-Linked	BS3	Carbamidomethyl[C](42)	1	0.0105	sp|P50990|TCPQ_HUMAN (296)-sp|P50990|TCPQ_HUMAN (254)/	Intra-Protein	Mendez_et_al_2019_fr16_trypsin					20
B170323_10_Lumos_ML_IN_205_FOMixSEC30BS3_Tryp_pepSECFr16.76735.76735.5.0.dta	5	AIADTGANVVVTGGKVADMALHYANKYNIMLVR(15)-IAVYSCPFDGMITETKGTVLIK(16)	Cross-Linked	BS3	Carbamidomethyl[C](42)	1	0.0994	sp|P50990|TCPQ_HUMAN (296)-sp|P50990|TCPQ_HUMAN (254)/	Intra-Protein	Mendez_et_al_2019_fr16_trypsin					20
B170323_10_Lumos_ML_IN_205_FOMixSEC30BS3_Tryp_pepSECFr16.69236.69236.6.2.dta	6	AIADTGANVVVTGGKVADMALHYANKYNIMLVR(15)-LNSKWDLR(4)	Cross-Linked	BS3	null	0.000804	0.5	sp|P50990|TCPQ_HUMAN (296)-sp|P50990|TCPQ_HUMAN (318)/	Intra-Protein	Mendez_et_al_2019_fr16_trypsin					23
B170323_14_Lumos_ML_IN_205_FOMixSEC31BS3_Tryp_pepSECFr16.61366.61366.7.0.dta	7	AIADTGANVVVTGGKVADMALHYANKYNIMLVR(15)-LNSKWDLRR(4)	Cross-Linked	BS3	null	0.0241	0.475	sp|P50990|TCPQ_HUMAN (296)-sp|P50990|TCPQ_HUMAN (318)/	Intra-Protein	Mendez_et_al_2019_fr16_trypsin					23
B170418_12_Lumos_ML_IN_205_FOMixSEC32BS3_TrypGluC_pepSECFr17.26560.26560.3.0.dta	3	AIKNDSVVAGGGAIE(3)-ADKVEQR(3)	Cross-Linked	BS3	null	0.0418	0.121	sp|Q99832|TCPH_HUMAN (401)-sp|Q99832|TCPH_HUMAN (148)/	Intra-Protein	Mendez_et_al_2019_fr17_TrypGluC					23
B170414_16_Lumos_ML_IN_205_FOMixSEC30BS3_TrypGluC_pepSECFr17.23976.23976.3.0.dta	3	AIKNDSVVAGGGAIE(3)-ADKVEQR(3)	Cross-Linked	BS3	null	0.098	0.0626	sp|Q99832|TCPH_HUMAN (401)-sp|Q99832|TCPH_HUMAN (148)/	Intra-Protein	Mendez_et_al_2019_fr17_TrypGluC					23
B170416_11_Lumos_ML_IN_205_FOMixSEC31BS3_TrypGluC_pepSECFr16.40739.40739.3.0.dta	3	AIKNDSVVAGGGAIE(3)-AKTCTFILR(2)	Cross-Linked	BS3	Carbamidomethyl[C](22)	0.145	0.195	sp|Q99832|TCPH_HUMAN (401)-sp|Q99832|TCPH_HUMAN (368)/	Intra-Protein	Mendez_et_al_2019_fr16_TrypGluC					2
B170418_12_Lumos_ML_IN_205_FOMixSEC32BS3_TrypGluC_pepSECFr17.32366.32366.3.0.dta	3	AIKNDSVVAGGGAIE(3)-IAVTVKK(6)	Cross-Linked	BS3	null	0.00187	0.338	sp|Q99832|TCPH_HUMAN (401)-sp|Q99832|TCPH_HUMAN (144)/	Intra-Protein	Mendez_et_al_2019_fr17_TrypGluC					23
B170414_16_Lumos_ML_IN_205_FOMixSEC30BS3_TrypGluC_pepSECFr17.29822.29822.3.0.dta	3	AIKNDSVVAGGGAIE(3)-IAVTVKK(6)	Cross-Linked	BS3	null	0.00205	0.059	sp|Q99832|TCPH_HUMAN (401)-sp|Q99832|TCPH_HUMAN (144)/	Intra-Protein	Mendez_et_al_2019_fr17_TrypGluC					23
B170416_13_Lumos_ML_IN_205_FOMixSEC31BS3_TrypGluC_pepSECFr18.35649.35649.3.0.dta	3	AIKNDSVVAGGGAIE(3)-IAVTVKK(6)	Cross-Linked	BS3	null	0.00771	0.336	sp|Q99832|TCPH_HUMAN (401)-sp|Q99832|TCPH_HUMAN (144)/	Intra-Protein	Mendez_et_al_2019_fr18_TrypGluC					23
B170414_03_Lumos_ML_IN_205_FOMixSEC29BS3_TrypGluC_pepSECFr17.31394.31394.3.0.dta	3	AIKNDSVVAGGGAIE(3)-IAVTVKK(6)	Cross-Linked	BS3	null	0.00774	0.117	sp|Q99832|TCPH_HUMAN (401)-sp|Q99832|TCPH_HUMAN (144)/	Intra-Protein	Mendez_et_al_2019_fr17_TrypGluC					23
B170414_04_Lumos_ML_IN_205_FOMixSEC29BS3_TrypGluC_pepSECFr18.36322.36322.3.0.dta	3	AIKNDSVVAGGGAIE(3)-IAVTVKK(6)	Cross-Linked	BS3	null	0.0116	0.731	sp|Q99832|TCPH_HUMAN (401)-sp|Q99832|TCPH_HUMAN (144)/	Intra-Protein	Mendez_et_al_2019_fr18_TrypGluC					23
B170414_17_Lumos_ML_IN_205_FOMixSEC30BS3_TrypGluC_pepSECFr18.35724.35724.3.0.dta	3	AIKNDSVVAGGGAIE(3)-IAVTVKK(6)	Cross-Linked	BS3	null	0.0162	0.109	sp|Q99832|TCPH_HUMAN (401)-sp|Q99832|TCPH_HUMAN (144)/	Intra-Protein	Mendez_et_al_2019_fr18_TrypGluC					23
B170418_13_Lumos_ML_IN_205_FOMixSEC32BS3_TrypGluC_pepSECFr18.33539.33539.3.0.dta	3	AIKNDSVVAGGGAIE(3)-IAVTVKK(6)	Cross-Linked	BS3	null	0.0249	0.647	sp|Q99832|TCPH_HUMAN (401)-sp|Q99832|TCPH_HUMAN (144)/	Intra-Protein	Mendez_et_al_2019_fr18_TrypGluC					23
B170416_11_Lumos_ML_IN_205_FOMixSEC31BS3_TrypGluC_pepSECFr16.31758.31758.3.0.dta	3	AIKNDSVVAGGGAIE(3)-IAVTVKK(6)	Cross-Linked	BS3	null	0.058	0.0949	sp|Q99832|TCPH_HUMAN (401)-sp|Q99832|TCPH_HUMAN (144)/	Intra-Protein	Mendez_et_al_2019_fr16_TrypGluC					23
B170416_12_Lumos_ML_IN_205_FOMixSEC31BS3_TrypGluC_pepSECFr17.21568.21568.3.0.dta	3	AIKNDSVVAGGGAIE(3)-IAVTVKK(6)	Cross-Linked	BS3	null	0.746	0.368	sp|Q99832|TCPH_HUMAN (401)-sp|Q99832|TCPH_HUMAN (144)/	Intra-Protein	Mendez_et_al_2019_fr17_TrypGluC					23
B170414_15_Lumos_ML_IN_205_FOMixSEC30BS3_TrypGluC_pepSECFr16.20769.20769.3.0.dta	3	AIKNDSVVAGGGAIE(3)-IAVTVKK(6)	Cross-Linked	BS3	null	1	0.148	sp|Q99832|TCPH_HUMAN (401)-sp|Q99832|TCPH_HUMAN (144)/	Intra-Protein	Mendez_et_al_2019_fr16_TrypGluC					23
B170416_11_Lumos_ML_IN_205_FOMixSEC31BS3_TrypGluC_pepSECFr16.37490.37490.3.0.dta	3	AIKNDSVVAGGGAIEME(3)-IAVTVKK(6)	Cross-Linked	BS3	null	0.00259	0.0443	sp|Q99832|TCPH_HUMAN (401)-sp|Q99832|TCPH_HUMAN (144)/	Intra-Protein	Mendez_et_al_2019_fr16_TrypGluC					23
B170418_11_Lumos_ML_IN_205_FOMixSEC32BS3_TrypGluC_pepSECFr16.23258.23258.3.0.dta	3	AIKNDSVVAGGGAIEME(3)-IAVTVKK(6)	Cross-Linked	BS3	Oxidation[M](16)	1	0.448	sp|Q99832|TCPH_HUMAN (401)-sp|Q99832|TCPH_HUMAN (144)/	Intra-Protein	Mendez_et_al_2019_fr16_TrypGluC					23
B170416_11_Lumos_ML_IN_205_FOMixSEC31BS3_TrypGluC_pepSECFr16.37440.37440.3.0.dta	3	AIKNDSVVAGGGAIEME(3)-IAVTVKK(6)	Cross-Linked	BS3	null	1	0.759	sp|Q99832|TCPH_HUMAN (401)-sp|Q99832|TCPH_HUMAN (144)/	Intra-Protein	Mendez_et_al_2019_fr16_TrypGluC					23
2020_12_16_06_DSS_CCT_IP_NCE26_P4.18765.18765.4.0.dta	4	AIKNDSVVAGGGAIEMELSK(3)-ADKVEQR(3)	Cross-Linked	DSS	null	0.000968	4.92e-06	sp|Q99832|TCPH_HUMAN (401)-sp|Q99832|TCPH_HUMAN (148)/	Intra-Protein	Zamel_et_al_2021_CCT_NCE26					23
2020_12_16_06_DSS_CCT_IP_NCE26_P4.18775.18775.4.0.dta	4	AIKNDSVVAGGGAIEMELSK(3)-ADKVEQR(3)	Cross-Linked	DSS	null	0.0027	3.28e-06	sp|Q99832|TCPH_HUMAN (401)-sp|Q99832|TCPH_HUMAN (148)/	Intra-Protein	Zamel_et_al_2021_CCT_NCE26					23
2020_12_16_07_DSS_CCT_IP_Stepped_P4.19242.19242.4.1.dta	4	AIKNDSVVAGGGAIEMELSK(3)-ADKVEQR(3)	Cross-Linked	DSS	null	0.0214	4.32e-08	sp|Q99832|TCPH_HUMAN (401)-sp|Q99832|TCPH_HUMAN (148)/	Intra-Protein	Zamel_et_al_2021_stepped_IP					23
B170323_14_Lumos_ML_IN_205_FOMixSEC31BS3_Tryp_pepSECFr16.45904.45904.3.0.dta	3	AIKNDSVVAGGGAIEMELSK(3)-AKTCTFILR(2)	Cross-Linked	BS3	Carbamidomethyl[C](27)	0.515	0.698	sp|Q99832|TCPH_HUMAN (401)-sp|Q99832|TCPH_HUMAN (368)/	Intra-Protein	Mendez_et_al_2019_fr16_trypsin					2
B170323_10_Lumos_ML_IN_205_FOMixSEC30BS3_Tryp_pepSECFr16.46415.46415.3.1.dta	3	AIKNDSVVAGGGAIEMELSK(3)-IKEIAVTVK(2)	Cross-Linked	BS3	null	1.48e-08	0.0464	sp|Q99832|TCPH_HUMAN (401)-sp|Q99832|TCPH_HUMAN (137)/	Intra-Protein	Mendez_et_al_2019_fr16_trypsin					10
B170323_10_Lumos_ML_IN_205_FOMixSEC30BS3_Tryp_pepSECFr16.46257.46257.3.0.dta	3	AIKNDSVVAGGGAIEMELSK(3)-IKEIAVTVK(2)	Cross-Linked	BS3	null	5.46e-08	0.0967	sp|Q99832|TCPH_HUMAN (401)-sp|Q99832|TCPH_HUMAN (137)/	Intra-Protein	Mendez_et_al_2019_fr16_trypsin					10
B170418_19_Lumos_ML_IN_205_FOMixSEC32BS3_TrypAspN_pepSECFr16.31541.31541.4.0.dta	4	AIKNDSVVAGGGAIEMELSK(3)-IKEIAVTVK(2)	Cross-Linked	BS3	Oxidation[M](16)	3.33e-05	0.00307	sp|Q99832|TCPH_HUMAN (401)-sp|Q99832|TCPH_HUMAN (137)/	Intra-Protein	Mendez_et_al_2019_fr16_TrypAspN					10
B170418_06_Lumos_ML_IN_205_FOMixSEC31BS3_TrypAspN_pepSECFr16.28094.28094.4.0.dta	4	AIKNDSVVAGGGAIEMELSK(3)-IKEIAVTVK(2)	Cross-Linked	BS3	Oxidation[M](16)	0.000548	0.633	sp|Q99832|TCPH_HUMAN (401)-sp|Q99832|TCPH_HUMAN (137)/	Intra-Protein	Mendez_et_al_2019_fr16_TrypAspN					10
B170418_19_Lumos_ML_IN_205_FOMixSEC32BS3_TrypAspN_pepSECFr16.34581.34581.4.4.dta	4	AIKNDSVVAGGGAIEMELSK(3)-IKEIAVTVK(2)	Cross-Linked	BS3	null	0.0445	0.114	sp|Q99832|TCPH_HUMAN (401)-sp|Q99832|TCPH_HUMAN (137)/	Intra-Protein	Mendez_et_al_2019_fr16_TrypAspN					10
B170323_10_Lumos_ML_IN_205_FOMixSEC30BS3_Tryp_pepSECFr16.46359.46359.3.0.dta	3	AIKNDSVVAGGGAIEMELSK(3)-IKEIAVTVK(2)	Cross-Linked	BS3	null	0.0477	0.776	sp|Q99832|TCPH_HUMAN (401)-sp|Q99832|TCPH_HUMAN (137)/	Intra-Protein	Mendez_et_al_2019_fr16_trypsin					10
B170418_19_Lumos_ML_IN_205_FOMixSEC32BS3_TrypAspN_pepSECFr16.34652.34652.4.0.dta	4	AIKNDSVVAGGGAIEMELSK(3)-IKEIAVTVK(2)	Cross-Linked	BS3	null	0.257	0.0678	sp|Q99832|TCPH_HUMAN (401)-sp|Q99832|TCPH_HUMAN (137)/	Intra-Protein	Mendez_et_al_2019_fr16_TrypAspN					10
B170323_14_Lumos_ML_IN_205_FOMixSEC31BS3_Tryp_pepSECFr16.45597.45597.3.0.dta	3	AIKNDSVVAGGGAIEMELSK(3)-IKEIAVTVK(2)	Cross-Linked	BS3	null	1	0.81	sp|Q99832|TCPH_HUMAN (401)-sp|Q99832|TCPH_HUMAN (137)/	Intra-Protein	Mendez_et_al_2019_fr16_trypsin					10
B170418_06_Lumos_ML_IN_205_FOMixSEC31BS3_TrypAspN_pepSECFr16.27922.27922.4.0.dta	4	AIKNDSVVAGGGAIEMELSK(3)-IKEIAVTVK(2)	Cross-Linked	BS3	Oxidation[M](16)	1	0.011	sp|Q99832|TCPH_HUMAN (401)-sp|Q99832|TCPH_HUMAN (137)/	Intra-Protein	Mendez_et_al_2019_fr16_TrypAspN					10
B170418_19_Lumos_ML_IN_205_FOMixSEC32BS3_TrypAspN_pepSECFr16.28127.28127.4.3.dta	4	AIKNDSVVAGGGAIEMELSK(3)-IKEIAVTVKK(9)	Cross-Linked	BS3	null	0.0656	0.103	sp|Q99832|TCPH_HUMAN (401)-sp|Q99832|TCPH_HUMAN (144)/	Intra-Protein	Mendez_et_al_2019_fr16_TrypAspN					23
B170418_19_Lumos_ML_IN_205_FOMixSEC32BS3_TrypAspN_pepSECFr16.28103.28103.4.2.dta	4	AIKNDSVVAGGGAIEMELSK(3)-IKEIAVTVKK(9)	Cross-Linked	BS3	null	0.482	0.106	sp|Q99832|TCPH_HUMAN (401)-sp|Q99832|TCPH_HUMAN (144)/	Intra-Protein	Mendez_et_al_2019_fr16_TrypAspN					23
B170323_14_Lumos_ML_IN_205_FOMixSEC31BS3_Tryp_pepSECFr16.36677.36677.4.0.dta	4	AIKNDSVVAGGGAIEMELSK(3)-IKEIAVTVKK(9)	Cross-Linked	BS3	null	1	0.135	sp|Q99832|TCPH_HUMAN (401)-sp|Q99832|TCPH_HUMAN (144)/	Intra-Protein	Mendez_et_al_2019_fr16_trypsin					23
B170323_18_Lumos_ML_IN_205_FOMixSEC32BS3_Tryp_pepSECFr16.30417.30417.4.1.dta	4	AIKNDSVVAGGGAIEMELSK(3)-KADKVEQR(1)	Cross-Linked	BS3	null	6.79e-09	0.187	sp|Q99832|TCPH_HUMAN (401)-sp|Q99832|TCPH_HUMAN (145)/	Intra-Protein	Mendez_et_al_2019_fr16_trypsin					7
B170323_10_Lumos_ML_IN_205_FOMixSEC30BS3_Tryp_pepSECFr16.29021.29021.5.0.dta	5	AIKNDSVVAGGGAIEMELSK(3)-KADKVEQR(1)	Cross-Linked	BS3	null	9.07e-09	0.00891	sp|Q99832|TCPH_HUMAN (401)-sp|Q99832|TCPH_HUMAN (145)/	Intra-Protein	Mendez_et_al_2019_fr16_trypsin					7
B170323_14_Lumos_ML_IN_205_FOMixSEC31BS3_Tryp_pepSECFr16.28677.28677.4.2.dta	4	AIKNDSVVAGGGAIEMELSK(3)-KADKVEQR(1)	Cross-Linked	BS3	null	1.41e-08	0.241	sp|Q99832|TCPH_HUMAN (401)-sp|Q99832|TCPH_HUMAN (145)/	Intra-Protein	Mendez_et_al_2019_fr16_trypsin					7
2020_03_15_06_DSS_CCT_IP_p4.19633.19633.5.0.dta	5	AIKNDSVVAGGGAIEMELSK(3)-KADKVEQR(1)	Cross-Linked	DSS	null	1.47e-07	2.44e-05	sp|Q99832|TCPH_HUMAN (401)-sp|Q99832|TCPH_HUMAN (145)/	Intra-Protein	Zamel_et_al_2021_CCT_IP					7
B170323_18_Lumos_ML_IN_205_FOMixSEC32BS3_Tryp_pepSECFr16.30424.30424.4.3.dta	4	AIKNDSVVAGGGAIEMELSK(3)-KADKVEQR(1)	Cross-Linked	BS3	null	1.8e-05	0.548	sp|Q99832|TCPH_HUMAN (401)-sp|Q99832|TCPH_HUMAN (145)/	Intra-Protein	Mendez_et_al_2019_fr16_trypsin					7
B170323_10_Lumos_ML_IN_205_FOMixSEC30BS3_Tryp_pepSECFr16.28983.28983.4.3.dta	4	AIKNDSVVAGGGAIEMELSK(3)-KADKVEQR(1)	Cross-Linked	BS3	null	0.000707	0.417	sp|Q99832|TCPH_HUMAN (401)-sp|Q99832|TCPH_HUMAN (145)/	Intra-Protein	Mendez_et_al_2019_fr16_trypsin					7
B170323_14_Lumos_ML_IN_205_FOMixSEC31BS3_Tryp_pepSECFr16.27806.27806.4.0.dta	4	AIKNDSVVAGGGAIEMELSK(3)-KADKVEQR(1)	Cross-Linked	BS3	null	0.0012	0.665	sp|Q99832|TCPH_HUMAN (401)-sp|Q99832|TCPH_HUMAN (145)/	Intra-Protein	Mendez_et_al_2019_fr16_trypsin					7
B170323_10_Lumos_ML_IN_205_FOMixSEC30BS3_Tryp_pepSECFr16.29066.29066.4.1.dta	4	AIKNDSVVAGGGAIEMELSK(3)-KADKVEQR(4)	Cross-Linked	BS3	null	1.27e-13	0.0137	sp|Q99832|TCPH_HUMAN (401)-sp|Q99832|TCPH_HUMAN (148)/	Intra-Protein	Mendez_et_al_2019_fr16_trypsin					23
B170418_19_Lumos_ML_IN_205_FOMixSEC32BS3_TrypAspN_pepSECFr16.21219.21219.4.1.dta	4	AIKNDSVVAGGGAIEMELSK(3)-KADKVEQR(4)	Cross-Linked	BS3	null	3.78e-07	0.122	sp|Q99832|TCPH_HUMAN (401)-sp|Q99832|TCPH_HUMAN (148)/	Intra-Protein	Mendez_et_al_2019_fr16_TrypAspN					23
B170323_14_Lumos_ML_IN_205_FOMixSEC31BS3_Tryp_pepSECFr16.27680.27680.4.2.dta	4	AIKNDSVVAGGGAIEMELSK(3)-KADKVEQR(4)	Cross-Linked	BS3	null	9.46e-07	0.403	sp|Q99832|TCPH_HUMAN (401)-sp|Q99832|TCPH_HUMAN (148)/	Intra-Protein	Mendez_et_al_2019_fr16_trypsin					23
B170323_14_Lumos_ML_IN_205_FOMixSEC31BS3_Tryp_pepSECFr16.28655.28655.5.0.dta	5	AIKNDSVVAGGGAIEMELSK(3)-KADKVEQR(4)	Cross-Linked	BS3	null	2.37e-06	0.418	sp|Q99832|TCPH_HUMAN (401)-sp|Q99832|TCPH_HUMAN (148)/	Intra-Protein	Mendez_et_al_2019_fr16_trypsin					23
B170323_06_Lumos_ML_IN_205_FOMixSEC29BS3_Tryp_pepSECFr16.25756.25756.4.0.dta	4	AIKNDSVVAGGGAIEMELSK(3)-KADKVEQR(4)	Cross-Linked	BS3	null	1.9e-05	0.139	sp|Q99832|TCPH_HUMAN (401)-sp|Q99832|TCPH_HUMAN (148)/	Intra-Protein	Mendez_et_al_2019_fr16_trypsin					23
B170323_06_Lumos_ML_IN_205_FOMixSEC29BS3_Tryp_pepSECFr16.24772.24772.4.0.dta	4	AIKNDSVVAGGGAIEMELSK(3)-KADKVEQR(4)	Cross-Linked	BS3	null	3.17e-05	0.28	sp|Q99832|TCPH_HUMAN (401)-sp|Q99832|TCPH_HUMAN (148)/	Intra-Protein	Mendez_et_al_2019_fr16_trypsin					23
B170323_11_Lumos_ML_IN_205_FOMixSEC30BS3_Tryp_pepSECFr17.37733.37733.4.0.dta	4	AIKNDSVVAGGGAIEMELSK(3)-KADKVEQR(4)	Cross-Linked	BS3	null	0.000189	7.26e-05	sp|Q99832|TCPH_HUMAN (401)-sp|Q99832|TCPH_HUMAN (148)/	Intra-Protein	Mendez_et_al_2019_fr17_trypsin					23
B170418_19_Lumos_ML_IN_205_FOMixSEC32BS3_TrypAspN_pepSECFr16.21206.21206.4.0.dta	4	AIKNDSVVAGGGAIEMELSK(3)-KADKVEQR(4)	Cross-Linked	BS3	null	0.000374	0.0705	sp|Q99832|TCPH_HUMAN (401)-sp|Q99832|TCPH_HUMAN (148)/	Intra-Protein	Mendez_et_al_2019_fr16_TrypAspN					23
B170323_14_Lumos_ML_IN_205_FOMixSEC31BS3_Tryp_pepSECFr16.28681.28681.4.1.dta	4	AIKNDSVVAGGGAIEMELSK(3)-KADKVEQR(4)	Cross-Linked	BS3	null	0.000601	0.812	sp|Q99832|TCPH_HUMAN (401)-sp|Q99832|TCPH_HUMAN (148)/	Intra-Protein	Mendez_et_al_2019_fr16_trypsin					23
B170323_18_Lumos_ML_IN_205_FOMixSEC32BS3_Tryp_pepSECFr16.30455.30455.4.2.dta	4	AIKNDSVVAGGGAIEMELSK(3)-KADKVEQR(4)	Cross-Linked	BS3	null	0.0471	0.571	sp|Q99832|TCPH_HUMAN (401)-sp|Q99832|TCPH_HUMAN (148)/	Intra-Protein	Mendez_et_al_2019_fr16_trypsin					23
B170323_18_Lumos_ML_IN_205_FOMixSEC32BS3_Tryp_pepSECFr16.30414.30414.5.0.dta	5	AIKNDSVVAGGGAIEMELSK(3)-KADKVEQR(4)	Cross-Linked	BS3	null	0.0513	0.59	sp|Q99832|TCPH_HUMAN (401)-sp|Q99832|TCPH_HUMAN (148)/	Intra-Protein	Mendez_et_al_2019_fr16_trypsin					23
B170323_14_Lumos_ML_IN_205_FOMixSEC31BS3_Tryp_pepSECFr16.27644.27644.5.0.dta	5	AIKNDSVVAGGGAIEMELSK(3)-KADKVEQR(4)	Cross-Linked	BS3	null	0.094	0.617	sp|Q99832|TCPH_HUMAN (401)-sp|Q99832|TCPH_HUMAN (148)/	Intra-Protein	Mendez_et_al_2019_fr16_trypsin					23
B170323_18_Lumos_ML_IN_205_FOMixSEC32BS3_Tryp_pepSECFr16.31411.31411.5.0.dta	5	AIKNDSVVAGGGAIEMELSK(3)-KADKVEQR(4)	Cross-Linked	BS3	null	0.119	0.359	sp|Q99832|TCPH_HUMAN (401)-sp|Q99832|TCPH_HUMAN (148)/	Intra-Protein	Mendez_et_al_2019_fr16_trypsin					23
B170323_06_Lumos_ML_IN_205_FOMixSEC29BS3_Tryp_pepSECFr16.24800.24800.4.0.dta	4	AIKNDSVVAGGGAIEMELSK(3)-KADKVEQR(4)	Cross-Linked	BS3	null	0.126	0.699	sp|Q99832|TCPH_HUMAN (401)-sp|Q99832|TCPH_HUMAN (148)/	Intra-Protein	Mendez_et_al_2019_fr16_trypsin					23
B170323_18_Lumos_ML_IN_205_FOMixSEC32BS3_Tryp_pepSECFr16.31451.31451.5.0.dta	5	AIKNDSVVAGGGAIEMELSK(3)-KADKVEQR(4)	Cross-Linked	BS3	null	0.164	0.46	sp|Q99832|TCPH_HUMAN (401)-sp|Q99832|TCPH_HUMAN (148)/	Intra-Protein	Mendez_et_al_2019_fr16_trypsin					23
B170418_06_Lumos_ML_IN_205_FOMixSEC31BS3_TrypAspN_pepSECFr16.36310.36310.4.0.dta	4	AKIGLIQFCLSAPK(2)-KTGCNVLLIQK(1)	Cross-Linked	BS3	Carbamidomethyl[C](9);Carbamidomethyl[C](21)	1	0.618	sp|P50991|TCPD_HUMAN (245)-sp|P50991|TCPD_HUMAN (292)/	Intra-Protein	Mendez_et_al_2019_fr16_TrypAspN					1
B170416_11_Lumos_ML_IN_205_FOMixSEC31BS3_TrypGluC_pepSECFr16.19579.19579.4.1.dta	4	AKNMMAACDPR(2)-ATGGKYVPR(5)	Cross-Linked	BS3	Carbamidomethyl[C](8)	6.28e-09	0.000904	sp|P07437|TBB5_HUMAN (297)-sp|P07437|TBB5_HUMAN (58)/sp|P07437|TBB5_HUMAN (297)-sp|P68371|TBB4B_HUMAN (58)/sp|P04350|TBB4A_HUMAN (297)-sp|P07437|TBB5_HUMAN (58)/sp|P04350|TBB4A_HUMAN (297)-sp|P68371|TBB4B_HUMAN (58)/sp|P68371|TBB4B_HUMAN (297)-sp|P07437|TBB5_HUMAN (58)/sp|P68371|TBB4B_HUMAN (297)-sp|P68371|TBB4B_HUMAN (58)/sp|Q13509|TBB3_HUMAN (297)-sp|P07437|TBB5_HUMAN (58)/sp|Q13509|TBB3_HUMAN …	Intra-Protein	Mendez_et_al_2019_fr16_TrypGluC					#VALUE!
B170418_13_Lumos_ML_IN_205_FOMixSEC32BS3_TrypGluC_pepSECFr18.15272.15272.3.1.dta	3	AKNMMAACDPR(2)-ATGGKYVPR(5)	Cross-Linked	BS3	Carbamidomethyl[C](8);Oxidation[M](4);Oxidation[M](5)	0.022	0.243	sp|P07437|TBB5_HUMAN (297)-sp|P07437|TBB5_HUMAN (58)/sp|P07437|TBB5_HUMAN (297)-sp|P68371|TBB4B_HUMAN (58)/sp|P04350|TBB4A_HUMAN (297)-sp|P07437|TBB5_HUMAN (58)/sp|P04350|TBB4A_HUMAN (297)-sp|P68371|TBB4B_HUMAN (58)/sp|P68371|TBB4B_HUMAN (297)-sp|P07437|TBB5_HUMAN (58)/sp|P68371|TBB4B_HUMAN (297)-sp|P68371|TBB4B_HUMAN (58)/sp|Q13509|TBB3_HUMAN (297)-sp|P07437|TBB5_HUMAN (58)/sp|Q13509|TBB3_HUMAN …	Intra-Protein	Mendez_et_al_2019_fr18_TrypGluC					#VALUE!
B170418_12_Lumos_ML_IN_205_FOMixSEC32BS3_TrypGluC_pepSECFr17.26530.26530.4.0.dta	4	AKNMMAACDPR(2)-KLAVNMVPFPR(1)	Cross-Linked	BS3	Carbamidomethyl[C](8);Oxidation[M](4);Oxidation[M](5);Oxidation[M](20)	0.00157	0.383	sp|P07437|TBB5_HUMAN (297)-sp|P07437|TBB5_HUMAN (252)/sp|P07437|TBB5_HUMAN (297)-sp|Q9BVA1|TBB2B_HUMAN (252)/sp|P07437|TBB5_HUMAN (297)-sp|Q13885|TBB2A_HUMAN (252)/sp|P07437|TBB5_HUMAN (297)-sp|Q9H4B7|TBB1_HUMAN (252)/sp|P07437|TBB5_HUMAN (297)-sp|P04350|TBB4A_HUMAN (252)/sp|P07437|TBB5_HUMAN (297)-sp|P68371|TBB4B_HUMAN (252)/sp|P07437|TBB5_HUMAN (297)-sp|Q13509|TBB3_HUMAN (252)/sp|P07437|TBB5_HU…	Intra-Protein	Mendez_et_al_2019_fr17_TrypGluC					#VALUE!
B170418_07_Lumos_ML_IN_205_FOMixSEC31BS3_TrypAspN_pepSECFr17.66119.66119.3.0.dta	3	AKRRNMER(2)-IIELKR(5)	Cross-Linked	BS3	null	1	0.698	sp|P40227|TCPZ_HUMAN (317)-sp|P40227|TCPZ_HUMAN (278)/sp|Q92526|TCPW_HUMAN (317)-sp|P40227|TCPZ_HUMAN (278)/	Intra-Protein	Mendez_et_al_2019_fr17_TrypAspN					1
B170414_04_Lumos_ML_IN_205_FOMixSEC29BS3_TrypGluC_pepSECFr18.28858.28858.4.0.dta	4	AKTCTFILR(2)-ADKVEQR(3)	Cross-Linked	BS3	Carbamidomethyl[C](4)	8.89e-13	1.05e-05	sp|Q99832|TCPH_HUMAN (368)-sp|Q99832|TCPH_HUMAN (148)/	Intra-Protein	Mendez_et_al_2019_fr18_TrypGluC					57
B170418_07_Lumos_ML_IN_205_FOMixSEC31BS3_TrypAspN_pepSECFr17.21091.21091.4.0.dta	4	AKTCTFILR(2)-ADKVEQR(3)	Cross-Linked	BS3	Carbamidomethyl[C](4)	2.2e-10	0.000149	sp|Q99832|TCPH_HUMAN (368)-sp|Q99832|TCPH_HUMAN (148)/	Intra-Protein	Mendez_et_al_2019_fr17_TrypAspN					57
B170416_13_Lumos_ML_IN_205_FOMixSEC31BS3_TrypGluC_pepSECFr18.27484.27484.3.0.dta	3	AKTCTFILR(2)-ADKVEQR(3)	Cross-Linked	BS3	Carbamidomethyl[C](4)	9.86e-10	0.000249	sp|Q99832|TCPH_HUMAN (368)-sp|Q99832|TCPH_HUMAN (148)/	Intra-Protein	Mendez_et_al_2019_fr18_TrypGluC					57
B170414_17_Lumos_ML_IN_205_FOMixSEC30BS3_TrypGluC_pepSECFr18.27440.27440.4.0.dta	4	AKTCTFILR(2)-ADKVEQR(3)	Cross-Linked	BS3	Carbamidomethyl[C](4)	4.04e-09	3.47e-06	sp|Q99832|TCPH_HUMAN (368)-sp|Q99832|TCPH_HUMAN (148)/	Intra-Protein	Mendez_et_al_2019_fr18_TrypGluC					57
B170416_11_Lumos_ML_IN_205_FOMixSEC31BS3_TrypGluC_pepSECFr16.22606.22606.4.0.dta	4	AKTCTFILR(2)-ADKVEQR(3)	Cross-Linked	BS3	Carbamidomethyl[C](4)	1.5e-08	0.000166	sp|Q99832|TCPH_HUMAN (368)-sp|Q99832|TCPH_HUMAN (148)/	Intra-Protein	Mendez_et_al_2019_fr16_TrypGluC					57
B170323_16_Lumos_ML_IN_205_FOMixSEC31BS3_Tryp_pepSECFr18.32814.32814.4.0.dta	4	AKTCTFILR(2)-ADKVEQR(3)	Cross-Linked	BS3	Carbamidomethyl[C](4)	5.66e-08	7.15e-20	sp|Q99832|TCPH_HUMAN (368)-sp|Q99832|TCPH_HUMAN (148)/	Intra-Protein	Mendez_et_al_2019_fr18_trypsin					57
B170414_11_Lumos_ML_IN_205_FOMixSEC29BS3_TrypAspN_pepSECFr17.25889.25889.4.0.dta	4	AKTCTFILR(2)-ADKVEQR(3)	Cross-Linked	BS3	Carbamidomethyl[C](4)	1.81e-07	0.000165	sp|Q99832|TCPH_HUMAN (368)-sp|Q99832|TCPH_HUMAN (148)/	Intra-Protein	Mendez_et_al_2019_fr17_TrypAspN					57
B170323_16_Lumos_ML_IN_205_FOMixSEC31BS3_Tryp_pepSECFr18.32774.32774.4.1.dta	4	AKTCTFILR(2)-ADKVEQR(3)	Cross-Linked	BS3	Carbamidomethyl[C](4)	2.15e-07	3.41e-17	sp|Q99832|TCPH_HUMAN (368)-sp|Q99832|TCPH_HUMAN (148)/	Intra-Protein	Mendez_et_al_2019_fr18_trypsin					57
B170416_11_Lumos_ML_IN_205_FOMixSEC31BS3_TrypGluC_pepSECFr16.22546.22546.3.2.dta	3	AKTCTFILR(2)-ADKVEQR(3)	Cross-Linked	BS3	Carbamidomethyl[C](4)	4.04e-07	0.0299	sp|Q99832|TCPH_HUMAN (368)-sp|Q99832|TCPH_HUMAN (148)/	Intra-Protein	Mendez_et_al_2019_fr16_TrypGluC					57
B170418_13_Lumos_ML_IN_205_FOMixSEC32BS3_TrypGluC_pepSECFr18.26264.26264.3.0.dta	3	AKTCTFILR(2)-ADKVEQR(3)	Cross-Linked	BS3	Carbamidomethyl[C](4)	4.59e-07	0.0108	sp|Q99832|TCPH_HUMAN (368)-sp|Q99832|TCPH_HUMAN (148)/	Intra-Protein	Mendez_et_al_2019_fr18_TrypGluC					57
B170323_12_Lumos_ML_IN_205_FOMixSEC30BS3_Tryp_pepSECFr18.32137.32137.4.0.dta	4	AKTCTFILR(2)-ADKVEQR(3)	Cross-Linked	BS3	Carbamidomethyl[C](4)	5.85e-06	7.4e-16	sp|Q99832|TCPH_HUMAN (368)-sp|Q99832|TCPH_HUMAN (148)/	Intra-Protein	Mendez_et_al_2019_fr18_trypsin					57
B170418_08_Lumos_ML_IN_205_FOMixSEC31BS3_TrypAspN_pepSECFr18.27117.27117.4.0.dta	4	AKTCTFILR(2)-ADKVEQR(3)	Cross-Linked	BS3	Carbamidomethyl[C](4)	9.77e-06	0.000412	sp|Q99832|TCPH_HUMAN (368)-sp|Q99832|TCPH_HUMAN (148)/	Intra-Protein	Mendez_et_al_2019_fr18_TrypAspN					57
B170416_13_Lumos_ML_IN_205_FOMixSEC31BS3_TrypGluC_pepSECFr18.27447.27447.4.0.dta	4	AKTCTFILR(2)-ADKVEQR(3)	Cross-Linked	BS3	Carbamidomethyl[C](4)	1.28e-05	3.41e-05	sp|Q99832|TCPH_HUMAN (368)-sp|Q99832|TCPH_HUMAN (148)/	Intra-Protein	Mendez_et_al_2019_fr18_TrypGluC					57
B170414_03_Lumos_ML_IN_205_FOMixSEC29BS3_TrypGluC_pepSECFr17.22158.22158.4.0.dta	4	AKTCTFILR(2)-ADKVEQR(3)	Cross-Linked	BS3	Carbamidomethyl[C](4)	1.37e-05	0.225	sp|Q99832|TCPH_HUMAN (368)-sp|Q99832|TCPH_HUMAN (148)/	Intra-Protein	Mendez_et_al_2019_fr17_TrypGluC					57
B170414_03_Lumos_ML_IN_205_FOMixSEC29BS3_TrypGluC_pepSECFr17.22040.22040.4.3.dta	4	AKTCTFILR(2)-ADKVEQR(3)	Cross-Linked	BS3	Carbamidomethyl[C](4)	1.51e-05	0.000278	sp|Q99832|TCPH_HUMAN (368)-sp|Q99832|TCPH_HUMAN (148)/	Intra-Protein	Mendez_et_al_2019_fr17_TrypGluC					57
B170418_08_Lumos_ML_IN_205_FOMixSEC31BS3_TrypAspN_pepSECFr18.27127.27127.3.2.dta	3	AKTCTFILR(2)-ADKVEQR(3)	Cross-Linked	BS3	Carbamidomethyl[C](4)	0.000102	0.41	sp|Q99832|TCPH_HUMAN (368)-sp|Q99832|TCPH_HUMAN (148)/	Intra-Protein	Mendez_et_al_2019_fr18_TrypAspN					57
B170323_11_Lumos_ML_IN_205_FOMixSEC30BS3_Tryp_pepSECFr17.31714.31714.4.0.dta	4	AKTCTFILR(2)-ADKVEQR(3)	Cross-Linked	BS3	Carbamidomethyl[C](4)	0.000398	6.91e-07	sp|Q99832|TCPH_HUMAN (368)-sp|Q99832|TCPH_HUMAN (148)/	Intra-Protein	Mendez_et_al_2019_fr17_trypsin					57
B170414_12_Lumos_ML_IN_205_FOMixSEC29BS3_TrypAspN_pepSECFr18.27529.27529.4.3.dta	4	AKTCTFILR(2)-ADKVEQR(3)	Cross-Linked	BS3	Carbamidomethyl[C](4)	0.00912	0.105	sp|Q99832|TCPH_HUMAN (368)-sp|Q99832|TCPH_HUMAN (148)/	Intra-Protein	Mendez_et_al_2019_fr18_TrypAspN					57
B170418_07_Lumos_ML_IN_205_FOMixSEC31BS3_TrypAspN_pepSECFr17.16148.16148.4.0.dta	4	AKTCTFILR(2)-ADKVEQRK(3)	Cross-Linked	BS3	Carbamidomethyl[C](4)	0.000309	0.694	sp|Q99832|TCPH_HUMAN (368)-sp|Q99832|TCPH_HUMAN (148)/	Intra-Protein	Mendez_et_al_2019_fr17_TrypAspN					57
B170418_07_Lumos_ML_IN_205_FOMixSEC31BS3_TrypAspN_pepSECFr17.22679.22679.4.0.dta	4	AKTCTFILR(2)-DKVEQR(2)	Cross-Linked	BS3	Carbamidomethyl[C](4)	1.74e-09	8.97e-05	sp|Q99832|TCPH_HUMAN (368)-sp|Q99832|TCPH_HUMAN (148)/	Intra-Protein	Mendez_et_al_2019_fr17_TrypAspN					57
B170418_08_Lumos_ML_IN_205_FOMixSEC31BS3_TrypAspN_pepSECFr18.28830.28830.3.0.dta	3	AKTCTFILR(2)-DKVEQR(2)	Cross-Linked	BS3	Carbamidomethyl[C](4)	7.12e-08	0.000347	sp|Q99832|TCPH_HUMAN (368)-sp|Q99832|TCPH_HUMAN (148)/	Intra-Protein	Mendez_et_al_2019_fr18_TrypAspN					57
B170418_20_Lumos_ML_IN_205_FOMixSEC32BS3_TrypAspN_pepSECFr17.26080.26080.3.0.dta	3	AKTCTFILR(2)-DKVEQR(2)	Cross-Linked	BS3	Carbamidomethyl[C](4)	1.74e-06	0.812	sp|Q99832|TCPH_HUMAN (368)-sp|Q99832|TCPH_HUMAN (148)/	Intra-Protein	Mendez_et_al_2019_fr17_TrypAspN					57
B170414_11_Lumos_ML_IN_205_FOMixSEC29BS3_TrypAspN_pepSECFr17.27720.27720.4.1.dta	4	AKTCTFILR(2)-DKVEQR(2)	Cross-Linked	BS3	Carbamidomethyl[C](4)	2.49e-06	0.0204	sp|Q99832|TCPH_HUMAN (368)-sp|Q99832|TCPH_HUMAN (148)/	Intra-Protein	Mendez_et_al_2019_fr17_TrypAspN					57
B170416_08_Lumos_ML_IN_205_FOMixSEC30BS3_TrypAspN_pepSECFr18.26483.26483.4.1.dta	4	AKTCTFILR(2)-DKVEQR(2)	Cross-Linked	BS3	Carbamidomethyl[C](4)	6.01e-06	0.0265	sp|Q99832|TCPH_HUMAN (368)-sp|Q99832|TCPH_HUMAN (148)/	Intra-Protein	Mendez_et_al_2019_fr18_TrypAspN					57
B170418_07_Lumos_ML_IN_205_FOMixSEC31BS3_TrypAspN_pepSECFr17.22684.22684.3.0.dta	3	AKTCTFILR(2)-DKVEQR(2)	Cross-Linked	BS3	Carbamidomethyl[C](4)	1.02e-05	0.00497	sp|Q99832|TCPH_HUMAN (368)-sp|Q99832|TCPH_HUMAN (148)/	Intra-Protein	Mendez_et_al_2019_fr17_TrypAspN					57
B170418_08_Lumos_ML_IN_205_FOMixSEC31BS3_TrypAspN_pepSECFr18.28815.28815.4.0.dta	4	AKTCTFILR(2)-DKVEQR(2)	Cross-Linked	BS3	Carbamidomethyl[C](4)	1.71e-05	8.66e-06	sp|Q99832|TCPH_HUMAN (368)-sp|Q99832|TCPH_HUMAN (148)/	Intra-Protein	Mendez_et_al_2019_fr18_TrypAspN					57
B170416_08_Lumos_ML_IN_205_FOMixSEC30BS3_TrypAspN_pepSECFr18.26372.26372.4.0.dta	4	AKTCTFILR(2)-DKVEQR(2)	Cross-Linked	BS3	Carbamidomethyl[C](4)	2.59e-05	0.000965	sp|Q99832|TCPH_HUMAN (368)-sp|Q99832|TCPH_HUMAN (148)/	Intra-Protein	Mendez_et_al_2019_fr18_TrypAspN					57
B170414_11_Lumos_ML_IN_205_FOMixSEC29BS3_TrypAspN_pepSECFr17.27589.27589.4.0.dta	4	AKTCTFILR(2)-DKVEQR(2)	Cross-Linked	BS3	Carbamidomethyl[C](4)	4.2e-05	6.84e-05	sp|Q99832|TCPH_HUMAN (368)-sp|Q99832|TCPH_HUMAN (148)/	Intra-Protein	Mendez_et_al_2019_fr17_TrypAspN					57
B170414_10_Lumos_ML_IN_205_FOMixSEC29BS3_TrypAspN_pepSECFr16.17609.17609.3.0.dta	3	AKTCTFILR(2)-DKVEQR(2)	Cross-Linked	BS3	Carbamidomethyl[C](4)	0.000352	6.55e-08	sp|Q99832|TCPH_HUMAN (368)-sp|Q99832|TCPH_HUMAN (148)/	Intra-Protein	Mendez_et_al_2019_fr16_TrypAspN					57
B170416_08_Lumos_ML_IN_205_FOMixSEC30BS3_TrypAspN_pepSECFr18.26367.26367.3.0.dta	3	AKTCTFILR(2)-DKVEQR(2)	Cross-Linked	BS3	Carbamidomethyl[C](4)	0.000877	0.00639	sp|Q99832|TCPH_HUMAN (368)-sp|Q99832|TCPH_HUMAN (148)/	Intra-Protein	Mendez_et_al_2019_fr18_TrypAspN					57
B170414_11_Lumos_ML_IN_205_FOMixSEC29BS3_TrypAspN_pepSECFr17.27665.27665.3.0.dta	3	AKTCTFILR(2)-DKVEQR(2)	Cross-Linked	BS3	Carbamidomethyl[C](4)	0.0665	0.133	sp|Q99832|TCPH_HUMAN (368)-sp|Q99832|TCPH_HUMAN (148)/	Intra-Protein	Mendez_et_al_2019_fr17_TrypAspN					57
B170414_11_Lumos_ML_IN_205_FOMixSEC29BS3_TrypAspN_pepSECFr17.27629.27629.3.1.dta	3	AKTCTFILR(2)-DKVEQR(2)	Cross-Linked	BS3	Carbamidomethyl[C](4)	0.118	0.278	sp|Q99832|TCPH_HUMAN (368)-sp|Q99832|TCPH_HUMAN (148)/	Intra-Protein	Mendez_et_al_2019_fr17_TrypAspN					57
B170418_08_Lumos_ML_IN_205_FOMixSEC31BS3_TrypAspN_pepSECFr18.28924.28924.4.1.dta	4	AKTCTFILR(2)-DKVEQR(2)	Cross-Linked	BS3	Carbamidomethyl[C](4)	0.832	0.754	sp|Q99832|TCPH_HUMAN (368)-sp|Q99832|TCPH_HUMAN (148)/	Intra-Protein	Mendez_et_al_2019_fr18_TrypAspN					57
B170416_08_Lumos_ML_IN_205_FOMixSEC30BS3_TrypAspN_pepSECFr18.20723.20723.4.1.dta	4	AKTCTFILR(2)-DKVEQRK(2)	Cross-Linked	BS3	Carbamidomethyl[C](4)	0.00134	0.102	sp|Q99832|TCPH_HUMAN (368)-sp|Q99832|TCPH_HUMAN (148)/	Intra-Protein	Mendez_et_al_2019_fr18_TrypAspN					57
B170416_08_Lumos_ML_IN_205_FOMixSEC30BS3_TrypAspN_pepSECFr18.20697.20697.4.0.dta	4	AKTCTFILR(2)-DKVEQRK(2)	Cross-Linked	BS3	Carbamidomethyl[C](4)	0.00415	0.208	sp|Q99832|TCPH_HUMAN (368)-sp|Q99832|TCPH_HUMAN (148)/	Intra-Protein	Mendez_et_al_2019_fr18_TrypAspN					57
B170416_11_Lumos_ML_IN_205_FOMixSEC31BS3_TrypGluC_pepSECFr16.28987.28987.3.0.dta	3	AKTCTFILR(2)-IAVTVKK(6)	Cross-Linked	BS3	Carbamidomethyl[C](4)	1.4e-07	0.0268	sp|Q99832|TCPH_HUMAN (368)-sp|Q99832|TCPH_HUMAN (144)/	Intra-Protein	Mendez_et_al_2019_fr16_TrypGluC					6
B170416_11_Lumos_ML_IN_205_FOMixSEC31BS3_TrypGluC_pepSECFr16.28961.28961.4.0.dta	4	AKTCTFILR(2)-IAVTVKK(6)	Cross-Linked	BS3	Carbamidomethyl[C](4)	0.00043	0.0403	sp|Q99832|TCPH_HUMAN (368)-sp|Q99832|TCPH_HUMAN (144)/	Intra-Protein	Mendez_et_al_2019_fr16_TrypGluC					6
B170416_11_Lumos_ML_IN_205_FOMixSEC31BS3_TrypGluC_pepSECFr16.28984.28984.4.0.dta	4	AKTCTFILR(2)-IAVTVKK(6)	Cross-Linked	BS3	Carbamidomethyl[C](4)	0.000887	0.00913	sp|Q99832|TCPH_HUMAN (368)-sp|Q99832|TCPH_HUMAN (144)/	Intra-Protein	Mendez_et_al_2019_fr16_TrypGluC					6
B170414_17_Lumos_ML_IN_205_FOMixSEC30BS3_TrypGluC_pepSECFr18.33152.33152.4.1.dta	4	AKTCTFILR(2)-IAVTVKK(6)	Cross-Linked	BS3	Carbamidomethyl[C](4)	0.0195	0.0968	sp|Q99832|TCPH_HUMAN (368)-sp|Q99832|TCPH_HUMAN (144)/	Intra-Protein	Mendez_et_al_2019_fr18_TrypGluC					6
B170416_11_Lumos_ML_IN_205_FOMixSEC31BS3_TrypGluC_pepSECFr16.28975.28975.4.0.dta	4	AKTCTFILR(2)-IAVTVKK(6)	Cross-Linked	BS3	Carbamidomethyl[C](4)	0.077	0.0741	sp|Q99832|TCPH_HUMAN (368)-sp|Q99832|TCPH_HUMAN (144)/	Intra-Protein	Mendez_et_al_2019_fr16_TrypGluC					6
B170414_17_Lumos_ML_IN_205_FOMixSEC30BS3_TrypGluC_pepSECFr18.33176.33176.4.3.dta	4	AKTCTFILR(2)-IAVTVKK(6)	Cross-Linked	BS3	Carbamidomethyl[C](4)	0.0813	0.406	sp|Q99832|TCPH_HUMAN (368)-sp|Q99832|TCPH_HUMAN (144)/	Intra-Protein	Mendez_et_al_2019_fr18_TrypGluC					6
B170416_13_Lumos_ML_IN_205_FOMixSEC31BS3_TrypGluC_pepSECFr18.27404.27404.3.0.dta	3	AKTCTFILR(2)-KADKVE(4)	Cross-Linked	BS3	Carbamidomethyl[C](4)	0.0135	0.288	sp|Q99832|TCPH_HUMAN (368)-sp|Q99832|TCPH_HUMAN (148)/	Intra-Protein	Mendez_et_al_2019_fr18_TrypGluC					57
B170416_11_Lumos_ML_IN_205_FOMixSEC31BS3_TrypGluC_pepSECFr16.22540.22540.4.0.dta	4	AKTCTFILR(2)-KADKVE(4)	Cross-Linked	BS3	Carbamidomethyl[C](4)	0.761	0.0963	sp|Q99832|TCPH_HUMAN (368)-sp|Q99832|TCPH_HUMAN (148)/	Intra-Protein	Mendez_et_al_2019_fr16_TrypGluC					57
B170323_12_Lumos_ML_IN_205_FOMixSEC30BS3_Tryp_pepSECFr18.27307.27307.4.0.dta	4	AKTCTFILR(2)-KADKVEQR(1)	Cross-Linked	BS3	Carbamidomethyl[C](4)	8.99e-09	7.28e-17	sp|Q99832|TCPH_HUMAN (368)-sp|Q99832|TCPH_HUMAN (145)/	Intra-Protein	Mendez_et_al_2019_fr18_trypsin					3
XL-MS_JK-4_TR01.17332.17332.4 (intensity=174988.1807)	4	AKTCTFILR(2)-KADKVEQR(1)	Cross-Linked	BS3	Carbamidomethyl[C](4)	1	1.54e-06	sp|Q99832|TCPH_HUMAN (368)-sp|Q99832|TCPH_HUMAN (145)/	Intra-Protein	This study					3
B170418_20_Lumos_ML_IN_205_FOMixSEC32BS3_TrypAspN_pepSECFr17.19062.19062.4.0.dta	4	AKTCTFILR(2)-KADKVEQR(4)	Cross-Linked	BS3	Carbamidomethyl[C](4)	1.52e-18	0.00307	sp|Q99832|TCPH_HUMAN (368)-sp|Q99832|TCPH_HUMAN (148)/	Intra-Protein	Mendez_et_al_2019_fr17_TrypAspN					57
B170323_16_Lumos_ML_IN_205_FOMixSEC31BS3_Tryp_pepSECFr18.27733.27733.3.0.dta	3	AKTCTFILR(2)-KADKVEQR(4)	Cross-Linked	BS3	Carbamidomethyl[C](4)	3.11e-15	4.44e-25	sp|Q99832|TCPH_HUMAN (368)-sp|Q99832|TCPH_HUMAN (148)/	Intra-Protein	Mendez_et_al_2019_fr18_trypsin					57
B170323_11_Lumos_ML_IN_205_FOMixSEC30BS3_Tryp_pepSECFr17.25857.25857.3.0.dta	3	AKTCTFILR(2)-KADKVEQR(4)	Cross-Linked	BS3	Carbamidomethyl[C](4)	4.58e-13	2.01e-08	sp|Q99832|TCPH_HUMAN (368)-sp|Q99832|TCPH_HUMAN (148)/	Intra-Protein	Mendez_et_al_2019_fr17_trypsin					57
B170323_12_Lumos_ML_IN_205_FOMixSEC30BS3_Tryp_pepSECFr18.27311.27311.3.0.dta	3	AKTCTFILR(2)-KADKVEQR(4)	Cross-Linked	BS3	Carbamidomethyl[C](4)	1.98e-12	2.48e-11	sp|Q99832|TCPH_HUMAN (368)-sp|Q99832|TCPH_HUMAN (148)/	Intra-Protein	Mendez_et_al_2019_fr18_trypsin					57
B170323_18_Lumos_ML_IN_205_FOMixSEC32BS3_Tryp_pepSECFr16.20605.20605.4.0.dta	4	AKTCTFILR(2)-KADKVEQR(4)	Cross-Linked	BS3	Carbamidomethyl[C](4)	2.24e-12	0.00108	sp|Q99832|TCPH_HUMAN (368)-sp|Q99832|TCPH_HUMAN (148)/	Intra-Protein	Mendez_et_al_2019_fr16_trypsin					57
B170323_15_Lumos_ML_IN_205_FOMixSEC31BS3_Tryp_pepSECFr17.25628.25628.3.0.dta	3	AKTCTFILR(2)-KADKVEQR(4)	Cross-Linked	BS3	Carbamidomethyl[C](4)	3.56e-10	0.000113	sp|Q99832|TCPH_HUMAN (368)-sp|Q99832|TCPH_HUMAN (148)/	Intra-Protein	Mendez_et_al_2019_fr17_trypsin					57
B170323_12_Lumos_ML_IN_205_FOMixSEC30BS3_Tryp_pepSECFr18.27299.27299.3.0.dta	3	AKTCTFILR(2)-KADKVEQR(4)	Cross-Linked	BS3	Carbamidomethyl[C](4)	1.73e-09	1.43e-09	sp|Q99832|TCPH_HUMAN (368)-sp|Q99832|TCPH_HUMAN (148)/	Intra-Protein	Mendez_et_al_2019_fr18_trypsin					57
B170323_11_Lumos_ML_IN_205_FOMixSEC30BS3_Tryp_pepSECFr17.25894.25894.4.0.dta	4	AKTCTFILR(2)-KADKVEQR(4)	Cross-Linked	BS3	Carbamidomethyl[C](4)	3.78e-08	1.75e-07	sp|Q99832|TCPH_HUMAN (368)-sp|Q99832|TCPH_HUMAN (148)/	Intra-Protein	Mendez_et_al_2019_fr17_trypsin					57
B170323_15_Lumos_ML_IN_205_FOMixSEC31BS3_Tryp_pepSECFr17.25474.25474.4.0.dta	4	AKTCTFILR(2)-KADKVEQR(4)	Cross-Linked	BS3	Carbamidomethyl[C](4)	3.88e-08	7.28e-05	sp|Q99832|TCPH_HUMAN (368)-sp|Q99832|TCPH_HUMAN (148)/	Intra-Protein	Mendez_et_al_2019_fr17_trypsin					57
B170323_19_Lumos_ML_IN_205_FOMixSEC32BS3_Tryp_pepSECFr17.25151.25151.4.0.dta	4	AKTCTFILR(2)-KADKVEQR(4)	Cross-Linked	BS3	Carbamidomethyl[C](4)	1.97e-07	7.58e-16	sp|Q99832|TCPH_HUMAN (368)-sp|Q99832|TCPH_HUMAN (148)/	Intra-Protein	Mendez_et_al_2019_fr17_trypsin					57
B170323_10_Lumos_ML_IN_205_FOMixSEC30BS3_Tryp_pepSECFr16.19318.19318.3.0.dta	3	AKTCTFILR(2)-KADKVEQR(4)	Cross-Linked	BS3	Carbamidomethyl[C](4)	3.23e-07	0.00183	sp|Q99832|TCPH_HUMAN (368)-sp|Q99832|TCPH_HUMAN (148)/	Intra-Protein	Mendez_et_al_2019_fr16_trypsin					57
B170418_21_Lumos_ML_IN_205_FOMixSEC32BS3_TrypAspN_pepSECFr18.23595.23595.4.3.dta	4	AKTCTFILR(2)-KADKVEQR(4)	Cross-Linked	BS3	Carbamidomethyl[C](4)	8.95e-07	6.48e-06	sp|Q99832|TCPH_HUMAN (368)-sp|Q99832|TCPH_HUMAN (148)/	Intra-Protein	Mendez_et_al_2019_fr18_TrypAspN					57
B170323_16_Lumos_ML_IN_205_FOMixSEC31BS3_Tryp_pepSECFr18.27718.27718.3.0.dta	3	AKTCTFILR(2)-KADKVEQR(4)	Cross-Linked	BS3	Carbamidomethyl[C](4)	3.09e-06	2e-18	sp|Q99832|TCPH_HUMAN (368)-sp|Q99832|TCPH_HUMAN (148)/	Intra-Protein	Mendez_et_al_2019_fr18_trypsin					57
B170323_20_Lumos_ML_IN_205_FOMixtSEC32BS3_Tryp_pepSECFr18.25862.25862.4.1.dta	4	AKTCTFILR(2)-KADKVEQR(4)	Cross-Linked	BS3	Carbamidomethyl[C](4)	2.53e-05	0.0866	sp|Q99832|TCPH_HUMAN (368)-sp|Q99832|TCPH_HUMAN (148)/	Intra-Protein	Mendez_et_al_2019_fr18_trypsin					57
B170323_15_Lumos_ML_IN_205_FOMixSEC31BS3_Tryp_pepSECFr17.25501.25501.3.0.dta	3	AKTCTFILR(2)-KADKVEQR(4)	Cross-Linked	BS3	Carbamidomethyl[C](4)	2.73e-05	1.68e-05	sp|Q99832|TCPH_HUMAN (368)-sp|Q99832|TCPH_HUMAN (148)/	Intra-Protein	Mendez_et_al_2019_fr17_trypsin					57
B170323_16_Lumos_ML_IN_205_FOMixSEC31BS3_Tryp_pepSECFr18.27684.27684.4.2.dta	4	AKTCTFILR(2)-KADKVEQR(4)	Cross-Linked	BS3	Carbamidomethyl[C](4)	0.000116	1.06e-06	sp|Q99832|TCPH_HUMAN (368)-sp|Q99832|TCPH_HUMAN (148)/	Intra-Protein	Mendez_et_al_2019_fr18_trypsin					57
2020_03_15_06_DSS_CCT_IP_p4.17306.17306.4.0.dta	4	AKTCTFILR(2)-KADKVEQR(4)	Cross-Linked	DSS	Carbamidomethyl[C](4)	0.000802	0.0401	sp|Q99832|TCPH_HUMAN (368)-sp|Q99832|TCPH_HUMAN (148)/	Intra-Protein	Zamel_et_al_2021_CCT_IP					57
XL-MS_JK-4_TR02.17453.17453.4 (intensity=202833.5492)	4	AKTCTFILR(2)-KADKVEQR(4)	Cross-Linked	BS3	Carbamidomethyl[C](4)	1	7.77e-08	sp|Q99832|TCPH_HUMAN (368)-sp|Q99832|TCPH_HUMAN (148)/	Intra-Protein	This study					57
B170323_15_Lumos_ML_IN_205_FOMixSEC31BS3_Tryp_pepSECFr17.20690.20690.4.1.dta	4	AKTCTFILR(2)-KADKVEQRK(1)	Cross-Linked	BS3	Carbamidomethyl[C](4)	0.000173	0.291	sp|Q99832|TCPH_HUMAN (368)-sp|Q99832|TCPH_HUMAN (145)/	Intra-Protein	Mendez_et_al_2019_fr17_trypsin					3
B170323_15_Lumos_ML_IN_205_FOMixSEC31BS3_Tryp_pepSECFr17.20641.20641.5.1.dta	5	AKTCTFILR(2)-KADKVEQRK(4)	Cross-Linked	BS3	Carbamidomethyl[C](4)	1.06e-06	0.0192	sp|Q99832|TCPH_HUMAN (368)-sp|Q99832|TCPH_HUMAN (148)/	Intra-Protein	Mendez_et_al_2019_fr17_trypsin					57
B170323_10_Lumos_ML_IN_205_FOMixSEC30BS3_Tryp_pepSECFr16.15271.15271.5.0.dta	5	AKTCTFILR(2)-KADKVEQRK(4)	Cross-Linked	BS3	Carbamidomethyl[C](4)	1.93e-05	0.00758	sp|Q99832|TCPH_HUMAN (368)-sp|Q99832|TCPH_HUMAN (148)/	Intra-Protein	Mendez_et_al_2019_fr16_trypsin					57
2020_03_15_06_DSS_CCT_IP_p4.20020.20020.4.1.dta	4	AKTCTFILR(2)-VPEEDLKR(7)	Cross-Linked	DSS	Carbamidomethyl[C](4)	0.000542	0.00535	sp|Q99832|TCPH_HUMAN (368)-sp|Q99832|TCPH_HUMAN (320)/	Intra-Protein	Zamel_et_al_2021_CCT_IP					1
B170418_12_Lumos_ML_IN_205_FOMixSEC32BS3_TrypGluC_pepSECFr17.25353.25353.4.0.dta	4	HQGVMVGMGQKDSYVGDE(11)-GDVTSVKDAK(7)	Cross-Linked	BS3	Oxidation[M](5);Oxidation[M](8)	0.0221	0.368	sp|P68032|ACTC_HUMAN (52)-sp|P50990|TCPQ_HUMAN (235)/sp|P62736|ACTA_HUMAN (52)-sp|P50990|TCPQ_HUMAN (235)/sp|P68133|ACTS_HUMAN (52)-sp|P50990|TCPQ_HUMAN (235)/sp|P63267|ACTH_HUMAN (51)-sp|P50990|TCPQ_HUMAN (235)/sp|P60709|ACTB_HUMAN (50)-sp|P50990|TCPQ_HUMAN (235)/sp|P63261|ACTG_HUMAN (50)-sp|P50990|TCPQ_HUMAN (235)/	Inter-Protein	Mendez_et_al_2019_fr17_TrypGluC	TRiC-Actin/PDCL3 figure	K1	87	External surface	#VALUE!
2020_03_15_15_DSS_Tub_IP_P4.22695.22695.4.1.dta	4	TKRTIQFVDWCPTGFK(2)-RVRKTDNNR(4)	Cross-Linked	DSS	Carbamidomethyl[C](11)	0.174	0.0425	sp|Q6PEY2|TBA3E_HUMAN (338)-sp|P49368|TCPG_HUMAN (317)/sp|P0DPH8|TBA3D_HUMAN (338)-sp|P49368|TCPG_HUMAN (317)/sp|Q9NY65|TBA8_HUMAN (338)-sp|P49368|TCPG_HUMAN (317)/sp|Q71U36|TBA1A_HUMAN (338)-sp|P49368|TCPG_HUMAN (317)/sp|Q9BQE3|TBA1C_HUMAN (338)-sp|P49368|TCPG_HUMAN (317)/sp|P0DPH7|TBA3C_HUMAN (338)-sp|P49368|TCPG_HUMAN (317)/	Inter-Protein	Zamel_et_al_2021_TUB_IP	TRiC-Tubulin figure	T13	32.1	Internal surface	#VALUE!
B170323_10_Lumos_ML_IN_205_FOMixSEC30BS3_Tryp_pepSECFr16.63160.63160.5.1.dta	5	TLKLTTPTYGDLNHLVSATMSGVTTCLR(3)-VEGKVGGR(4)	Cross-Linked	BS3	Carbamidomethyl[C](26)	1	0.682	sp|P07437|TBB5_HUMAN (216)-sp|P48643|TCPE_HUMAN (214)/sp|Q9BVA1|TBB2B_HUMAN (216)-sp|P48643|TCPE_HUMAN (214)/sp|Q13885|TBB2A_HUMAN (216)-sp|P48643|TCPE_HUMAN (214)/sp|P04350|TBB4A_HUMAN (216)-sp|P48643|TCPE_HUMAN (214)/sp|P68371|TBB4B_HUMAN (216)-sp|P48643|TCPE_HUMAN (214)/	Inter-Protein	Mendez_et_al_2019_fr16_trypsin	TRiC-Tubulin figure	T15	34.9	Internal surface	#VALUE!
2020_02_06_13_DSS_CCT_IP.16153.16153.4.0.dta	4	KEDMFKDNFDEMDTSR(1)-MQKEITALAPSTMK(3)	Cross-Linked	DSS	Oxidation[M](20);Oxidation[M](32)	1	0.78	sp|P23258|TBG1_HUMAN (410)-sp|P68032|ACTC_HUMAN (317)/sp|P23258|TBG1_HUMAN (410)-sp|P62736|ACTA_HUMAN (317)/sp|P23258|TBG1_HUMAN (410)-sp|P68133|ACTS_HUMAN (317)/sp|P23258|TBG1_HUMAN (410)-sp|P63267|ACTH_HUMAN (316)/sp|P23258|TBG1_HUMAN (410)-sp|P60709|ACTB_HUMAN (315)/sp|P23258|TBG1_HUMAN (410)-sp|P63261|ACTG_HUMAN (315)/	Inter-Protein	Zamel_et_al_2021_CCT_IP					#VALUE!
2020_03_15_15_DSS_Tub_IP_P4.21065.21065.4.3.dta	4	KLAVNMVPFPR(1)-AENSGRAGK(1)	Cross-Linked	DSS	Oxidation[M](6)	1	0.763	sp|P07437|TBB5_HUMAN (252)-sp|Q9UHV9|PFD2_HUMAN (2)/sp|Q9BVA1|TBB2B_HUMAN (252)-sp|Q9UHV9|PFD2_HUMAN (2)/sp|Q13885|TBB2A_HUMAN (252)-sp|Q9UHV9|PFD2_HUMAN (2)/sp|Q9H4B7|TBB1_HUMAN (252)-sp|Q9UHV9|PFD2_HUMAN (2)/sp|P04350|TBB4A_HUMAN (252)-sp|Q9UHV9|PFD2_HUMAN (2)/sp|P68371|TBB4B_HUMAN (252)-sp|Q9UHV9|PFD2_HUMAN (2)/sp|Q13509|TBB3_HUMAN (252)-sp|Q9UHV9|PFD2_HUMAN (2)/sp|Q3ZCM7|TBB8_HUMAN (252)-sp|Q…	Inter-Protein	Zamel_et_al_2021_TUB_IP					#VALUE!
B170414_16_Lumos_ML_IN_205_FOMixSEC30BS3_TrypGluC_pepSECFr17.56838.56838.3.1.dta	3	KLAVNMVPFPR(1)-APGFAQMLKE(9)	Cross-Linked	BS3	null	0.00017	0.000381	sp|P07437|TBB5_HUMAN (252)-sp|P50990|TCPQ_HUMAN (16)/sp|Q9BVA1|TBB2B_HUMAN (252)-sp|P50990|TCPQ_HUMAN (16)/sp|Q13885|TBB2A_HUMAN (252)-sp|P50990|TCPQ_HUMAN (16)/sp|Q9H4B7|TBB1_HUMAN (252)-sp|P50990|TCPQ_HUMAN (16)/sp|P04350|TBB4A_HUMAN (252)-sp|P50990|TCPQ_HUMAN (16)/sp|P68371|TBB4B_HUMAN (252)-sp|P50990|TCPQ_HUMAN (16)/sp|Q13509|TBB3_HUMAN (252)-sp|P50990|TCPQ_HUMAN (16)/sp|Q3ZCM7|TBB8_HUMAN (25…	Inter-Protein	Mendez_et_al_2019_fr17_TrypGluC	TRiC-Tubulin figure	T7	49.6	Internal surface	#VALUE!
B170323_18_Lumos_ML_IN_205_FOMixSEC32BS3_Tryp_pepSECFr16.73034.73034.3.0.dta	3	KYSVWIGGSILASLSTFQQMWISK(1)-HKPSVKGR(6)	Cross-Linked	BS3	null	0.000836	0.522	sp|P68032|ACTC_HUMAN (338)-sp|P40227|TCPZ_HUMAN (430)/sp|P62736|ACTA_HUMAN (338)-sp|P40227|TCPZ_HUMAN (430)/sp|P63267|ACTH_HUMAN (337)-sp|P40227|TCPZ_HUMAN (430)/sp|P60709|ACTB_HUMAN (336)-sp|P40227|TCPZ_HUMAN (430)/sp|P63261|ACTG_HUMAN (336)-sp|P40227|TCPZ_HUMAN (430)/	Inter-Protein	Mendez_et_al_2019_fr16_trypsin	TRiC-Actin/PDCL3 figure	K3	66	External surface	#VALUE!
B170323_18_Lumos_ML_IN_205_FOMixSEC32BS3_Tryp_pepSECFr16.72990.72990.4.1.dta	4	KYSVWIGGSILASLSTFQQMWISK(1)-HKPSVKGR(6)	Cross-Linked	BS3	null	0.00415	0.206	sp|P68032|ACTC_HUMAN (338)-sp|P40227|TCPZ_HUMAN (430)/sp|P62736|ACTA_HUMAN (338)-sp|P40227|TCPZ_HUMAN (430)/sp|P63267|ACTH_HUMAN (337)-sp|P40227|TCPZ_HUMAN (430)/sp|P60709|ACTB_HUMAN (336)-sp|P40227|TCPZ_HUMAN (430)/sp|P63261|ACTG_HUMAN (336)-sp|P40227|TCPZ_HUMAN (430)/	Inter-Protein	Mendez_et_al_2019_fr16_trypsin	TRiC-Actin/PDCL3 figure	K3	66	External surface	#VALUE!
B170323_18_Lumos_ML_IN_205_FOMixSEC32BS3_Tryp_pepSECFr16.72986.72986.5.0.dta	5	KYSVWIGGSILASLSTFQQMWISK(1)-HKPSVKGR(6)	Cross-Linked	BS3	null	0.0956	0.689	sp|P68032|ACTC_HUMAN (338)-sp|P40227|TCPZ_HUMAN (430)/sp|P62736|ACTA_HUMAN (338)-sp|P40227|TCPZ_HUMAN (430)/sp|P63267|ACTH_HUMAN (337)-sp|P40227|TCPZ_HUMAN (430)/sp|P60709|ACTB_HUMAN (336)-sp|P40227|TCPZ_HUMAN (430)/sp|P63261|ACTG_HUMAN (336)-sp|P40227|TCPZ_HUMAN (430)/	Inter-Protein	Mendez_et_al_2019_fr16_trypsin	TRiC-Actin/PDCL3 figure	K3	66	External surface	#VALUE!
B170323_18_Lumos_ML_IN_205_FOMixSEC32BS3_Tryp_pepSECFr16.73052.73052.5.0.dta	5	KYSVWIGGSILASLSTFQQMWISK(1)-HKPSVKGR(6)	Cross-Linked	BS3	null	0.169	0.693	sp|P68032|ACTC_HUMAN (338)-sp|P40227|TCPZ_HUMAN (430)/sp|P62736|ACTA_HUMAN (338)-sp|P40227|TCPZ_HUMAN (430)/sp|P63267|ACTH_HUMAN (337)-sp|P40227|TCPZ_HUMAN (430)/sp|P60709|ACTB_HUMAN (336)-sp|P40227|TCPZ_HUMAN (430)/sp|P63261|ACTG_HUMAN (336)-sp|P40227|TCPZ_HUMAN (430)/	Inter-Protein	Mendez_et_al_2019_fr16_trypsin	TRiC-Actin/PDCL3 figure	K3	66	External surface	#VALUE!
2020_12_16_07_DSS_CCT_IP_Stepped_P4.22310.22310.4.0.dta	4	TLVDIAKSQDAEVGDGTTSVTLLAAEFLK(7)-LDHKFDLMYAK(4)	Cross-Linked	DSS	Oxidation[M](40)	1	0.519	sp|Q99832|TCPH_HUMAN (84)-sp|P0DPH8|TBA3D_HUMAN (394)/sp|Q99832|TCPH_HUMAN (84)-sp|Q9NY65|TBA8_HUMAN (394)/sp|Q99832|TCPH_HUMAN (84)-sp|P68366|TBA4A_HUMAN (394)/sp|Q99832|TCPH_HUMAN (84)-sp|Q71U36|TBA1A_HUMAN (394)/sp|Q99832|TCPH_HUMAN (84)-sp|Q9BQE3|TBA1C_HUMAN (394)/sp|Q99832|TCPH_HUMAN (84)-sp|P68363|TBA1B_HUMAN (394)/sp|Q99832|TCPH_HUMAN (84)-sp|P0DPH7|TBA3C_HUMAN (394)/	Inter-Protein	Zamel_et_al_2021_stepped_IP	TRiC-Tubulin figure	T16	59.5	Internal surface	#VALUE!
2020_03_15_15_DSS_Tub_IP_P4.22652.22652.5.0.dta	5	QLFHPEQLITGKEDAANNYAR(12)-MSMKEVDEQMLNVQNK(4)	Cross-Linked	DSS	null	1.98e-13	4.71e-08	sp|P0DPH8|TBA3D_HUMAN (96)-sp|P07437|TBB5_HUMAN (324)/sp|P0DPH8|TBA3D_HUMAN (96)-sp|Q9BVA1|TBB2B_HUMAN (324)/sp|P0DPH8|TBA3D_HUMAN (96)-sp|Q13885|TBB2A_HUMAN (324)/sp|P0DPH8|TBA3D_HUMAN (96)-sp|P68371|TBB4B_HUMAN (324)/sp|Q9NY65|TBA8_HUMAN (96)-sp|P07437|TBB5_HUMAN (324)/sp|Q9NY65|TBA8_HUMAN (96)-sp|Q9BVA1|TBB2B_HUMAN (324)/sp|Q9NY65|TBA8_HUMAN (96)-sp|Q13885|TBB2A_HUMAN (324)/sp|Q9NY65|TBA8_HUMA…	Inter-Protein	Zamel_et_al_2021_TUB_IP					#VALUE!
2020_03_15_15_DSS_Tub_IP_P4.22687.22687.4.0.dta	4	QLFHPEQLITGKEDAANNYAR(12)-MSMKEVDEQMLNVQNK(4)	Cross-Linked	DSS	null	1.01e-12	2.77e-07	sp|P0DPH8|TBA3D_HUMAN (96)-sp|P07437|TBB5_HUMAN (324)/sp|P0DPH8|TBA3D_HUMAN (96)-sp|Q9BVA1|TBB2B_HUMAN (324)/sp|P0DPH8|TBA3D_HUMAN (96)-sp|Q13885|TBB2A_HUMAN (324)/sp|P0DPH8|TBA3D_HUMAN (96)-sp|P68371|TBB4B_HUMAN (324)/sp|Q9NY65|TBA8_HUMAN (96)-sp|P07437|TBB5_HUMAN (324)/sp|Q9NY65|TBA8_HUMAN (96)-sp|Q9BVA1|TBB2B_HUMAN (324)/sp|Q9NY65|TBA8_HUMAN (96)-sp|Q13885|TBB2A_HUMAN (324)/sp|Q9NY65|TBA8_HUMA…	Inter-Protein	Zamel_et_al_2021_TUB_IP					#VALUE!
2020_03_15_15_DSS_Tub_IP_P4.22676.22676.4.1.dta	4	QLFHPEQLITGKEDAANNYAR(12)-MSMKEVDEQMLNVQNK(4)	Cross-Linked	DSS	null	4.61e-11	2.7e-06	sp|P0DPH8|TBA3D_HUMAN (96)-sp|P07437|TBB5_HUMAN (324)/sp|P0DPH8|TBA3D_HUMAN (96)-sp|Q9BVA1|TBB2B_HUMAN (324)/sp|P0DPH8|TBA3D_HUMAN (96)-sp|Q13885|TBB2A_HUMAN (324)/sp|P0DPH8|TBA3D_HUMAN (96)-sp|P68371|TBB4B_HUMAN (324)/sp|Q9NY65|TBA8_HUMAN (96)-sp|P07437|TBB5_HUMAN (324)/sp|Q9NY65|TBA8_HUMAN (96)-sp|Q9BVA1|TBB2B_HUMAN (324)/sp|Q9NY65|TBA8_HUMAN (96)-sp|Q13885|TBB2A_HUMAN (324)/sp|Q9NY65|TBA8_HUMA…	Inter-Protein	Zamel_et_al_2021_TUB_IP					#VALUE!
B170416_08_Lumos_ML_IN_205_FOMixSEC30BS3_TrypAspN_pepSECFr18.40268.40268.3.0.dta	3	KLAVNMVPFPR(1)-GKGAYQ(2)	Cross-Linked	BS3	null	0.0635	0.349	sp|P07437|TBB5_HUMAN (252)-sp|P50991|TCPD_HUMAN (21)/sp|Q9BVA1|TBB2B_HUMAN (252)-sp|P50991|TCPD_HUMAN (21)/sp|Q13885|TBB2A_HUMAN (252)-sp|P50991|TCPD_HUMAN (21)/sp|Q9H4B7|TBB1_HUMAN (252)-sp|P50991|TCPD_HUMAN (21)/sp|P04350|TBB4A_HUMAN (252)-sp|P50991|TCPD_HUMAN (21)/sp|P68371|TBB4B_HUMAN (252)-sp|P50991|TCPD_HUMAN (21)/sp|Q13509|TBB3_HUMAN (252)-sp|P50991|TCPD_HUMAN (21)/sp|Q3ZCM7|TBB8_HUMAN (25…	Inter-Protein	Mendez_et_al_2019_fr18_TrypAspN	TRiC-Tubulin figure	T8	75.4	External surface	#VALUE!
B170416_13_Lumos_ML_IN_205_FOMixSEC31BS3_TrypGluC_pepSECFr18.9430.9430.5.0.dta	5	TGAGKHVPR(5)-TGAGKHVPR(5)	Cross-Linked	BS3	null	1	0.0313	sp|Q6PEY2|TBA3E_HUMAN (60)-sp|Q6PEY2|TBA3E_HUMAN (60)/sp|Q6PEY2|TBA3E_HUMAN (60)-sp|P0DPH8|TBA3D_HUMAN (60)/sp|Q6PEY2|TBA3E_HUMAN (60)-sp|P68366|TBA4A_HUMAN (60)/sp|Q6PEY2|TBA3E_HUMAN (60)-sp|Q71U36|TBA1A_HUMAN (60)/sp|Q6PEY2|TBA3E_HUMAN (60)-sp|Q9BQE3|TBA1C_HUMAN (60)/sp|Q6PEY2|TBA3E_HUMAN (60)-sp|P68363|TBA1B_HUMAN (60)/sp|Q6PEY2|TBA3E_HUMAN (60)-sp|P0DPH7|TBA3C_HUMAN (60)/sp|P0DPH8|TBA3D_HUMAN…	Inter-Protein	Mendez_et_al_2019_fr18_TrypGluC					#VALUE!
B170323_10_Lumos_ML_IN_205_FOMixSEC30BS3_Tryp_pepSECFr16.65417.65417.4.1.dta	4	TIGGGDDSFTTFFCETGAGKHVPR(20)-EITALAPSTMKIK(11)	Cross-Linked	BS3	Carbamidomethyl[C](14)	1	0.627	sp|P68366|TBA4A_HUMAN (60)-sp|P68032|ACTC_HUMAN (328)/sp|P68366|TBA4A_HUMAN (60)-sp|P62736|ACTA_HUMAN (328)/sp|P68366|TBA4A_HUMAN (60)-sp|P68133|ACTS_HUMAN (328)/sp|P68366|TBA4A_HUMAN (60)-sp|P63267|ACTH_HUMAN (327)/sp|P68366|TBA4A_HUMAN (60)-sp|P60709|ACTB_HUMAN (326)/sp|P68366|TBA4A_HUMAN (60)-sp|P63261|ACTG_HUMAN (326)/	Inter-Protein	Mendez_et_al_2019_fr16_trypsin					#VALUE!
2020_03_15_15_DSS_Tub_IP_P4.24635.24635.4.1.dta	4	TLKLTTPTYGDLNHLVSATMSGVTTCLR(3)-GDVVPKDVNAAIATIK(6)	Cross-Linked	DSS	Carbamidomethyl[C](26)	2.34e-23	7.97e-06	sp|P07437|TBB5_HUMAN (216)-sp|Q6PEY2|TBA3E_HUMAN (326)/sp|P07437|TBB5_HUMAN (216)-sp|P0DPH8|TBA3D_HUMAN (326)/sp|P07437|TBB5_HUMAN (216)-sp|Q71U36|TBA1A_HUMAN (326)/sp|P07437|TBB5_HUMAN (216)-sp|Q9BQE3|TBA1C_HUMAN (326)/sp|P07437|TBB5_HUMAN (216)-sp|P68363|TBA1B_HUMAN (326)/sp|P07437|TBB5_HUMAN (216)-sp|P0DPH7|TBA3C_HUMAN (326)/sp|Q9BVA1|TBB2B_HUMAN (216)-sp|Q6PEY2|TBA3E_HUMAN (326)/sp|Q9BVA1|TBB…	Inter-Protein	Zamel_et_al_2021_TUB_IP					#VALUE!
2020_03_15_15_DSS_Tub_IP_P4.24689.24689.5.0.dta	5	TLKLTTPTYGDLNHLVSATMSGVTTCLR(3)-GDVVPKDVNAAIATIK(6)	Cross-Linked	DSS	Carbamidomethyl[C](26)	5.07e-08	6.55e-05	sp|P07437|TBB5_HUMAN (216)-sp|Q6PEY2|TBA3E_HUMAN (326)/sp|P07437|TBB5_HUMAN (216)-sp|P0DPH8|TBA3D_HUMAN (326)/sp|P07437|TBB5_HUMAN (216)-sp|Q71U36|TBA1A_HUMAN (326)/sp|P07437|TBB5_HUMAN (216)-sp|Q9BQE3|TBA1C_HUMAN (326)/sp|P07437|TBB5_HUMAN (216)-sp|P68363|TBA1B_HUMAN (326)/sp|P07437|TBB5_HUMAN (216)-sp|P0DPH7|TBA3C_HUMAN (326)/sp|Q9BVA1|TBB2B_HUMAN (216)-sp|Q6PEY2|TBA3E_HUMAN (326)/sp|Q9BVA1|TBB…	Inter-Protein	Zamel_et_al_2021_TUB_IP					#VALUE!
2020_03_15_15_DSS_Tub_IP_P4.24438.24438.6.0.dta	6	TLKLTTPTYGDLNHLVSATMSGVTTCLR(3)-QLFHPEQLITGKEDAANNYAR(12)	Cross-Linked	DSS	Carbamidomethyl[C](26)	2.44e-06	0.0482	sp|P07437|TBB5_HUMAN (216)-sp|P0DPH8|TBA3D_HUMAN (96)/sp|P07437|TBB5_HUMAN (216)-sp|Q9NY65|TBA8_HUMAN (96)/sp|P07437|TBB5_HUMAN (216)-sp|P68366|TBA4A_HUMAN (96)/sp|P07437|TBB5_HUMAN (216)-sp|Q71U36|TBA1A_HUMAN (96)/sp|P07437|TBB5_HUMAN (216)-sp|Q9BQE3|TBA1C_HUMAN (96)/sp|P07437|TBB5_HUMAN (216)-sp|P68363|TBA1B_HUMAN (96)/sp|P07437|TBB5_HUMAN (216)-sp|P0DPH7|TBA3C_HUMAN (96)/sp|Q9BVA1|TBB2B_HUMAN …	Inter-Protein	Zamel_et_al_2021_TUB_IP					#VALUE!
B170323_19_Lumos_ML_IN_205_FOMixSEC32BS3_Tryp_pepSECFr17.73386.73386.3.0.dta	3	QLCDNAGFDATNILNKLR(16)-LSVDYGKKSK(8)	Cross-Linked	BS3	Carbamidomethyl[C](3)	0.000809	0.00568	sp|Q99832|TCPH_HUMAN (463)-sp|P0DPH8|TBA3D_HUMAN (164)/sp|Q99832|TCPH_HUMAN (463)-sp|P68366|TBA4A_HUMAN (164)/sp|Q99832|TCPH_HUMAN (463)-sp|Q71U36|TBA1A_HUMAN (164)/sp|Q99832|TCPH_HUMAN (463)-sp|Q9BQE3|TBA1C_HUMAN (164)/sp|Q99832|TCPH_HUMAN (463)-sp|P68363|TBA1B_HUMAN (164)/sp|Q99832|TCPH_HUMAN (463)-sp|P0DPH7|TBA3C_HUMAN (164)/	Inter-Protein	Mendez_et_al_2019_fr17_trypsin	TRiC-Tubulin figure	T11	88.1	External surface	#VALUE!
2020_03_15_15_DSS_Tub_IP_P4.21902.21902.4.0.dta	4	VGINYQPPTVVPGGDLAKVQR(18)-ISVYYNEATGGKYVPR(12)	Cross-Linked	DSS	null	7.68e-07	0.000125	sp|Q6PEY2|TBA3E_HUMAN (370)-sp|P07437|TBB5_HUMAN (58)/sp|P0DPH8|TBA3D_HUMAN (370)-sp|P07437|TBB5_HUMAN (58)/sp|Q9NY65|TBA8_HUMAN (370)-sp|P07437|TBB5_HUMAN (58)/sp|P68366|TBA4A_HUMAN (370)-sp|P07437|TBB5_HUMAN (58)/sp|Q71U36|TBA1A_HUMAN (370)-sp|P07437|TBB5_HUMAN (58)/sp|Q9BQE3|TBA1C_HUMAN (370)-sp|P07437|TBB5_HUMAN (58)/sp|P68363|TBA1B_HUMAN (370)-sp|P07437|TBB5_HUMAN (58)/sp|P0DPH7|TBA3C_HUMAN …	Inter-Protein	Zamel_et_al_2021_TUB_IP					#VALUE!
2020_03_15_15_DSS_Tub_IP_P4.20319.20319.4.1.dta	4	VGINYQPPTVVPGGDLAKVQR(18)-LISQQKAFFAK(6)	Cross-Linked	DSS	null	0.157	0.191	sp|Q6PEY2|TBA3E_HUMAN (370)-sp|Q99832|TCPH_HUMAN (172)/sp|P0DPH8|TBA3D_HUMAN (370)-sp|Q99832|TCPH_HUMAN (172)/sp|Q9NY65|TBA8_HUMAN (370)-sp|Q99832|TCPH_HUMAN (172)/sp|P68366|TBA4A_HUMAN (370)-sp|Q99832|TCPH_HUMAN (172)/sp|Q71U36|TBA1A_HUMAN (370)-sp|Q99832|TCPH_HUMAN (172)/sp|Q9BQE3|TBA1C_HUMAN (370)-sp|Q99832|TCPH_HUMAN (172)/sp|P68363|TBA1B_HUMAN (370)-sp|Q99832|TCPH_HUMAN (172)/sp|P0DPH7|TBA3C…	Inter-Protein	Zamel_et_al_2021_TUB_IP					#VALUE!
B170323_10_Lumos_ML_IN_205_FOMixSEC30BS3_Tryp_pepSECFr16.51051.51051.5.1.dta	5	ALAENSGVKANEVISKLYAVHQEGNK(16)-WIGLDLSNGKPR(10)	Cross-Linked	BS3	null	0.00426	0.299	sp|P50990|TCPQ_HUMAN (466)-sp|P17987|TCPA_HUMAN (494)/	Inter-Protein	Mendez_et_al_2019_fr16_trypsin	TRiC-TRiC Figure	TT3	20.8		183
B170323_11_Lumos_ML_IN_205_FOMixSEC30BS3_Tryp_pepSECFr17.59026.59026.5.0.dta	5	ALAENSGVKANEVISKLYAVHQEGNK(16)-WIGLDLSNGKPR(10)	Cross-Linked	BS3	null	0.00705	0.799	sp|P50990|TCPQ_HUMAN (466)-sp|P17987|TCPA_HUMAN (494)/	Inter-Protein	Mendez_et_al_2019_fr17_trypsin	TRiC-TRiC Figure	TT3	20.8		183
B170418_07_Lumos_ML_IN_205_FOMixSEC31BS3_TrypAspN_pepSECFr17.30515.30515.4.0.dta	4	ANEVISKLYAVHQEGNK(7)-DLSNGKPR(6)	Cross-Linked	BS3	null	0.00113	0.26	sp|P50990|TCPQ_HUMAN (466)-sp|P17987|TCPA_HUMAN (494)/	Inter-Protein	Mendez_et_al_2019_fr17_TrypAspN	TRiC-TRiC Figure	TT3	20.8		183
B170414_10_Lumos_ML_IN_205_FOMixSEC29BS3_TrypAspN_pepSECFr16.24062.24062.5.0.dta	5	ANEVISKLYAVHQEGNK(7)-DLSNGKPR(6)	Cross-Linked	BS3	null	0.00145	0.000247	sp|P50990|TCPQ_HUMAN (466)-sp|P17987|TCPA_HUMAN (494)/	Inter-Protein	Mendez_et_al_2019_fr16_TrypAspN	TRiC-TRiC Figure	TT3	20.8		183
B170418_08_Lumos_ML_IN_205_FOMixSEC31BS3_TrypAspN_pepSECFr18.35771.35771.3.0.dta	3	ANEVISKLYAVHQEGNK(7)-DLSNGKPR(6)	Cross-Linked	BS3	null	0.0017	0.0298	sp|P50990|TCPQ_HUMAN (466)-sp|P17987|TCPA_HUMAN (494)/	Inter-Protein	Mendez_et_al_2019_fr18_TrypAspN	TRiC-TRiC Figure	TT3	20.8		183
B170414_11_Lumos_ML_IN_205_FOMixSEC29BS3_TrypAspN_pepSECFr17.35245.35245.3.1.dta	3	ANEVISKLYAVHQEGNK(7)-DLSNGKPR(6)	Cross-Linked	BS3	null	0.00243	0.024	sp|P50990|TCPQ_HUMAN (466)-sp|P17987|TCPA_HUMAN (494)/	Inter-Protein	Mendez_et_al_2019_fr17_TrypAspN	TRiC-TRiC Figure	TT3	20.8		183
B170416_06_Lumos_ML_IN_205_FOMixSEC30BS3_TrypAspN_pepSECFr16.23460.23460.4.0.dta	4	ANEVISKLYAVHQEGNK(7)-DLSNGKPR(6)	Cross-Linked	BS3	null	0.00262	0.0702	sp|P50990|TCPQ_HUMAN (466)-sp|P17987|TCPA_HUMAN (494)/	Inter-Protein	Mendez_et_al_2019_fr16_TrypAspN	TRiC-TRiC Figure	TT3	20.8		183
B170418_08_Lumos_ML_IN_205_FOMixSEC31BS3_TrypAspN_pepSECFr18.35999.35999.3.0.dta	3	ANEVISKLYAVHQEGNK(7)-DLSNGKPR(6)	Cross-Linked	BS3	null	0.00384	0.0463	sp|P50990|TCPQ_HUMAN (466)-sp|P17987|TCPA_HUMAN (494)/	Inter-Protein	Mendez_et_al_2019_fr18_TrypAspN	TRiC-TRiC Figure	TT3	20.8		183
B170418_06_Lumos_ML_IN_205_FOMixSEC31BS3_TrypAspN_pepSECFr16.21527.21527.4.1.dta	4	ANEVISKLYAVHQEGNK(7)-DLSNGKPR(6)	Cross-Linked	BS3	null	0.00793	0.0092	sp|P50990|TCPQ_HUMAN (466)-sp|P17987|TCPA_HUMAN (494)/	Inter-Protein	Mendez_et_al_2019_fr16_TrypAspN	TRiC-TRiC Figure	TT3	20.8		183
B170414_10_Lumos_ML_IN_205_FOMixSEC29BS3_TrypAspN_pepSECFr16.24050.24050.4.0.dta	4	ANEVISKLYAVHQEGNK(7)-DLSNGKPR(6)	Cross-Linked	BS3	null	0.0096	0.132	sp|P50990|TCPQ_HUMAN (466)-sp|P17987|TCPA_HUMAN (494)/	Inter-Protein	Mendez_et_al_2019_fr16_TrypAspN	TRiC-TRiC Figure	TT3	20.8		183
B170416_08_Lumos_ML_IN_205_FOMixSEC30BS3_TrypAspN_pepSECFr18.33834.33834.4.1.dta	4	ANEVISKLYAVHQEGNK(7)-DLSNGKPR(6)	Cross-Linked	BS3	null	0.0156	0.0342	sp|P50990|TCPQ_HUMAN (466)-sp|P17987|TCPA_HUMAN (494)/	Inter-Protein	Mendez_et_al_2019_fr18_TrypAspN	TRiC-TRiC Figure	TT3	20.8		183
B170414_12_Lumos_ML_IN_205_FOMixSEC29BS3_TrypAspN_pepSECFr18.34368.34368.4.0.dta	4	ANEVISKLYAVHQEGNK(7)-DLSNGKPR(6)	Cross-Linked	BS3	null	0.0174	0.0685	sp|P50990|TCPQ_HUMAN (466)-sp|P17987|TCPA_HUMAN (494)/	Inter-Protein	Mendez_et_al_2019_fr18_TrypAspN	TRiC-TRiC Figure	TT3	20.8		183
B170418_07_Lumos_ML_IN_205_FOMixSEC31BS3_TrypAspN_pepSECFr17.30578.30578.3.0.dta	3	ANEVISKLYAVHQEGNK(7)-DLSNGKPR(6)	Cross-Linked	BS3	null	0.0209	0.104	sp|P50990|TCPQ_HUMAN (466)-sp|P17987|TCPA_HUMAN (494)/	Inter-Protein	Mendez_et_al_2019_fr17_TrypAspN	TRiC-TRiC Figure	TT3	20.8		183
B170414_11_Lumos_ML_IN_205_FOMixSEC29BS3_TrypAspN_pepSECFr17.35193.35193.4.0.dta	4	ANEVISKLYAVHQEGNK(7)-DLSNGKPR(6)	Cross-Linked	BS3	null	0.0286	0.246	sp|P50990|TCPQ_HUMAN (466)-sp|P17987|TCPA_HUMAN (494)/	Inter-Protein	Mendez_et_al_2019_fr17_TrypAspN	TRiC-TRiC Figure	TT3	20.8		183
B170416_08_Lumos_ML_IN_205_FOMixSEC30BS3_TrypAspN_pepSECFr18.33623.33623.3.0.dta	3	ANEVISKLYAVHQEGNK(7)-DLSNGKPR(6)	Cross-Linked	BS3	null	0.04	0.0155	sp|P50990|TCPQ_HUMAN (466)-sp|P17987|TCPA_HUMAN (494)/	Inter-Protein	Mendez_et_al_2019_fr18_TrypAspN	TRiC-TRiC Figure	TT3	20.8		183
B170418_06_Lumos_ML_IN_205_FOMixSEC31BS3_TrypAspN_pepSECFr16.21594.21594.3.0.dta	3	ANEVISKLYAVHQEGNK(7)-DLSNGKPR(6)	Cross-Linked	BS3	null	0.0422	0.00115	sp|P50990|TCPQ_HUMAN (466)-sp|P17987|TCPA_HUMAN (494)/	Inter-Protein	Mendez_et_al_2019_fr16_TrypAspN	TRiC-TRiC Figure	TT3	20.8		183
B170418_07_Lumos_ML_IN_205_FOMixSEC31BS3_TrypAspN_pepSECFr17.30528.30528.4.0.dta	4	ANEVISKLYAVHQEGNK(7)-DLSNGKPR(6)	Cross-Linked	BS3	null	0.0508	0.595	sp|P50990|TCPQ_HUMAN (466)-sp|P17987|TCPA_HUMAN (494)/	Inter-Protein	Mendez_et_al_2019_fr17_TrypAspN	TRiC-TRiC Figure	TT3	20.8		183
B170416_08_Lumos_ML_IN_205_FOMixSEC30BS3_TrypAspN_pepSECFr18.33620.33620.3.0.dta	3	ANEVISKLYAVHQEGNK(7)-DLSNGKPR(6)	Cross-Linked	BS3	null	0.0525	0.0208	sp|P50990|TCPQ_HUMAN (466)-sp|P17987|TCPA_HUMAN (494)/	Inter-Protein	Mendez_et_al_2019_fr18_TrypAspN	TRiC-TRiC Figure	TT3	20.8		183
B170414_11_Lumos_ML_IN_205_FOMixSEC29BS3_TrypAspN_pepSECFr17.36436.36436.3.2.dta	3	ANEVISKLYAVHQEGNK(7)-DLSNGKPR(6)	Cross-Linked	BS3	null	0.0545	0.576	sp|P50990|TCPQ_HUMAN (466)-sp|P17987|TCPA_HUMAN (494)/	Inter-Protein	Mendez_et_al_2019_fr17_TrypAspN	TRiC-TRiC Figure	TT3	20.8		183
B170418_06_Lumos_ML_IN_205_FOMixSEC31BS3_TrypAspN_pepSECFr16.21534.21534.4.0.dta	4	ANEVISKLYAVHQEGNK(7)-DLSNGKPR(6)	Cross-Linked	BS3	null	0.0566	0.0104	sp|P50990|TCPQ_HUMAN (466)-sp|P17987|TCPA_HUMAN (494)/	Inter-Protein	Mendez_et_al_2019_fr16_TrypAspN	TRiC-TRiC Figure	TT3	20.8		183
B170416_07_Lumos_ML_IN_205_FOMixSEC30BS3_TrypAspN_pepSECFr17.28241.28241.4.1.dta	4	ANEVISKLYAVHQEGNK(7)-DLSNGKPR(6)	Cross-Linked	BS3	null	0.0626	0.0499	sp|P50990|TCPQ_HUMAN (466)-sp|P17987|TCPA_HUMAN (494)/	Inter-Protein	Mendez_et_al_2019_fr17_TrypAspN	TRiC-TRiC Figure	TT3	20.8		183
B170414_11_Lumos_ML_IN_205_FOMixSEC29BS3_TrypAspN_pepSECFr17.35234.35234.5.0.dta	5	ANEVISKLYAVHQEGNK(7)-DLSNGKPR(6)	Cross-Linked	BS3	null	0.0736	0.347	sp|P50990|TCPQ_HUMAN (466)-sp|P17987|TCPA_HUMAN (494)/	Inter-Protein	Mendez_et_al_2019_fr17_TrypAspN	TRiC-TRiC Figure	TT3	20.8		183
B170414_12_Lumos_ML_IN_205_FOMixSEC29BS3_TrypAspN_pepSECFr18.34510.34510.4.3.dta	4	ANEVISKLYAVHQEGNK(7)-DLSNGKPR(6)	Cross-Linked	BS3	null	0.1	0.339	sp|P50990|TCPQ_HUMAN (466)-sp|P17987|TCPA_HUMAN (494)/	Inter-Protein	Mendez_et_al_2019_fr18_TrypAspN	TRiC-TRiC Figure	TT3	20.8		183
B170418_21_Lumos_ML_IN_205_FOMixSEC32BS3_TrypAspN_pepSECFr18.37956.37956.3.0.dta	3	ANEVISKLYAVHQEGNK(7)-DLSNGKPR(6)	Cross-Linked	BS3	null	0.101	0.0876	sp|P50990|TCPQ_HUMAN (466)-sp|P17987|TCPA_HUMAN (494)/	Inter-Protein	Mendez_et_al_2019_fr18_TrypAspN	TRiC-TRiC Figure	TT3	20.8		183
B170414_12_Lumos_ML_IN_205_FOMixSEC29BS3_TrypAspN_pepSECFr18.34486.34486.3.0.dta	3	ANEVISKLYAVHQEGNK(7)-DLSNGKPR(6)	Cross-Linked	BS3	null	0.136	0.0171	sp|P50990|TCPQ_HUMAN (466)-sp|P17987|TCPA_HUMAN (494)/	Inter-Protein	Mendez_et_al_2019_fr18_TrypAspN	TRiC-TRiC Figure	TT3	20.8		183
B170416_08_Lumos_ML_IN_205_FOMixSEC30BS3_TrypAspN_pepSECFr18.33598.33598.4.0.dta	4	ANEVISKLYAVHQEGNK(7)-DLSNGKPR(6)	Cross-Linked	BS3	null	0.196	0.412	sp|P50990|TCPQ_HUMAN (466)-sp|P17987|TCPA_HUMAN (494)/	Inter-Protein	Mendez_et_al_2019_fr18_TrypAspN	TRiC-TRiC Figure	TT3	20.8		183
B170414_11_Lumos_ML_IN_205_FOMixSEC29BS3_TrypAspN_pepSECFr17.35285.35285.3.0.dta	3	ANEVISKLYAVHQEGNK(7)-DLSNGKPR(6)	Cross-Linked	BS3	null	0.231	0.00598	sp|P50990|TCPQ_HUMAN (466)-sp|P17987|TCPA_HUMAN (494)/	Inter-Protein	Mendez_et_al_2019_fr17_TrypAspN	TRiC-TRiC Figure	TT3	20.8		183
B170418_12_Lumos_ML_IN_205_FOMixSEC32BS3_TrypGluC_pepSECFr17.57799.57799.4.0.dta	4	ALCVIRCLVKKR(11)-AYILNLVKQIK(8)	Cross-Linked	BS3	Carbamidomethyl[C](3);Carbamidomethyl[C](7)	0.287	0.799	sp|P50991|TCPD_HUMAN (418)-sp|P50991|TCPD_HUMAN (288)/	Intra-Protein	Mendez_et_al_2019_fr17_TrypGluC					2
B170418_12_Lumos_ML_IN_205_FOMixSEC32BS3_TrypGluC_pepSECFr17.57872.57872.5.1.dta	5	ALCVIRCLVKKR(11)-AYILNLVKQIK(8)	Cross-Linked	BS3	Carbamidomethyl[C](3);Carbamidomethyl[C](7)	0.435	0.762	sp|P50991|TCPD_HUMAN (418)-sp|P50991|TCPD_HUMAN (288)/	Intra-Protein	Mendez_et_al_2019_fr17_TrypGluC					2
B170416_11_Lumos_ML_IN_205_FOMixSEC31BS3_TrypGluC_pepSECFr16.50715.50715.3.0.dta	3	ALDDMISTLKK(10)-LQTYKTAVE(5)	Cross-Linked	BS3	null	1.57e-07	0.00722	sp|P49368|TCPG_HUMAN (138)-sp|P49368|TCPG_HUMAN (507)/	Intra-Protein	Mendez_et_al_2019_fr16_TrypGluC					39
B170414_17_Lumos_ML_IN_205_FOMixSEC30BS3_TrypGluC_pepSECFr18.42300.42300.3.0.dta	3	ALDDMISTLKK(10)-LQTYKTAVE(5)	Cross-Linked	BS3	Oxidation[M](5)	4.69e-07	1.35e-05	sp|P49368|TCPG_HUMAN (138)-sp|P49368|TCPG_HUMAN (507)/	Intra-Protein	Mendez_et_al_2019_fr18_TrypGluC					39
B170414_16_Lumos_ML_IN_205_FOMixSEC30BS3_TrypGluC_pepSECFr17.48626.48626.3.0.dta	3	ALDDMISTLKK(10)-LQTYKTAVE(5)	Cross-Linked	BS3	null	6.12e-07	2.1e-08	sp|P49368|TCPG_HUMAN (138)-sp|P49368|TCPG_HUMAN (507)/	Intra-Protein	Mendez_et_al_2019_fr17_TrypGluC					39
B170414_03_Lumos_ML_IN_205_FOMixSEC29BS3_TrypGluC_pepSECFr17.50043.50043.3.0.dta	3	ALDDMISTLKK(10)-LQTYKTAVE(5)	Cross-Linked	BS3	null	1.58e-06	0.000423	sp|P49368|TCPG_HUMAN (138)-sp|P49368|TCPG_HUMAN (507)/	Intra-Protein	Mendez_et_al_2019_fr17_TrypGluC					39
B170418_12_Lumos_ML_IN_205_FOMixSEC32BS3_TrypGluC_pepSECFr17.50895.50895.3.0.dta	3	ALDDMISTLKK(10)-LQTYKTAVE(5)	Cross-Linked	BS3	null	2.8e-06	0.000189	sp|P49368|TCPG_HUMAN (138)-sp|P49368|TCPG_HUMAN (507)/	Intra-Protein	Mendez_et_al_2019_fr17_TrypGluC					39
B170416_13_Lumos_ML_IN_205_FOMixSEC31BS3_TrypGluC_pepSECFr18.42637.42637.3.0.dta	3	ALDDMISTLKK(10)-LQTYKTAVE(5)	Cross-Linked	BS3	Oxidation[M](5)	4.69e-06	0.27	sp|P49368|TCPG_HUMAN (138)-sp|P49368|TCPG_HUMAN (507)/	Intra-Protein	Mendez_et_al_2019_fr18_TrypGluC					39
B170418_13_Lumos_ML_IN_205_FOMixSEC32BS3_TrypGluC_pepSECFr18.39433.39433.3.0.dta	3	ALDDMISTLKK(10)-LQTYKTAVE(5)	Cross-Linked	BS3	Oxidation[M](5)	5.56e-06	0.0209	sp|P49368|TCPG_HUMAN (138)-sp|P49368|TCPG_HUMAN (507)/	Intra-Protein	Mendez_et_al_2019_fr18_TrypGluC					39
B170418_11_Lumos_ML_IN_205_FOMixSEC32BS3_TrypGluC_pepSECFr16.29688.29688.3.0.dta	3	ALDDMISTLKK(10)-LQTYKTAVE(5)	Cross-Linked	BS3	Oxidation[M](5)	8.82e-06	0.00331	sp|P49368|TCPG_HUMAN (138)-sp|P49368|TCPG_HUMAN (507)/	Intra-Protein	Mendez_et_al_2019_fr16_TrypGluC					39
B170416_12_Lumos_ML_IN_205_FOMixSEC31BS3_TrypGluC_pepSECFr17.28278.28278.3.0.dta	3	ALDDMISTLKK(10)-LQTYKTAVE(5)	Cross-Linked	BS3	Oxidation[M](5)	1.41e-05	0.0268	sp|P49368|TCPG_HUMAN (138)-sp|P49368|TCPG_HUMAN (507)/	Intra-Protein	Mendez_et_al_2019_fr17_TrypGluC					39
B170414_16_Lumos_ML_IN_205_FOMixSEC30BS3_TrypGluC_pepSECFr17.48552.48552.3.0.dta	3	ALDDMISTLKK(10)-LQTYKTAVE(5)	Cross-Linked	BS3	null	2.17e-05	4.11e-05	sp|P49368|TCPG_HUMAN (138)-sp|P49368|TCPG_HUMAN (507)/	Intra-Protein	Mendez_et_al_2019_fr17_TrypGluC					39
B170418_12_Lumos_ML_IN_205_FOMixSEC32BS3_TrypGluC_pepSECFr17.50883.50883.3.0.dta	3	ALDDMISTLKK(10)-LQTYKTAVE(5)	Cross-Linked	BS3	null	2.92e-05	0.00682	sp|P49368|TCPG_HUMAN (138)-sp|P49368|TCPG_HUMAN (507)/	Intra-Protein	Mendez_et_al_2019_fr17_TrypGluC					39
B170414_16_Lumos_ML_IN_205_FOMixSEC30BS3_TrypGluC_pepSECFr17.48621.48621.4.0.dta	4	ALDDMISTLKK(10)-LQTYKTAVE(5)	Cross-Linked	BS3	null	3.15e-05	0.00288	sp|P49368|TCPG_HUMAN (138)-sp|P49368|TCPG_HUMAN (507)/	Intra-Protein	Mendez_et_al_2019_fr17_TrypGluC					39
B170418_12_Lumos_ML_IN_205_FOMixSEC32BS3_TrypGluC_pepSECFr17.40204.40204.3.0.dta	3	ALDDMISTLKK(10)-LQTYKTAVE(5)	Cross-Linked	BS3	Oxidation[M](5)	3.17e-05	0.163	sp|P49368|TCPG_HUMAN (138)-sp|P49368|TCPG_HUMAN (507)/	Intra-Protein	Mendez_et_al_2019_fr17_TrypGluC					39
B170418_12_Lumos_ML_IN_205_FOMixSEC32BS3_TrypGluC_pepSECFr17.40223.40223.3.0.dta	3	ALDDMISTLKK(10)-LQTYKTAVE(5)	Cross-Linked	BS3	Oxidation[M](5)	4.7e-05	0.000777	sp|P49368|TCPG_HUMAN (138)-sp|P49368|TCPG_HUMAN (507)/	Intra-Protein	Mendez_et_al_2019_fr17_TrypGluC					39
B170416_13_Lumos_ML_IN_205_FOMixSEC31BS3_TrypGluC_pepSECFr18.50274.50274.3.0.dta	3	ALDDMISTLKK(10)-LQTYKTAVE(5)	Cross-Linked	BS3	null	8.09e-05	0.0134	sp|P49368|TCPG_HUMAN (138)-sp|P49368|TCPG_HUMAN (507)/	Intra-Protein	Mendez_et_al_2019_fr18_TrypGluC					39
B170416_11_Lumos_ML_IN_205_FOMixSEC31BS3_TrypGluC_pepSECFr16.50809.50809.4.0.dta	4	ALDDMISTLKK(10)-LQTYKTAVE(5)	Cross-Linked	BS3	null	9.22e-05	0.00389	sp|P49368|TCPG_HUMAN (138)-sp|P49368|TCPG_HUMAN (507)/	Intra-Protein	Mendez_et_al_2019_fr16_TrypGluC					39
B170418_12_Lumos_ML_IN_205_FOMixSEC32BS3_TrypGluC_pepSECFr17.40915.40915.3.0.dta	3	ALDDMISTLKK(10)-LQTYKTAVE(5)	Cross-Linked	BS3	Oxidation[M](5)	0.000702	0.00348	sp|P49368|TCPG_HUMAN (138)-sp|P49368|TCPG_HUMAN (507)/	Intra-Protein	Mendez_et_al_2019_fr17_TrypGluC					39
B170414_03_Lumos_ML_IN_205_FOMixSEC29BS3_TrypGluC_pepSECFr17.39884.39884.3.0.dta	3	ALDDMISTLKK(10)-LQTYKTAVE(5)	Cross-Linked	BS3	Oxidation[M](5)	0.0009	0.0323	sp|P49368|TCPG_HUMAN (138)-sp|P49368|TCPG_HUMAN (507)/	Intra-Protein	Mendez_et_al_2019_fr17_TrypGluC					39
B170418_11_Lumos_ML_IN_205_FOMixSEC32BS3_TrypGluC_pepSECFr16.29114.29114.3.0.dta	3	ALDDMISTLKK(10)-LQTYKTAVE(5)	Cross-Linked	BS3	Oxidation[M](5)	0.00272	0.0076	sp|P49368|TCPG_HUMAN (138)-sp|P49368|TCPG_HUMAN (507)/	Intra-Protein	Mendez_et_al_2019_fr16_TrypGluC					39
B170416_13_Lumos_ML_IN_205_FOMixSEC31BS3_TrypGluC_pepSECFr18.50283.50283.3.0.dta	3	ALDDMISTLKK(10)-LQTYKTAVE(5)	Cross-Linked	BS3	null	0.00295	0.0225	sp|P49368|TCPG_HUMAN (138)-sp|P49368|TCPG_HUMAN (507)/	Intra-Protein	Mendez_et_al_2019_fr18_TrypGluC					39
B170416_11_Lumos_ML_IN_205_FOMixSEC31BS3_TrypGluC_pepSECFr16.39805.39805.3.0.dta	3	ALDDMISTLKK(10)-LQTYKTAVE(5)	Cross-Linked	BS3	Oxidation[M](5)	0.00569	0.00748	sp|P49368|TCPG_HUMAN (138)-sp|P49368|TCPG_HUMAN (507)/	Intra-Protein	Mendez_et_al_2019_fr16_TrypGluC					39
B170414_02_Lumos_ML_IN_205_FOMixSEC29BS3_TrypGluC_pepSECFr16.28406.28406.3.0.dta	3	ALDDMISTLKK(10)-LQTYKTAVE(5)	Cross-Linked	BS3	Oxidation[M](5)	0.00612	0.00039	sp|P49368|TCPG_HUMAN (138)-sp|P49368|TCPG_HUMAN (507)/	Intra-Protein	Mendez_et_al_2019_fr16_TrypGluC					39
B170414_15_Lumos_ML_IN_205_FOMixSEC30BS3_TrypGluC_pepSECFr16.36621.36621.3.0.dta	3	ALDDMISTLKK(10)-LQTYKTAVE(5)	Cross-Linked	BS3	null	0.00663	0.00431	sp|P49368|TCPG_HUMAN (138)-sp|P49368|TCPG_HUMAN (507)/	Intra-Protein	Mendez_et_al_2019_fr16_TrypGluC					39
B170414_17_Lumos_ML_IN_205_FOMixSEC30BS3_TrypGluC_pepSECFr18.50375.50375.3.0.dta	3	ALDDMISTLKK(10)-LQTYKTAVE(5)	Cross-Linked	BS3	null	0.00839	0.00563	sp|P49368|TCPG_HUMAN (138)-sp|P49368|TCPG_HUMAN (507)/	Intra-Protein	Mendez_et_al_2019_fr18_TrypGluC					39
B170414_04_Lumos_ML_IN_205_FOMixSEC29BS3_TrypGluC_pepSECFr18.49535.49535.3.0.dta	3	ALDDMISTLKK(10)-LQTYKTAVE(5)	Cross-Linked	BS3	null	0.00896	0.0176	sp|P49368|TCPG_HUMAN (138)-sp|P49368|TCPG_HUMAN (507)/	Intra-Protein	Mendez_et_al_2019_fr18_TrypGluC					39
B170414_03_Lumos_ML_IN_205_FOMixSEC29BS3_TrypGluC_pepSECFr17.50178.50178.3.0.dta	3	ALDDMISTLKK(10)-LQTYKTAVE(5)	Cross-Linked	BS3	null	0.0121	0.0146	sp|P49368|TCPG_HUMAN (138)-sp|P49368|TCPG_HUMAN (507)/	Intra-Protein	Mendez_et_al_2019_fr17_TrypGluC					39
B170416_11_Lumos_ML_IN_205_FOMixSEC31BS3_TrypGluC_pepSECFr16.40497.40497.3.0.dta	3	ALDDMISTLKK(10)-LQTYKTAVE(5)	Cross-Linked	BS3	Oxidation[M](5)	0.0164	0.22	sp|P49368|TCPG_HUMAN (138)-sp|P49368|TCPG_HUMAN (507)/	Intra-Protein	Mendez_et_al_2019_fr16_TrypGluC					39
B170414_03_Lumos_ML_IN_205_FOMixSEC29BS3_TrypGluC_pepSECFr17.50158.50158.4.1.dta	4	ALDDMISTLKK(10)-LQTYKTAVE(5)	Cross-Linked	BS3	null	0.0224	0.0661	sp|P49368|TCPG_HUMAN (138)-sp|P49368|TCPG_HUMAN (507)/	Intra-Protein	Mendez_et_al_2019_fr17_TrypGluC					39
B170418_13_Lumos_ML_IN_205_FOMixSEC32BS3_TrypGluC_pepSECFr18.47117.47117.3.0.dta	3	ALDDMISTLKK(10)-LQTYKTAVE(5)	Cross-Linked	BS3	null	0.0301	0.0701	sp|P49368|TCPG_HUMAN (138)-sp|P49368|TCPG_HUMAN (507)/	Intra-Protein	Mendez_et_al_2019_fr18_TrypGluC					39
B170414_02_Lumos_ML_IN_205_FOMixSEC29BS3_TrypGluC_pepSECFr16.38264.38264.3.0.dta	3	ALDDMISTLKK(10)-LQTYKTAVE(5)	Cross-Linked	BS3	null	0.0358	0.0164	sp|P49368|TCPG_HUMAN (138)-sp|P49368|TCPG_HUMAN (507)/	Intra-Protein	Mendez_et_al_2019_fr16_TrypGluC					39
B170414_16_Lumos_ML_IN_205_FOMixSEC30BS3_TrypGluC_pepSECFr17.37860.37860.3.0.dta	3	ALDDMISTLKK(10)-LQTYKTAVE(5)	Cross-Linked	BS3	Oxidation[M](5)	0.0547	0.00287	sp|P49368|TCPG_HUMAN (138)-sp|P49368|TCPG_HUMAN (507)/	Intra-Protein	Mendez_et_al_2019_fr17_TrypGluC					39
B170414_17_Lumos_ML_IN_205_FOMixSEC30BS3_TrypGluC_pepSECFr18.50477.50477.3.0.dta	3	ALDDMISTLKK(10)-LQTYKTAVE(5)	Cross-Linked	BS3	null	0.0567	0.000428	sp|P49368|TCPG_HUMAN (138)-sp|P49368|TCPG_HUMAN (507)/	Intra-Protein	Mendez_et_al_2019_fr18_TrypGluC					39
B170414_03_Lumos_ML_IN_205_FOMixSEC29BS3_TrypGluC_pepSECFr17.50171.50171.4.2.dta	4	ALDDMISTLKK(10)-LQTYKTAVE(5)	Cross-Linked	BS3	null	0.0621	0.0716	sp|P49368|TCPG_HUMAN (138)-sp|P49368|TCPG_HUMAN (507)/	Intra-Protein	Mendez_et_al_2019_fr17_TrypGluC					39
B170414_16_Lumos_ML_IN_205_FOMixSEC30BS3_TrypGluC_pepSECFr17.38536.38536.3.0.dta	3	ALDDMISTLKK(10)-LQTYKTAVE(5)	Cross-Linked	BS3	Oxidation[M](5)	0.0676	0.299	sp|P49368|TCPG_HUMAN (138)-sp|P49368|TCPG_HUMAN (507)/	Intra-Protein	Mendez_et_al_2019_fr17_TrypGluC					39
B170414_03_Lumos_ML_IN_205_FOMixSEC29BS3_TrypGluC_pepSECFr17.40074.40074.3.0.dta	3	ALDDMISTLKK(10)-LQTYKTAVE(5)	Cross-Linked	BS3	Oxidation[M](5)	0.0877	0.0486	sp|P49368|TCPG_HUMAN (138)-sp|P49368|TCPG_HUMAN (507)/	Intra-Protein	Mendez_et_al_2019_fr17_TrypGluC					39
B170416_11_Lumos_ML_IN_205_FOMixSEC31BS3_TrypGluC_pepSECFr16.51119.51119.3.0.dta	3	ALDDMISTLKK(10)-LQTYKTAVE(5)	Cross-Linked	BS3	null	0.18	0.351	sp|P49368|TCPG_HUMAN (138)-sp|P49368|TCPG_HUMAN (507)/	Intra-Protein	Mendez_et_al_2019_fr16_TrypGluC					39
B170414_02_Lumos_ML_IN_205_FOMixSEC29BS3_TrypGluC_pepSECFr16.29049.29049.3.0.dta	3	ALDDMISTLKK(10)-LQTYKTAVE(5)	Cross-Linked	BS3	Oxidation[M](5)	0.258	0.316	sp|P49368|TCPG_HUMAN (138)-sp|P49368|TCPG_HUMAN (507)/	Intra-Protein	Mendez_et_al_2019_fr16_TrypGluC					39
B170416_12_Lumos_ML_IN_205_FOMixSEC31BS3_TrypGluC_pepSECFr17.37982.37982.3.0.dta	3	ALDDMISTLKK(10)-LQTYKTAVE(5)	Cross-Linked	BS3	null	0.262	0.177	sp|P49368|TCPG_HUMAN (138)-sp|P49368|TCPG_HUMAN (507)/	Intra-Protein	Mendez_et_al_2019_fr17_TrypGluC					39
B170418_13_Lumos_ML_IN_205_FOMixSEC32BS3_TrypGluC_pepSECFr18.39931.39931.3.0.dta	3	ALDDMISTLKK(10)-LQTYKTAVE(5)	Cross-Linked	BS3	Oxidation[M](5)	1	0.735	sp|P49368|TCPG_HUMAN (138)-sp|P49368|TCPG_HUMAN (507)/	Intra-Protein	Mendez_et_al_2019_fr18_TrypGluC					39
B170414_10_Lumos_ML_IN_205_FOMixSEC29BS3_TrypAspN_pepSECFr16.26109.26109.5.1.dta	5	ANEVISKLYAVHQEGNK(7)-DLSNGKPR(6)	Cross-Linked	BS3	null	0.254	0.414	sp|P50990|TCPQ_HUMAN (466)-sp|P17987|TCPA_HUMAN (494)/	Inter-Protein	Mendez_et_al_2019_fr16_TrypAspN	TRiC-TRiC Figure	TT3	20.8		183
B170418_19_Lumos_ML_IN_205_FOMixSEC32BS3_TrypAspN_pepSECFr16.40138.40138.4.1.dta	4	ALEKGIEILTDMSRPVELS(4)-HAQGEKTAGINVR(6)	Cross-Linked	BS3	null	0.697	0.195	sp|P50991|TCPD_HUMAN (143)-sp|P50991|TCPD_HUMAN (489)/	Intra-Protein	Mendez_et_al_2019_fr16_TrypAspN					48
2020_12_16_08_DSS_CCT_IP_P2.17491.17491.5.1.dta	5	ALEKGIEILTDMSRPVELSDR(4)-HAQGEKTAGINVR(6)	Cross-Linked	DSS	null	8.67e-17	0.00419	sp|P50991|TCPD_HUMAN (143)-sp|P50991|TCPD_HUMAN (489)/	Intra-Protein	Zamel_et_al_2021_CCT_IP					48
2020_12_16_06_DSS_CCT_IP_NCE26_P4.19982.19982.5.0.dta	5	ALEKGIEILTDMSRPVELSDR(4)-HAQGEKTAGINVR(6)	Cross-Linked	DSS	null	1.28e-14	1.1e-10	sp|P50991|TCPD_HUMAN (143)-sp|P50991|TCPD_HUMAN (489)/	Intra-Protein	Zamel_et_al_2021_CCT_NCE26					48
2020_03_15_06_DSS_CCT_IP_p4.22697.22697.5.0.dta	5	ALEKGIEILTDMSRPVELSDR(4)-HAQGEKTAGINVR(6)	Cross-Linked	DSS	null	1.07e-11	0.00223	sp|P50991|TCPD_HUMAN (143)-sp|P50991|TCPD_HUMAN (489)/	Intra-Protein	Zamel_et_al_2021_CCT_IP					48
2020_02_06_13_DSS_CCT_IP.14849.14849.5.0.dta	5	ALEKGIEILTDMSRPVELSDR(4)-HAQGEKTAGINVR(6)	Cross-Linked	DSS	null	8.71e-10	0.0081	sp|P50991|TCPD_HUMAN (143)-sp|P50991|TCPD_HUMAN (489)/	Intra-Protein	Zamel_et_al_2021_CCT_IP					48
2020_12_16_07_DSS_CCT_IP_Stepped_P4.20416.20416.5.0.dta	5	ALEKGIEILTDMSRPVELSDR(4)-HAQGEKTAGINVR(6)	Cross-Linked	DSS	null	1.37e-09	3.17e-09	sp|P50991|TCPD_HUMAN (143)-sp|P50991|TCPD_HUMAN (489)/	Intra-Protein	Zamel_et_al_2021_stepped_IP					48
2020_03_15_06_DSS_CCT_IP_p4.22711.22711.6.3.dta	6	ALEKGIEILTDMSRPVELSDR(4)-HAQGEKTAGINVR(6)	Cross-Linked	DSS	null	9.81e-09	0.000563	sp|P50991|TCPD_HUMAN (143)-sp|P50991|TCPD_HUMAN (489)/	Intra-Protein	Zamel_et_al_2021_CCT_IP					48
B170323_14_Lumos_ML_IN_205_FOMixSEC31BS3_Tryp_pepSECFr16.46038.46038.5.0.dta	5	ALEKGIEILTDMSRPVELSDR(4)-HAQGEKTAGINVR(6)	Cross-Linked	BS3	null	8.85e-06	0.0629	sp|P50991|TCPD_HUMAN (143)-sp|P50991|TCPD_HUMAN (489)/	Intra-Protein	Mendez_et_al_2019_fr16_trypsin					48
B170323_10_Lumos_ML_IN_205_FOMixSEC30BS3_Tryp_pepSECFr16.47668.47668.5.1.dta	5	ALEKGIEILTDMSRPVELSDR(4)-HAQGEKTAGINVR(6)	Cross-Linked	BS3	null	0.0011	0.183	sp|P50991|TCPD_HUMAN (143)-sp|P50991|TCPD_HUMAN (489)/	Intra-Protein	Mendez_et_al_2019_fr16_trypsin					48
B170323_18_Lumos_ML_IN_205_FOMixSEC32BS3_Tryp_pepSECFr16.48692.48692.4.0.dta	4	ALEKGIEILTDMSRPVELSDR(4)-HAQGEKTAGINVR(6)	Cross-Linked	BS3	null	0.00186	0.318	sp|P50991|TCPD_HUMAN (143)-sp|P50991|TCPD_HUMAN (489)/	Intra-Protein	Mendez_et_al_2019_fr16_trypsin					48
B170323_18_Lumos_ML_IN_205_FOMixSEC32BS3_Tryp_pepSECFr16.48609.48609.5.0.dta	5	ALEKGIEILTDMSRPVELSDR(4)-HAQGEKTAGINVR(6)	Cross-Linked	BS3	null	1	0.203	sp|P50991|TCPD_HUMAN (143)-sp|P50991|TCPD_HUMAN (489)/	Intra-Protein	Mendez_et_al_2019_fr16_trypsin					48
B170323_10_Lumos_ML_IN_205_FOMixSEC30BS3_Tryp_pepSECFr16.53382.53382.4.5.dta	4	ALEKGIEILTDMSRPVELSDRETLLNSATTSLNSK(4)-HAQGEKTAGINVR(6)	Cross-Linked	BS3	null	9.82e-08	0.218	sp|P50991|TCPD_HUMAN (143)-sp|P50991|TCPD_HUMAN (489)/	Intra-Protein	Mendez_et_al_2019_fr16_trypsin					48
2020_02_06_13_DSS_CCT_IP.15360.15360.6.0.dta	6	ALEKGIEILTDMSRPVELSDRETLLNSATTSLNSK(4)-HAQGEKTAGINVR(6)	Cross-Linked	DSS	null	1.03e-07	0.00869	sp|P50991|TCPD_HUMAN (143)-sp|P50991|TCPD_HUMAN (489)/	Intra-Protein	Zamel_et_al_2021_CCT_IP					48
B170323_06_Lumos_ML_IN_205_FOMixSEC29BS3_Tryp_pepSECFr16.47285.47285.5.0.dta	5	ALEKGIEILTDMSRPVELSDRETLLNSATTSLNSK(4)-HAQGEKTAGINVR(6)	Cross-Linked	BS3	null	1.31e-07	0.0118	sp|P50991|TCPD_HUMAN (143)-sp|P50991|TCPD_HUMAN (489)/	Intra-Protein	Mendez_et_al_2019_fr16_trypsin					48
2020_03_15_06_DSS_CCT_IP_p4.23713.23713.6.5.dta	6	ALEKGIEILTDMSRPVELSDRETLLNSATTSLNSK(4)-HAQGEKTAGINVR(6)	Cross-Linked	DSS	null	1.35e-06	0.0442	sp|P50991|TCPD_HUMAN (143)-sp|P50991|TCPD_HUMAN (489)/	Intra-Protein	Zamel_et_al_2021_CCT_IP					48
B170323_14_Lumos_ML_IN_205_FOMixSEC31BS3_Tryp_pepSECFr16.51526.51526.4.0.dta	4	ALEKGIEILTDMSRPVELSDRETLLNSATTSLNSK(4)-HAQGEKTAGINVR(6)	Cross-Linked	BS3	null	2.82e-06	0.397	sp|P50991|TCPD_HUMAN (143)-sp|P50991|TCPD_HUMAN (489)/	Intra-Protein	Mendez_et_al_2019_fr16_trypsin					48
B170323_10_Lumos_ML_IN_205_FOMixSEC30BS3_Tryp_pepSECFr16.53276.53276.6.0.dta	6	ALEKGIEILTDMSRPVELSDRETLLNSATTSLNSK(4)-HAQGEKTAGINVR(6)	Cross-Linked	BS3	null	4.72e-06	0.0231	sp|P50991|TCPD_HUMAN (143)-sp|P50991|TCPD_HUMAN (489)/	Intra-Protein	Mendez_et_al_2019_fr16_trypsin					48
B170323_14_Lumos_ML_IN_205_FOMixSEC31BS3_Tryp_pepSECFr16.51454.51454.5.0.dta	5	ALEKGIEILTDMSRPVELSDRETLLNSATTSLNSK(4)-HAQGEKTAGINVR(6)	Cross-Linked	BS3	null	5.79e-06	0.127	sp|P50991|TCPD_HUMAN (143)-sp|P50991|TCPD_HUMAN (489)/	Intra-Protein	Mendez_et_al_2019_fr16_trypsin					48
2020_03_15_06_DSS_CCT_IP_p4.23547.23547.5.0.dta	5	ALEKGIEILTDMSRPVELSDRETLLNSATTSLNSK(4)-HAQGEKTAGINVR(6)	Cross-Linked	DSS	null	6.46e-06	0.167	sp|P50991|TCPD_HUMAN (143)-sp|P50991|TCPD_HUMAN (489)/	Intra-Protein	Zamel_et_al_2021_CCT_IP					48
B170323_10_Lumos_ML_IN_205_FOMixSEC30BS3_Tryp_pepSECFr16.53225.53225.5.0.dta	5	ALEKGIEILTDMSRPVELSDRETLLNSATTSLNSK(4)-HAQGEKTAGINVR(6)	Cross-Linked	BS3	null	7.25e-06	0.539	sp|P50991|TCPD_HUMAN (143)-sp|P50991|TCPD_HUMAN (489)/	Intra-Protein	Mendez_et_al_2019_fr16_trypsin					48
B170323_14_Lumos_ML_IN_205_FOMixSEC31BS3_Tryp_pepSECFr16.51427.51427.5.0.dta	5	ALEKGIEILTDMSRPVELSDRETLLNSATTSLNSK(4)-HAQGEKTAGINVR(6)	Cross-Linked	BS3	null	1.23e-05	0.0603	sp|P50991|TCPD_HUMAN (143)-sp|P50991|TCPD_HUMAN (489)/	Intra-Protein	Mendez_et_al_2019_fr16_trypsin					48
2020_12_16_06_DSS_CCT_IP_NCE26_P4.20501.20501.5.0.dta	5	ALEKGIEILTDMSRPVELSDRETLLNSATTSLNSK(4)-HAQGEKTAGINVR(6)	Cross-Linked	DSS	null	1.26e-05	0.00237	sp|P50991|TCPD_HUMAN (143)-sp|P50991|TCPD_HUMAN (489)/	Intra-Protein	Zamel_et_al_2021_CCT_NCE26					48
2020_12_16_07_DSS_CCT_IP_Stepped_P4.20905.20905.6.1.dta	6	ALEKGIEILTDMSRPVELSDRETLLNSATTSLNSK(4)-HAQGEKTAGINVR(6)	Cross-Linked	DSS	null	1.66e-05	9.26e-05	sp|P50991|TCPD_HUMAN (143)-sp|P50991|TCPD_HUMAN (489)/	Intra-Protein	Zamel_et_al_2021_stepped_IP					48
B170323_14_Lumos_ML_IN_205_FOMixSEC31BS3_Tryp_pepSECFr16.51426.51426.6.0.dta	6	ALEKGIEILTDMSRPVELSDRETLLNSATTSLNSK(4)-HAQGEKTAGINVR(6)	Cross-Linked	BS3	null	1.97e-05	0.114	sp|P50991|TCPD_HUMAN (143)-sp|P50991|TCPD_HUMAN (489)/	Intra-Protein	Mendez_et_al_2019_fr16_trypsin					48
B170323_15_Lumos_ML_IN_205_FOMixSEC31BS3_Tryp_pepSECFr17.61051.61051.6.0.dta	6	ALEKGIEILTDMSRPVELSDRETLLNSATTSLNSK(4)-HAQGEKTAGINVR(6)	Cross-Linked	BS3	null	6.16e-05	0.000154	sp|P50991|TCPD_HUMAN (143)-sp|P50991|TCPD_HUMAN (489)/	Intra-Protein	Mendez_et_al_2019_fr17_trypsin					48
B170323_10_Lumos_ML_IN_205_FOMixSEC30BS3_Tryp_pepSECFr16.53258.53258.6.1.dta	6	ALEKGIEILTDMSRPVELSDRETLLNSATTSLNSK(4)-HAQGEKTAGINVR(6)	Cross-Linked	BS3	null	0.000111	0.156	sp|P50991|TCPD_HUMAN (143)-sp|P50991|TCPD_HUMAN (489)/	Intra-Protein	Mendez_et_al_2019_fr16_trypsin					48
2020_03_15_05_DSS_CCT_IP_P2.16162.16162.6.0.dta	6	ALEKGIEILTDMSRPVELSDRETLLNSATTSLNSK(4)-HAQGEKTAGINVR(6)	Cross-Linked	DSS	null	0.000116	0.717	sp|P50991|TCPD_HUMAN (143)-sp|P50991|TCPD_HUMAN (489)/	Intra-Protein	Zamel_et_al_2021_CCT_IP					48
B170323_10_Lumos_ML_IN_205_FOMixSEC30BS3_Tryp_pepSECFr16.53525.53525.6.1.dta	6	ALEKGIEILTDMSRPVELSDRETLLNSATTSLNSK(4)-HAQGEKTAGINVR(6)	Cross-Linked	BS3	null	0.000117	0.0281	sp|P50991|TCPD_HUMAN (143)-sp|P50991|TCPD_HUMAN (489)/	Intra-Protein	Mendez_et_al_2019_fr16_trypsin					48
B170323_06_Lumos_ML_IN_205_FOMixSEC29BS3_Tryp_pepSECFr16.47295.47295.6.0.dta	6	ALEKGIEILTDMSRPVELSDRETLLNSATTSLNSK(4)-HAQGEKTAGINVR(6)	Cross-Linked	BS3	null	0.000304	4.72e-05	sp|P50991|TCPD_HUMAN (143)-sp|P50991|TCPD_HUMAN (489)/	Intra-Protein	Mendez_et_al_2019_fr16_trypsin					48
B170323_19_Lumos_ML_IN_205_FOMixSEC32BS3_Tryp_pepSECFr17.59323.59323.6.2.dta	6	ALEKGIEILTDMSRPVELSDRETLLNSATTSLNSK(4)-HAQGEKTAGINVR(6)	Cross-Linked	BS3	null	0.000653	0.0264	sp|P50991|TCPD_HUMAN (143)-sp|P50991|TCPD_HUMAN (489)/	Intra-Protein	Mendez_et_al_2019_fr17_trypsin					48
2020_12_16_08_DSS_CCT_IP_P2.18048.18048.6.0.dta	6	ALEKGIEILTDMSRPVELSDRETLLNSATTSLNSK(4)-HAQGEKTAGINVR(6)	Cross-Linked	DSS	null	0.00158	0.0303	sp|P50991|TCPD_HUMAN (143)-sp|P50991|TCPD_HUMAN (489)/	Intra-Protein	Zamel_et_al_2021_CCT_IP					48
B170323_10_Lumos_ML_IN_205_FOMixSEC30BS3_Tryp_pepSECFr16.53303.53303.7.0.dta	7	ALEKGIEILTDMSRPVELSDRETLLNSATTSLNSK(4)-HAQGEKTAGINVR(6)	Cross-Linked	BS3	null	0.00205	0.533	sp|P50991|TCPD_HUMAN (143)-sp|P50991|TCPD_HUMAN (489)/	Intra-Protein	Mendez_et_al_2019_fr16_trypsin					48
2020_03_15_06_DSS_CCT_IP_p4.23546.23546.6.0.dta	6	ALEKGIEILTDMSRPVELSDRETLLNSATTSLNSK(4)-HAQGEKTAGINVR(6)	Cross-Linked	DSS	null	0.00212	0.0511	sp|P50991|TCPD_HUMAN (143)-sp|P50991|TCPD_HUMAN (489)/	Intra-Protein	Zamel_et_al_2021_CCT_IP					48
B170323_10_Lumos_ML_IN_205_FOMixSEC30BS3_Tryp_pepSECFr16.53344.53344.6.0.dta	6	ALEKGIEILTDMSRPVELSDRETLLNSATTSLNSK(4)-HAQGEKTAGINVR(6)	Cross-Linked	BS3	null	0.00461	0.0576	sp|P50991|TCPD_HUMAN (143)-sp|P50991|TCPD_HUMAN (489)/	Intra-Protein	Mendez_et_al_2019_fr16_trypsin					48
B170323_06_Lumos_ML_IN_205_FOMixSEC29BS3_Tryp_pepSECFr16.47182.47182.6.0.dta	6	ALEKGIEILTDMSRPVELSDRETLLNSATTSLNSK(4)-HAQGEKTAGINVR(6)	Cross-Linked	BS3	null	0.0203	0.054	sp|P50991|TCPD_HUMAN (143)-sp|P50991|TCPD_HUMAN (489)/	Intra-Protein	Mendez_et_al_2019_fr16_trypsin					48
B170323_10_Lumos_ML_IN_205_FOMixSEC30BS3_Tryp_pepSECFr16.53322.53322.5.0.dta	5	ALEKGIEILTDMSRPVELSDRETLLNSATTSLNSK(4)-HAQGEKTAGINVR(6)	Cross-Linked	BS3	null	1	0.383	sp|P50991|TCPD_HUMAN (143)-sp|P50991|TCPD_HUMAN (489)/	Intra-Protein	Mendez_et_al_2019_fr16_trypsin					48
B170414_10_Lumos_ML_IN_205_FOMixSEC29BS3_TrypAspN_pepSECFr16.24026.24026.4.0.dta	4	ANEVISKLYAVHQEGNK(7)-DLSNGKPR(6)	Cross-Linked	BS3	null	0.346	0.17	sp|P50990|TCPQ_HUMAN (466)-sp|P17987|TCPA_HUMAN (494)/	Inter-Protein	Mendez_et_al_2019_fr16_TrypAspN	TRiC-TRiC Figure	TT3	20.8		183
B170416_06_Lumos_ML_IN_205_FOMixSEC30BS3_TrypAspN_pepSECFr16.23473.23473.5.0.dta	5	ANEVISKLYAVHQEGNK(7)-DLSNGKPR(6)	Cross-Linked	BS3	null	0.483	0.505	sp|P50990|TCPQ_HUMAN (466)-sp|P17987|TCPA_HUMAN (494)/	Inter-Protein	Mendez_et_al_2019_fr16_TrypAspN	TRiC-TRiC Figure	TT3	20.8		183
B170414_10_Lumos_ML_IN_205_FOMixSEC29BS3_TrypAspN_pepSECFr16.24058.24058.5.0.dta	5	ANEVISKLYAVHQEGNK(7)-DLSNGKPR(6)	Cross-Linked	BS3	null	0.801	0.0527	sp|P50990|TCPQ_HUMAN (466)-sp|P17987|TCPA_HUMAN (494)/	Inter-Protein	Mendez_et_al_2019_fr16_TrypAspN	TRiC-TRiC Figure	TT3	20.8		183
B170418_06_Lumos_ML_IN_205_FOMixSEC31BS3_TrypAspN_pepSECFr16.21561.21561.5.0.dta	5	ANEVISKLYAVHQEGNK(7)-DLSNGKPR(6)	Cross-Linked	BS3	null	0.991	0.654	sp|P50990|TCPQ_HUMAN (466)-sp|P17987|TCPA_HUMAN (494)/	Inter-Protein	Mendez_et_al_2019_fr16_TrypAspN	TRiC-TRiC Figure	TT3	20.8		183
B170414_10_Lumos_ML_IN_205_FOMixSEC29BS3_TrypAspN_pepSECFr16.24094.24094.3.0.dta	3	ANEVISKLYAVHQEGNK(7)-DLSNGKPR(6)	Cross-Linked	BS3	null	1	0.0113	sp|P50990|TCPQ_HUMAN (466)-sp|P17987|TCPA_HUMAN (494)/	Inter-Protein	Mendez_et_al_2019_fr16_TrypAspN	TRiC-TRiC Figure	TT3	20.8		183
B170414_03_Lumos_ML_IN_205_FOMixSEC29BS3_TrypGluC_pepSECFr17.28331.28331.4.0.dta	4	ALIKHKPSVK(4)-EKALQFLEE(2)	Cross-Linked	BS3	null	0.119	0.208	sp|P40227|TCPZ_HUMAN (424)-sp|P40227|TCPZ_HUMAN (129)/	Intra-Protein	Mendez_et_al_2019_fr17_TrypGluC					13
B170418_12_Lumos_ML_IN_205_FOMixSEC32BS3_TrypGluC_pepSECFr17.26631.26631.3.0.dta	3	ALIKHKPSVK(4)-KALQFLEE(1)	Cross-Linked	BS3	null	2.17e-10	2.54e-05	sp|P40227|TCPZ_HUMAN (424)-sp|P40227|TCPZ_HUMAN (129)/	Intra-Protein	Mendez_et_al_2019_fr17_TrypGluC					13
B170414_16_Lumos_ML_IN_205_FOMixSEC30BS3_TrypGluC_pepSECFr17.24070.24070.3.0.dta	3	ALIKHKPSVK(4)-KALQFLEE(1)	Cross-Linked	BS3	null	1.36e-07	0.00907	sp|P40227|TCPZ_HUMAN (424)-sp|P40227|TCPZ_HUMAN (129)/	Intra-Protein	Mendez_et_al_2019_fr17_TrypGluC					13
B170416_11_Lumos_ML_IN_205_FOMixSEC31BS3_TrypGluC_pepSECFr16.25930.25930.4.0.dta	4	ALIKHKPSVK(4)-KALQFLEE(1)	Cross-Linked	BS3	null	2.6e-07	0.00656	sp|P40227|TCPZ_HUMAN (424)-sp|P40227|TCPZ_HUMAN (129)/	Intra-Protein	Mendez_et_al_2019_fr16_TrypGluC					13
B170418_13_Lumos_ML_IN_205_FOMixSEC32BS3_TrypGluC_pepSECFr18.28836.28836.3.0.dta	3	ALIKHKPSVK(4)-KALQFLEE(1)	Cross-Linked	BS3	null	7.47e-06	0.0362	sp|P40227|TCPZ_HUMAN (424)-sp|P40227|TCPZ_HUMAN (129)/	Intra-Protein	Mendez_et_al_2019_fr18_TrypGluC					13
B170418_11_Lumos_ML_IN_205_FOMixSEC32BS3_TrypGluC_pepSECFr16.19433.19433.4.1.dta	4	ALIKHKPSVK(6)-KALQFLEE(1)	Cross-Linked	BS3	null	1.03e-05	0.218	sp|P40227|TCPZ_HUMAN (426)-sp|P40227|TCPZ_HUMAN (129)/	Intra-Protein	Mendez_et_al_2019_fr16_TrypGluC					5
B170416_12_Lumos_ML_IN_205_FOMixSEC31BS3_TrypGluC_pepSECFr17.17674.17674.4.0.dta	4	ALIKHKPSVK(6)-KALQFLEE(1)	Cross-Linked	BS3	null	5.12e-05	0.113	sp|P40227|TCPZ_HUMAN (426)-sp|P40227|TCPZ_HUMAN (129)/	Intra-Protein	Mendez_et_al_2019_fr17_TrypGluC					5
B170416_11_Lumos_ML_IN_205_FOMixSEC31BS3_TrypGluC_pepSECFr16.26007.26007.3.0.dta	3	ALIKHKPSVK(6)-KALQFLEE(1)	Cross-Linked	BS3	null	0.000248	0.0686	sp|P40227|TCPZ_HUMAN (426)-sp|P40227|TCPZ_HUMAN (129)/	Intra-Protein	Mendez_et_al_2019_fr16_TrypGluC					5
B170418_12_Lumos_ML_IN_205_FOMixSEC32BS3_TrypGluC_pepSECFr17.26600.26600.4.0.dta	4	ALIKHKPSVK(6)-KALQFLEE(1)	Cross-Linked	BS3	null	0.00892	0.0163	sp|P40227|TCPZ_HUMAN (426)-sp|P40227|TCPZ_HUMAN (129)/	Intra-Protein	Mendez_et_al_2019_fr17_TrypGluC					5
B170414_03_Lumos_ML_IN_205_FOMixSEC29BS3_TrypGluC_pepSECFr17.25770.25770.4.1.dta	4	ALIKHKPSVK(6)-KALQFLEE(1)	Cross-Linked	BS3	null	0.0658	0.509	sp|P40227|TCPZ_HUMAN (426)-sp|P40227|TCPZ_HUMAN (129)/	Intra-Protein	Mendez_et_al_2019_fr17_TrypGluC					5
B170414_17_Lumos_ML_IN_205_FOMixSEC30BS3_TrypGluC_pepSECFr18.16791.16791.3.0.dta	3	ALQKYE(4)-TKHKLD(2)	Cross-Linked	BS3	null	8.05e-06	0.00181	sp|P48643|TCPE_HUMAN (279)-sp|P48643|TCPE_HUMAN (263)/	Intra-Protein	Mendez_et_al_2019_fr18_TrypGluC					6
B170416_13_Lumos_ML_IN_205_FOMixSEC31BS3_TrypGluC_pepSECFr18.16863.16863.3.0.dta	3	ALQKYE(4)-TKHKLD(2)	Cross-Linked	BS3	null	0.00674	0.0484	sp|P48643|TCPE_HUMAN (279)-sp|P48643|TCPE_HUMAN (263)/	Intra-Protein	Mendez_et_al_2019_fr18_TrypGluC					6
B170416_06_Lumos_ML_IN_205_FOMixSEC30BS3_TrypAspN_pepSECFr16.23681.23681.4.0.dta	4	ANEVISKLYAVHQEGNK(7)-DLSNGKPR(6)	Cross-Linked	BS3	null	1	0.326	sp|P50990|TCPQ_HUMAN (466)-sp|P17987|TCPA_HUMAN (494)/	Inter-Protein	Mendez_et_al_2019_fr16_TrypAspN	TRiC-TRiC Figure	TT3	20.8		183
B170416_13_Lumos_ML_IN_205_FOMixSEC31BS3_TrypGluC_pepSECFr18.11501.11501.3.0.dta	3	ALQKYEK(4)-TKHKLD(2)	Cross-Linked	BS3	null	0.00228	0.362	sp|P48643|TCPE_HUMAN (279)-sp|P48643|TCPE_HUMAN (263)/	Intra-Protein	Mendez_et_al_2019_fr18_TrypGluC					6
B170414_04_Lumos_ML_IN_205_FOMixSEC29BS3_TrypGluC_pepSECFr18.13505.13505.3.0.dta	3	ALQKYEK(4)-TKHKLD(2)	Cross-Linked	BS3	null	0.0568	0.588	sp|P48643|TCPE_HUMAN (279)-sp|P48643|TCPE_HUMAN (263)/	Intra-Protein	Mendez_et_al_2019_fr18_TrypGluC					6
B170418_13_Lumos_ML_IN_205_FOMixSEC32BS3_TrypGluC_pepSECFr18.67195.67195.3.4.dta	3	ALQKYEKE(4)-ADKCPTLE(3)	Cross-Linked	BS3	Carbamidomethyl[C](15)	0.149	0.625	sp|P48643|TCPE_HUMAN (279)-sp|P48643|TCPE_HUMAN (439)/	Intra-Protein	Mendez_et_al_2019_fr18_TrypGluC					1
B170323_14_Lumos_ML_IN_205_FOMixSEC31BS3_Tryp_pepSECFr16.34974.34974.5.0.dta	5	ALQKYEKEKFEEMIQQIK(4)-TKHKLDVTSVEDYK(2)	Cross-Linked	BS3	null	1	0.508	sp|P48643|TCPE_HUMAN (279)-sp|P48643|TCPE_HUMAN (263)/	Intra-Protein	Mendez_et_al_2019_fr16_trypsin					6
B170323_14_Lumos_ML_IN_205_FOMixSEC31BS3_Tryp_pepSECFr16.35022.35022.5.0.dta	5	ALQKYEKEKFEEMIQQIK(4)-TKHKLDVTSVEDYK(2)	Cross-Linked	BS3	null	1	0.524	sp|P48643|TCPE_HUMAN (279)-sp|P48643|TCPE_HUMAN (263)/	Intra-Protein	Mendez_et_al_2019_fr16_trypsin					6
B170416_06_Lumos_ML_IN_205_FOMixSEC30BS3_TrypAspN_pepSECFr16.23511.23511.3.0.dta	3	ANEVISKLYAVHQEGNK(7)-DLSNGKPR(6)	Cross-Linked	BS3	null	1	0.359	sp|P50990|TCPQ_HUMAN (466)-sp|P17987|TCPA_HUMAN (494)/	Inter-Protein	Mendez_et_al_2019_fr16_TrypAspN	TRiC-TRiC Figure	TT3	20.8		183
B170323_18_Lumos_ML_IN_205_FOMixSEC32BS3_Tryp_pepSECFr16.69445.69445.4.1.dta	4	ALTVPELTQQVFDAKNMMAACDPR(15)-ISVYYNEATGGKYVPR(12)	Cross-Linked	BS3	Carbamidomethyl[C](21)	0.0272	0.232	sp|P07437|TBB5_HUMAN (297)-sp|P07437|TBB5_HUMAN (58)/	Intra-Protein	Mendez_et_al_2019_fr16_trypsin					1
B170416_07_Lumos_ML_IN_205_FOMixSEC30BS3_TrypAspN_pepSECFr17.28264.28264.3.1.dta	3	ANEVISKLYAVHQEGNK(7)-DLSNGKPR(6)	Cross-Linked	BS3	null	1	0.0139	sp|P50990|TCPQ_HUMAN (466)-sp|P17987|TCPA_HUMAN (494)/	Inter-Protein	Mendez_et_al_2019_fr17_TrypAspN	TRiC-TRiC Figure	TT3	20.8		183
B170414_12_Lumos_ML_IN_205_FOMixSEC29BS3_TrypAspN_pepSECFr18.34399.34399.3.0.dta	3	ANEVISKLYAVHQEGNK(7)-DLSNGKPR(6)	Cross-Linked	BS3	null	1	0.0544	sp|P50990|TCPQ_HUMAN (466)-sp|P17987|TCPA_HUMAN (494)/	Inter-Protein	Mendez_et_al_2019_fr18_TrypAspN	TRiC-TRiC Figure	TT3	20.8		183
B170416_08_Lumos_ML_IN_205_FOMixSEC30BS3_TrypAspN_pepSECFr18.33728.33728.5.0.dta	5	ANEVISKLYAVHQEGNK(7)-DLSNGKPR(6)	Cross-Linked	BS3	null	1	0.279	sp|P50990|TCPQ_HUMAN (466)-sp|P17987|TCPA_HUMAN (494)/	Inter-Protein	Mendez_et_al_2019_fr18_TrypAspN	TRiC-TRiC Figure	TT3	20.8		183
B170418_08_Lumos_ML_IN_205_FOMixSEC31BS3_TrypAspN_pepSECFr18.35809.35809.5.0.dta	5	ANEVISKLYAVHQEGNK(7)-DLSNGKPR(6)	Cross-Linked	BS3	null	1	0.566	sp|P50990|TCPQ_HUMAN (466)-sp|P17987|TCPA_HUMAN (494)/	Inter-Protein	Mendez_et_al_2019_fr18_TrypAspN	TRiC-TRiC Figure	TT3	20.8		183
B170323_10_Lumos_ML_IN_205_FOMixSEC30BS3_Tryp_pepSECFr16.48305.48305.4.0.dta	4	ANEVISKLYAVHQEGNK(7)-NLKWIGLDLSNGKPR(13)	Cross-Linked	BS3	null	1.86e-05	0.136	sp|P50990|TCPQ_HUMAN (466)-sp|P17987|TCPA_HUMAN (494)/	Inter-Protein	Mendez_et_al_2019_fr16_trypsin	TRiC-TRiC Figure	TT3	20.8		183
B170323_20_Lumos_ML_IN_205_FOMixtSEC32BS3_Tryp_pepSECFr18.49958.49958.3.0.dta	3	ANEVISKLYAVHQEGNK(7)-WIGLDLSNGKPR(10)	Cross-Linked	BS3	null	1.65e-07	4.26e-08	sp|P50990|TCPQ_HUMAN (466)-sp|P17987|TCPA_HUMAN (494)/	Inter-Protein	Mendez_et_al_2019_fr18_trypsin	TRiC-TRiC Figure	TT3	20.8		183
B170323_14_Lumos_ML_IN_205_FOMixSEC31BS3_Tryp_pepSECFr16.48070.48070.3.0.dta	3	ANEVISKLYAVHQEGNK(7)-WIGLDLSNGKPR(10)	Cross-Linked	BS3	null	3.8e-07	7.54e-05	sp|P50990|TCPQ_HUMAN (466)-sp|P17987|TCPA_HUMAN (494)/	Inter-Protein	Mendez_et_al_2019_fr16_trypsin	TRiC-TRiC Figure	TT3	20.8		183
2020_12_16_06_DSS_CCT_IP_NCE26_P4.20116.20116.5.0.dta	5	ANEVISKLYAVHQEGNK(7)-WIGLDLSNGKPR(10)	Cross-Linked	DSS	null	8.34e-07	3.94e-10	sp|P50990|TCPQ_HUMAN (466)-sp|P17987|TCPA_HUMAN (494)/	Inter-Protein	Zamel_et_al_2021_CCT_NCE26	TRiC-TRiC Figure	TT3	20.8		183
2020_03_15_06_DSS_CCT_IP_p4.23000.23000.4.1.dta	4	ANEVISKLYAVHQEGNK(7)-WIGLDLSNGKPR(10)	Cross-Linked	DSS	null	2.84e-06	0.0937	sp|P50990|TCPQ_HUMAN (466)-sp|P17987|TCPA_HUMAN (494)/	Inter-Protein	Zamel_et_al_2021_CCT_IP	TRiC-TRiC Figure	TT3	20.8		183
2020_12_16_07_DSS_CCT_IP_Stepped_P4.20547.20547.5.0.dta	5	ANEVISKLYAVHQEGNK(7)-WIGLDLSNGKPR(10)	Cross-Linked	DSS	null	3.6e-06	6.29e-05	sp|P50990|TCPQ_HUMAN (466)-sp|P17987|TCPA_HUMAN (494)/	Inter-Protein	Zamel_et_al_2021_stepped_IP	TRiC-TRiC Figure	TT3	20.8		183
B170323_20_Lumos_ML_IN_205_FOMixtSEC32BS3_Tryp_pepSECFr18.49941.49941.4.0.dta	4	ANEVISKLYAVHQEGNK(7)-WIGLDLSNGKPR(10)	Cross-Linked	BS3	null	3.75e-06	0.000325	sp|P50990|TCPQ_HUMAN (466)-sp|P17987|TCPA_HUMAN (494)/	Inter-Protein	Mendez_et_al_2019_fr18_trypsin	TRiC-TRiC Figure	TT3	20.8		183
B170323_07_Lumos_ML_IN_205_FOMixSEC29BS3_Tryp_pepSECFr17.55712.55712.3.0.dta	3	ANEVISKLYAVHQEGNK(7)-WIGLDLSNGKPR(10)	Cross-Linked	BS3	null	6.81e-06	1.91e-08	sp|P50990|TCPQ_HUMAN (466)-sp|P17987|TCPA_HUMAN (494)/	Inter-Protein	Mendez_et_al_2019_fr17_trypsin	TRiC-TRiC Figure	TT3	20.8		183
B170323_11_Lumos_ML_IN_205_FOMixSEC30BS3_Tryp_pepSECFr17.57597.57597.3.0.dta	3	ANEVISKLYAVHQEGNK(7)-WIGLDLSNGKPR(10)	Cross-Linked	BS3	null	1.07e-05	1.43e-05	sp|P50990|TCPQ_HUMAN (466)-sp|P17987|TCPA_HUMAN (494)/	Inter-Protein	Mendez_et_al_2019_fr17_trypsin	TRiC-TRiC Figure	TT3	20.8		183
B170323_08_Lumos_ML_IN_205_FOMixSEC29BS3_Tryp_pepSECFr18.49779.49779.3.0.dta	3	ANEVISKLYAVHQEGNK(7)-WIGLDLSNGKPR(10)	Cross-Linked	BS3	null	1.38e-05	1.56e-09	sp|P50990|TCPQ_HUMAN (466)-sp|P17987|TCPA_HUMAN (494)/	Inter-Protein	Mendez_et_al_2019_fr18_trypsin	TRiC-TRiC Figure	TT3	20.8		183
B170323_10_Lumos_ML_IN_205_FOMixSEC30BS3_Tryp_pepSECFr16.49626.49626.4.0.dta	4	ANEVISKLYAVHQEGNK(7)-WIGLDLSNGKPR(10)	Cross-Linked	BS3	null	1.73e-05	0.00219	sp|P50990|TCPQ_HUMAN (466)-sp|P17987|TCPA_HUMAN (494)/	Inter-Protein	Mendez_et_al_2019_fr16_trypsin	TRiC-TRiC Figure	TT3	20.8		183
B170323_14_Lumos_ML_IN_205_FOMixSEC31BS3_Tryp_pepSECFr16.47867.47867.5.0.dta	5	ANEVISKLYAVHQEGNK(7)-WIGLDLSNGKPR(10)	Cross-Linked	BS3	null	1.95e-05	0.000987	sp|P50990|TCPQ_HUMAN (466)-sp|P17987|TCPA_HUMAN (494)/	Inter-Protein	Mendez_et_al_2019_fr16_trypsin	TRiC-TRiC Figure	TT3	20.8		183
B170323_11_Lumos_ML_IN_205_FOMixSEC30BS3_Tryp_pepSECFr17.57671.57671.4.0.dta	4	ANEVISKLYAVHQEGNK(7)-WIGLDLSNGKPR(10)	Cross-Linked	BS3	null	2.69e-05	0.000111	sp|P50990|TCPQ_HUMAN (466)-sp|P17987|TCPA_HUMAN (494)/	Inter-Protein	Mendez_et_al_2019_fr17_trypsin	TRiC-TRiC Figure	TT3	20.8		183
B170323_12_Lumos_ML_IN_205_FOMixSEC30BS3_Tryp_pepSECFr18.52394.52394.3.0.dta	3	ANEVISKLYAVHQEGNK(7)-WIGLDLSNGKPR(10)	Cross-Linked	BS3	null	2.83e-05	4.19e-09	sp|P50990|TCPQ_HUMAN (466)-sp|P17987|TCPA_HUMAN (494)/	Inter-Protein	Mendez_et_al_2019_fr18_trypsin	TRiC-TRiC Figure	TT3	20.8		183
B170323_16_Lumos_ML_IN_205_FOMixSEC31BS3_Tryp_pepSECFr18.53579.53579.3.0.dta	3	ANEVISKLYAVHQEGNK(7)-WIGLDLSNGKPR(10)	Cross-Linked	BS3	null	3.95e-05	1.41e-10	sp|P50990|TCPQ_HUMAN (466)-sp|P17987|TCPA_HUMAN (494)/	Inter-Protein	Mendez_et_al_2019_fr18_trypsin	TRiC-TRiC Figure	TT3	20.8		183
B170418_19_Lumos_ML_IN_205_FOMixSEC32BS3_TrypAspN_pepSECFr16.37385.37385.4.0.dta	4	ANEVISKLYAVHQEGNK(7)-WIGLDLSNGKPR(10)	Cross-Linked	BS3	null	3.98e-05	0.229	sp|P50990|TCPQ_HUMAN (466)-sp|P17987|TCPA_HUMAN (494)/	Inter-Protein	Mendez_et_al_2019_fr16_TrypAspN	TRiC-TRiC Figure	TT3	20.8		183
2020_03_15_06_DSS_CCT_IP_p4.23010.23010.5.0.dta	5	ANEVISKLYAVHQEGNK(7)-WIGLDLSNGKPR(10)	Cross-Linked	DSS	null	4.25e-05	0.00576	sp|P50990|TCPQ_HUMAN (466)-sp|P17987|TCPA_HUMAN (494)/	Inter-Protein	Zamel_et_al_2021_CCT_IP	TRiC-TRiC Figure	TT3	20.8		183
2020_03_15_05_DSS_CCT_IP_P2.15836.15836.5.0.dta	5	ANEVISKLYAVHQEGNK(7)-WIGLDLSNGKPR(10)	Cross-Linked	DSS	null	5.06e-05	1.44e-08	sp|P50990|TCPQ_HUMAN (466)-sp|P17987|TCPA_HUMAN (494)/	Inter-Protein	Zamel_et_al_2021_CCT_IP	TRiC-TRiC Figure	TT3	20.8		183
B170323_14_Lumos_ML_IN_205_FOMixSEC31BS3_Tryp_pepSECFr16.47914.47914.3.0.dta	3	ANEVISKLYAVHQEGNK(7)-WIGLDLSNGKPR(10)	Cross-Linked	BS3	null	5.13e-05	0.00115	sp|P50990|TCPQ_HUMAN (466)-sp|P17987|TCPA_HUMAN (494)/	Inter-Protein	Mendez_et_al_2019_fr16_trypsin	TRiC-TRiC Figure	TT3	20.8		183
B170323_11_Lumos_ML_IN_205_FOMixSEC30BS3_Tryp_pepSECFr17.57588.57588.3.0.dta	3	ANEVISKLYAVHQEGNK(7)-WIGLDLSNGKPR(10)	Cross-Linked	BS3	null	5.14e-05	9.55e-06	sp|P50990|TCPQ_HUMAN (466)-sp|P17987|TCPA_HUMAN (494)/	Inter-Protein	Mendez_et_al_2019_fr17_trypsin	TRiC-TRiC Figure	TT3	20.8		183
2020_12_16_08_DSS_CCT_IP_P2.17656.17656.4.0.dta	4	ANEVISKLYAVHQEGNK(7)-WIGLDLSNGKPR(10)	Cross-Linked	DSS	null	5.39e-05	0.014	sp|P50990|TCPQ_HUMAN (466)-sp|P17987|TCPA_HUMAN (494)/	Inter-Protein	Zamel_et_al_2021_CCT_IP	TRiC-TRiC Figure	TT3	20.8		183
B170323_10_Lumos_ML_IN_205_FOMixSEC30BS3_Tryp_pepSECFr16.49638.49638.3.0.dta	3	ANEVISKLYAVHQEGNK(7)-WIGLDLSNGKPR(10)	Cross-Linked	BS3	null	5.5e-05	0.0337	sp|P50990|TCPQ_HUMAN (466)-sp|P17987|TCPA_HUMAN (494)/	Inter-Protein	Mendez_et_al_2019_fr16_trypsin	TRiC-TRiC Figure	TT3	20.8		183
B170323_19_Lumos_ML_IN_205_FOMixSEC32BS3_Tryp_pepSECFr17.55916.55916.3.0.dta	3	ANEVISKLYAVHQEGNK(7)-WIGLDLSNGKPR(10)	Cross-Linked	BS3	null	0.000111	4.67e-09	sp|P50990|TCPQ_HUMAN (466)-sp|P17987|TCPA_HUMAN (494)/	Inter-Protein	Mendez_et_al_2019_fr17_trypsin	TRiC-TRiC Figure	TT3	20.8		183
2020_12_16_08_DSS_CCT_IP_P2.17647.17647.5.0.dta	5	ANEVISKLYAVHQEGNK(7)-WIGLDLSNGKPR(10)	Cross-Linked	DSS	null	0.000127	0.0188	sp|P50990|TCPQ_HUMAN (466)-sp|P17987|TCPA_HUMAN (494)/	Inter-Protein	Zamel_et_al_2021_CCT_IP	TRiC-TRiC Figure	TT3	20.8		183
B170323_12_Lumos_ML_IN_205_FOMixSEC30BS3_Tryp_pepSECFr18.52391.52391.4.1.dta	4	ANEVISKLYAVHQEGNK(7)-WIGLDLSNGKPR(10)	Cross-Linked	BS3	null	0.000132	1.38e-06	sp|P50990|TCPQ_HUMAN (466)-sp|P17987|TCPA_HUMAN (494)/	Inter-Protein	Mendez_et_al_2019_fr18_trypsin	TRiC-TRiC Figure	TT3	20.8		183
B170418_19_Lumos_ML_IN_205_FOMixSEC32BS3_TrypAspN_pepSECFr16.37341.37341.4.0.dta	4	ANEVISKLYAVHQEGNK(7)-WIGLDLSNGKPR(10)	Cross-Linked	BS3	null	0.000134	0.58	sp|P50990|TCPQ_HUMAN (466)-sp|P17987|TCPA_HUMAN (494)/	Inter-Protein	Mendez_et_al_2019_fr16_TrypAspN	TRiC-TRiC Figure	TT3	20.8		183
B170418_20_Lumos_ML_IN_205_FOMixSEC32BS3_TrypAspN_pepSECFr17.48801.48801.3.0.dta	3	ANEVISKLYAVHQEGNK(7)-WIGLDLSNGKPR(10)	Cross-Linked	BS3	null	0.000218	0.00382	sp|P50990|TCPQ_HUMAN (466)-sp|P17987|TCPA_HUMAN (494)/	Inter-Protein	Mendez_et_al_2019_fr17_TrypAspN	TRiC-TRiC Figure	TT3	20.8		183
B170418_19_Lumos_ML_IN_205_FOMixSEC32BS3_TrypAspN_pepSECFr16.37377.37377.5.0.dta	5	ANEVISKLYAVHQEGNK(7)-WIGLDLSNGKPR(10)	Cross-Linked	BS3	null	0.000222	0.11	sp|P50990|TCPQ_HUMAN (466)-sp|P17987|TCPA_HUMAN (494)/	Inter-Protein	Mendez_et_al_2019_fr16_TrypAspN	TRiC-TRiC Figure	TT3	20.8		183
B170323_18_Lumos_ML_IN_205_FOMixSEC32BS3_Tryp_pepSECFr16.50433.50433.3.0.dta	3	ANEVISKLYAVHQEGNK(7)-WIGLDLSNGKPR(10)	Cross-Linked	BS3	null	0.000227	0.027	sp|P50990|TCPQ_HUMAN (466)-sp|P17987|TCPA_HUMAN (494)/	Inter-Protein	Mendez_et_al_2019_fr16_trypsin	TRiC-TRiC Figure	TT3	20.8		183
B170418_21_Lumos_ML_IN_205_FOMixSEC32BS3_TrypAspN_pepSECFr18.49709.49709.3.0.dta	3	ANEVISKLYAVHQEGNK(7)-WIGLDLSNGKPR(10)	Cross-Linked	BS3	null	0.000253	0.00153	sp|P50990|TCPQ_HUMAN (466)-sp|P17987|TCPA_HUMAN (494)/	Inter-Protein	Mendez_et_al_2019_fr18_TrypAspN	TRiC-TRiC Figure	TT3	20.8		183
B170323_15_Lumos_ML_IN_205_FOMixSEC31BS3_Tryp_pepSECFr17.57349.57349.3.0.dta	3	ANEVISKLYAVHQEGNK(7)-WIGLDLSNGKPR(10)	Cross-Linked	BS3	null	0.000331	0.000639	sp|P50990|TCPQ_HUMAN (466)-sp|P17987|TCPA_HUMAN (494)/	Inter-Protein	Mendez_et_al_2019_fr17_trypsin	TRiC-TRiC Figure	TT3	20.8		183
B170418_21_Lumos_ML_IN_205_FOMixSEC32BS3_TrypAspN_pepSECFr18.49745.49745.3.1.dta	3	ANEVISKLYAVHQEGNK(7)-WIGLDLSNGKPR(10)	Cross-Linked	BS3	null	0.000486	0.00149	sp|P50990|TCPQ_HUMAN (466)-sp|P17987|TCPA_HUMAN (494)/	Inter-Protein	Mendez_et_al_2019_fr18_TrypAspN	TRiC-TRiC Figure	TT3	20.8		183
B170323_18_Lumos_ML_IN_205_FOMixSEC32BS3_Tryp_pepSECFr16.50361.50361.4.0.dta	4	ANEVISKLYAVHQEGNK(7)-WIGLDLSNGKPR(10)	Cross-Linked	BS3	null	0.000497	0.0249	sp|P50990|TCPQ_HUMAN (466)-sp|P17987|TCPA_HUMAN (494)/	Inter-Protein	Mendez_et_al_2019_fr16_trypsin	TRiC-TRiC Figure	TT3	20.8		183
B170323_14_Lumos_ML_IN_205_FOMixSEC31BS3_Tryp_pepSECFr16.47875.47875.3.0.dta	3	ANEVISKLYAVHQEGNK(7)-WIGLDLSNGKPR(10)	Cross-Linked	BS3	null	0.00081	0.000378	sp|P50990|TCPQ_HUMAN (466)-sp|P17987|TCPA_HUMAN (494)/	Inter-Protein	Mendez_et_al_2019_fr16_trypsin	TRiC-TRiC Figure	TT3	20.8		183
B170323_11_Lumos_ML_IN_205_FOMixSEC30BS3_Tryp_pepSECFr17.57587.57587.4.0.dta	4	ANEVISKLYAVHQEGNK(7)-WIGLDLSNGKPR(10)	Cross-Linked	BS3	null	0.000858	0.000574	sp|P50990|TCPQ_HUMAN (466)-sp|P17987|TCPA_HUMAN (494)/	Inter-Protein	Mendez_et_al_2019_fr17_trypsin	TRiC-TRiC Figure	TT3	20.8		183
2020_02_06_13_DSS_CCT_IP.15045.15045.5.0.dta	5	ANEVISKLYAVHQEGNK(7)-WIGLDLSNGKPR(10)	Cross-Linked	DSS	null	0.000908	0.0595	sp|P50990|TCPQ_HUMAN (466)-sp|P17987|TCPA_HUMAN (494)/	Inter-Protein	Zamel_et_al_2021_CCT_IP	TRiC-TRiC Figure	TT3	20.8		183
B170323_08_Lumos_ML_IN_205_FOMixSEC29BS3_Tryp_pepSECFr18.49754.49754.4.1.dta	4	ANEVISKLYAVHQEGNK(7)-WIGLDLSNGKPR(10)	Cross-Linked	BS3	null	0.001	0.017	sp|P50990|TCPQ_HUMAN (466)-sp|P17987|TCPA_HUMAN (494)/	Inter-Protein	Mendez_et_al_2019_fr18_trypsin	TRiC-TRiC Figure	TT3	20.8		183
B170323_06_Lumos_ML_IN_205_FOMixSEC29BS3_Tryp_pepSECFr16.43725.43725.4.0.dta	4	ANEVISKLYAVHQEGNK(7)-WIGLDLSNGKPR(10)	Cross-Linked	BS3	null	0.0011	0.0771	sp|P50990|TCPQ_HUMAN (466)-sp|P17987|TCPA_HUMAN (494)/	Inter-Protein	Mendez_et_al_2019_fr16_trypsin	TRiC-TRiC Figure	TT3	20.8		183
B170323_03_Lumos_ML_IN_205_FOMixSEC28BS3_Tryp_pepSECFr17.57007.57007.4.0.dta	4	ANEVISKLYAVHQEGNK(7)-WIGLDLSNGKPR(10)	Cross-Linked	BS3	null	0.00117	0.367	sp|P50990|TCPQ_HUMAN (466)-sp|P17987|TCPA_HUMAN (494)/	Inter-Protein	Mendez_et_al_2019_fr17_trypsin	TRiC-TRiC Figure	TT3	20.8		183
B170323_12_Lumos_ML_IN_205_FOMixSEC30BS3_Tryp_pepSECFr18.52399.52399.5.0.dta	5	ANEVISKLYAVHQEGNK(7)-WIGLDLSNGKPR(10)	Cross-Linked	BS3	null	0.00124	1.8e-06	sp|P50990|TCPQ_HUMAN (466)-sp|P17987|TCPA_HUMAN (494)/	Inter-Protein	Mendez_et_al_2019_fr18_trypsin	TRiC-TRiC Figure	TT3	20.8		183
B170323_07_Lumos_ML_IN_205_FOMixSEC29BS3_Tryp_pepSECFr17.55707.55707.3.0.dta	3	ANEVISKLYAVHQEGNK(7)-WIGLDLSNGKPR(10)	Cross-Linked	BS3	null	0.00129	0.000283	sp|P50990|TCPQ_HUMAN (466)-sp|P17987|TCPA_HUMAN (494)/	Inter-Protein	Mendez_et_al_2019_fr17_trypsin	TRiC-TRiC Figure	TT3	20.8		183
B170323_03_Lumos_ML_IN_205_FOMixSEC28BS3_Tryp_pepSECFr17.56916.56916.4.2.dta	4	ANEVISKLYAVHQEGNK(7)-WIGLDLSNGKPR(10)	Cross-Linked	BS3	null	0.00132	0.00841	sp|P50990|TCPQ_HUMAN (466)-sp|P17987|TCPA_HUMAN (494)/	Inter-Protein	Mendez_et_al_2019_fr17_trypsin	TRiC-TRiC Figure	TT3	20.8		183
2020_03_15_05_DSS_CCT_IP_P2.15839.15839.4.0.dta	4	ANEVISKLYAVHQEGNK(7)-WIGLDLSNGKPR(10)	Cross-Linked	DSS	null	0.00142	1.32e-05	sp|P50990|TCPQ_HUMAN (466)-sp|P17987|TCPA_HUMAN (494)/	Inter-Protein	Zamel_et_al_2021_CCT_IP	TRiC-TRiC Figure	TT3	20.8		183
B170323_14_Lumos_ML_IN_205_FOMixSEC31BS3_Tryp_pepSECFr16.47842.47842.4.0.dta	4	ANEVISKLYAVHQEGNK(7)-WIGLDLSNGKPR(10)	Cross-Linked	BS3	null	0.00159	0.0228	sp|P50990|TCPQ_HUMAN (466)-sp|P17987|TCPA_HUMAN (494)/	Inter-Protein	Mendez_et_al_2019_fr16_trypsin	TRiC-TRiC Figure	TT3	20.8		183
B170323_12_Lumos_ML_IN_205_FOMixSEC30BS3_Tryp_pepSECFr18.52429.52429.5.0.dta	5	ANEVISKLYAVHQEGNK(7)-WIGLDLSNGKPR(10)	Cross-Linked	BS3	null	0.0018	0.000358	sp|P50990|TCPQ_HUMAN (466)-sp|P17987|TCPA_HUMAN (494)/	Inter-Protein	Mendez_et_al_2019_fr18_trypsin	TRiC-TRiC Figure	TT3	20.8		183
B170323_08_Lumos_ML_IN_205_FOMixSEC29BS3_Tryp_pepSECFr18.49853.49853.3.0.dta	3	ANEVISKLYAVHQEGNK(7)-WIGLDLSNGKPR(10)	Cross-Linked	BS3	null	0.00182	0.000262	sp|P50990|TCPQ_HUMAN (466)-sp|P17987|TCPA_HUMAN (494)/	Inter-Protein	Mendez_et_al_2019_fr18_trypsin	TRiC-TRiC Figure	TT3	20.8		183
B170323_02_Lumos_ML_IN_205_FOMixSEC28BS3_Tryp_pepSECFr16.50506.50506.4.0.dta	4	ANEVISKLYAVHQEGNK(7)-WIGLDLSNGKPR(10)	Cross-Linked	BS3	null	0.00199	0.0345	sp|P50990|TCPQ_HUMAN (466)-sp|P17987|TCPA_HUMAN (494)/	Inter-Protein	Mendez_et_al_2019_fr16_trypsin	TRiC-TRiC Figure	TT3	20.8		183
B170323_15_Lumos_ML_IN_205_FOMixSEC31BS3_Tryp_pepSECFr17.59355.59355.5.1.dta	5	ANEVISKLYAVHQEGNK(7)-WIGLDLSNGKPR(10)	Cross-Linked	BS3	null	0.00204	0.0316	sp|P50990|TCPQ_HUMAN (466)-sp|P17987|TCPA_HUMAN (494)/	Inter-Protein	Mendez_et_al_2019_fr17_trypsin	TRiC-TRiC Figure	TT3	20.8		183
B170323_06_Lumos_ML_IN_205_FOMixSEC29BS3_Tryp_pepSECFr16.43780.43780.3.0.dta	3	ANEVISKLYAVHQEGNK(7)-WIGLDLSNGKPR(10)	Cross-Linked	BS3	null	0.00208	0.0623	sp|P50990|TCPQ_HUMAN (466)-sp|P17987|TCPA_HUMAN (494)/	Inter-Protein	Mendez_et_al_2019_fr16_trypsin	TRiC-TRiC Figure	TT3	20.8		183
2020_02_06_13_DSS_CCT_IP.15048.15048.4.0.dta	4	ANEVISKLYAVHQEGNK(7)-WIGLDLSNGKPR(10)	Cross-Linked	DSS	null	0.00242	0.101	sp|P50990|TCPQ_HUMAN (466)-sp|P17987|TCPA_HUMAN (494)/	Inter-Protein	Zamel_et_al_2021_CCT_IP	TRiC-TRiC Figure	TT3	20.8		183
B170323_15_Lumos_ML_IN_205_FOMixSEC31BS3_Tryp_pepSECFr17.57639.57639.3.0.dta	3	ANEVISKLYAVHQEGNK(7)-WIGLDLSNGKPR(10)	Cross-Linked	BS3	null	0.00245	0.00098	sp|P50990|TCPQ_HUMAN (466)-sp|P17987|TCPA_HUMAN (494)/	Inter-Protein	Mendez_et_al_2019_fr17_trypsin	TRiC-TRiC Figure	TT3	20.8		183
B170323_06_Lumos_ML_IN_205_FOMixSEC29BS3_Tryp_pepSECFr16.43749.43749.5.0.dta	5	ANEVISKLYAVHQEGNK(7)-WIGLDLSNGKPR(10)	Cross-Linked	BS3	null	0.00246	3.7e-05	sp|P50990|TCPQ_HUMAN (466)-sp|P17987|TCPA_HUMAN (494)/	Inter-Protein	Mendez_et_al_2019_fr16_trypsin	TRiC-TRiC Figure	TT3	20.8		183
B170323_15_Lumos_ML_IN_205_FOMixSEC31BS3_Tryp_pepSECFr17.57345.57345.5.0.dta	5	ANEVISKLYAVHQEGNK(7)-WIGLDLSNGKPR(10)	Cross-Linked	BS3	null	0.00256	0.0418	sp|P50990|TCPQ_HUMAN (466)-sp|P17987|TCPA_HUMAN (494)/	Inter-Protein	Mendez_et_al_2019_fr17_trypsin	TRiC-TRiC Figure	TT3	20.8		183
B170323_18_Lumos_ML_IN_205_FOMixSEC32BS3_Tryp_pepSECFr16.50367.50367.5.0.dta	5	ANEVISKLYAVHQEGNK(7)-WIGLDLSNGKPR(10)	Cross-Linked	BS3	null	0.00295	0.0119	sp|P50990|TCPQ_HUMAN (466)-sp|P17987|TCPA_HUMAN (494)/	Inter-Protein	Mendez_et_al_2019_fr16_trypsin	TRiC-TRiC Figure	TT3	20.8		183
B170323_10_Lumos_ML_IN_205_FOMixSEC30BS3_Tryp_pepSECFr16.49608.49608.5.0.dta	5	ANEVISKLYAVHQEGNK(7)-WIGLDLSNGKPR(10)	Cross-Linked	BS3	null	0.003	0.0118	sp|P50990|TCPQ_HUMAN (466)-sp|P17987|TCPA_HUMAN (494)/	Inter-Protein	Mendez_et_al_2019_fr16_trypsin	TRiC-TRiC Figure	TT3	20.8		183
B170323_14_Lumos_ML_IN_205_FOMixSEC31BS3_Tryp_pepSECFr16.48284.48284.4.0.dta	4	ANEVISKLYAVHQEGNK(7)-WIGLDLSNGKPR(10)	Cross-Linked	BS3	null	0.00364	0.00584	sp|P50990|TCPQ_HUMAN (466)-sp|P17987|TCPA_HUMAN (494)/	Inter-Protein	Mendez_et_al_2019_fr16_trypsin	TRiC-TRiC Figure	TT3	20.8		183
B170418_20_Lumos_ML_IN_205_FOMixSEC32BS3_TrypAspN_pepSECFr17.48755.48755.4.1.dta	4	ANEVISKLYAVHQEGNK(7)-WIGLDLSNGKPR(10)	Cross-Linked	BS3	null	0.00443	0.354	sp|P50990|TCPQ_HUMAN (466)-sp|P17987|TCPA_HUMAN (494)/	Inter-Protein	Mendez_et_al_2019_fr17_TrypAspN	TRiC-TRiC Figure	TT3	20.8		183
B170323_20_Lumos_ML_IN_205_FOMixtSEC32BS3_Tryp_pepSECFr18.50061.50061.3.0.dta	3	ANEVISKLYAVHQEGNK(7)-WIGLDLSNGKPR(10)	Cross-Linked	BS3	null	0.00511	0.713	sp|P50990|TCPQ_HUMAN (466)-sp|P17987|TCPA_HUMAN (494)/	Inter-Protein	Mendez_et_al_2019_fr18_trypsin	TRiC-TRiC Figure	TT3	20.8		183
B170323_19_Lumos_ML_IN_205_FOMixSEC32BS3_Tryp_pepSECFr17.56139.56139.3.1.dta	3	ANEVISKLYAVHQEGNK(7)-WIGLDLSNGKPR(10)	Cross-Linked	BS3	null	0.0053	0.0201	sp|P50990|TCPQ_HUMAN (466)-sp|P17987|TCPA_HUMAN (494)/	Inter-Protein	Mendez_et_al_2019_fr17_trypsin	TRiC-TRiC Figure	TT3	20.8		183
B170323_20_Lumos_ML_IN_205_FOMixtSEC32BS3_Tryp_pepSECFr18.49940.49940.5.0.dta	5	ANEVISKLYAVHQEGNK(7)-WIGLDLSNGKPR(10)	Cross-Linked	BS3	null	0.00541	0.303	sp|P50990|TCPQ_HUMAN (466)-sp|P17987|TCPA_HUMAN (494)/	Inter-Protein	Mendez_et_al_2019_fr18_trypsin	TRiC-TRiC Figure	TT3	20.8		183
B170323_11_Lumos_ML_IN_205_FOMixSEC30BS3_Tryp_pepSECFr17.57632.57632.5.0.dta	5	ANEVISKLYAVHQEGNK(7)-WIGLDLSNGKPR(10)	Cross-Linked	BS3	null	0.00578	0.0333	sp|P50990|TCPQ_HUMAN (466)-sp|P17987|TCPA_HUMAN (494)/	Inter-Protein	Mendez_et_al_2019_fr17_trypsin	TRiC-TRiC Figure	TT3	20.8		183
B170323_16_Lumos_ML_IN_205_FOMixSEC31BS3_Tryp_pepSECFr18.53573.53573.3.1.dta	3	ANEVISKLYAVHQEGNK(7)-WIGLDLSNGKPR(10)	Cross-Linked	BS3	null	0.00653	0.352	sp|P50990|TCPQ_HUMAN (466)-sp|P17987|TCPA_HUMAN (494)/	Inter-Protein	Mendez_et_al_2019_fr18_trypsin	TRiC-TRiC Figure	TT3	20.8		183
B170323_15_Lumos_ML_IN_205_FOMixSEC31BS3_Tryp_pepSECFr17.57308.57308.4.1.dta	4	ANEVISKLYAVHQEGNK(7)-WIGLDLSNGKPR(10)	Cross-Linked	BS3	null	0.00708	0.75	sp|P50990|TCPQ_HUMAN (466)-sp|P17987|TCPA_HUMAN (494)/	Inter-Protein	Mendez_et_al_2019_fr17_trypsin	TRiC-TRiC Figure	TT3	20.8		183
B170323_07_Lumos_ML_IN_205_FOMixSEC29BS3_Tryp_pepSECFr17.55657.55657.5.1.dta	5	ANEVISKLYAVHQEGNK(7)-WIGLDLSNGKPR(10)	Cross-Linked	BS3	null	0.00781	0.000967	sp|P50990|TCPQ_HUMAN (466)-sp|P17987|TCPA_HUMAN (494)/	Inter-Protein	Mendez_et_al_2019_fr17_trypsin	TRiC-TRiC Figure	TT3	20.8		183
B170323_02_Lumos_ML_IN_205_FOMixSEC28BS3_Tryp_pepSECFr16.50534.50534.4.2.dta	4	ANEVISKLYAVHQEGNK(7)-WIGLDLSNGKPR(10)	Cross-Linked	BS3	null	0.00916	0.0023	sp|P50990|TCPQ_HUMAN (466)-sp|P17987|TCPA_HUMAN (494)/	Inter-Protein	Mendez_et_al_2019_fr16_trypsin	TRiC-TRiC Figure	TT3	20.8		183
B170323_19_Lumos_ML_IN_205_FOMixSEC32BS3_Tryp_pepSECFr17.55924.55924.3.0.dta	3	ANEVISKLYAVHQEGNK(7)-WIGLDLSNGKPR(10)	Cross-Linked	BS3	null	0.00924	2.38e-07	sp|P50990|TCPQ_HUMAN (466)-sp|P17987|TCPA_HUMAN (494)/	Inter-Protein	Mendez_et_al_2019_fr17_trypsin	TRiC-TRiC Figure	TT3	20.8		183
B170418_07_Lumos_ML_IN_205_FOMixSEC31BS3_TrypAspN_pepSECFr17.44287.44287.5.0.dta	5	ANEVISKLYAVHQEGNK(7)-WIGLDLSNGKPR(10)	Cross-Linked	BS3	null	0.00936	0.156	sp|P50990|TCPQ_HUMAN (466)-sp|P17987|TCPA_HUMAN (494)/	Inter-Protein	Mendez_et_al_2019_fr17_TrypAspN	TRiC-TRiC Figure	TT3	20.8		183
B170418_21_Lumos_ML_IN_205_FOMixSEC32BS3_TrypAspN_pepSECFr18.49678.49678.5.0.dta	5	ANEVISKLYAVHQEGNK(7)-WIGLDLSNGKPR(10)	Cross-Linked	BS3	null	0.0105	0.0187	sp|P50990|TCPQ_HUMAN (466)-sp|P17987|TCPA_HUMAN (494)/	Inter-Protein	Mendez_et_al_2019_fr18_TrypAspN	TRiC-TRiC Figure	TT3	20.8		183
B170418_19_Lumos_ML_IN_205_FOMixSEC32BS3_TrypAspN_pepSECFr16.38912.38912.5.1.dta	5	ANEVISKLYAVHQEGNK(7)-DTYLGKYWAIK(6)	Cross-Linked	BS3	null	1	0.303	sp|P50990|TCPQ_HUMAN (466)-sp|P50990|TCPQ_HUMAN (504)/	Intra-Protein	Mendez_et_al_2019_fr16_TrypAspN					1
B170323_18_Lumos_ML_IN_205_FOMixSEC32BS3_Tryp_pepSECFr16.50385.50385.5.0.dta	5	ANEVISKLYAVHQEGNK(7)-WIGLDLSNGKPR(10)	Cross-Linked	BS3	null	0.0123	0.0188	sp|P50990|TCPQ_HUMAN (466)-sp|P17987|TCPA_HUMAN (494)/	Inter-Protein	Mendez_et_al_2019_fr16_trypsin	TRiC-TRiC Figure	TT3	20.8		183
B170418_20_Lumos_ML_IN_205_FOMixSEC32BS3_TrypAspN_pepSECFr17.48774.48774.5.0.dta	5	ANEVISKLYAVHQEGNK(7)-WIGLDLSNGKPR(10)	Cross-Linked	BS3	null	0.0136	0.106	sp|P50990|TCPQ_HUMAN (466)-sp|P17987|TCPA_HUMAN (494)/	Inter-Protein	Mendez_et_al_2019_fr17_TrypAspN	TRiC-TRiC Figure	TT3	20.8		183
B170418_21_Lumos_ML_IN_205_FOMixSEC32BS3_TrypAspN_pepSECFr18.51223.51223.5.1.dta	5	ANEVISKLYAVHQEGNK(7)-WIGLDLSNGKPR(10)	Cross-Linked	BS3	null	0.0184	0.0118	sp|P50990|TCPQ_HUMAN (466)-sp|P17987|TCPA_HUMAN (494)/	Inter-Protein	Mendez_et_al_2019_fr18_TrypAspN	TRiC-TRiC Figure	TT3	20.8		183
B170323_02_Lumos_ML_IN_205_FOMixSEC28BS3_Tryp_pepSECFr16.50604.50604.5.1.dta	5	ANEVISKLYAVHQEGNK(7)-WIGLDLSNGKPR(10)	Cross-Linked	BS3	null	0.0191	0.00764	sp|P50990|TCPQ_HUMAN (466)-sp|P17987|TCPA_HUMAN (494)/	Inter-Protein	Mendez_et_al_2019_fr16_trypsin	TRiC-TRiC Figure	TT3	20.8		183
B170323_12_Lumos_ML_IN_205_FOMixSEC30BS3_Tryp_pepSECFr18.52565.52565.3.0.dta	3	ANEVISKLYAVHQEGNK(7)-WIGLDLSNGKPR(10)	Cross-Linked	BS3	null	0.0192	0.269	sp|P50990|TCPQ_HUMAN (466)-sp|P17987|TCPA_HUMAN (494)/	Inter-Protein	Mendez_et_al_2019_fr18_trypsin	TRiC-TRiC Figure	TT3	20.8		183
B170323_18_Lumos_ML_IN_205_FOMixSEC32BS3_Tryp_pepSECFr16.50661.50661.3.0.dta	3	ANEVISKLYAVHQEGNK(7)-WIGLDLSNGKPR(10)	Cross-Linked	BS3	null	0.023	0.391	sp|P50990|TCPQ_HUMAN (466)-sp|P17987|TCPA_HUMAN (494)/	Inter-Protein	Mendez_et_al_2019_fr16_trypsin	TRiC-TRiC Figure	TT3	20.8		183
B170323_18_Lumos_ML_IN_205_FOMixSEC32BS3_Tryp_pepSECFr16.50340.50340.4.1.dta	4	ANEVISKLYAVHQEGNK(7)-WIGLDLSNGKPR(10)	Cross-Linked	BS3	null	0.0232	0.198	sp|P50990|TCPQ_HUMAN (466)-sp|P17987|TCPA_HUMAN (494)/	Inter-Protein	Mendez_et_al_2019_fr16_trypsin	TRiC-TRiC Figure	TT3	20.8		183
B170323_10_Lumos_ML_IN_205_FOMixSEC30BS3_Tryp_pepSECFr16.49852.49852.3.0.dta	3	ANEVISKLYAVHQEGNK(7)-WIGLDLSNGKPR(10)	Cross-Linked	BS3	null	0.0234	0.0271	sp|P50990|TCPQ_HUMAN (466)-sp|P17987|TCPA_HUMAN (494)/	Inter-Protein	Mendez_et_al_2019_fr16_trypsin	TRiC-TRiC Figure	TT3	20.8		183
B170418_19_Lumos_ML_IN_205_FOMixSEC32BS3_TrypAspN_pepSECFr16.37538.37538.5.0.dta	5	ANEVISKLYAVHQEGNK(7)-WIGLDLSNGKPR(10)	Cross-Linked	BS3	null	0.0256	0.277	sp|P50990|TCPQ_HUMAN (466)-sp|P17987|TCPA_HUMAN (494)/	Inter-Protein	Mendez_et_al_2019_fr16_TrypAspN	TRiC-TRiC Figure	TT3	20.8		183
B170418_07_Lumos_ML_IN_205_FOMixSEC31BS3_TrypAspN_pepSECFr17.44161.44161.4.0.dta	4	ANEVISKLYAVHQEGNK(7)-WIGLDLSNGKPR(10)	Cross-Linked	BS3	null	0.0338	0.0492	sp|P50990|TCPQ_HUMAN (466)-sp|P17987|TCPA_HUMAN (494)/	Inter-Protein	Mendez_et_al_2019_fr17_TrypAspN	TRiC-TRiC Figure	TT3	20.8		183
B170418_20_Lumos_ML_IN_205_FOMixSEC32BS3_TrypAspN_pepSECFr17.48793.48793.3.0.dta	3	ANEVISKLYAVHQEGNK(7)-WIGLDLSNGKPR(10)	Cross-Linked	BS3	null	0.0358	0.00376	sp|P50990|TCPQ_HUMAN (466)-sp|P17987|TCPA_HUMAN (494)/	Inter-Protein	Mendez_et_al_2019_fr17_TrypAspN	TRiC-TRiC Figure	TT3	20.8		183
B170323_06_Lumos_ML_IN_205_FOMixSEC29BS3_Tryp_pepSECFr16.43763.43763.3.0.dta	3	ANEVISKLYAVHQEGNK(7)-WIGLDLSNGKPR(10)	Cross-Linked	BS3	null	0.0519	0.372	sp|P50990|TCPQ_HUMAN (466)-sp|P17987|TCPA_HUMAN (494)/	Inter-Protein	Mendez_et_al_2019_fr16_trypsin	TRiC-TRiC Figure	TT3	20.8		183
B170323_18_Lumos_ML_IN_205_FOMixSEC32BS3_Tryp_pepSECFr16.50449.50449.3.0.dta	3	ANEVISKLYAVHQEGNK(7)-WIGLDLSNGKPR(10)	Cross-Linked	BS3	null	0.0548	0.177	sp|P50990|TCPQ_HUMAN (466)-sp|P17987|TCPA_HUMAN (494)/	Inter-Protein	Mendez_et_al_2019_fr16_trypsin	TRiC-TRiC Figure	TT3	20.8		183
B170323_16_Lumos_ML_IN_205_FOMixSEC31BS3_Tryp_pepSECFr18.53566.53566.5.0.dta	5	ANEVISKLYAVHQEGNK(7)-WIGLDLSNGKPR(10)	Cross-Linked	BS3	null	0.0571	0.0104	sp|P50990|TCPQ_HUMAN (466)-sp|P17987|TCPA_HUMAN (494)/	Inter-Protein	Mendez_et_al_2019_fr18_trypsin	TRiC-TRiC Figure	TT3	20.8		183
B170418_06_Lumos_ML_IN_205_FOMixSEC31BS3_TrypAspN_pepSECFr16.33795.33795.4.0.dta	4	ANEVISKLYAVHQEGNK(7)-WIGLDLSNGKPR(10)	Cross-Linked	BS3	null	0.0851	0.00473	sp|P50990|TCPQ_HUMAN (466)-sp|P17987|TCPA_HUMAN (494)/	Inter-Protein	Mendez_et_al_2019_fr16_TrypAspN	TRiC-TRiC Figure	TT3	20.8		183
B170418_20_Lumos_ML_IN_205_FOMixSEC32BS3_TrypAspN_pepSECFr17.48781.48781.5.0.dta	5	ANEVISKLYAVHQEGNK(7)-WIGLDLSNGKPR(10)	Cross-Linked	BS3	null	0.0973	0.112	sp|P50990|TCPQ_HUMAN (466)-sp|P17987|TCPA_HUMAN (494)/	Inter-Protein	Mendez_et_al_2019_fr17_TrypAspN	TRiC-TRiC Figure	TT3	20.8		183
B170418_20_Lumos_ML_IN_205_FOMixSEC32BS3_TrypAspN_pepSECFr17.50764.50764.5.1.dta	5	ANEVISKLYAVHQEGNK(7)-WIGLDLSNGKPR(10)	Cross-Linked	BS3	null	0.116	0.457	sp|P50990|TCPQ_HUMAN (466)-sp|P17987|TCPA_HUMAN (494)/	Inter-Protein	Mendez_et_al_2019_fr17_TrypAspN	TRiC-TRiC Figure	TT3	20.8		183
B170418_08_Lumos_ML_IN_205_FOMixSEC31BS3_TrypAspN_pepSECFr18.46747.46747.4.2.dta	4	ANEVISKLYAVHQEGNK(7)-WIGLDLSNGKPR(10)	Cross-Linked	BS3	null	0.116	0.248	sp|P50990|TCPQ_HUMAN (466)-sp|P17987|TCPA_HUMAN (494)/	Inter-Protein	Mendez_et_al_2019_fr18_TrypAspN	TRiC-TRiC Figure	TT3	20.8		183
B170418_06_Lumos_ML_IN_205_FOMixSEC31BS3_TrypAspN_pepSECFr16.33658.33658.5.0.dta	5	ANEVISKLYAVHQEGNK(7)-WIGLDLSNGKPR(10)	Cross-Linked	BS3	null	0.122	0.0552	sp|P50990|TCPQ_HUMAN (466)-sp|P17987|TCPA_HUMAN (494)/	Inter-Protein	Mendez_et_al_2019_fr16_TrypAspN	TRiC-TRiC Figure	TT3	20.8		183
B170323_16_Lumos_ML_IN_205_FOMixSEC31BS3_Tryp_pepSECFr18.53754.53754.5.0.dta	5	ANEVISKLYAVHQEGNK(7)-WIGLDLSNGKPR(10)	Cross-Linked	BS3	null	0.151	0.0225	sp|P50990|TCPQ_HUMAN (466)-sp|P17987|TCPA_HUMAN (494)/	Inter-Protein	Mendez_et_al_2019_fr18_trypsin	TRiC-TRiC Figure	TT3	20.8		183
B170323_15_Lumos_ML_IN_205_FOMixSEC31BS3_Tryp_pepSECFr17.57634.57634.5.0.dta	5	ANEVISKLYAVHQEGNK(7)-WIGLDLSNGKPR(10)	Cross-Linked	BS3	null	0.258	0.778	sp|P50990|TCPQ_HUMAN (466)-sp|P17987|TCPA_HUMAN (494)/	Inter-Protein	Mendez_et_al_2019_fr17_trypsin	TRiC-TRiC Figure	TT3	20.8		183
XL-MS_JK-4_TR02.42841.42841.5 (intensity=316222.4088)	5	ANEVISKLYAVHQEGNK(7)-WIGLDLSNGKPR(10)	Cross-Linked	BS3	null	1	0.00352	sp|P50990|TCPQ_HUMAN (466)-sp|P17987|TCPA_HUMAN (494)/	Inter-Protein	This study	TRiC-TRiC Figure	TT3	20.8		183
XL-MS_JK-4_TR01.43068.43068.5 (intensity=421865.2123)	5	ANEVISKLYAVHQEGNK(7)-WIGLDLSNGKPR(10)	Cross-Linked	BS3	null	1	0.0784	sp|P50990|TCPQ_HUMAN (466)-sp|P17987|TCPA_HUMAN (494)/	Inter-Protein	This study	TRiC-TRiC Figure	TT3	20.8		183
B170418_19_Lumos_ML_IN_205_FOMixSEC32BS3_TrypAspN_pepSECFr16.37419.37419.3.0.dta	3	ANEVISKLYAVHQEGNK(7)-WIGLDLSNGKPR(10)	Cross-Linked	BS3	null	1	0.673	sp|P50990|TCPQ_HUMAN (466)-sp|P17987|TCPA_HUMAN (494)/	Inter-Protein	Mendez_et_al_2019_fr16_TrypAspN	TRiC-TRiC Figure	TT3	20.8		183
B170418_07_Lumos_ML_IN_205_FOMixSEC31BS3_TrypAspN_pepSECFr17.37230.37230.4.1.dta	4	ANEVISKLYAVHQEGNKNVGL(7)-DLSNGKPR(6)	Cross-Linked	BS3	null	0.000207	0.581	sp|P50990|TCPQ_HUMAN (466)-sp|P17987|TCPA_HUMAN (494)/	Inter-Protein	Mendez_et_al_2019_fr17_TrypAspN	TRiC-TRiC Figure	TT3	20.8		183
B170418_06_Lumos_ML_IN_205_FOMixSEC31BS3_TrypAspN_pepSECFr16.27141.27141.4.0.dta	4	ANEVISKLYAVHQEGNKNVGL(7)-DLSNGKPR(6)	Cross-Linked	BS3	null	0.09	0.112	sp|P50990|TCPQ_HUMAN (466)-sp|P17987|TCPA_HUMAN (494)/	Inter-Protein	Mendez_et_al_2019_fr16_TrypAspN	TRiC-TRiC Figure	TT3	20.8		183
B170416_07_Lumos_ML_IN_205_FOMixSEC30BS3_TrypAspN_pepSECFr17.34295.34295.4.2.dta	4	ANEVISKLYAVHQEGNKNVGL(7)-DLSNGKPR(6)	Cross-Linked	BS3	null	0.202	0.282	sp|P50990|TCPQ_HUMAN (466)-sp|P17987|TCPA_HUMAN (494)/	Inter-Protein	Mendez_et_al_2019_fr17_TrypAspN	TRiC-TRiC Figure	TT3	20.8		183
B170416_07_Lumos_ML_IN_205_FOMixSEC30BS3_TrypAspN_pepSECFr17.34265.34265.4.1.dta	4	ANEVISKLYAVHQEGNKNVGL(7)-DLSNGKPR(6)	Cross-Linked	BS3	null	0.646	0.603	sp|P50990|TCPQ_HUMAN (466)-sp|P17987|TCPA_HUMAN (494)/	Inter-Protein	Mendez_et_al_2019_fr17_TrypAspN	TRiC-TRiC Figure	TT3	20.8		183
B170416_06_Lumos_ML_IN_205_FOMixSEC30BS3_TrypAspN_pepSECFr16.28492.28492.3.0.dta	3	ANEVISKLYAVHQEGNKNVGL(7)-DLSNGKPR(6)	Cross-Linked	BS3	null	1	0.342	sp|P50990|TCPQ_HUMAN (466)-sp|P17987|TCPA_HUMAN (494)/	Inter-Protein	Mendez_et_al_2019_fr16_TrypAspN	TRiC-TRiC Figure	TT3	20.8		183
B170416_06_Lumos_ML_IN_205_FOMixSEC30BS3_TrypAspN_pepSECFr16.28478.28478.5.0.dta	5	ANEVISKLYAVHQEGNKNVGL(7)-DLSNGKPR(6)	Cross-Linked	BS3	null	1	0.493	sp|P50990|TCPQ_HUMAN (466)-sp|P17987|TCPA_HUMAN (494)/	Inter-Protein	Mendez_et_al_2019_fr16_TrypAspN	TRiC-TRiC Figure	TT3	20.8		183
B170418_06_Lumos_ML_IN_205_FOMixSEC31BS3_TrypAspN_pepSECFr16.27215.27215.5.0.dta	5	ANEVISKLYAVHQEGNKNVGL(7)-DLSNGKPR(6)	Cross-Linked	BS3	null	1	0.496	sp|P50990|TCPQ_HUMAN (466)-sp|P17987|TCPA_HUMAN (494)/	Inter-Protein	Mendez_et_al_2019_fr16_TrypAspN	TRiC-TRiC Figure	TT3	20.8		183
B170418_19_Lumos_ML_IN_205_FOMixSEC32BS3_TrypAspN_pepSECFr16.36713.36713.4.0.dta	4	ANEVISKLYAVHQEGNKNVGLDIEAEVPAVK(7)-DLSNGKPR(6)	Cross-Linked	BS3	null	0.413	0.306	sp|P50990|TCPQ_HUMAN (466)-sp|P17987|TCPA_HUMAN (494)/	Inter-Protein	Mendez_et_al_2019_fr16_TrypAspN	TRiC-TRiC Figure	TT3	20.8		183
2020_12_16_06_DSS_CCT_IP_NCE26_P4.20819.20819.5.1.dta	5	ANEVISKLYAVHQEGNKNVGLDIEAEVPAVK(7)-WIGLDLSNGKPR(10)	Cross-Linked	DSS	null	3.77e-07	0.00879	sp|P50990|TCPQ_HUMAN (466)-sp|P17987|TCPA_HUMAN (494)/	Inter-Protein	Zamel_et_al_2021_CCT_NCE26	TRiC-TRiC Figure	TT3	20.8		183
2020_03_15_06_DSS_CCT_IP_p4.24162.24162.4.0.dta	4	ANEVISKLYAVHQEGNKNVGLDIEAEVPAVK(7)-WIGLDLSNGKPR(10)	Cross-Linked	DSS	null	4.03e-07	0.0285	sp|P50990|TCPQ_HUMAN (466)-sp|P17987|TCPA_HUMAN (494)/	Inter-Protein	Zamel_et_al_2021_CCT_IP	TRiC-TRiC Figure	TT3	20.8		183
B170323_18_Lumos_ML_IN_205_FOMixSEC32BS3_Tryp_pepSECFr16.58596.58596.3.0.dta	3	ANEVISKLYAVHQEGNKNVGLDIEAEVPAVK(7)-WIGLDLSNGKPR(10)	Cross-Linked	BS3	null	7.52e-07	0.0199	sp|P50990|TCPQ_HUMAN (466)-sp|P17987|TCPA_HUMAN (494)/	Inter-Protein	Mendez_et_al_2019_fr16_trypsin	TRiC-TRiC Figure	TT3	20.8		183
B170323_14_Lumos_ML_IN_205_FOMixSEC31BS3_Tryp_pepSECFr16.56130.56130.4.0.dta	4	ANEVISKLYAVHQEGNKNVGLDIEAEVPAVK(7)-WIGLDLSNGKPR(10)	Cross-Linked	BS3	null	2.82e-06	0.0313	sp|P50990|TCPQ_HUMAN (466)-sp|P17987|TCPA_HUMAN (494)/	Inter-Protein	Mendez_et_al_2019_fr16_trypsin	TRiC-TRiC Figure	TT3	20.8		183
2020_03_15_06_DSS_CCT_IP_p4.24163.24163.5.0.dta	5	ANEVISKLYAVHQEGNKNVGLDIEAEVPAVK(7)-WIGLDLSNGKPR(10)	Cross-Linked	DSS	null	3.92e-06	0.202	sp|P50990|TCPQ_HUMAN (466)-sp|P17987|TCPA_HUMAN (494)/	Inter-Protein	Zamel_et_al_2021_CCT_IP	TRiC-TRiC Figure	TT3	20.8		183
B170323_10_Lumos_ML_IN_205_FOMixSEC30BS3_Tryp_pepSECFr16.58293.58293.4.0.dta	4	ANEVISKLYAVHQEGNKNVGLDIEAEVPAVK(7)-WIGLDLSNGKPR(10)	Cross-Linked	BS3	null	7.57e-06	0.00662	sp|P50990|TCPQ_HUMAN (466)-sp|P17987|TCPA_HUMAN (494)/	Inter-Protein	Mendez_et_al_2019_fr16_trypsin	TRiC-TRiC Figure	TT3	20.8		183
B170323_15_Lumos_ML_IN_205_FOMixSEC31BS3_Tryp_pepSECFr17.65496.65496.4.1.dta	4	ANEVISKLYAVHQEGNKNVGLDIEAEVPAVK(7)-WIGLDLSNGKPR(10)	Cross-Linked	BS3	null	8.28e-06	0.0313	sp|P50990|TCPQ_HUMAN (466)-sp|P17987|TCPA_HUMAN (494)/	Inter-Protein	Mendez_et_al_2019_fr17_trypsin	TRiC-TRiC Figure	TT3	20.8		183
B170323_18_Lumos_ML_IN_205_FOMixSEC32BS3_Tryp_pepSECFr16.58567.58567.4.0.dta	4	ANEVISKLYAVHQEGNKNVGLDIEAEVPAVK(7)-WIGLDLSNGKPR(10)	Cross-Linked	BS3	null	1.1e-05	0.0315	sp|P50990|TCPQ_HUMAN (466)-sp|P17987|TCPA_HUMAN (494)/	Inter-Protein	Mendez_et_al_2019_fr16_trypsin	TRiC-TRiC Figure	TT3	20.8		183
B170323_18_Lumos_ML_IN_205_FOMixSEC32BS3_Tryp_pepSECFr16.58622.58622.4.0.dta	4	ANEVISKLYAVHQEGNKNVGLDIEAEVPAVK(7)-WIGLDLSNGKPR(10)	Cross-Linked	BS3	null	1.21e-05	0.01	sp|P50990|TCPQ_HUMAN (466)-sp|P17987|TCPA_HUMAN (494)/	Inter-Protein	Mendez_et_al_2019_fr16_trypsin	TRiC-TRiC Figure	TT3	20.8		183
B170323_14_Lumos_ML_IN_205_FOMixSEC31BS3_Tryp_pepSECFr16.56140.56140.4.0.dta	4	ANEVISKLYAVHQEGNKNVGLDIEAEVPAVK(7)-WIGLDLSNGKPR(10)	Cross-Linked	BS3	null	1.43e-05	0.0572	sp|P50990|TCPQ_HUMAN (466)-sp|P17987|TCPA_HUMAN (494)/	Inter-Protein	Mendez_et_al_2019_fr16_trypsin	TRiC-TRiC Figure	TT3	20.8		183
B170323_15_Lumos_ML_IN_205_FOMixSEC31BS3_Tryp_pepSECFr17.65472.65472.4.3.dta	4	ANEVISKLYAVHQEGNKNVGLDIEAEVPAVK(7)-WIGLDLSNGKPR(10)	Cross-Linked	BS3	null	1.58e-05	0.0429	sp|P50990|TCPQ_HUMAN (466)-sp|P17987|TCPA_HUMAN (494)/	Inter-Protein	Mendez_et_al_2019_fr17_trypsin	TRiC-TRiC Figure	TT3	20.8		183
B170323_18_Lumos_ML_IN_205_FOMixSEC32BS3_Tryp_pepSECFr16.58549.58549.4.0.dta	4	ANEVISKLYAVHQEGNKNVGLDIEAEVPAVK(7)-WIGLDLSNGKPR(10)	Cross-Linked	BS3	null	1.9e-05	0.00465	sp|P50990|TCPQ_HUMAN (466)-sp|P17987|TCPA_HUMAN (494)/	Inter-Protein	Mendez_et_al_2019_fr16_trypsin	TRiC-TRiC Figure	TT3	20.8		183
B170323_16_Lumos_ML_IN_205_FOMixSEC31BS3_Tryp_pepSECFr18.60679.60679.4.0.dta	4	ANEVISKLYAVHQEGNKNVGLDIEAEVPAVK(7)-WIGLDLSNGKPR(10)	Cross-Linked	BS3	null	0.000273	0.0389	sp|P50990|TCPQ_HUMAN (466)-sp|P17987|TCPA_HUMAN (494)/	Inter-Protein	Mendez_et_al_2019_fr18_trypsin	TRiC-TRiC Figure	TT3	20.8		183
B170323_14_Lumos_ML_IN_205_FOMixSEC31BS3_Tryp_pepSECFr16.56158.56158.5.0.dta	5	ANEVISKLYAVHQEGNKNVGLDIEAEVPAVK(7)-WIGLDLSNGKPR(10)	Cross-Linked	BS3	null	0.000305	0.0445	sp|P50990|TCPQ_HUMAN (466)-sp|P17987|TCPA_HUMAN (494)/	Inter-Protein	Mendez_et_al_2019_fr16_trypsin	TRiC-TRiC Figure	TT3	20.8		183
2020_03_15_06_DSS_CCT_IP_p4.24164.24164.6.0.dta	6	ANEVISKLYAVHQEGNKNVGLDIEAEVPAVK(7)-WIGLDLSNGKPR(10)	Cross-Linked	DSS	null	0.000452	0.29	sp|P50990|TCPQ_HUMAN (466)-sp|P17987|TCPA_HUMAN (494)/	Inter-Protein	Zamel_et_al_2021_CCT_IP	TRiC-TRiC Figure	TT3	20.8		183
B170323_19_Lumos_ML_IN_205_FOMixSEC32BS3_Tryp_pepSECFr17.63815.63815.5.0.dta	5	ANEVISKLYAVHQEGNKNVGLDIEAEVPAVK(7)-WIGLDLSNGKPR(10)	Cross-Linked	BS3	null	0.00233	0.00281	sp|P50990|TCPQ_HUMAN (466)-sp|P17987|TCPA_HUMAN (494)/	Inter-Protein	Mendez_et_al_2019_fr17_trypsin	TRiC-TRiC Figure	TT3	20.8		183
B170418_19_Lumos_ML_IN_205_FOMixSEC32BS3_TrypAspN_pepSECFr16.44362.44362.4.0.dta	4	ANEVISKLYAVHQEGNKNVGLDIEAEVPAVK(7)-WIGLDLSNGKPR(10)	Cross-Linked	BS3	null	0.00256	0.294	sp|P50990|TCPQ_HUMAN (466)-sp|P17987|TCPA_HUMAN (494)/	Inter-Protein	Mendez_et_al_2019_fr16_TrypAspN	TRiC-TRiC Figure	TT3	20.8		183
2020_12_16_06_DSS_CCT_IP_NCE26_P4.20816.20816.6.4.dta	6	ANEVISKLYAVHQEGNKNVGLDIEAEVPAVK(7)-WIGLDLSNGKPR(10)	Cross-Linked	DSS	null	0.00298	2.24e-05	sp|P50990|TCPQ_HUMAN (466)-sp|P17987|TCPA_HUMAN (494)/	Inter-Protein	Zamel_et_al_2021_CCT_NCE26	TRiC-TRiC Figure	TT3	20.8		183
B170323_18_Lumos_ML_IN_205_FOMixSEC32BS3_Tryp_pepSECFr16.58504.58504.5.0.dta	5	ANEVISKLYAVHQEGNKNVGLDIEAEVPAVK(7)-WIGLDLSNGKPR(10)	Cross-Linked	BS3	null	0.00485	0.35	sp|P50990|TCPQ_HUMAN (466)-sp|P17987|TCPA_HUMAN (494)/	Inter-Protein	Mendez_et_al_2019_fr16_trypsin	TRiC-TRiC Figure	TT3	20.8		183
B170323_10_Lumos_ML_IN_205_FOMixSEC30BS3_Tryp_pepSECFr16.58248.58248.5.0.dta	5	ANEVISKLYAVHQEGNKNVGLDIEAEVPAVK(7)-WIGLDLSNGKPR(10)	Cross-Linked	BS3	null	0.0179	0.373	sp|P50990|TCPQ_HUMAN (466)-sp|P17987|TCPA_HUMAN (494)/	Inter-Protein	Mendez_et_al_2019_fr16_trypsin	TRiC-TRiC Figure	TT3	20.8		183
B170323_18_Lumos_ML_IN_205_FOMixSEC32BS3_Tryp_pepSECFr16.58618.58618.5.0.dta	5	ANEVISKLYAVHQEGNKNVGLDIEAEVPAVK(7)-WIGLDLSNGKPR(10)	Cross-Linked	BS3	null	0.0244	0.101	sp|P50990|TCPQ_HUMAN (466)-sp|P17987|TCPA_HUMAN (494)/	Inter-Protein	Mendez_et_al_2019_fr16_trypsin	TRiC-TRiC Figure	TT3	20.8		183
B170323_10_Lumos_ML_IN_205_FOMixSEC30BS3_Tryp_pepSECFr16.58324.58324.5.0.dta	5	ANEVISKLYAVHQEGNKNVGLDIEAEVPAVK(7)-WIGLDLSNGKPR(10)	Cross-Linked	BS3	null	0.0297	0.117	sp|P50990|TCPQ_HUMAN (466)-sp|P17987|TCPA_HUMAN (494)/	Inter-Protein	Mendez_et_al_2019_fr16_trypsin	TRiC-TRiC Figure	TT3	20.8		183
B170323_15_Lumos_ML_IN_205_FOMixSEC31BS3_Tryp_pepSECFr17.65652.65652.5.0.dta	5	ANEVISKLYAVHQEGNKNVGLDIEAEVPAVK(7)-WIGLDLSNGKPR(10)	Cross-Linked	BS3	null	0.0422	0.798	sp|P50990|TCPQ_HUMAN (466)-sp|P17987|TCPA_HUMAN (494)/	Inter-Protein	Mendez_et_al_2019_fr17_trypsin	TRiC-TRiC Figure	TT3	20.8		183
B170323_14_Lumos_ML_IN_205_FOMixSEC31BS3_Tryp_pepSECFr16.56439.56439.4.0.dta	4	ANEVISKLYAVHQEGNKNVGLDIEAEVPAVK(7)-WIGLDLSNGKPR(10)	Cross-Linked	BS3	null	0.0648	0.682	sp|P50990|TCPQ_HUMAN (466)-sp|P17987|TCPA_HUMAN (494)/	Inter-Protein	Mendez_et_al_2019_fr16_trypsin	TRiC-TRiC Figure	TT3	20.8		183
B170323_06_Lumos_ML_IN_205_FOMixSEC29BS3_Tryp_pepSECFr16.51707.51707.5.0.dta	5	ANEVISKLYAVHQEGNKNVGLDIEAEVPAVK(7)-WIGLDLSNGKPR(10)	Cross-Linked	BS3	null	0.0837	0.559	sp|P50990|TCPQ_HUMAN (466)-sp|P17987|TCPA_HUMAN (494)/	Inter-Protein	Mendez_et_al_2019_fr16_trypsin	TRiC-TRiC Figure	TT3	20.8		183
B170323_15_Lumos_ML_IN_205_FOMixSEC31BS3_Tryp_pepSECFr17.65533.65533.5.0.dta	5	ANEVISKLYAVHQEGNKNVGLDIEAEVPAVK(7)-WIGLDLSNGKPR(10)	Cross-Linked	BS3	null	0.0929	0.801	sp|P50990|TCPQ_HUMAN (466)-sp|P17987|TCPA_HUMAN (494)/	Inter-Protein	Mendez_et_al_2019_fr17_trypsin	TRiC-TRiC Figure	TT3	20.8		183
2020_02_06_13_DSS_CCT_IP.15775.15775.6.0.dta	6	ANEVISKLYAVHQEGNKNVGLDIEAEVPAVK(7)-WIGLDLSNGKPR(10)	Cross-Linked	DSS	null	0.357	0.116	sp|P50990|TCPQ_HUMAN (466)-sp|P17987|TCPA_HUMAN (494)/	Inter-Protein	Zamel_et_al_2021_CCT_IP	TRiC-TRiC Figure	TT3	20.8		183
B170323_10_Lumos_ML_IN_205_FOMixSEC30BS3_Tryp_pepSECFr16.78214.78214.5.0.dta	5	ANEVISKLYAVHQEGNKNVGLDIEAEVPAVKDMLEAGILDTYLGK(7)-WIGLDLSNGKPR(10)	Cross-Linked	BS3	null	0.000907	0.098	sp|P50990|TCPQ_HUMAN (466)-sp|P17987|TCPA_HUMAN (494)/	Inter-Protein	Mendez_et_al_2019_fr16_trypsin	TRiC-TRiC Figure	TT3	20.8		183
2020_03_15_06_DSS_CCT_IP_p4.26893.26893.6.2.dta	6	ANEVISKLYAVHQEGNKNVGLDIEAEVPAVKDMLEAGILDTYLGK(7)-WIGLDLSNGKPR(10)	Cross-Linked	DSS	null	0.00138	0.0886	sp|P50990|TCPQ_HUMAN (466)-sp|P17987|TCPA_HUMAN (494)/	Inter-Protein	Zamel_et_al_2021_CCT_IP	TRiC-TRiC Figure	TT3	20.8		183
B170323_14_Lumos_ML_IN_205_FOMixSEC31BS3_Tryp_pepSECFr16.75561.75561.5.0.dta	5	ANEVISKLYAVHQEGNKNVGLDIEAEVPAVKDMLEAGILDTYLGK(7)-WIGLDLSNGKPR(10)	Cross-Linked	BS3	null	0.00383	0.0783	sp|P50990|TCPQ_HUMAN (466)-sp|P17987|TCPA_HUMAN (494)/	Inter-Protein	Mendez_et_al_2019_fr16_trypsin	TRiC-TRiC Figure	TT3	20.8		183
B170323_10_Lumos_ML_IN_205_FOMixSEC30BS3_Tryp_pepSECFr16.78241.78241.6.0.dta	6	ANEVISKLYAVHQEGNKNVGLDIEAEVPAVKDMLEAGILDTYLGK(7)-WIGLDLSNGKPR(10)	Cross-Linked	BS3	null	0.00486	0.653	sp|P50990|TCPQ_HUMAN (466)-sp|P17987|TCPA_HUMAN (494)/	Inter-Protein	Mendez_et_al_2019_fr16_trypsin	TRiC-TRiC Figure	TT3	20.8		183
B170323_10_Lumos_ML_IN_205_FOMixSEC30BS3_Tryp_pepSECFr16.78236.78236.6.0.dta	6	ANEVISKLYAVHQEGNKNVGLDIEAEVPAVKDMLEAGILDTYLGK(7)-WIGLDLSNGKPR(10)	Cross-Linked	BS3	null	0.00639	0.385	sp|P50990|TCPQ_HUMAN (466)-sp|P17987|TCPA_HUMAN (494)/	Inter-Protein	Mendez_et_al_2019_fr16_trypsin	TRiC-TRiC Figure	TT3	20.8		183
B170323_14_Lumos_ML_IN_205_FOMixSEC31BS3_Tryp_pepSECFr16.75635.75635.6.0.dta	6	ANEVISKLYAVHQEGNKNVGLDIEAEVPAVKDMLEAGILDTYLGK(7)-WIGLDLSNGKPR(10)	Cross-Linked	BS3	null	0.0148	0.334	sp|P50990|TCPQ_HUMAN (466)-sp|P17987|TCPA_HUMAN (494)/	Inter-Protein	Mendez_et_al_2019_fr16_trypsin	TRiC-TRiC Figure	TT3	20.8		183
B170323_06_Lumos_ML_IN_205_FOMixSEC29BS3_Tryp_pepSECFr16.70786.70786.6.1.dta	6	ANEVISKLYAVHQEGNKNVGLDIEAEVPAVKDMLEAGILDTYLGK(7)-WIGLDLSNGKPR(10)	Cross-Linked	BS3	null	0.021	0.626	sp|P50990|TCPQ_HUMAN (466)-sp|P17987|TCPA_HUMAN (494)/	Inter-Protein	Mendez_et_al_2019_fr16_trypsin	TRiC-TRiC Figure	TT3	20.8		183
B170323_14_Lumos_ML_IN_205_FOMixSEC31BS3_Tryp_pepSECFr16.75701.75701.6.0.dta	6	ANEVISKLYAVHQEGNKNVGLDIEAEVPAVKDMLEAGILDTYLGK(7)-WIGLDLSNGKPR(10)	Cross-Linked	BS3	null	0.0232	0.695	sp|P50990|TCPQ_HUMAN (466)-sp|P17987|TCPA_HUMAN (494)/	Inter-Protein	Mendez_et_al_2019_fr16_trypsin	TRiC-TRiC Figure	TT3	20.8		183
B170323_18_Lumos_ML_IN_205_FOMixSEC32BS3_Tryp_pepSECFr16.77802.77802.5.0.dta	5	ANEVISKLYAVHQEGNKNVGLDIEAEVPAVKDMLEAGILDTYLGK(7)-WIGLDLSNGKPR(10)	Cross-Linked	BS3	null	0.0282	0.284	sp|P50990|TCPQ_HUMAN (466)-sp|P17987|TCPA_HUMAN (494)/	Inter-Protein	Mendez_et_al_2019_fr16_trypsin	TRiC-TRiC Figure	TT3	20.8		183
B170418_13_Lumos_ML_IN_205_FOMixSEC32BS3_TrypGluC_pepSECFr18.26192.26192.3.0.dta	3	VISKLYAVHQE(4)-LSNGKPR(5)	Cross-Linked	BS3	null	9.91e-05	0.0558	sp|P50990|TCPQ_HUMAN (466)-sp|P17987|TCPA_HUMAN (494)/	Inter-Protein	Mendez_et_al_2019_fr18_TrypGluC	TRiC-TRiC Figure	TT3	20.8		183
B170416_13_Lumos_ML_IN_205_FOMixSEC31BS3_TrypGluC_pepSECFr18.27411.27411.3.0.dta	3	VISKLYAVHQE(4)-LSNGKPR(5)	Cross-Linked	BS3	null	0.00864	0.076	sp|P50990|TCPQ_HUMAN (466)-sp|P17987|TCPA_HUMAN (494)/	Inter-Protein	Mendez_et_al_2019_fr18_TrypGluC	TRiC-TRiC Figure	TT3	20.8		183
B170416_13_Lumos_ML_IN_205_FOMixSEC31BS3_TrypGluC_pepSECFr18.27399.27399.3.0.dta	3	VISKLYAVHQE(4)-LSNGKPR(5)	Cross-Linked	BS3	null	0.019	0.112	sp|P50990|TCPQ_HUMAN (466)-sp|P17987|TCPA_HUMAN (494)/	Inter-Protein	Mendez_et_al_2019_fr18_TrypGluC	TRiC-TRiC Figure	TT3	20.8		183
B170414_17_Lumos_ML_IN_205_FOMixSEC30BS3_TrypGluC_pepSECFr18.27436.27436.3.0.dta	3	VISKLYAVHQE(4)-LSNGKPR(5)	Cross-Linked	BS3	null	0.0215	0.59	sp|P50990|TCPQ_HUMAN (466)-sp|P17987|TCPA_HUMAN (494)/	Inter-Protein	Mendez_et_al_2019_fr18_TrypGluC	TRiC-TRiC Figure	TT3	20.8		183
B170418_12_Lumos_ML_IN_205_FOMixSEC32BS3_TrypGluC_pepSECFr17.23351.23351.3.0.dta	3	VISKLYAVHQE(4)-LSNGKPR(5)	Cross-Linked	BS3	null	0.0432	0.403	sp|P50990|TCPQ_HUMAN (466)-sp|P17987|TCPA_HUMAN (494)/	Inter-Protein	Mendez_et_al_2019_fr17_TrypGluC	TRiC-TRiC Figure	TT3	20.8		183
B170414_16_Lumos_ML_IN_205_FOMixSEC30BS3_TrypGluC_pepSECFr17.20751.20751.3.0.dta	3	VISKLYAVHQE(4)-LSNGKPR(5)	Cross-Linked	BS3	null	0.0489	0.351	sp|P50990|TCPQ_HUMAN (466)-sp|P17987|TCPA_HUMAN (494)/	Inter-Protein	Mendez_et_al_2019_fr17_TrypGluC	TRiC-TRiC Figure	TT3	20.8		183
B170416_11_Lumos_ML_IN_205_FOMixSEC31BS3_TrypGluC_pepSECFr16.22478.22478.3.0.dta	3	VISKLYAVHQE(4)-LSNGKPR(5)	Cross-Linked	BS3	null	0.17	0.341	sp|P50990|TCPQ_HUMAN (466)-sp|P17987|TCPA_HUMAN (494)/	Inter-Protein	Mendez_et_al_2019_fr16_TrypGluC	TRiC-TRiC Figure	TT3	20.8		183
B170416_11_Lumos_ML_IN_205_FOMixSEC31BS3_TrypGluC_pepSECFr16.22501.22501.4.0.dta	4	VISKLYAVHQE(4)-LSNGKPR(5)	Cross-Linked	BS3	null	0.308	0.396	sp|P50990|TCPQ_HUMAN (466)-sp|P17987|TCPA_HUMAN (494)/	Inter-Protein	Mendez_et_al_2019_fr16_TrypGluC	TRiC-TRiC Figure	TT3	20.8		183
B170418_12_Lumos_ML_IN_205_FOMixSEC32BS3_TrypGluC_pepSECFr17.31285.31285.4.0.dta	4	AVDDGVNTFKVLTR(10)-HKSETD(2)	Cross-Linked	BS3	null	0.000451	0.015	sp|P50990|TCPQ_HUMAN (400)-sp|P40227|TCPZ_HUMAN (199)/	Inter-Protein	Mendez_et_al_2019_fr17_TrypGluC	TRiC-TRiC Figure	TT5	13.7		138
B170416_11_Lumos_ML_IN_205_FOMixSEC31BS3_TrypGluC_pepSECFr16.30890.30890.4.0.dta	4	AVDDGVNTFKVLTR(10)-HKSETD(2)	Cross-Linked	BS3	null	0.00117	0.0159	sp|P50990|TCPQ_HUMAN (400)-sp|P40227|TCPZ_HUMAN (199)/	Inter-Protein	Mendez_et_al_2019_fr16_TrypGluC	TRiC-TRiC Figure	TT5	13.7		138
B170418_12_Lumos_ML_IN_205_FOMixSEC32BS3_TrypGluC_pepSECFr17.31340.31340.3.0.dta	3	AVDDGVNTFKVLTR(10)-HKSETD(2)	Cross-Linked	BS3	null	0.00352	0.236	sp|P50990|TCPQ_HUMAN (400)-sp|P40227|TCPZ_HUMAN (199)/	Inter-Protein	Mendez_et_al_2019_fr17_TrypGluC	TRiC-TRiC Figure	TT5	13.7		138
B170414_16_Lumos_ML_IN_205_FOMixSEC30BS3_TrypGluC_pepSECFr17.28882.28882.3.0.dta	3	AVDDGVNTFKVLTR(10)-HKSETD(2)	Cross-Linked	BS3	null	0.00453	0.149	sp|P50990|TCPQ_HUMAN (400)-sp|P40227|TCPZ_HUMAN (199)/	Inter-Protein	Mendez_et_al_2019_fr17_TrypGluC	TRiC-TRiC Figure	TT5	13.7		138
B170416_12_Lumos_ML_IN_205_FOMixSEC31BS3_TrypGluC_pepSECFr17.20866.20866.4.0.dta	4	AVDDGVNTFKVLTR(10)-HKSETD(2)	Cross-Linked	BS3	null	0.0486	0.679	sp|P50990|TCPQ_HUMAN (400)-sp|P40227|TCPZ_HUMAN (199)/	Inter-Protein	Mendez_et_al_2019_fr17_TrypGluC	TRiC-TRiC Figure	TT5	13.7		138
B170323_07_Lumos_ML_IN_205_FOMixSEC29BS3_Tryp_pepSECFr17.43567.43567.3.0.dta	3	AVDDGVNTFKVLTR(10)-HKSETDTSLIR(2)	Cross-Linked	BS3	null	1.93e-22	8.82e-09	sp|P50990|TCPQ_HUMAN (400)-sp|P40227|TCPZ_HUMAN (199)/	Inter-Protein	Mendez_et_al_2019_fr17_trypsin	TRiC-TRiC Figure	TT5	13.7		138
B170323_12_Lumos_ML_IN_205_FOMixSEC30BS3_Tryp_pepSECFr18.42397.42397.3.0.dta	3	AVDDGVNTFKVLTR(10)-HKSETDTSLIR(2)	Cross-Linked	BS3	null	9.37e-22	6.48e-13	sp|P50990|TCPQ_HUMAN (400)-sp|P40227|TCPZ_HUMAN (199)/	Inter-Protein	Mendez_et_al_2019_fr18_trypsin	TRiC-TRiC Figure	TT5	13.7		138
B170323_11_Lumos_ML_IN_205_FOMixSEC30BS3_Tryp_pepSECFr17.44843.44843.3.0.dta	3	AVDDGVNTFKVLTR(10)-HKSETDTSLIR(2)	Cross-Linked	BS3	null	8.45e-20	7.74e-10	sp|P50990|TCPQ_HUMAN (400)-sp|P40227|TCPZ_HUMAN (199)/	Inter-Protein	Mendez_et_al_2019_fr17_trypsin	TRiC-TRiC Figure	TT5	13.7		138
B170323_16_Lumos_ML_IN_205_FOMixSEC31BS3_Tryp_pepSECFr18.43403.43403.3.0.dta	3	AVDDGVNTFKVLTR(10)-HKSETDTSLIR(2)	Cross-Linked	BS3	null	2.02e-19	2.27e-22	sp|P50990|TCPQ_HUMAN (400)-sp|P40227|TCPZ_HUMAN (199)/	Inter-Protein	Mendez_et_al_2019_fr18_trypsin	TRiC-TRiC Figure	TT5	13.7		138
B170418_20_Lumos_ML_IN_205_FOMixSEC32BS3_TrypAspN_pepSECFr17.36556.36556.3.0.dta	3	AVDDGVNTFKVLTR(10)-HKSETDTSLIR(2)	Cross-Linked	BS3	null	9.2e-19	0.000813	sp|P50990|TCPQ_HUMAN (400)-sp|P40227|TCPZ_HUMAN (199)/	Inter-Protein	Mendez_et_al_2019_fr17_TrypAspN	TRiC-TRiC Figure	TT5	13.7		138
2020_12_16_08_DSS_CCT_IP_P2.16383.16383.4.0.dta	4	AVDDGVNTFKVLTR(10)-HKSETDTSLIR(2)	Cross-Linked	DSS	null	1.47e-18	0.0034	sp|P50990|TCPQ_HUMAN (400)-sp|P40227|TCPZ_HUMAN (199)/	Inter-Protein	Zamel_et_al_2021_CCT_IP	TRiC-TRiC Figure	TT5	13.7		138
B170323_10_Lumos_ML_IN_205_FOMixSEC30BS3_Tryp_pepSECFr16.36784.36784.4.0.dta	4	AVDDGVNTFKVLTR(10)-HKSETDTSLIR(2)	Cross-Linked	BS3	null	1.18e-17	0.02	sp|P50990|TCPQ_HUMAN (400)-sp|P40227|TCPZ_HUMAN (199)/	Inter-Protein	Mendez_et_al_2019_fr16_trypsin	TRiC-TRiC Figure	TT5	13.7		138
B170323_11_Lumos_ML_IN_205_FOMixSEC30BS3_Tryp_pepSECFr17.44783.44783.4.0.dta	4	AVDDGVNTFKVLTR(10)-HKSETDTSLIR(2)	Cross-Linked	BS3	null	1.58e-17	0.000758	sp|P50990|TCPQ_HUMAN (400)-sp|P40227|TCPZ_HUMAN (199)/	Inter-Protein	Mendez_et_al_2019_fr17_trypsin	TRiC-TRiC Figure	TT5	13.7		138
B170323_19_Lumos_ML_IN_205_FOMixSEC32BS3_Tryp_pepSECFr17.43983.43983.3.0.dta	3	AVDDGVNTFKVLTR(10)-HKSETDTSLIR(2)	Cross-Linked	BS3	null	2.95e-15	1.93e-17	sp|P50990|TCPQ_HUMAN (400)-sp|P40227|TCPZ_HUMAN (199)/	Inter-Protein	Mendez_et_al_2019_fr17_trypsin	TRiC-TRiC Figure	TT5	13.7		138
B170323_16_Lumos_ML_IN_205_FOMixSEC31BS3_Tryp_pepSECFr18.43385.43385.3.0.dta	3	AVDDGVNTFKVLTR(10)-HKSETDTSLIR(2)	Cross-Linked	BS3	null	3.66e-15	1.2e-14	sp|P50990|TCPQ_HUMAN (400)-sp|P40227|TCPZ_HUMAN (199)/	Inter-Protein	Mendez_et_al_2019_fr18_trypsin	TRiC-TRiC Figure	TT5	13.7		138
B170323_18_Lumos_ML_IN_205_FOMixSEC32BS3_Tryp_pepSECFr16.38175.38175.4.0.dta	4	AVDDGVNTFKVLTR(10)-HKSETDTSLIR(2)	Cross-Linked	BS3	null	2.03e-14	0.00164	sp|P50990|TCPQ_HUMAN (400)-sp|P40227|TCPZ_HUMAN (199)/	Inter-Protein	Mendez_et_al_2019_fr16_trypsin	TRiC-TRiC Figure	TT5	13.7		138
B170323_15_Lumos_ML_IN_205_FOMixSEC31BS3_Tryp_pepSECFr17.44586.44586.3.0.dta	3	AVDDGVNTFKVLTR(10)-HKSETDTSLIR(2)	Cross-Linked	BS3	null	2.15e-14	4.73e-07	sp|P50990|TCPQ_HUMAN (400)-sp|P40227|TCPZ_HUMAN (199)/	Inter-Protein	Mendez_et_al_2019_fr17_trypsin	TRiC-TRiC Figure	TT5	13.7		138
B170323_03_Lumos_ML_IN_205_FOMixSEC28BS3_Tryp_pepSECFr17.44917.44917.4.1.dta	4	AVDDGVNTFKVLTR(10)-HKSETDTSLIR(2)	Cross-Linked	BS3	null	1.06e-13	0.000679	sp|P50990|TCPQ_HUMAN (400)-sp|P40227|TCPZ_HUMAN (199)/	Inter-Protein	Mendez_et_al_2019_fr17_trypsin	TRiC-TRiC Figure	TT5	13.7		138
B170323_19_Lumos_ML_IN_205_FOMixSEC32BS3_Tryp_pepSECFr17.43920.43920.3.0.dta	3	AVDDGVNTFKVLTR(10)-HKSETDTSLIR(2)	Cross-Linked	BS3	null	1.71e-13	1.21e-27	sp|P50990|TCPQ_HUMAN (400)-sp|P40227|TCPZ_HUMAN (199)/	Inter-Protein	Mendez_et_al_2019_fr17_trypsin	TRiC-TRiC Figure	TT5	13.7		138
B170418_20_Lumos_ML_IN_205_FOMixSEC32BS3_TrypAspN_pepSECFr17.36528.36528.3.1.dta	3	AVDDGVNTFKVLTR(10)-HKSETDTSLIR(2)	Cross-Linked	BS3	null	3.1e-13	0.00111	sp|P50990|TCPQ_HUMAN (400)-sp|P40227|TCPZ_HUMAN (199)/	Inter-Protein	Mendez_et_al_2019_fr17_TrypAspN	TRiC-TRiC Figure	TT5	13.7		138
B170323_15_Lumos_ML_IN_205_FOMixSEC31BS3_Tryp_pepSECFr17.44578.44578.3.0.dta	3	AVDDGVNTFKVLTR(10)-HKSETDTSLIR(2)	Cross-Linked	BS3	null	4.65e-13	1.22e-08	sp|P50990|TCPQ_HUMAN (400)-sp|P40227|TCPZ_HUMAN (199)/	Inter-Protein	Mendez_et_al_2019_fr17_trypsin	TRiC-TRiC Figure	TT5	13.7		138
B170418_20_Lumos_ML_IN_205_FOMixSEC32BS3_TrypAspN_pepSECFr17.36853.36853.4.2.dta	4	AVDDGVNTFKVLTR(10)-HKSETDTSLIR(2)	Cross-Linked	BS3	null	2.68e-12	0.00307	sp|P50990|TCPQ_HUMAN (400)-sp|P40227|TCPZ_HUMAN (199)/	Inter-Protein	Mendez_et_al_2019_fr17_TrypAspN	TRiC-TRiC Figure	TT5	13.7		138
B170418_21_Lumos_ML_IN_205_FOMixSEC32BS3_TrypAspN_pepSECFr18.39923.39923.3.0.dta	3	AVDDGVNTFKVLTR(10)-HKSETDTSLIR(2)	Cross-Linked	BS3	null	7.43e-12	0.000705	sp|P50990|TCPQ_HUMAN (400)-sp|P40227|TCPZ_HUMAN (199)/	Inter-Protein	Mendez_et_al_2019_fr18_TrypAspN	TRiC-TRiC Figure	TT5	13.7		138
B170323_14_Lumos_ML_IN_205_FOMixSEC31BS3_Tryp_pepSECFr16.35300.35300.4.0.dta	4	AVDDGVNTFKVLTR(10)-HKSETDTSLIR(2)	Cross-Linked	BS3	null	4.5e-11	0.000664	sp|P50990|TCPQ_HUMAN (400)-sp|P40227|TCPZ_HUMAN (199)/	Inter-Protein	Mendez_et_al_2019_fr16_trypsin	TRiC-TRiC Figure	TT5	13.7		138
B170323_20_Lumos_ML_IN_205_FOMixtSEC32BS3_Tryp_pepSECFr18.40756.40756.3.0.dta	3	AVDDGVNTFKVLTR(10)-HKSETDTSLIR(2)	Cross-Linked	BS3	null	9.19e-11	0.000123	sp|P50990|TCPQ_HUMAN (400)-sp|P40227|TCPZ_HUMAN (199)/	Inter-Protein	Mendez_et_al_2019_fr18_trypsin	TRiC-TRiC Figure	TT5	13.7		138
B170418_20_Lumos_ML_IN_205_FOMixSEC32BS3_TrypAspN_pepSECFr17.36514.36514.3.0.dta	3	AVDDGVNTFKVLTR(10)-HKSETDTSLIR(2)	Cross-Linked	BS3	null	1.38e-10	0.000676	sp|P50990|TCPQ_HUMAN (400)-sp|P40227|TCPZ_HUMAN (199)/	Inter-Protein	Mendez_et_al_2019_fr17_TrypAspN	TRiC-TRiC Figure	TT5	13.7		138
B170323_06_Lumos_ML_IN_205_FOMixSEC29BS3_Tryp_pepSECFr16.31890.31890.4.0.dta	4	AVDDGVNTFKVLTR(10)-HKSETDTSLIR(2)	Cross-Linked	BS3	null	2.47e-10	2.85e-05	sp|P50990|TCPQ_HUMAN (400)-sp|P40227|TCPZ_HUMAN (199)/	Inter-Protein	Mendez_et_al_2019_fr16_trypsin	TRiC-TRiC Figure	TT5	13.7		138
B170418_08_Lumos_ML_IN_205_FOMixSEC31BS3_TrypAspN_pepSECFr18.37609.37609.3.1.dta	3	AVDDGVNTFKVLTR(10)-HKSETDTSLIR(2)	Cross-Linked	BS3	null	2.89e-10	0.000786	sp|P50990|TCPQ_HUMAN (400)-sp|P40227|TCPZ_HUMAN (199)/	Inter-Protein	Mendez_et_al_2019_fr18_TrypAspN	TRiC-TRiC Figure	TT5	13.7		138
B170323_20_Lumos_ML_IN_205_FOMixtSEC32BS3_Tryp_pepSECFr18.40773.40773.3.0.dta	3	AVDDGVNTFKVLTR(10)-HKSETDTSLIR(2)	Cross-Linked	BS3	null	3.06e-10	1.25e-05	sp|P50990|TCPQ_HUMAN (400)-sp|P40227|TCPZ_HUMAN (199)/	Inter-Protein	Mendez_et_al_2019_fr18_trypsin	TRiC-TRiC Figure	TT5	13.7		138
B170418_08_Lumos_ML_IN_205_FOMixSEC31BS3_TrypAspN_pepSECFr18.37585.37585.4.1.dta	4	AVDDGVNTFKVLTR(10)-HKSETDTSLIR(2)	Cross-Linked	BS3	null	3.09e-10	0.0154	sp|P50990|TCPQ_HUMAN (400)-sp|P40227|TCPZ_HUMAN (199)/	Inter-Protein	Mendez_et_al_2019_fr18_TrypAspN	TRiC-TRiC Figure	TT5	13.7		138
B170323_19_Lumos_ML_IN_205_FOMixSEC32BS3_Tryp_pepSECFr17.43862.43862.4.0.dta	4	AVDDGVNTFKVLTR(10)-HKSETDTSLIR(2)	Cross-Linked	BS3	null	4.19e-10	3.99e-07	sp|P50990|TCPQ_HUMAN (400)-sp|P40227|TCPZ_HUMAN (199)/	Inter-Protein	Mendez_et_al_2019_fr17_trypsin	TRiC-TRiC Figure	TT5	13.7		138
2020_03_15_06_DSS_CCT_IP_p4.20925.20925.4.0.dta	4	AVDDGVNTFKVLTR(10)-HKSETDTSLIR(2)	Cross-Linked	DSS	null	4.95e-10	0.00165	sp|P50990|TCPQ_HUMAN (400)-sp|P40227|TCPZ_HUMAN (199)/	Inter-Protein	Zamel_et_al_2021_CCT_IP	TRiC-TRiC Figure	TT5	13.7		138
B170323_10_Lumos_ML_IN_205_FOMixSEC30BS3_Tryp_pepSECFr16.36789.36789.3.0.dta	3	AVDDGVNTFKVLTR(10)-HKSETDTSLIR(2)	Cross-Linked	BS3	null	6.04e-10	4.98e-05	sp|P50990|TCPQ_HUMAN (400)-sp|P40227|TCPZ_HUMAN (199)/	Inter-Protein	Mendez_et_al_2019_fr16_trypsin	TRiC-TRiC Figure	TT5	13.7		138
B170323_07_Lumos_ML_IN_205_FOMixSEC29BS3_Tryp_pepSECFr17.43504.43504.4.1.dta	4	AVDDGVNTFKVLTR(10)-HKSETDTSLIR(2)	Cross-Linked	BS3	null	7.74e-10	0.00767	sp|P50990|TCPQ_HUMAN (400)-sp|P40227|TCPZ_HUMAN (199)/	Inter-Protein	Mendez_et_al_2019_fr17_trypsin	TRiC-TRiC Figure	TT5	13.7		138
B170323_14_Lumos_ML_IN_205_FOMixSEC31BS3_Tryp_pepSECFr16.35277.35277.3.0.dta	3	AVDDGVNTFKVLTR(10)-HKSETDTSLIR(2)	Cross-Linked	BS3	null	1.18e-09	0.0196	sp|P50990|TCPQ_HUMAN (400)-sp|P40227|TCPZ_HUMAN (199)/	Inter-Protein	Mendez_et_al_2019_fr16_trypsin	TRiC-TRiC Figure	TT5	13.7		138
2020_12_16_06_DSS_CCT_IP_NCE26_P4.18883.18883.4.0.dta	4	AVDDGVNTFKVLTR(10)-HKSETDTSLIR(2)	Cross-Linked	DSS	null	1.44e-09	8.49e-09	sp|P50990|TCPQ_HUMAN (400)-sp|P40227|TCPZ_HUMAN (199)/	Inter-Protein	Zamel_et_al_2021_CCT_NCE26	TRiC-TRiC Figure	TT5	13.7		138
B170323_12_Lumos_ML_IN_205_FOMixSEC30BS3_Tryp_pepSECFr18.42412.42412.3.0.dta	3	AVDDGVNTFKVLTR(10)-HKSETDTSLIR(2)	Cross-Linked	BS3	null	1.61e-09	2.01e-21	sp|P50990|TCPQ_HUMAN (400)-sp|P40227|TCPZ_HUMAN (199)/	Inter-Protein	Mendez_et_al_2019_fr18_trypsin	TRiC-TRiC Figure	TT5	13.7		138
B170323_14_Lumos_ML_IN_205_FOMixSEC31BS3_Tryp_pepSECFr16.35259.35259.3.0.dta	3	AVDDGVNTFKVLTR(10)-HKSETDTSLIR(2)	Cross-Linked	BS3	null	1.67e-09	0.0208	sp|P50990|TCPQ_HUMAN (400)-sp|P40227|TCPZ_HUMAN (199)/	Inter-Protein	Mendez_et_al_2019_fr16_trypsin	TRiC-TRiC Figure	TT5	13.7		138
2020_12_16_07_DSS_CCT_IP_Stepped_P4.19356.19356.4.0.dta	4	AVDDGVNTFKVLTR(10)-HKSETDTSLIR(2)	Cross-Linked	DSS	null	1.7e-09	5.9e-05	sp|P50990|TCPQ_HUMAN (400)-sp|P40227|TCPZ_HUMAN (199)/	Inter-Protein	Zamel_et_al_2021_stepped_IP	TRiC-TRiC Figure	TT5	13.7		138
B170418_20_Lumos_ML_IN_205_FOMixSEC32BS3_TrypAspN_pepSECFr17.36506.36506.4.0.dta	4	AVDDGVNTFKVLTR(10)-HKSETDTSLIR(2)	Cross-Linked	BS3	null	1.81e-09	0.0335	sp|P50990|TCPQ_HUMAN (400)-sp|P40227|TCPZ_HUMAN (199)/	Inter-Protein	Mendez_et_al_2019_fr17_TrypAspN	TRiC-TRiC Figure	TT5	13.7		138
B170323_19_Lumos_ML_IN_205_FOMixSEC32BS3_Tryp_pepSECFr17.43867.43867.4.0.dta	4	AVDDGVNTFKVLTR(10)-HKSETDTSLIR(2)	Cross-Linked	BS3	null	2.44e-09	0.000162	sp|P50990|TCPQ_HUMAN (400)-sp|P40227|TCPZ_HUMAN (199)/	Inter-Protein	Mendez_et_al_2019_fr17_trypsin	TRiC-TRiC Figure	TT5	13.7		138
2020_12_16_06_DSS_CCT_IP_NCE26_P4.18897.18897.5.0.dta	5	AVDDGVNTFKVLTR(10)-HKSETDTSLIR(2)	Cross-Linked	DSS	null	4.82e-09	2.88e-10	sp|P50990|TCPQ_HUMAN (400)-sp|P40227|TCPZ_HUMAN (199)/	Inter-Protein	Zamel_et_al_2021_CCT_NCE26	TRiC-TRiC Figure	TT5	13.7		138
B170323_20_Lumos_ML_IN_205_FOMixtSEC32BS3_Tryp_pepSECFr18.40749.40749.5.0.dta	5	AVDDGVNTFKVLTR(10)-HKSETDTSLIR(2)	Cross-Linked	BS3	null	1.24e-08	0.000868	sp|P50990|TCPQ_HUMAN (400)-sp|P40227|TCPZ_HUMAN (199)/	Inter-Protein	Mendez_et_al_2019_fr18_trypsin	TRiC-TRiC Figure	TT5	13.7		138
B170323_10_Lumos_ML_IN_205_FOMixSEC30BS3_Tryp_pepSECFr16.37127.37127.4.2.dta	4	AVDDGVNTFKVLTR(10)-HKSETDTSLIR(2)	Cross-Linked	BS3	null	1.96e-08	0.161	sp|P50990|TCPQ_HUMAN (400)-sp|P40227|TCPZ_HUMAN (199)/	Inter-Protein	Mendez_et_al_2019_fr16_trypsin	TRiC-TRiC Figure	TT5	13.7		138
B170418_19_Lumos_ML_IN_205_FOMixSEC32BS3_TrypAspN_pepSECFr16.26961.26961.4.0.dta	4	AVDDGVNTFKVLTR(10)-HKSETDTSLIR(2)	Cross-Linked	BS3	null	2.21e-08	0.177	sp|P50990|TCPQ_HUMAN (400)-sp|P40227|TCPZ_HUMAN (199)/	Inter-Protein	Mendez_et_al_2019_fr16_TrypAspN	TRiC-TRiC Figure	TT5	13.7		138
B170323_14_Lumos_ML_IN_205_FOMixSEC31BS3_Tryp_pepSECFr16.35258.35258.5.0.dta	5	AVDDGVNTFKVLTR(10)-HKSETDTSLIR(2)	Cross-Linked	BS3	null	4.09e-08	0.000126	sp|P50990|TCPQ_HUMAN (400)-sp|P40227|TCPZ_HUMAN (199)/	Inter-Protein	Mendez_et_al_2019_fr16_trypsin	TRiC-TRiC Figure	TT5	13.7		138
2020_03_15_06_DSS_CCT_IP_p4.20930.20930.5.0.dta	5	AVDDGVNTFKVLTR(10)-HKSETDTSLIR(2)	Cross-Linked	DSS	null	6.02e-08	0.000469	sp|P50990|TCPQ_HUMAN (400)-sp|P40227|TCPZ_HUMAN (199)/	Inter-Protein	Zamel_et_al_2021_CCT_IP	TRiC-TRiC Figure	TT5	13.7		138
B170323_14_Lumos_ML_IN_205_FOMixSEC31BS3_Tryp_pepSECFr16.35924.35924.5.0.dta	5	AVDDGVNTFKVLTR(10)-HKSETDTSLIR(2)	Cross-Linked	BS3	null	6.03e-08	0.0111	sp|P50990|TCPQ_HUMAN (400)-sp|P40227|TCPZ_HUMAN (199)/	Inter-Protein	Mendez_et_al_2019_fr16_trypsin	TRiC-TRiC Figure	TT5	13.7		138
2020_12_16_08_DSS_CCT_IP_P2.16382.16382.5.0.dta	5	AVDDGVNTFKVLTR(10)-HKSETDTSLIR(2)	Cross-Linked	DSS	null	8.82e-08	0.000867	sp|P50990|TCPQ_HUMAN (400)-sp|P40227|TCPZ_HUMAN (199)/	Inter-Protein	Zamel_et_al_2021_CCT_IP	TRiC-TRiC Figure	TT5	13.7		138
2020_03_15_05_DSS_CCT_IP_P2.14367.14367.5.0.dta	5	AVDDGVNTFKVLTR(10)-HKSETDTSLIR(2)	Cross-Linked	DSS	null	1.01e-07	1.8e-07	sp|P50990|TCPQ_HUMAN (400)-sp|P40227|TCPZ_HUMAN (199)/	Inter-Protein	Zamel_et_al_2021_CCT_IP	TRiC-TRiC Figure	TT5	13.7		138
2020_12_16_07_DSS_CCT_IP_Stepped_P4.19363.19363.5.0.dta	5	AVDDGVNTFKVLTR(10)-HKSETDTSLIR(2)	Cross-Linked	DSS	null	1.34e-07	2.76e-08	sp|P50990|TCPQ_HUMAN (400)-sp|P40227|TCPZ_HUMAN (199)/	Inter-Protein	Zamel_et_al_2021_stepped_IP	TRiC-TRiC Figure	TT5	13.7		138
B170323_18_Lumos_ML_IN_205_FOMixSEC32BS3_Tryp_pepSECFr16.38206.38206.3.0.dta	3	AVDDGVNTFKVLTR(10)-HKSETDTSLIR(2)	Cross-Linked	BS3	null	1.92e-07	0.00232	sp|P50990|TCPQ_HUMAN (400)-sp|P40227|TCPZ_HUMAN (199)/	Inter-Protein	Mendez_et_al_2019_fr16_trypsin	TRiC-TRiC Figure	TT5	13.7		138
2020_03_15_05_DSS_CCT_IP_P2.14370.14370.4.0.dta	4	AVDDGVNTFKVLTR(10)-HKSETDTSLIR(2)	Cross-Linked	DSS	null	2.97e-07	1.08e-06	sp|P50990|TCPQ_HUMAN (400)-sp|P40227|TCPZ_HUMAN (199)/	Inter-Protein	Zamel_et_al_2021_CCT_IP	TRiC-TRiC Figure	TT5	13.7		138
B170323_08_Lumos_ML_IN_205_FOMixSEC29BS3_Tryp_pepSECFr18.40580.40580.3.0.dta	3	AVDDGVNTFKVLTR(10)-HKSETDTSLIR(2)	Cross-Linked	BS3	null	3.15e-07	3.83e-10	sp|P50990|TCPQ_HUMAN (400)-sp|P40227|TCPZ_HUMAN (199)/	Inter-Protein	Mendez_et_al_2019_fr18_trypsin	TRiC-TRiC Figure	TT5	13.7		138
B170323_15_Lumos_ML_IN_205_FOMixSEC31BS3_Tryp_pepSECFr17.44572.44572.5.0.dta	5	AVDDGVNTFKVLTR(10)-HKSETDTSLIR(2)	Cross-Linked	BS3	null	4.46e-07	1.7e-05	sp|P50990|TCPQ_HUMAN (400)-sp|P40227|TCPZ_HUMAN (199)/	Inter-Protein	Mendez_et_al_2019_fr17_trypsin	TRiC-TRiC Figure	TT5	13.7		138
B170323_03_Lumos_ML_IN_205_FOMixSEC28BS3_Tryp_pepSECFr17.44924.44924.3.0.dta	3	AVDDGVNTFKVLTR(10)-HKSETDTSLIR(2)	Cross-Linked	BS3	null	6.14e-07	0.000291	sp|P50990|TCPQ_HUMAN (400)-sp|P40227|TCPZ_HUMAN (199)/	Inter-Protein	Mendez_et_al_2019_fr17_trypsin	TRiC-TRiC Figure	TT5	13.7		138
B170323_02_Lumos_ML_IN_205_FOMixSEC28BS3_Tryp_pepSECFr16.38013.38013.4.0.dta	4	AVDDGVNTFKVLTR(10)-HKSETDTSLIR(2)	Cross-Linked	BS3	null	6.88e-07	0.0246	sp|P50990|TCPQ_HUMAN (400)-sp|P40227|TCPZ_HUMAN (199)/	Inter-Protein	Mendez_et_al_2019_fr16_trypsin	TRiC-TRiC Figure	TT5	13.7		138
B170323_15_Lumos_ML_IN_205_FOMixSEC31BS3_Tryp_pepSECFr17.44556.44556.4.0.dta	4	AVDDGVNTFKVLTR(10)-HKSETDTSLIR(2)	Cross-Linked	BS3	null	7.08e-07	0.0163	sp|P50990|TCPQ_HUMAN (400)-sp|P40227|TCPZ_HUMAN (199)/	Inter-Protein	Mendez_et_al_2019_fr17_trypsin	TRiC-TRiC Figure	TT5	13.7		138
B170418_20_Lumos_ML_IN_205_FOMixSEC32BS3_TrypAspN_pepSECFr17.36505.36505.5.0.dta	5	AVDDGVNTFKVLTR(10)-HKSETDTSLIR(2)	Cross-Linked	BS3	null	1.16e-06	0.00339	sp|P50990|TCPQ_HUMAN (400)-sp|P40227|TCPZ_HUMAN (199)/	Inter-Protein	Mendez_et_al_2019_fr17_TrypAspN	TRiC-TRiC Figure	TT5	13.7		138
2020_03_15_06_DSS_CCT_IP_p4.21037.21037.5.3.dta	5	AVDDGVNTFKVLTR(10)-HKSETDTSLIR(2)	Cross-Linked	DSS	null	1.25e-06	0.0202	sp|P50990|TCPQ_HUMAN (400)-sp|P40227|TCPZ_HUMAN (199)/	Inter-Protein	Zamel_et_al_2021_CCT_IP	TRiC-TRiC Figure	TT5	13.7		138
B170323_07_Lumos_ML_IN_205_FOMixSEC29BS3_Tryp_pepSECFr17.43538.43538.5.0.dta	5	AVDDGVNTFKVLTR(10)-HKSETDTSLIR(2)	Cross-Linked	BS3	null	2.39e-06	1.34e-05	sp|P50990|TCPQ_HUMAN (400)-sp|P40227|TCPZ_HUMAN (199)/	Inter-Protein	Mendez_et_al_2019_fr17_trypsin	TRiC-TRiC Figure	TT5	13.7		138
B170418_08_Lumos_ML_IN_205_FOMixSEC31BS3_TrypAspN_pepSECFr18.37613.37613.5.0.dta	5	AVDDGVNTFKVLTR(10)-HKSETDTSLIR(2)	Cross-Linked	BS3	null	2.65e-06	0.000617	sp|P50990|TCPQ_HUMAN (400)-sp|P40227|TCPZ_HUMAN (199)/	Inter-Protein	Mendez_et_al_2019_fr18_TrypAspN	TRiC-TRiC Figure	TT5	13.7		138
B170323_14_Lumos_ML_IN_205_FOMixSEC31BS3_Tryp_pepSECFr16.35953.35953.5.0.dta	5	AVDDGVNTFKVLTR(10)-HKSETDTSLIR(2)	Cross-Linked	BS3	null	5.51e-06	0.342	sp|P50990|TCPQ_HUMAN (400)-sp|P40227|TCPZ_HUMAN (199)/	Inter-Protein	Mendez_et_al_2019_fr16_trypsin	TRiC-TRiC Figure	TT5	13.7		138
B170323_02_Lumos_ML_IN_205_FOMixSEC28BS3_Tryp_pepSECFr16.37841.37841.5.0.dta	5	AVDDGVNTFKVLTR(10)-HKSETDTSLIR(2)	Cross-Linked	BS3	null	6.65e-06	4.68e-06	sp|P50990|TCPQ_HUMAN (400)-sp|P40227|TCPZ_HUMAN (199)/	Inter-Protein	Mendez_et_al_2019_fr16_trypsin	TRiC-TRiC Figure	TT5	13.7		138
B170323_11_Lumos_ML_IN_205_FOMixSEC30BS3_Tryp_pepSECFr17.44802.44802.5.0.dta	5	AVDDGVNTFKVLTR(10)-HKSETDTSLIR(2)	Cross-Linked	BS3	null	8.61e-06	0.00035	sp|P50990|TCPQ_HUMAN (400)-sp|P40227|TCPZ_HUMAN (199)/	Inter-Protein	Mendez_et_al_2019_fr17_trypsin	TRiC-TRiC Figure	TT5	13.7		138
B170418_07_Lumos_ML_IN_205_FOMixSEC31BS3_TrypAspN_pepSECFr17.32794.32794.3.0.dta	3	AVDDGVNTFKVLTR(10)-HKSETDTSLIR(2)	Cross-Linked	BS3	null	1.04e-05	0.0708	sp|P50990|TCPQ_HUMAN (400)-sp|P40227|TCPZ_HUMAN (199)/	Inter-Protein	Mendez_et_al_2019_fr17_TrypAspN	TRiC-TRiC Figure	TT5	13.7		138
B170323_12_Lumos_ML_IN_205_FOMixSEC30BS3_Tryp_pepSECFr18.42410.42410.5.0.dta	5	AVDDGVNTFKVLTR(10)-HKSETDTSLIR(2)	Cross-Linked	BS3	null	2.23e-05	6.6e-07	sp|P50990|TCPQ_HUMAN (400)-sp|P40227|TCPZ_HUMAN (199)/	Inter-Protein	Mendez_et_al_2019_fr18_trypsin	TRiC-TRiC Figure	TT5	13.7		138
B170323_14_Lumos_ML_IN_205_FOMixSEC31BS3_Tryp_pepSECFr16.35228.35228.4.0.dta	4	AVDDGVNTFKVLTR(10)-HKSETDTSLIR(2)	Cross-Linked	BS3	null	2.68e-05	0.557	sp|P50990|TCPQ_HUMAN (400)-sp|P40227|TCPZ_HUMAN (199)/	Inter-Protein	Mendez_et_al_2019_fr16_trypsin	TRiC-TRiC Figure	TT5	13.7		138
B170323_08_Lumos_ML_IN_205_FOMixSEC29BS3_Tryp_pepSECFr18.40625.40625.5.0.dta	5	AVDDGVNTFKVLTR(10)-HKSETDTSLIR(2)	Cross-Linked	BS3	null	2.86e-05	6.96e-07	sp|P50990|TCPQ_HUMAN (400)-sp|P40227|TCPZ_HUMAN (199)/	Inter-Protein	Mendez_et_al_2019_fr18_trypsin	TRiC-TRiC Figure	TT5	13.7		138
B170323_03_Lumos_ML_IN_205_FOMixSEC28BS3_Tryp_pepSECFr17.44907.44907.3.0.dta	3	AVDDGVNTFKVLTR(10)-HKSETDTSLIR(2)	Cross-Linked	BS3	null	2.91e-05	0.00703	sp|P50990|TCPQ_HUMAN (400)-sp|P40227|TCPZ_HUMAN (199)/	Inter-Protein	Mendez_et_al_2019_fr17_trypsin	TRiC-TRiC Figure	TT5	13.7		138
B170418_21_Lumos_ML_IN_205_FOMixSEC32BS3_TrypAspN_pepSECFr18.39955.39955.3.0.dta	3	AVDDGVNTFKVLTR(10)-HKSETDTSLIR(2)	Cross-Linked	BS3	null	3.36e-05	0.0533	sp|P50990|TCPQ_HUMAN (400)-sp|P40227|TCPZ_HUMAN (199)/	Inter-Protein	Mendez_et_al_2019_fr18_TrypAspN	TRiC-TRiC Figure	TT5	13.7		138
B170323_16_Lumos_ML_IN_205_FOMixSEC31BS3_Tryp_pepSECFr18.43417.43417.5.0.dta	5	AVDDGVNTFKVLTR(10)-HKSETDTSLIR(2)	Cross-Linked	BS3	null	4.86e-05	7.88e-16	sp|P50990|TCPQ_HUMAN (400)-sp|P40227|TCPZ_HUMAN (199)/	Inter-Protein	Mendez_et_al_2019_fr18_trypsin	TRiC-TRiC Figure	TT5	13.7		138
B170418_19_Lumos_ML_IN_205_FOMixSEC32BS3_TrypAspN_pepSECFr16.26966.26966.4.0.dta	4	AVDDGVNTFKVLTR(10)-HKSETDTSLIR(2)	Cross-Linked	BS3	null	5.17e-05	0.434	sp|P50990|TCPQ_HUMAN (400)-sp|P40227|TCPZ_HUMAN (199)/	Inter-Protein	Mendez_et_al_2019_fr16_TrypAspN	TRiC-TRiC Figure	TT5	13.7		138
B170323_06_Lumos_ML_IN_205_FOMixSEC29BS3_Tryp_pepSECFr16.31910.31910.5.0.dta	5	AVDDGVNTFKVLTR(10)-HKSETDTSLIR(2)	Cross-Linked	BS3	null	7.84e-05	1.44e-09	sp|P50990|TCPQ_HUMAN (400)-sp|P40227|TCPZ_HUMAN (199)/	Inter-Protein	Mendez_et_al_2019_fr16_trypsin	TRiC-TRiC Figure	TT5	13.7		138
B170323_10_Lumos_ML_IN_205_FOMixSEC30BS3_Tryp_pepSECFr16.36782.36782.5.0.dta	5	AVDDGVNTFKVLTR(10)-HKSETDTSLIR(2)	Cross-Linked	BS3	null	8.99e-05	0.00153	sp|P50990|TCPQ_HUMAN (400)-sp|P40227|TCPZ_HUMAN (199)/	Inter-Protein	Mendez_et_al_2019_fr16_trypsin	TRiC-TRiC Figure	TT5	13.7		138
B170418_21_Lumos_ML_IN_205_FOMixSEC32BS3_TrypAspN_pepSECFr18.39996.39996.5.0.dta	5	AVDDGVNTFKVLTR(10)-HKSETDTSLIR(2)	Cross-Linked	BS3	null	9.64e-05	6.84e-05	sp|P50990|TCPQ_HUMAN (400)-sp|P40227|TCPZ_HUMAN (199)/	Inter-Protein	Mendez_et_al_2019_fr18_TrypAspN	TRiC-TRiC Figure	TT5	13.7		138
B170323_03_Lumos_ML_IN_205_FOMixSEC28BS3_Tryp_pepSECFr17.44958.44958.5.0.dta	5	AVDDGVNTFKVLTR(10)-HKSETDTSLIR(2)	Cross-Linked	BS3	null	0.000149	4.35e-05	sp|P50990|TCPQ_HUMAN (400)-sp|P40227|TCPZ_HUMAN (199)/	Inter-Protein	Mendez_et_al_2019_fr17_trypsin	TRiC-TRiC Figure	TT5	13.7		138
B170323_07_Lumos_ML_IN_205_FOMixSEC29BS3_Tryp_pepSECFr17.43775.43775.3.0.dta	3	AVDDGVNTFKVLTR(10)-HKSETDTSLIR(2)	Cross-Linked	BS3	null	0.000186	0.379	sp|P50990|TCPQ_HUMAN (400)-sp|P40227|TCPZ_HUMAN (199)/	Inter-Protein	Mendez_et_al_2019_fr17_trypsin	TRiC-TRiC Figure	TT5	13.7		138
B170323_19_Lumos_ML_IN_205_FOMixSEC32BS3_Tryp_pepSECFr17.43940.43940.5.0.dta	5	AVDDGVNTFKVLTR(10)-HKSETDTSLIR(2)	Cross-Linked	BS3	null	0.000193	8.05e-08	sp|P50990|TCPQ_HUMAN (400)-sp|P40227|TCPZ_HUMAN (199)/	Inter-Protein	Mendez_et_al_2019_fr17_trypsin	TRiC-TRiC Figure	TT5	13.7		138
B170416_11_Lumos_ML_IN_205_FOMixSEC31BS3_TrypGluC_pepSECFr16.34793.34793.5.0.dta	5	AVDDGVNTFKVLTR(10)-HKSETDTSLIR(2)	Cross-Linked	BS3	null	0.000361	0.0363	sp|P50990|TCPQ_HUMAN (400)-sp|P40227|TCPZ_HUMAN (199)/	Inter-Protein	Mendez_et_al_2019_fr16_TrypGluC	TRiC-TRiC Figure	TT5	13.7		138
B170323_07_Lumos_ML_IN_205_FOMixSEC29BS3_Tryp_pepSECFr17.43514.43514.4.0.dta	4	AVDDGVNTFKVLTR(10)-HKSETDTSLIR(2)	Cross-Linked	BS3	null	0.000412	0.443	sp|P50990|TCPQ_HUMAN (400)-sp|P40227|TCPZ_HUMAN (199)/	Inter-Protein	Mendez_et_al_2019_fr17_trypsin	TRiC-TRiC Figure	TT5	13.7		138
2020_03_15_15_DSS_Tub_IP_P4.20134.20134.4.0.dta	4	AVDDGVNTFKVLTR(10)-HKSETDTSLIR(2)	Cross-Linked	DSS	null	0.000424	0.271	sp|P50990|TCPQ_HUMAN (400)-sp|P40227|TCPZ_HUMAN (199)/	Inter-Protein	Zamel_et_al_2021_TUB_IP	TRiC-TRiC Figure	TT5	13.7		138
B170418_07_Lumos_ML_IN_205_FOMixSEC31BS3_TrypAspN_pepSECFr17.33013.33013.4.0.dta	4	AVDDGVNTFKVLTR(10)-HKSETDTSLIR(2)	Cross-Linked	BS3	null	0.000428	0.395	sp|P50990|TCPQ_HUMAN (400)-sp|P40227|TCPZ_HUMAN (199)/	Inter-Protein	Mendez_et_al_2019_fr17_TrypAspN	TRiC-TRiC Figure	TT5	13.7		138
B170323_10_Lumos_ML_IN_205_FOMixSEC30BS3_Tryp_pepSECFr16.36793.36793.5.0.dta	5	AVDDGVNTFKVLTR(10)-HKSETDTSLIR(2)	Cross-Linked	BS3	null	0.000487	0.000741	sp|P50990|TCPQ_HUMAN (400)-sp|P40227|TCPZ_HUMAN (199)/	Inter-Protein	Mendez_et_al_2019_fr16_trypsin	TRiC-TRiC Figure	TT5	13.7		138
B170323_18_Lumos_ML_IN_205_FOMixSEC32BS3_Tryp_pepSECFr16.38194.38194.5.0.dta	5	AVDDGVNTFKVLTR(10)-HKSETDTSLIR(2)	Cross-Linked	BS3	null	0.000848	0.00093	sp|P50990|TCPQ_HUMAN (400)-sp|P40227|TCPZ_HUMAN (199)/	Inter-Protein	Mendez_et_al_2019_fr16_trypsin	TRiC-TRiC Figure	TT5	13.7		138
B170418_07_Lumos_ML_IN_205_FOMixSEC31BS3_TrypAspN_pepSECFr17.32756.32756.5.0.dta	5	AVDDGVNTFKVLTR(10)-HKSETDTSLIR(2)	Cross-Linked	BS3	null	0.00176	0.0046	sp|P50990|TCPQ_HUMAN (400)-sp|P40227|TCPZ_HUMAN (199)/	Inter-Protein	Mendez_et_al_2019_fr17_TrypAspN	TRiC-TRiC Figure	TT5	13.7		138
B170416_12_Lumos_ML_IN_205_FOMixSEC31BS3_TrypGluC_pepSECFr17.24181.24181.4.1.dta	4	AVDDGVNTFKVLTR(10)-HKSETDTSLIR(2)	Cross-Linked	BS3	null	0.00204	0.0972	sp|P50990|TCPQ_HUMAN (400)-sp|P40227|TCPZ_HUMAN (199)/	Inter-Protein	Mendez_et_al_2019_fr17_TrypGluC	TRiC-TRiC Figure	TT5	13.7		138
B170418_08_Lumos_ML_IN_205_FOMixSEC31BS3_TrypAspN_pepSECFr18.37672.37672.3.0.dta	3	AVDDGVNTFKVLTR(10)-HKSETDTSLIR(2)	Cross-Linked	BS3	null	0.00226	0.197	sp|P50990|TCPQ_HUMAN (400)-sp|P40227|TCPZ_HUMAN (199)/	Inter-Protein	Mendez_et_al_2019_fr18_TrypAspN	TRiC-TRiC Figure	TT5	13.7		138
B170416_12_Lumos_ML_IN_205_FOMixSEC31BS3_TrypGluC_pepSECFr17.33625.33625.3.0.dta	3	APGFAQMLKE(9)-EGAKHFSGLE(4)	Cross-Linked	BS3	null	1	0.0221	sp|P50990|TCPQ_HUMAN (16)-sp|P50990|TCPQ_HUMAN (20)/	Intra-Protein	Mendez_et_al_2019_fr17_TrypGluC					5
B170414_16_Lumos_ML_IN_205_FOMixSEC30BS3_TrypGluC_pepSECFr17.43561.43561.3.0.dta	3	APGFAQMLKE(9)-EGAKHFSGLE(4)	Cross-Linked	BS3	null	1	0.33	sp|P50990|TCPQ_HUMAN (16)-sp|P50990|TCPQ_HUMAN (20)/	Intra-Protein	Mendez_et_al_2019_fr17_TrypGluC					5
B170418_12_Lumos_ML_IN_205_FOMixSEC32BS3_TrypGluC_pepSECFr17.38400.38400.3.0.dta	3	APGFAQMLKE(9)-GAKHFSGLEE(3)	Cross-Linked	BS3	Oxidation[M](7)	0.000375	0.0574	sp|P50990|TCPQ_HUMAN (16)-sp|P50990|TCPQ_HUMAN (20)/	Intra-Protein	Mendez_et_al_2019_fr17_TrypGluC					5
B170416_11_Lumos_ML_IN_205_FOMixSEC31BS3_TrypGluC_pepSECFr16.45690.45690.3.0.dta	3	APGFAQMLKE(9)-GAKHFSGLEE(3)	Cross-Linked	BS3	null	0.114	0.00501	sp|P50990|TCPQ_HUMAN (16)-sp|P50990|TCPQ_HUMAN (20)/	Intra-Protein	Mendez_et_al_2019_fr16_TrypGluC					5
B170414_03_Lumos_ML_IN_205_FOMixSEC29BS3_TrypGluC_pepSECFr17.45133.45133.3.0.dta	3	APGFAQMLKE(9)-GAKHFSGLEE(3)	Cross-Linked	BS3	null	0.322	0.00436	sp|P50990|TCPQ_HUMAN (16)-sp|P50990|TCPQ_HUMAN (20)/	Intra-Protein	Mendez_et_al_2019_fr17_TrypGluC					5
B170418_19_Lumos_ML_IN_205_FOMixSEC32BS3_TrypAspN_pepSECFr16.26995.26995.5.0.dta	5	AVDDGVNTFKVLTR(10)-HKSETDTSLIR(2)	Cross-Linked	BS3	null	0.00455	0.00266	sp|P50990|TCPQ_HUMAN (400)-sp|P40227|TCPZ_HUMAN (199)/	Inter-Protein	Mendez_et_al_2019_fr16_TrypAspN	TRiC-TRiC Figure	TT5	13.7		138
2020_03_15_06_DSS_CCT_IP_p4.22724.22724.5.1.dta	5	AVDDGVNTFKVLTR(10)-HKSETDTSLIR(2)	Cross-Linked	DSS	null	0.00738	0.613	sp|P50990|TCPQ_HUMAN (400)-sp|P40227|TCPZ_HUMAN (199)/	Inter-Protein	Zamel_et_al_2021_CCT_IP	TRiC-TRiC Figure	TT5	13.7		138
B170418_06_Lumos_ML_IN_205_FOMixSEC31BS3_TrypAspN_pepSECFr16.23379.23379.5.0.dta	5	AVDDGVNTFKVLTR(10)-HKSETDTSLIR(2)	Cross-Linked	BS3	null	0.00744	0.00144	sp|P50990|TCPQ_HUMAN (400)-sp|P40227|TCPZ_HUMAN (199)/	Inter-Protein	Mendez_et_al_2019_fr16_TrypAspN	TRiC-TRiC Figure	TT5	13.7		138
B170416_12_Lumos_ML_IN_205_FOMixSEC31BS3_TrypGluC_pepSECFr17.24173.24173.5.0.dta	5	AVDDGVNTFKVLTR(10)-HKSETDTSLIR(2)	Cross-Linked	BS3	null	0.0075	0.378	sp|P50990|TCPQ_HUMAN (400)-sp|P40227|TCPZ_HUMAN (199)/	Inter-Protein	Mendez_et_al_2019_fr17_TrypGluC	TRiC-TRiC Figure	TT5	13.7		138
B170418_21_Lumos_ML_IN_205_FOMixSEC32BS3_TrypAspN_pepSECFr18.39883.39883.4.0.dta	4	AVDDGVNTFKVLTR(10)-HKSETDTSLIR(2)	Cross-Linked	BS3	null	0.00942	0.304	sp|P50990|TCPQ_HUMAN (400)-sp|P40227|TCPZ_HUMAN (199)/	Inter-Protein	Mendez_et_al_2019_fr18_TrypAspN	TRiC-TRiC Figure	TT5	13.7		138
B170418_12_Lumos_ML_IN_205_FOMixSEC32BS3_TrypGluC_pepSECFr17.25218.25218.6.1.dta	6	AVDDGVNTFKVLTR(10)-HKSETDTSLIR(2)	Cross-Linked	BS3	null	0.805	0.588	sp|P50990|TCPQ_HUMAN (400)-sp|P40227|TCPZ_HUMAN (199)/	Inter-Protein	Mendez_et_al_2019_fr17_TrypGluC	TRiC-TRiC Figure	TT5	13.7		138
XL-MS_JK-4_TR01.32615.32615.5 (intensity=1595540.8528)	5	AVDDGVNTFKVLTR(10)-HKSETDTSLIR(2)	Cross-Linked	BS3	null	1	2.07e-08	sp|P50990|TCPQ_HUMAN (400)-sp|P40227|TCPZ_HUMAN (199)/	Inter-Protein	This study	TRiC-TRiC Figure	TT5	13.7		138
B170323_02_Lumos_ML_IN_205_FOMixSEC28BS3_Tryp_pepSECFr16.37881.37881.3.0.dta	3	AVDDGVNTFKVLTR(10)-HKSETDTSLIR(2)	Cross-Linked	BS3	null	1	0.0115	sp|P50990|TCPQ_HUMAN (400)-sp|P40227|TCPZ_HUMAN (199)/	Inter-Protein	Mendez_et_al_2019_fr16_trypsin	TRiC-TRiC Figure	TT5	13.7		138
B170323_18_Lumos_ML_IN_205_FOMixSEC32BS3_Tryp_pepSECFr16.38196.38196.3.0.dta	3	AVDDGVNTFKVLTR(10)-HKSETDTSLIR(2)	Cross-Linked	BS3	null	1	0.0195	sp|P50990|TCPQ_HUMAN (400)-sp|P40227|TCPZ_HUMAN (199)/	Inter-Protein	Mendez_et_al_2019_fr16_trypsin	TRiC-TRiC Figure	TT5	13.7		138
B170323_06_Lumos_ML_IN_205_FOMixSEC29BS3_Tryp_pepSECFr16.31924.31924.3.0.dta	3	AVDDGVNTFKVLTR(10)-HKSETDTSLIR(2)	Cross-Linked	BS3	null	1	0.0971	sp|P50990|TCPQ_HUMAN (400)-sp|P40227|TCPZ_HUMAN (199)/	Inter-Protein	Mendez_et_al_2019_fr16_trypsin	TRiC-TRiC Figure	TT5	13.7		138
B170323_02_Lumos_ML_IN_205_FOMixSEC28BS3_Tryp_pepSECFr16.37867.37867.3.0.dta	3	AVDDGVNTFKVLTR(10)-HKSETDTSLIR(2)	Cross-Linked	BS3	null	1	0.304	sp|P50990|TCPQ_HUMAN (400)-sp|P40227|TCPZ_HUMAN (199)/	Inter-Protein	Mendez_et_al_2019_fr16_trypsin	TRiC-TRiC Figure	TT5	13.7		138
B170323_15_Lumos_ML_IN_205_FOMixSEC31BS3_Tryp_pepSECFr17.44791.44791.5.0.dta	5	AVDDGVNTFKVLTR(10)-HKSETDTSLIR(2)	Cross-Linked	BS3	null	1	0.0222	sp|P50990|TCPQ_HUMAN (400)-sp|P40227|TCPZ_HUMAN (199)/	Inter-Protein	Mendez_et_al_2019_fr17_trypsin	TRiC-TRiC Figure	TT5	13.7		138
B170418_06_Lumos_ML_IN_205_FOMixSEC31BS3_TrypAspN_pepSECFr16.23355.23355.4.1.dta	4	AVDDGVNTFKVLTR(10)-HKSETDTSLIR(2)	Cross-Linked	BS3	null	1	0.0104	sp|P50990|TCPQ_HUMAN (400)-sp|P40227|TCPZ_HUMAN (199)/	Inter-Protein	Mendez_et_al_2019_fr16_TrypAspN	TRiC-TRiC Figure	TT5	13.7		138
B170418_06_Lumos_ML_IN_205_FOMixSEC31BS3_TrypAspN_pepSECFr16.23399.23399.3.0.dta	3	AVDDGVNTFKVLTR(10)-HKSETDTSLIR(2)	Cross-Linked	BS3	null	1	0.225	sp|P50990|TCPQ_HUMAN (400)-sp|P40227|TCPZ_HUMAN (199)/	Inter-Protein	Mendez_et_al_2019_fr16_TrypAspN	TRiC-TRiC Figure	TT5	13.7		138
B170418_19_Lumos_ML_IN_205_FOMixSEC32BS3_TrypAspN_pepSECFr16.27024.27024.3.0.dta	3	AVDDGVNTFKVLTR(10)-HKSETDTSLIR(2)	Cross-Linked	BS3	null	1	0.502	sp|P50990|TCPQ_HUMAN (400)-sp|P40227|TCPZ_HUMAN (199)/	Inter-Protein	Mendez_et_al_2019_fr16_TrypAspN	TRiC-TRiC Figure	TT5	13.7		138
B170418_07_Lumos_ML_IN_205_FOMixSEC31BS3_TrypAspN_pepSECFr17.32741.32741.3.0.dta	3	AVDDGVNTFKVLTR(10)-HKSETDTSLIR(2)	Cross-Linked	BS3	null	1	0.0732	sp|P50990|TCPQ_HUMAN (400)-sp|P40227|TCPZ_HUMAN (199)/	Inter-Protein	Mendez_et_al_2019_fr17_TrypAspN	TRiC-TRiC Figure	TT5	13.7		138
B170418_07_Lumos_ML_IN_205_FOMixSEC31BS3_TrypAspN_pepSECFr17.32753.32753.4.0.dta	4	AVDDGVNTFKVLTR(10)-HKSETDTSLIR(2)	Cross-Linked	BS3	null	1	0.104	sp|P50990|TCPQ_HUMAN (400)-sp|P40227|TCPZ_HUMAN (199)/	Inter-Protein	Mendez_et_al_2019_fr17_TrypAspN	TRiC-TRiC Figure	TT5	13.7		138
B170418_21_Lumos_ML_IN_205_FOMixSEC32BS3_TrypAspN_pepSECFr18.39936.39936.3.0.dta	3	AVDDGVNTFKVLTR(10)-HKSETDTSLIR(2)	Cross-Linked	BS3	null	1	0.176	sp|P50990|TCPQ_HUMAN (400)-sp|P40227|TCPZ_HUMAN (199)/	Inter-Protein	Mendez_et_al_2019_fr18_TrypAspN	TRiC-TRiC Figure	TT5	13.7		138
B170416_11_Lumos_ML_IN_205_FOMixSEC31BS3_TrypGluC_pepSECFr16.14021.14021.3.0.dta	3	AQAAKAGAPGKA(5)-KLQGEVE(1)	Cross-Linked	BS3	null	0.581	0.708	sp|O15212|PFD6_HUMAN (122)-sp|O15212|PFD6_HUMAN (8)/	Intra-Protein	Mendez_et_al_2019_fr16_TrypGluC					9
B170418_08_Lumos_ML_IN_205_FOMixSEC31BS3_TrypAspN_pepSECFr18.12994.12994.3.1.dta	3	AQAAKAGAPGKA(5)-KLQGEVEK(1)	Cross-Linked	BS3	null	1.8e-21	9.43e-06	sp|O15212|PFD6_HUMAN (122)-sp|O15212|PFD6_HUMAN (8)/	Intra-Protein	Mendez_et_al_2019_fr18_TrypAspN					9
B170323_19_Lumos_ML_IN_205_FOMixSEC32BS3_Tryp_pepSECFr17.15067.15067.4.2.dta	4	AQAAKAGAPGKA(5)-KLQGEVEK(1)	Cross-Linked	BS3	null	1.56e-14	1.88e-10	sp|O15212|PFD6_HUMAN (122)-sp|O15212|PFD6_HUMAN (8)/	Intra-Protein	Mendez_et_al_2019_fr17_trypsin					9
B170323_19_Lumos_ML_IN_205_FOMixSEC32BS3_Tryp_pepSECFr17.15055.15055.3.0.dta	3	AQAAKAGAPGKA(5)-KLQGEVEK(1)	Cross-Linked	BS3	null	4.89e-12	1.55e-09	sp|O15212|PFD6_HUMAN (122)-sp|O15212|PFD6_HUMAN (8)/	Intra-Protein	Mendez_et_al_2019_fr17_trypsin					9
B170418_21_Lumos_ML_IN_205_FOMixSEC32BS3_TrypAspN_pepSECFr18.14064.14064.3.0.dta	3	AQAAKAGAPGKA(5)-KLQGEVEK(1)	Cross-Linked	BS3	null	8.65e-12	2.67e-05	sp|O15212|PFD6_HUMAN (122)-sp|O15212|PFD6_HUMAN (8)/	Intra-Protein	Mendez_et_al_2019_fr18_TrypAspN					9
B170416_13_Lumos_ML_IN_205_FOMixSEC31BS3_TrypGluC_pepSECFr18.13190.13190.3.0.dta	3	AQAAKAGAPGKA(5)-KLQGEVEK(1)	Cross-Linked	BS3	null	2.92e-10	0.0022	sp|O15212|PFD6_HUMAN (122)-sp|O15212|PFD6_HUMAN (8)/	Intra-Protein	Mendez_et_al_2019_fr18_TrypGluC					9
B170418_08_Lumos_ML_IN_205_FOMixSEC31BS3_TrypAspN_pepSECFr18.13023.13023.4.0.dta	4	AQAAKAGAPGKA(5)-KLQGEVEK(1)	Cross-Linked	BS3	null	3.56e-09	7.88e-05	sp|O15212|PFD6_HUMAN (122)-sp|O15212|PFD6_HUMAN (8)/	Intra-Protein	Mendez_et_al_2019_fr18_TrypAspN					9
B170416_08_Lumos_ML_IN_205_FOMixSEC30BS3_TrypAspN_pepSECFr18.11139.11139.3.0.dta	3	AQAAKAGAPGKA(5)-KLQGEVEK(1)	Cross-Linked	BS3	null	1.76e-06	0.0138	sp|O15212|PFD6_HUMAN (122)-sp|O15212|PFD6_HUMAN (8)/	Intra-Protein	Mendez_et_al_2019_fr18_TrypAspN					9
B170418_13_Lumos_ML_IN_205_FOMixSEC32BS3_TrypGluC_pepSECFr18.12551.12551.3.0.dta	3	AQAAKAGAPGKA(5)-KLQGEVEK(1)	Cross-Linked	BS3	null	7.08e-05	0.179	sp|O15212|PFD6_HUMAN (122)-sp|O15212|PFD6_HUMAN (8)/	Intra-Protein	Mendez_et_al_2019_fr18_TrypGluC					9
2020_03_15_06_DSS_CCT_IP_p4.28128.28128.5.0.dta	5	AQLGVQAFADALLIIPKVLAQNSGFDLQETLVK(17)-HKPSVK(2)	Cross-Linked	DSS	null	0.00194	0.00541	sp|P40227|TCPZ_HUMAN (449)-sp|P40227|TCPZ_HUMAN (426)/	Intra-Protein	Zamel_et_al_2021_CCT_IP					1
2019_12_31_03_NoXL_CCT_IP_P2.16697.16697.4.2.dta	4	ASLSLAPVNIFKAGADEER(12)-VAEIEHAEKEK(9)	Cross-Linked	DSS	null	1	0.0641	sp|P78371|TCPB_HUMAN (13)-sp|P78371|TCPB_HUMAN (272)/	Intra-Protein	Zamel_et_al_2021_no_XL					4
B170418_20_Lumos_ML_IN_205_FOMixSEC32BS3_TrypAspN_pepSECFr17.58365.58365.3.1.dta	3	ATISNDGATILKLL(12)-VPEEDLKR(7)	Cross-Linked	BS3	null	0.000111	0.478	sp|Q99832|TCPH_HUMAN (67)-sp|Q99832|TCPH_HUMAN (320)/	Intra-Protein	Mendez_et_al_2019_fr17_TrypAspN					35
B170323_14_Lumos_ML_IN_205_FOMixSEC31BS3_Tryp_pepSECFr16.60295.60295.6.0.dta	6	ATISNDGATILKLLDVVHPAAK(12)-DMFCAGRVPEEDLKR(14)	Cross-Linked	BS3	Carbamidomethyl[C](29)	0.164	0.552	sp|Q99832|TCPH_HUMAN (67)-sp|Q99832|TCPH_HUMAN (320)/	Intra-Protein	Mendez_et_al_2019_fr16_trypsin					35
B170418_11_Lumos_ML_IN_205_FOMixSEC32BS3_TrypGluC_pepSECFr16.52542.52542.4.0.dta	4	ATISNDGATILKLLDVVHPAAK(12)-TLVDIAKSQDAE(7)	Cross-Linked	BS3	null	0.00318	0.0263	sp|Q99832|TCPH_HUMAN (67)-sp|Q99832|TCPH_HUMAN (84)/	Intra-Protein	Mendez_et_al_2019_fr16_TrypGluC					3
B170418_11_Lumos_ML_IN_205_FOMixSEC32BS3_TrypGluC_pepSECFr16.52496.52496.4.0.dta	4	ATISNDGATILKLLDVVHPAAK(12)-TLVDIAKSQDAE(7)	Cross-Linked	BS3	null	0.221	0.252	sp|Q99832|TCPH_HUMAN (67)-sp|Q99832|TCPH_HUMAN (84)/	Intra-Protein	Mendez_et_al_2019_fr16_TrypGluC					3
B170323_10_Lumos_ML_IN_205_FOMixSEC30BS3_Tryp_pepSECFr16.58106.58106.5.0.dta	5	ATISNDGATILKLLDVVHPAAK(12)-VPEEDLKR(7)	Cross-Linked	BS3	null	1.29e-07	0.000247	sp|Q99832|TCPH_HUMAN (67)-sp|Q99832|TCPH_HUMAN (320)/	Intra-Protein	Mendez_et_al_2019_fr16_trypsin					35
B170323_15_Lumos_ML_IN_205_FOMixSEC31BS3_Tryp_pepSECFr17.65393.65393.5.0.dta	5	ATISNDGATILKLLDVVHPAAK(12)-VPEEDLKR(7)	Cross-Linked	BS3	null	6.95e-07	0.000911	sp|Q99832|TCPH_HUMAN (67)-sp|Q99832|TCPH_HUMAN (320)/	Intra-Protein	Mendez_et_al_2019_fr17_trypsin					35
B170323_07_Lumos_ML_IN_205_FOMixSEC29BS3_Tryp_pepSECFr17.63567.63567.5.0.dta	5	ATISNDGATILKLLDVVHPAAK(12)-VPEEDLKR(7)	Cross-Linked	BS3	null	7.86e-07	1.11e-07	sp|Q99832|TCPH_HUMAN (67)-sp|Q99832|TCPH_HUMAN (320)/	Intra-Protein	Mendez_et_al_2019_fr17_trypsin					35
B170323_15_Lumos_ML_IN_205_FOMixSEC31BS3_Tryp_pepSECFr17.65470.65470.4.0.dta	4	ATISNDGATILKLLDVVHPAAK(12)-VPEEDLKR(7)	Cross-Linked	BS3	null	1.33e-06	4.28e-07	sp|Q99832|TCPH_HUMAN (67)-sp|Q99832|TCPH_HUMAN (320)/	Intra-Protein	Mendez_et_al_2019_fr17_trypsin					35
B170323_10_Lumos_ML_IN_205_FOMixSEC30BS3_Tryp_pepSECFr16.58088.58088.4.0.dta	4	ATISNDGATILKLLDVVHPAAK(12)-VPEEDLKR(7)	Cross-Linked	BS3	null	1.11e-05	0.195	sp|Q99832|TCPH_HUMAN (67)-sp|Q99832|TCPH_HUMAN (320)/	Intra-Protein	Mendez_et_al_2019_fr16_trypsin					35
2020_12_16_08_DSS_CCT_IP_P2.18352.18352.5.0.dta	5	ATISNDGATILKLLDVVHPAAK(12)-VPEEDLKR(7)	Cross-Linked	DSS	null	1.37e-05	0.00288	sp|Q99832|TCPH_HUMAN (67)-sp|Q99832|TCPH_HUMAN (320)/	Intra-Protein	Zamel_et_al_2021_CCT_IP					35
B170323_14_Lumos_ML_IN_205_FOMixSEC31BS3_Tryp_pepSECFr16.56151.56151.5.0.dta	5	ATISNDGATILKLLDVVHPAAK(12)-VPEEDLKR(7)	Cross-Linked	BS3	null	2.53e-05	0.000311	sp|Q99832|TCPH_HUMAN (67)-sp|Q99832|TCPH_HUMAN (320)/	Intra-Protein	Mendez_et_al_2019_fr16_trypsin					35
B170323_19_Lumos_ML_IN_205_FOMixSEC32BS3_Tryp_pepSECFr17.63772.63772.4.1.dta	4	ATISNDGATILKLLDVVHPAAK(12)-VPEEDLKR(7)	Cross-Linked	BS3	null	0.000255	9.07e-10	sp|Q99832|TCPH_HUMAN (67)-sp|Q99832|TCPH_HUMAN (320)/	Intra-Protein	Mendez_et_al_2019_fr17_trypsin					35
B170323_18_Lumos_ML_IN_205_FOMixSEC32BS3_Tryp_pepSECFr16.58635.58635.4.2.dta	4	ATISNDGATILKLLDVVHPAAK(12)-VPEEDLKR(7)	Cross-Linked	BS3	null	0.000267	0.13	sp|Q99832|TCPH_HUMAN (67)-sp|Q99832|TCPH_HUMAN (320)/	Intra-Protein	Mendez_et_al_2019_fr16_trypsin					35
B170323_14_Lumos_ML_IN_205_FOMixSEC31BS3_Tryp_pepSECFr16.56160.56160.4.0.dta	4	ATISNDGATILKLLDVVHPAAK(12)-VPEEDLKR(7)	Cross-Linked	BS3	null	0.000748	0.2	sp|Q99832|TCPH_HUMAN (67)-sp|Q99832|TCPH_HUMAN (320)/	Intra-Protein	Mendez_et_al_2019_fr16_trypsin					35
B170323_15_Lumos_ML_IN_205_FOMixSEC31BS3_Tryp_pepSECFr17.65404.65404.4.0.dta	4	ATISNDGATILKLLDVVHPAAK(12)-VPEEDLKR(7)	Cross-Linked	BS3	null	0.00177	0.0517	sp|Q99832|TCPH_HUMAN (67)-sp|Q99832|TCPH_HUMAN (320)/	Intra-Protein	Mendez_et_al_2019_fr17_trypsin					35
B170323_14_Lumos_ML_IN_205_FOMixSEC31BS3_Tryp_pepSECFr16.56112.56112.4.0.dta	4	ATISNDGATILKLLDVVHPAAK(12)-VPEEDLKR(7)	Cross-Linked	BS3	null	0.00181	0.212	sp|Q99832|TCPH_HUMAN (67)-sp|Q99832|TCPH_HUMAN (320)/	Intra-Protein	Mendez_et_al_2019_fr16_trypsin					35
B170323_19_Lumos_ML_IN_205_FOMixSEC32BS3_Tryp_pepSECFr17.63752.63752.4.0.dta	4	ATISNDGATILKLLDVVHPAAK(12)-VPEEDLKR(7)	Cross-Linked	BS3	null	0.00242	1.55e-07	sp|Q99832|TCPH_HUMAN (67)-sp|Q99832|TCPH_HUMAN (320)/	Intra-Protein	Mendez_et_al_2019_fr17_trypsin					35
B170323_18_Lumos_ML_IN_205_FOMixSEC32BS3_Tryp_pepSECFr16.58644.58644.5.0.dta	5	ATISNDGATILKLLDVVHPAAK(12)-VPEEDLKR(7)	Cross-Linked	BS3	null	0.00618	0.267	sp|Q99832|TCPH_HUMAN (67)-sp|Q99832|TCPH_HUMAN (320)/	Intra-Protein	Mendez_et_al_2019_fr16_trypsin					35
B170323_15_Lumos_ML_IN_205_FOMixSEC31BS3_Tryp_pepSECFr17.65563.65563.3.1.dta	3	ATISNDGATILKLLDVVHPAAK(12)-VPEEDLKR(7)	Cross-Linked	BS3	null	0.0101	0.544	sp|Q99832|TCPH_HUMAN (67)-sp|Q99832|TCPH_HUMAN (320)/	Intra-Protein	Mendez_et_al_2019_fr17_trypsin					35
B170323_08_Lumos_ML_IN_205_FOMixSEC29BS3_Tryp_pepSECFr18.56365.56365.5.1.dta	5	ATISNDGATILKLLDVVHPAAK(12)-VPEEDLKR(7)	Cross-Linked	BS3	null	0.013	0.00166	sp|Q99832|TCPH_HUMAN (67)-sp|Q99832|TCPH_HUMAN (320)/	Intra-Protein	Mendez_et_al_2019_fr18_trypsin					35
B170323_06_Lumos_ML_IN_205_FOMixSEC29BS3_Tryp_pepSECFr16.51673.51673.5.0.dta	5	ATISNDGATILKLLDVVHPAAK(12)-VPEEDLKR(7)	Cross-Linked	BS3	null	0.0134	0.00163	sp|Q99832|TCPH_HUMAN (67)-sp|Q99832|TCPH_HUMAN (320)/	Intra-Protein	Mendez_et_al_2019_fr16_trypsin					35
B170323_11_Lumos_ML_IN_205_FOMixSEC30BS3_Tryp_pepSECFr17.65908.65908.4.0.dta	4	ATISNDGATILKLLDVVHPAAK(12)-VPEEDLKR(7)	Cross-Linked	BS3	null	0.0218	0.0678	sp|Q99832|TCPH_HUMAN (67)-sp|Q99832|TCPH_HUMAN (320)/	Intra-Protein	Mendez_et_al_2019_fr17_trypsin					35
B170323_06_Lumos_ML_IN_205_FOMixSEC29BS3_Tryp_pepSECFr16.51642.51642.4.0.dta	4	ATISNDGATILKLLDVVHPAAK(12)-VPEEDLKR(7)	Cross-Linked	BS3	null	0.0326	0.238	sp|Q99832|TCPH_HUMAN (67)-sp|Q99832|TCPH_HUMAN (320)/	Intra-Protein	Mendez_et_al_2019_fr16_trypsin					35
B170323_06_Lumos_ML_IN_205_FOMixSEC29BS3_Tryp_pepSECFr16.51573.51573.5.0.dta	5	ATISNDGATILKLLDVVHPAAK(12)-VPEEDLKR(7)	Cross-Linked	BS3	null	0.0331	0.0225	sp|Q99832|TCPH_HUMAN (67)-sp|Q99832|TCPH_HUMAN (320)/	Intra-Protein	Mendez_et_al_2019_fr16_trypsin					35
B170418_06_Lumos_ML_IN_205_FOMixSEC31BS3_TrypAspN_pepSECFr16.40932.40932.5.0.dta	5	ATISNDGATILKLLDVVHPAAK(12)-VPEEDLKR(7)	Cross-Linked	BS3	null	0.0373	0.0108	sp|Q99832|TCPH_HUMAN (67)-sp|Q99832|TCPH_HUMAN (320)/	Intra-Protein	Mendez_et_al_2019_fr16_TrypAspN					35
B170418_06_Lumos_ML_IN_205_FOMixSEC31BS3_TrypAspN_pepSECFr16.40923.40923.4.0.dta	4	ATISNDGATILKLLDVVHPAAK(12)-VPEEDLKR(7)	Cross-Linked	BS3	null	0.0637	0.0635	sp|Q99832|TCPH_HUMAN (67)-sp|Q99832|TCPH_HUMAN (320)/	Intra-Protein	Mendez_et_al_2019_fr16_TrypAspN					35
B170418_06_Lumos_ML_IN_205_FOMixSEC31BS3_TrypAspN_pepSECFr16.40968.40968.4.1.dta	4	ATISNDGATILKLLDVVHPAAK(12)-VPEEDLKR(7)	Cross-Linked	BS3	null	0.0815	0.141	sp|Q99832|TCPH_HUMAN (67)-sp|Q99832|TCPH_HUMAN (320)/	Intra-Protein	Mendez_et_al_2019_fr16_TrypAspN					35
B170418_07_Lumos_ML_IN_205_FOMixSEC31BS3_TrypAspN_pepSECFr17.51749.51749.5.1.dta	5	ATISNDGATILKLLDVVHPAAK(12)-VPEEDLKR(7)	Cross-Linked	BS3	null	0.0838	0.154	sp|Q99832|TCPH_HUMAN (67)-sp|Q99832|TCPH_HUMAN (320)/	Intra-Protein	Mendez_et_al_2019_fr17_TrypAspN					35
B170323_18_Lumos_ML_IN_205_FOMixSEC32BS3_Tryp_pepSECFr16.58584.58584.5.0.dta	5	ATISNDGATILKLLDVVHPAAK(12)-VPEEDLKR(7)	Cross-Linked	BS3	null	0.11	0.379	sp|Q99832|TCPH_HUMAN (67)-sp|Q99832|TCPH_HUMAN (320)/	Intra-Protein	Mendez_et_al_2019_fr16_trypsin					35
2020_12_16_07_DSS_CCT_IP_Stepped_P4.21111.21111.4.0.dta	4	ATISNDGATILKLLDVVHPAAK(12)-VPEEDLKR(7)	Cross-Linked	DSS	null	0.112	0.058	sp|Q99832|TCPH_HUMAN (67)-sp|Q99832|TCPH_HUMAN (320)/	Intra-Protein	Zamel_et_al_2021_stepped_IP					35
B170323_19_Lumos_ML_IN_205_FOMixSEC32BS3_Tryp_pepSECFr17.63792.63792.5.0.dta	5	ATISNDGATILKLLDVVHPAAK(12)-VPEEDLKR(7)	Cross-Linked	BS3	null	0.126	0.262	sp|Q99832|TCPH_HUMAN (67)-sp|Q99832|TCPH_HUMAN (320)/	Intra-Protein	Mendez_et_al_2019_fr17_trypsin					35
B170323_06_Lumos_ML_IN_205_FOMixSEC29BS3_Tryp_pepSECFr16.51650.51650.4.0.dta	4	ATISNDGATILKLLDVVHPAAK(12)-VPEEDLKR(7)	Cross-Linked	BS3	null	0.13	0.204	sp|Q99832|TCPH_HUMAN (67)-sp|Q99832|TCPH_HUMAN (320)/	Intra-Protein	Mendez_et_al_2019_fr16_trypsin					35
B170323_15_Lumos_ML_IN_205_FOMixSEC31BS3_Tryp_pepSECFr17.65431.65431.5.0.dta	5	ATISNDGATILKLLDVVHPAAK(12)-VPEEDLKR(7)	Cross-Linked	BS3	null	0.133	0.616	sp|Q99832|TCPH_HUMAN (67)-sp|Q99832|TCPH_HUMAN (320)/	Intra-Protein	Mendez_et_al_2019_fr17_trypsin					35
B170323_11_Lumos_ML_IN_205_FOMixSEC30BS3_Tryp_pepSECFr17.65996.65996.5.0.dta	5	ATISNDGATILKLLDVVHPAAK(12)-VPEEDLKR(7)	Cross-Linked	BS3	null	0.336	0.268	sp|Q99832|TCPH_HUMAN (67)-sp|Q99832|TCPH_HUMAN (320)/	Intra-Protein	Mendez_et_al_2019_fr17_trypsin					35
B170416_12_Lumos_ML_IN_205_FOMixSEC31BS3_TrypGluC_pepSECFr17.24165.24165.4.0.dta	4	AVDDGVNTFKVLTR(10)-HKSETDTSLIR(2)	Cross-Linked	BS3	null	1	0.297	sp|P50990|TCPQ_HUMAN (400)-sp|P40227|TCPZ_HUMAN (199)/	Inter-Protein	Mendez_et_al_2019_fr17_TrypGluC	TRiC-TRiC Figure	TT5	13.7		138
2020_02_06_13_DSS_CCT_IP.13758.13758.4.0.dta	4	AVDDGVNTFKVLTR(10)-HKSETDTSLIR(2)	Cross-Linked	DSS	null	1	0.656	sp|P50990|TCPQ_HUMAN (400)-sp|P40227|TCPZ_HUMAN (199)/	Inter-Protein	Zamel_et_al_2021_CCT_IP	TRiC-TRiC Figure	TT5	13.7		138
B170414_17_Lumos_ML_IN_205_FOMixSEC30BS3_TrypGluC_pepSECFr18.27794.27794.3.0.dta	3	AVDDGVNTFKVLTR(10)-MKHKSE(4)	Cross-Linked	BS3	Oxidation[M](18)	0.000199	0.744	sp|P50990|TCPQ_HUMAN (400)-sp|P40227|TCPZ_HUMAN (199)/	Inter-Protein	Mendez_et_al_2019_fr18_TrypGluC	TRiC-TRiC Figure	TT5	13.7		138
B170416_11_Lumos_ML_IN_205_FOMixSEC31BS3_TrypGluC_pepSECFr16.24543.24543.4.0.dta	4	AVDDGVNTFKVLTR(10)-MKHKSE(4)	Cross-Linked	BS3	null	0.00135	0.103	sp|P50990|TCPQ_HUMAN (400)-sp|P40227|TCPZ_HUMAN (199)/	Inter-Protein	Mendez_et_al_2019_fr16_TrypGluC	TRiC-TRiC Figure	TT5	13.7		138
B170414_17_Lumos_ML_IN_205_FOMixSEC30BS3_TrypGluC_pepSECFr18.29177.29177.3.0.dta	3	AVDDGVNTFKVLTR(10)-MKHKSE(4)	Cross-Linked	BS3	null	0.0436	0.225	sp|P50990|TCPQ_HUMAN (400)-sp|P40227|TCPZ_HUMAN (199)/	Inter-Protein	Mendez_et_al_2019_fr18_TrypGluC	TRiC-TRiC Figure	TT5	13.7		138
B170323_15_Lumos_ML_IN_205_FOMixSEC31BS3_Tryp_pepSECFr17.84749.84749.4.0.dta	4	GSTDNLMDDIERAVDDGVNTFKVLTR(22)-HKSETDTSLIR(2)	Cross-Linked	BS3	null	1.46e-31	0.504	sp|P50990|TCPQ_HUMAN (400)-sp|P40227|TCPZ_HUMAN (199)/	Inter-Protein	Mendez_et_al_2019_fr17_trypsin	TRiC-TRiC Figure	TT5	13.7		138
B170323_11_Lumos_ML_IN_205_FOMixSEC30BS3_Tryp_pepSECFr17.85345.85345.4.0.dta	4	GSTDNLMDDIERAVDDGVNTFKVLTR(22)-HKSETDTSLIR(2)	Cross-Linked	BS3	null	1.51e-14	0.0049	sp|P50990|TCPQ_HUMAN (400)-sp|P40227|TCPZ_HUMAN (199)/	Inter-Protein	Mendez_et_al_2019_fr17_trypsin	TRiC-TRiC Figure	TT5	13.7		138
B170323_10_Lumos_ML_IN_205_FOMixSEC30BS3_Tryp_pepSECFr16.78765.78765.4.0.dta	4	GSTDNLMDDIERAVDDGVNTFKVLTR(22)-HKSETDTSLIR(2)	Cross-Linked	BS3	null	7.9e-14	0.00691	sp|P50990|TCPQ_HUMAN (400)-sp|P40227|TCPZ_HUMAN (199)/	Inter-Protein	Mendez_et_al_2019_fr16_trypsin	TRiC-TRiC Figure	TT5	13.7		138
B170323_18_Lumos_ML_IN_205_FOMixSEC32BS3_Tryp_pepSECFr16.78069.78069.6.1.dta	6	GSTDNLMDDIERAVDDGVNTFKVLTR(22)-HKSETDTSLIR(2)	Cross-Linked	BS3	null	2.1e-11	0.0372	sp|P50990|TCPQ_HUMAN (400)-sp|P40227|TCPZ_HUMAN (199)/	Inter-Protein	Mendez_et_al_2019_fr16_trypsin	TRiC-TRiC Figure	TT5	13.7		138
B170323_10_Lumos_ML_IN_205_FOMixSEC30BS3_Tryp_pepSECFr16.78480.78480.6.0.dta	6	GSTDNLMDDIERAVDDGVNTFKVLTR(22)-HKSETDTSLIR(2)	Cross-Linked	BS3	null	2.53e-10	0.029	sp|P50990|TCPQ_HUMAN (400)-sp|P40227|TCPZ_HUMAN (199)/	Inter-Protein	Mendez_et_al_2019_fr16_trypsin	TRiC-TRiC Figure	TT5	13.7		138
B170323_14_Lumos_ML_IN_205_FOMixSEC31BS3_Tryp_pepSECFr16.75818.75818.6.1.dta	6	GSTDNLMDDIERAVDDGVNTFKVLTR(22)-HKSETDTSLIR(2)	Cross-Linked	BS3	null	9.59e-10	0.143	sp|P50990|TCPQ_HUMAN (400)-sp|P40227|TCPZ_HUMAN (199)/	Inter-Protein	Mendez_et_al_2019_fr16_trypsin	TRiC-TRiC Figure	TT5	13.7		138
B170323_14_Lumos_ML_IN_205_FOMixSEC31BS3_Tryp_pepSECFr16.75648.75648.4.0.dta	4	GSTDNLMDDIERAVDDGVNTFKVLTR(22)-HKSETDTSLIR(2)	Cross-Linked	BS3	null	1.32e-09	0.183	sp|P50990|TCPQ_HUMAN (400)-sp|P40227|TCPZ_HUMAN (199)/	Inter-Protein	Mendez_et_al_2019_fr16_trypsin	TRiC-TRiC Figure	TT5	13.7		138
B170323_10_Lumos_ML_IN_205_FOMixSEC30BS3_Tryp_pepSECFr16.78418.78418.5.0.dta	5	GSTDNLMDDIERAVDDGVNTFKVLTR(22)-HKSETDTSLIR(2)	Cross-Linked	BS3	null	1.79e-09	0.0789	sp|P50990|TCPQ_HUMAN (400)-sp|P40227|TCPZ_HUMAN (199)/	Inter-Protein	Mendez_et_al_2019_fr16_trypsin	TRiC-TRiC Figure	TT5	13.7		138
B170323_11_Lumos_ML_IN_205_FOMixSEC30BS3_Tryp_pepSECFr17.85221.85221.6.2.dta	6	GSTDNLMDDIERAVDDGVNTFKVLTR(22)-HKSETDTSLIR(2)	Cross-Linked	BS3	null	5.48e-09	0.208	sp|P50990|TCPQ_HUMAN (400)-sp|P40227|TCPZ_HUMAN (199)/	Inter-Protein	Mendez_et_al_2019_fr17_trypsin	TRiC-TRiC Figure	TT5	13.7		138
B170323_18_Lumos_ML_IN_205_FOMixSEC32BS3_Tryp_pepSECFr16.77952.77952.4.0.dta	4	GSTDNLMDDIERAVDDGVNTFKVLTR(22)-HKSETDTSLIR(2)	Cross-Linked	BS3	null	9.32e-09	0.337	sp|P50990|TCPQ_HUMAN (400)-sp|P40227|TCPZ_HUMAN (199)/	Inter-Protein	Mendez_et_al_2019_fr16_trypsin	TRiC-TRiC Figure	TT5	13.7		138
B170323_02_Lumos_ML_IN_205_FOMixSEC28BS3_Tryp_pepSECFr16.78741.78741.6.3.dta	6	GSTDNLMDDIERAVDDGVNTFKVLTR(22)-HKSETDTSLIR(2)	Cross-Linked	BS3	null	1.2e-08	0.00207	sp|P50990|TCPQ_HUMAN (400)-sp|P40227|TCPZ_HUMAN (199)/	Inter-Protein	Mendez_et_al_2019_fr16_trypsin	TRiC-TRiC Figure	TT5	13.7		138
B170323_15_Lumos_ML_IN_205_FOMixSEC31BS3_Tryp_pepSECFr17.84617.84617.4.1.dta	4	GSTDNLMDDIERAVDDGVNTFKVLTR(22)-HKSETDTSLIR(2)	Cross-Linked	BS3	null	1.59e-08	0.154	sp|P50990|TCPQ_HUMAN (400)-sp|P40227|TCPZ_HUMAN (199)/	Inter-Protein	Mendez_et_al_2019_fr17_trypsin	TRiC-TRiC Figure	TT5	13.7		138
B170323_18_Lumos_ML_IN_205_FOMixSEC32BS3_Tryp_pepSECFr16.77930.77930.4.0.dta	4	GSTDNLMDDIERAVDDGVNTFKVLTR(22)-HKSETDTSLIR(2)	Cross-Linked	BS3	null	2.41e-08	0.0708	sp|P50990|TCPQ_HUMAN (400)-sp|P40227|TCPZ_HUMAN (199)/	Inter-Protein	Mendez_et_al_2019_fr16_trypsin	TRiC-TRiC Figure	TT5	13.7		138
2020_03_15_06_DSS_CCT_IP_p4.27346.27346.6.0.dta	6	GSTDNLMDDIERAVDDGVNTFKVLTR(22)-HKSETDTSLIR(2)	Cross-Linked	DSS	null	5.19e-08	0.00387	sp|P50990|TCPQ_HUMAN (400)-sp|P40227|TCPZ_HUMAN (199)/	Inter-Protein	Zamel_et_al_2021_CCT_IP	TRiC-TRiC Figure	TT5	13.7		138
B170323_18_Lumos_ML_IN_205_FOMixSEC32BS3_Tryp_pepSECFr16.77960.77960.5.0.dta	5	GSTDNLMDDIERAVDDGVNTFKVLTR(22)-HKSETDTSLIR(2)	Cross-Linked	BS3	null	1.56e-07	0.158	sp|P50990|TCPQ_HUMAN (400)-sp|P40227|TCPZ_HUMAN (199)/	Inter-Protein	Mendez_et_al_2019_fr16_trypsin	TRiC-TRiC Figure	TT5	13.7		138
B170323_11_Lumos_ML_IN_205_FOMixSEC30BS3_Tryp_pepSECFr17.85218.85218.6.4.dta	6	GSTDNLMDDIERAVDDGVNTFKVLTR(22)-HKSETDTSLIR(2)	Cross-Linked	BS3	null	9.5e-07	0.324	sp|P50990|TCPQ_HUMAN (400)-sp|P40227|TCPZ_HUMAN (199)/	Inter-Protein	Mendez_et_al_2019_fr17_trypsin	TRiC-TRiC Figure	TT5	13.7		138
B170323_19_Lumos_ML_IN_205_FOMixSEC32BS3_Tryp_pepSECFr17.82886.82886.4.1.dta	4	GSTDNLMDDIERAVDDGVNTFKVLTR(22)-HKSETDTSLIR(2)	Cross-Linked	BS3	null	9.97e-07	0.511	sp|P50990|TCPQ_HUMAN (400)-sp|P40227|TCPZ_HUMAN (199)/	Inter-Protein	Mendez_et_al_2019_fr17_trypsin	TRiC-TRiC Figure	TT5	13.7		138
2020_03_15_06_DSS_CCT_IP_p4.27348.27348.5.0.dta	5	GSTDNLMDDIERAVDDGVNTFKVLTR(22)-HKSETDTSLIR(2)	Cross-Linked	DSS	null	1.43e-06	0.341	sp|P50990|TCPQ_HUMAN (400)-sp|P40227|TCPZ_HUMAN (199)/	Inter-Protein	Zamel_et_al_2021_CCT_IP	TRiC-TRiC Figure	TT5	13.7		138
B170323_10_Lumos_ML_IN_205_FOMixSEC30BS3_Tryp_pepSECFr16.78435.78435.4.0.dta	4	GSTDNLMDDIERAVDDGVNTFKVLTR(22)-HKSETDTSLIR(2)	Cross-Linked	BS3	null	4.43e-06	0.0418	sp|P50990|TCPQ_HUMAN (400)-sp|P40227|TCPZ_HUMAN (199)/	Inter-Protein	Mendez_et_al_2019_fr16_trypsin	TRiC-TRiC Figure	TT5	13.7		138
B170323_10_Lumos_ML_IN_205_FOMixSEC30BS3_Tryp_pepSECFr16.78408.78408.4.0.dta	4	GSTDNLMDDIERAVDDGVNTFKVLTR(22)-HKSETDTSLIR(2)	Cross-Linked	BS3	null	1.18e-05	0.0189	sp|P50990|TCPQ_HUMAN (400)-sp|P40227|TCPZ_HUMAN (199)/	Inter-Protein	Mendez_et_al_2019_fr16_trypsin	TRiC-TRiC Figure	TT5	13.7		138
B170323_10_Lumos_ML_IN_205_FOMixSEC30BS3_Tryp_pepSECFr16.78420.78420.4.0.dta	4	GSTDNLMDDIERAVDDGVNTFKVLTR(22)-HKSETDTSLIR(2)	Cross-Linked	BS3	null	3.99e-05	0.295	sp|P50990|TCPQ_HUMAN (400)-sp|P40227|TCPZ_HUMAN (199)/	Inter-Protein	Mendez_et_al_2019_fr16_trypsin	TRiC-TRiC Figure	TT5	13.7		138
B170323_14_Lumos_ML_IN_205_FOMixSEC31BS3_Tryp_pepSECFr16.75644.75644.5.0.dta	5	GSTDNLMDDIERAVDDGVNTFKVLTR(22)-HKSETDTSLIR(2)	Cross-Linked	BS3	null	0.000189	0.702	sp|P50990|TCPQ_HUMAN (400)-sp|P40227|TCPZ_HUMAN (199)/	Inter-Protein	Mendez_et_al_2019_fr16_trypsin	TRiC-TRiC Figure	TT5	13.7		138
B170323_18_Lumos_ML_IN_205_FOMixSEC32BS3_Tryp_pepSECFr16.78034.78034.4.0.dta	4	GSTDNLMDDIERAVDDGVNTFKVLTR(22)-HKSETDTSLIR(2)	Cross-Linked	BS3	null	0.000678	0.214	sp|P50990|TCPQ_HUMAN (400)-sp|P40227|TCPZ_HUMAN (199)/	Inter-Protein	Mendez_et_al_2019_fr16_trypsin	TRiC-TRiC Figure	TT5	13.7		138
B170323_02_Lumos_ML_IN_205_FOMixSEC28BS3_Tryp_pepSECFr16.78660.78660.4.1.dta	4	GSTDNLMDDIERAVDDGVNTFKVLTR(22)-HKSETDTSLIR(2)	Cross-Linked	BS3	null	1	0.0653	sp|P50990|TCPQ_HUMAN (400)-sp|P40227|TCPZ_HUMAN (199)/	Inter-Protein	Mendez_et_al_2019_fr16_trypsin	TRiC-TRiC Figure	TT5	13.7		138
B170323_18_Lumos_ML_IN_205_FOMixSEC32BS3_Tryp_pepSECFr16.77923.77923.6.2.dta	6	GSTDNLMDDIERAVDDGVNTFKVLTR(22)-HKSETDTSLIR(2)	Cross-Linked	BS3	null	1	0.173	sp|P50990|TCPQ_HUMAN (400)-sp|P40227|TCPZ_HUMAN (199)/	Inter-Protein	Mendez_et_al_2019_fr16_trypsin	TRiC-TRiC Figure	TT5	13.7		138
B170323_03_Lumos_ML_IN_205_FOMixSEC28BS3_Tryp_pepSECFr17.83979.83979.6.0.dta	6	GSTDNLMDDIERAVDDGVNTFKVLTR(22)-HKSETDTSLIR(2)	Cross-Linked	BS3	null	1	0.712	sp|P50990|TCPQ_HUMAN (400)-sp|P40227|TCPZ_HUMAN (199)/	Inter-Protein	Mendez_et_al_2019_fr17_trypsin	TRiC-TRiC Figure	TT5	13.7		138
B170323_03_Lumos_ML_IN_205_FOMixSEC28BS3_Tryp_pepSECFr17.84001.84001.6.2.dta	6	GSTDNLMDDIERAVDDGVNTFKVLTR(22)-HKSETDTSLIR(2)	Cross-Linked	BS3	null	1	0.766	sp|P50990|TCPQ_HUMAN (400)-sp|P40227|TCPZ_HUMAN (199)/	Inter-Protein	Mendez_et_al_2019_fr17_trypsin	TRiC-TRiC Figure	TT5	13.7		138
B170323_11_Lumos_ML_IN_205_FOMixSEC30BS3_Tryp_pepSECFr17.27320.27320.3.0.dta	3	TSLGPKGMDK(6)-LACKEAVR(4)	Cross-Linked	BS3	Carbamidomethyl[C](16)	1.58e-17	8.32e-08	sp|P50991|TCPD_HUMAN (55)-sp|P17987|TCPA_HUMAN (126)/	Inter-Protein	Mendez_et_al_2019_fr17_trypsin	TRiC-TRiC Figure	TT1	19.6		110
B170323_07_Lumos_ML_IN_205_FOMixSEC29BS3_Tryp_pepSECFr17.26534.26534.3.0.dta	3	TSLGPKGMDK(6)-LACKEAVR(4)	Cross-Linked	BS3	Carbamidomethyl[C](16)	6.58e-16	2.94e-06	sp|P50991|TCPD_HUMAN (55)-sp|P17987|TCPA_HUMAN (126)/	Inter-Protein	Mendez_et_al_2019_fr17_trypsin	TRiC-TRiC Figure	TT1	19.6		110
B170418_20_Lumos_ML_IN_205_FOMixSEC32BS3_TrypAspN_pepSECFr17.16881.16881.3.0.dta	3	TSLGPKGMDK(6)-LACKEAVR(4)	Cross-Linked	BS3	Oxidation[M](8);Carbamidomethyl[C](16)	1.3e-15	0.0767	sp|P50991|TCPD_HUMAN (55)-sp|P17987|TCPA_HUMAN (126)/	Inter-Protein	Mendez_et_al_2019_fr17_TrypAspN	TRiC-TRiC Figure	TT1	19.6		110
B170323_08_Lumos_ML_IN_205_FOMixSEC29BS3_Tryp_pepSECFr18.24221.24221.3.0.dta	3	TSLGPKGMDK(6)-LACKEAVR(4)	Cross-Linked	BS3	Oxidation[M](8);Carbamidomethyl[C](16)	1.57e-15	5.26e-12	sp|P50991|TCPD_HUMAN (55)-sp|P17987|TCPA_HUMAN (126)/	Inter-Protein	Mendez_et_al_2019_fr18_trypsin	TRiC-TRiC Figure	TT1	19.6		110
B170323_15_Lumos_ML_IN_205_FOMixSEC31BS3_Tryp_pepSECFr17.27085.27085.3.0.dta	3	TSLGPKGMDK(6)-LACKEAVR(4)	Cross-Linked	BS3	Carbamidomethyl[C](16)	3.81e-15	0.0165	sp|P50991|TCPD_HUMAN (55)-sp|P17987|TCPA_HUMAN (126)/	Inter-Protein	Mendez_et_al_2019_fr17_trypsin	TRiC-TRiC Figure	TT1	19.6		110
B170323_20_Lumos_ML_IN_205_FOMixtSEC32BS3_Tryp_pepSECFr18.27212.27212.3.0.dta	3	TSLGPKGMDK(6)-LACKEAVR(4)	Cross-Linked	BS3	Carbamidomethyl[C](16)	4.62e-15	0.000302	sp|P50991|TCPD_HUMAN (55)-sp|P17987|TCPA_HUMAN (126)/	Inter-Protein	Mendez_et_al_2019_fr18_trypsin	TRiC-TRiC Figure	TT1	19.6		110
B170323_03_Lumos_ML_IN_205_FOMixSEC28BS3_Tryp_pepSECFr17.27785.27785.3.0.dta	3	TSLGPKGMDK(6)-LACKEAVR(4)	Cross-Linked	BS3	Carbamidomethyl[C](16)	6.57e-15	5.55e-12	sp|P50991|TCPD_HUMAN (55)-sp|P17987|TCPA_HUMAN (126)/	Inter-Protein	Mendez_et_al_2019_fr17_trypsin	TRiC-TRiC Figure	TT1	19.6		110
B170323_20_Lumos_ML_IN_205_FOMixtSEC32BS3_Tryp_pepSECFr18.23871.23871.3.0.dta	3	TSLGPKGMDK(6)-LACKEAVR(4)	Cross-Linked	BS3	Oxidation[M](8);Carbamidomethyl[C](16)	2.19e-14	0.00611	sp|P50991|TCPD_HUMAN (55)-sp|P17987|TCPA_HUMAN (126)/	Inter-Protein	Mendez_et_al_2019_fr18_trypsin	TRiC-TRiC Figure	TT1	19.6		110
B170418_20_Lumos_ML_IN_205_FOMixSEC32BS3_TrypAspN_pepSECFr17.20220.20220.3.0.dta	3	TSLGPKGMDK(6)-LACKEAVR(4)	Cross-Linked	BS3	Carbamidomethyl[C](16)	2.75e-14	0.111	sp|P50991|TCPD_HUMAN (55)-sp|P17987|TCPA_HUMAN (126)/	Inter-Protein	Mendez_et_al_2019_fr17_TrypAspN	TRiC-TRiC Figure	TT1	19.6		110
B170418_08_Lumos_ML_IN_205_FOMixSEC31BS3_TrypAspN_pepSECFr18.23340.23340.3.0.dta	3	TSLGPKGMDK(6)-LACKEAVR(4)	Cross-Linked	BS3	Carbamidomethyl[C](16)	6.91e-14	0.000599	sp|P50991|TCPD_HUMAN (55)-sp|P17987|TCPA_HUMAN (126)/	Inter-Protein	Mendez_et_al_2019_fr18_TrypAspN	TRiC-TRiC Figure	TT1	19.6		110
B170418_08_Lumos_ML_IN_205_FOMixSEC31BS3_TrypAspN_pepSECFr18.19877.19877.3.0.dta	3	TSLGPKGMDK(6)-LACKEAVR(4)	Cross-Linked	BS3	Oxidation[M](8);Carbamidomethyl[C](16)	8.35e-13	0.555	sp|P50991|TCPD_HUMAN (55)-sp|P17987|TCPA_HUMAN (126)/	Inter-Protein	Mendez_et_al_2019_fr18_TrypAspN	TRiC-TRiC Figure	TT1	19.6		110
B170323_02_Lumos_ML_IN_205_FOMixSEC28BS3_Tryp_pepSECFr16.21432.21432.3.0.dta	3	TSLGPKGMDK(6)-LACKEAVR(4)	Cross-Linked	BS3	Carbamidomethyl[C](16)	1.36e-12	1.77e-05	sp|P50991|TCPD_HUMAN (55)-sp|P17987|TCPA_HUMAN (126)/	Inter-Protein	Mendez_et_al_2019_fr16_trypsin	TRiC-TRiC Figure	TT1	19.6		110
B170418_07_Lumos_ML_IN_205_FOMixSEC31BS3_TrypAspN_pepSECFr17.14116.14116.3.0.dta	3	TSLGPKGMDK(6)-LACKEAVR(4)	Cross-Linked	BS3	Oxidation[M](8);Carbamidomethyl[C](16)	2.53e-12	0.00414	sp|P50991|TCPD_HUMAN (55)-sp|P17987|TCPA_HUMAN (126)/	Inter-Protein	Mendez_et_al_2019_fr17_TrypAspN	TRiC-TRiC Figure	TT1	19.6		110
B170323_15_Lumos_ML_IN_205_FOMixSEC31BS3_Tryp_pepSECFr17.23305.23305.3.0.dta	3	TSLGPKGMDK(6)-LACKEAVR(4)	Cross-Linked	BS3	Oxidation[M](8);Carbamidomethyl[C](16)	2.92e-12	0.0326	sp|P50991|TCPD_HUMAN (55)-sp|P17987|TCPA_HUMAN (126)/	Inter-Protein	Mendez_et_al_2019_fr17_trypsin	TRiC-TRiC Figure	TT1	19.6		110
B170418_21_Lumos_ML_IN_205_FOMixSEC32BS3_TrypAspN_pepSECFr18.25069.25069.3.0.dta	3	TSLGPKGMDK(6)-LACKEAVR(4)	Cross-Linked	BS3	Carbamidomethyl[C](16)	3.15e-12	0.000275	sp|P50991|TCPD_HUMAN (55)-sp|P17987|TCPA_HUMAN (126)/	Inter-Protein	Mendez_et_al_2019_fr18_TrypAspN	TRiC-TRiC Figure	TT1	19.6		110
B170418_20_Lumos_ML_IN_205_FOMixSEC32BS3_TrypAspN_pepSECFr17.16869.16869.4.0.dta	4	TSLGPKGMDK(6)-LACKEAVR(4)	Cross-Linked	BS3	Oxidation[M](8);Carbamidomethyl[C](16)	4.12e-12	0.0456	sp|P50991|TCPD_HUMAN (55)-sp|P17987|TCPA_HUMAN (126)/	Inter-Protein	Mendez_et_al_2019_fr17_TrypAspN	TRiC-TRiC Figure	TT1	19.6		110
B170323_16_Lumos_ML_IN_205_FOMixSEC31BS3_Tryp_pepSECFr18.25745.25745.3.0.dta	3	TSLGPKGMDK(6)-LACKEAVR(4)	Cross-Linked	BS3	Oxidation[M](8);Carbamidomethyl[C](16)	4.13e-12	1.71e-08	sp|P50991|TCPD_HUMAN (55)-sp|P17987|TCPA_HUMAN (126)/	Inter-Protein	Mendez_et_al_2019_fr18_trypsin	TRiC-TRiC Figure	TT1	19.6		110
B170323_14_Lumos_ML_IN_205_FOMixSEC31BS3_Tryp_pepSECFr16.19789.19789.3.0.dta	3	TSLGPKGMDK(6)-LACKEAVR(4)	Cross-Linked	BS3	Carbamidomethyl[C](16)	9.53e-12	0.0252	sp|P50991|TCPD_HUMAN (55)-sp|P17987|TCPA_HUMAN (126)/	Inter-Protein	Mendez_et_al_2019_fr16_trypsin	TRiC-TRiC Figure	TT1	19.6		110
B170323_15_Lumos_ML_IN_205_FOMixSEC31BS3_Tryp_pepSECFr17.23313.23313.3.0.dta	3	TSLGPKGMDK(6)-LACKEAVR(4)	Cross-Linked	BS3	Oxidation[M](8);Carbamidomethyl[C](16)	1.03e-11	0.0106	sp|P50991|TCPD_HUMAN (55)-sp|P17987|TCPA_HUMAN (126)/	Inter-Protein	Mendez_et_al_2019_fr17_trypsin	TRiC-TRiC Figure	TT1	19.6		110
B170416_06_Lumos_ML_IN_205_FOMixSEC30BS3_TrypAspN_pepSECFr16.11612.11612.3.0.dta	3	TSLGPKGMDK(6)-LACKEAVR(4)	Cross-Linked	BS3	Oxidation[M](8);Carbamidomethyl[C](16)	1.39e-11	0.0838	sp|P50991|TCPD_HUMAN (55)-sp|P17987|TCPA_HUMAN (126)/	Inter-Protein	Mendez_et_al_2019_fr16_TrypAspN	TRiC-TRiC Figure	TT1	19.6		110
B170418_21_Lumos_ML_IN_205_FOMixSEC32BS3_TrypAspN_pepSECFr18.21416.21416.3.0.dta	3	TSLGPKGMDK(6)-LACKEAVR(4)	Cross-Linked	BS3	Oxidation[M](8);Carbamidomethyl[C](16)	3.13e-11	3.05e-05	sp|P50991|TCPD_HUMAN (55)-sp|P17987|TCPA_HUMAN (126)/	Inter-Protein	Mendez_et_al_2019_fr18_TrypAspN	TRiC-TRiC Figure	TT1	19.6		110
B170323_10_Lumos_ML_IN_205_FOMixSEC30BS3_Tryp_pepSECFr16.17406.17406.4.0.dta	4	TSLGPKGMDK(6)-LACKEAVR(4)	Cross-Linked	BS3	Oxidation[M](8);Carbamidomethyl[C](16)	4.84e-11	0.392	sp|P50991|TCPD_HUMAN (55)-sp|P17987|TCPA_HUMAN (126)/	Inter-Protein	Mendez_et_al_2019_fr16_trypsin	TRiC-TRiC Figure	TT1	19.6		110
B170418_21_Lumos_ML_IN_205_FOMixSEC32BS3_TrypAspN_pepSECFr18.21395.21395.4.0.dta	4	TSLGPKGMDK(6)-LACKEAVR(4)	Cross-Linked	BS3	Oxidation[M](8);Carbamidomethyl[C](16)	5.38e-11	0.000133	sp|P50991|TCPD_HUMAN (55)-sp|P17987|TCPA_HUMAN (126)/	Inter-Protein	Mendez_et_al_2019_fr18_TrypAspN	TRiC-TRiC Figure	TT1	19.6		110
B170323_08_Lumos_ML_IN_205_FOMixSEC29BS3_Tryp_pepSECFr18.27305.27305.3.0.dta	3	TSLGPKGMDK(6)-LACKEAVR(4)	Cross-Linked	BS3	Carbamidomethyl[C](16)	5.4e-11	1.58e-09	sp|P50991|TCPD_HUMAN (55)-sp|P17987|TCPA_HUMAN (126)/	Inter-Protein	Mendez_et_al_2019_fr18_trypsin	TRiC-TRiC Figure	TT1	19.6		110
B170323_16_Lumos_ML_IN_205_FOMixSEC31BS3_Tryp_pepSECFr18.25853.25853.3.2.dta	3	TSLGPKGMDK(6)-LACKEAVR(4)	Cross-Linked	BS3	Oxidation[M](8);Carbamidomethyl[C](16)	7.82e-11	0.00314	sp|P50991|TCPD_HUMAN (55)-sp|P17987|TCPA_HUMAN (126)/	Inter-Protein	Mendez_et_al_2019_fr18_trypsin	TRiC-TRiC Figure	TT1	19.6		110
B170418_07_Lumos_ML_IN_205_FOMixSEC31BS3_TrypAspN_pepSECFr17.17211.17211.3.0.dta	3	TSLGPKGMDK(6)-LACKEAVR(4)	Cross-Linked	BS3	Carbamidomethyl[C](16)	2.28e-10	0.0393	sp|P50991|TCPD_HUMAN (55)-sp|P17987|TCPA_HUMAN (126)/	Inter-Protein	Mendez_et_al_2019_fr17_TrypAspN	TRiC-TRiC Figure	TT1	19.6		110
B170323_16_Lumos_ML_IN_205_FOMixSEC31BS3_Tryp_pepSECFr18.29037.29037.3.0.dta	3	TSLGPKGMDK(6)-LACKEAVR(4)	Cross-Linked	BS3	Carbamidomethyl[C](16)	3.85e-10	1.3e-08	sp|P50991|TCPD_HUMAN (55)-sp|P17987|TCPA_HUMAN (126)/	Inter-Protein	Mendez_et_al_2019_fr18_trypsin	TRiC-TRiC Figure	TT1	19.6		110
B170418_08_Lumos_ML_IN_205_FOMixSEC31BS3_TrypAspN_pepSECFr18.23461.23461.3.0.dta	3	TSLGPKGMDK(6)-LACKEAVR(4)	Cross-Linked	BS3	Carbamidomethyl[C](16)	5.21e-10	0.00539	sp|P50991|TCPD_HUMAN (55)-sp|P17987|TCPA_HUMAN (126)/	Inter-Protein	Mendez_et_al_2019_fr18_TrypAspN	TRiC-TRiC Figure	TT1	19.6		110
B170323_12_Lumos_ML_IN_205_FOMixSEC30BS3_Tryp_pepSECFr18.25331.25331.3.0.dta	3	TSLGPKGMDK(6)-LACKEAVR(4)	Cross-Linked	BS3	Oxidation[M](8);Carbamidomethyl[C](16)	1.32e-09	0.019	sp|P50991|TCPD_HUMAN (55)-sp|P17987|TCPA_HUMAN (126)/	Inter-Protein	Mendez_et_al_2019_fr18_trypsin	TRiC-TRiC Figure	TT1	19.6		110
B170418_21_Lumos_ML_IN_205_FOMixSEC32BS3_TrypAspN_pepSECFr18.21372.21372.3.1.dta	3	TSLGPKGMDK(6)-LACKEAVR(4)	Cross-Linked	BS3	Oxidation[M](8);Carbamidomethyl[C](16)	1.91e-09	0.003	sp|P50991|TCPD_HUMAN (55)-sp|P17987|TCPA_HUMAN (126)/	Inter-Protein	Mendez_et_al_2019_fr18_TrypAspN	TRiC-TRiC Figure	TT1	19.6		110
B170323_19_Lumos_ML_IN_205_FOMixSEC32BS3_Tryp_pepSECFr17.26745.26745.4.0.dta	4	TSLGPKGMDK(6)-LACKEAVR(4)	Cross-Linked	BS3	Carbamidomethyl[C](16)	2.28e-09	3.84e-05	sp|P50991|TCPD_HUMAN (55)-sp|P17987|TCPA_HUMAN (126)/	Inter-Protein	Mendez_et_al_2019_fr17_trypsin	TRiC-TRiC Figure	TT1	19.6		110
B170418_08_Lumos_ML_IN_205_FOMixSEC31BS3_TrypAspN_pepSECFr18.19811.19811.3.0.dta	3	TSLGPKGMDK(6)-LACKEAVR(4)	Cross-Linked	BS3	Oxidation[M](8);Carbamidomethyl[C](16)	2.53e-09	0.489	sp|P50991|TCPD_HUMAN (55)-sp|P17987|TCPA_HUMAN (126)/	Inter-Protein	Mendez_et_al_2019_fr18_TrypAspN	TRiC-TRiC Figure	TT1	19.6		110
B170323_20_Lumos_ML_IN_205_FOMixtSEC32BS3_Tryp_pepSECFr18.23847.23847.4.0.dta	4	TSLGPKGMDK(6)-LACKEAVR(4)	Cross-Linked	BS3	Oxidation[M](8);Carbamidomethyl[C](16)	5.43e-09	0.111	sp|P50991|TCPD_HUMAN (55)-sp|P17987|TCPA_HUMAN (126)/	Inter-Protein	Mendez_et_al_2019_fr18_trypsin	TRiC-TRiC Figure	TT1	19.6		110
B170323_16_Lumos_ML_IN_205_FOMixSEC31BS3_Tryp_pepSECFr18.25591.25591.3.0.dta	3	TSLGPKGMDK(6)-LACKEAVR(4)	Cross-Linked	BS3	Oxidation[M](8);Carbamidomethyl[C](16)	5.46e-09	4.29e-11	sp|P50991|TCPD_HUMAN (55)-sp|P17987|TCPA_HUMAN (126)/	Inter-Protein	Mendez_et_al_2019_fr18_trypsin	TRiC-TRiC Figure	TT1	19.6		110
B170323_15_Lumos_ML_IN_205_FOMixSEC31BS3_Tryp_pepSECFr17.27562.27562.3.0.dta	3	TSLGPKGMDK(6)-LACKEAVR(4)	Cross-Linked	BS3	Carbamidomethyl[C](16)	5.9e-09	0.000592	sp|P50991|TCPD_HUMAN (55)-sp|P17987|TCPA_HUMAN (126)/	Inter-Protein	Mendez_et_al_2019_fr17_trypsin	TRiC-TRiC Figure	TT1	19.6		110
B170323_16_Lumos_ML_IN_205_FOMixSEC31BS3_Tryp_pepSECFr18.25955.25955.4.0.dta	4	TSLGPKGMDK(6)-LACKEAVR(4)	Cross-Linked	BS3	Oxidation[M](8);Carbamidomethyl[C](16)	9.89e-09	1.28e-08	sp|P50991|TCPD_HUMAN (55)-sp|P17987|TCPA_HUMAN (126)/	Inter-Protein	Mendez_et_al_2019_fr18_trypsin	TRiC-TRiC Figure	TT1	19.6		110
B170323_07_Lumos_ML_IN_205_FOMixSEC29BS3_Tryp_pepSECFr17.26555.26555.4.1.dta	4	TSLGPKGMDK(6)-LACKEAVR(4)	Cross-Linked	BS3	Carbamidomethyl[C](16)	1.57e-08	0.00129	sp|P50991|TCPD_HUMAN (55)-sp|P17987|TCPA_HUMAN (126)/	Inter-Protein	Mendez_et_al_2019_fr17_trypsin	TRiC-TRiC Figure	TT1	19.6		110
B170323_10_Lumos_ML_IN_205_FOMixSEC30BS3_Tryp_pepSECFr16.20539.20539.4.0.dta	4	TSLGPKGMDK(6)-LACKEAVR(4)	Cross-Linked	BS3	Carbamidomethyl[C](16)	2.68e-08	0.0306	sp|P50991|TCPD_HUMAN (55)-sp|P17987|TCPA_HUMAN (126)/	Inter-Protein	Mendez_et_al_2019_fr16_trypsin	TRiC-TRiC Figure	TT1	19.6		110
B170323_18_Lumos_ML_IN_205_FOMixSEC32BS3_Tryp_pepSECFr16.21952.21952.3.0.dta	3	TSLGPKGMDK(6)-LACKEAVR(4)	Cross-Linked	BS3	Carbamidomethyl[C](16)	3.73e-08	0.00401	sp|P50991|TCPD_HUMAN (55)-sp|P17987|TCPA_HUMAN (126)/	Inter-Protein	Mendez_et_al_2019_fr16_trypsin	TRiC-TRiC Figure	TT1	19.6		110
B170323_07_Lumos_ML_IN_205_FOMixSEC29BS3_Tryp_pepSECFr17.26912.26912.3.0.dta	3	TSLGPKGMDK(6)-LACKEAVR(4)	Cross-Linked	BS3	Carbamidomethyl[C](16)	4.02e-08	0.00803	sp|P50991|TCPD_HUMAN (55)-sp|P17987|TCPA_HUMAN (126)/	Inter-Protein	Mendez_et_al_2019_fr17_trypsin	TRiC-TRiC Figure	TT1	19.6		110
B170323_12_Lumos_ML_IN_205_FOMixSEC30BS3_Tryp_pepSECFr18.28572.28572.3.0.dta	3	TSLGPKGMDK(6)-LACKEAVR(4)	Cross-Linked	BS3	Carbamidomethyl[C](16)	4.58e-08	3.31e-07	sp|P50991|TCPD_HUMAN (55)-sp|P17987|TCPA_HUMAN (126)/	Inter-Protein	Mendez_et_al_2019_fr18_trypsin	TRiC-TRiC Figure	TT1	19.6		110
B170418_21_Lumos_ML_IN_205_FOMixSEC32BS3_TrypAspN_pepSECFr18.21832.21832.3.0.dta	3	TSLGPKGMDK(6)-LACKEAVR(4)	Cross-Linked	BS3	Oxidation[M](8);Carbamidomethyl[C](16)	4.72e-08	0.148	sp|P50991|TCPD_HUMAN (55)-sp|P17987|TCPA_HUMAN (126)/	Inter-Protein	Mendez_et_al_2019_fr18_TrypAspN	TRiC-TRiC Figure	TT1	19.6		110
B170418_07_Lumos_ML_IN_205_FOMixSEC31BS3_TrypAspN_pepSECFr17.17241.17241.4.0.dta	4	TSLGPKGMDK(6)-LACKEAVR(4)	Cross-Linked	BS3	Carbamidomethyl[C](16)	5.44e-08	0.348	sp|P50991|TCPD_HUMAN (55)-sp|P17987|TCPA_HUMAN (126)/	Inter-Protein	Mendez_et_al_2019_fr17_TrypAspN	TRiC-TRiC Figure	TT1	19.6		110
B170323_03_Lumos_ML_IN_205_FOMixSEC28BS3_Tryp_pepSECFr17.27784.27784.4.1.dta	4	TSLGPKGMDK(6)-LACKEAVR(4)	Cross-Linked	BS3	Carbamidomethyl[C](16)	5.76e-08	2.76e-06	sp|P50991|TCPD_HUMAN (55)-sp|P17987|TCPA_HUMAN (126)/	Inter-Protein	Mendez_et_al_2019_fr17_trypsin	TRiC-TRiC Figure	TT1	19.6		110
2020_12_16_08_DSS_CCT_IP_P2.14527.14527.3.0.dta	3	TSLGPKGMDK(6)-LACKEAVR(4)	Cross-Linked	DSS	Carbamidomethyl[C](16)	8.07e-08	0.00805	sp|P50991|TCPD_HUMAN (55)-sp|P17987|TCPA_HUMAN (126)/	Inter-Protein	Zamel_et_al_2021_CCT_IP	TRiC-TRiC Figure	TT1	19.6		110
B170323_04_Lumos_ML_IN_205_FOMixSEC28BS3_Tryp_pepSECFr18.28290.28290.3.0.dta	3	TSLGPKGMDK(6)-LACKEAVR(4)	Cross-Linked	BS3	Carbamidomethyl[C](16)	8.59e-08	0.0354	sp|P50991|TCPD_HUMAN (55)-sp|P17987|TCPA_HUMAN (126)/	Inter-Protein	Mendez_et_al_2019_fr18_trypsin	TRiC-TRiC Figure	TT1	19.6		110
B170323_18_Lumos_ML_IN_205_FOMixSEC32BS3_Tryp_pepSECFr16.21932.21932.4.0.dta	4	TSLGPKGMDK(6)-LACKEAVR(4)	Cross-Linked	BS3	Carbamidomethyl[C](16)	1.01e-07	0.00885	sp|P50991|TCPD_HUMAN (55)-sp|P17987|TCPA_HUMAN (126)/	Inter-Protein	Mendez_et_al_2019_fr16_trypsin	TRiC-TRiC Figure	TT1	19.6		110
B170418_21_Lumos_ML_IN_205_FOMixSEC32BS3_TrypAspN_pepSECFr18.25053.25053.4.0.dta	4	TSLGPKGMDK(6)-LACKEAVR(4)	Cross-Linked	BS3	Carbamidomethyl[C](16)	1.22e-07	9.18e-05	sp|P50991|TCPD_HUMAN (55)-sp|P17987|TCPA_HUMAN (126)/	Inter-Protein	Mendez_et_al_2019_fr18_TrypAspN	TRiC-TRiC Figure	TT1	19.6		110
B170323_15_Lumos_ML_IN_205_FOMixSEC31BS3_Tryp_pepSECFr17.23303.23303.4.0.dta	4	TSLGPKGMDK(6)-LACKEAVR(4)	Cross-Linked	BS3	Oxidation[M](8);Carbamidomethyl[C](16)	2.07e-07	0.126	sp|P50991|TCPD_HUMAN (55)-sp|P17987|TCPA_HUMAN (126)/	Inter-Protein	Mendez_et_al_2019_fr17_trypsin	TRiC-TRiC Figure	TT1	19.6		110
B170323_03_Lumos_ML_IN_205_FOMixSEC28BS3_Tryp_pepSECFr17.23918.23918.3.0.dta	3	TSLGPKGMDK(6)-LACKEAVR(4)	Cross-Linked	BS3	Oxidation[M](8);Carbamidomethyl[C](16)	3.33e-07	8.64e-06	sp|P50991|TCPD_HUMAN (55)-sp|P17987|TCPA_HUMAN (126)/	Inter-Protein	Mendez_et_al_2019_fr17_trypsin	TRiC-TRiC Figure	TT1	19.6		110
B170323_07_Lumos_ML_IN_205_FOMixSEC29BS3_Tryp_pepSECFr17.22883.22883.3.0.dta	3	TSLGPKGMDK(6)-LACKEAVR(4)	Cross-Linked	BS3	Oxidation[M](8);Carbamidomethyl[C](16)	4.8e-07	0.000115	sp|P50991|TCPD_HUMAN (55)-sp|P17987|TCPA_HUMAN (126)/	Inter-Protein	Mendez_et_al_2019_fr17_trypsin	TRiC-TRiC Figure	TT1	19.6		110
B170323_02_Lumos_ML_IN_205_FOMixSEC28BS3_Tryp_pepSECFr16.21427.21427.4.0.dta	4	TSLGPKGMDK(6)-LACKEAVR(4)	Cross-Linked	BS3	Carbamidomethyl[C](16)	5.23e-07	0.0255	sp|P50991|TCPD_HUMAN (55)-sp|P17987|TCPA_HUMAN (126)/	Inter-Protein	Mendez_et_al_2019_fr16_trypsin	TRiC-TRiC Figure	TT1	19.6		110
B170323_07_Lumos_ML_IN_205_FOMixSEC29BS3_Tryp_pepSECFr17.22887.22887.4.0.dta	4	TSLGPKGMDK(6)-LACKEAVR(4)	Cross-Linked	BS3	Oxidation[M](8);Carbamidomethyl[C](16)	7.43e-07	0.0429	sp|P50991|TCPD_HUMAN (55)-sp|P17987|TCPA_HUMAN (126)/	Inter-Protein	Mendez_et_al_2019_fr17_trypsin	TRiC-TRiC Figure	TT1	19.6		110
B170323_10_Lumos_ML_IN_205_FOMixSEC30BS3_Tryp_pepSECFr16.20533.20533.3.0.dta	3	TSLGPKGMDK(6)-LACKEAVR(4)	Cross-Linked	BS3	Carbamidomethyl[C](16)	7.54e-07	0.311	sp|P50991|TCPD_HUMAN (55)-sp|P17987|TCPA_HUMAN (126)/	Inter-Protein	Mendez_et_al_2019_fr16_trypsin	TRiC-TRiC Figure	TT1	19.6		110
B170323_15_Lumos_ML_IN_205_FOMixSEC31BS3_Tryp_pepSECFr17.25013.25013.4.0.dta	4	TSLGPKGMDK(6)-LACKEAVR(4)	Cross-Linked	BS3	Oxidation[M](8);Carbamidomethyl[C](16)	1.09e-06	0.291	sp|P50991|TCPD_HUMAN (55)-sp|P17987|TCPA_HUMAN (126)/	Inter-Protein	Mendez_et_al_2019_fr17_trypsin	TRiC-TRiC Figure	TT1	19.6		110
B170416_06_Lumos_ML_IN_205_FOMixSEC30BS3_TrypAspN_pepSECFr16.13724.13724.3.0.dta	3	TSLGPKGMDK(6)-LACKEAVR(4)	Cross-Linked	BS3	Carbamidomethyl[C](16)	1.22e-06	0.0414	sp|P50991|TCPD_HUMAN (55)-sp|P17987|TCPA_HUMAN (126)/	Inter-Protein	Mendez_et_al_2019_fr16_TrypAspN	TRiC-TRiC Figure	TT1	19.6		110
B170323_03_Lumos_ML_IN_205_FOMixSEC28BS3_Tryp_pepSECFr17.23884.23884.3.0.dta	3	TSLGPKGMDK(6)-LACKEAVR(4)	Cross-Linked	BS3	Oxidation[M](8);Carbamidomethyl[C](16)	1.35e-06	0.179	sp|P50991|TCPD_HUMAN (55)-sp|P17987|TCPA_HUMAN (126)/	Inter-Protein	Mendez_et_al_2019_fr17_trypsin	TRiC-TRiC Figure	TT1	19.6		110
2020_12_16_08_DSS_CCT_IP_P2.14538.14538.4.0.dta	4	TSLGPKGMDK(6)-LACKEAVR(4)	Cross-Linked	DSS	Carbamidomethyl[C](16)	1.51e-06	0.0557	sp|P50991|TCPD_HUMAN (55)-sp|P17987|TCPA_HUMAN (126)/	Inter-Protein	Zamel_et_al_2021_CCT_IP	TRiC-TRiC Figure	TT1	19.6		110
B170323_16_Lumos_ML_IN_205_FOMixSEC31BS3_Tryp_pepSECFr18.26421.26421.4.0.dta	4	TSLGPKGMDK(6)-LACKEAVR(4)	Cross-Linked	BS3	Oxidation[M](8);Carbamidomethyl[C](16)	1.83e-06	0.00148	sp|P50991|TCPD_HUMAN (55)-sp|P17987|TCPA_HUMAN (126)/	Inter-Protein	Mendez_et_al_2019_fr18_trypsin	TRiC-TRiC Figure	TT1	19.6		110
2020_12_16_06_DSS_CCT_IP_NCE26_P4.15716.15716.4.1.dta	4	TSLGPKGMDK(6)-LACKEAVR(4)	Cross-Linked	DSS	Oxidation[M](8);Carbamidomethyl[C](16)	5.19e-06	0.00477	sp|P50991|TCPD_HUMAN (55)-sp|P17987|TCPA_HUMAN (126)/	Inter-Protein	Zamel_et_al_2021_CCT_NCE26	TRiC-TRiC Figure	TT1	19.6		110
B170323_15_Lumos_ML_IN_205_FOMixSEC31BS3_Tryp_pepSECFr17.23571.23571.3.1.dta	3	TSLGPKGMDK(6)-LACKEAVR(4)	Cross-Linked	BS3	Oxidation[M](8);Carbamidomethyl[C](16)	6.29e-06	0.805	sp|P50991|TCPD_HUMAN (55)-sp|P17987|TCPA_HUMAN (126)/	Inter-Protein	Mendez_et_al_2019_fr17_trypsin	TRiC-TRiC Figure	TT1	19.6		110
B170323_16_Lumos_ML_IN_205_FOMixSEC31BS3_Tryp_pepSECFr18.25585.25585.4.0.dta	4	TSLGPKGMDK(6)-LACKEAVR(4)	Cross-Linked	BS3	Oxidation[M](8);Carbamidomethyl[C](16)	1.14e-05	0.00168	sp|P50991|TCPD_HUMAN (55)-sp|P17987|TCPA_HUMAN (126)/	Inter-Protein	Mendez_et_al_2019_fr18_trypsin	TRiC-TRiC Figure	TT1	19.6		110
B170418_07_Lumos_ML_IN_205_FOMixSEC31BS3_TrypAspN_pepSECFr17.14095.14095.4.0.dta	4	TSLGPKGMDK(6)-LACKEAVR(4)	Cross-Linked	BS3	Oxidation[M](8);Carbamidomethyl[C](16)	1.7e-05	0.122	sp|P50991|TCPD_HUMAN (55)-sp|P17987|TCPA_HUMAN (126)/	Inter-Protein	Mendez_et_al_2019_fr17_TrypAspN	TRiC-TRiC Figure	TT1	19.6		110
2020_12_16_08_DSS_CCT_IP_P2.14062.14062.4.4.dta	4	TSLGPKGMDK(6)-LACKEAVR(4)	Cross-Linked	DSS	Oxidation[M](8);Carbamidomethyl[C](16)	1.91e-05	0.428	sp|P50991|TCPD_HUMAN (55)-sp|P17987|TCPA_HUMAN (126)/	Inter-Protein	Zamel_et_al_2021_CCT_IP	TRiC-TRiC Figure	TT1	19.6		110
B170323_14_Lumos_ML_IN_205_FOMixSEC31BS3_Tryp_pepSECFr16.19767.19767.4.0.dta	4	TSLGPKGMDK(6)-LACKEAVR(4)	Cross-Linked	BS3	Carbamidomethyl[C](16)	2.09e-05	0.287	sp|P50991|TCPD_HUMAN (55)-sp|P17987|TCPA_HUMAN (126)/	Inter-Protein	Mendez_et_al_2019_fr16_trypsin	TRiC-TRiC Figure	TT1	19.6		110
B170323_02_Lumos_ML_IN_205_FOMixSEC28BS3_Tryp_pepSECFr16.21566.21566.4.1.dta	4	TSLGPKGMDK(6)-LACKEAVR(4)	Cross-Linked	BS3	Carbamidomethyl[C](16)	2.43e-05	0.0664	sp|P50991|TCPD_HUMAN (55)-sp|P17987|TCPA_HUMAN (126)/	Inter-Protein	Mendez_et_al_2019_fr16_trypsin	TRiC-TRiC Figure	TT1	19.6		110
B170323_15_Lumos_ML_IN_205_FOMixSEC31BS3_Tryp_pepSECFr17.26882.26882.4.0.dta	4	TSLGPKGMDK(6)-LACKEAVR(4)	Cross-Linked	BS3	Oxidation[M](8);Carbamidomethyl[C](16)	3.21e-05	0.342	sp|P50991|TCPD_HUMAN (55)-sp|P17987|TCPA_HUMAN (126)/	Inter-Protein	Mendez_et_al_2019_fr17_trypsin	TRiC-TRiC Figure	TT1	19.6		110
B170323_11_Lumos_ML_IN_205_FOMixSEC30BS3_Tryp_pepSECFr17.27670.27670.4.3.dta	4	TSLGPKGMDK(6)-LACKEAVR(4)	Cross-Linked	BS3	Carbamidomethyl[C](16)	3.27e-05	0.385	sp|P50991|TCPD_HUMAN (55)-sp|P17987|TCPA_HUMAN (126)/	Inter-Protein	Mendez_et_al_2019_fr17_trypsin	TRiC-TRiC Figure	TT1	19.6		110
2020_03_15_06_DSS_CCT_IP_p4.17601.17601.4.0.dta	4	TSLGPKGMDK(6)-LACKEAVR(4)	Cross-Linked	DSS	Carbamidomethyl[C](16)	4.03e-05	0.166	sp|P50991|TCPD_HUMAN (55)-sp|P17987|TCPA_HUMAN (126)/	Inter-Protein	Zamel_et_al_2021_CCT_IP	TRiC-TRiC Figure	TT1	19.6		110
2020_12_16_08_DSS_CCT_IP_P2.14532.14532.4.0.dta	4	TSLGPKGMDK(6)-LACKEAVR(4)	Cross-Linked	DSS	Oxidation[M](8);Carbamidomethyl[C](16)	4.3e-05	0.277	sp|P50991|TCPD_HUMAN (55)-sp|P17987|TCPA_HUMAN (126)/	Inter-Protein	Zamel_et_al_2021_CCT_IP	TRiC-TRiC Figure	TT1	19.6		110
B170323_15_Lumos_ML_IN_205_FOMixSEC31BS3_Tryp_pepSECFr17.25180.25180.4.0.dta	4	TSLGPKGMDK(6)-LACKEAVR(4)	Cross-Linked	BS3	Oxidation[M](8);Carbamidomethyl[C](16)	5.61e-05	0.455	sp|P50991|TCPD_HUMAN (55)-sp|P17987|TCPA_HUMAN (126)/	Inter-Protein	Mendez_et_al_2019_fr17_trypsin	TRiC-TRiC Figure	TT1	19.6		110
B170323_11_Lumos_ML_IN_205_FOMixSEC30BS3_Tryp_pepSECFr17.23562.23562.3.0.dta	3	TSLGPKGMDK(6)-LACKEAVR(4)	Cross-Linked	BS3	Oxidation[M](8);Carbamidomethyl[C](16)	6.03e-05	0.000613	sp|P50991|TCPD_HUMAN (55)-sp|P17987|TCPA_HUMAN (126)/	Inter-Protein	Mendez_et_al_2019_fr17_trypsin	TRiC-TRiC Figure	TT1	19.6		110
B170418_08_Lumos_ML_IN_205_FOMixSEC31BS3_TrypAspN_pepSECFr18.19805.19805.4.0.dta	4	TSLGPKGMDK(6)-LACKEAVR(4)	Cross-Linked	BS3	Oxidation[M](8);Carbamidomethyl[C](16)	7.65e-05	0.4	sp|P50991|TCPD_HUMAN (55)-sp|P17987|TCPA_HUMAN (126)/	Inter-Protein	Mendez_et_al_2019_fr18_TrypAspN	TRiC-TRiC Figure	TT1	19.6		110
B170323_11_Lumos_ML_IN_205_FOMixSEC30BS3_Tryp_pepSECFr17.24453.24453.4.0.dta	4	TSLGPKGMDK(6)-LACKEAVR(4)	Cross-Linked	BS3	Oxidation[M](8);Carbamidomethyl[C](16)	7.74e-05	0.666	sp|P50991|TCPD_HUMAN (55)-sp|P17987|TCPA_HUMAN (126)/	Inter-Protein	Mendez_et_al_2019_fr17_trypsin	TRiC-TRiC Figure	TT1	19.6		110
2020_12_16_06_DSS_CCT_IP_NCE26_P4.15735.15735.4.3.dta	4	TSLGPKGMDK(6)-LACKEAVR(4)	Cross-Linked	DSS	Oxidation[M](8);Carbamidomethyl[C](16)	0.000123	0.414	sp|P50991|TCPD_HUMAN (55)-sp|P17987|TCPA_HUMAN (126)/	Inter-Protein	Zamel_et_al_2021_CCT_NCE26	TRiC-TRiC Figure	TT1	19.6		110
B170323_15_Lumos_ML_IN_205_FOMixSEC31BS3_Tryp_pepSECFr17.24959.24959.4.1.dta	4	TSLGPKGMDK(6)-LACKEAVR(4)	Cross-Linked	BS3	Oxidation[M](8);Carbamidomethyl[C](16)	0.000168	0.601	sp|P50991|TCPD_HUMAN (55)-sp|P17987|TCPA_HUMAN (126)/	Inter-Protein	Mendez_et_al_2019_fr17_trypsin	TRiC-TRiC Figure	TT1	19.6		110
2020_12_16_06_DSS_CCT_IP_NCE26_P4.15706.15706.4.1.dta	4	TSLGPKGMDK(6)-LACKEAVR(4)	Cross-Linked	DSS	Oxidation[M](8);Carbamidomethyl[C](16)	0.000182	0.122	sp|P50991|TCPD_HUMAN (55)-sp|P17987|TCPA_HUMAN (126)/	Inter-Protein	Zamel_et_al_2021_CCT_NCE26	TRiC-TRiC Figure	TT1	19.6		110
2020_12_16_07_DSS_CCT_IP_Stepped_P4.16996.16996.4.0.dta	4	TSLGPKGMDK(6)-LACKEAVR(4)	Cross-Linked	DSS	Carbamidomethyl[C](16)	0.000183	0.0168	sp|P50991|TCPD_HUMAN (55)-sp|P17987|TCPA_HUMAN (126)/	Inter-Protein	Zamel_et_al_2021_stepped_IP	TRiC-TRiC Figure	TT1	19.6		110
B170323_14_Lumos_ML_IN_205_FOMixSEC31BS3_Tryp_pepSECFr16.19967.19967.4.0.dta	4	TSLGPKGMDK(6)-LACKEAVR(4)	Cross-Linked	BS3	Carbamidomethyl[C](16)	0.000243	0.592	sp|P50991|TCPD_HUMAN (55)-sp|P17987|TCPA_HUMAN (126)/	Inter-Protein	Mendez_et_al_2019_fr16_trypsin	TRiC-TRiC Figure	TT1	19.6		110
B170323_15_Lumos_ML_IN_205_FOMixSEC31BS3_Tryp_pepSECFr17.27561.27561.4.2.dta	4	TSLGPKGMDK(6)-LACKEAVR(4)	Cross-Linked	BS3	Carbamidomethyl[C](16)	0.000247	0.303	sp|P50991|TCPD_HUMAN (55)-sp|P17987|TCPA_HUMAN (126)/	Inter-Protein	Mendez_et_al_2019_fr17_trypsin	TRiC-TRiC Figure	TT1	19.6		110
B170323_08_Lumos_ML_IN_205_FOMixSEC29BS3_Tryp_pepSECFr18.27292.27292.4.0.dta	4	TSLGPKGMDK(6)-LACKEAVR(4)	Cross-Linked	BS3	Carbamidomethyl[C](16)	0.000315	2.59e-05	sp|P50991|TCPD_HUMAN (55)-sp|P17987|TCPA_HUMAN (126)/	Inter-Protein	Mendez_et_al_2019_fr18_trypsin	TRiC-TRiC Figure	TT1	19.6		110
2020_03_15_05_DSS_CCT_IP_P2.12443.12443.4.1.dta	4	TSLGPKGMDK(6)-LACKEAVR(4)	Cross-Linked	DSS	Carbamidomethyl[C](16)	0.000344	5.52e-06	sp|P50991|TCPD_HUMAN (55)-sp|P17987|TCPA_HUMAN (126)/	Inter-Protein	Zamel_et_al_2021_CCT_IP	TRiC-TRiC Figure	TT1	19.6		110
B170323_03_Lumos_ML_IN_205_FOMixSEC28BS3_Tryp_pepSECFr17.23935.23935.4.0.dta	4	TSLGPKGMDK(6)-LACKEAVR(4)	Cross-Linked	BS3	Oxidation[M](8);Carbamidomethyl[C](16)	0.000353	0.127	sp|P50991|TCPD_HUMAN (55)-sp|P17987|TCPA_HUMAN (126)/	Inter-Protein	Mendez_et_al_2019_fr17_trypsin	TRiC-TRiC Figure	TT1	19.6		110
B170323_15_Lumos_ML_IN_205_FOMixSEC31BS3_Tryp_pepSECFr17.24975.24975.4.0.dta	4	TSLGPKGMDK(6)-LACKEAVR(4)	Cross-Linked	BS3	Oxidation[M](8);Carbamidomethyl[C](16)	0.000431	0.43	sp|P50991|TCPD_HUMAN (55)-sp|P17987|TCPA_HUMAN (126)/	Inter-Protein	Mendez_et_al_2019_fr17_trypsin	TRiC-TRiC Figure	TT1	19.6		110
B170323_15_Lumos_ML_IN_205_FOMixSEC31BS3_Tryp_pepSECFr17.26041.26041.4.0.dta	4	TSLGPKGMDK(6)-LACKEAVR(4)	Cross-Linked	BS3	Oxidation[M](8);Carbamidomethyl[C](16)	0.000553	0.753	sp|P50991|TCPD_HUMAN (55)-sp|P17987|TCPA_HUMAN (126)/	Inter-Protein	Mendez_et_al_2019_fr17_trypsin	TRiC-TRiC Figure	TT1	19.6		110
2020_03_15_06_DSS_CCT_IP_p4.17674.17674.4.0.dta	4	TSLGPKGMDK(6)-LACKEAVR(4)	Cross-Linked	DSS	Carbamidomethyl[C](16)	0.00062	0.243	sp|P50991|TCPD_HUMAN (55)-sp|P17987|TCPA_HUMAN (126)/	Inter-Protein	Zamel_et_al_2021_CCT_IP	TRiC-TRiC Figure	TT1	19.6		110
B170418_21_Lumos_ML_IN_205_FOMixSEC32BS3_TrypAspN_pepSECFr18.21694.21694.4.1.dta	4	TSLGPKGMDK(6)-LACKEAVR(4)	Cross-Linked	BS3	Oxidation[M](8);Carbamidomethyl[C](16)	0.000633	0.299	sp|P50991|TCPD_HUMAN (55)-sp|P17987|TCPA_HUMAN (126)/	Inter-Protein	Mendez_et_al_2019_fr18_TrypAspN	TRiC-TRiC Figure	TT1	19.6		110
2020_12_16_06_DSS_CCT_IP_NCE26_P4.16422.16422.4.0.dta	4	TSLGPKGMDK(6)-LACKEAVR(4)	Cross-Linked	DSS	Carbamidomethyl[C](16)	0.000645	0.109	sp|P50991|TCPD_HUMAN (55)-sp|P17987|TCPA_HUMAN (126)/	Inter-Protein	Zamel_et_al_2021_CCT_NCE26	TRiC-TRiC Figure	TT1	19.6		110
B170323_11_Lumos_ML_IN_205_FOMixSEC30BS3_Tryp_pepSECFr17.25334.25334.4.1.dta	4	TSLGPKGMDK(6)-LACKEAVR(4)	Cross-Linked	BS3	Oxidation[M](8);Carbamidomethyl[C](16)	0.00069	0.267	sp|P50991|TCPD_HUMAN (55)-sp|P17987|TCPA_HUMAN (126)/	Inter-Protein	Mendez_et_al_2019_fr17_trypsin	TRiC-TRiC Figure	TT1	19.6		110
B170323_16_Lumos_ML_IN_205_FOMixSEC31BS3_Tryp_pepSECFr18.29002.29002.4.0.dta	4	TSLGPKGMDK(6)-LACKEAVR(4)	Cross-Linked	BS3	Carbamidomethyl[C](16)	0.000786	1.1e-08	sp|P50991|TCPD_HUMAN (55)-sp|P17987|TCPA_HUMAN (126)/	Inter-Protein	Mendez_et_al_2019_fr18_trypsin	TRiC-TRiC Figure	TT1	19.6		110
B170323_11_Lumos_ML_IN_205_FOMixSEC30BS3_Tryp_pepSECFr17.27317.27317.4.0.dta	4	TSLGPKGMDK(6)-LACKEAVR(4)	Cross-Linked	BS3	Carbamidomethyl[C](16)	0.00107	0.639	sp|P50991|TCPD_HUMAN (55)-sp|P17987|TCPA_HUMAN (126)/	Inter-Protein	Mendez_et_al_2019_fr17_trypsin	TRiC-TRiC Figure	TT1	19.6		110
B170323_18_Lumos_ML_IN_205_FOMixSEC32BS3_Tryp_pepSECFr16.18364.18364.4.0.dta	4	TSLGPKGMDK(6)-LACKEAVR(4)	Cross-Linked	BS3	Oxidation[M](8);Carbamidomethyl[C](16)	0.0011	0.309	sp|P50991|TCPD_HUMAN (55)-sp|P17987|TCPA_HUMAN (126)/	Inter-Protein	Mendez_et_al_2019_fr16_trypsin	TRiC-TRiC Figure	TT1	19.6		110
B170323_11_Lumos_ML_IN_205_FOMixSEC30BS3_Tryp_pepSECFr17.24508.24508.4.0.dta	4	TSLGPKGMDK(6)-LACKEAVR(4)	Cross-Linked	BS3	Oxidation[M](8);Carbamidomethyl[C](16)	0.00131	0.413	sp|P50991|TCPD_HUMAN (55)-sp|P17987|TCPA_HUMAN (126)/	Inter-Protein	Mendez_et_al_2019_fr17_trypsin	TRiC-TRiC Figure	TT1	19.6		110
B170323_12_Lumos_ML_IN_205_FOMixSEC30BS3_Tryp_pepSECFr18.28554.28554.4.0.dta	4	TSLGPKGMDK(6)-LACKEAVR(4)	Cross-Linked	BS3	Carbamidomethyl[C](16)	0.00148	0.444	sp|P50991|TCPD_HUMAN (55)-sp|P17987|TCPA_HUMAN (126)/	Inter-Protein	Mendez_et_al_2019_fr18_trypsin	TRiC-TRiC Figure	TT1	19.6		110
B170323_12_Lumos_ML_IN_205_FOMixSEC30BS3_Tryp_pepSECFr18.28757.28757.4.2.dta	4	TSLGPKGMDK(6)-LACKEAVR(4)	Cross-Linked	BS3	Carbamidomethyl[C](16)	0.00265	0.283	sp|P50991|TCPD_HUMAN (55)-sp|P17987|TCPA_HUMAN (126)/	Inter-Protein	Mendez_et_al_2019_fr18_trypsin	TRiC-TRiC Figure	TT1	19.6		110
B170418_07_Lumos_ML_IN_205_FOMixSEC31BS3_TrypAspN_pepSECFr17.14098.14098.4.0.dta	4	TSLGPKGMDK(6)-LACKEAVR(4)	Cross-Linked	BS3	Oxidation[M](8);Carbamidomethyl[C](16)	0.00297	0.62	sp|P50991|TCPD_HUMAN (55)-sp|P17987|TCPA_HUMAN (126)/	Inter-Protein	Mendez_et_al_2019_fr17_TrypAspN	TRiC-TRiC Figure	TT1	19.6		110
B170323_04_Lumos_ML_IN_205_FOMixSEC28BS3_Tryp_pepSECFr18.25031.25031.4.1.dta	4	TSLGPKGMDK(6)-LACKEAVR(4)	Cross-Linked	BS3	Oxidation[M](8);Carbamidomethyl[C](16)	0.00455	0.18	sp|P50991|TCPD_HUMAN (55)-sp|P17987|TCPA_HUMAN (126)/	Inter-Protein	Mendez_et_al_2019_fr18_trypsin	TRiC-TRiC Figure	TT1	19.6		110
B170323_15_Lumos_ML_IN_205_FOMixSEC31BS3_Tryp_pepSECFr17.26826.26826.4.0.dta	4	TSLGPKGMDK(6)-LACKEAVR(4)	Cross-Linked	BS3	Oxidation[M](8);Carbamidomethyl[C](16)	0.00491	0.605	sp|P50991|TCPD_HUMAN (55)-sp|P17987|TCPA_HUMAN (126)/	Inter-Protein	Mendez_et_al_2019_fr17_trypsin	TRiC-TRiC Figure	TT1	19.6		110
B170323_11_Lumos_ML_IN_205_FOMixSEC30BS3_Tryp_pepSECFr17.23551.23551.4.0.dta	4	TSLGPKGMDK(6)-LACKEAVR(4)	Cross-Linked	BS3	Oxidation[M](8);Carbamidomethyl[C](16)	0.00875	0.561	sp|P50991|TCPD_HUMAN (55)-sp|P17987|TCPA_HUMAN (126)/	Inter-Protein	Mendez_et_al_2019_fr17_trypsin	TRiC-TRiC Figure	TT1	19.6		110
B170323_08_Lumos_ML_IN_205_FOMixSEC29BS3_Tryp_pepSECFr18.24332.24332.4.0.dta	4	TSLGPKGMDK(6)-LACKEAVR(4)	Cross-Linked	BS3	Oxidation[M](8);Carbamidomethyl[C](16)	0.021	0.125	sp|P50991|TCPD_HUMAN (55)-sp|P17987|TCPA_HUMAN (126)/	Inter-Protein	Mendez_et_al_2019_fr18_trypsin	TRiC-TRiC Figure	TT1	19.6		110
B170323_10_Lumos_ML_IN_205_FOMixSEC30BS3_Tryp_pepSECFr16.17806.17806.4.0.dta	4	TSLGPKGMDK(6)-LACKEAVR(4)	Cross-Linked	BS3	Oxidation[M](8);Carbamidomethyl[C](16)	0.0238	0.674	sp|P50991|TCPD_HUMAN (55)-sp|P17987|TCPA_HUMAN (126)/	Inter-Protein	Mendez_et_al_2019_fr16_trypsin	TRiC-TRiC Figure	TT1	19.6		110
B170418_21_Lumos_ML_IN_205_FOMixSEC32BS3_TrypAspN_pepSECFr18.24072.24072.4.0.dta	4	TSLGPKGMDK(6)-LACKEAVR(4)	Cross-Linked	BS3	Oxidation[M](8);Carbamidomethyl[C](16)	0.0254	0.381	sp|P50991|TCPD_HUMAN (55)-sp|P17987|TCPA_HUMAN (126)/	Inter-Protein	Mendez_et_al_2019_fr18_TrypAspN	TRiC-TRiC Figure	TT1	19.6		110
B170323_08_Lumos_ML_IN_205_FOMixSEC29BS3_Tryp_pepSECFr18.24204.24204.4.0.dta	4	TSLGPKGMDK(6)-LACKEAVR(4)	Cross-Linked	BS3	Oxidation[M](8);Carbamidomethyl[C](16)	0.0304	0.453	sp|P50991|TCPD_HUMAN (55)-sp|P17987|TCPA_HUMAN (126)/	Inter-Protein	Mendez_et_al_2019_fr18_trypsin	TRiC-TRiC Figure	TT1	19.6		110
B170416_06_Lumos_ML_IN_205_FOMixSEC30BS3_TrypAspN_pepSECFr16.13701.13701.4.0.dta	4	TSLGPKGMDK(6)-LACKEAVR(4)	Cross-Linked	BS3	Carbamidomethyl[C](16)	0.0562	0.595	sp|P50991|TCPD_HUMAN (55)-sp|P17987|TCPA_HUMAN (126)/	Inter-Protein	Mendez_et_al_2019_fr16_TrypAspN	TRiC-TRiC Figure	TT1	19.6		110
2020_03_15_05_DSS_CCT_IP_P2.12450.12450.3.0.dta	3	TSLGPKGMDK(6)-LACKEAVR(4)	Cross-Linked	DSS	Carbamidomethyl[C](16)	0.0961	0.02	sp|P50991|TCPD_HUMAN (55)-sp|P17987|TCPA_HUMAN (126)/	Inter-Protein	Zamel_et_al_2021_CCT_IP	TRiC-TRiC Figure	TT1	19.6		110
XL-MS_JK-4_TR02.18760.18760.3 (intensity=1609917.4401)	3	TSLGPKGMDK(6)-LACKEAVR(4)	Cross-Linked	BS3	Carbamidomethyl[C](16)	1	4.57e-09	sp|P50991|TCPD_HUMAN (55)-sp|P17987|TCPA_HUMAN (126)/	Inter-Protein	This study	TRiC-TRiC Figure	TT1	19.6		110
XL-MS_JK-4_TR01.18573.18573.3 (intensity=1596399.6706)	3	TSLGPKGMDK(6)-LACKEAVR(4)	Cross-Linked	BS3	Carbamidomethyl[C](16)	1	5.96e-08	sp|P50991|TCPD_HUMAN (55)-sp|P17987|TCPA_HUMAN (126)/	Inter-Protein	This study	TRiC-TRiC Figure	TT1	19.6		110
XL-MS_JK-4_TR02.18758.18758.4 (intensity=12161130.5674)	4	TSLGPKGMDK(6)-LACKEAVR(4)	Cross-Linked	BS3	Carbamidomethyl[C](16)	1	7.89e-07	sp|P50991|TCPD_HUMAN (55)-sp|P17987|TCPA_HUMAN (126)/	Inter-Protein	This study	TRiC-TRiC Figure	TT1	19.6		110
B170323_19_Lumos_ML_IN_205_FOMixSEC32BS3_Tryp_pepSECFr17.52501.52501.3.0.dta	3	AVDDGVNTFKVLTR(10)-LCKTVGATALPR(3)	Cross-Linked	BS3	Carbamidomethyl[C](19)	4.78e-24	2.1e-22	sp|P50990|TCPQ_HUMAN (400)-sp|P50990|TCPQ_HUMAN (326)/	Intra-Protein	Mendez_et_al_2019_fr17_trypsin					60
B170418_20_Lumos_ML_IN_205_FOMixSEC32BS3_TrypAspN_pepSECFr17.45154.45154.3.0.dta	3	AVDDGVNTFKVLTR(10)-LCKTVGATALPR(3)	Cross-Linked	BS3	Carbamidomethyl[C](19)	6.02e-24	9.03e-05	sp|P50990|TCPQ_HUMAN (400)-sp|P50990|TCPQ_HUMAN (326)/	Intra-Protein	Mendez_et_al_2019_fr17_TrypAspN					60
B170323_15_Lumos_ML_IN_205_FOMixSEC31BS3_Tryp_pepSECFr17.53730.53730.3.0.dta	3	AVDDGVNTFKVLTR(10)-LCKTVGATALPR(3)	Cross-Linked	BS3	Carbamidomethyl[C](19)	7.74e-22	4.05e-11	sp|P50990|TCPQ_HUMAN (400)-sp|P50990|TCPQ_HUMAN (326)/	Intra-Protein	Mendez_et_al_2019_fr17_trypsin					60
B170323_19_Lumos_ML_IN_205_FOMixSEC32BS3_Tryp_pepSECFr17.52475.52475.4.1.dta	4	AVDDGVNTFKVLTR(10)-LCKTVGATALPR(3)	Cross-Linked	BS3	Carbamidomethyl[C](19)	3.57e-20	8.99e-16	sp|P50990|TCPQ_HUMAN (400)-sp|P50990|TCPQ_HUMAN (326)/	Intra-Protein	Mendez_et_al_2019_fr17_trypsin					60
B170418_20_Lumos_ML_IN_205_FOMixSEC32BS3_TrypAspN_pepSECFr17.45080.45080.4.1.dta	4	AVDDGVNTFKVLTR(10)-LCKTVGATALPR(3)	Cross-Linked	BS3	Carbamidomethyl[C](19)	9.62e-20	0.000448	sp|P50990|TCPQ_HUMAN (400)-sp|P50990|TCPQ_HUMAN (326)/	Intra-Protein	Mendez_et_al_2019_fr17_TrypAspN					60
B170323_10_Lumos_ML_IN_205_FOMixSEC30BS3_Tryp_pepSECFr16.45706.45706.4.0.dta	4	AVDDGVNTFKVLTR(10)-LCKTVGATALPR(3)	Cross-Linked	BS3	Carbamidomethyl[C](19)	5.79e-19	1.91e-05	sp|P50990|TCPQ_HUMAN (400)-sp|P50990|TCPQ_HUMAN (326)/	Intra-Protein	Mendez_et_al_2019_fr16_trypsin					60
B170416_11_Lumos_ML_IN_205_FOMixSEC31BS3_TrypGluC_pepSECFr16.43060.43060.4.0.dta	4	AVDDGVNTFKVLTR(10)-LCKTVGATALPR(3)	Cross-Linked	BS3	Carbamidomethyl[C](19)	1.44e-18	0.000403	sp|P50990|TCPQ_HUMAN (400)-sp|P50990|TCPQ_HUMAN (326)/	Intra-Protein	Mendez_et_al_2019_fr16_TrypGluC					60
B170418_12_Lumos_ML_IN_205_FOMixSEC32BS3_TrypGluC_pepSECFr17.43490.43490.4.1.dta	4	AVDDGVNTFKVLTR(10)-LCKTVGATALPR(3)	Cross-Linked	BS3	Carbamidomethyl[C](19)	2.13e-18	9.23e-05	sp|P50990|TCPQ_HUMAN (400)-sp|P50990|TCPQ_HUMAN (326)/	Intra-Protein	Mendez_et_al_2019_fr17_TrypGluC					60
B170418_19_Lumos_ML_IN_205_FOMixSEC32BS3_TrypAspN_pepSECFr16.34036.34036.4.0.dta	4	AVDDGVNTFKVLTR(10)-LCKTVGATALPR(3)	Cross-Linked	BS3	Carbamidomethyl[C](19)	2.75e-15	0.000113	sp|P50990|TCPQ_HUMAN (400)-sp|P50990|TCPQ_HUMAN (326)/	Intra-Protein	Mendez_et_al_2019_fr16_TrypAspN					60
B170323_16_Lumos_ML_IN_205_FOMixSEC31BS3_Tryp_pepSECFr18.50590.50590.3.0.dta	3	AVDDGVNTFKVLTR(10)-LCKTVGATALPR(3)	Cross-Linked	BS3	Carbamidomethyl[C](19)	3.63e-15	8.07e-32	sp|P50990|TCPQ_HUMAN (400)-sp|P50990|TCPQ_HUMAN (326)/	Intra-Protein	Mendez_et_al_2019_fr18_trypsin					60
B170323_14_Lumos_ML_IN_205_FOMixSEC31BS3_Tryp_pepSECFr16.44075.44075.4.0.dta	4	AVDDGVNTFKVLTR(10)-LCKTVGATALPR(3)	Cross-Linked	BS3	Carbamidomethyl[C](19)	1.57e-14	0.0019	sp|P50990|TCPQ_HUMAN (400)-sp|P50990|TCPQ_HUMAN (326)/	Intra-Protein	Mendez_et_al_2019_fr16_trypsin					60
B170323_16_Lumos_ML_IN_205_FOMixSEC31BS3_Tryp_pepSECFr18.50579.50579.3.0.dta	3	AVDDGVNTFKVLTR(10)-LCKTVGATALPR(3)	Cross-Linked	BS3	Carbamidomethyl[C](19)	3.56e-13	8.43e-20	sp|P50990|TCPQ_HUMAN (400)-sp|P50990|TCPQ_HUMAN (326)/	Intra-Protein	Mendez_et_al_2019_fr18_trypsin					60
B170323_11_Lumos_ML_IN_205_FOMixSEC30BS3_Tryp_pepSECFr17.53925.53925.3.0.dta	3	AVDDGVNTFKVLTR(10)-LCKTVGATALPR(3)	Cross-Linked	BS3	Carbamidomethyl[C](19)	2.47e-12	2.79e-10	sp|P50990|TCPQ_HUMAN (400)-sp|P50990|TCPQ_HUMAN (326)/	Intra-Protein	Mendez_et_al_2019_fr17_trypsin					60
2020_12_16_06_DSS_CCT_IP_NCE26_P4.19699.19699.4.0.dta	4	AVDDGVNTFKVLTR(10)-LCKTVGATALPR(3)	Cross-Linked	DSS	Carbamidomethyl[C](19)	6.13e-12	5.43e-10	sp|P50990|TCPQ_HUMAN (400)-sp|P50990|TCPQ_HUMAN (326)/	Intra-Protein	Zamel_et_al_2021_CCT_NCE26					60
B170414_03_Lumos_ML_IN_205_FOMixSEC29BS3_TrypGluC_pepSECFr17.42615.42615.4.0.dta	4	AVDDGVNTFKVLTR(10)-LCKTVGATALPR(3)	Cross-Linked	BS3	Carbamidomethyl[C](19)	2.37e-11	0.000357	sp|P50990|TCPQ_HUMAN (400)-sp|P50990|TCPQ_HUMAN (326)/	Intra-Protein	Mendez_et_al_2019_fr17_TrypGluC					60
2020_12_16_07_DSS_CCT_IP_Stepped_P4.20147.20147.4.3.dta	4	AVDDGVNTFKVLTR(10)-LCKTVGATALPR(3)	Cross-Linked	DSS	Carbamidomethyl[C](19)	1.01e-10	5.1e-08	sp|P50990|TCPQ_HUMAN (400)-sp|P50990|TCPQ_HUMAN (326)/	Intra-Protein	Zamel_et_al_2021_stepped_IP					60
B170323_18_Lumos_ML_IN_205_FOMixSEC32BS3_Tryp_pepSECFr16.46800.46800.4.1.dta	4	AVDDGVNTFKVLTR(10)-LCKTVGATALPR(3)	Cross-Linked	BS3	Carbamidomethyl[C](19)	4.83e-10	0.0257	sp|P50990|TCPQ_HUMAN (400)-sp|P50990|TCPQ_HUMAN (326)/	Intra-Protein	Mendez_et_al_2019_fr16_trypsin					60
B170418_12_Lumos_ML_IN_205_FOMixSEC32BS3_TrypGluC_pepSECFr17.43466.43466.3.0.dta	3	AVDDGVNTFKVLTR(10)-LCKTVGATALPR(3)	Cross-Linked	BS3	Carbamidomethyl[C](19)	2.07e-09	0.00566	sp|P50990|TCPQ_HUMAN (400)-sp|P50990|TCPQ_HUMAN (326)/	Intra-Protein	Mendez_et_al_2019_fr17_TrypGluC					60
B170418_19_Lumos_ML_IN_205_FOMixSEC32BS3_TrypAspN_pepSECFr16.34051.34051.4.0.dta	4	AVDDGVNTFKVLTR(10)-LCKTVGATALPR(3)	Cross-Linked	BS3	Carbamidomethyl[C](19)	3.7e-09	0.00176	sp|P50990|TCPQ_HUMAN (400)-sp|P50990|TCPQ_HUMAN (326)/	Intra-Protein	Mendez_et_al_2019_fr16_TrypAspN					60
B170418_07_Lumos_ML_IN_205_FOMixSEC31BS3_TrypAspN_pepSECFr17.40534.40534.4.0.dta	4	AVDDGVNTFKVLTR(10)-LCKTVGATALPR(3)	Cross-Linked	BS3	Carbamidomethyl[C](19)	3.85e-09	0.00465	sp|P50990|TCPQ_HUMAN (400)-sp|P50990|TCPQ_HUMAN (326)/	Intra-Protein	Mendez_et_al_2019_fr17_TrypAspN					60
B170323_10_Lumos_ML_IN_205_FOMixSEC30BS3_Tryp_pepSECFr16.45742.45742.3.1.dta	3	AVDDGVNTFKVLTR(10)-LCKTVGATALPR(3)	Cross-Linked	BS3	Carbamidomethyl[C](19)	7.46e-09	4.58e-05	sp|P50990|TCPQ_HUMAN (400)-sp|P50990|TCPQ_HUMAN (326)/	Intra-Protein	Mendez_et_al_2019_fr16_trypsin					60
B170323_10_Lumos_ML_IN_205_FOMixSEC30BS3_Tryp_pepSECFr16.45753.45753.3.1.dta	3	AVDDGVNTFKVLTR(10)-LCKTVGATALPR(3)	Cross-Linked	BS3	Carbamidomethyl[C](19)	2.26e-08	0.00124	sp|P50990|TCPQ_HUMAN (400)-sp|P50990|TCPQ_HUMAN (326)/	Intra-Protein	Mendez_et_al_2019_fr16_trypsin					60
B170323_11_Lumos_ML_IN_205_FOMixSEC30BS3_Tryp_pepSECFr17.53890.53890.4.0.dta	4	AVDDGVNTFKVLTR(10)-LCKTVGATALPR(3)	Cross-Linked	BS3	Carbamidomethyl[C](19)	2.92e-08	1.56e-08	sp|P50990|TCPQ_HUMAN (400)-sp|P50990|TCPQ_HUMAN (326)/	Intra-Protein	Mendez_et_al_2019_fr17_trypsin					60
B170323_07_Lumos_ML_IN_205_FOMixSEC29BS3_Tryp_pepSECFr17.52265.52265.4.1.dta	4	AVDDGVNTFKVLTR(10)-LCKTVGATALPR(3)	Cross-Linked	BS3	Carbamidomethyl[C](19)	5.54e-08	5.6e-05	sp|P50990|TCPQ_HUMAN (400)-sp|P50990|TCPQ_HUMAN (326)/	Intra-Protein	Mendez_et_al_2019_fr17_trypsin					60
B170416_11_Lumos_ML_IN_205_FOMixSEC31BS3_TrypGluC_pepSECFr16.43183.43183.3.1.dta	3	AVDDGVNTFKVLTR(10)-LCKTVGATALPR(3)	Cross-Linked	BS3	Carbamidomethyl[C](19)	1.05e-07	0.0236	sp|P50990|TCPQ_HUMAN (400)-sp|P50990|TCPQ_HUMAN (326)/	Intra-Protein	Mendez_et_al_2019_fr16_TrypGluC					60
B170323_06_Lumos_ML_IN_205_FOMixSEC29BS3_Tryp_pepSECFr16.40363.40363.4.0.dta	4	AVDDGVNTFKVLTR(10)-LCKTVGATALPR(3)	Cross-Linked	BS3	Carbamidomethyl[C](19)	2.55e-07	1.25e-05	sp|P50990|TCPQ_HUMAN (400)-sp|P50990|TCPQ_HUMAN (326)/	Intra-Protein	Mendez_et_al_2019_fr16_trypsin					60
B170323_16_Lumos_ML_IN_205_FOMixSEC31BS3_Tryp_pepSECFr18.50576.50576.4.0.dta	4	AVDDGVNTFKVLTR(10)-LCKTVGATALPR(3)	Cross-Linked	BS3	Carbamidomethyl[C](19)	3.86e-07	4.04e-08	sp|P50990|TCPQ_HUMAN (400)-sp|P50990|TCPQ_HUMAN (326)/	Intra-Protein	Mendez_et_al_2019_fr18_trypsin					60
B170323_11_Lumos_ML_IN_205_FOMixSEC30BS3_Tryp_pepSECFr17.53911.53911.4.0.dta	4	AVDDGVNTFKVLTR(10)-LCKTVGATALPR(3)	Cross-Linked	BS3	Carbamidomethyl[C](19)	1.39e-06	1.29e-06	sp|P50990|TCPQ_HUMAN (400)-sp|P50990|TCPQ_HUMAN (326)/	Intra-Protein	Mendez_et_al_2019_fr17_trypsin					60
B170416_11_Lumos_ML_IN_205_FOMixSEC31BS3_TrypGluC_pepSECFr16.43063.43063.3.0.dta	3	AVDDGVNTFKVLTR(10)-LCKTVGATALPR(3)	Cross-Linked	BS3	Carbamidomethyl[C](19)	4.16e-06	8.92e-05	sp|P50990|TCPQ_HUMAN (400)-sp|P50990|TCPQ_HUMAN (326)/	Intra-Protein	Mendez_et_al_2019_fr16_TrypGluC					60
B170323_15_Lumos_ML_IN_205_FOMixSEC31BS3_Tryp_pepSECFr17.53696.53696.4.0.dta	4	AVDDGVNTFKVLTR(10)-LCKTVGATALPR(3)	Cross-Linked	BS3	Carbamidomethyl[C](19)	2.17e-05	0.000899	sp|P50990|TCPQ_HUMAN (400)-sp|P50990|TCPQ_HUMAN (326)/	Intra-Protein	Mendez_et_al_2019_fr17_trypsin					60
B170323_10_Lumos_ML_IN_205_FOMixSEC30BS3_Tryp_pepSECFr16.45883.45883.4.1.dta	4	AVDDGVNTFKVLTR(10)-LCKTVGATALPR(3)	Cross-Linked	BS3	Carbamidomethyl[C](19)	2.51e-05	0.000221	sp|P50990|TCPQ_HUMAN (400)-sp|P50990|TCPQ_HUMAN (326)/	Intra-Protein	Mendez_et_al_2019_fr16_trypsin					60
2020_12_16_08_DSS_CCT_IP_P2.17209.17209.4.0.dta	4	AVDDGVNTFKVLTR(10)-LCKTVGATALPR(3)	Cross-Linked	DSS	Carbamidomethyl[C](19)	2.7e-05	0.0037	sp|P50990|TCPQ_HUMAN (400)-sp|P50990|TCPQ_HUMAN (326)/	Intra-Protein	Zamel_et_al_2021_CCT_IP					60
B170416_13_Lumos_ML_IN_205_FOMixSEC31BS3_TrypGluC_pepSECFr18.44693.44693.4.0.dta	4	AVDDGVNTFKVLTR(10)-LCKTVGATALPR(3)	Cross-Linked	BS3	Carbamidomethyl[C](19)	2.79e-05	0.00169	sp|P50990|TCPQ_HUMAN (400)-sp|P50990|TCPQ_HUMAN (326)/	Intra-Protein	Mendez_et_al_2019_fr18_TrypGluC					60
B170418_11_Lumos_ML_IN_205_FOMixSEC32BS3_TrypGluC_pepSECFr16.31904.31904.4.1.dta	4	AVDDGVNTFKVLTR(10)-LCKTVGATALPR(3)	Cross-Linked	BS3	Carbamidomethyl[C](19)	3.02e-05	0.000264	sp|P50990|TCPQ_HUMAN (400)-sp|P50990|TCPQ_HUMAN (326)/	Intra-Protein	Mendez_et_al_2019_fr16_TrypGluC					60
B170416_13_Lumos_ML_IN_205_FOMixSEC31BS3_TrypGluC_pepSECFr18.44740.44740.3.0.dta	3	AVDDGVNTFKVLTR(10)-LCKTVGATALPR(3)	Cross-Linked	BS3	Carbamidomethyl[C](19)	3.07e-05	0.000519	sp|P50990|TCPQ_HUMAN (400)-sp|P50990|TCPQ_HUMAN (326)/	Intra-Protein	Mendez_et_al_2019_fr18_TrypGluC					60
B170416_13_Lumos_ML_IN_205_FOMixSEC31BS3_TrypGluC_pepSECFr18.44722.44722.3.0.dta	3	AVDDGVNTFKVLTR(10)-LCKTVGATALPR(3)	Cross-Linked	BS3	Carbamidomethyl[C](19)	4.75e-05	0.0112	sp|P50990|TCPQ_HUMAN (400)-sp|P50990|TCPQ_HUMAN (326)/	Intra-Protein	Mendez_et_al_2019_fr18_TrypGluC					60
B170414_17_Lumos_ML_IN_205_FOMixSEC30BS3_TrypGluC_pepSECFr18.44755.44755.4.0.dta	4	AVDDGVNTFKVLTR(10)-LCKTVGATALPR(3)	Cross-Linked	BS3	Carbamidomethyl[C](19)	9.75e-05	0.0683	sp|P50990|TCPQ_HUMAN (400)-sp|P50990|TCPQ_HUMAN (326)/	Intra-Protein	Mendez_et_al_2019_fr18_TrypGluC					60
B170418_11_Lumos_ML_IN_205_FOMixSEC32BS3_TrypGluC_pepSECFr16.31989.31989.4.1.dta	4	AVDDGVNTFKVLTR(10)-LCKTVGATALPR(3)	Cross-Linked	BS3	Carbamidomethyl[C](19)	0.00012	0.000958	sp|P50990|TCPQ_HUMAN (400)-sp|P50990|TCPQ_HUMAN (326)/	Intra-Protein	Mendez_et_al_2019_fr16_TrypGluC					60
B170323_06_Lumos_ML_IN_205_FOMixSEC29BS3_Tryp_pepSECFr16.40218.40218.4.1.dta	4	AVDDGVNTFKVLTR(10)-LCKTVGATALPR(3)	Cross-Linked	BS3	Carbamidomethyl[C](19)	0.000125	8.62e-06	sp|P50990|TCPQ_HUMAN (400)-sp|P50990|TCPQ_HUMAN (326)/	Intra-Protein	Mendez_et_al_2019_fr16_trypsin					60
B170414_16_Lumos_ML_IN_205_FOMixSEC30BS3_TrypGluC_pepSECFr17.41125.41125.4.0.dta	4	AVDDGVNTFKVLTR(10)-LCKTVGATALPR(3)	Cross-Linked	BS3	Carbamidomethyl[C](19)	0.000126	4.98e-05	sp|P50990|TCPQ_HUMAN (400)-sp|P50990|TCPQ_HUMAN (326)/	Intra-Protein	Mendez_et_al_2019_fr17_TrypGluC					60
B170418_21_Lumos_ML_IN_205_FOMixSEC32BS3_TrypAspN_pepSECFr18.46882.46882.3.0.dta	3	AVDDGVNTFKVLTR(10)-LCKTVGATALPR(3)	Cross-Linked	BS3	Carbamidomethyl[C](19)	0.000193	0.00052	sp|P50990|TCPQ_HUMAN (400)-sp|P50990|TCPQ_HUMAN (326)/	Intra-Protein	Mendez_et_al_2019_fr18_TrypAspN					60
B170416_11_Lumos_ML_IN_205_FOMixSEC31BS3_TrypGluC_pepSECFr16.43055.43055.3.0.dta	3	AVDDGVNTFKVLTR(10)-LCKTVGATALPR(3)	Cross-Linked	BS3	Carbamidomethyl[C](19)	0.000235	0.000622	sp|P50990|TCPQ_HUMAN (400)-sp|P50990|TCPQ_HUMAN (326)/	Intra-Protein	Mendez_et_al_2019_fr16_TrypGluC					60
B170323_20_Lumos_ML_IN_205_FOMixtSEC32BS3_Tryp_pepSECFr18.47214.47214.4.0.dta	4	AVDDGVNTFKVLTR(10)-LCKTVGATALPR(3)	Cross-Linked	BS3	Carbamidomethyl[C](19)	0.00144	0.0266	sp|P50990|TCPQ_HUMAN (400)-sp|P50990|TCPQ_HUMAN (326)/	Intra-Protein	Mendez_et_al_2019_fr18_trypsin					60
B170418_13_Lumos_ML_IN_205_FOMixSEC32BS3_TrypGluC_pepSECFr18.41784.41784.4.0.dta	4	AVDDGVNTFKVLTR(10)-LCKTVGATALPR(3)	Cross-Linked	BS3	Carbamidomethyl[C](19)	0.00433	0.0397	sp|P50990|TCPQ_HUMAN (400)-sp|P50990|TCPQ_HUMAN (326)/	Intra-Protein	Mendez_et_al_2019_fr18_TrypGluC					60
B170414_04_Lumos_ML_IN_205_FOMixSEC29BS3_TrypGluC_pepSECFr18.44368.44368.4.0.dta	4	AVDDGVNTFKVLTR(10)-LCKTVGATALPR(3)	Cross-Linked	BS3	Carbamidomethyl[C](19)	0.0102	0.00544	sp|P50990|TCPQ_HUMAN (400)-sp|P50990|TCPQ_HUMAN (326)/	Intra-Protein	Mendez_et_al_2019_fr18_TrypGluC					60
B170414_02_Lumos_ML_IN_205_FOMixSEC29BS3_TrypGluC_pepSECFr16.31454.31454.4.1.dta	4	AVDDGVNTFKVLTR(10)-LCKTVGATALPR(3)	Cross-Linked	BS3	Carbamidomethyl[C](19)	0.0107	0.00143	sp|P50990|TCPQ_HUMAN (400)-sp|P50990|TCPQ_HUMAN (326)/	Intra-Protein	Mendez_et_al_2019_fr16_TrypGluC					60
XL-MS_JK-4_TR01.39010.39010.4 (intensity=760544.0751)	4	AVDDGVNTFKVLTR(10)-LCKTVGATALPR(3)	Cross-Linked	BS3	Carbamidomethyl[C](19)	1	0.000394	sp|P50990|TCPQ_HUMAN (400)-sp|P50990|TCPQ_HUMAN (326)/	Intra-Protein	This study					60
XL-MS_JK-4_TR02.38970.38970.4 (intensity=769872.251)	4	AVDDGVNTFKVLTR(10)-LCKTVGATALPR(3)	Cross-Linked	BS3	Carbamidomethyl[C](19)	1	0.0028	sp|P50990|TCPQ_HUMAN (400)-sp|P50990|TCPQ_HUMAN (326)/	Intra-Protein	This study					60
B170323_14_Lumos_ML_IN_205_FOMixSEC31BS3_Tryp_pepSECFr16.44081.44081.3.1.dta	3	AVDDGVNTFKVLTR(10)-LCKTVGATALPR(3)	Cross-Linked	BS3	Carbamidomethyl[C](19)	1	0.0425	sp|P50990|TCPQ_HUMAN (400)-sp|P50990|TCPQ_HUMAN (326)/	Intra-Protein	Mendez_et_al_2019_fr16_trypsin					60
B170323_15_Lumos_ML_IN_205_FOMixSEC31BS3_Tryp_pepSECFr17.53787.53787.3.0.dta	3	AVDDGVNTFKVLTR(10)-LCKTVGATALPR(3)	Cross-Linked	BS3	Carbamidomethyl[C](19)	1	0.00567	sp|P50990|TCPQ_HUMAN (400)-sp|P50990|TCPQ_HUMAN (326)/	Intra-Protein	Mendez_et_al_2019_fr17_trypsin					60
B170418_06_Lumos_ML_IN_205_FOMixSEC31BS3_TrypAspN_pepSECFr16.30409.30409.4.1.dta	4	AVDDGVNTFKVLTR(10)-LCKTVGATALPR(3)	Cross-Linked	BS3	Carbamidomethyl[C](19)	1	0.00886	sp|P50990|TCPQ_HUMAN (400)-sp|P50990|TCPQ_HUMAN (326)/	Intra-Protein	Mendez_et_al_2019_fr16_TrypAspN					60
B170414_15_Lumos_ML_IN_205_FOMixSEC30BS3_TrypGluC_pepSECFr16.30075.30075.4.0.dta	4	AVDDGVNTFKVLTR(10)-LCKTVGATALPR(3)	Cross-Linked	BS3	Carbamidomethyl[C](19)	1	0.00123	sp|P50990|TCPQ_HUMAN (400)-sp|P50990|TCPQ_HUMAN (326)/	Intra-Protein	Mendez_et_al_2019_fr16_TrypGluC					60
B170416_12_Lumos_ML_IN_205_FOMixSEC31BS3_TrypGluC_pepSECFr17.31234.31234.3.0.dta	3	AVDDGVNTFKVLTR(10)-LCKTVGATALPR(3)	Cross-Linked	BS3	Carbamidomethyl[C](19)	1	0.00204	sp|P50990|TCPQ_HUMAN (400)-sp|P50990|TCPQ_HUMAN (326)/	Intra-Protein	Mendez_et_al_2019_fr17_TrypGluC					60
B170416_12_Lumos_ML_IN_205_FOMixSEC31BS3_TrypGluC_pepSECFr17.31182.31182.4.0.dta	4	AVDDGVNTFKVLTR(10)-LCKTVGATALPR(3)	Cross-Linked	BS3	Carbamidomethyl[C](19)	1	0.00833	sp|P50990|TCPQ_HUMAN (400)-sp|P50990|TCPQ_HUMAN (326)/	Intra-Protein	Mendez_et_al_2019_fr17_TrypGluC					60
B170414_03_Lumos_ML_IN_205_FOMixSEC29BS3_TrypGluC_pepSECFr17.42595.42595.4.1.dta	4	AVDDGVNTFKVLTR(10)-LCKTVGATALPR(3)	Cross-Linked	BS3	Carbamidomethyl[C](19)	1	0.16	sp|P50990|TCPQ_HUMAN (400)-sp|P50990|TCPQ_HUMAN (326)/	Intra-Protein	Mendez_et_al_2019_fr17_TrypGluC					60
B170414_17_Lumos_ML_IN_205_FOMixSEC30BS3_TrypGluC_pepSECFr18.44764.44764.4.0.dta	4	AVDDGVNTFKVLTR(10)-LCKTVGATALPR(3)	Cross-Linked	BS3	Carbamidomethyl[C](19)	1	0.00284	sp|P50990|TCPQ_HUMAN (400)-sp|P50990|TCPQ_HUMAN (326)/	Intra-Protein	Mendez_et_al_2019_fr18_TrypGluC					60
XL-MS_JK-4_TR01.18577.18577.4 (intensity=12499183.2298)	4	TSLGPKGMDK(6)-LACKEAVR(4)	Cross-Linked	BS3	Carbamidomethyl[C](16)	1	3.23e-06	sp|P50991|TCPD_HUMAN (55)-sp|P17987|TCPA_HUMAN (126)/	Inter-Protein	This study	TRiC-TRiC Figure	TT1	19.6		110
XL-MS_JK-4_TR02.18607.18607.4 (intensity=12161130.5674)	4	TSLGPKGMDK(6)-LACKEAVR(4)	Cross-Linked	BS3	Carbamidomethyl[C](16)	1	0.689	sp|P50991|TCPD_HUMAN (55)-sp|P17987|TCPA_HUMAN (126)/	Inter-Protein	This study	TRiC-TRiC Figure	TT1	19.6		110
B170414_10_Lumos_ML_IN_205_FOMixSEC29BS3_TrypAspN_pepSECFr16.33362.33362.4.0.dta	4	ANEVISKLYAVHQEGNK(7)-DLVAKLR(5)	Cross-Linked	BS3	null	1.97e-06	6.54e-06	sp|P50990|TCPQ_HUMAN (466)-sp|P17987|TCPA_HUMAN (466)/	Inter-Protein	Mendez_et_al_2019_fr16_TrypAspN	TRiC-TRiC Figure	TT2	23.3		87
B170418_07_Lumos_ML_IN_205_FOMixSEC31BS3_TrypAspN_pepSECFr17.40426.40426.3.0.dta	3	ANEVISKLYAVHQEGNK(7)-DLVAKLR(5)	Cross-Linked	BS3	null	3.28e-06	0.0152	sp|P50990|TCPQ_HUMAN (466)-sp|P17987|TCPA_HUMAN (466)/	Inter-Protein	Mendez_et_al_2019_fr17_TrypAspN	TRiC-TRiC Figure	TT2	23.3		87
B170418_11_Lumos_ML_IN_205_FOMixSEC32BS3_TrypGluC_pepSECFr16.46930.46930.4.1.dta	4	AVMMLDDLLQLKMIGIK(12)-YNFFTGCPKAK(9)	Cross-Linked	BS3	Oxidation[M](3);Oxidation[M](4);Oxidation[M](13);Carbamidomethyl[C](27)	0.00986	0.0201	sp|Q99832|TCPH_HUMAN (193)-sp|Q99832|TCPH_HUMAN (366)/	Intra-Protein	Mendez_et_al_2019_fr16_TrypGluC					139
B170418_11_Lumos_ML_IN_205_FOMixSEC32BS3_TrypGluC_pepSECFr16.46554.46554.4.0.dta	4	AVMMLDDLLQLKMIGIK(12)-YNFFTGCPKAK(9)	Cross-Linked	BS3	Oxidation[M](3);Oxidation[M](4);Oxidation[M](13);Carbamidomethyl[C](27)	0.0158	0.0533	sp|Q99832|TCPH_HUMAN (193)-sp|Q99832|TCPH_HUMAN (366)/	Intra-Protein	Mendez_et_al_2019_fr16_TrypGluC					139
B170418_11_Lumos_ML_IN_205_FOMixSEC32BS3_TrypGluC_pepSECFr16.46584.46584.4.0.dta	4	AVMMLDDLLQLKMIGIK(12)-YNFFTGCPKAK(9)	Cross-Linked	BS3	Oxidation[M](3);Oxidation[M](4);Oxidation[M](13);Carbamidomethyl[C](27)	0.0241	0.0489	sp|Q99832|TCPH_HUMAN (193)-sp|Q99832|TCPH_HUMAN (366)/	Intra-Protein	Mendez_et_al_2019_fr16_TrypGluC					139
B170418_12_Lumos_ML_IN_205_FOMixSEC32BS3_TrypGluC_pepSECFr17.60194.60194.4.4.dta	4	AVMMLDDLLQLKMIGIK(12)-YNFFTGCPKAK(9)	Cross-Linked	BS3	Oxidation[M](3);Oxidation[M](4);Oxidation[M](13);Carbamidomethyl[C](27)	0.0769	0.227	sp|Q99832|TCPH_HUMAN (193)-sp|Q99832|TCPH_HUMAN (366)/	Intra-Protein	Mendez_et_al_2019_fr17_TrypGluC					139
B170414_02_Lumos_ML_IN_205_FOMixSEC29BS3_TrypGluC_pepSECFr16.47160.47160.4.1.dta	4	AVMMLDDLLQLKMIGIK(12)-YNFFTGCPKAK(9)	Cross-Linked	BS3	Oxidation[M](3);Oxidation[M](4);Oxidation[M](13);Carbamidomethyl[C](27)	1	0.0199	sp|Q99832|TCPH_HUMAN (193)-sp|Q99832|TCPH_HUMAN (366)/	Intra-Protein	Mendez_et_al_2019_fr16_TrypGluC					139
B170414_02_Lumos_ML_IN_205_FOMixSEC29BS3_TrypGluC_pepSECFr16.47316.47316.4.1.dta	4	AVMMLDDLLQLKMIGIK(12)-YNFFTGCPKAK(9)	Cross-Linked	BS3	Oxidation[M](3);Oxidation[M](4);Oxidation[M](13);Carbamidomethyl[C](27)	1	0.115	sp|Q99832|TCPH_HUMAN (193)-sp|Q99832|TCPH_HUMAN (366)/	Intra-Protein	Mendez_et_al_2019_fr16_TrypGluC					139
B170418_08_Lumos_ML_IN_205_FOMixSEC31BS3_TrypAspN_pepSECFr18.43900.43900.3.0.dta	3	ANEVISKLYAVHQEGNK(7)-DLVAKLR(5)	Cross-Linked	BS3	null	0.000193	0.0132	sp|P50990|TCPQ_HUMAN (466)-sp|P17987|TCPA_HUMAN (466)/	Inter-Protein	Mendez_et_al_2019_fr18_TrypAspN	TRiC-TRiC Figure	TT2	23.3		87
B170416_11_Lumos_ML_IN_205_FOMixSEC31BS3_TrypGluC_pepSECFr16.48700.48700.3.0.dta	3	AYILNLVKQIK(8)-KTGCNVLLIQK(1)	Cross-Linked	BS3	Carbamidomethyl[C](18)	1.3e-09	0.000711	sp|P50991|TCPD_HUMAN (288)-sp|P50991|TCPD_HUMAN (292)/	Intra-Protein	Mendez_et_al_2019_fr16_TrypGluC					50
B170414_03_Lumos_ML_IN_205_FOMixSEC29BS3_TrypGluC_pepSECFr17.47856.47856.4.1.dta	4	AYILNLVKQIK(8)-KTGCNVLLIQK(1)	Cross-Linked	BS3	Carbamidomethyl[C](18)	6.64e-09	6.7e-06	sp|P50991|TCPD_HUMAN (288)-sp|P50991|TCPD_HUMAN (292)/	Intra-Protein	Mendez_et_al_2019_fr17_TrypGluC					50
B170416_13_Lumos_ML_IN_205_FOMixSEC31BS3_TrypGluC_pepSECFr18.48670.48670.3.0.dta	3	AYILNLVKQIK(8)-KTGCNVLLIQK(1)	Cross-Linked	BS3	Carbamidomethyl[C](18)	1.04e-08	0.00145	sp|P50991|TCPD_HUMAN (288)-sp|P50991|TCPD_HUMAN (292)/	Intra-Protein	Mendez_et_al_2019_fr18_TrypGluC					50
2020_12_16_06_DSS_CCT_IP_NCE26_P4.20222.20222.4.0.dta	4	AYILNLVKQIK(8)-KTGCNVLLIQK(1)	Cross-Linked	DSS	Carbamidomethyl[C](18)	1.06e-08	4.33e-12	sp|P50991|TCPD_HUMAN (288)-sp|P50991|TCPD_HUMAN (292)/	Intra-Protein	Zamel_et_al_2021_CCT_NCE26					50
B170416_11_Lumos_ML_IN_205_FOMixSEC31BS3_TrypGluC_pepSECFr16.48520.48520.4.0.dta	4	AYILNLVKQIK(8)-KTGCNVLLIQK(1)	Cross-Linked	BS3	Carbamidomethyl[C](18)	2.44e-08	3.03e-05	sp|P50991|TCPD_HUMAN (288)-sp|P50991|TCPD_HUMAN (292)/	Intra-Protein	Mendez_et_al_2019_fr16_TrypGluC					50
B170418_12_Lumos_ML_IN_205_FOMixSEC32BS3_TrypGluC_pepSECFr17.48722.48722.3.0.dta	3	AYILNLVKQIK(8)-KTGCNVLLIQK(1)	Cross-Linked	BS3	Carbamidomethyl[C](18)	2.67e-08	0.025	sp|P50991|TCPD_HUMAN (288)-sp|P50991|TCPD_HUMAN (292)/	Intra-Protein	Mendez_et_al_2019_fr17_TrypGluC					50
B170323_16_Lumos_ML_IN_205_FOMixSEC31BS3_Tryp_pepSECFr18.54848.54848.3.0.dta	3	AYILNLVKQIK(8)-KTGCNVLLIQK(1)	Cross-Linked	BS3	Carbamidomethyl[C](18)	2.92e-08	8.98e-05	sp|P50991|TCPD_HUMAN (288)-sp|P50991|TCPD_HUMAN (292)/	Intra-Protein	Mendez_et_al_2019_fr18_trypsin					50
B170323_10_Lumos_ML_IN_205_FOMixSEC30BS3_Tryp_pepSECFr16.51521.51521.3.0.dta	3	AYILNLVKQIK(8)-KTGCNVLLIQK(1)	Cross-Linked	BS3	Carbamidomethyl[C](18)	3.35e-08	0.0237	sp|P50991|TCPD_HUMAN (288)-sp|P50991|TCPD_HUMAN (292)/	Intra-Protein	Mendez_et_al_2019_fr16_trypsin					50
B170323_14_Lumos_ML_IN_205_FOMixSEC31BS3_Tryp_pepSECFr16.49702.49702.4.0.dta	4	AYILNLVKQIK(8)-KTGCNVLLIQK(1)	Cross-Linked	BS3	Carbamidomethyl[C](18)	1.48e-07	0.0207	sp|P50991|TCPD_HUMAN (288)-sp|P50991|TCPD_HUMAN (292)/	Intra-Protein	Mendez_et_al_2019_fr16_trypsin					50
B170323_16_Lumos_ML_IN_205_FOMixSEC31BS3_Tryp_pepSECFr18.54883.54883.3.0.dta	3	AYILNLVKQIK(8)-KTGCNVLLIQK(1)	Cross-Linked	BS3	Carbamidomethyl[C](18)	1.79e-07	1.96e-10	sp|P50991|TCPD_HUMAN (288)-sp|P50991|TCPD_HUMAN (292)/	Intra-Protein	Mendez_et_al_2019_fr18_trypsin					50
B170416_06_Lumos_ML_IN_205_FOMixSEC30BS3_TrypAspN_pepSECFr16.35594.35594.4.0.dta	4	AYILNLVKQIK(8)-KTGCNVLLIQK(1)	Cross-Linked	BS3	Carbamidomethyl[C](18)	2.91e-07	0.00863	sp|P50991|TCPD_HUMAN (288)-sp|P50991|TCPD_HUMAN (292)/	Intra-Protein	Mendez_et_al_2019_fr16_TrypAspN					50
2020_03_15_06_DSS_CCT_IP_p4.23211.23211.4.0.dta	4	AYILNLVKQIK(8)-KTGCNVLLIQK(1)	Cross-Linked	DSS	Carbamidomethyl[C](18)	3.74e-07	8.66e-05	sp|P50991|TCPD_HUMAN (288)-sp|P50991|TCPD_HUMAN (292)/	Intra-Protein	Zamel_et_al_2021_CCT_IP					50
B170323_14_Lumos_ML_IN_205_FOMixSEC31BS3_Tryp_pepSECFr16.49698.49698.4.1.dta	4	AYILNLVKQIK(8)-KTGCNVLLIQK(1)	Cross-Linked	BS3	Carbamidomethyl[C](18)	6.64e-07	0.0398	sp|P50991|TCPD_HUMAN (288)-sp|P50991|TCPD_HUMAN (292)/	Intra-Protein	Mendez_et_al_2019_fr16_trypsin					50
B170323_15_Lumos_ML_IN_205_FOMixSEC31BS3_Tryp_pepSECFr17.58923.58923.3.0.dta	3	AYILNLVKQIK(8)-KTGCNVLLIQK(1)	Cross-Linked	BS3	Carbamidomethyl[C](18)	6.94e-07	0.000817	sp|P50991|TCPD_HUMAN (288)-sp|P50991|TCPD_HUMAN (292)/	Intra-Protein	Mendez_et_al_2019_fr17_trypsin					50
B170323_11_Lumos_ML_IN_205_FOMixSEC30BS3_Tryp_pepSECFr17.59216.59216.4.0.dta	4	AYILNLVKQIK(8)-KTGCNVLLIQK(1)	Cross-Linked	BS3	Carbamidomethyl[C](18)	1.47e-06	5.8e-06	sp|P50991|TCPD_HUMAN (288)-sp|P50991|TCPD_HUMAN (292)/	Intra-Protein	Mendez_et_al_2019_fr17_trypsin					50
B170418_06_Lumos_ML_IN_205_FOMixSEC31BS3_TrypAspN_pepSECFr16.35162.35162.4.0.dta	4	AYILNLVKQIK(8)-KTGCNVLLIQK(1)	Cross-Linked	BS3	Carbamidomethyl[C](18)	3.86e-06	0.000152	sp|P50991|TCPD_HUMAN (288)-sp|P50991|TCPD_HUMAN (292)/	Intra-Protein	Mendez_et_al_2019_fr16_TrypAspN					50
B170418_12_Lumos_ML_IN_205_FOMixSEC32BS3_TrypGluC_pepSECFr17.48695.48695.4.0.dta	4	AYILNLVKQIK(8)-KTGCNVLLIQK(1)	Cross-Linked	BS3	Carbamidomethyl[C](18)	6.58e-06	0.0119	sp|P50991|TCPD_HUMAN (288)-sp|P50991|TCPD_HUMAN (292)/	Intra-Protein	Mendez_et_al_2019_fr17_TrypGluC					50
B170323_15_Lumos_ML_IN_205_FOMixSEC31BS3_Tryp_pepSECFr17.58962.58962.4.0.dta	4	AYILNLVKQIK(8)-KTGCNVLLIQK(1)	Cross-Linked	BS3	Carbamidomethyl[C](18)	8.11e-06	4.16e-07	sp|P50991|TCPD_HUMAN (288)-sp|P50991|TCPD_HUMAN (292)/	Intra-Protein	Mendez_et_al_2019_fr17_trypsin					50
B170418_20_Lumos_ML_IN_205_FOMixSEC32BS3_TrypAspN_pepSECFr17.50372.50372.3.0.dta	3	AYILNLVKQIK(8)-KTGCNVLLIQK(1)	Cross-Linked	BS3	Carbamidomethyl[C](18)	8.85e-06	0.707	sp|P50991|TCPD_HUMAN (288)-sp|P50991|TCPD_HUMAN (292)/	Intra-Protein	Mendez_et_al_2019_fr17_TrypAspN					50
B170323_18_Lumos_ML_IN_205_FOMixSEC32BS3_Tryp_pepSECFr16.52227.52227.3.0.dta	3	AYILNLVKQIK(8)-KTGCNVLLIQK(1)	Cross-Linked	BS3	Carbamidomethyl[C](18)	1.27e-05	0.0602	sp|P50991|TCPD_HUMAN (288)-sp|P50991|TCPD_HUMAN (292)/	Intra-Protein	Mendez_et_al_2019_fr16_trypsin					50
B170418_06_Lumos_ML_IN_205_FOMixSEC31BS3_TrypAspN_pepSECFr16.35206.35206.3.0.dta	3	AYILNLVKQIK(8)-KTGCNVLLIQK(1)	Cross-Linked	BS3	Carbamidomethyl[C](18)	2.48e-05	0.00113	sp|P50991|TCPD_HUMAN (288)-sp|P50991|TCPD_HUMAN (292)/	Intra-Protein	Mendez_et_al_2019_fr16_TrypAspN					50
B170323_19_Lumos_ML_IN_205_FOMixSEC32BS3_Tryp_pepSECFr17.57540.57540.4.0.dta	4	AYILNLVKQIK(8)-KTGCNVLLIQK(1)	Cross-Linked	BS3	Carbamidomethyl[C](18)	2.5e-05	2.25e-07	sp|P50991|TCPD_HUMAN (288)-sp|P50991|TCPD_HUMAN (292)/	Intra-Protein	Mendez_et_al_2019_fr17_trypsin					50
B170418_08_Lumos_ML_IN_205_FOMixSEC31BS3_TrypAspN_pepSECFr18.47811.47811.3.0.dta	3	AYILNLVKQIK(8)-KTGCNVLLIQK(1)	Cross-Linked	BS3	Carbamidomethyl[C](18)	3.3e-05	0.00115	sp|P50991|TCPD_HUMAN (288)-sp|P50991|TCPD_HUMAN (292)/	Intra-Protein	Mendez_et_al_2019_fr18_TrypAspN					50
B170323_12_Lumos_ML_IN_205_FOMixSEC30BS3_Tryp_pepSECFr18.53670.53670.4.2.dta	4	AYILNLVKQIK(8)-KTGCNVLLIQK(1)	Cross-Linked	BS3	Carbamidomethyl[C](18)	5.73e-05	4.57e-08	sp|P50991|TCPD_HUMAN (288)-sp|P50991|TCPD_HUMAN (292)/	Intra-Protein	Mendez_et_al_2019_fr18_trypsin					50
B170416_12_Lumos_ML_IN_205_FOMixSEC31BS3_TrypGluC_pepSECFr17.36088.36088.4.1.dta	4	AYILNLVKQIK(8)-KTGCNVLLIQK(1)	Cross-Linked	BS3	Carbamidomethyl[C](18)	7.2e-05	0.0377	sp|P50991|TCPD_HUMAN (288)-sp|P50991|TCPD_HUMAN (292)/	Intra-Protein	Mendez_et_al_2019_fr17_TrypGluC					50
B170414_02_Lumos_ML_IN_205_FOMixSEC29BS3_TrypGluC_pepSECFr16.36372.36372.4.1.dta	4	AYILNLVKQIK(8)-KTGCNVLLIQK(1)	Cross-Linked	BS3	Carbamidomethyl[C](18)	0.000112	4.02e-09	sp|P50991|TCPD_HUMAN (288)-sp|P50991|TCPD_HUMAN (292)/	Intra-Protein	Mendez_et_al_2019_fr16_TrypGluC					50
B170414_10_Lumos_ML_IN_205_FOMixSEC29BS3_TrypAspN_pepSECFr16.38026.38026.4.0.dta	4	AYILNLVKQIK(8)-KTGCNVLLIQK(1)	Cross-Linked	BS3	Carbamidomethyl[C](18)	0.000214	0.000113	sp|P50991|TCPD_HUMAN (288)-sp|P50991|TCPD_HUMAN (292)/	Intra-Protein	Mendez_et_al_2019_fr16_TrypAspN					50
B170416_11_Lumos_ML_IN_205_FOMixSEC31BS3_TrypGluC_pepSECFr16.48498.48498.4.0.dta	4	AYILNLVKQIK(8)-KTGCNVLLIQK(1)	Cross-Linked	BS3	Carbamidomethyl[C](18)	0.000257	0.00205	sp|P50991|TCPD_HUMAN (288)-sp|P50991|TCPD_HUMAN (292)/	Intra-Protein	Mendez_et_al_2019_fr16_TrypGluC					50
B170418_08_Lumos_ML_IN_205_FOMixSEC31BS3_TrypAspN_pepSECFr18.47800.47800.4.0.dta	4	AYILNLVKQIK(8)-KTGCNVLLIQK(1)	Cross-Linked	BS3	Carbamidomethyl[C](18)	0.000322	8.1e-05	sp|P50991|TCPD_HUMAN (288)-sp|P50991|TCPD_HUMAN (292)/	Intra-Protein	Mendez_et_al_2019_fr18_TrypAspN					50
B170323_12_Lumos_ML_IN_205_FOMixSEC30BS3_Tryp_pepSECFr18.53542.53542.3.0.dta	3	AYILNLVKQIK(8)-KTGCNVLLIQK(1)	Cross-Linked	BS3	Carbamidomethyl[C](18)	0.000347	0.00293	sp|P50991|TCPD_HUMAN (288)-sp|P50991|TCPD_HUMAN (292)/	Intra-Protein	Mendez_et_al_2019_fr18_trypsin					50
B170323_08_Lumos_ML_IN_205_FOMixSEC29BS3_Tryp_pepSECFr18.51041.51041.4.1.dta	4	AYILNLVKQIK(8)-KTGCNVLLIQK(1)	Cross-Linked	BS3	Carbamidomethyl[C](18)	0.000477	0.0489	sp|P50991|TCPD_HUMAN (288)-sp|P50991|TCPD_HUMAN (292)/	Intra-Protein	Mendez_et_al_2019_fr18_trypsin					50
B170323_14_Lumos_ML_IN_205_FOMixSEC31BS3_Tryp_pepSECFr16.49739.49739.3.0.dta	3	AYILNLVKQIK(8)-KTGCNVLLIQK(1)	Cross-Linked	BS3	Carbamidomethyl[C](18)	0.000553	0.433	sp|P50991|TCPD_HUMAN (288)-sp|P50991|TCPD_HUMAN (292)/	Intra-Protein	Mendez_et_al_2019_fr16_trypsin					50
B170418_12_Lumos_ML_IN_205_FOMixSEC32BS3_TrypGluC_pepSECFr17.48699.48699.3.0.dta	3	AYILNLVKQIK(8)-KTGCNVLLIQK(1)	Cross-Linked	BS3	Carbamidomethyl[C](18)	0.000686	0.2	sp|P50991|TCPD_HUMAN (288)-sp|P50991|TCPD_HUMAN (292)/	Intra-Protein	Mendez_et_al_2019_fr17_TrypGluC					50
B170414_15_Lumos_ML_IN_205_FOMixSEC30BS3_TrypGluC_pepSECFr16.34755.34755.4.0.dta	4	AYILNLVKQIK(8)-KTGCNVLLIQK(1)	Cross-Linked	BS3	Carbamidomethyl[C](18)	0.00146	4.4e-05	sp|P50991|TCPD_HUMAN (288)-sp|P50991|TCPD_HUMAN (292)/	Intra-Protein	Mendez_et_al_2019_fr16_TrypGluC					50
B170418_20_Lumos_ML_IN_205_FOMixSEC32BS3_TrypAspN_pepSECFr17.50337.50337.3.0.dta	3	AYILNLVKQIK(8)-KTGCNVLLIQK(1)	Cross-Linked	BS3	Carbamidomethyl[C](18)	0.00369	0.746	sp|P50991|TCPD_HUMAN (288)-sp|P50991|TCPD_HUMAN (292)/	Intra-Protein	Mendez_et_al_2019_fr17_TrypAspN					50
B170414_17_Lumos_ML_IN_205_FOMixSEC30BS3_TrypGluC_pepSECFr18.48812.48812.4.1.dta	4	AYILNLVKQIK(8)-KTGCNVLLIQK(1)	Cross-Linked	BS3	Carbamidomethyl[C](18)	0.00496	0.00125	sp|P50991|TCPD_HUMAN (288)-sp|P50991|TCPD_HUMAN (292)/	Intra-Protein	Mendez_et_al_2019_fr18_TrypGluC					50
B170414_16_Lumos_ML_IN_205_FOMixSEC30BS3_TrypGluC_pepSECFr17.46334.46334.4.0.dta	4	AYILNLVKQIK(8)-KTGCNVLLIQK(1)	Cross-Linked	BS3	Carbamidomethyl[C](18)	0.00534	4.23e-06	sp|P50991|TCPD_HUMAN (288)-sp|P50991|TCPD_HUMAN (292)/	Intra-Protein	Mendez_et_al_2019_fr17_TrypGluC					50
B170414_12_Lumos_ML_IN_205_FOMixSEC29BS3_TrypAspN_pepSECFr18.43564.43564.4.0.dta	4	AYILNLVKQIK(8)-KTGCNVLLIQK(1)	Cross-Linked	BS3	Carbamidomethyl[C](18)	0.00888	0.0101	sp|P50991|TCPD_HUMAN (288)-sp|P50991|TCPD_HUMAN (292)/	Intra-Protein	Mendez_et_al_2019_fr18_TrypAspN					50
B170323_08_Lumos_ML_IN_205_FOMixSEC29BS3_Tryp_pepSECFr18.51009.51009.3.1.dta	3	AYILNLVKQIK(8)-KTGCNVLLIQK(1)	Cross-Linked	BS3	Carbamidomethyl[C](18)	0.0116	0.268	sp|P50991|TCPD_HUMAN (288)-sp|P50991|TCPD_HUMAN (292)/	Intra-Protein	Mendez_et_al_2019_fr18_trypsin					50
B170323_10_Lumos_ML_IN_205_FOMixSEC30BS3_Tryp_pepSECFr16.51471.51471.4.1.dta	4	AYILNLVKQIK(8)-KTGCNVLLIQK(1)	Cross-Linked	BS3	Carbamidomethyl[C](18)	0.0197	0.0506	sp|P50991|TCPD_HUMAN (288)-sp|P50991|TCPD_HUMAN (292)/	Intra-Protein	Mendez_et_al_2019_fr16_trypsin					50
B170416_12_Lumos_ML_IN_205_FOMixSEC31BS3_TrypGluC_pepSECFr17.36120.36120.3.0.dta	3	AYILNLVKQIK(8)-KTGCNVLLIQK(1)	Cross-Linked	BS3	Carbamidomethyl[C](18)	0.0198	0.0106	sp|P50991|TCPD_HUMAN (288)-sp|P50991|TCPD_HUMAN (292)/	Intra-Protein	Mendez_et_al_2019_fr17_TrypGluC					50
B170416_06_Lumos_ML_IN_205_FOMixSEC30BS3_TrypAspN_pepSECFr16.35614.35614.3.0.dta	3	AYILNLVKQIK(8)-KTGCNVLLIQK(1)	Cross-Linked	BS3	Carbamidomethyl[C](18)	0.0379	0.0157	sp|P50991|TCPD_HUMAN (288)-sp|P50991|TCPD_HUMAN (292)/	Intra-Protein	Mendez_et_al_2019_fr16_TrypAspN					50
B170418_07_Lumos_ML_IN_205_FOMixSEC31BS3_TrypAspN_pepSECFr17.45746.45746.3.1.dta	3	AYILNLVKQIK(8)-KTGCNVLLIQK(1)	Cross-Linked	BS3	Carbamidomethyl[C](18)	0.0686	0.251	sp|P50991|TCPD_HUMAN (288)-sp|P50991|TCPD_HUMAN (292)/	Intra-Protein	Mendez_et_al_2019_fr17_TrypAspN					50
B170416_11_Lumos_ML_IN_205_FOMixSEC31BS3_TrypGluC_pepSECFr16.48533.48533.3.0.dta	3	AYILNLVKQIK(8)-KTGCNVLLIQK(1)	Cross-Linked	BS3	Carbamidomethyl[C](18)	0.0968	0.0788	sp|P50991|TCPD_HUMAN (288)-sp|P50991|TCPD_HUMAN (292)/	Intra-Protein	Mendez_et_al_2019_fr16_TrypGluC					50
B170414_15_Lumos_ML_IN_205_FOMixSEC30BS3_TrypGluC_pepSECFr16.34797.34797.3.0.dta	3	AYILNLVKQIK(8)-KTGCNVLLIQK(1)	Cross-Linked	BS3	Carbamidomethyl[C](18)	0.146	0.0151	sp|P50991|TCPD_HUMAN (288)-sp|P50991|TCPD_HUMAN (292)/	Intra-Protein	Mendez_et_al_2019_fr16_TrypGluC					50
B170416_08_Lumos_ML_IN_205_FOMixSEC30BS3_TrypAspN_pepSECFr18.45931.45931.3.3.dta	3	AYILNLVKQIK(8)-KTGCNVLLIQK(1)	Cross-Linked	BS3	Carbamidomethyl[C](18)	0.285	0.00498	sp|P50991|TCPD_HUMAN (288)-sp|P50991|TCPD_HUMAN (292)/	Intra-Protein	Mendez_et_al_2019_fr18_TrypAspN					50
B170414_04_Lumos_ML_IN_205_FOMixSEC29BS3_TrypGluC_pepSECFr18.47988.47988.4.2.dta	4	AYILNLVKQIK(8)-KTGCNVLLIQK(1)	Cross-Linked	BS3	Carbamidomethyl[C](18)	0.411	0.0939	sp|P50991|TCPD_HUMAN (288)-sp|P50991|TCPD_HUMAN (292)/	Intra-Protein	Mendez_et_al_2019_fr18_TrypGluC					50
2020_02_06_13_DSS_CCT_IP.15230.15230.3.0.dta	3	AYILNLVKQIK(8)-KTGCNVLLIQK(1)	Cross-Linked	DSS	Carbamidomethyl[C](18)	1	0.104	sp|P50991|TCPD_HUMAN (288)-sp|P50991|TCPD_HUMAN (292)/	Intra-Protein	Zamel_et_al_2021_CCT_IP					50
B170416_11_Lumos_ML_IN_205_FOMixSEC31BS3_TrypGluC_pepSECFr16.53176.53176.4.1.dta	4	AYILNLVKQIK(8)-LALHFLNKMK(8)	Cross-Linked	BS3	null	1.36e-06	0.00679	sp|P50991|TCPD_HUMAN (288)-sp|P50991|TCPD_HUMAN (319)/	Intra-Protein	Mendez_et_al_2019_fr16_TrypGluC					26
B170416_11_Lumos_ML_IN_205_FOMixSEC31BS3_TrypGluC_pepSECFr16.53309.53309.4.0.dta	4	AYILNLVKQIK(8)-LALHFLNKMK(8)	Cross-Linked	BS3	null	4.01e-06	0.022	sp|P50991|TCPD_HUMAN (288)-sp|P50991|TCPD_HUMAN (319)/	Intra-Protein	Mendez_et_al_2019_fr16_TrypGluC					26
B170416_11_Lumos_ML_IN_205_FOMixSEC31BS3_TrypGluC_pepSECFr16.49589.49589.5.0.dta	5	AYILNLVKQIK(8)-LALHFLNKMK(8)	Cross-Linked	BS3	Oxidation[M](23)	5.77e-06	0.00238	sp|P50991|TCPD_HUMAN (288)-sp|P50991|TCPD_HUMAN (319)/	Intra-Protein	Mendez_et_al_2019_fr16_TrypGluC					26
B170416_12_Lumos_ML_IN_205_FOMixSEC31BS3_TrypGluC_pepSECFr17.37364.37364.4.0.dta	4	AYILNLVKQIK(8)-LALHFLNKMK(8)	Cross-Linked	BS3	Oxidation[M](23)	0.000398	0.0191	sp|P50991|TCPD_HUMAN (288)-sp|P50991|TCPD_HUMAN (319)/	Intra-Protein	Mendez_et_al_2019_fr17_TrypGluC					26
B170416_11_Lumos_ML_IN_205_FOMixSEC31BS3_TrypGluC_pepSECFr16.53281.53281.5.0.dta	5	AYILNLVKQIK(8)-LALHFLNKMK(8)	Cross-Linked	BS3	null	0.000416	0.0239	sp|P50991|TCPD_HUMAN (288)-sp|P50991|TCPD_HUMAN (319)/	Intra-Protein	Mendez_et_al_2019_fr16_TrypGluC					26
B170416_12_Lumos_ML_IN_205_FOMixSEC31BS3_TrypGluC_pepSECFr17.37395.37395.4.0.dta	4	AYILNLVKQIK(8)-LALHFLNKMK(8)	Cross-Linked	BS3	Oxidation[M](23)	0.000432	0.0752	sp|P50991|TCPD_HUMAN (288)-sp|P50991|TCPD_HUMAN (319)/	Intra-Protein	Mendez_et_al_2019_fr17_TrypGluC					26
B170416_11_Lumos_ML_IN_205_FOMixSEC31BS3_TrypGluC_pepSECFr16.53190.53190.5.0.dta	5	AYILNLVKQIK(8)-LALHFLNKMK(8)	Cross-Linked	BS3	null	0.000592	0.0526	sp|P50991|TCPD_HUMAN (288)-sp|P50991|TCPD_HUMAN (319)/	Intra-Protein	Mendez_et_al_2019_fr16_TrypGluC					26
B170416_12_Lumos_ML_IN_205_FOMixSEC31BS3_TrypGluC_pepSECFr17.40735.40735.4.0.dta	4	AYILNLVKQIK(8)-LALHFLNKMK(8)	Cross-Linked	BS3	null	0.000785	0.018	sp|P50991|TCPD_HUMAN (288)-sp|P50991|TCPD_HUMAN (319)/	Intra-Protein	Mendez_et_al_2019_fr17_TrypGluC					26
B170416_11_Lumos_ML_IN_205_FOMixSEC31BS3_TrypGluC_pepSECFr16.49641.49641.4.1.dta	4	AYILNLVKQIK(8)-LALHFLNKMK(8)	Cross-Linked	BS3	Oxidation[M](23)	0.000832	0.0725	sp|P50991|TCPD_HUMAN (288)-sp|P50991|TCPD_HUMAN (319)/	Intra-Protein	Mendez_et_al_2019_fr16_TrypGluC					26
B170416_11_Lumos_ML_IN_205_FOMixSEC31BS3_TrypGluC_pepSECFr16.49606.49606.5.1.dta	5	AYILNLVKQIK(8)-LALHFLNKMK(8)	Cross-Linked	BS3	Oxidation[M](23)	0.00193	0.00818	sp|P50991|TCPD_HUMAN (288)-sp|P50991|TCPD_HUMAN (319)/	Intra-Protein	Mendez_et_al_2019_fr16_TrypGluC					26
B170416_12_Lumos_ML_IN_205_FOMixSEC31BS3_TrypGluC_pepSECFr17.40669.40669.5.0.dta	5	AYILNLVKQIK(8)-LALHFLNKMK(8)	Cross-Linked	BS3	null	0.0022	0.17	sp|P50991|TCPD_HUMAN (288)-sp|P50991|TCPD_HUMAN (319)/	Intra-Protein	Mendez_et_al_2019_fr17_TrypGluC					26
B170416_11_Lumos_ML_IN_205_FOMixSEC31BS3_TrypGluC_pepSECFr16.53186.53186.5.0.dta	5	AYILNLVKQIK(8)-LALHFLNKMK(8)	Cross-Linked	BS3	null	0.0044	0.0252	sp|P50991|TCPD_HUMAN (288)-sp|P50991|TCPD_HUMAN (319)/	Intra-Protein	Mendez_et_al_2019_fr16_TrypGluC					26
B170414_02_Lumos_ML_IN_205_FOMixSEC29BS3_TrypGluC_pepSECFr16.37630.37630.5.0.dta	5	AYILNLVKQIK(8)-LALHFLNKMK(8)	Cross-Linked	BS3	Oxidation[M](23)	0.0114	0.000251	sp|P50991|TCPD_HUMAN (288)-sp|P50991|TCPD_HUMAN (319)/	Intra-Protein	Mendez_et_al_2019_fr16_TrypGluC					26
B170416_11_Lumos_ML_IN_205_FOMixSEC31BS3_TrypGluC_pepSECFr16.49596.49596.4.1.dta	4	AYILNLVKQIK(8)-LALHFLNKMK(8)	Cross-Linked	BS3	Oxidation[M](23)	0.0196	0.294	sp|P50991|TCPD_HUMAN (288)-sp|P50991|TCPD_HUMAN (319)/	Intra-Protein	Mendez_et_al_2019_fr16_TrypGluC					26
B170416_11_Lumos_ML_IN_205_FOMixSEC31BS3_TrypGluC_pepSECFr16.53161.53161.4.0.dta	4	AYILNLVKQIK(8)-LALHFLNKMK(8)	Cross-Linked	BS3	null	0.0412	0.0115	sp|P50991|TCPD_HUMAN (288)-sp|P50991|TCPD_HUMAN (319)/	Intra-Protein	Mendez_et_al_2019_fr16_TrypGluC					26
B170414_03_Lumos_ML_IN_205_FOMixSEC29BS3_TrypGluC_pepSECFr17.52446.52446.5.0.dta	5	AYILNLVKQIK(8)-LALHFLNKMK(8)	Cross-Linked	BS3	null	0.192	0.21	sp|P50991|TCPD_HUMAN (288)-sp|P50991|TCPD_HUMAN (319)/	Intra-Protein	Mendez_et_al_2019_fr17_TrypGluC					26
2020_03_15_06_DSS_CCT_IP_p4.23679.23679.4.1.dta	4	AYILNLVKQIK(8)-MKIMVIK(2)	Cross-Linked	DSS	null	1.94e-09	0.00155	sp|P50991|TCPD_HUMAN (288)-sp|P50991|TCPD_HUMAN (321)/	Intra-Protein	Zamel_et_al_2021_CCT_IP					1
B170416_07_Lumos_ML_IN_205_FOMixSEC30BS3_TrypAspN_pepSECFr17.42341.42341.5.1.dta	5	AYILNLVKQIKK(11)-DLALHFLNKMK(9)	Cross-Linked	BS3	Oxidation[M](25)	1	0.217	sp|P50991|TCPD_HUMAN (291)-sp|P50991|TCPD_HUMAN (319)/	Intra-Protein	Mendez_et_al_2019_fr17_TrypAspN					1
B170416_07_Lumos_ML_IN_205_FOMixSEC30BS3_TrypAspN_pepSECFr17.42435.42435.4.0.dta	4	AYILNLVKQIKK(8)-DLALHFLNKMK(9)	Cross-Linked	BS3	Oxidation[M](25)	0.00635	0.0106	sp|P50991|TCPD_HUMAN (288)-sp|P50991|TCPD_HUMAN (319)/	Intra-Protein	Mendez_et_al_2019_fr17_TrypAspN					26
B170416_06_Lumos_ML_IN_205_FOMixSEC30BS3_TrypAspN_pepSECFr16.40426.40426.4.0.dta	4	AYILNLVKQIKK(8)-DLALHFLNKMK(9)	Cross-Linked	BS3	null	0.00751	0.0212	sp|P50991|TCPD_HUMAN (288)-sp|P50991|TCPD_HUMAN (319)/	Intra-Protein	Mendez_et_al_2019_fr16_TrypAspN					26
B170416_07_Lumos_ML_IN_205_FOMixSEC30BS3_TrypAspN_pepSECFr17.42384.42384.5.0.dta	5	AYILNLVKQIKK(8)-DLALHFLNKMK(9)	Cross-Linked	BS3	Oxidation[M](25)	0.00836	0.0553	sp|P50991|TCPD_HUMAN (288)-sp|P50991|TCPD_HUMAN (319)/	Intra-Protein	Mendez_et_al_2019_fr17_TrypAspN					26
B170416_06_Lumos_ML_IN_205_FOMixSEC30BS3_TrypAspN_pepSECFr16.36193.36193.4.0.dta	4	AYILNLVKQIKK(8)-DLALHFLNKMK(9)	Cross-Linked	BS3	Oxidation[M](25)	0.0163	0.0165	sp|P50991|TCPD_HUMAN (288)-sp|P50991|TCPD_HUMAN (319)/	Intra-Protein	Mendez_et_al_2019_fr16_TrypAspN					26
B170416_06_Lumos_ML_IN_205_FOMixSEC30BS3_TrypAspN_pepSECFr16.36403.36403.5.0.dta	5	AYILNLVKQIKK(8)-DLALHFLNKMK(9)	Cross-Linked	BS3	Oxidation[M](25)	0.0203	0.0124	sp|P50991|TCPD_HUMAN (288)-sp|P50991|TCPD_HUMAN (319)/	Intra-Protein	Mendez_et_al_2019_fr16_TrypAspN					26
B170416_06_Lumos_ML_IN_205_FOMixSEC30BS3_TrypAspN_pepSECFr16.40328.40328.5.0.dta	5	AYILNLVKQIKK(8)-DLALHFLNKMK(9)	Cross-Linked	BS3	null	0.0405	0.0885	sp|P50991|TCPD_HUMAN (288)-sp|P50991|TCPD_HUMAN (319)/	Intra-Protein	Mendez_et_al_2019_fr16_TrypAspN					26
B170416_06_Lumos_ML_IN_205_FOMixSEC30BS3_TrypAspN_pepSECFr16.36177.36177.4.0.dta	4	AYILNLVKQIKK(8)-DLALHFLNKMK(9)	Cross-Linked	BS3	Oxidation[M](25)	0.0702	0.0027	sp|P50991|TCPD_HUMAN (288)-sp|P50991|TCPD_HUMAN (319)/	Intra-Protein	Mendez_et_al_2019_fr16_TrypAspN					26
B170416_06_Lumos_ML_IN_205_FOMixSEC30BS3_TrypAspN_pepSECFr16.40458.40458.5.0.dta	5	AYILNLVKQIKK(8)-DLALHFLNKMK(9)	Cross-Linked	BS3	null	0.109	0.0256	sp|P50991|TCPD_HUMAN (288)-sp|P50991|TCPD_HUMAN (319)/	Intra-Protein	Mendez_et_al_2019_fr16_TrypAspN					26
B170416_06_Lumos_ML_IN_205_FOMixSEC30BS3_TrypAspN_pepSECFr16.36162.36162.5.0.dta	5	AYILNLVKQIKK(8)-DLALHFLNKMK(9)	Cross-Linked	BS3	Oxidation[M](25)	0.414	0.0842	sp|P50991|TCPD_HUMAN (288)-sp|P50991|TCPD_HUMAN (319)/	Intra-Protein	Mendez_et_al_2019_fr16_TrypAspN					26
B170416_06_Lumos_ML_IN_205_FOMixSEC30BS3_TrypAspN_pepSECFr16.40366.40366.4.0.dta	4	AYILNLVKQIKK(8)-DLALHFLNKMK(9)	Cross-Linked	BS3	null	1	0.121	sp|P50991|TCPD_HUMAN (288)-sp|P50991|TCPD_HUMAN (319)/	Intra-Protein	Mendez_et_al_2019_fr16_TrypAspN					26
B170414_12_Lumos_ML_IN_205_FOMixSEC29BS3_TrypAspN_pepSECFr18.40553.40553.4.0.dta	4	ANEVISKLYAVHQEGNK(7)-DLVAKLR(5)	Cross-Linked	BS3	null	0.000402	0.0221	sp|P50990|TCPQ_HUMAN (466)-sp|P17987|TCPA_HUMAN (466)/	Inter-Protein	Mendez_et_al_2019_fr18_TrypAspN	TRiC-TRiC Figure	TT2	23.3		87
B170418_07_Lumos_ML_IN_205_FOMixSEC31BS3_TrypAspN_pepSECFr17.40638.40638.4.1.dta	4	ANEVISKLYAVHQEGNK(7)-DLVAKLR(5)	Cross-Linked	BS3	null	0.000594	0.564	sp|P50990|TCPQ_HUMAN (466)-sp|P17987|TCPA_HUMAN (466)/	Inter-Protein	Mendez_et_al_2019_fr17_TrypAspN	TRiC-TRiC Figure	TT2	23.3		87
B170418_07_Lumos_ML_IN_205_FOMixSEC31BS3_TrypAspN_pepSECFr17.40386.40386.4.0.dta	4	ANEVISKLYAVHQEGNK(7)-DLVAKLR(5)	Cross-Linked	BS3	null	0.000689	0.242	sp|P50990|TCPQ_HUMAN (466)-sp|P17987|TCPA_HUMAN (466)/	Inter-Protein	Mendez_et_al_2019_fr17_TrypAspN	TRiC-TRiC Figure	TT2	23.3		87
B170323_18_Lumos_ML_IN_205_FOMixSEC32BS3_Tryp_pepSECFr16.60329.60329.5.0.dta	5	CDVDIRKDLYANTVLSGGTTMYPGIADR(7)-EITALAPSTMKIK(11)	Cross-Linked	BS3	Carbamidomethyl[C](1)	0.000411	0.0105	sp|P60709|ACTB_HUMAN (291)-sp|P68032|ACTC_HUMAN (328)/sp|P60709|ACTB_HUMAN (291)-sp|P62736|ACTA_HUMAN (328)/sp|P60709|ACTB_HUMAN (291)-sp|P68133|ACTS_HUMAN (328)/sp|P60709|ACTB_HUMAN (291)-sp|P63267|ACTH_HUMAN (327)/sp|P60709|ACTB_HUMAN (291)-sp|P60709|ACTB_HUMAN (326)/sp|P60709|ACTB_HUMAN (291)-sp|P63261|ACTG_HUMAN (326)/sp|P63261|ACTG_HUMAN (291)-sp|P68032|ACTC_HUMAN (328)/sp|P63261|ACTG_HUMAN …	Intra-Protein	Mendez_et_al_2019_fr16_trypsin					#VALUE!
B170323_18_Lumos_ML_IN_205_FOMixSEC32BS3_Tryp_pepSECFr16.60345.60345.4.2.dta	4	CDVDIRKDLYANTVLSGGTTMYPGIADR(7)-EITALAPSTMKIK(11)	Cross-Linked	BS3	Carbamidomethyl[C](1)	0.000498	0.102	sp|P60709|ACTB_HUMAN (291)-sp|P68032|ACTC_HUMAN (328)/sp|P60709|ACTB_HUMAN (291)-sp|P62736|ACTA_HUMAN (328)/sp|P60709|ACTB_HUMAN (291)-sp|P68133|ACTS_HUMAN (328)/sp|P60709|ACTB_HUMAN (291)-sp|P63267|ACTH_HUMAN (327)/sp|P60709|ACTB_HUMAN (291)-sp|P60709|ACTB_HUMAN (326)/sp|P60709|ACTB_HUMAN (291)-sp|P63261|ACTG_HUMAN (326)/sp|P63261|ACTG_HUMAN (291)-sp|P68032|ACTC_HUMAN (328)/sp|P63261|ACTG_HUMAN …	Intra-Protein	Mendez_et_al_2019_fr16_trypsin					#VALUE!
B170418_06_Lumos_ML_IN_205_FOMixSEC31BS3_TrypAspN_pepSECFr16.30314.30314.4.0.dta	4	ANEVISKLYAVHQEGNK(7)-DLVAKLR(5)	Cross-Linked	BS3	null	0.000911	0.00592	sp|P50990|TCPQ_HUMAN (466)-sp|P17987|TCPA_HUMAN (466)/	Inter-Protein	Mendez_et_al_2019_fr16_TrypAspN	TRiC-TRiC Figure	TT2	23.3		87
B170416_07_Lumos_ML_IN_205_FOMixSEC30BS3_TrypAspN_pepSECFr17.38745.38745.3.1.dta	3	DAKIAILTCPFEPPK(3)-VEGKVGGR(4)	Cross-Linked	BS3	Carbamidomethyl[C](9)	1	0.762	sp|P48643|TCPE_HUMAN (247)-sp|P48643|TCPE_HUMAN (214)/	Intra-Protein	Mendez_et_al_2019_fr17_TrypAspN					1
B170418_06_Lumos_ML_IN_205_FOMixSEC31BS3_TrypAspN_pepSECFr16.33927.33927.5.0.dta	5	DAKIAILTCPFEPPKPK(3)-MLVIEQCKNSR(8)	Cross-Linked	BS3	Carbamidomethyl[C](9);Carbamidomethyl[C](27)	2.24e-05	0.00536	sp|P48643|TCPE_HUMAN (247)-sp|P48643|TCPE_HUMAN (378)/	Intra-Protein	Mendez_et_al_2019_fr16_TrypAspN					21
B170418_06_Lumos_ML_IN_205_FOMixSEC31BS3_TrypAspN_pepSECFr16.33840.33840.5.0.dta	5	DAKIAILTCPFEPPKPK(3)-MLVIEQCKNSR(8)	Cross-Linked	BS3	Carbamidomethyl[C](9);Carbamidomethyl[C](27)	0.000112	3.46e-05	sp|P48643|TCPE_HUMAN (247)-sp|P48643|TCPE_HUMAN (378)/	Intra-Protein	Mendez_et_al_2019_fr16_TrypAspN					21
B170418_07_Lumos_ML_IN_205_FOMixSEC31BS3_TrypAspN_pepSECFr17.44382.44382.4.0.dta	4	DAKIAILTCPFEPPKPK(3)-MLVIEQCKNSR(8)	Cross-Linked	BS3	Carbamidomethyl[C](9);Carbamidomethyl[C](27)	0.000453	0.0237	sp|P48643|TCPE_HUMAN (247)-sp|P48643|TCPE_HUMAN (378)/	Intra-Protein	Mendez_et_al_2019_fr17_TrypAspN					21
B170418_07_Lumos_ML_IN_205_FOMixSEC31BS3_TrypAspN_pepSECFr17.44332.44332.4.3.dta	4	DAKIAILTCPFEPPKPK(3)-MLVIEQCKNSR(8)	Cross-Linked	BS3	Carbamidomethyl[C](9);Carbamidomethyl[C](27)	0.00575	0.0549	sp|P48643|TCPE_HUMAN (247)-sp|P48643|TCPE_HUMAN (378)/	Intra-Protein	Mendez_et_al_2019_fr17_TrypAspN					21
B170418_06_Lumos_ML_IN_205_FOMixSEC31BS3_TrypAspN_pepSECFr16.33841.33841.4.1.dta	4	DAKIAILTCPFEPPKPK(3)-MLVIEQCKNSR(8)	Cross-Linked	BS3	Carbamidomethyl[C](9);Carbamidomethyl[C](27)	0.0166	0.0188	sp|P48643|TCPE_HUMAN (247)-sp|P48643|TCPE_HUMAN (378)/	Intra-Protein	Mendez_et_al_2019_fr16_TrypAspN					21
B170418_06_Lumos_ML_IN_205_FOMixSEC31BS3_TrypAspN_pepSECFr16.31392.31392.4.1.dta	4	DAKIAILTCPFEPPKPK(3)-MLVIEQCKNSR(8)	Cross-Linked	BS3	Carbamidomethyl[C](9);Carbamidomethyl[C](27);Oxidation[M](21)	1	0.00265	sp|P48643|TCPE_HUMAN (247)-sp|P48643|TCPE_HUMAN (378)/	Intra-Protein	Mendez_et_al_2019_fr16_TrypAspN					21
B170418_07_Lumos_ML_IN_205_FOMixSEC31BS3_TrypAspN_pepSECFr17.44319.44319.5.0.dta	5	DAKIAILTCPFEPPKPK(3)-MLVIEQCKNSR(8)	Cross-Linked	BS3	Carbamidomethyl[C](9);Carbamidomethyl[C](27)	1	0.0294	sp|P48643|TCPE_HUMAN (247)-sp|P48643|TCPE_HUMAN (378)/	Intra-Protein	Mendez_et_al_2019_fr17_TrypAspN					21
B170416_06_Lumos_ML_IN_205_FOMixSEC30BS3_TrypAspN_pepSECFr16.16391.16391.4.2.dta	4	DALCVVKR(7)-DLVAKLR(5)	Cross-Linked	BS3	Carbamidomethyl[C](4)	1	0.209	sp|P17987|TCPA_HUMAN (400)-sp|P17987|TCPA_HUMAN (466)/	Intra-Protein	Mendez_et_al_2019_fr16_TrypAspN					1
B170418_06_Lumos_ML_IN_205_FOMixSEC31BS3_TrypAspN_pepSECFr16.30299.30299.4.0.dta	4	ANEVISKLYAVHQEGNK(7)-DLVAKLR(5)	Cross-Linked	BS3	null	0.00103	0.0199	sp|P50990|TCPQ_HUMAN (466)-sp|P17987|TCPA_HUMAN (466)/	Inter-Protein	Mendez_et_al_2019_fr16_TrypAspN	TRiC-TRiC Figure	TT2	23.3		87
B170416_07_Lumos_ML_IN_205_FOMixSEC30BS3_TrypAspN_pepSECFr17.37250.37250.3.0.dta	3	ANEVISKLYAVHQEGNK(7)-DLVAKLR(5)	Cross-Linked	BS3	null	0.00181	0.00398	sp|P50990|TCPQ_HUMAN (466)-sp|P17987|TCPA_HUMAN (466)/	Inter-Protein	Mendez_et_al_2019_fr17_TrypAspN	TRiC-TRiC Figure	TT2	23.3		87
B170416_08_Lumos_ML_IN_205_FOMixSEC30BS3_TrypAspN_pepSECFr18.41901.41901.4.0.dta	4	ANEVISKLYAVHQEGNK(7)-DLVAKLR(5)	Cross-Linked	BS3	null	0.00245	0.0242	sp|P50990|TCPQ_HUMAN (466)-sp|P17987|TCPA_HUMAN (466)/	Inter-Protein	Mendez_et_al_2019_fr18_TrypAspN	TRiC-TRiC Figure	TT2	23.3		87
B170416_07_Lumos_ML_IN_205_FOMixSEC30BS3_TrypAspN_pepSECFr17.37272.37272.3.0.dta	3	ANEVISKLYAVHQEGNK(7)-DLVAKLR(5)	Cross-Linked	BS3	null	0.00297	0.00294	sp|P50990|TCPQ_HUMAN (466)-sp|P17987|TCPA_HUMAN (466)/	Inter-Protein	Mendez_et_al_2019_fr17_TrypAspN	TRiC-TRiC Figure	TT2	23.3		87
B170416_07_Lumos_ML_IN_205_FOMixSEC30BS3_TrypAspN_pepSECFr17.37199.37199.4.0.dta	4	ANEVISKLYAVHQEGNK(7)-DLVAKLR(5)	Cross-Linked	BS3	null	0.00419	0.132	sp|P50990|TCPQ_HUMAN (466)-sp|P17987|TCPA_HUMAN (466)/	Inter-Protein	Mendez_et_al_2019_fr17_TrypAspN	TRiC-TRiC Figure	TT2	23.3		87
B170323_11_Lumos_ML_IN_205_FOMixSEC30BS3_Tryp_pepSECFr17.91986.91986.3.0.dta	3	DALSDLALHFLNKMK(13)-AYILNLVKQIK(8)	Cross-Linked	BS3	null	3.13e-13	6.83e-09	sp|P50991|TCPD_HUMAN (319)-sp|P50991|TCPD_HUMAN (288)/	Intra-Protein	Mendez_et_al_2019_fr17_trypsin					140
B170323_06_Lumos_ML_IN_205_FOMixSEC29BS3_Tryp_pepSECFr16.77540.77540.3.0.dta	3	DALSDLALHFLNKMK(13)-AYILNLVKQIK(8)	Cross-Linked	BS3	null	6.03e-13	5.38e-14	sp|P50991|TCPD_HUMAN (319)-sp|P50991|TCPD_HUMAN (288)/	Intra-Protein	Mendez_et_al_2019_fr16_trypsin					140
B170323_10_Lumos_ML_IN_205_FOMixSEC30BS3_Tryp_pepSECFr16.85247.85247.3.0.dta	3	DALSDLALHFLNKMK(13)-AYILNLVKQIK(8)	Cross-Linked	BS3	null	9.92e-13	2.59e-07	sp|P50991|TCPD_HUMAN (319)-sp|P50991|TCPD_HUMAN (288)/	Intra-Protein	Mendez_et_al_2019_fr16_trypsin					140
B170323_18_Lumos_ML_IN_205_FOMixSEC32BS3_Tryp_pepSECFr16.84472.84472.3.0.dta	3	DALSDLALHFLNKMK(13)-AYILNLVKQIK(8)	Cross-Linked	BS3	null	8.12e-11	0.0152	sp|P50991|TCPD_HUMAN (319)-sp|P50991|TCPD_HUMAN (288)/	Intra-Protein	Mendez_et_al_2019_fr16_trypsin					140
B170323_06_Lumos_ML_IN_205_FOMixSEC29BS3_Tryp_pepSECFr16.70635.70635.4.1.dta	4	DALSDLALHFLNKMK(13)-AYILNLVKQIK(8)	Cross-Linked	BS3	Oxidation[M](14)	1.31e-10	9.62e-06	sp|P50991|TCPD_HUMAN (319)-sp|P50991|TCPD_HUMAN (288)/	Intra-Protein	Mendez_et_al_2019_fr16_trypsin					140
B170323_10_Lumos_ML_IN_205_FOMixSEC30BS3_Tryp_pepSECFr16.85122.85122.3.0.dta	3	DALSDLALHFLNKMK(13)-AYILNLVKQIK(8)	Cross-Linked	BS3	null	2.1e-10	9.18e-07	sp|P50991|TCPD_HUMAN (319)-sp|P50991|TCPD_HUMAN (288)/	Intra-Protein	Mendez_et_al_2019_fr16_trypsin					140
B170323_07_Lumos_ML_IN_205_FOMixSEC29BS3_Tryp_pepSECFr17.90072.90072.4.0.dta	4	DALSDLALHFLNKMK(13)-AYILNLVKQIK(8)	Cross-Linked	BS3	null	3.65e-10	6.55e-06	sp|P50991|TCPD_HUMAN (319)-sp|P50991|TCPD_HUMAN (288)/	Intra-Protein	Mendez_et_al_2019_fr17_trypsin					140
B170323_06_Lumos_ML_IN_205_FOMixSEC29BS3_Tryp_pepSECFr16.77346.77346.4.0.dta	4	DALSDLALHFLNKMK(13)-AYILNLVKQIK(8)	Cross-Linked	BS3	null	1.99e-09	7.31e-07	sp|P50991|TCPD_HUMAN (319)-sp|P50991|TCPD_HUMAN (288)/	Intra-Protein	Mendez_et_al_2019_fr16_trypsin					140
B170323_10_Lumos_ML_IN_205_FOMixSEC30BS3_Tryp_pepSECFr16.78228.78228.4.3.dta	4	DALSDLALHFLNKMK(13)-AYILNLVKQIK(8)	Cross-Linked	BS3	Oxidation[M](14)	6.24e-09	0.0316	sp|P50991|TCPD_HUMAN (319)-sp|P50991|TCPD_HUMAN (288)/	Intra-Protein	Mendez_et_al_2019_fr16_trypsin					140
B170323_11_Lumos_ML_IN_205_FOMixSEC30BS3_Tryp_pepSECFr17.85033.85033.4.0.dta	4	DALSDLALHFLNKMK(13)-AYILNLVKQIK(8)	Cross-Linked	BS3	Oxidation[M](14)	9.23e-09	7.89e-05	sp|P50991|TCPD_HUMAN (319)-sp|P50991|TCPD_HUMAN (288)/	Intra-Protein	Mendez_et_al_2019_fr17_trypsin					140
B170323_14_Lumos_ML_IN_205_FOMixSEC31BS3_Tryp_pepSECFr16.75419.75419.4.0.dta	4	DALSDLALHFLNKMK(13)-AYILNLVKQIK(8)	Cross-Linked	BS3	Oxidation[M](14)	1.94e-08	0.00246	sp|P50991|TCPD_HUMAN (319)-sp|P50991|TCPD_HUMAN (288)/	Intra-Protein	Mendez_et_al_2019_fr16_trypsin					140
B170323_10_Lumos_ML_IN_205_FOMixSEC30BS3_Tryp_pepSECFr16.85070.85070.4.0.dta	4	DALSDLALHFLNKMK(13)-AYILNLVKQIK(8)	Cross-Linked	BS3	null	2.42e-08	0.0158	sp|P50991|TCPD_HUMAN (319)-sp|P50991|TCPD_HUMAN (288)/	Intra-Protein	Mendez_et_al_2019_fr16_trypsin					140
B170323_14_Lumos_ML_IN_205_FOMixSEC31BS3_Tryp_pepSECFr16.82241.82241.4.0.dta	4	DALSDLALHFLNKMK(13)-AYILNLVKQIK(8)	Cross-Linked	BS3	null	4.09e-08	0.0164	sp|P50991|TCPD_HUMAN (319)-sp|P50991|TCPD_HUMAN (288)/	Intra-Protein	Mendez_et_al_2019_fr16_trypsin					140
B170323_15_Lumos_ML_IN_205_FOMixSEC31BS3_Tryp_pepSECFr17.84402.84402.4.1.dta	4	DALSDLALHFLNKMK(13)-AYILNLVKQIK(8)	Cross-Linked	BS3	Oxidation[M](14)	1.16e-07	0.00303	sp|P50991|TCPD_HUMAN (319)-sp|P50991|TCPD_HUMAN (288)/	Intra-Protein	Mendez_et_al_2019_fr17_trypsin					140
B170323_15_Lumos_ML_IN_205_FOMixSEC31BS3_Tryp_pepSECFr17.84282.84282.4.0.dta	4	DALSDLALHFLNKMK(13)-AYILNLVKQIK(8)	Cross-Linked	BS3	Oxidation[M](14)	2.68e-07	0.000757	sp|P50991|TCPD_HUMAN (319)-sp|P50991|TCPD_HUMAN (288)/	Intra-Protein	Mendez_et_al_2019_fr17_trypsin					140
B170323_10_Lumos_ML_IN_205_FOMixSEC30BS3_Tryp_pepSECFr16.78315.78315.4.1.dta	4	DALSDLALHFLNKMK(13)-AYILNLVKQIK(8)	Cross-Linked	BS3	Oxidation[M](14)	3.44e-07	0.0705	sp|P50991|TCPD_HUMAN (319)-sp|P50991|TCPD_HUMAN (288)/	Intra-Protein	Mendez_et_al_2019_fr16_trypsin					140
B170323_07_Lumos_ML_IN_205_FOMixSEC29BS3_Tryp_pepSECFr17.83016.83016.4.0.dta	4	DALSDLALHFLNKMK(13)-AYILNLVKQIK(8)	Cross-Linked	BS3	Oxidation[M](14)	4.67e-07	6.49e-05	sp|P50991|TCPD_HUMAN (319)-sp|P50991|TCPD_HUMAN (288)/	Intra-Protein	Mendez_et_al_2019_fr17_trypsin					140
B170323_07_Lumos_ML_IN_205_FOMixSEC29BS3_Tryp_pepSECFr17.82868.82868.4.0.dta	4	DALSDLALHFLNKMK(13)-AYILNLVKQIK(8)	Cross-Linked	BS3	Oxidation[M](14)	6.19e-07	0.000564	sp|P50991|TCPD_HUMAN (319)-sp|P50991|TCPD_HUMAN (288)/	Intra-Protein	Mendez_et_al_2019_fr17_trypsin					140
B170323_15_Lumos_ML_IN_205_FOMixSEC31BS3_Tryp_pepSECFr17.91157.91157.3.0.dta	3	DALSDLALHFLNKMK(13)-AYILNLVKQIK(8)	Cross-Linked	BS3	null	7.56e-07	2.11e-09	sp|P50991|TCPD_HUMAN (319)-sp|P50991|TCPD_HUMAN (288)/	Intra-Protein	Mendez_et_al_2019_fr17_trypsin					140
B170323_02_Lumos_ML_IN_205_FOMixSEC28BS3_Tryp_pepSECFr16.85445.85445.4.0.dta	4	DALSDLALHFLNKMK(13)-AYILNLVKQIK(8)	Cross-Linked	BS3	null	8.71e-07	0.00018	sp|P50991|TCPD_HUMAN (319)-sp|P50991|TCPD_HUMAN (288)/	Intra-Protein	Mendez_et_al_2019_fr16_trypsin					140
B170323_14_Lumos_ML_IN_205_FOMixSEC31BS3_Tryp_pepSECFr16.82211.82211.4.1.dta	4	DALSDLALHFLNKMK(13)-AYILNLVKQIK(8)	Cross-Linked	BS3	null	1.07e-06	0.0328	sp|P50991|TCPD_HUMAN (319)-sp|P50991|TCPD_HUMAN (288)/	Intra-Protein	Mendez_et_al_2019_fr16_trypsin					140
B170323_11_Lumos_ML_IN_205_FOMixSEC30BS3_Tryp_pepSECFr17.91776.91776.4.1.dta	4	DALSDLALHFLNKMK(13)-AYILNLVKQIK(8)	Cross-Linked	BS3	null	1.14e-06	0.000179	sp|P50991|TCPD_HUMAN (319)-sp|P50991|TCPD_HUMAN (288)/	Intra-Protein	Mendez_et_al_2019_fr17_trypsin					140
B170323_15_Lumos_ML_IN_205_FOMixSEC31BS3_Tryp_pepSECFr17.84487.84487.4.1.dta	4	DALSDLALHFLNKMK(13)-AYILNLVKQIK(8)	Cross-Linked	BS3	Oxidation[M](14)	2.19e-06	0.0375	sp|P50991|TCPD_HUMAN (319)-sp|P50991|TCPD_HUMAN (288)/	Intra-Protein	Mendez_et_al_2019_fr17_trypsin					140
B170323_06_Lumos_ML_IN_205_FOMixSEC29BS3_Tryp_pepSECFr16.77336.77336.3.0.dta	3	DALSDLALHFLNKMK(13)-AYILNLVKQIK(8)	Cross-Linked	BS3	null	3.02e-06	2.89e-09	sp|P50991|TCPD_HUMAN (319)-sp|P50991|TCPD_HUMAN (288)/	Intra-Protein	Mendez_et_al_2019_fr16_trypsin					140
2020_03_15_06_DSS_CCT_IP_p4.27569.27569.4.0.dta	4	DALSDLALHFLNKMK(13)-AYILNLVKQIK(8)	Cross-Linked	DSS	null	3.25e-06	5.17e-05	sp|P50991|TCPD_HUMAN (319)-sp|P50991|TCPD_HUMAN (288)/	Intra-Protein	Zamel_et_al_2021_CCT_IP					140
B170323_15_Lumos_ML_IN_205_FOMixSEC31BS3_Tryp_pepSECFr17.91119.91119.4.1.dta	4	DALSDLALHFLNKMK(13)-AYILNLVKQIK(8)	Cross-Linked	BS3	null	9.6e-06	0.000694	sp|P50991|TCPD_HUMAN (319)-sp|P50991|TCPD_HUMAN (288)/	Intra-Protein	Mendez_et_al_2019_fr17_trypsin					140
B170323_10_Lumos_ML_IN_205_FOMixSEC30BS3_Tryp_pepSECFr16.85481.85481.4.2.dta	4	DALSDLALHFLNKMK(13)-AYILNLVKQIK(8)	Cross-Linked	BS3	null	1.33e-05	0.0782	sp|P50991|TCPD_HUMAN (319)-sp|P50991|TCPD_HUMAN (288)/	Intra-Protein	Mendez_et_al_2019_fr16_trypsin					140
B170323_02_Lumos_ML_IN_205_FOMixSEC28BS3_Tryp_pepSECFr16.85491.85491.3.0.dta	3	DALSDLALHFLNKMK(13)-AYILNLVKQIK(8)	Cross-Linked	BS3	null	2.9e-05	1.62e-05	sp|P50991|TCPD_HUMAN (319)-sp|P50991|TCPD_HUMAN (288)/	Intra-Protein	Mendez_et_al_2019_fr16_trypsin					140
B170323_18_Lumos_ML_IN_205_FOMixSEC32BS3_Tryp_pepSECFr16.84483.84483.4.0.dta	4	DALSDLALHFLNKMK(13)-AYILNLVKQIK(8)	Cross-Linked	BS3	null	3.11e-05	0.0118	sp|P50991|TCPD_HUMAN (319)-sp|P50991|TCPD_HUMAN (288)/	Intra-Protein	Mendez_et_al_2019_fr16_trypsin					140
B170323_07_Lumos_ML_IN_205_FOMixSEC29BS3_Tryp_pepSECFr17.89740.89740.4.0.dta	4	DALSDLALHFLNKMK(13)-AYILNLVKQIK(8)	Cross-Linked	BS3	null	4.08e-05	0.025	sp|P50991|TCPD_HUMAN (319)-sp|P50991|TCPD_HUMAN (288)/	Intra-Protein	Mendez_et_al_2019_fr17_trypsin					140
B170323_07_Lumos_ML_IN_205_FOMixSEC29BS3_Tryp_pepSECFr17.89784.89784.3.0.dta	3	DALSDLALHFLNKMK(13)-AYILNLVKQIK(8)	Cross-Linked	BS3	null	6.79e-05	0.00273	sp|P50991|TCPD_HUMAN (319)-sp|P50991|TCPD_HUMAN (288)/	Intra-Protein	Mendez_et_al_2019_fr17_trypsin					140
2020_03_15_06_DSS_CCT_IP_p4.27559.27559.5.0.dta	5	DALSDLALHFLNKMK(13)-AYILNLVKQIK(8)	Cross-Linked	DSS	null	7.21e-05	0.0545	sp|P50991|TCPD_HUMAN (319)-sp|P50991|TCPD_HUMAN (288)/	Intra-Protein	Zamel_et_al_2021_CCT_IP					140
B170323_14_Lumos_ML_IN_205_FOMixSEC31BS3_Tryp_pepSECFr16.75396.75396.4.0.dta	4	DALSDLALHFLNKMK(13)-AYILNLVKQIK(8)	Cross-Linked	BS3	Oxidation[M](14)	8.75e-05	0.0417	sp|P50991|TCPD_HUMAN (319)-sp|P50991|TCPD_HUMAN (288)/	Intra-Protein	Mendez_et_al_2019_fr16_trypsin					140
B170323_19_Lumos_ML_IN_205_FOMixSEC32BS3_Tryp_pepSECFr17.89299.89299.3.0.dta	3	DALSDLALHFLNKMK(13)-AYILNLVKQIK(8)	Cross-Linked	BS3	null	0.000115	0.00188	sp|P50991|TCPD_HUMAN (319)-sp|P50991|TCPD_HUMAN (288)/	Intra-Protein	Mendez_et_al_2019_fr17_trypsin					140
B170323_19_Lumos_ML_IN_205_FOMixSEC32BS3_Tryp_pepSECFr17.89265.89265.4.0.dta	4	DALSDLALHFLNKMK(13)-AYILNLVKQIK(8)	Cross-Linked	BS3	null	0.000162	0.000103	sp|P50991|TCPD_HUMAN (319)-sp|P50991|TCPD_HUMAN (288)/	Intra-Protein	Mendez_et_al_2019_fr17_trypsin					140
B170323_18_Lumos_ML_IN_205_FOMixSEC32BS3_Tryp_pepSECFr16.84428.84428.4.0.dta	4	DALSDLALHFLNKMK(13)-AYILNLVKQIK(8)	Cross-Linked	BS3	null	0.0002	0.0436	sp|P50991|TCPD_HUMAN (319)-sp|P50991|TCPD_HUMAN (288)/	Intra-Protein	Mendez_et_al_2019_fr16_trypsin					140
B170323_10_Lumos_ML_IN_205_FOMixSEC30BS3_Tryp_pepSECFr16.85213.85213.5.0.dta	5	DALSDLALHFLNKMK(13)-AYILNLVKQIK(8)	Cross-Linked	BS3	null	0.000281	0.43	sp|P50991|TCPD_HUMAN (319)-sp|P50991|TCPD_HUMAN (288)/	Intra-Protein	Mendez_et_al_2019_fr16_trypsin					140
B170323_16_Lumos_ML_IN_205_FOMixSEC31BS3_Tryp_pepSECFr18.83347.83347.4.0.dta	4	DALSDLALHFLNKMK(13)-AYILNLVKQIK(8)	Cross-Linked	BS3	null	0.000283	8.55e-06	sp|P50991|TCPD_HUMAN (319)-sp|P50991|TCPD_HUMAN (288)/	Intra-Protein	Mendez_et_al_2019_fr18_trypsin					140
B170323_20_Lumos_ML_IN_205_FOMixtSEC32BS3_Tryp_pepSECFr18.79594.79594.4.0.dta	4	DALSDLALHFLNKMK(13)-AYILNLVKQIK(8)	Cross-Linked	BS3	null	0.000318	0.00707	sp|P50991|TCPD_HUMAN (319)-sp|P50991|TCPD_HUMAN (288)/	Intra-Protein	Mendez_et_al_2019_fr18_trypsin					140
B170323_14_Lumos_ML_IN_205_FOMixSEC31BS3_Tryp_pepSECFr16.82418.82418.5.0.dta	5	DALSDLALHFLNKMK(13)-AYILNLVKQIK(8)	Cross-Linked	BS3	null	0.000855	0.215	sp|P50991|TCPD_HUMAN (319)-sp|P50991|TCPD_HUMAN (288)/	Intra-Protein	Mendez_et_al_2019_fr16_trypsin					140
B170323_03_Lumos_ML_IN_205_FOMixSEC28BS3_Tryp_pepSECFr17.90463.90463.4.1.dta	4	DALSDLALHFLNKMK(13)-AYILNLVKQIK(8)	Cross-Linked	BS3	null	0.000906	0.000202	sp|P50991|TCPD_HUMAN (319)-sp|P50991|TCPD_HUMAN (288)/	Intra-Protein	Mendez_et_al_2019_fr17_trypsin					140
2020_03_15_05_DSS_CCT_IP_P2.19339.19339.4.0.dta	4	DALSDLALHFLNKMK(13)-AYILNLVKQIK(8)	Cross-Linked	DSS	null	0.00112	0.00023	sp|P50991|TCPD_HUMAN (319)-sp|P50991|TCPD_HUMAN (288)/	Intra-Protein	Zamel_et_al_2021_CCT_IP					140
B170323_06_Lumos_ML_IN_205_FOMixSEC29BS3_Tryp_pepSECFr16.77258.77258.4.0.dta	4	DALSDLALHFLNKMK(13)-AYILNLVKQIK(8)	Cross-Linked	BS3	null	0.00151	0.0578	sp|P50991|TCPD_HUMAN (319)-sp|P50991|TCPD_HUMAN (288)/	Intra-Protein	Mendez_et_al_2019_fr16_trypsin					140
B170323_18_Lumos_ML_IN_205_FOMixSEC32BS3_Tryp_pepSECFr16.84581.84581.4.1.dta	4	DALSDLALHFLNKMK(13)-AYILNLVKQIK(8)	Cross-Linked	BS3	null	0.0017	0.463	sp|P50991|TCPD_HUMAN (319)-sp|P50991|TCPD_HUMAN (288)/	Intra-Protein	Mendez_et_al_2019_fr16_trypsin					140
B170323_07_Lumos_ML_IN_205_FOMixSEC29BS3_Tryp_pepSECFr17.89886.89886.5.0.dta	5	DALSDLALHFLNKMK(13)-AYILNLVKQIK(8)	Cross-Linked	BS3	null	0.00216	0.114	sp|P50991|TCPD_HUMAN (319)-sp|P50991|TCPD_HUMAN (288)/	Intra-Protein	Mendez_et_al_2019_fr17_trypsin					140
B170323_10_Lumos_ML_IN_205_FOMixSEC30BS3_Tryp_pepSECFr16.85245.85245.5.0.dta	5	DALSDLALHFLNKMK(13)-AYILNLVKQIK(8)	Cross-Linked	BS3	null	0.00439	0.286	sp|P50991|TCPD_HUMAN (319)-sp|P50991|TCPD_HUMAN (288)/	Intra-Protein	Mendez_et_al_2019_fr16_trypsin					140
B170323_15_Lumos_ML_IN_205_FOMixSEC31BS3_Tryp_pepSECFr17.91045.91045.4.0.dta	4	DALSDLALHFLNKMK(13)-AYILNLVKQIK(8)	Cross-Linked	BS3	null	0.00472	0.696	sp|P50991|TCPD_HUMAN (319)-sp|P50991|TCPD_HUMAN (288)/	Intra-Protein	Mendez_et_al_2019_fr17_trypsin					140
B170323_06_Lumos_ML_IN_205_FOMixSEC29BS3_Tryp_pepSECFr16.77363.77363.5.0.dta	5	DALSDLALHFLNKMK(13)-AYILNLVKQIK(8)	Cross-Linked	BS3	null	0.0062	0.0469	sp|P50991|TCPD_HUMAN (319)-sp|P50991|TCPD_HUMAN (288)/	Intra-Protein	Mendez_et_al_2019_fr16_trypsin					140
B170323_15_Lumos_ML_IN_205_FOMixSEC31BS3_Tryp_pepSECFr17.91276.91276.5.0.dta	5	DALSDLALHFLNKMK(13)-AYILNLVKQIK(8)	Cross-Linked	BS3	null	0.00718	0.206	sp|P50991|TCPD_HUMAN (319)-sp|P50991|TCPD_HUMAN (288)/	Intra-Protein	Mendez_et_al_2019_fr17_trypsin					140
B170418_19_Lumos_ML_IN_205_FOMixSEC32BS3_TrypAspN_pepSECFr16.69003.69003.4.0.dta	4	DALSDLALHFLNKMK(13)-AYILNLVKQIK(8)	Cross-Linked	BS3	null	0.00736	0.0766	sp|P50991|TCPD_HUMAN (319)-sp|P50991|TCPD_HUMAN (288)/	Intra-Protein	Mendez_et_al_2019_fr16_TrypAspN					140
2020_12_16_06_DSS_CCT_IP_NCE26_P4.23000.23000.5.0.dta	5	DALSDLALHFLNKMK(13)-AYILNLVKQIK(8)	Cross-Linked	DSS	null	0.0179	6.24e-05	sp|P50991|TCPD_HUMAN (319)-sp|P50991|TCPD_HUMAN (288)/	Intra-Protein	Zamel_et_al_2021_CCT_NCE26					140
B170323_14_Lumos_ML_IN_205_FOMixSEC31BS3_Tryp_pepSECFr16.82432.82432.5.1.dta	5	DALSDLALHFLNKMK(13)-AYILNLVKQIK(8)	Cross-Linked	BS3	null	0.0341	0.315	sp|P50991|TCPD_HUMAN (319)-sp|P50991|TCPD_HUMAN (288)/	Intra-Protein	Mendez_et_al_2019_fr16_trypsin					140
B170323_06_Lumos_ML_IN_205_FOMixSEC29BS3_Tryp_pepSECFr16.77421.77421.5.0.dta	5	DALSDLALHFLNKMK(13)-AYILNLVKQIK(8)	Cross-Linked	BS3	null	0.0379	0.119	sp|P50991|TCPD_HUMAN (319)-sp|P50991|TCPD_HUMAN (288)/	Intra-Protein	Mendez_et_al_2019_fr16_trypsin					140
2020_12_16_07_DSS_CCT_IP_Stepped_P4.23329.23329.5.1.dta	5	DALSDLALHFLNKMK(13)-AYILNLVKQIK(8)	Cross-Linked	DSS	null	0.0425	0.0703	sp|P50991|TCPD_HUMAN (319)-sp|P50991|TCPD_HUMAN (288)/	Intra-Protein	Zamel_et_al_2021_stepped_IP					140
B170323_11_Lumos_ML_IN_205_FOMixSEC30BS3_Tryp_pepSECFr17.92069.92069.5.0.dta	5	DALSDLALHFLNKMK(13)-AYILNLVKQIK(8)	Cross-Linked	BS3	null	0.103	0.585	sp|P50991|TCPD_HUMAN (319)-sp|P50991|TCPD_HUMAN (288)/	Intra-Protein	Mendez_et_al_2019_fr17_trypsin					140
B170418_11_Lumos_ML_IN_205_FOMixSEC32BS3_TrypGluC_pepSECFr16.58933.58933.4.2.dta	4	DALSDLALHFLNKMK(13)-AYILNLVKQIK(8)	Cross-Linked	BS3	Oxidation[M](14)	1	0.0239	sp|P50991|TCPD_HUMAN (319)-sp|P50991|TCPD_HUMAN (288)/	Intra-Protein	Mendez_et_al_2019_fr16_TrypGluC					140
B170323_14_Lumos_ML_IN_205_FOMixSEC31BS3_Tryp_pepSECFr16.74450.74450.3.1.dta	3	DALSDLALHFLNKMK(13)-AYILNLVKQIKK(8)	Cross-Linked	BS3	null	2.66e-12	0.000316	sp|P50991|TCPD_HUMAN (319)-sp|P50991|TCPD_HUMAN (288)/	Intra-Protein	Mendez_et_al_2019_fr16_trypsin					140
B170323_14_Lumos_ML_IN_205_FOMixSEC31BS3_Tryp_pepSECFr16.74461.74461.4.0.dta	4	DALSDLALHFLNKMK(13)-AYILNLVKQIKK(8)	Cross-Linked	BS3	null	2.5e-11	8.55e-06	sp|P50991|TCPD_HUMAN (319)-sp|P50991|TCPD_HUMAN (288)/	Intra-Protein	Mendez_et_al_2019_fr16_trypsin					140
B170323_10_Lumos_ML_IN_205_FOMixSEC30BS3_Tryp_pepSECFr16.77261.77261.4.0.dta	4	DALSDLALHFLNKMK(13)-AYILNLVKQIKK(8)	Cross-Linked	BS3	null	8.56e-11	0.000134	sp|P50991|TCPD_HUMAN (319)-sp|P50991|TCPD_HUMAN (288)/	Intra-Protein	Mendez_et_al_2019_fr16_trypsin					140
B170323_14_Lumos_ML_IN_205_FOMixSEC31BS3_Tryp_pepSECFr16.74489.74489.3.0.dta	3	DALSDLALHFLNKMK(13)-AYILNLVKQIKK(8)	Cross-Linked	BS3	null	1.18e-10	5.43e-05	sp|P50991|TCPD_HUMAN (319)-sp|P50991|TCPD_HUMAN (288)/	Intra-Protein	Mendez_et_al_2019_fr16_trypsin					140
B170323_14_Lumos_ML_IN_205_FOMixSEC31BS3_Tryp_pepSECFr16.74360.74360.4.0.dta	4	DALSDLALHFLNKMK(13)-AYILNLVKQIKK(8)	Cross-Linked	BS3	null	5.52e-09	0.00012	sp|P50991|TCPD_HUMAN (319)-sp|P50991|TCPD_HUMAN (288)/	Intra-Protein	Mendez_et_al_2019_fr16_trypsin					140
B170323_14_Lumos_ML_IN_205_FOMixSEC31BS3_Tryp_pepSECFr16.67965.67965.4.0.dta	4	DALSDLALHFLNKMK(13)-AYILNLVKQIKK(8)	Cross-Linked	BS3	Oxidation[M](14)	4.42e-08	0.00446	sp|P50991|TCPD_HUMAN (319)-sp|P50991|TCPD_HUMAN (288)/	Intra-Protein	Mendez_et_al_2019_fr16_trypsin					140
B170323_06_Lumos_ML_IN_205_FOMixSEC29BS3_Tryp_pepSECFr16.69731.69731.4.1.dta	4	DALSDLALHFLNKMK(13)-AYILNLVKQIKK(8)	Cross-Linked	BS3	null	3.73e-07	4.2e-10	sp|P50991|TCPD_HUMAN (319)-sp|P50991|TCPD_HUMAN (288)/	Intra-Protein	Mendez_et_al_2019_fr16_trypsin					140
B170323_12_Lumos_ML_IN_205_FOMixSEC30BS3_Tryp_pepSECFr18.75463.75463.4.0.dta	4	DALSDLALHFLNKMK(13)-AYILNLVKQIKK(8)	Cross-Linked	BS3	null	5.78e-07	4.78e-09	sp|P50991|TCPD_HUMAN (319)-sp|P50991|TCPD_HUMAN (288)/	Intra-Protein	Mendez_et_al_2019_fr18_trypsin					140
B170323_14_Lumos_ML_IN_205_FOMixSEC31BS3_Tryp_pepSECFr16.74472.74472.4.0.dta	4	DALSDLALHFLNKMK(13)-AYILNLVKQIKK(8)	Cross-Linked	BS3	null	7.48e-07	0.000375	sp|P50991|TCPD_HUMAN (319)-sp|P50991|TCPD_HUMAN (288)/	Intra-Protein	Mendez_et_al_2019_fr16_trypsin					140
B170323_02_Lumos_ML_IN_205_FOMixSEC28BS3_Tryp_pepSECFr16.77366.77366.4.1.dta	4	DALSDLALHFLNKMK(13)-AYILNLVKQIKK(8)	Cross-Linked	BS3	null	1.06e-06	1.96e-08	sp|P50991|TCPD_HUMAN (319)-sp|P50991|TCPD_HUMAN (288)/	Intra-Protein	Mendez_et_al_2019_fr16_trypsin					140
B170323_11_Lumos_ML_IN_205_FOMixSEC30BS3_Tryp_pepSECFr17.84285.84285.4.0.dta	4	DALSDLALHFLNKMK(13)-AYILNLVKQIKK(8)	Cross-Linked	BS3	null	1.29e-06	8.86e-08	sp|P50991|TCPD_HUMAN (319)-sp|P50991|TCPD_HUMAN (288)/	Intra-Protein	Mendez_et_al_2019_fr17_trypsin					140
B170323_07_Lumos_ML_IN_205_FOMixSEC29BS3_Tryp_pepSECFr17.81961.81961.4.2.dta	4	DALSDLALHFLNKMK(13)-AYILNLVKQIKK(8)	Cross-Linked	BS3	null	2.21e-06	2.4e-07	sp|P50991|TCPD_HUMAN (319)-sp|P50991|TCPD_HUMAN (288)/	Intra-Protein	Mendez_et_al_2019_fr17_trypsin					140
B170323_10_Lumos_ML_IN_205_FOMixSEC30BS3_Tryp_pepSECFr16.77425.77425.3.0.dta	3	DALSDLALHFLNKMK(13)-AYILNLVKQIKK(8)	Cross-Linked	BS3	null	4.08e-06	0.006	sp|P50991|TCPD_HUMAN (319)-sp|P50991|TCPD_HUMAN (288)/	Intra-Protein	Mendez_et_al_2019_fr16_trypsin					140
B170323_15_Lumos_ML_IN_205_FOMixSEC31BS3_Tryp_pepSECFr17.83455.83455.3.0.dta	3	DALSDLALHFLNKMK(13)-AYILNLVKQIKK(8)	Cross-Linked	BS3	null	4.4e-06	8.16e-08	sp|P50991|TCPD_HUMAN (319)-sp|P50991|TCPD_HUMAN (288)/	Intra-Protein	Mendez_et_al_2019_fr17_trypsin					140
B170323_14_Lumos_ML_IN_205_FOMixSEC31BS3_Tryp_pepSECFr16.74468.74468.3.0.dta	3	DALSDLALHFLNKMK(13)-AYILNLVKQIKK(8)	Cross-Linked	BS3	null	2.59e-05	0.025	sp|P50991|TCPD_HUMAN (319)-sp|P50991|TCPD_HUMAN (288)/	Intra-Protein	Mendez_et_al_2019_fr16_trypsin					140
B170323_11_Lumos_ML_IN_205_FOMixSEC30BS3_Tryp_pepSECFr17.84140.84140.3.0.dta	3	DALSDLALHFLNKMK(13)-AYILNLVKQIKK(8)	Cross-Linked	BS3	null	5.79e-05	3.6e-06	sp|P50991|TCPD_HUMAN (319)-sp|P50991|TCPD_HUMAN (288)/	Intra-Protein	Mendez_et_al_2019_fr17_trypsin					140
B170323_14_Lumos_ML_IN_205_FOMixSEC31BS3_Tryp_pepSECFr16.67980.67980.4.1.dta	4	DALSDLALHFLNKMK(13)-AYILNLVKQIKK(8)	Cross-Linked	BS3	Oxidation[M](14)	7.49e-05	0.328	sp|P50991|TCPD_HUMAN (319)-sp|P50991|TCPD_HUMAN (288)/	Intra-Protein	Mendez_et_al_2019_fr16_trypsin					140
B170323_02_Lumos_ML_IN_205_FOMixSEC28BS3_Tryp_pepSECFr16.77474.77474.5.0.dta	5	DALSDLALHFLNKMK(13)-AYILNLVKQIKK(8)	Cross-Linked	BS3	null	0.00011	0.000362	sp|P50991|TCPD_HUMAN (319)-sp|P50991|TCPD_HUMAN (288)/	Intra-Protein	Mendez_et_al_2019_fr16_trypsin					140
B170323_12_Lumos_ML_IN_205_FOMixSEC30BS3_Tryp_pepSECFr18.75288.75288.5.0.dta	5	DALSDLALHFLNKMK(13)-AYILNLVKQIKK(8)	Cross-Linked	BS3	null	0.000192	0.00111	sp|P50991|TCPD_HUMAN (319)-sp|P50991|TCPD_HUMAN (288)/	Intra-Protein	Mendez_et_al_2019_fr18_trypsin					140
2020_03_15_06_DSS_CCT_IP_p4.26709.26709.5.0.dta	5	DALSDLALHFLNKMK(13)-AYILNLVKQIKK(8)	Cross-Linked	DSS	null	0.000195	0.234	sp|P50991|TCPD_HUMAN (319)-sp|P50991|TCPD_HUMAN (288)/	Intra-Protein	Zamel_et_al_2021_CCT_IP					140
B170323_16_Lumos_ML_IN_205_FOMixSEC31BS3_Tryp_pepSECFr18.76853.76853.5.0.dta	5	DALSDLALHFLNKMK(13)-AYILNLVKQIKK(8)	Cross-Linked	BS3	null	0.000201	7.95e-07	sp|P50991|TCPD_HUMAN (319)-sp|P50991|TCPD_HUMAN (288)/	Intra-Protein	Mendez_et_al_2019_fr18_trypsin					140
B170323_14_Lumos_ML_IN_205_FOMixSEC31BS3_Tryp_pepSECFr16.74700.74700.5.0.dta	5	DALSDLALHFLNKMK(13)-AYILNLVKQIKK(8)	Cross-Linked	BS3	null	0.000211	0.0649	sp|P50991|TCPD_HUMAN (319)-sp|P50991|TCPD_HUMAN (288)/	Intra-Protein	Mendez_et_al_2019_fr16_trypsin					140
B170323_10_Lumos_ML_IN_205_FOMixSEC30BS3_Tryp_pepSECFr16.77160.77160.5.0.dta	5	DALSDLALHFLNKMK(13)-AYILNLVKQIKK(8)	Cross-Linked	BS3	null	0.000496	0.21	sp|P50991|TCPD_HUMAN (319)-sp|P50991|TCPD_HUMAN (288)/	Intra-Protein	Mendez_et_al_2019_fr16_trypsin					140
B170323_14_Lumos_ML_IN_205_FOMixSEC31BS3_Tryp_pepSECFr16.74306.74306.5.0.dta	5	DALSDLALHFLNKMK(13)-AYILNLVKQIKK(8)	Cross-Linked	BS3	null	0.00055	0.0419	sp|P50991|TCPD_HUMAN (319)-sp|P50991|TCPD_HUMAN (288)/	Intra-Protein	Mendez_et_al_2019_fr16_trypsin					140
B170323_07_Lumos_ML_IN_205_FOMixSEC29BS3_Tryp_pepSECFr17.82094.82094.4.0.dta	4	DALSDLALHFLNKMK(13)-AYILNLVKQIKK(8)	Cross-Linked	BS3	null	0.000959	0.00242	sp|P50991|TCPD_HUMAN (319)-sp|P50991|TCPD_HUMAN (288)/	Intra-Protein	Mendez_et_al_2019_fr17_trypsin					140
B170323_02_Lumos_ML_IN_205_FOMixSEC28BS3_Tryp_pepSECFr16.77325.77325.5.0.dta	5	DALSDLALHFLNKMK(13)-AYILNLVKQIKK(8)	Cross-Linked	BS3	null	0.00147	0.018	sp|P50991|TCPD_HUMAN (319)-sp|P50991|TCPD_HUMAN (288)/	Intra-Protein	Mendez_et_al_2019_fr16_trypsin					140
B170323_06_Lumos_ML_IN_205_FOMixSEC29BS3_Tryp_pepSECFr16.69759.69759.5.0.dta	5	DALSDLALHFLNKMK(13)-AYILNLVKQIKK(8)	Cross-Linked	BS3	null	0.00212	0.000151	sp|P50991|TCPD_HUMAN (319)-sp|P50991|TCPD_HUMAN (288)/	Intra-Protein	Mendez_et_al_2019_fr16_trypsin					140
B170323_10_Lumos_ML_IN_205_FOMixSEC30BS3_Tryp_pepSECFr16.77284.77284.5.0.dta	5	DALSDLALHFLNKMK(13)-AYILNLVKQIKK(8)	Cross-Linked	BS3	null	0.00267	0.0524	sp|P50991|TCPD_HUMAN (319)-sp|P50991|TCPD_HUMAN (288)/	Intra-Protein	Mendez_et_al_2019_fr16_trypsin					140
B170323_18_Lumos_ML_IN_205_FOMixSEC32BS3_Tryp_pepSECFr16.76736.76736.5.1.dta	5	DALSDLALHFLNKMK(13)-AYILNLVKQIKK(8)	Cross-Linked	BS3	null	0.00322	0.0449	sp|P50991|TCPD_HUMAN (319)-sp|P50991|TCPD_HUMAN (288)/	Intra-Protein	Mendez_et_al_2019_fr16_trypsin					140
B170323_18_Lumos_ML_IN_205_FOMixSEC32BS3_Tryp_pepSECFr16.76746.76746.5.1.dta	5	DALSDLALHFLNKMK(13)-AYILNLVKQIKK(8)	Cross-Linked	BS3	null	0.00353	0.202	sp|P50991|TCPD_HUMAN (319)-sp|P50991|TCPD_HUMAN (288)/	Intra-Protein	Mendez_et_al_2019_fr16_trypsin					140
B170323_06_Lumos_ML_IN_205_FOMixSEC29BS3_Tryp_pepSECFr16.69704.69704.5.0.dta	5	DALSDLALHFLNKMK(13)-AYILNLVKQIKK(8)	Cross-Linked	BS3	null	0.00357	0.000512	sp|P50991|TCPD_HUMAN (319)-sp|P50991|TCPD_HUMAN (288)/	Intra-Protein	Mendez_et_al_2019_fr16_trypsin					140
B170323_19_Lumos_ML_IN_205_FOMixSEC32BS3_Tryp_pepSECFr17.81658.81658.5.0.dta	5	DALSDLALHFLNKMK(13)-AYILNLVKQIKK(8)	Cross-Linked	BS3	null	0.00431	0.00657	sp|P50991|TCPD_HUMAN (319)-sp|P50991|TCPD_HUMAN (288)/	Intra-Protein	Mendez_et_al_2019_fr17_trypsin					140
B170323_15_Lumos_ML_IN_205_FOMixSEC31BS3_Tryp_pepSECFr17.83317.83317.5.0.dta	5	DALSDLALHFLNKMK(13)-AYILNLVKQIKK(8)	Cross-Linked	BS3	null	0.00677	0.00884	sp|P50991|TCPD_HUMAN (319)-sp|P50991|TCPD_HUMAN (288)/	Intra-Protein	Mendez_et_al_2019_fr17_trypsin					140
B170323_14_Lumos_ML_IN_205_FOMixSEC31BS3_Tryp_pepSECFr16.74351.74351.5.0.dta	5	DALSDLALHFLNKMK(13)-AYILNLVKQIKK(8)	Cross-Linked	BS3	null	0.011	0.144	sp|P50991|TCPD_HUMAN (319)-sp|P50991|TCPD_HUMAN (288)/	Intra-Protein	Mendez_et_al_2019_fr16_trypsin					140
B170418_06_Lumos_ML_IN_205_FOMixSEC31BS3_TrypAspN_pepSECFr16.30605.30605.4.1.dta	4	ANEVISKLYAVHQEGNK(7)-DLVAKLR(5)	Cross-Linked	BS3	null	0.0049	0.0139	sp|P50990|TCPQ_HUMAN (466)-sp|P17987|TCPA_HUMAN (466)/	Inter-Protein	Mendez_et_al_2019_fr16_TrypAspN	TRiC-TRiC Figure	TT2	23.3		87
B170323_14_Lumos_ML_IN_205_FOMixSEC31BS3_Tryp_pepSECFr16.71822.71822.4.0.dta	4	DALSDLALHFLNKMK(13)-KTGCNVLLIQK(1)	Cross-Linked	BS3	Carbamidomethyl[C](22)	4.32e-13	5.94e-08	sp|P50991|TCPD_HUMAN (319)-sp|P50991|TCPD_HUMAN (292)/	Intra-Protein	Mendez_et_al_2019_fr16_trypsin					10
B170323_14_Lumos_ML_IN_205_FOMixSEC31BS3_Tryp_pepSECFr16.71760.71760.5.0.dta	5	DALSDLALHFLNKMK(13)-KTGCNVLLIQK(1)	Cross-Linked	BS3	Carbamidomethyl[C](22)	0.0134	0.287	sp|P50991|TCPD_HUMAN (319)-sp|P50991|TCPD_HUMAN (292)/	Intra-Protein	Mendez_et_al_2019_fr16_trypsin					10
B170418_07_Lumos_ML_IN_205_FOMixSEC31BS3_TrypAspN_pepSECFr17.32476.32476.3.0.dta	3	DALSKEGIVALR(5)-LVKAER(3)	Cross-Linked	BS3	null	2.39e-05	0.00274	sp|P40227|TCPZ_HUMAN (307)-sp|P40227|TCPZ_HUMAN (261)/sp|P40227|TCPZ_HUMAN (307)-sp|Q92526|TCPW_HUMAN (261)/	Intra-Protein	Mendez_et_al_2019_fr17_TrypAspN					3
B170418_07_Lumos_ML_IN_205_FOMixSEC31BS3_TrypAspN_pepSECFr17.32458.32458.3.0.dta	3	DALSKEGIVALR(5)-LVKAER(3)	Cross-Linked	BS3	null	0.00358	0.0358	sp|P40227|TCPZ_HUMAN (307)-sp|P40227|TCPZ_HUMAN (261)/sp|P40227|TCPZ_HUMAN (307)-sp|Q92526|TCPW_HUMAN (261)/	Intra-Protein	Mendez_et_al_2019_fr17_TrypAspN					3
B170418_20_Lumos_ML_IN_205_FOMixSEC32BS3_TrypAspN_pepSECFr17.24554.24554.5.1.dta	5	DALSKEGIVALRR(5)-HPDMKK(5)	Cross-Linked	BS3	null	0.0102	0.553	sp|P40227|TCPZ_HUMAN (307)-sp|P40227|TCPZ_HUMAN (222)/sp|P40227|TCPZ_HUMAN (307)-sp|Q92526|TCPW_HUMAN (222)/	Intra-Protein	Mendez_et_al_2019_fr17_TrypAspN					4
B170418_07_Lumos_ML_IN_205_FOMixSEC31BS3_TrypAspN_pepSECFr17.26300.26300.5.1.dta	5	DALSKEGIVALRR(5)-LVKAER(3)	Cross-Linked	BS3	null	0.0439	0.569	sp|P40227|TCPZ_HUMAN (307)-sp|P40227|TCPZ_HUMAN (261)/sp|P40227|TCPZ_HUMAN (307)-sp|Q92526|TCPW_HUMAN (261)/	Intra-Protein	Mendez_et_al_2019_fr17_TrypAspN					3
B170414_11_Lumos_ML_IN_205_FOMixSEC29BS3_TrypAspN_pepSECFr17.44567.44567.4.0.dta	4	ANEVISKLYAVHQEGNK(7)-DLVAKLR(5)	Cross-Linked	BS3	null	0.0056	0.0358	sp|P50990|TCPQ_HUMAN (466)-sp|P17987|TCPA_HUMAN (466)/	Inter-Protein	Mendez_et_al_2019_fr17_TrypAspN	TRiC-TRiC Figure	TT2	23.3		87
B170414_10_Lumos_ML_IN_205_FOMixSEC29BS3_TrypAspN_pepSECFr16.33133.33133.4.2.dta	4	ANEVISKLYAVHQEGNK(7)-DLVAKLR(5)	Cross-Linked	BS3	null	0.00698	0.00953	sp|P50990|TCPQ_HUMAN (466)-sp|P17987|TCPA_HUMAN (466)/	Inter-Protein	Mendez_et_al_2019_fr16_TrypAspN	TRiC-TRiC Figure	TT2	23.3		87
B170416_07_Lumos_ML_IN_205_FOMixSEC30BS3_TrypAspN_pepSECFr17.37328.37328.5.0.dta	5	ANEVISKLYAVHQEGNK(7)-DLVAKLR(5)	Cross-Linked	BS3	null	0.00893	0.356	sp|P50990|TCPQ_HUMAN (466)-sp|P17987|TCPA_HUMAN (466)/	Inter-Protein	Mendez_et_al_2019_fr17_TrypAspN	TRiC-TRiC Figure	TT2	23.3		87
2020_12_16_06_DSS_CCT_IP_NCE26_P4.21344.21344.4.0.dta	4	DASLMVTNDGATILKNIGVDNPAAK(15)-GMDKILLSSGR(4)	Cross-Linked	DSS	null	2.86e-10	1.86e-12	sp|P78371|TCPB_HUMAN (72)-sp|P78371|TCPB_HUMAN (50)/	Intra-Protein	Zamel_et_al_2021_CCT_NCE26					1
2020_03_15_06_DSS_CCT_IP_p4.24193.24193.4.0.dta	4	DASLMVTNDGATILKNIGVDNPAAK(15)-VDNIIKAAPR(6)	Cross-Linked	DSS	null	6.18e-05	0.0236	sp|P78371|TCPB_HUMAN (72)-sp|P78371|TCPB_HUMAN (522)/	Intra-Protein	Zamel_et_al_2021_CCT_IP					1
B170414_11_Lumos_ML_IN_205_FOMixSEC29BS3_TrypAspN_pepSECFr17.44774.44774.4.4.dta	4	ANEVISKLYAVHQEGNK(7)-DLVAKLR(5)	Cross-Linked	BS3	null	0.0119	0.31	sp|P50990|TCPQ_HUMAN (466)-sp|P17987|TCPA_HUMAN (466)/	Inter-Protein	Mendez_et_al_2019_fr17_TrypAspN	TRiC-TRiC Figure	TT2	23.3		87
B170414_10_Lumos_ML_IN_205_FOMixSEC29BS3_TrypAspN_pepSECFr16.33222.33222.5.0.dta	5	ANEVISKLYAVHQEGNK(7)-DLVAKLR(5)	Cross-Linked	BS3	null	0.0131	0.000316	sp|P50990|TCPQ_HUMAN (466)-sp|P17987|TCPA_HUMAN (466)/	Inter-Protein	Mendez_et_al_2019_fr16_TrypAspN	TRiC-TRiC Figure	TT2	23.3		87
B170414_11_Lumos_ML_IN_205_FOMixSEC29BS3_TrypAspN_pepSECFr17.44602.44602.3.1.dta	3	ANEVISKLYAVHQEGNK(7)-DLVAKLR(5)	Cross-Linked	BS3	null	0.0131	0.47	sp|P50990|TCPQ_HUMAN (466)-sp|P17987|TCPA_HUMAN (466)/	Inter-Protein	Mendez_et_al_2019_fr17_TrypAspN	TRiC-TRiC Figure	TT2	23.3		87
B170416_06_Lumos_ML_IN_205_FOMixSEC30BS3_TrypAspN_pepSECFr16.31269.31269.3.1.dta	3	ANEVISKLYAVHQEGNK(7)-DLVAKLR(5)	Cross-Linked	BS3	null	0.0174	0.0151	sp|P50990|TCPQ_HUMAN (466)-sp|P17987|TCPA_HUMAN (466)/	Inter-Protein	Mendez_et_al_2019_fr16_TrypAspN	TRiC-TRiC Figure	TT2	23.3		87
B170416_08_Lumos_ML_IN_205_FOMixSEC30BS3_TrypAspN_pepSECFr18.35146.35146.3.0.dta	3	DCLINAAKTSMSSK(8)-DLSNGKPR(6)	Cross-Linked	BS3	Carbamidomethyl[C](2)	2.04e-05	0.0118	sp|P17987|TCPA_HUMAN (153)-sp|P17987|TCPA_HUMAN (494)/	Intra-Protein	Mendez_et_al_2019_fr18_TrypAspN					3
B170416_08_Lumos_ML_IN_205_FOMixSEC30BS3_TrypAspN_pepSECFr18.35150.35150.4.3.dta	4	DCLINAAKTSMSSK(8)-DLSNGKPR(6)	Cross-Linked	BS3	Carbamidomethyl[C](2)	0.629	0.509	sp|P17987|TCPA_HUMAN (153)-sp|P17987|TCPA_HUMAN (494)/	Intra-Protein	Mendez_et_al_2019_fr18_TrypAspN					3
B170418_07_Lumos_ML_IN_205_FOMixSEC31BS3_TrypAspN_pepSECFr17.40625.40625.5.0.dta	5	ANEVISKLYAVHQEGNK(7)-DLVAKLR(5)	Cross-Linked	BS3	null	0.0258	0.496	sp|P50990|TCPQ_HUMAN (466)-sp|P17987|TCPA_HUMAN (466)/	Inter-Protein	Mendez_et_al_2019_fr17_TrypAspN	TRiC-TRiC Figure	TT2	23.3		87
B170418_08_Lumos_ML_IN_205_FOMixSEC31BS3_TrypAspN_pepSECFr18.43919.43919.5.0.dta	5	ANEVISKLYAVHQEGNK(7)-DLVAKLR(5)	Cross-Linked	BS3	null	0.0261	0.111	sp|P50990|TCPQ_HUMAN (466)-sp|P17987|TCPA_HUMAN (466)/	Inter-Protein	Mendez_et_al_2019_fr18_TrypAspN	TRiC-TRiC Figure	TT2	23.3		87
B170414_10_Lumos_ML_IN_205_FOMixSEC29BS3_TrypAspN_pepSECFr16.48945.48945.4.1.dta	4	DDCELVEGLVLTQKVSNSGITR(14)-GSNKLVIEEAER(4)	Cross-Linked	BS3	Carbamidomethyl[C](3)	1	2.27e-07	sp|P50991|TCPD_HUMAN (232)-sp|P50991|TCPD_HUMAN (395)/	Intra-Protein	Mendez_et_al_2019_fr16_TrypAspN					79
B170418_06_Lumos_ML_IN_205_FOMixSEC31BS3_TrypAspN_pepSECFr16.46221.46221.4.0.dta	4	DDCELVEGLVLTQKVSNSGITR(14)-GSNKLVIEEAER(4)	Cross-Linked	BS3	Carbamidomethyl[C](3)	1	0.000597	sp|P50991|TCPD_HUMAN (232)-sp|P50991|TCPD_HUMAN (395)/	Intra-Protein	Mendez_et_al_2019_fr16_TrypAspN					79
B170414_10_Lumos_ML_IN_205_FOMixSEC29BS3_TrypAspN_pepSECFr16.49161.49161.4.0.dta	4	DDCELVEGLVLTQKVSNSGITR(14)-GSNKLVIEEAER(4)	Cross-Linked	BS3	Carbamidomethyl[C](3)	1	0.00793	sp|P50991|TCPD_HUMAN (232)-sp|P50991|TCPD_HUMAN (395)/	Intra-Protein	Mendez_et_al_2019_fr16_TrypAspN					79
B170416_06_Lumos_ML_IN_205_FOMixSEC30BS3_TrypAspN_pepSECFr16.45318.45318.4.1.dta	4	DDCELVEGLVLTQKVSNSGITR(14)-GSNKLVIEEAER(4)	Cross-Linked	BS3	Carbamidomethyl[C](3)	1	0.0752	sp|P50991|TCPD_HUMAN (232)-sp|P50991|TCPD_HUMAN (395)/	Intra-Protein	Mendez_et_al_2019_fr16_TrypAspN					79
B170414_11_Lumos_ML_IN_205_FOMixSEC29BS3_TrypAspN_pepSECFr17.59253.59253.4.0.dta	4	DDCELVEGLVLTQKVSNSGITR(14)-GSNKLVIEEAER(4)	Cross-Linked	BS3	Carbamidomethyl[C](3)	1	0.0016	sp|P50991|TCPD_HUMAN (232)-sp|P50991|TCPD_HUMAN (395)/	Intra-Protein	Mendez_et_al_2019_fr17_TrypAspN					79
B170418_07_Lumos_ML_IN_205_FOMixSEC31BS3_TrypAspN_pepSECFr17.57098.57098.4.0.dta	4	DDCELVEGLVLTQKVSNSGITR(14)-GSNKLVIEEAER(4)	Cross-Linked	BS3	Carbamidomethyl[C](3)	1	0.0018	sp|P50991|TCPD_HUMAN (232)-sp|P50991|TCPD_HUMAN (395)/	Intra-Protein	Mendez_et_al_2019_fr17_TrypAspN					79
B170414_11_Lumos_ML_IN_205_FOMixSEC29BS3_TrypAspN_pepSECFr17.59330.59330.4.0.dta	4	DDCELVEGLVLTQKVSNSGITR(14)-GSNKLVIEEAER(4)	Cross-Linked	BS3	Carbamidomethyl[C](3)	1	0.00503	sp|P50991|TCPD_HUMAN (232)-sp|P50991|TCPD_HUMAN (395)/	Intra-Protein	Mendez_et_al_2019_fr17_TrypAspN					79
B170418_07_Lumos_ML_IN_205_FOMixSEC31BS3_TrypAspN_pepSECFr17.57111.57111.3.0.dta	3	DDCELVEGLVLTQKVSNSGITR(14)-GSNKLVIEEAER(4)	Cross-Linked	BS3	Carbamidomethyl[C](3)	1	0.0815	sp|P50991|TCPD_HUMAN (232)-sp|P50991|TCPD_HUMAN (395)/	Intra-Protein	Mendez_et_al_2019_fr17_TrypAspN					79
B170416_07_Lumos_ML_IN_205_FOMixSEC30BS3_TrypAspN_pepSECFr17.51673.51673.4.1.dta	4	DDCELVEGLVLTQKVSNSGITR(14)-GSNKLVIEEAER(4)	Cross-Linked	BS3	Carbamidomethyl[C](3)	1	0.33	sp|P50991|TCPD_HUMAN (232)-sp|P50991|TCPD_HUMAN (395)/	Intra-Protein	Mendez_et_al_2019_fr17_TrypAspN					79
B170416_08_Lumos_ML_IN_205_FOMixSEC30BS3_TrypAspN_pepSECFr18.54074.54074.4.0.dta	4	DDCELVEGLVLTQKVSNSGITR(14)-GSNKLVIEEAER(4)	Cross-Linked	BS3	Carbamidomethyl[C](3)	1	0.0718	sp|P50991|TCPD_HUMAN (232)-sp|P50991|TCPD_HUMAN (395)/	Intra-Protein	Mendez_et_al_2019_fr18_TrypAspN					79
B170418_07_Lumos_ML_IN_205_FOMixSEC31BS3_TrypAspN_pepSECFr17.66011.66011.4.0.dta	4	DDCELVEGLVLTQKVSNSGITR(14)-TGCNVLLIQKSILR(10)	Cross-Linked	BS3	Carbamidomethyl[C](3);Carbamidomethyl[C](28)	1	0.00847	sp|P50991|TCPD_HUMAN (232)-sp|P50991|TCPD_HUMAN (302)/	Intra-Protein	Mendez_et_al_2019_fr17_TrypAspN					27
B170418_06_Lumos_ML_IN_205_FOMixSEC31BS3_TrypAspN_pepSECFr16.30328.30328.3.0.dta	3	ANEVISKLYAVHQEGNK(7)-DLVAKLR(5)	Cross-Linked	BS3	null	0.0298	0.294	sp|P50990|TCPQ_HUMAN (466)-sp|P17987|TCPA_HUMAN (466)/	Inter-Protein	Mendez_et_al_2019_fr16_TrypAspN	TRiC-TRiC Figure	TT2	23.3		87
B170416_07_Lumos_ML_IN_205_FOMixSEC30BS3_TrypAspN_pepSECFr17.66697.66697.3.0.dta	3	DDLLQLKMIGIK(7)-DGATILKLL(7)	Cross-Linked	BS3	Oxidation[M](8)	2.46e-07	0.00221	sp|Q99832|TCPH_HUMAN (193)-sp|Q99832|TCPH_HUMAN (67)/	Intra-Protein	Mendez_et_al_2019_fr17_TrypAspN					17
B170418_08_Lumos_ML_IN_205_FOMixSEC31BS3_TrypAspN_pepSECFr18.69399.69399.3.0.dta	3	DDLLQLKMIGIK(7)-DGATILKLL(7)	Cross-Linked	BS3	Oxidation[M](8)	6.44e-07	0.00392	sp|Q99832|TCPH_HUMAN (193)-sp|Q99832|TCPH_HUMAN (67)/	Intra-Protein	Mendez_et_al_2019_fr18_TrypAspN					17
B170416_08_Lumos_ML_IN_205_FOMixSEC30BS3_TrypAspN_pepSECFr18.66456.66456.3.0.dta	3	DDLLQLKMIGIK(7)-DGATILKLL(7)	Cross-Linked	BS3	Oxidation[M](8)	1.97e-06	0.00515	sp|Q99832|TCPH_HUMAN (193)-sp|Q99832|TCPH_HUMAN (67)/	Intra-Protein	Mendez_et_al_2019_fr18_TrypAspN					17
B170418_08_Lumos_ML_IN_205_FOMixSEC31BS3_TrypAspN_pepSECFr18.69448.69448.3.0.dta	3	DDLLQLKMIGIK(7)-DGATILKLL(7)	Cross-Linked	BS3	Oxidation[M](8)	1.91e-05	0.000292	sp|Q99832|TCPH_HUMAN (193)-sp|Q99832|TCPH_HUMAN (67)/	Intra-Protein	Mendez_et_al_2019_fr18_TrypAspN					17
B170416_08_Lumos_ML_IN_205_FOMixSEC30BS3_TrypAspN_pepSECFr18.66452.66452.3.0.dta	3	DDLLQLKMIGIK(7)-DGATILKLL(7)	Cross-Linked	BS3	Oxidation[M](8)	2.6e-05	0.0192	sp|Q99832|TCPH_HUMAN (193)-sp|Q99832|TCPH_HUMAN (67)/	Intra-Protein	Mendez_et_al_2019_fr18_TrypAspN					17
B170418_07_Lumos_ML_IN_205_FOMixSEC31BS3_TrypAspN_pepSECFr17.75473.75473.3.0.dta	3	DDLLQLKMIGIK(7)-DGATILKLL(7)	Cross-Linked	BS3	Oxidation[M](8)	8.07e-05	0.032	sp|Q99832|TCPH_HUMAN (193)-sp|Q99832|TCPH_HUMAN (67)/	Intra-Protein	Mendez_et_al_2019_fr17_TrypAspN					17
B170416_07_Lumos_ML_IN_205_FOMixSEC30BS3_TrypAspN_pepSECFr17.66708.66708.3.0.dta	3	DDLLQLKMIGIK(7)-DGATILKLL(7)	Cross-Linked	BS3	Oxidation[M](8)	0.000389	0.0266	sp|Q99832|TCPH_HUMAN (193)-sp|Q99832|TCPH_HUMAN (67)/	Intra-Protein	Mendez_et_al_2019_fr17_TrypAspN					17
B170418_07_Lumos_ML_IN_205_FOMixSEC31BS3_TrypAspN_pepSECFr17.75451.75451.3.0.dta	3	DDLLQLKMIGIK(7)-DGATILKLL(7)	Cross-Linked	BS3	Oxidation[M](8)	0.0373	0.0233	sp|Q99832|TCPH_HUMAN (193)-sp|Q99832|TCPH_HUMAN (67)/	Intra-Protein	Mendez_et_al_2019_fr17_TrypAspN					17
B170416_07_Lumos_ML_IN_205_FOMixSEC30BS3_TrypAspN_pepSECFr17.44579.44579.3.0.dta	3	DDLLQLKMIGIK(7)-GKATISN(2)	Cross-Linked	BS3	Oxidation[M](8)	0.203	0.0102	sp|Q99832|TCPH_HUMAN (193)-sp|Q99832|TCPH_HUMAN (55)/	Intra-Protein	Mendez_et_al_2019_fr17_TrypAspN					8
B170416_08_Lumos_ML_IN_205_FOMixSEC30BS3_TrypAspN_pepSECFr18.51731.51731.3.0.dta	3	DDLLQLKMIGIK(7)-GKATISN(2)	Cross-Linked	BS3	null	0.369	0.0375	sp|Q99832|TCPH_HUMAN (193)-sp|Q99832|TCPH_HUMAN (55)/	Intra-Protein	Mendez_et_al_2019_fr18_TrypAspN					8
B170414_11_Lumos_ML_IN_205_FOMixSEC29BS3_TrypAspN_pepSECFr17.56169.56169.3.0.dta	3	DDLLQLKMIGIK(7)-GKATISN(2)	Cross-Linked	BS3	null	0.508	0.00501	sp|Q99832|TCPH_HUMAN (193)-sp|Q99832|TCPH_HUMAN (55)/	Intra-Protein	Mendez_et_al_2019_fr17_TrypAspN					8
B170416_08_Lumos_ML_IN_205_FOMixSEC30BS3_TrypAspN_pepSECFr18.51712.51712.3.1.dta	3	DDLLQLKMIGIK(7)-GKATISN(2)	Cross-Linked	BS3	null	0.82	0.144	sp|Q99832|TCPH_HUMAN (193)-sp|Q99832|TCPH_HUMAN (55)/	Intra-Protein	Mendez_et_al_2019_fr18_TrypAspN					8
B170416_08_Lumos_ML_IN_205_FOMixSEC30BS3_TrypAspN_pepSECFr18.51720.51720.3.0.dta	3	DDLLQLKMIGIK(7)-GKATISN(2)	Cross-Linked	BS3	null	0.866	0.0725	sp|Q99832|TCPH_HUMAN (193)-sp|Q99832|TCPH_HUMAN (55)/	Intra-Protein	Mendez_et_al_2019_fr18_TrypAspN					8
B170414_11_Lumos_ML_IN_205_FOMixSEC29BS3_TrypAspN_pepSECFr17.56137.56137.3.0.dta	3	DDLLQLKMIGIK(7)-GKATISN(2)	Cross-Linked	BS3	null	0.96	0.0801	sp|Q99832|TCPH_HUMAN (193)-sp|Q99832|TCPH_HUMAN (55)/	Intra-Protein	Mendez_et_al_2019_fr17_TrypAspN					8
B170418_20_Lumos_ML_IN_205_FOMixSEC32BS3_TrypAspN_pepSECFr17.54210.54210.3.0.dta	3	DDLLQLKMIGIK(7)-VPEEDLKR(7)	Cross-Linked	BS3	null	1.02e-12	0.00291	sp|Q99832|TCPH_HUMAN (193)-sp|Q99832|TCPH_HUMAN (320)/	Intra-Protein	Mendez_et_al_2019_fr17_TrypAspN					133
B170418_19_Lumos_ML_IN_205_FOMixSEC32BS3_TrypAspN_pepSECFr16.42197.42197.3.0.dta	3	DDLLQLKMIGIK(7)-VPEEDLKR(7)	Cross-Linked	BS3	null	1.57e-05	0.008	sp|Q99832|TCPH_HUMAN (193)-sp|Q99832|TCPH_HUMAN (320)/	Intra-Protein	Mendez_et_al_2019_fr16_TrypAspN					133
B170418_21_Lumos_ML_IN_205_FOMixSEC32BS3_TrypAspN_pepSECFr18.54165.54165.4.0.dta	4	DDLLQLKMIGIK(7)-VPEEDLKR(7)	Cross-Linked	BS3	null	0.00421	0.0102	sp|Q99832|TCPH_HUMAN (193)-sp|Q99832|TCPH_HUMAN (320)/	Intra-Protein	Mendez_et_al_2019_fr18_TrypAspN					133
B170418_19_Lumos_ML_IN_205_FOMixSEC32BS3_TrypAspN_pepSECFr16.42179.42179.4.0.dta	4	DDLLQLKMIGIK(7)-VPEEDLKR(7)	Cross-Linked	BS3	null	0.02	0.0133	sp|Q99832|TCPH_HUMAN (193)-sp|Q99832|TCPH_HUMAN (320)/	Intra-Protein	Mendez_et_al_2019_fr16_TrypAspN					133
B170418_20_Lumos_ML_IN_205_FOMixSEC32BS3_TrypAspN_pepSECFr17.54196.54196.4.0.dta	4	DDLLQLKMIGIK(7)-VPEEDLKR(7)	Cross-Linked	BS3	null	0.325	0.775	sp|Q99832|TCPH_HUMAN (193)-sp|Q99832|TCPH_HUMAN (320)/	Intra-Protein	Mendez_et_al_2019_fr17_TrypAspN					133
B170418_08_Lumos_ML_IN_205_FOMixSEC31BS3_TrypAspN_pepSECFr18.62074.62074.3.0.dta	3	DDLLQLKMIGIK(7)-VVLSKLPIG(5)	Cross-Linked	BS3	Oxidation[M](8)	1.19e-05	0.00102	sp|Q99832|TCPH_HUMAN (193)-sp|Q99832|TCPH_HUMAN (292)/	Intra-Protein	Mendez_et_al_2019_fr18_TrypAspN					22
B170418_07_Lumos_ML_IN_205_FOMixSEC31BS3_TrypAspN_pepSECFr17.69351.69351.3.0.dta	3	DDLLQLKMIGIK(7)-VVLSKLPIG(5)	Cross-Linked	BS3	null	0.000242	0.00407	sp|Q99832|TCPH_HUMAN (193)-sp|Q99832|TCPH_HUMAN (292)/	Intra-Protein	Mendez_et_al_2019_fr17_TrypAspN					22
B170416_07_Lumos_ML_IN_205_FOMixSEC30BS3_TrypAspN_pepSECFr17.58529.58529.3.0.dta	3	DDLLQLKMIGIK(7)-VVLSKLPIG(5)	Cross-Linked	BS3	Oxidation[M](8)	0.000267	0.000719	sp|Q99832|TCPH_HUMAN (193)-sp|Q99832|TCPH_HUMAN (292)/	Intra-Protein	Mendez_et_al_2019_fr17_TrypAspN					22
B170414_11_Lumos_ML_IN_205_FOMixSEC29BS3_TrypAspN_pepSECFr17.69433.69433.3.0.dta	3	DDLLQLKMIGIK(7)-VVLSKLPIG(5)	Cross-Linked	BS3	null	0.000933	0.000638	sp|Q99832|TCPH_HUMAN (193)-sp|Q99832|TCPH_HUMAN (292)/	Intra-Protein	Mendez_et_al_2019_fr17_TrypAspN					22
B170418_08_Lumos_ML_IN_205_FOMixSEC31BS3_TrypAspN_pepSECFr18.64933.64933.3.0.dta	3	DDLLQLKMIGIK(7)-VVLSKLPIG(5)	Cross-Linked	BS3	null	0.00117	0.000216	sp|Q99832|TCPH_HUMAN (193)-sp|Q99832|TCPH_HUMAN (292)/	Intra-Protein	Mendez_et_al_2019_fr18_TrypAspN					22
B170418_07_Lumos_ML_IN_205_FOMixSEC31BS3_TrypAspN_pepSECFr17.65476.65476.3.0.dta	3	DDLLQLKMIGIK(7)-VVLSKLPIG(5)	Cross-Linked	BS3	Oxidation[M](8)	0.00276	0.01	sp|Q99832|TCPH_HUMAN (193)-sp|Q99832|TCPH_HUMAN (292)/	Intra-Protein	Mendez_et_al_2019_fr17_TrypAspN					22
B170418_08_Lumos_ML_IN_205_FOMixSEC31BS3_TrypAspN_pepSECFr18.64817.64817.3.0.dta	3	DDLLQLKMIGIK(7)-VVLSKLPIG(5)	Cross-Linked	BS3	null	0.00522	0.00805	sp|Q99832|TCPH_HUMAN (193)-sp|Q99832|TCPH_HUMAN (292)/	Intra-Protein	Mendez_et_al_2019_fr18_TrypAspN					22
B170416_06_Lumos_ML_IN_205_FOMixSEC30BS3_TrypAspN_pepSECFr16.53007.53007.3.0.dta	3	DDLLQLKMIGIK(7)-VVLSKLPIG(5)	Cross-Linked	BS3	Oxidation[M](8)	0.00593	0.0201	sp|Q99832|TCPH_HUMAN (193)-sp|Q99832|TCPH_HUMAN (292)/	Intra-Protein	Mendez_et_al_2019_fr16_TrypAspN					22
B170416_08_Lumos_ML_IN_205_FOMixSEC30BS3_TrypAspN_pepSECFr18.62281.62281.3.0.dta	3	DDLLQLKMIGIK(7)-VVLSKLPIG(5)	Cross-Linked	BS3	null	0.0091	0.00505	sp|Q99832|TCPH_HUMAN (193)-sp|Q99832|TCPH_HUMAN (292)/	Intra-Protein	Mendez_et_al_2019_fr18_TrypAspN					22
B170416_07_Lumos_ML_IN_205_FOMixSEC30BS3_TrypAspN_pepSECFr17.58725.58725.3.0.dta	3	DDLLQLKMIGIK(7)-VVLSKLPIG(5)	Cross-Linked	BS3	Oxidation[M](8)	0.0125	0.00178	sp|Q99832|TCPH_HUMAN (193)-sp|Q99832|TCPH_HUMAN (292)/	Intra-Protein	Mendez_et_al_2019_fr17_TrypAspN					22
B170418_07_Lumos_ML_IN_205_FOMixSEC31BS3_TrypAspN_pepSECFr17.65472.65472.3.0.dta	3	DDLLQLKMIGIK(7)-VVLSKLPIG(5)	Cross-Linked	BS3	Oxidation[M](8)	0.0174	0.0153	sp|Q99832|TCPH_HUMAN (193)-sp|Q99832|TCPH_HUMAN (292)/	Intra-Protein	Mendez_et_al_2019_fr17_TrypAspN					22
B170414_11_Lumos_ML_IN_205_FOMixSEC29BS3_TrypAspN_pepSECFr17.69428.69428.3.0.dta	3	DDLLQLKMIGIK(7)-VVLSKLPIG(5)	Cross-Linked	BS3	null	0.0186	0.00336	sp|Q99832|TCPH_HUMAN (193)-sp|Q99832|TCPH_HUMAN (292)/	Intra-Protein	Mendez_et_al_2019_fr17_TrypAspN					22
B170418_07_Lumos_ML_IN_205_FOMixSEC31BS3_TrypAspN_pepSECFr17.69560.69560.3.1.dta	3	DDLLQLKMIGIK(7)-VVLSKLPIG(5)	Cross-Linked	BS3	null	0.0559	0.0892	sp|Q99832|TCPH_HUMAN (193)-sp|Q99832|TCPH_HUMAN (292)/	Intra-Protein	Mendez_et_al_2019_fr17_TrypAspN					22
B170418_06_Lumos_ML_IN_205_FOMixSEC31BS3_TrypAspN_pepSECFr16.54874.54874.3.0.dta	3	DDLLQLKMIGIK(7)-VVLSKLPIG(5)	Cross-Linked	BS3	Oxidation[M](8)	0.0661	0.115	sp|Q99832|TCPH_HUMAN (193)-sp|Q99832|TCPH_HUMAN (292)/	Intra-Protein	Mendez_et_al_2019_fr16_TrypAspN					22
B170414_11_Lumos_ML_IN_205_FOMixSEC29BS3_TrypAspN_pepSECFr17.69531.69531.3.0.dta	3	DDLLQLKMIGIK(7)-VVLSKLPIG(5)	Cross-Linked	BS3	null	0.0709	0.000582	sp|Q99832|TCPH_HUMAN (193)-sp|Q99832|TCPH_HUMAN (292)/	Intra-Protein	Mendez_et_al_2019_fr17_TrypAspN					22
B170414_10_Lumos_ML_IN_205_FOMixSEC29BS3_TrypAspN_pepSECFr16.57331.57331.3.0.dta	3	DDLLQLKMIGIK(7)-VVLSKLPIG(5)	Cross-Linked	BS3	Oxidation[M](8)	1	0.00617	sp|Q99832|TCPH_HUMAN (193)-sp|Q99832|TCPH_HUMAN (292)/	Intra-Protein	Mendez_et_al_2019_fr16_TrypAspN					22
B170418_06_Lumos_ML_IN_205_FOMixSEC31BS3_TrypAspN_pepSECFr16.58826.58826.3.0.dta	3	DDLLQLKMIGIK(7)-VVLSKLPIG(5)	Cross-Linked	BS3	null	1	0.0108	sp|Q99832|TCPH_HUMAN (193)-sp|Q99832|TCPH_HUMAN (292)/	Intra-Protein	Mendez_et_al_2019_fr16_TrypAspN					22
B170418_21_Lumos_ML_IN_205_FOMixSEC32BS3_TrypAspN_pepSECFr18.59440.59440.3.1.dta	3	DDLLQLKMIGIK(7)-YNFFTGCPKAK(9)	Cross-Linked	BS3	Carbamidomethyl[C](22)	4.86e-15	2.19e-06	sp|Q99832|TCPH_HUMAN (193)-sp|Q99832|TCPH_HUMAN (366)/	Intra-Protein	Mendez_et_al_2019_fr18_TrypAspN					139
B170418_20_Lumos_ML_IN_205_FOMixSEC32BS3_TrypAspN_pepSECFr17.61022.61022.3.0.dta	3	DDLLQLKMIGIK(7)-YNFFTGCPKAK(9)	Cross-Linked	BS3	Carbamidomethyl[C](22)	1.74e-12	0.000527	sp|Q99832|TCPH_HUMAN (193)-sp|Q99832|TCPH_HUMAN (366)/	Intra-Protein	Mendez_et_al_2019_fr17_TrypAspN					139
B170418_08_Lumos_ML_IN_205_FOMixSEC31BS3_TrypAspN_pepSECFr18.52454.52454.3.0.dta	3	DDLLQLKMIGIK(7)-YNFFTGCPKAK(9)	Cross-Linked	BS3	Oxidation[M](8);Carbamidomethyl[C](22)	6.72e-10	8.04e-07	sp|Q99832|TCPH_HUMAN (193)-sp|Q99832|TCPH_HUMAN (366)/	Intra-Protein	Mendez_et_al_2019_fr18_TrypAspN					139
B170418_06_Lumos_ML_IN_205_FOMixSEC31BS3_TrypAspN_pepSECFr16.41097.41097.3.0.dta	3	DDLLQLKMIGIK(7)-YNFFTGCPKAK(9)	Cross-Linked	BS3	Oxidation[M](8);Carbamidomethyl[C](22)	2.28e-06	0.000112	sp|Q99832|TCPH_HUMAN (193)-sp|Q99832|TCPH_HUMAN (366)/	Intra-Protein	Mendez_et_al_2019_fr16_TrypAspN					139
B170414_10_Lumos_ML_IN_205_FOMixSEC29BS3_TrypAspN_pepSECFr16.47822.47822.3.0.dta	3	DDLLQLKMIGIK(7)-YNFFTGCPKAK(9)	Cross-Linked	BS3	Carbamidomethyl[C](22)	1.17e-05	4.17e-11	sp|Q99832|TCPH_HUMAN (193)-sp|Q99832|TCPH_HUMAN (366)/	Intra-Protein	Mendez_et_al_2019_fr16_TrypAspN					139
B170414_11_Lumos_ML_IN_205_FOMixSEC29BS3_TrypAspN_pepSECFr17.58136.58136.3.0.dta	3	DDLLQLKMIGIK(7)-YNFFTGCPKAK(9)	Cross-Linked	BS3	Carbamidomethyl[C](22)	4.36e-05	0.000527	sp|Q99832|TCPH_HUMAN (193)-sp|Q99832|TCPH_HUMAN (366)/	Intra-Protein	Mendez_et_al_2019_fr17_TrypAspN					139
B170418_06_Lumos_ML_IN_205_FOMixSEC31BS3_TrypAspN_pepSECFr16.45088.45088.4.1.dta	4	DDLLQLKMIGIK(7)-YNFFTGCPKAK(9)	Cross-Linked	BS3	Carbamidomethyl[C](22)	6.36e-05	0.000692	sp|Q99832|TCPH_HUMAN (193)-sp|Q99832|TCPH_HUMAN (366)/	Intra-Protein	Mendez_et_al_2019_fr16_TrypAspN					139
B170416_07_Lumos_ML_IN_205_FOMixSEC30BS3_TrypAspN_pepSECFr17.47321.47321.4.1.dta	4	DDLLQLKMIGIK(7)-YNFFTGCPKAK(9)	Cross-Linked	BS3	Oxidation[M](8);Carbamidomethyl[C](22)	0.000119	0.00255	sp|Q99832|TCPH_HUMAN (193)-sp|Q99832|TCPH_HUMAN (366)/	Intra-Protein	Mendez_et_al_2019_fr17_TrypAspN					139
B170418_06_Lumos_ML_IN_205_FOMixSEC31BS3_TrypAspN_pepSECFr16.45137.45137.3.0.dta	3	DDLLQLKMIGIK(7)-YNFFTGCPKAK(9)	Cross-Linked	BS3	Carbamidomethyl[C](22)	0.000143	6.42e-05	sp|Q99832|TCPH_HUMAN (193)-sp|Q99832|TCPH_HUMAN (366)/	Intra-Protein	Mendez_et_al_2019_fr16_TrypAspN					139
B170414_10_Lumos_ML_IN_205_FOMixSEC29BS3_TrypAspN_pepSECFr16.44046.44046.4.0.dta	4	DDLLQLKMIGIK(7)-YNFFTGCPKAK(9)	Cross-Linked	BS3	Oxidation[M](8);Carbamidomethyl[C](22)	0.000253	2.16e-05	sp|Q99832|TCPH_HUMAN (193)-sp|Q99832|TCPH_HUMAN (366)/	Intra-Protein	Mendez_et_al_2019_fr16_TrypAspN					139
B170414_10_Lumos_ML_IN_205_FOMixSEC29BS3_TrypAspN_pepSECFr16.47812.47812.4.0.dta	4	DDLLQLKMIGIK(7)-YNFFTGCPKAK(9)	Cross-Linked	BS3	Carbamidomethyl[C](22)	0.000305	1.09e-05	sp|Q99832|TCPH_HUMAN (193)-sp|Q99832|TCPH_HUMAN (366)/	Intra-Protein	Mendez_et_al_2019_fr16_TrypAspN					139
B170418_07_Lumos_ML_IN_205_FOMixSEC31BS3_TrypAspN_pepSECFr17.55900.55900.4.1.dta	4	DDLLQLKMIGIK(7)-YNFFTGCPKAK(9)	Cross-Linked	BS3	Carbamidomethyl[C](22)	0.000461	0.0186	sp|Q99832|TCPH_HUMAN (193)-sp|Q99832|TCPH_HUMAN (366)/	Intra-Protein	Mendez_et_al_2019_fr17_TrypAspN					139
B170416_06_Lumos_ML_IN_205_FOMixSEC30BS3_TrypAspN_pepSECFr16.40855.40855.4.0.dta	4	DDLLQLKMIGIK(7)-YNFFTGCPKAK(9)	Cross-Linked	BS3	Oxidation[M](8);Carbamidomethyl[C](22)	0.000526	0.044	sp|Q99832|TCPH_HUMAN (193)-sp|Q99832|TCPH_HUMAN (366)/	Intra-Protein	Mendez_et_al_2019_fr16_TrypAspN					139
B170418_06_Lumos_ML_IN_205_FOMixSEC31BS3_TrypAspN_pepSECFr16.41045.41045.4.1.dta	4	DDLLQLKMIGIK(7)-YNFFTGCPKAK(9)	Cross-Linked	BS3	Oxidation[M](8);Carbamidomethyl[C](22)	0.000614	0.0267	sp|Q99832|TCPH_HUMAN (193)-sp|Q99832|TCPH_HUMAN (366)/	Intra-Protein	Mendez_et_al_2019_fr16_TrypAspN					139
B170418_07_Lumos_ML_IN_205_FOMixSEC31BS3_TrypAspN_pepSECFr17.51927.51927.4.0.dta	4	DDLLQLKMIGIK(7)-YNFFTGCPKAK(9)	Cross-Linked	BS3	Oxidation[M](8);Carbamidomethyl[C](22)	0.000628	0.0189	sp|Q99832|TCPH_HUMAN (193)-sp|Q99832|TCPH_HUMAN (366)/	Intra-Protein	Mendez_et_al_2019_fr17_TrypAspN					139
B170416_07_Lumos_ML_IN_205_FOMixSEC30BS3_TrypAspN_pepSECFr17.47347.47347.4.1.dta	4	DDLLQLKMIGIK(7)-YNFFTGCPKAK(9)	Cross-Linked	BS3	Oxidation[M](8);Carbamidomethyl[C](22)	0.000916	0.00225	sp|Q99832|TCPH_HUMAN (193)-sp|Q99832|TCPH_HUMAN (366)/	Intra-Protein	Mendez_et_al_2019_fr17_TrypAspN					139
B170418_08_Lumos_ML_IN_205_FOMixSEC31BS3_TrypAspN_pepSECFr18.55223.55223.4.0.dta	4	DDLLQLKMIGIK(7)-YNFFTGCPKAK(9)	Cross-Linked	BS3	Carbamidomethyl[C](22)	0.000995	0.00637	sp|Q99832|TCPH_HUMAN (193)-sp|Q99832|TCPH_HUMAN (366)/	Intra-Protein	Mendez_et_al_2019_fr18_TrypAspN					139
B170418_07_Lumos_ML_IN_205_FOMixSEC31BS3_TrypAspN_pepSECFr17.51895.51895.3.0.dta	3	DDLLQLKMIGIK(7)-YNFFTGCPKAK(9)	Cross-Linked	BS3	Oxidation[M](8);Carbamidomethyl[C](22)	0.00102	0.0176	sp|Q99832|TCPH_HUMAN (193)-sp|Q99832|TCPH_HUMAN (366)/	Intra-Protein	Mendez_et_al_2019_fr17_TrypAspN					139
B170418_07_Lumos_ML_IN_205_FOMixSEC31BS3_TrypAspN_pepSECFr17.55888.55888.4.1.dta	4	DDLLQLKMIGIK(7)-YNFFTGCPKAK(9)	Cross-Linked	BS3	Carbamidomethyl[C](22)	0.00117	0.00882	sp|Q99832|TCPH_HUMAN (193)-sp|Q99832|TCPH_HUMAN (366)/	Intra-Protein	Mendez_et_al_2019_fr17_TrypAspN					139
B170416_06_Lumos_ML_IN_205_FOMixSEC30BS3_TrypAspN_pepSECFr16.44379.44379.4.2.dta	4	DDLLQLKMIGIK(7)-YNFFTGCPKAK(9)	Cross-Linked	BS3	Carbamidomethyl[C](22)	0.0101	0.0302	sp|Q99832|TCPH_HUMAN (193)-sp|Q99832|TCPH_HUMAN (366)/	Intra-Protein	Mendez_et_al_2019_fr16_TrypAspN					139
B170414_10_Lumos_ML_IN_205_FOMixSEC29BS3_TrypAspN_pepSECFr16.48105.48105.4.1.dta	4	DDLLQLKMIGIK(7)-YNFFTGCPKAK(9)	Cross-Linked	BS3	Carbamidomethyl[C](22)	0.0118	1.31e-05	sp|Q99832|TCPH_HUMAN (193)-sp|Q99832|TCPH_HUMAN (366)/	Intra-Protein	Mendez_et_al_2019_fr16_TrypAspN					139
B170414_11_Lumos_ML_IN_205_FOMixSEC29BS3_TrypAspN_pepSECFr17.58134.58134.4.0.dta	4	DDLLQLKMIGIK(7)-YNFFTGCPKAK(9)	Cross-Linked	BS3	Carbamidomethyl[C](22)	0.0121	0.0131	sp|Q99832|TCPH_HUMAN (193)-sp|Q99832|TCPH_HUMAN (366)/	Intra-Protein	Mendez_et_al_2019_fr17_TrypAspN					139
B170414_11_Lumos_ML_IN_205_FOMixSEC29BS3_TrypAspN_pepSECFr17.58401.58401.4.1.dta	4	DDLLQLKMIGIK(7)-YNFFTGCPKAK(9)	Cross-Linked	BS3	Carbamidomethyl[C](22)	0.0144	0.127	sp|Q99832|TCPH_HUMAN (193)-sp|Q99832|TCPH_HUMAN (366)/	Intra-Protein	Mendez_et_al_2019_fr17_TrypAspN					139
B170418_19_Lumos_ML_IN_205_FOMixSEC32BS3_TrypAspN_pepSECFr16.48496.48496.4.0.dta	4	DDLLQLKMIGIK(7)-YNFFTGCPKAK(9)	Cross-Linked	BS3	Carbamidomethyl[C](22)	0.018	0.0676	sp|Q99832|TCPH_HUMAN (193)-sp|Q99832|TCPH_HUMAN (366)/	Intra-Protein	Mendez_et_al_2019_fr16_TrypAspN					139
B170418_20_Lumos_ML_IN_205_FOMixSEC32BS3_TrypAspN_pepSECFr17.61003.61003.4.0.dta	4	DDLLQLKMIGIK(7)-YNFFTGCPKAK(9)	Cross-Linked	BS3	Carbamidomethyl[C](22)	0.018	0.664	sp|Q99832|TCPH_HUMAN (193)-sp|Q99832|TCPH_HUMAN (366)/	Intra-Protein	Mendez_et_al_2019_fr17_TrypAspN					139
B170418_08_Lumos_ML_IN_205_FOMixSEC31BS3_TrypAspN_pepSECFr18.55204.55204.3.0.dta	3	DDLLQLKMIGIK(7)-YNFFTGCPKAK(9)	Cross-Linked	BS3	Carbamidomethyl[C](22)	0.023	0.0422	sp|Q99832|TCPH_HUMAN (193)-sp|Q99832|TCPH_HUMAN (366)/	Intra-Protein	Mendez_et_al_2019_fr18_TrypAspN					139
B170416_07_Lumos_ML_IN_205_FOMixSEC30BS3_TrypAspN_pepSECFr17.47480.47480.4.0.dta	4	DDLLQLKMIGIK(7)-YNFFTGCPKAK(9)	Cross-Linked	BS3	Oxidation[M](8);Carbamidomethyl[C](22)	0.0365	0.0542	sp|Q99832|TCPH_HUMAN (193)-sp|Q99832|TCPH_HUMAN (366)/	Intra-Protein	Mendez_et_al_2019_fr17_TrypAspN					139
B170414_10_Lumos_ML_IN_205_FOMixSEC29BS3_TrypAspN_pepSECFr16.44194.44194.4.0.dta	4	DDLLQLKMIGIK(7)-YNFFTGCPKAK(9)	Cross-Linked	BS3	Oxidation[M](8);Carbamidomethyl[C](22)	0.0391	0.123	sp|Q99832|TCPH_HUMAN (193)-sp|Q99832|TCPH_HUMAN (366)/	Intra-Protein	Mendez_et_al_2019_fr16_TrypAspN					139
B170418_20_Lumos_ML_IN_205_FOMixSEC32BS3_TrypAspN_pepSECFr17.61026.61026.4.2.dta	4	DDLLQLKMIGIK(7)-YNFFTGCPKAK(9)	Cross-Linked	BS3	Carbamidomethyl[C](22)	0.064	0.229	sp|Q99832|TCPH_HUMAN (193)-sp|Q99832|TCPH_HUMAN (366)/	Intra-Protein	Mendez_et_al_2019_fr17_TrypAspN					139
B170414_11_Lumos_ML_IN_205_FOMixSEC29BS3_TrypAspN_pepSECFr17.58115.58115.3.0.dta	3	DDLLQLKMIGIK(7)-YNFFTGCPKAK(9)	Cross-Linked	BS3	Carbamidomethyl[C](22)	0.0764	0.00621	sp|Q99832|TCPH_HUMAN (193)-sp|Q99832|TCPH_HUMAN (366)/	Intra-Protein	Mendez_et_al_2019_fr17_TrypAspN					139
B170418_21_Lumos_ML_IN_205_FOMixSEC32BS3_TrypAspN_pepSECFr18.59435.59435.3.0.dta	3	DDLLQLKMIGIK(7)-YNFFTGCPKAK(9)	Cross-Linked	BS3	Carbamidomethyl[C](22)	0.1	0.158	sp|Q99832|TCPH_HUMAN (193)-sp|Q99832|TCPH_HUMAN (366)/	Intra-Protein	Mendez_et_al_2019_fr18_TrypAspN					139
B170414_12_Lumos_ML_IN_205_FOMixSEC29BS3_TrypAspN_pepSECFr18.49478.49478.4.2.dta	4	DDLLQLKMIGIK(7)-YNFFTGCPKAK(9)	Cross-Linked	BS3	Carbamidomethyl[C](22)	0.163	0.28	sp|Q99832|TCPH_HUMAN (193)-sp|Q99832|TCPH_HUMAN (366)/	Intra-Protein	Mendez_et_al_2019_fr18_TrypAspN					139
B170416_06_Lumos_ML_IN_205_FOMixSEC30BS3_TrypAspN_pepSECFr16.41064.41064.4.0.dta	4	DDLLQLKMIGIK(7)-YNFFTGCPKAK(9)	Cross-Linked	BS3	Oxidation[M](8);Carbamidomethyl[C](22)	0.192	0.0644	sp|Q99832|TCPH_HUMAN (193)-sp|Q99832|TCPH_HUMAN (366)/	Intra-Protein	Mendez_et_al_2019_fr16_TrypAspN					139
B170416_07_Lumos_ML_IN_205_FOMixSEC30BS3_TrypAspN_pepSECFr17.47461.47461.3.0.dta	3	DDLLQLKMIGIK(7)-YNFFTGCPKAK(9)	Cross-Linked	BS3	Oxidation[M](8);Carbamidomethyl[C](22)	0.227	0.137	sp|Q99832|TCPH_HUMAN (193)-sp|Q99832|TCPH_HUMAN (366)/	Intra-Protein	Mendez_et_al_2019_fr17_TrypAspN					139
B170418_07_Lumos_ML_IN_205_FOMixSEC31BS3_TrypAspN_pepSECFr17.55845.55845.3.1.dta	3	DDLLQLKMIGIK(7)-YNFFTGCPKAK(9)	Cross-Linked	BS3	Carbamidomethyl[C](22)	0.801	0.625	sp|Q99832|TCPH_HUMAN (193)-sp|Q99832|TCPH_HUMAN (366)/	Intra-Protein	Mendez_et_al_2019_fr17_TrypAspN					139
B170416_06_Lumos_ML_IN_205_FOMixSEC30BS3_TrypAspN_pepSECFr16.44585.44585.3.0.dta	3	DDLLQLKMIGIK(7)-YNFFTGCPKAK(9)	Cross-Linked	BS3	Carbamidomethyl[C](22)	1	0.0051	sp|Q99832|TCPH_HUMAN (193)-sp|Q99832|TCPH_HUMAN (366)/	Intra-Protein	Mendez_et_al_2019_fr16_TrypAspN					139
B170414_10_Lumos_ML_IN_205_FOMixSEC29BS3_TrypAspN_pepSECFr16.44023.44023.3.0.dta	3	DDLLQLKMIGIK(7)-YNFFTGCPKAK(9)	Cross-Linked	BS3	Oxidation[M](8);Carbamidomethyl[C](22)	1	0.00517	sp|Q99832|TCPH_HUMAN (193)-sp|Q99832|TCPH_HUMAN (366)/	Intra-Protein	Mendez_et_al_2019_fr16_TrypAspN					139
B170416_06_Lumos_ML_IN_205_FOMixSEC30BS3_TrypAspN_pepSECFr16.44597.44597.4.1.dta	4	DDLLQLKMIGIK(7)-YNFFTGCPKAK(9)	Cross-Linked	BS3	Carbamidomethyl[C](22)	1	0.0082	sp|Q99832|TCPH_HUMAN (193)-sp|Q99832|TCPH_HUMAN (366)/	Intra-Protein	Mendez_et_al_2019_fr16_TrypAspN					139
B170416_06_Lumos_ML_IN_205_FOMixSEC30BS3_TrypAspN_pepSECFr16.44371.44371.3.0.dta	3	DDLLQLKMIGIK(7)-YNFFTGCPKAK(9)	Cross-Linked	BS3	Carbamidomethyl[C](22)	1	0.0102	sp|Q99832|TCPH_HUMAN (193)-sp|Q99832|TCPH_HUMAN (366)/	Intra-Protein	Mendez_et_al_2019_fr16_TrypAspN					139
B170416_06_Lumos_ML_IN_205_FOMixSEC30BS3_TrypAspN_pepSECFr16.40861.40861.3.0.dta	3	DDLLQLKMIGIK(7)-YNFFTGCPKAK(9)	Cross-Linked	BS3	Oxidation[M](8);Carbamidomethyl[C](22)	1	0.012	sp|Q99832|TCPH_HUMAN (193)-sp|Q99832|TCPH_HUMAN (366)/	Intra-Protein	Mendez_et_al_2019_fr16_TrypAspN					139
B170416_06_Lumos_ML_IN_205_FOMixSEC30BS3_TrypAspN_pepSECFr16.44357.44357.4.1.dta	4	DDLLQLKMIGIK(7)-YNFFTGCPKAK(9)	Cross-Linked	BS3	Carbamidomethyl[C](22)	1	0.0182	sp|Q99832|TCPH_HUMAN (193)-sp|Q99832|TCPH_HUMAN (366)/	Intra-Protein	Mendez_et_al_2019_fr16_TrypAspN					139
B170418_07_Lumos_ML_IN_205_FOMixSEC31BS3_TrypAspN_pepSECFr17.51913.51913.3.0.dta	3	DDLLQLKMIGIK(7)-YNFFTGCPKAK(9)	Cross-Linked	BS3	Oxidation[M](8);Carbamidomethyl[C](22)	1	0.0141	sp|Q99832|TCPH_HUMAN (193)-sp|Q99832|TCPH_HUMAN (366)/	Intra-Protein	Mendez_et_al_2019_fr17_TrypAspN					139
B170414_11_Lumos_ML_IN_205_FOMixSEC29BS3_TrypAspN_pepSECFr17.54722.54722.3.0.dta	3	DDLLQLKMIGIK(7)-YNFFTGCPKAK(9)	Cross-Linked	BS3	Oxidation[M](8);Carbamidomethyl[C](22)	1	0.0614	sp|Q99832|TCPH_HUMAN (193)-sp|Q99832|TCPH_HUMAN (366)/	Intra-Protein	Mendez_et_al_2019_fr17_TrypAspN					139
B170418_07_Lumos_ML_IN_205_FOMixSEC31BS3_TrypAspN_pepSECFr17.56199.56199.3.1.dta	3	DDLLQLKMIGIK(7)-YNFFTGCPKAK(9)	Cross-Linked	BS3	Carbamidomethyl[C](22)	1	0.0751	sp|Q99832|TCPH_HUMAN (193)-sp|Q99832|TCPH_HUMAN (366)/	Intra-Protein	Mendez_et_al_2019_fr17_TrypAspN					139
B170414_11_Lumos_ML_IN_205_FOMixSEC29BS3_TrypAspN_pepSECFr17.54770.54770.3.0.dta	3	DDLLQLKMIGIK(7)-YNFFTGCPKAK(9)	Cross-Linked	BS3	Oxidation[M](8);Carbamidomethyl[C](22)	1	0.118	sp|Q99832|TCPH_HUMAN (193)-sp|Q99832|TCPH_HUMAN (366)/	Intra-Protein	Mendez_et_al_2019_fr17_TrypAspN					139
B170414_11_Lumos_ML_IN_205_FOMixSEC29BS3_TrypAspN_pepSECFr17.54740.54740.3.0.dta	3	DDLLQLKMIGIK(7)-YNFFTGCPKAK(9)	Cross-Linked	BS3	Oxidation[M](8);Carbamidomethyl[C](22)	1	0.239	sp|Q99832|TCPH_HUMAN (193)-sp|Q99832|TCPH_HUMAN (366)/	Intra-Protein	Mendez_et_al_2019_fr17_TrypAspN					139
B170418_08_Lumos_ML_IN_205_FOMixSEC31BS3_TrypAspN_pepSECFr18.55209.55209.3.0.dta	3	DDLLQLKMIGIK(7)-YNFFTGCPKAK(9)	Cross-Linked	BS3	Carbamidomethyl[C](22)	1	6.39e-05	sp|Q99832|TCPH_HUMAN (193)-sp|Q99832|TCPH_HUMAN (366)/	Intra-Protein	Mendez_et_al_2019_fr18_TrypAspN					139
B170416_08_Lumos_ML_IN_205_FOMixSEC30BS3_TrypAspN_pepSECFr18.53183.53183.3.0.dta	3	DDLLQLKMIGIK(7)-YNFFTGCPKAK(9)	Cross-Linked	BS3	Carbamidomethyl[C](22)	1	0.00196	sp|Q99832|TCPH_HUMAN (193)-sp|Q99832|TCPH_HUMAN (366)/	Intra-Protein	Mendez_et_al_2019_fr18_TrypAspN					139
B170416_08_Lumos_ML_IN_205_FOMixSEC30BS3_TrypAspN_pepSECFr18.53177.53177.3.0.dta	3	DDLLQLKMIGIK(7)-YNFFTGCPKAK(9)	Cross-Linked	BS3	Carbamidomethyl[C](22)	1	0.00215	sp|Q99832|TCPH_HUMAN (193)-sp|Q99832|TCPH_HUMAN (366)/	Intra-Protein	Mendez_et_al_2019_fr18_TrypAspN					139
B170416_08_Lumos_ML_IN_205_FOMixSEC30BS3_TrypAspN_pepSECFr18.50546.50546.3.0.dta	3	DDLLQLKMIGIK(7)-YNFFTGCPKAK(9)	Cross-Linked	BS3	Oxidation[M](8);Carbamidomethyl[C](22)	1	0.0055	sp|Q99832|TCPH_HUMAN (193)-sp|Q99832|TCPH_HUMAN (366)/	Intra-Protein	Mendez_et_al_2019_fr18_TrypAspN					139
B170414_12_Lumos_ML_IN_205_FOMixSEC29BS3_TrypAspN_pepSECFr18.49454.49454.3.0.dta	3	DDLLQLKMIGIK(7)-YNFFTGCPKAK(9)	Cross-Linked	BS3	Carbamidomethyl[C](22)	1	0.00629	sp|Q99832|TCPH_HUMAN (193)-sp|Q99832|TCPH_HUMAN (366)/	Intra-Protein	Mendez_et_al_2019_fr18_TrypAspN					139
B170416_08_Lumos_ML_IN_205_FOMixSEC30BS3_TrypAspN_pepSECFr18.50588.50588.3.0.dta	3	DDLLQLKMIGIK(7)-YNFFTGCPKAK(9)	Cross-Linked	BS3	Oxidation[M](8);Carbamidomethyl[C](22)	1	0.0373	sp|Q99832|TCPH_HUMAN (193)-sp|Q99832|TCPH_HUMAN (366)/	Intra-Protein	Mendez_et_al_2019_fr18_TrypAspN					139
B170416_08_Lumos_ML_IN_205_FOMixSEC30BS3_TrypAspN_pepSECFr18.53180.53180.4.2.dta	4	DDLLQLKMIGIK(7)-YNFFTGCPKAK(9)	Cross-Linked	BS3	Carbamidomethyl[C](22)	1	0.389	sp|Q99832|TCPH_HUMAN (193)-sp|Q99832|TCPH_HUMAN (366)/	Intra-Protein	Mendez_et_al_2019_fr18_TrypAspN					139
B170418_07_Lumos_ML_IN_205_FOMixSEC31BS3_TrypAspN_pepSECFr17.69702.69702.4.0.dta	4	DDLLQLKMIGIKK(7)-DGATILKLL(7)	Cross-Linked	BS3	null	7.59e-07	0.00154	sp|Q99832|TCPH_HUMAN (193)-sp|Q99832|TCPH_HUMAN (67)/	Intra-Protein	Mendez_et_al_2019_fr17_TrypAspN					17
B170418_07_Lumos_ML_IN_205_FOMixSEC31BS3_TrypAspN_pepSECFr17.69687.69687.3.1.dta	3	DDLLQLKMIGIKK(7)-DGATILKLL(7)	Cross-Linked	BS3	null	1.45e-06	0.0157	sp|Q99832|TCPH_HUMAN (193)-sp|Q99832|TCPH_HUMAN (67)/	Intra-Protein	Mendez_et_al_2019_fr17_TrypAspN					17
B170416_07_Lumos_ML_IN_205_FOMixSEC30BS3_TrypAspN_pepSECFr17.59424.59424.4.1.dta	4	DDLLQLKMIGIKK(7)-DGATILKLL(7)	Cross-Linked	BS3	Oxidation[M](8)	3.16e-06	0.0445	sp|Q99832|TCPH_HUMAN (193)-sp|Q99832|TCPH_HUMAN (67)/	Intra-Protein	Mendez_et_al_2019_fr17_TrypAspN					17
B170416_07_Lumos_ML_IN_205_FOMixSEC30BS3_TrypAspN_pepSECFr17.59252.59252.4.2.dta	4	DDLLQLKMIGIKK(7)-DGATILKLL(7)	Cross-Linked	BS3	Oxidation[M](8)	0.000994	0.116	sp|Q99832|TCPH_HUMAN (193)-sp|Q99832|TCPH_HUMAN (67)/	Intra-Protein	Mendez_et_al_2019_fr17_TrypAspN					17
B170418_07_Lumos_ML_IN_205_FOMixSEC31BS3_TrypAspN_pepSECFr17.69703.69703.3.1.dta	3	DDLLQLKMIGIKK(7)-DGATILKLL(7)	Cross-Linked	BS3	null	0.0118	0.0589	sp|Q99832|TCPH_HUMAN (193)-sp|Q99832|TCPH_HUMAN (67)/	Intra-Protein	Mendez_et_al_2019_fr17_TrypAspN					17
B170418_07_Lumos_ML_IN_205_FOMixSEC31BS3_TrypAspN_pepSECFr17.69718.69718.3.2.dta	3	DDLLQLKMIGIKK(7)-DGATILKLL(7)	Cross-Linked	BS3	null	0.0493	0.578	sp|Q99832|TCPH_HUMAN (193)-sp|Q99832|TCPH_HUMAN (67)/	Intra-Protein	Mendez_et_al_2019_fr17_TrypAspN					17
B170416_06_Lumos_ML_IN_205_FOMixSEC30BS3_TrypAspN_pepSECFr16.53790.53790.3.0.dta	3	DDLLQLKMIGIKK(7)-DGATILKLL(7)	Cross-Linked	BS3	Oxidation[M](8)	1	0.0666	sp|Q99832|TCPH_HUMAN (193)-sp|Q99832|TCPH_HUMAN (67)/	Intra-Protein	Mendez_et_al_2019_fr16_TrypAspN					17
B170416_07_Lumos_ML_IN_205_FOMixSEC30BS3_TrypAspN_pepSECFr17.38866.38866.4.0.dta	4	DDLLQLKMIGIKK(7)-IKEIAVTVK(2)	Cross-Linked	BS3	Oxidation[M](8)	0.136	0.0642	sp|Q99832|TCPH_HUMAN (193)-sp|Q99832|TCPH_HUMAN (137)/	Intra-Protein	Mendez_et_al_2019_fr17_TrypAspN					1
B170418_20_Lumos_ML_IN_205_FOMixSEC32BS3_TrypAspN_pepSECFr17.45727.45727.3.0.dta	3	DDLLQLKMIGIKK(7)-VPEEDLKR(7)	Cross-Linked	BS3	null	2.62e-06	0.144	sp|Q99832|TCPH_HUMAN (193)-sp|Q99832|TCPH_HUMAN (320)/	Intra-Protein	Mendez_et_al_2019_fr17_TrypAspN					133
B170418_20_Lumos_ML_IN_205_FOMixSEC32BS3_TrypAspN_pepSECFr17.45704.45704.3.0.dta	3	DDLLQLKMIGIKK(7)-VPEEDLKR(7)	Cross-Linked	BS3	null	0.00452	0.775	sp|Q99832|TCPH_HUMAN (193)-sp|Q99832|TCPH_HUMAN (320)/	Intra-Protein	Mendez_et_al_2019_fr17_TrypAspN					133
B170418_20_Lumos_ML_IN_205_FOMixSEC32BS3_TrypAspN_pepSECFr17.45707.45707.5.0.dta	5	DDLLQLKMIGIKK(7)-VPEEDLKR(7)	Cross-Linked	BS3	null	0.215	0.183	sp|Q99832|TCPH_HUMAN (193)-sp|Q99832|TCPH_HUMAN (320)/	Intra-Protein	Mendez_et_al_2019_fr17_TrypAspN					133
B170418_21_Lumos_ML_IN_205_FOMixSEC32BS3_TrypAspN_pepSECFr18.47366.47366.5.2.dta	5	DDLLQLKMIGIKK(7)-VPEEDLKR(7)	Cross-Linked	BS3	null	0.323	0.411	sp|Q99832|TCPH_HUMAN (193)-sp|Q99832|TCPH_HUMAN (320)/	Intra-Protein	Mendez_et_al_2019_fr18_TrypAspN					133
B170416_07_Lumos_ML_IN_205_FOMixSEC30BS3_TrypAspN_pepSECFr17.51022.51022.3.0.dta	3	DDLLQLKMIGIKK(7)-VVLSKLPIG(5)	Cross-Linked	BS3	Oxidation[M](8)	0.00795	9.56e-05	sp|Q99832|TCPH_HUMAN (193)-sp|Q99832|TCPH_HUMAN (292)/	Intra-Protein	Mendez_et_al_2019_fr17_TrypAspN					22
B170416_06_Lumos_ML_IN_205_FOMixSEC30BS3_TrypAspN_pepSECFr16.48094.48094.3.0.dta	3	DDLLQLKMIGIKK(7)-VVLSKLPIG(5)	Cross-Linked	BS3	null	0.0195	0.0076	sp|Q99832|TCPH_HUMAN (193)-sp|Q99832|TCPH_HUMAN (292)/	Intra-Protein	Mendez_et_al_2019_fr16_TrypAspN					22
B170418_07_Lumos_ML_IN_205_FOMixSEC31BS3_TrypAspN_pepSECFr17.60044.60044.3.0.dta	3	DDLLQLKMIGIKK(7)-VVLSKLPIG(5)	Cross-Linked	BS3	null	0.0993	0.423	sp|Q99832|TCPH_HUMAN (193)-sp|Q99832|TCPH_HUMAN (292)/	Intra-Protein	Mendez_et_al_2019_fr17_TrypAspN					22
B170418_08_Lumos_ML_IN_205_FOMixSEC31BS3_TrypAspN_pepSECFr18.49531.49531.3.0.dta	3	DDLLQLKMIGIKK(7)-YNFFTGCPKAK(9)	Cross-Linked	BS3	Carbamidomethyl[C](23)	8e-09	2.59e-06	sp|Q99832|TCPH_HUMAN (193)-sp|Q99832|TCPH_HUMAN (366)/	Intra-Protein	Mendez_et_al_2019_fr18_TrypAspN					139
B170418_08_Lumos_ML_IN_205_FOMixSEC31BS3_TrypAspN_pepSECFr18.49525.49525.3.0.dta	3	DDLLQLKMIGIKK(7)-YNFFTGCPKAK(9)	Cross-Linked	BS3	Carbamidomethyl[C](23)	5.54e-08	3.6e-05	sp|Q99832|TCPH_HUMAN (193)-sp|Q99832|TCPH_HUMAN (366)/	Intra-Protein	Mendez_et_al_2019_fr18_TrypAspN					139
B170418_20_Lumos_ML_IN_205_FOMixSEC32BS3_TrypAspN_pepSECFr17.52653.52653.4.1.dta	4	DDLLQLKMIGIKK(7)-YNFFTGCPKAK(9)	Cross-Linked	BS3	Carbamidomethyl[C](23)	5.77e-08	0.000917	sp|Q99832|TCPH_HUMAN (193)-sp|Q99832|TCPH_HUMAN (366)/	Intra-Protein	Mendez_et_al_2019_fr17_TrypAspN					139
B170418_07_Lumos_ML_IN_205_FOMixSEC31BS3_TrypAspN_pepSECFr17.47911.47911.3.0.dta	3	DDLLQLKMIGIKK(7)-YNFFTGCPKAK(9)	Cross-Linked	BS3	Carbamidomethyl[C](23)	7.43e-08	9.55e-05	sp|Q99832|TCPH_HUMAN (193)-sp|Q99832|TCPH_HUMAN (366)/	Intra-Protein	Mendez_et_al_2019_fr17_TrypAspN					139
B170416_08_Lumos_ML_IN_205_FOMixSEC30BS3_TrypAspN_pepSECFr18.47558.47558.5.0.dta	5	DDLLQLKMIGIKK(7)-YNFFTGCPKAK(9)	Cross-Linked	BS3	Carbamidomethyl[C](23)	2.21e-07	0.00161	sp|Q99832|TCPH_HUMAN (193)-sp|Q99832|TCPH_HUMAN (366)/	Intra-Protein	Mendez_et_al_2019_fr18_TrypAspN					139
B170418_06_Lumos_ML_IN_205_FOMixSEC31BS3_TrypAspN_pepSECFr16.37166.37166.4.1.dta	4	DDLLQLKMIGIKK(7)-YNFFTGCPKAK(9)	Cross-Linked	BS3	Carbamidomethyl[C](23)	2.39e-06	9.2e-05	sp|Q99832|TCPH_HUMAN (193)-sp|Q99832|TCPH_HUMAN (366)/	Intra-Protein	Mendez_et_al_2019_fr16_TrypAspN					139
B170418_07_Lumos_ML_IN_205_FOMixSEC31BS3_TrypAspN_pepSECFr17.44527.44527.4.0.dta	4	DDLLQLKMIGIKK(7)-YNFFTGCPKAK(9)	Cross-Linked	BS3	Oxidation[M](8);Carbamidomethyl[C](23)	2.64e-06	0.0425	sp|Q99832|TCPH_HUMAN (193)-sp|Q99832|TCPH_HUMAN (366)/	Intra-Protein	Mendez_et_al_2019_fr17_TrypAspN					139
B170416_06_Lumos_ML_IN_205_FOMixSEC30BS3_TrypAspN_pepSECFr16.37406.37406.4.0.dta	4	DDLLQLKMIGIKK(7)-YNFFTGCPKAK(9)	Cross-Linked	BS3	Carbamidomethyl[C](23)	2.72e-06	0.00515	sp|Q99832|TCPH_HUMAN (193)-sp|Q99832|TCPH_HUMAN (366)/	Intra-Protein	Mendez_et_al_2019_fr16_TrypAspN					139
B170418_06_Lumos_ML_IN_205_FOMixSEC31BS3_TrypAspN_pepSECFr16.33975.33975.4.0.dta	4	DDLLQLKMIGIKK(7)-YNFFTGCPKAK(9)	Cross-Linked	BS3	Oxidation[M](8);Carbamidomethyl[C](23)	1.6e-05	0.000238	sp|Q99832|TCPH_HUMAN (193)-sp|Q99832|TCPH_HUMAN (366)/	Intra-Protein	Mendez_et_al_2019_fr16_TrypAspN					139
B170416_08_Lumos_ML_IN_205_FOMixSEC30BS3_TrypAspN_pepSECFr18.47539.47539.3.0.dta	3	DDLLQLKMIGIKK(7)-YNFFTGCPKAK(9)	Cross-Linked	BS3	Carbamidomethyl[C](23)	2.71e-05	0.000276	sp|Q99832|TCPH_HUMAN (193)-sp|Q99832|TCPH_HUMAN (366)/	Intra-Protein	Mendez_et_al_2019_fr18_TrypAspN					139
B170418_07_Lumos_ML_IN_205_FOMixSEC31BS3_TrypAspN_pepSECFr17.47899.47899.3.0.dta	3	DDLLQLKMIGIKK(7)-YNFFTGCPKAK(9)	Cross-Linked	BS3	Carbamidomethyl[C](23)	4.5e-05	0.000402	sp|Q99832|TCPH_HUMAN (193)-sp|Q99832|TCPH_HUMAN (366)/	Intra-Protein	Mendez_et_al_2019_fr17_TrypAspN					139
B170418_07_Lumos_ML_IN_205_FOMixSEC31BS3_TrypAspN_pepSECFr17.47935.47935.5.0.dta	5	DDLLQLKMIGIKK(7)-YNFFTGCPKAK(9)	Cross-Linked	BS3	Carbamidomethyl[C](23)	8.23e-05	0.000158	sp|Q99832|TCPH_HUMAN (193)-sp|Q99832|TCPH_HUMAN (366)/	Intra-Protein	Mendez_et_al_2019_fr17_TrypAspN					139
B170416_06_Lumos_ML_IN_205_FOMixSEC30BS3_TrypAspN_pepSECFr16.34463.34463.4.0.dta	4	DDLLQLKMIGIKK(7)-YNFFTGCPKAK(9)	Cross-Linked	BS3	Oxidation[M](8);Carbamidomethyl[C](23)	0.000105	0.00375	sp|Q99832|TCPH_HUMAN (193)-sp|Q99832|TCPH_HUMAN (366)/	Intra-Protein	Mendez_et_al_2019_fr16_TrypAspN					139
B170414_10_Lumos_ML_IN_205_FOMixSEC29BS3_TrypAspN_pepSECFr16.40058.40058.4.0.dta	4	DDLLQLKMIGIKK(7)-YNFFTGCPKAK(9)	Cross-Linked	BS3	Carbamidomethyl[C](23)	0.000497	3e-07	sp|Q99832|TCPH_HUMAN (193)-sp|Q99832|TCPH_HUMAN (366)/	Intra-Protein	Mendez_et_al_2019_fr16_TrypAspN					139
B170418_06_Lumos_ML_IN_205_FOMixSEC31BS3_TrypAspN_pepSECFr16.37243.37243.5.0.dta	5	DDLLQLKMIGIKK(7)-YNFFTGCPKAK(9)	Cross-Linked	BS3	Carbamidomethyl[C](23)	0.000763	0.000407	sp|Q99832|TCPH_HUMAN (193)-sp|Q99832|TCPH_HUMAN (366)/	Intra-Protein	Mendez_et_al_2019_fr16_TrypAspN					139
B170418_06_Lumos_ML_IN_205_FOMixSEC31BS3_TrypAspN_pepSECFr16.33967.33967.4.0.dta	4	DDLLQLKMIGIKK(7)-YNFFTGCPKAK(9)	Cross-Linked	BS3	Oxidation[M](8);Carbamidomethyl[C](23)	0.000897	0.00146	sp|Q99832|TCPH_HUMAN (193)-sp|Q99832|TCPH_HUMAN (366)/	Intra-Protein	Mendez_et_al_2019_fr16_TrypAspN					139
B170416_08_Lumos_ML_IN_205_FOMixSEC30BS3_TrypAspN_pepSECFr18.44967.44967.4.1.dta	4	DDLLQLKMIGIKK(7)-YNFFTGCPKAK(9)	Cross-Linked	BS3	Oxidation[M](8);Carbamidomethyl[C](23)	0.001	0.0198	sp|Q99832|TCPH_HUMAN (193)-sp|Q99832|TCPH_HUMAN (366)/	Intra-Protein	Mendez_et_al_2019_fr18_TrypAspN					139
B170418_07_Lumos_ML_IN_205_FOMixSEC31BS3_TrypAspN_pepSECFr17.47910.47910.5.0.dta	5	DDLLQLKMIGIKK(7)-YNFFTGCPKAK(9)	Cross-Linked	BS3	Carbamidomethyl[C](23)	0.00236	0.000769	sp|Q99832|TCPH_HUMAN (193)-sp|Q99832|TCPH_HUMAN (366)/	Intra-Protein	Mendez_et_al_2019_fr17_TrypAspN					139
B170418_19_Lumos_ML_IN_205_FOMixSEC32BS3_TrypAspN_pepSECFr16.40894.40894.4.0.dta	4	DDLLQLKMIGIKK(7)-YNFFTGCPKAK(9)	Cross-Linked	BS3	Carbamidomethyl[C](23)	0.00239	0.00991	sp|Q99832|TCPH_HUMAN (193)-sp|Q99832|TCPH_HUMAN (366)/	Intra-Protein	Mendez_et_al_2019_fr16_TrypAspN					139
B170416_06_Lumos_ML_IN_205_FOMixSEC30BS3_TrypAspN_pepSECFr16.34473.34473.5.0.dta	5	DDLLQLKMIGIKK(7)-YNFFTGCPKAK(9)	Cross-Linked	BS3	Oxidation[M](8);Carbamidomethyl[C](23)	0.0059	0.098	sp|Q99832|TCPH_HUMAN (193)-sp|Q99832|TCPH_HUMAN (366)/	Intra-Protein	Mendez_et_al_2019_fr16_TrypAspN					139
B170416_06_Lumos_ML_IN_205_FOMixSEC30BS3_TrypAspN_pepSECFr16.37421.37421.5.1.dta	5	DDLLQLKMIGIKK(7)-YNFFTGCPKAK(9)	Cross-Linked	BS3	Carbamidomethyl[C](23)	0.00776	0.00476	sp|Q99832|TCPH_HUMAN (193)-sp|Q99832|TCPH_HUMAN (366)/	Intra-Protein	Mendez_et_al_2019_fr16_TrypAspN					139
B170416_06_Lumos_ML_IN_205_FOMixSEC30BS3_TrypAspN_pepSECFr16.37490.37490.3.0.dta	3	DDLLQLKMIGIKK(7)-YNFFTGCPKAK(9)	Cross-Linked	BS3	Carbamidomethyl[C](23)	0.019	0.00272	sp|Q99832|TCPH_HUMAN (193)-sp|Q99832|TCPH_HUMAN (366)/	Intra-Protein	Mendez_et_al_2019_fr16_TrypAspN					139
B170416_08_Lumos_ML_IN_205_FOMixSEC30BS3_TrypAspN_pepSECFr18.45037.45037.4.0.dta	4	DDLLQLKMIGIKK(7)-YNFFTGCPKAK(9)	Cross-Linked	BS3	Oxidation[M](8);Carbamidomethyl[C](23)	0.0241	0.0266	sp|Q99832|TCPH_HUMAN (193)-sp|Q99832|TCPH_HUMAN (366)/	Intra-Protein	Mendez_et_al_2019_fr18_TrypAspN					139
B170416_07_Lumos_ML_IN_205_FOMixSEC30BS3_TrypAspN_pepSECFr17.40932.40932.3.0.dta	3	DDLLQLKMIGIKK(7)-YNFFTGCPKAK(9)	Cross-Linked	BS3	Oxidation[M](8);Carbamidomethyl[C](23)	0.0353	0.00627	sp|Q99832|TCPH_HUMAN (193)-sp|Q99832|TCPH_HUMAN (366)/	Intra-Protein	Mendez_et_al_2019_fr17_TrypAspN					139
B170416_08_Lumos_ML_IN_205_FOMixSEC30BS3_TrypAspN_pepSECFr18.47469.47469.4.1.dta	4	DDLLQLKMIGIKK(7)-YNFFTGCPKAK(9)	Cross-Linked	BS3	Carbamidomethyl[C](23)	0.148	0.145	sp|Q99832|TCPH_HUMAN (193)-sp|Q99832|TCPH_HUMAN (366)/	Intra-Protein	Mendez_et_al_2019_fr18_TrypAspN					139
B170416_07_Lumos_ML_IN_205_FOMixSEC30BS3_TrypAspN_pepSECFr17.42072.42072.4.0.dta	4	DDLLQLKMIGIKK(7)-YNFFTGCPKAK(9)	Cross-Linked	BS3	Oxidation[M](8);Carbamidomethyl[C](23)	0.219	0.074	sp|Q99832|TCPH_HUMAN (193)-sp|Q99832|TCPH_HUMAN (366)/	Intra-Protein	Mendez_et_al_2019_fr17_TrypAspN					139
B170418_06_Lumos_ML_IN_205_FOMixSEC31BS3_TrypAspN_pepSECFr16.37103.37103.4.0.dta	4	DDLLQLKMIGIKK(7)-YNFFTGCPKAK(9)	Cross-Linked	BS3	Carbamidomethyl[C](23)	0.336	0.14	sp|Q99832|TCPH_HUMAN (193)-sp|Q99832|TCPH_HUMAN (366)/	Intra-Protein	Mendez_et_al_2019_fr16_TrypAspN					139
B170418_21_Lumos_ML_IN_205_FOMixSEC32BS3_TrypAspN_pepSECFr18.52902.52902.4.2.dta	4	DDLLQLKMIGIKK(7)-YNFFTGCPKAK(9)	Cross-Linked	BS3	Carbamidomethyl[C](23)	0.432	0.137	sp|Q99832|TCPH_HUMAN (193)-sp|Q99832|TCPH_HUMAN (366)/	Intra-Protein	Mendez_et_al_2019_fr18_TrypAspN					139
B170418_06_Lumos_ML_IN_205_FOMixSEC31BS3_TrypAspN_pepSECFr16.37289.37289.3.0.dta	3	DDLLQLKMIGIKK(7)-YNFFTGCPKAK(9)	Cross-Linked	BS3	Carbamidomethyl[C](23)	1	0.00171	sp|Q99832|TCPH_HUMAN (193)-sp|Q99832|TCPH_HUMAN (366)/	Intra-Protein	Mendez_et_al_2019_fr16_TrypAspN					139
B170416_06_Lumos_ML_IN_205_FOMixSEC30BS3_TrypAspN_pepSECFr16.37436.37436.3.0.dta	3	DDLLQLKMIGIKK(7)-YNFFTGCPKAK(9)	Cross-Linked	BS3	Carbamidomethyl[C](23)	1	0.00181	sp|Q99832|TCPH_HUMAN (193)-sp|Q99832|TCPH_HUMAN (366)/	Intra-Protein	Mendez_et_al_2019_fr16_TrypAspN					139
B170416_06_Lumos_ML_IN_205_FOMixSEC30BS3_TrypAspN_pepSECFr16.37633.37633.4.1.dta	4	DDLLQLKMIGIKK(7)-YNFFTGCPKAK(9)	Cross-Linked	BS3	Carbamidomethyl[C](23)	1	0.0112	sp|Q99832|TCPH_HUMAN (193)-sp|Q99832|TCPH_HUMAN (366)/	Intra-Protein	Mendez_et_al_2019_fr16_TrypAspN					139
B170416_06_Lumos_ML_IN_205_FOMixSEC30BS3_TrypAspN_pepSECFr16.37446.37446.3.0.dta	3	DDLLQLKMIGIKK(7)-YNFFTGCPKAK(9)	Cross-Linked	BS3	Carbamidomethyl[C](23)	1	0.0201	sp|Q99832|TCPH_HUMAN (193)-sp|Q99832|TCPH_HUMAN (366)/	Intra-Protein	Mendez_et_al_2019_fr16_TrypAspN					139
B170416_06_Lumos_ML_IN_205_FOMixSEC30BS3_TrypAspN_pepSECFr16.34580.34580.5.0.dta	5	DDLLQLKMIGIKK(7)-YNFFTGCPKAK(9)	Cross-Linked	BS3	Oxidation[M](8);Carbamidomethyl[C](23)	1	0.0208	sp|Q99832|TCPH_HUMAN (193)-sp|Q99832|TCPH_HUMAN (366)/	Intra-Protein	Mendez_et_al_2019_fr16_TrypAspN					139
B170416_06_Lumos_ML_IN_205_FOMixSEC30BS3_TrypAspN_pepSECFr16.34535.34535.3.0.dta	3	DDLLQLKMIGIKK(7)-YNFFTGCPKAK(9)	Cross-Linked	BS3	Oxidation[M](8);Carbamidomethyl[C](23)	1	0.0426	sp|Q99832|TCPH_HUMAN (193)-sp|Q99832|TCPH_HUMAN (366)/	Intra-Protein	Mendez_et_al_2019_fr16_TrypAspN					139
B170416_06_Lumos_ML_IN_205_FOMixSEC30BS3_TrypAspN_pepSECFr16.34500.34500.3.1.dta	3	DDLLQLKMIGIKK(7)-YNFFTGCPKAK(9)	Cross-Linked	BS3	Oxidation[M](8);Carbamidomethyl[C](23)	1	0.177	sp|Q99832|TCPH_HUMAN (193)-sp|Q99832|TCPH_HUMAN (366)/	Intra-Protein	Mendez_et_al_2019_fr16_TrypAspN					139
B170416_08_Lumos_ML_IN_205_FOMixSEC30BS3_TrypAspN_pepSECFr18.47532.47532.3.0.dta	3	DDLLQLKMIGIKK(7)-YNFFTGCPKAK(9)	Cross-Linked	BS3	Carbamidomethyl[C](23)	1	0.000625	sp|Q99832|TCPH_HUMAN (193)-sp|Q99832|TCPH_HUMAN (366)/	Intra-Protein	Mendez_et_al_2019_fr18_TrypAspN					139
B170416_08_Lumos_ML_IN_205_FOMixSEC30BS3_TrypAspN_pepSECFr18.47530.47530.5.0.dta	5	DDLLQLKMIGIKK(7)-YNFFTGCPKAK(9)	Cross-Linked	BS3	Carbamidomethyl[C](23)	1	0.00686	sp|Q99832|TCPH_HUMAN (193)-sp|Q99832|TCPH_HUMAN (366)/	Intra-Protein	Mendez_et_al_2019_fr18_TrypAspN					139
B170416_08_Lumos_ML_IN_205_FOMixSEC30BS3_TrypAspN_pepSECFr18.45084.45084.4.1.dta	4	DDLLQLKMIGIKK(7)-YNFFTGCPKAK(9)	Cross-Linked	BS3	Oxidation[M](8);Carbamidomethyl[C](23)	1	0.118	sp|Q99832|TCPH_HUMAN (193)-sp|Q99832|TCPH_HUMAN (366)/	Intra-Protein	Mendez_et_al_2019_fr18_TrypAspN					139
B170414_10_Lumos_ML_IN_205_FOMixSEC29BS3_TrypAspN_pepSECFr16.33220.33220.3.0.dta	3	ANEVISKLYAVHQEGNK(7)-DLVAKLR(5)	Cross-Linked	BS3	null	0.0441	0.000809	sp|P50990|TCPQ_HUMAN (466)-sp|P17987|TCPA_HUMAN (466)/	Inter-Protein	Mendez_et_al_2019_fr16_TrypAspN	TRiC-TRiC Figure	TT2	23.3		87
B170418_06_Lumos_ML_IN_205_FOMixSEC31BS3_TrypAspN_pepSECFr16.30578.30578.5.0.dta	5	ANEVISKLYAVHQEGNK(7)-DLVAKLR(5)	Cross-Linked	BS3	null	0.0478	0.0367	sp|P50990|TCPQ_HUMAN (466)-sp|P17987|TCPA_HUMAN (466)/	Inter-Protein	Mendez_et_al_2019_fr16_TrypAspN	TRiC-TRiC Figure	TT2	23.3		87
B170416_07_Lumos_ML_IN_205_FOMixSEC30BS3_TrypAspN_pepSECFr17.37204.37204.4.0.dta	4	ANEVISKLYAVHQEGNK(7)-DLVAKLR(5)	Cross-Linked	BS3	null	0.0665	0.47	sp|P50990|TCPQ_HUMAN (466)-sp|P17987|TCPA_HUMAN (466)/	Inter-Protein	Mendez_et_al_2019_fr17_TrypAspN	TRiC-TRiC Figure	TT2	23.3		87
B170416_08_Lumos_ML_IN_205_FOMixSEC30BS3_TrypAspN_pepSECFr18.41921.41921.3.0.dta	3	ANEVISKLYAVHQEGNK(7)-DLVAKLR(5)	Cross-Linked	BS3	null	0.0802	0.0627	sp|P50990|TCPQ_HUMAN (466)-sp|P17987|TCPA_HUMAN (466)/	Inter-Protein	Mendez_et_al_2019_fr18_TrypAspN	TRiC-TRiC Figure	TT2	23.3		87
B170418_07_Lumos_ML_IN_205_FOMixSEC31BS3_TrypAspN_pepSECFr17.40432.40432.5.0.dta	5	ANEVISKLYAVHQEGNK(7)-DLVAKLR(5)	Cross-Linked	BS3	null	0.1	0.359	sp|P50990|TCPQ_HUMAN (466)-sp|P17987|TCPA_HUMAN (466)/	Inter-Protein	Mendez_et_al_2019_fr17_TrypAspN	TRiC-TRiC Figure	TT2	23.3		87
B170418_07_Lumos_ML_IN_205_FOMixSEC31BS3_TrypAspN_pepSECFr17.45496.45496.3.0.dta	3	DDSFNTFFSETGAGKHVPR(15)-DKTIGGG(2)	Cross-Linked	BS3	null	0.00197	0.0195	sp|Q6PEY2|TBA3E_HUMAN (60)-sp|Q6PEY2|TBA3E_HUMAN (40)/sp|Q6PEY2|TBA3E_HUMAN (60)-sp|P0DPH8|TBA3D_HUMAN (40)/sp|Q6PEY2|TBA3E_HUMAN (60)-sp|P68366|TBA4A_HUMAN (40)/sp|Q6PEY2|TBA3E_HUMAN (60)-sp|Q71U36|TBA1A_HUMAN (40)/sp|Q6PEY2|TBA3E_HUMAN (60)-sp|Q9BQE3|TBA1C_HUMAN (40)/sp|Q6PEY2|TBA3E_HUMAN (60)-sp|P68363|TBA1B_HUMAN (40)/sp|Q6PEY2|TBA3E_HUMAN (60)-sp|P0DPH7|TBA3C_HUMAN (40)/sp|P0DPH8|TBA3D_HUMAN…	Intra-Protein	Mendez_et_al_2019_fr17_TrypAspN					#VALUE!
B170418_07_Lumos_ML_IN_205_FOMixSEC31BS3_TrypAspN_pepSECFr17.45389.45389.4.1.dta	4	DDSFNTFFSETGAGKHVPR(15)-DKTIGGG(2)	Cross-Linked	BS3	null	0.00784	0.121	sp|Q6PEY2|TBA3E_HUMAN (60)-sp|Q6PEY2|TBA3E_HUMAN (40)/sp|Q6PEY2|TBA3E_HUMAN (60)-sp|P0DPH8|TBA3D_HUMAN (40)/sp|Q6PEY2|TBA3E_HUMAN (60)-sp|P68366|TBA4A_HUMAN (40)/sp|Q6PEY2|TBA3E_HUMAN (60)-sp|Q71U36|TBA1A_HUMAN (40)/sp|Q6PEY2|TBA3E_HUMAN (60)-sp|Q9BQE3|TBA1C_HUMAN (40)/sp|Q6PEY2|TBA3E_HUMAN (60)-sp|P68363|TBA1B_HUMAN (40)/sp|Q6PEY2|TBA3E_HUMAN (60)-sp|P0DPH7|TBA3C_HUMAN (40)/sp|P0DPH8|TBA3D_HUMAN…	Intra-Protein	Mendez_et_al_2019_fr17_TrypAspN					#VALUE!
B170418_06_Lumos_ML_IN_205_FOMixSEC31BS3_TrypAspN_pepSECFr16.34799.34799.4.1.dta	4	DDSFNTFFSETGAGKHVPR(15)-DKTIGGG(2)	Cross-Linked	BS3	null	0.0381	0.0317	sp|Q6PEY2|TBA3E_HUMAN (60)-sp|Q6PEY2|TBA3E_HUMAN (40)/sp|Q6PEY2|TBA3E_HUMAN (60)-sp|P0DPH8|TBA3D_HUMAN (40)/sp|Q6PEY2|TBA3E_HUMAN (60)-sp|P68366|TBA4A_HUMAN (40)/sp|Q6PEY2|TBA3E_HUMAN (60)-sp|Q71U36|TBA1A_HUMAN (40)/sp|Q6PEY2|TBA3E_HUMAN (60)-sp|Q9BQE3|TBA1C_HUMAN (40)/sp|Q6PEY2|TBA3E_HUMAN (60)-sp|P68363|TBA1B_HUMAN (40)/sp|Q6PEY2|TBA3E_HUMAN (60)-sp|P0DPH7|TBA3C_HUMAN (40)/sp|P0DPH8|TBA3D_HUMAN…	Intra-Protein	Mendez_et_al_2019_fr16_TrypAspN					#VALUE!
B170416_08_Lumos_ML_IN_205_FOMixSEC30BS3_TrypAspN_pepSECFr18.45768.45768.4.0.dta	4	DDSFNTFFSETGAGKHVPR(15)-DKTIGGG(2)	Cross-Linked	BS3	null	0.0744	0.191	sp|Q6PEY2|TBA3E_HUMAN (60)-sp|Q6PEY2|TBA3E_HUMAN (40)/sp|Q6PEY2|TBA3E_HUMAN (60)-sp|P0DPH8|TBA3D_HUMAN (40)/sp|Q6PEY2|TBA3E_HUMAN (60)-sp|P68366|TBA4A_HUMAN (40)/sp|Q6PEY2|TBA3E_HUMAN (60)-sp|Q71U36|TBA1A_HUMAN (40)/sp|Q6PEY2|TBA3E_HUMAN (60)-sp|Q9BQE3|TBA1C_HUMAN (40)/sp|Q6PEY2|TBA3E_HUMAN (60)-sp|P68363|TBA1B_HUMAN (40)/sp|Q6PEY2|TBA3E_HUMAN (60)-sp|P0DPH7|TBA3C_HUMAN (40)/sp|P0DPH8|TBA3D_HUMAN…	Intra-Protein	Mendez_et_al_2019_fr18_TrypAspN					#VALUE!
B170414_11_Lumos_ML_IN_205_FOMixSEC29BS3_TrypAspN_pepSECFr17.48996.48996.4.0.dta	4	DDSFNTFFSETGAGKHVPR(15)-DKTIGGG(2)	Cross-Linked	BS3	null	0.0802	0.0661	sp|Q6PEY2|TBA3E_HUMAN (60)-sp|Q6PEY2|TBA3E_HUMAN (40)/sp|Q6PEY2|TBA3E_HUMAN (60)-sp|P0DPH8|TBA3D_HUMAN (40)/sp|Q6PEY2|TBA3E_HUMAN (60)-sp|P68366|TBA4A_HUMAN (40)/sp|Q6PEY2|TBA3E_HUMAN (60)-sp|Q71U36|TBA1A_HUMAN (40)/sp|Q6PEY2|TBA3E_HUMAN (60)-sp|Q9BQE3|TBA1C_HUMAN (40)/sp|Q6PEY2|TBA3E_HUMAN (60)-sp|P68363|TBA1B_HUMAN (40)/sp|Q6PEY2|TBA3E_HUMAN (60)-sp|P0DPH7|TBA3C_HUMAN (40)/sp|P0DPH8|TBA3D_HUMAN…	Intra-Protein	Mendez_et_al_2019_fr17_TrypAspN					#VALUE!
B170418_06_Lumos_ML_IN_205_FOMixSEC31BS3_TrypAspN_pepSECFr16.34833.34833.4.0.dta	4	DDSFNTFFSETGAGKHVPR(15)-DKTIGGG(2)	Cross-Linked	BS3	null	0.119	0.00555	sp|Q6PEY2|TBA3E_HUMAN (60)-sp|Q6PEY2|TBA3E_HUMAN (40)/sp|Q6PEY2|TBA3E_HUMAN (60)-sp|P0DPH8|TBA3D_HUMAN (40)/sp|Q6PEY2|TBA3E_HUMAN (60)-sp|P68366|TBA4A_HUMAN (40)/sp|Q6PEY2|TBA3E_HUMAN (60)-sp|Q71U36|TBA1A_HUMAN (40)/sp|Q6PEY2|TBA3E_HUMAN (60)-sp|Q9BQE3|TBA1C_HUMAN (40)/sp|Q6PEY2|TBA3E_HUMAN (60)-sp|P68363|TBA1B_HUMAN (40)/sp|Q6PEY2|TBA3E_HUMAN (60)-sp|P0DPH7|TBA3C_HUMAN (40)/sp|P0DPH8|TBA3D_HUMAN…	Intra-Protein	Mendez_et_al_2019_fr16_TrypAspN					#VALUE!
B170414_12_Lumos_ML_IN_205_FOMixSEC29BS3_TrypAspN_pepSECFr18.43453.43453.4.0.dta	4	DDSFNTFFSETGAGKHVPR(15)-DKTIGGG(2)	Cross-Linked	BS3	null	0.377	0.318	sp|Q6PEY2|TBA3E_HUMAN (60)-sp|Q6PEY2|TBA3E_HUMAN (40)/sp|Q6PEY2|TBA3E_HUMAN (60)-sp|P0DPH8|TBA3D_HUMAN (40)/sp|Q6PEY2|TBA3E_HUMAN (60)-sp|P68366|TBA4A_HUMAN (40)/sp|Q6PEY2|TBA3E_HUMAN (60)-sp|Q71U36|TBA1A_HUMAN (40)/sp|Q6PEY2|TBA3E_HUMAN (60)-sp|Q9BQE3|TBA1C_HUMAN (40)/sp|Q6PEY2|TBA3E_HUMAN (60)-sp|P68363|TBA1B_HUMAN (40)/sp|Q6PEY2|TBA3E_HUMAN (60)-sp|P0DPH7|TBA3C_HUMAN (40)/sp|P0DPH8|TBA3D_HUMAN…	Intra-Protein	Mendez_et_al_2019_fr18_TrypAspN					#VALUE!
B170418_07_Lumos_ML_IN_205_FOMixSEC31BS3_TrypAspN_pepSECFr17.39646.39646.4.0.dta	4	DDSFNTFFSETGAGKHVPR(15)-DLAKVQR(4)	Cross-Linked	BS3	null	4.13e-10	0.164	sp|Q6PEY2|TBA3E_HUMAN (60)-sp|Q6PEY2|TBA3E_HUMAN (370)/sp|Q6PEY2|TBA3E_HUMAN (60)-sp|P0DPH8|TBA3D_HUMAN (370)/sp|Q6PEY2|TBA3E_HUMAN (60)-sp|Q9NY65|TBA8_HUMAN (370)/sp|Q6PEY2|TBA3E_HUMAN (60)-sp|P68366|TBA4A_HUMAN (370)/sp|Q6PEY2|TBA3E_HUMAN (60)-sp|Q71U36|TBA1A_HUMAN (370)/sp|Q6PEY2|TBA3E_HUMAN (60)-sp|Q9BQE3|TBA1C_HUMAN (370)/sp|Q6PEY2|TBA3E_HUMAN (60)-sp|P68363|TBA1B_HUMAN (370)/sp|Q6PEY2|TBA3E…	Intra-Protein	Mendez_et_al_2019_fr17_TrypAspN					#VALUE!
B170414_10_Lumos_ML_IN_205_FOMixSEC29BS3_TrypAspN_pepSECFr16.32483.32483.4.1.dta	4	DDSFNTFFSETGAGKHVPR(15)-DLAKVQR(4)	Cross-Linked	BS3	null	1.09e-07	2.34e-05	sp|Q6PEY2|TBA3E_HUMAN (60)-sp|Q6PEY2|TBA3E_HUMAN (370)/sp|Q6PEY2|TBA3E_HUMAN (60)-sp|P0DPH8|TBA3D_HUMAN (370)/sp|Q6PEY2|TBA3E_HUMAN (60)-sp|Q9NY65|TBA8_HUMAN (370)/sp|Q6PEY2|TBA3E_HUMAN (60)-sp|P68366|TBA4A_HUMAN (370)/sp|Q6PEY2|TBA3E_HUMAN (60)-sp|Q71U36|TBA1A_HUMAN (370)/sp|Q6PEY2|TBA3E_HUMAN (60)-sp|Q9BQE3|TBA1C_HUMAN (370)/sp|Q6PEY2|TBA3E_HUMAN (60)-sp|P68363|TBA1B_HUMAN (370)/sp|Q6PEY2|TBA3E…	Intra-Protein	Mendez_et_al_2019_fr16_TrypAspN					#VALUE!
B170418_07_Lumos_ML_IN_205_FOMixSEC31BS3_TrypAspN_pepSECFr17.39656.39656.4.1.dta	4	DDSFNTFFSETGAGKHVPR(15)-DLAKVQR(4)	Cross-Linked	BS3	null	6.95e-06	0.115	sp|Q6PEY2|TBA3E_HUMAN (60)-sp|Q6PEY2|TBA3E_HUMAN (370)/sp|Q6PEY2|TBA3E_HUMAN (60)-sp|P0DPH8|TBA3D_HUMAN (370)/sp|Q6PEY2|TBA3E_HUMAN (60)-sp|Q9NY65|TBA8_HUMAN (370)/sp|Q6PEY2|TBA3E_HUMAN (60)-sp|P68366|TBA4A_HUMAN (370)/sp|Q6PEY2|TBA3E_HUMAN (60)-sp|Q71U36|TBA1A_HUMAN (370)/sp|Q6PEY2|TBA3E_HUMAN (60)-sp|Q9BQE3|TBA1C_HUMAN (370)/sp|Q6PEY2|TBA3E_HUMAN (60)-sp|P68363|TBA1B_HUMAN (370)/sp|Q6PEY2|TBA3E…	Intra-Protein	Mendez_et_al_2019_fr17_TrypAspN					#VALUE!
B170416_07_Lumos_ML_IN_205_FOMixSEC30BS3_TrypAspN_pepSECFr17.36540.36540.4.1.dta	4	DDSFNTFFSETGAGKHVPR(15)-DLAKVQR(4)	Cross-Linked	BS3	null	7.01e-06	0.28	sp|Q6PEY2|TBA3E_HUMAN (60)-sp|Q6PEY2|TBA3E_HUMAN (370)/sp|Q6PEY2|TBA3E_HUMAN (60)-sp|P0DPH8|TBA3D_HUMAN (370)/sp|Q6PEY2|TBA3E_HUMAN (60)-sp|Q9NY65|TBA8_HUMAN (370)/sp|Q6PEY2|TBA3E_HUMAN (60)-sp|P68366|TBA4A_HUMAN (370)/sp|Q6PEY2|TBA3E_HUMAN (60)-sp|Q71U36|TBA1A_HUMAN (370)/sp|Q6PEY2|TBA3E_HUMAN (60)-sp|Q9BQE3|TBA1C_HUMAN (370)/sp|Q6PEY2|TBA3E_HUMAN (60)-sp|P68363|TBA1B_HUMAN (370)/sp|Q6PEY2|TBA3E…	Intra-Protein	Mendez_et_al_2019_fr17_TrypAspN					#VALUE!
B170414_10_Lumos_ML_IN_205_FOMixSEC29BS3_TrypAspN_pepSECFr16.32470.32470.5.1.dta	5	DDSFNTFFSETGAGKHVPR(15)-DLAKVQR(4)	Cross-Linked	BS3	null	0.000173	0.0208	sp|Q6PEY2|TBA3E_HUMAN (60)-sp|Q6PEY2|TBA3E_HUMAN (370)/sp|Q6PEY2|TBA3E_HUMAN (60)-sp|P0DPH8|TBA3D_HUMAN (370)/sp|Q6PEY2|TBA3E_HUMAN (60)-sp|Q9NY65|TBA8_HUMAN (370)/sp|Q6PEY2|TBA3E_HUMAN (60)-sp|P68366|TBA4A_HUMAN (370)/sp|Q6PEY2|TBA3E_HUMAN (60)-sp|Q71U36|TBA1A_HUMAN (370)/sp|Q6PEY2|TBA3E_HUMAN (60)-sp|Q9BQE3|TBA1C_HUMAN (370)/sp|Q6PEY2|TBA3E_HUMAN (60)-sp|P68363|TBA1B_HUMAN (370)/sp|Q6PEY2|TBA3E…	Intra-Protein	Mendez_et_al_2019_fr16_TrypAspN					#VALUE!
B170418_06_Lumos_ML_IN_205_FOMixSEC31BS3_TrypAspN_pepSECFr16.29642.29642.4.0.dta	4	DDSFNTFFSETGAGKHVPR(15)-DLAKVQR(4)	Cross-Linked	BS3	null	0.00152	0.108	sp|Q6PEY2|TBA3E_HUMAN (60)-sp|Q6PEY2|TBA3E_HUMAN (370)/sp|Q6PEY2|TBA3E_HUMAN (60)-sp|P0DPH8|TBA3D_HUMAN (370)/sp|Q6PEY2|TBA3E_HUMAN (60)-sp|Q9NY65|TBA8_HUMAN (370)/sp|Q6PEY2|TBA3E_HUMAN (60)-sp|P68366|TBA4A_HUMAN (370)/sp|Q6PEY2|TBA3E_HUMAN (60)-sp|Q71U36|TBA1A_HUMAN (370)/sp|Q6PEY2|TBA3E_HUMAN (60)-sp|Q9BQE3|TBA1C_HUMAN (370)/sp|Q6PEY2|TBA3E_HUMAN (60)-sp|P68363|TBA1B_HUMAN (370)/sp|Q6PEY2|TBA3E…	Intra-Protein	Mendez_et_al_2019_fr16_TrypAspN					#VALUE!
B170414_10_Lumos_ML_IN_205_FOMixSEC29BS3_TrypAspN_pepSECFr16.32464.32464.5.0.dta	5	DDSFNTFFSETGAGKHVPR(15)-DLAKVQR(4)	Cross-Linked	BS3	null	1	0.00605	sp|Q6PEY2|TBA3E_HUMAN (60)-sp|Q6PEY2|TBA3E_HUMAN (370)/sp|Q6PEY2|TBA3E_HUMAN (60)-sp|P0DPH8|TBA3D_HUMAN (370)/sp|Q6PEY2|TBA3E_HUMAN (60)-sp|Q9NY65|TBA8_HUMAN (370)/sp|Q6PEY2|TBA3E_HUMAN (60)-sp|P68366|TBA4A_HUMAN (370)/sp|Q6PEY2|TBA3E_HUMAN (60)-sp|Q71U36|TBA1A_HUMAN (370)/sp|Q6PEY2|TBA3E_HUMAN (60)-sp|Q9BQE3|TBA1C_HUMAN (370)/sp|Q6PEY2|TBA3E_HUMAN (60)-sp|P68363|TBA1B_HUMAN (370)/sp|Q6PEY2|TBA3E…	Intra-Protein	Mendez_et_al_2019_fr16_TrypAspN					#VALUE!
B170416_06_Lumos_ML_IN_205_FOMixSEC30BS3_TrypAspN_pepSECFr16.30562.30562.4.1.dta	4	DDSFNTFFSETGAGKHVPR(15)-DLAKVQR(4)	Cross-Linked	BS3	null	1	0.0415	sp|Q6PEY2|TBA3E_HUMAN (60)-sp|Q6PEY2|TBA3E_HUMAN (370)/sp|Q6PEY2|TBA3E_HUMAN (60)-sp|P0DPH8|TBA3D_HUMAN (370)/sp|Q6PEY2|TBA3E_HUMAN (60)-sp|Q9NY65|TBA8_HUMAN (370)/sp|Q6PEY2|TBA3E_HUMAN (60)-sp|P68366|TBA4A_HUMAN (370)/sp|Q6PEY2|TBA3E_HUMAN (60)-sp|Q71U36|TBA1A_HUMAN (370)/sp|Q6PEY2|TBA3E_HUMAN (60)-sp|Q9BQE3|TBA1C_HUMAN (370)/sp|Q6PEY2|TBA3E_HUMAN (60)-sp|P68363|TBA1B_HUMAN (370)/sp|Q6PEY2|TBA3E…	Intra-Protein	Mendez_et_al_2019_fr16_TrypAspN					#VALUE!
B170418_07_Lumos_ML_IN_205_FOMixSEC31BS3_TrypAspN_pepSECFr17.39688.39688.4.0.dta	4	DDSFNTFFSETGAGKHVPR(15)-DLAKVQR(4)	Cross-Linked	BS3	null	1	0.273	sp|Q6PEY2|TBA3E_HUMAN (60)-sp|Q6PEY2|TBA3E_HUMAN (370)/sp|Q6PEY2|TBA3E_HUMAN (60)-sp|P0DPH8|TBA3D_HUMAN (370)/sp|Q6PEY2|TBA3E_HUMAN (60)-sp|Q9NY65|TBA8_HUMAN (370)/sp|Q6PEY2|TBA3E_HUMAN (60)-sp|P68366|TBA4A_HUMAN (370)/sp|Q6PEY2|TBA3E_HUMAN (60)-sp|Q71U36|TBA1A_HUMAN (370)/sp|Q6PEY2|TBA3E_HUMAN (60)-sp|Q9BQE3|TBA1C_HUMAN (370)/sp|Q6PEY2|TBA3E_HUMAN (60)-sp|P68363|TBA1B_HUMAN (370)/sp|Q6PEY2|TBA3E…	Intra-Protein	Mendez_et_al_2019_fr17_TrypAspN					#VALUE!
B170416_07_Lumos_ML_IN_205_FOMixSEC30BS3_TrypAspN_pepSECFr17.36505.36505.4.3.dta	4	DDSFNTFFSETGAGKHVPR(15)-DLAKVQR(4)	Cross-Linked	BS3	null	1	0.364	sp|Q6PEY2|TBA3E_HUMAN (60)-sp|Q6PEY2|TBA3E_HUMAN (370)/sp|Q6PEY2|TBA3E_HUMAN (60)-sp|P0DPH8|TBA3D_HUMAN (370)/sp|Q6PEY2|TBA3E_HUMAN (60)-sp|Q9NY65|TBA8_HUMAN (370)/sp|Q6PEY2|TBA3E_HUMAN (60)-sp|P68366|TBA4A_HUMAN (370)/sp|Q6PEY2|TBA3E_HUMAN (60)-sp|Q71U36|TBA1A_HUMAN (370)/sp|Q6PEY2|TBA3E_HUMAN (60)-sp|Q9BQE3|TBA1C_HUMAN (370)/sp|Q6PEY2|TBA3E_HUMAN (60)-sp|P68363|TBA1B_HUMAN (370)/sp|Q6PEY2|TBA3E…	Intra-Protein	Mendez_et_al_2019_fr17_TrypAspN					#VALUE!
B170416_07_Lumos_ML_IN_205_FOMixSEC30BS3_TrypAspN_pepSECFr17.37316.37316.4.0.dta	4	DDSFNTFFSETGAGKHVPR(15)-DLMYAKR(6)	Cross-Linked	BS3	Oxidation[M](25)	5.67e-08	0.00405	sp|Q6PEY2|TBA3E_HUMAN (60)-sp|P0DPH8|TBA3D_HUMAN (401)/sp|Q6PEY2|TBA3E_HUMAN (60)-sp|Q9NY65|TBA8_HUMAN (401)/sp|Q6PEY2|TBA3E_HUMAN (60)-sp|P68366|TBA4A_HUMAN (401)/sp|Q6PEY2|TBA3E_HUMAN (60)-sp|Q71U36|TBA1A_HUMAN (401)/sp|Q6PEY2|TBA3E_HUMAN (60)-sp|Q9BQE3|TBA1C_HUMAN (401)/sp|Q6PEY2|TBA3E_HUMAN (60)-sp|P68363|TBA1B_HUMAN (401)/sp|Q6PEY2|TBA3E_HUMAN (60)-sp|P0DPH7|TBA3C_HUMAN (401)/sp|P0DPH8|TBA3D…	Intra-Protein	Mendez_et_al_2019_fr17_TrypAspN					#VALUE!
B170418_07_Lumos_ML_IN_205_FOMixSEC31BS3_TrypAspN_pepSECFr17.44133.44133.4.0.dta	4	DDSFNTFFSETGAGKHVPR(15)-DLMYAKR(6)	Cross-Linked	BS3	null	5.74e-05	0.297	sp|Q6PEY2|TBA3E_HUMAN (60)-sp|P0DPH8|TBA3D_HUMAN (401)/sp|Q6PEY2|TBA3E_HUMAN (60)-sp|Q9NY65|TBA8_HUMAN (401)/sp|Q6PEY2|TBA3E_HUMAN (60)-sp|P68366|TBA4A_HUMAN (401)/sp|Q6PEY2|TBA3E_HUMAN (60)-sp|Q71U36|TBA1A_HUMAN (401)/sp|Q6PEY2|TBA3E_HUMAN (60)-sp|Q9BQE3|TBA1C_HUMAN (401)/sp|Q6PEY2|TBA3E_HUMAN (60)-sp|P68363|TBA1B_HUMAN (401)/sp|Q6PEY2|TBA3E_HUMAN (60)-sp|P0DPH7|TBA3C_HUMAN (401)/sp|P0DPH8|TBA3D…	Intra-Protein	Mendez_et_al_2019_fr17_TrypAspN					#VALUE!
B170418_07_Lumos_ML_IN_205_FOMixSEC31BS3_TrypAspN_pepSECFr17.44081.44081.4.1.dta	4	DDSFNTFFSETGAGKHVPR(15)-DLMYAKR(6)	Cross-Linked	BS3	null	0.000266	0.21	sp|Q6PEY2|TBA3E_HUMAN (60)-sp|P0DPH8|TBA3D_HUMAN (401)/sp|Q6PEY2|TBA3E_HUMAN (60)-sp|Q9NY65|TBA8_HUMAN (401)/sp|Q6PEY2|TBA3E_HUMAN (60)-sp|P68366|TBA4A_HUMAN (401)/sp|Q6PEY2|TBA3E_HUMAN (60)-sp|Q71U36|TBA1A_HUMAN (401)/sp|Q6PEY2|TBA3E_HUMAN (60)-sp|Q9BQE3|TBA1C_HUMAN (401)/sp|Q6PEY2|TBA3E_HUMAN (60)-sp|P68363|TBA1B_HUMAN (401)/sp|Q6PEY2|TBA3E_HUMAN (60)-sp|P0DPH7|TBA3C_HUMAN (401)/sp|P0DPH8|TBA3D…	Intra-Protein	Mendez_et_al_2019_fr17_TrypAspN					#VALUE!
B170418_06_Lumos_ML_IN_205_FOMixSEC31BS3_TrypAspN_pepSECFr16.33595.33595.4.1.dta	4	DDSFNTFFSETGAGKHVPR(15)-DLMYAKR(6)	Cross-Linked	BS3	null	0.000463	0.138	sp|Q6PEY2|TBA3E_HUMAN (60)-sp|P0DPH8|TBA3D_HUMAN (401)/sp|Q6PEY2|TBA3E_HUMAN (60)-sp|Q9NY65|TBA8_HUMAN (401)/sp|Q6PEY2|TBA3E_HUMAN (60)-sp|P68366|TBA4A_HUMAN (401)/sp|Q6PEY2|TBA3E_HUMAN (60)-sp|Q71U36|TBA1A_HUMAN (401)/sp|Q6PEY2|TBA3E_HUMAN (60)-sp|Q9BQE3|TBA1C_HUMAN (401)/sp|Q6PEY2|TBA3E_HUMAN (60)-sp|P68363|TBA1B_HUMAN (401)/sp|Q6PEY2|TBA3E_HUMAN (60)-sp|P0DPH7|TBA3C_HUMAN (401)/sp|P0DPH8|TBA3D…	Intra-Protein	Mendez_et_al_2019_fr16_TrypAspN					#VALUE!
B170416_07_Lumos_ML_IN_205_FOMixSEC30BS3_TrypAspN_pepSECFr17.37329.37329.4.0.dta	4	DDSFNTFFSETGAGKHVPR(15)-DLMYAKR(6)	Cross-Linked	BS3	Oxidation[M](25)	0.00328	0.111	sp|Q6PEY2|TBA3E_HUMAN (60)-sp|P0DPH8|TBA3D_HUMAN (401)/sp|Q6PEY2|TBA3E_HUMAN (60)-sp|Q9NY65|TBA8_HUMAN (401)/sp|Q6PEY2|TBA3E_HUMAN (60)-sp|P68366|TBA4A_HUMAN (401)/sp|Q6PEY2|TBA3E_HUMAN (60)-sp|Q71U36|TBA1A_HUMAN (401)/sp|Q6PEY2|TBA3E_HUMAN (60)-sp|Q9BQE3|TBA1C_HUMAN (401)/sp|Q6PEY2|TBA3E_HUMAN (60)-sp|P68363|TBA1B_HUMAN (401)/sp|Q6PEY2|TBA3E_HUMAN (60)-sp|P0DPH7|TBA3C_HUMAN (401)/sp|P0DPH8|TBA3D…	Intra-Protein	Mendez_et_al_2019_fr17_TrypAspN					#VALUE!
B170414_10_Lumos_ML_IN_205_FOMixSEC29BS3_TrypAspN_pepSECFr16.36436.36436.4.0.dta	4	DDSFNTFFSETGAGKHVPR(15)-DLMYAKR(6)	Cross-Linked	BS3	null	1	0.000139	sp|Q6PEY2|TBA3E_HUMAN (60)-sp|P0DPH8|TBA3D_HUMAN (401)/sp|Q6PEY2|TBA3E_HUMAN (60)-sp|Q9NY65|TBA8_HUMAN (401)/sp|Q6PEY2|TBA3E_HUMAN (60)-sp|P68366|TBA4A_HUMAN (401)/sp|Q6PEY2|TBA3E_HUMAN (60)-sp|Q71U36|TBA1A_HUMAN (401)/sp|Q6PEY2|TBA3E_HUMAN (60)-sp|Q9BQE3|TBA1C_HUMAN (401)/sp|Q6PEY2|TBA3E_HUMAN (60)-sp|P68363|TBA1B_HUMAN (401)/sp|Q6PEY2|TBA3E_HUMAN (60)-sp|P0DPH7|TBA3C_HUMAN (401)/sp|P0DPH8|TBA3D…	Intra-Protein	Mendez_et_al_2019_fr16_TrypAspN					#VALUE!
B170418_06_Lumos_ML_IN_205_FOMixSEC31BS3_TrypAspN_pepSECFr16.30357.30357.4.0.dta	4	DDSFNTFFSETGAGKHVPR(15)-DLMYAKR(6)	Cross-Linked	BS3	Oxidation[M](25)	1	0.297	sp|Q6PEY2|TBA3E_HUMAN (60)-sp|P0DPH8|TBA3D_HUMAN (401)/sp|Q6PEY2|TBA3E_HUMAN (60)-sp|Q9NY65|TBA8_HUMAN (401)/sp|Q6PEY2|TBA3E_HUMAN (60)-sp|P68366|TBA4A_HUMAN (401)/sp|Q6PEY2|TBA3E_HUMAN (60)-sp|Q71U36|TBA1A_HUMAN (401)/sp|Q6PEY2|TBA3E_HUMAN (60)-sp|Q9BQE3|TBA1C_HUMAN (401)/sp|Q6PEY2|TBA3E_HUMAN (60)-sp|P68363|TBA1B_HUMAN (401)/sp|Q6PEY2|TBA3E_HUMAN (60)-sp|P0DPH7|TBA3C_HUMAN (401)/sp|P0DPH8|TBA3D…	Intra-Protein	Mendez_et_al_2019_fr16_TrypAspN					#VALUE!
B170414_10_Lumos_ML_IN_205_FOMixSEC29BS3_TrypAspN_pepSECFr16.40943.40943.4.0.dta	4	DDSFNTFFSETGAGKHVPR(15)-DVNAAIATIKTK(10)	Cross-Linked	BS3	null	1	0.00013	sp|Q6PEY2|TBA3E_HUMAN (60)-sp|Q6PEY2|TBA3E_HUMAN (336)/sp|Q6PEY2|TBA3E_HUMAN (60)-sp|P0DPH8|TBA3D_HUMAN (336)/sp|Q6PEY2|TBA3E_HUMAN (60)-sp|Q71U36|TBA1A_HUMAN (336)/sp|Q6PEY2|TBA3E_HUMAN (60)-sp|Q9BQE3|TBA1C_HUMAN (336)/sp|Q6PEY2|TBA3E_HUMAN (60)-sp|P68363|TBA1B_HUMAN (336)/sp|Q6PEY2|TBA3E_HUMAN (60)-sp|P0DPH7|TBA3C_HUMAN (336)/sp|P0DPH8|TBA3D_HUMAN (60)-sp|Q6PEY2|TBA3E_HUMAN (336)/sp|P0DPH8|TBA3…	Intra-Protein	Mendez_et_al_2019_fr16_TrypAspN					#VALUE!
B170418_07_Lumos_ML_IN_205_FOMixSEC31BS3_TrypAspN_pepSECFr17.46659.46659.4.1.dta	4	DDSFNTFFSETGAGKHVPR(15)-GHYTIGKEII(7)	Cross-Linked	BS3	null	0.184	0.248	sp|Q6PEY2|TBA3E_HUMAN (60)-sp|P68366|TBA4A_HUMAN (112)/sp|Q6PEY2|TBA3E_HUMAN (60)-sp|Q71U36|TBA1A_HUMAN (112)/sp|Q6PEY2|TBA3E_HUMAN (60)-sp|Q9BQE3|TBA1C_HUMAN (112)/sp|Q6PEY2|TBA3E_HUMAN (60)-sp|P68363|TBA1B_HUMAN (112)/sp|P0DPH8|TBA3D_HUMAN (60)-sp|P68366|TBA4A_HUMAN (112)/sp|P0DPH8|TBA3D_HUMAN (60)-sp|Q71U36|TBA1A_HUMAN (112)/sp|P0DPH8|TBA3D_HUMAN (60)-sp|Q9BQE3|TBA1C_HUMAN (112)/sp|P0DPH8|TBA3…	Intra-Protein	Mendez_et_al_2019_fr17_TrypAspN					#VALUE!
B170418_06_Lumos_ML_IN_205_FOMixSEC31BS3_TrypAspN_pepSECFr16.40463.40463.5.0.dta	5	DDSFNTFFSETGAGKHVPR(15)-QLFHPEQLITGKE(12)	Cross-Linked	BS3	null	0.16	0.0285	sp|Q6PEY2|TBA3E_HUMAN (60)-sp|Q6PEY2|TBA3E_HUMAN (96)/sp|Q6PEY2|TBA3E_HUMAN (60)-sp|P0DPH8|TBA3D_HUMAN (96)/sp|Q6PEY2|TBA3E_HUMAN (60)-sp|Q9NY65|TBA8_HUMAN (96)/sp|Q6PEY2|TBA3E_HUMAN (60)-sp|P68366|TBA4A_HUMAN (96)/sp|Q6PEY2|TBA3E_HUMAN (60)-sp|Q71U36|TBA1A_HUMAN (96)/sp|Q6PEY2|TBA3E_HUMAN (60)-sp|Q9BQE3|TBA1C_HUMAN (96)/sp|Q6PEY2|TBA3E_HUMAN (60)-sp|P68363|TBA1B_HUMAN (96)/sp|Q6PEY2|TBA3E_HUMAN …	Intra-Protein	Mendez_et_al_2019_fr16_TrypAspN					#VALUE!
B170418_06_Lumos_ML_IN_205_FOMixSEC31BS3_TrypAspN_pepSECFr16.40438.40438.4.0.dta	4	DDSFNTFFSETGAGKHVPR(15)-QLFHPEQLITGKE(12)	Cross-Linked	BS3	null	0.476	0.0873	sp|Q6PEY2|TBA3E_HUMAN (60)-sp|Q6PEY2|TBA3E_HUMAN (96)/sp|Q6PEY2|TBA3E_HUMAN (60)-sp|P0DPH8|TBA3D_HUMAN (96)/sp|Q6PEY2|TBA3E_HUMAN (60)-sp|Q9NY65|TBA8_HUMAN (96)/sp|Q6PEY2|TBA3E_HUMAN (60)-sp|P68366|TBA4A_HUMAN (96)/sp|Q6PEY2|TBA3E_HUMAN (60)-sp|Q71U36|TBA1A_HUMAN (96)/sp|Q6PEY2|TBA3E_HUMAN (60)-sp|Q9BQE3|TBA1C_HUMAN (96)/sp|Q6PEY2|TBA3E_HUMAN (60)-sp|P68363|TBA1B_HUMAN (96)/sp|Q6PEY2|TBA3E_HUMAN …	Intra-Protein	Mendez_et_al_2019_fr16_TrypAspN					#VALUE!
B170418_06_Lumos_ML_IN_205_FOMixSEC31BS3_TrypAspN_pepSECFr16.40448.40448.4.0.dta	4	DDSFNTFFSETGAGKHVPR(15)-QLFHPEQLITGKE(12)	Cross-Linked	BS3	null	1	0.00504	sp|Q6PEY2|TBA3E_HUMAN (60)-sp|Q6PEY2|TBA3E_HUMAN (96)/sp|Q6PEY2|TBA3E_HUMAN (60)-sp|P0DPH8|TBA3D_HUMAN (96)/sp|Q6PEY2|TBA3E_HUMAN (60)-sp|Q9NY65|TBA8_HUMAN (96)/sp|Q6PEY2|TBA3E_HUMAN (60)-sp|P68366|TBA4A_HUMAN (96)/sp|Q6PEY2|TBA3E_HUMAN (60)-sp|Q71U36|TBA1A_HUMAN (96)/sp|Q6PEY2|TBA3E_HUMAN (60)-sp|Q9BQE3|TBA1C_HUMAN (96)/sp|Q6PEY2|TBA3E_HUMAN (60)-sp|P68363|TBA1B_HUMAN (96)/sp|Q6PEY2|TBA3E_HUMAN …	Intra-Protein	Mendez_et_al_2019_fr16_TrypAspN					#VALUE!
B170418_21_Lumos_ML_IN_205_FOMixSEC32BS3_TrypAspN_pepSECFr18.46347.46347.3.1.dta	3	DEYFTFITDCKDPK(11)-YIKNPR(3)	Cross-Linked	BS3	Carbamidomethyl[C](10)	3.55e-09	0.0013	sp|P49368|TCPG_HUMAN (367)-sp|P49368|TCPG_HUMAN (234)/	Intra-Protein	Mendez_et_al_2019_fr18_TrypAspN					64
B170418_20_Lumos_ML_IN_205_FOMixSEC32BS3_TrypAspN_pepSECFr17.44525.44525.4.3.dta	4	DEYFTFITDCKDPK(11)-YIKNPR(3)	Cross-Linked	BS3	Carbamidomethyl[C](10)	9.85e-09	0.478	sp|P49368|TCPG_HUMAN (367)-sp|P49368|TCPG_HUMAN (234)/	Intra-Protein	Mendez_et_al_2019_fr17_TrypAspN					64
B170418_20_Lumos_ML_IN_205_FOMixSEC32BS3_TrypAspN_pepSECFr17.44545.44545.3.1.dta	3	DEYFTFITDCKDPK(11)-YIKNPR(3)	Cross-Linked	BS3	Carbamidomethyl[C](10)	3.21e-06	0.33	sp|P49368|TCPG_HUMAN (367)-sp|P49368|TCPG_HUMAN (234)/	Intra-Protein	Mendez_et_al_2019_fr17_TrypAspN					64
B170418_21_Lumos_ML_IN_205_FOMixSEC32BS3_TrypAspN_pepSECFr18.46371.46371.3.0.dta	3	DEYFTFITDCKDPK(11)-YIKNPR(3)	Cross-Linked	BS3	Carbamidomethyl[C](10)	3.3e-06	0.0141	sp|P49368|TCPG_HUMAN (367)-sp|P49368|TCPG_HUMAN (234)/	Intra-Protein	Mendez_et_al_2019_fr18_TrypAspN					64
B170418_20_Lumos_ML_IN_205_FOMixSEC32BS3_TrypAspN_pepSECFr17.44518.44518.3.1.dta	3	DEYFTFITDCKDPK(11)-YIKNPR(3)	Cross-Linked	BS3	Carbamidomethyl[C](10)	1.05e-05	0.302	sp|P49368|TCPG_HUMAN (367)-sp|P49368|TCPG_HUMAN (234)/	Intra-Protein	Mendez_et_al_2019_fr17_TrypAspN					64
B170418_20_Lumos_ML_IN_205_FOMixSEC32BS3_TrypAspN_pepSECFr17.44471.44471.3.0.dta	3	DEYFTFITDCKDPK(11)-YIKNPR(3)	Cross-Linked	BS3	Carbamidomethyl[C](10)	2.79e-05	0.0171	sp|P49368|TCPG_HUMAN (367)-sp|P49368|TCPG_HUMAN (234)/	Intra-Protein	Mendez_et_al_2019_fr17_TrypAspN					64
B170418_06_Lumos_ML_IN_205_FOMixSEC31BS3_TrypAspN_pepSECFr16.30383.30383.5.0.dta	5	ANEVISKLYAVHQEGNK(7)-DLVAKLR(5)	Cross-Linked	BS3	null	0.151	0.0162	sp|P50990|TCPQ_HUMAN (466)-sp|P17987|TCPA_HUMAN (466)/	Inter-Protein	Mendez_et_al_2019_fr16_TrypAspN	TRiC-TRiC Figure	TT2	23.3		87
B170416_06_Lumos_ML_IN_205_FOMixSEC30BS3_TrypAspN_pepSECFr16.31295.31295.5.0.dta	5	ANEVISKLYAVHQEGNK(7)-DLVAKLR(5)	Cross-Linked	BS3	null	0.163	0.27	sp|P50990|TCPQ_HUMAN (466)-sp|P17987|TCPA_HUMAN (466)/	Inter-Protein	Mendez_et_al_2019_fr16_TrypAspN	TRiC-TRiC Figure	TT2	23.3		87
B170416_08_Lumos_ML_IN_205_FOMixSEC30BS3_TrypAspN_pepSECFr18.41910.41910.3.0.dta	3	ANEVISKLYAVHQEGNK(7)-DLVAKLR(5)	Cross-Linked	BS3	null	0.286	0.394	sp|P50990|TCPQ_HUMAN (466)-sp|P17987|TCPA_HUMAN (466)/	Inter-Protein	Mendez_et_al_2019_fr18_TrypAspN	TRiC-TRiC Figure	TT2	23.3		87
B170418_06_Lumos_ML_IN_205_FOMixSEC31BS3_TrypAspN_pepSECFr16.30526.30526.3.1.dta	3	ANEVISKLYAVHQEGNK(7)-DLVAKLR(5)	Cross-Linked	BS3	null	0.32	0.298	sp|P50990|TCPQ_HUMAN (466)-sp|P17987|TCPA_HUMAN (466)/	Inter-Protein	Mendez_et_al_2019_fr16_TrypAspN	TRiC-TRiC Figure	TT2	23.3		87
B170418_08_Lumos_ML_IN_205_FOMixSEC31BS3_TrypAspN_pepSECFr18.43904.43904.5.0.dta	5	ANEVISKLYAVHQEGNK(7)-DLVAKLR(5)	Cross-Linked	BS3	null	1	0.234	sp|P50990|TCPQ_HUMAN (466)-sp|P17987|TCPA_HUMAN (466)/	Inter-Protein	Mendez_et_al_2019_fr18_TrypAspN	TRiC-TRiC Figure	TT2	23.3		87
B170418_19_Lumos_ML_IN_205_FOMixSEC32BS3_TrypAspN_pepSECFr16.36339.36339.4.2.dta	4	ANEVISKLYAVHQEGNK(7)-DSTDLVAKLR(8)	Cross-Linked	BS3	null	0.00224	0.689	sp|P50990|TCPQ_HUMAN (466)-sp|P17987|TCPA_HUMAN (466)/	Inter-Protein	Mendez_et_al_2019_fr16_TrypAspN	TRiC-TRiC Figure	TT2	23.3		87
B170414_12_Lumos_ML_IN_205_FOMixSEC29BS3_TrypAspN_pepSECFr18.30217.30217.3.0.dta	3	DFSLQKTK(6)-DITKER(4)	Cross-Linked	BS3	null	1.43e-10	0.034	sp|P17987|TCPA_HUMAN (243)-sp|P17987|TCPA_HUMAN (272)/	Intra-Protein	Mendez_et_al_2019_fr18_TrypAspN					16
B170418_08_Lumos_ML_IN_205_FOMixSEC31BS3_TrypAspN_pepSECFr18.30357.30357.3.0.dta	3	DFSLQKTK(6)-DITKER(4)	Cross-Linked	BS3	null	3.55e-10	0.00362	sp|P17987|TCPA_HUMAN (243)-sp|P17987|TCPA_HUMAN (272)/	Intra-Protein	Mendez_et_al_2019_fr18_TrypAspN					16
B170414_12_Lumos_ML_IN_205_FOMixSEC29BS3_TrypAspN_pepSECFr18.30209.30209.3.0.dta	3	DFSLQKTK(6)-DITKER(4)	Cross-Linked	BS3	null	5.88e-10	0.234	sp|P17987|TCPA_HUMAN (243)-sp|P17987|TCPA_HUMAN (272)/	Intra-Protein	Mendez_et_al_2019_fr18_TrypAspN					16
B170416_08_Lumos_ML_IN_205_FOMixSEC30BS3_TrypAspN_pepSECFr18.27986.27986.3.0.dta	3	DFSLQKTK(6)-DITKER(4)	Cross-Linked	BS3	null	3.13e-09	0.119	sp|P17987|TCPA_HUMAN (243)-sp|P17987|TCPA_HUMAN (272)/	Intra-Protein	Mendez_et_al_2019_fr18_TrypAspN					16
B170414_11_Lumos_ML_IN_205_FOMixSEC29BS3_TrypAspN_pepSECFr17.29288.29288.3.0.dta	3	DFSLQKTK(6)-DITKER(4)	Cross-Linked	BS3	null	1.61e-08	0.00192	sp|P17987|TCPA_HUMAN (243)-sp|P17987|TCPA_HUMAN (272)/	Intra-Protein	Mendez_et_al_2019_fr17_TrypAspN					16
B170414_12_Lumos_ML_IN_205_FOMixSEC29BS3_TrypAspN_pepSECFr18.30252.30252.3.0.dta	3	DFSLQKTK(6)-DITKER(4)	Cross-Linked	BS3	null	3.32e-05	0.301	sp|P17987|TCPA_HUMAN (243)-sp|P17987|TCPA_HUMAN (272)/	Intra-Protein	Mendez_et_al_2019_fr18_TrypAspN					16
B170418_08_Lumos_ML_IN_205_FOMixSEC31BS3_TrypAspN_pepSECFr18.30361.30361.4.0.dta	4	DFSLQKTK(6)-DITKER(4)	Cross-Linked	BS3	null	5.29e-05	0.157	sp|P17987|TCPA_HUMAN (243)-sp|P17987|TCPA_HUMAN (272)/	Intra-Protein	Mendez_et_al_2019_fr18_TrypAspN					16
B170416_08_Lumos_ML_IN_205_FOMixSEC30BS3_TrypAspN_pepSECFr18.27989.27989.4.0.dta	4	DFSLQKTK(6)-DITKER(4)	Cross-Linked	BS3	null	0.00221	0.323	sp|P17987|TCPA_HUMAN (243)-sp|P17987|TCPA_HUMAN (272)/	Intra-Protein	Mendez_et_al_2019_fr18_TrypAspN					16
B170414_12_Lumos_ML_IN_205_FOMixSEC29BS3_TrypAspN_pepSECFr18.30180.30180.4.0.dta	4	DFSLQKTK(6)-DITKER(4)	Cross-Linked	BS3	null	0.00565	0.46	sp|P17987|TCPA_HUMAN (243)-sp|P17987|TCPA_HUMAN (272)/	Intra-Protein	Mendez_et_al_2019_fr18_TrypAspN					16
B170414_11_Lumos_ML_IN_205_FOMixSEC29BS3_TrypAspN_pepSECFr17.29265.29265.4.0.dta	4	DFSLQKTK(6)-DITKER(4)	Cross-Linked	BS3	null	0.077	0.449	sp|P17987|TCPA_HUMAN (243)-sp|P17987|TCPA_HUMAN (272)/	Intra-Protein	Mendez_et_al_2019_fr17_TrypAspN					16
B170414_12_Lumos_ML_IN_205_FOMixSEC29BS3_TrypAspN_pepSECFr18.30222.30222.4.3.dta	4	DFSLQKTK(6)-DITKER(4)	Cross-Linked	BS3	null	0.308	0.544	sp|P17987|TCPA_HUMAN (243)-sp|P17987|TCPA_HUMAN (272)/	Intra-Protein	Mendez_et_al_2019_fr18_TrypAspN					16
B170416_07_Lumos_ML_IN_205_FOMixSEC30BS3_TrypAspN_pepSECFr17.61645.61645.2.0.dta	2	DGATILKLL(7)-DIAKSQ(4)	Cross-Linked	BS3	null	1	0.122	sp|Q99832|TCPH_HUMAN (67)-sp|Q99832|TCPH_HUMAN (84)/	Intra-Protein	Mendez_et_al_2019_fr17_TrypAspN					3
B170414_12_Lumos_ML_IN_205_FOMixSEC29BS3_TrypAspN_pepSECFr18.52864.52864.2.0.dta	2	DGATILKLL(7)-GKATISN(2)	Cross-Linked	BS3	null	0.143	0.245	sp|Q99832|TCPH_HUMAN (67)-sp|Q99832|TCPH_HUMAN (55)/	Intra-Protein	Mendez_et_al_2019_fr18_TrypAspN					2
B170418_07_Lumos_ML_IN_205_FOMixSEC31BS3_TrypAspN_pepSECFr17.62230.62230.2.0.dta	2	DGATILKLL(7)-GKATISN(2)	Cross-Linked	BS3	null	0.382	0.67	sp|Q99832|TCPH_HUMAN (67)-sp|Q99832|TCPH_HUMAN (55)/	Intra-Protein	Mendez_et_al_2019_fr17_TrypAspN					2
B170418_07_Lumos_ML_IN_205_FOMixSEC31BS3_TrypAspN_pepSECFr17.77089.77089.2.0.dta	2	DGATILKLL(7)-VVLSKLPIG(5)	Cross-Linked	BS3	null	9.72e-06	0.0122	sp|Q99832|TCPH_HUMAN (67)-sp|Q99832|TCPH_HUMAN (292)/	Intra-Protein	Mendez_et_al_2019_fr17_TrypAspN					1
B170418_07_Lumos_ML_IN_205_FOMixSEC31BS3_TrypAspN_pepSECFr17.49656.49656.3.0.dta	3	DGATILKQMQVLHPAAR(7)-MLVELSKAQ(7)	Cross-Linked	BS3	null	1.37e-09	0.071	sp|P50991|TCPD_HUMAN (79)-sp|P50991|TCPD_HUMAN (96)/	Intra-Protein	Mendez_et_al_2019_fr17_TrypAspN					1
B170416_08_Lumos_ML_IN_205_FOMixSEC30BS3_TrypAspN_pepSECFr18.25003.25003.4.1.dta	4	DGLRAIKNAIE(7)-DIKLTK(3)	Cross-Linked	BS3	null	1	0.59	sp|Q92526|TCPW_HUMAN (399)-sp|P40227|TCPZ_HUMAN (55)/sp|Q92526|TCPW_HUMAN (399)-sp|Q92526|TCPW_HUMAN (55)/	Intra-Protein	Mendez_et_al_2019_fr18_TrypAspN					1
B170418_07_Lumos_ML_IN_205_FOMixSEC31BS3_TrypAspN_pepSECFr17.50150.50150.3.0.dta	3	DGMITETKGTVLIK(8)-DTGANVVVTGGKVA(12)	Cross-Linked	BS3	null	7.84e-11	0.000571	sp|P50990|TCPQ_HUMAN (254)-sp|P50990|TCPQ_HUMAN (296)/	Intra-Protein	Mendez_et_al_2019_fr17_TrypAspN					17
B170418_07_Lumos_ML_IN_205_FOMixSEC31BS3_TrypAspN_pepSECFr17.45299.45299.3.0.dta	3	DGMITETKGTVLIK(8)-DTGANVVVTGGKVA(12)	Cross-Linked	BS3	Oxidation[M](3)	4.38e-07	0.00213	sp|P50990|TCPQ_HUMAN (254)-sp|P50990|TCPQ_HUMAN (296)/	Intra-Protein	Mendez_et_al_2019_fr17_TrypAspN					17
B170418_06_Lumos_ML_IN_205_FOMixSEC31BS3_TrypAspN_pepSECFr16.39258.39258.3.0.dta	3	DGMITETKGTVLIK(8)-DTGANVVVTGGKVA(12)	Cross-Linked	BS3	null	2.92e-05	8.85e-06	sp|P50990|TCPQ_HUMAN (254)-sp|P50990|TCPQ_HUMAN (296)/	Intra-Protein	Mendez_et_al_2019_fr16_TrypAspN					17
B170418_07_Lumos_ML_IN_205_FOMixSEC31BS3_TrypAspN_pepSECFr17.50145.50145.3.1.dta	3	DGMITETKGTVLIK(8)-DTGANVVVTGGKVA(12)	Cross-Linked	BS3	null	4.34e-05	0.00482	sp|P50990|TCPQ_HUMAN (254)-sp|P50990|TCPQ_HUMAN (296)/	Intra-Protein	Mendez_et_al_2019_fr17_TrypAspN					17
B170418_07_Lumos_ML_IN_205_FOMixSEC31BS3_TrypAspN_pepSECFr17.45262.45262.3.0.dta	3	DGMITETKGTVLIK(8)-DTGANVVVTGGKVA(12)	Cross-Linked	BS3	Oxidation[M](3)	5.49e-05	0.00204	sp|P50990|TCPQ_HUMAN (254)-sp|P50990|TCPQ_HUMAN (296)/	Intra-Protein	Mendez_et_al_2019_fr17_TrypAspN					17
B170418_08_Lumos_ML_IN_205_FOMixSEC31BS3_TrypAspN_pepSECFr18.51350.51350.3.1.dta	3	DGMITETKGTVLIK(8)-DTGANVVVTGGKVA(12)	Cross-Linked	BS3	null	0.00077	9.47e-05	sp|P50990|TCPQ_HUMAN (254)-sp|P50990|TCPQ_HUMAN (296)/	Intra-Protein	Mendez_et_al_2019_fr18_TrypAspN					17
B170418_07_Lumos_ML_IN_205_FOMixSEC31BS3_TrypAspN_pepSECFr17.45279.45279.3.0.dta	3	DGMITETKGTVLIK(8)-DTGANVVVTGGKVA(12)	Cross-Linked	BS3	Oxidation[M](3)	0.104	0.0165	sp|P50990|TCPQ_HUMAN (254)-sp|P50990|TCPQ_HUMAN (296)/	Intra-Protein	Mendez_et_al_2019_fr17_TrypAspN					17
B170414_10_Lumos_ML_IN_205_FOMixSEC29BS3_TrypAspN_pepSECFr16.42206.42206.3.0.dta	3	DGMITETKGTVLIK(8)-DTGANVVVTGGKVA(12)	Cross-Linked	BS3	null	1	2.59e-07	sp|P50990|TCPQ_HUMAN (254)-sp|P50990|TCPQ_HUMAN (296)/	Intra-Protein	Mendez_et_al_2019_fr16_TrypAspN					17
B170414_10_Lumos_ML_IN_205_FOMixSEC29BS3_TrypAspN_pepSECFr16.42056.42056.3.0.dta	3	DGMITETKGTVLIK(8)-DTGANVVVTGGKVA(12)	Cross-Linked	BS3	null	1	2.9e-06	sp|P50990|TCPQ_HUMAN (254)-sp|P50990|TCPQ_HUMAN (296)/	Intra-Protein	Mendez_et_al_2019_fr16_TrypAspN					17
B170418_06_Lumos_ML_IN_205_FOMixSEC31BS3_TrypAspN_pepSECFr16.34592.34592.3.0.dta	3	DGMITETKGTVLIK(8)-DTGANVVVTGGKVA(12)	Cross-Linked	BS3	Oxidation[M](3)	1	0.000439	sp|P50990|TCPQ_HUMAN (254)-sp|P50990|TCPQ_HUMAN (296)/	Intra-Protein	Mendez_et_al_2019_fr16_TrypAspN					17
B170416_06_Lumos_ML_IN_205_FOMixSEC30BS3_TrypAspN_pepSECFr16.39189.39189.3.0.dta	3	DGMITETKGTVLIK(8)-DTGANVVVTGGKVA(12)	Cross-Linked	BS3	null	1	0.00304	sp|P50990|TCPQ_HUMAN (254)-sp|P50990|TCPQ_HUMAN (296)/	Intra-Protein	Mendez_et_al_2019_fr16_TrypAspN					17
B170414_10_Lumos_ML_IN_205_FOMixSEC29BS3_TrypAspN_pepSECFr16.37505.37505.3.0.dta	3	DGMITETKGTVLIK(8)-DTGANVVVTGGKVA(12)	Cross-Linked	BS3	Oxidation[M](3)	1	0.00423	sp|P50990|TCPQ_HUMAN (254)-sp|P50990|TCPQ_HUMAN (296)/	Intra-Protein	Mendez_et_al_2019_fr16_TrypAspN					17
B170416_06_Lumos_ML_IN_205_FOMixSEC30BS3_TrypAspN_pepSECFr16.35014.35014.3.0.dta	3	DGMITETKGTVLIK(8)-DTGANVVVTGGKVA(12)	Cross-Linked	BS3	Oxidation[M](3)	1	0.0261	sp|P50990|TCPQ_HUMAN (254)-sp|P50990|TCPQ_HUMAN (296)/	Intra-Protein	Mendez_et_al_2019_fr16_TrypAspN					17
B170416_07_Lumos_ML_IN_205_FOMixSEC30BS3_TrypAspN_pepSECFr17.41811.41811.3.0.dta	3	DGMITETKGTVLIK(8)-DTGANVVVTGGKVA(12)	Cross-Linked	BS3	Oxidation[M](3)	1	0.000256	sp|P50990|TCPQ_HUMAN (254)-sp|P50990|TCPQ_HUMAN (296)/	Intra-Protein	Mendez_et_al_2019_fr17_TrypAspN					17
B170414_11_Lumos_ML_IN_205_FOMixSEC29BS3_TrypAspN_pepSECFr17.53105.53105.3.0.dta	3	DGMITETKGTVLIK(8)-DTGANVVVTGGKVA(12)	Cross-Linked	BS3	null	1	0.00379	sp|P50990|TCPQ_HUMAN (254)-sp|P50990|TCPQ_HUMAN (296)/	Intra-Protein	Mendez_et_al_2019_fr17_TrypAspN					17
B170416_07_Lumos_ML_IN_205_FOMixSEC30BS3_TrypAspN_pepSECFr17.41524.41524.3.0.dta	3	DGMITETKGTVLIK(8)-DTGANVVVTGGKVA(12)	Cross-Linked	BS3	Oxidation[M](3)	1	0.0108	sp|P50990|TCPQ_HUMAN (254)-sp|P50990|TCPQ_HUMAN (296)/	Intra-Protein	Mendez_et_al_2019_fr17_TrypAspN					17
B170418_07_Lumos_ML_IN_205_FOMixSEC31BS3_TrypAspN_pepSECFr17.50384.50384.3.0.dta	3	DGMITETKGTVLIK(8)-DTGANVVVTGGKVA(12)	Cross-Linked	BS3	null	1	0.112	sp|P50990|TCPQ_HUMAN (254)-sp|P50990|TCPQ_HUMAN (296)/	Intra-Protein	Mendez_et_al_2019_fr17_TrypAspN					17
B170418_20_Lumos_ML_IN_205_FOMixSEC32BS3_TrypAspN_pepSECFr17.47673.47673.3.0.dta	3	ANEVISKLYAVHQEGNK(7)-DSTDLVAKLR(8)	Cross-Linked	BS3	null	0.0217	0.00673	sp|P50990|TCPQ_HUMAN (466)-sp|P17987|TCPA_HUMAN (466)/	Inter-Protein	Mendez_et_al_2019_fr17_TrypAspN	TRiC-TRiC Figure	TT2	23.3		87
B170416_07_Lumos_ML_IN_205_FOMixSEC30BS3_TrypAspN_pepSECFr17.42014.42014.4.0.dta	4	ANEVISKLYAVHQEGNKNVGL(7)-DLVAKLR(5)	Cross-Linked	BS3	null	0.000552	0.249	sp|P50990|TCPQ_HUMAN (466)-sp|P17987|TCPA_HUMAN (466)/	Inter-Protein	Mendez_et_al_2019_fr17_TrypAspN	TRiC-TRiC Figure	TT2	23.3		87
B170416_08_Lumos_ML_IN_205_FOMixSEC30BS3_TrypAspN_pepSECFr18.45972.45972.5.0.dta	5	ANEVISKLYAVHQEGNKNVGL(7)-DLVAKLR(5)	Cross-Linked	BS3	null	0.00164	0.468	sp|P50990|TCPQ_HUMAN (466)-sp|P17987|TCPA_HUMAN (466)/	Inter-Protein	Mendez_et_al_2019_fr18_TrypAspN	TRiC-TRiC Figure	TT2	23.3		87
B170416_06_Lumos_ML_IN_205_FOMixSEC30BS3_TrypAspN_pepSECFr16.35546.35546.5.0.dta	5	ANEVISKLYAVHQEGNKNVGL(7)-DLVAKLR(5)	Cross-Linked	BS3	null	0.00326	0.136	sp|P50990|TCPQ_HUMAN (466)-sp|P17987|TCPA_HUMAN (466)/	Inter-Protein	Mendez_et_al_2019_fr16_TrypAspN	TRiC-TRiC Figure	TT2	23.3		87
B170416_08_Lumos_ML_IN_205_FOMixSEC30BS3_TrypAspN_pepSECFr18.45934.45934.4.0.dta	4	ANEVISKLYAVHQEGNKNVGL(7)-DLVAKLR(5)	Cross-Linked	BS3	null	0.00338	0.515	sp|P50990|TCPQ_HUMAN (466)-sp|P17987|TCPA_HUMAN (466)/	Inter-Protein	Mendez_et_al_2019_fr18_TrypAspN	TRiC-TRiC Figure	TT2	23.3		87
B170416_06_Lumos_ML_IN_205_FOMixSEC30BS3_TrypAspN_pepSECFr16.35525.35525.4.0.dta	4	ANEVISKLYAVHQEGNKNVGL(7)-DLVAKLR(5)	Cross-Linked	BS3	null	0.00364	0.307	sp|P50990|TCPQ_HUMAN (466)-sp|P17987|TCPA_HUMAN (466)/	Inter-Protein	Mendez_et_al_2019_fr16_TrypAspN	TRiC-TRiC Figure	TT2	23.3		87
B170418_08_Lumos_ML_IN_205_FOMixSEC31BS3_TrypAspN_pepSECFr18.47888.47888.3.0.dta	3	ANEVISKLYAVHQEGNKNVGL(7)-DLVAKLR(5)	Cross-Linked	BS3	null	0.00376	0.169	sp|P50990|TCPQ_HUMAN (466)-sp|P17987|TCPA_HUMAN (466)/	Inter-Protein	Mendez_et_al_2019_fr18_TrypAspN	TRiC-TRiC Figure	TT2	23.3		87
B170323_18_Lumos_ML_IN_205_FOMixSEC32BS3_Tryp_pepSECFr16.82967.82967.5.0.dta	5	DGNVLLHEMQIQHPTASLIAKVATAQDDITGDGTTSNVLIIGELLK(21)-AGMSSLKG(7)	Cross-Linked	BS3	null	0.0127	0.0789	sp|P40227|TCPZ_HUMAN (79)-sp|P40227|TCPZ_HUMAN (530)/	Intra-Protein	Mendez_et_al_2019_fr16_trypsin					2
B170323_18_Lumos_ML_IN_205_FOMixSEC32BS3_Tryp_pepSECFr16.82934.82934.5.0.dta	5	DGNVLLHEMQIQHPTASLIAKVATAQDDITGDGTTSNVLIIGELLK(21)-AGMSSLKG(7)	Cross-Linked	BS3	null	1	0.696	sp|P40227|TCPZ_HUMAN (79)-sp|P40227|TCPZ_HUMAN (530)/	Intra-Protein	Mendez_et_al_2019_fr16_trypsin					2
B170418_06_Lumos_ML_IN_205_FOMixSEC31BS3_TrypAspN_pepSECFr16.35289.35289.5.0.dta	5	ANEVISKLYAVHQEGNKNVGL(7)-DLVAKLR(5)	Cross-Linked	BS3	null	0.00502	0.119	sp|P50990|TCPQ_HUMAN (466)-sp|P17987|TCPA_HUMAN (466)/	Inter-Protein	Mendez_et_al_2019_fr16_TrypAspN	TRiC-TRiC Figure	TT2	23.3		87
B170416_08_Lumos_ML_IN_205_FOMixSEC30BS3_TrypAspN_pepSECFr18.45963.45963.3.0.dta	3	ANEVISKLYAVHQEGNKNVGL(7)-DLVAKLR(5)	Cross-Linked	BS3	null	0.0184	0.19	sp|P50990|TCPQ_HUMAN (466)-sp|P17987|TCPA_HUMAN (466)/	Inter-Protein	Mendez_et_al_2019_fr18_TrypAspN	TRiC-TRiC Figure	TT2	23.3		87
B170416_06_Lumos_ML_IN_205_FOMixSEC30BS3_TrypAspN_pepSECFr16.35529.35529.5.0.dta	5	ANEVISKLYAVHQEGNKNVGL(7)-DLVAKLR(5)	Cross-Linked	BS3	null	0.0382	0.441	sp|P50990|TCPQ_HUMAN (466)-sp|P17987|TCPA_HUMAN (466)/	Inter-Protein	Mendez_et_al_2019_fr16_TrypAspN	TRiC-TRiC Figure	TT2	23.3		87
B170416_06_Lumos_ML_IN_205_FOMixSEC30BS3_TrypAspN_pepSECFr16.35659.35659.3.0.dta	3	ANEVISKLYAVHQEGNKNVGL(7)-DLVAKLR(5)	Cross-Linked	BS3	null	0.0405	0.127	sp|P50990|TCPQ_HUMAN (466)-sp|P17987|TCPA_HUMAN (466)/	Inter-Protein	Mendez_et_al_2019_fr16_TrypAspN	TRiC-TRiC Figure	TT2	23.3		87
B170418_06_Lumos_ML_IN_205_FOMixSEC31BS3_TrypAspN_pepSECFr16.35139.35139.5.0.dta	5	ANEVISKLYAVHQEGNKNVGL(7)-DLVAKLR(5)	Cross-Linked	BS3	null	0.0647	0.287	sp|P50990|TCPQ_HUMAN (466)-sp|P17987|TCPA_HUMAN (466)/	Inter-Protein	Mendez_et_al_2019_fr16_TrypAspN	TRiC-TRiC Figure	TT2	23.3		87
B170418_07_Lumos_ML_IN_205_FOMixSEC31BS3_TrypAspN_pepSECFr17.55662.55662.4.0.dta	4	DGSNVVFKLLGPVLVK(8)-ATVGKR(5)	Cross-Linked	BS3	null	0.00439	0.135	sp|O15212|PFD6_HUMAN (58)-sp|O15212|PFD6_HUMAN (78)/	Intra-Protein	Mendez_et_al_2019_fr17_TrypAspN					4
B170416_07_Lumos_ML_IN_205_FOMixSEC30BS3_TrypAspN_pepSECFr17.50468.50468.4.0.dta	4	DGSNVVFKLLGPVLVK(8)-ATVGKR(5)	Cross-Linked	BS3	null	0.0061	0.0051	sp|O15212|PFD6_HUMAN (58)-sp|O15212|PFD6_HUMAN (78)/	Intra-Protein	Mendez_et_al_2019_fr17_TrypAspN					4
B170418_07_Lumos_ML_IN_205_FOMixSEC31BS3_TrypAspN_pepSECFr17.55657.55657.4.0.dta	4	DGSNVVFKLLGPVLVK(8)-ATVGKR(5)	Cross-Linked	BS3	null	0.0201	0.297	sp|O15212|PFD6_HUMAN (58)-sp|O15212|PFD6_HUMAN (78)/	Intra-Protein	Mendez_et_al_2019_fr17_TrypAspN					4
B170416_07_Lumos_ML_IN_205_FOMixSEC30BS3_TrypAspN_pepSECFr17.50472.50472.4.0.dta	4	DGSNVVFKLLGPVLVK(8)-ATVGKR(5)	Cross-Linked	BS3	null	0.0578	0.00472	sp|O15212|PFD6_HUMAN (58)-sp|O15212|PFD6_HUMAN (78)/	Intra-Protein	Mendez_et_al_2019_fr17_TrypAspN					4
B170416_07_Lumos_ML_IN_205_FOMixSEC30BS3_TrypAspN_pepSECFr17.42119.42119.5.0.dta	5	ANEVISKLYAVHQEGNKNVGL(7)-DLVAKLR(5)	Cross-Linked	BS3	null	0.0669	0.104	sp|P50990|TCPQ_HUMAN (466)-sp|P17987|TCPA_HUMAN (466)/	Inter-Protein	Mendez_et_al_2019_fr17_TrypAspN	TRiC-TRiC Figure	TT2	23.3		87
B170416_07_Lumos_ML_IN_205_FOMixSEC30BS3_TrypAspN_pepSECFr17.18029.18029.4.3.dta	4	DHKFDLMYAKR(10)-LSVDYGKK(7)	Cross-Linked	BS3	null	0.0293	0.749	sp|P0DPH8|TBA3D_HUMAN (401)-sp|P0DPH8|TBA3D_HUMAN (163)/sp|P0DPH8|TBA3D_HUMAN (401)-sp|P68366|TBA4A_HUMAN (163)/sp|P0DPH8|TBA3D_HUMAN (401)-sp|Q71U36|TBA1A_HUMAN (163)/sp|P0DPH8|TBA3D_HUMAN (401)-sp|Q9BQE3|TBA1C_HUMAN (163)/sp|P0DPH8|TBA3D_HUMAN (401)-sp|P68363|TBA1B_HUMAN (163)/sp|P0DPH8|TBA3D_HUMAN (401)-sp|P0DPH7|TBA3C_HUMAN (163)/sp|Q9NY65|TBA8_HUMAN (401)-sp|P0DPH8|TBA3D_HUMAN (163)/sp|Q9NY6…	Intra-Protein	Mendez_et_al_2019_fr17_TrypAspN					#VALUE!
B170416_07_Lumos_ML_IN_205_FOMixSEC30BS3_TrypAspN_pepSECFr17.29889.29889.4.0.dta	4	DHQIAKLMVELSK(6)-DIRKPGESEE(4)	Cross-Linked	BS3	Oxidation[M](8)	0.00174	0.00353	sp|P48643|TCPE_HUMAN (89)-sp|P48643|TCPE_HUMAN (535)/	Intra-Protein	Mendez_et_al_2019_fr17_TrypAspN					24
B170416_06_Lumos_ML_IN_205_FOMixSEC30BS3_TrypAspN_pepSECFr16.24743.24743.4.2.dta	4	DHQIAKLMVELSK(6)-DIRKPGESEE(4)	Cross-Linked	BS3	Oxidation[M](8)	0.0353	0.0258	sp|P48643|TCPE_HUMAN (89)-sp|P48643|TCPE_HUMAN (535)/	Intra-Protein	Mendez_et_al_2019_fr16_TrypAspN					24
B170416_06_Lumos_ML_IN_205_FOMixSEC30BS3_TrypAspN_pepSECFr16.24761.24761.4.2.dta	4	DHQIAKLMVELSK(6)-DIRKPGESEE(4)	Cross-Linked	BS3	Oxidation[M](8)	0.0481	0.324	sp|P48643|TCPE_HUMAN (89)-sp|P48643|TCPE_HUMAN (535)/	Intra-Protein	Mendez_et_al_2019_fr16_TrypAspN					24
B170418_07_Lumos_ML_IN_205_FOMixSEC31BS3_TrypAspN_pepSECFr17.40051.40051.4.2.dta	4	DHQIAKLMVELSK(6)-DIRKPGESEE(4)	Cross-Linked	BS3	null	0.141	0.307	sp|P48643|TCPE_HUMAN (89)-sp|P48643|TCPE_HUMAN (535)/	Intra-Protein	Mendez_et_al_2019_fr17_TrypAspN					24
B170416_06_Lumos_ML_IN_205_FOMixSEC30BS3_TrypAspN_pepSECFr16.24732.24732.4.1.dta	4	DHQIAKLMVELSK(6)-DIRKPGESEE(4)	Cross-Linked	BS3	Oxidation[M](8)	1	0.0922	sp|P48643|TCPE_HUMAN (89)-sp|P48643|TCPE_HUMAN (535)/	Intra-Protein	Mendez_et_al_2019_fr16_TrypAspN					24
B170416_06_Lumos_ML_IN_205_FOMixSEC30BS3_TrypAspN_pepSECFr16.30830.30830.4.0.dta	4	DHQIAKLMVELSK(6)-DIRKPGESEE(4)	Cross-Linked	BS3	null	1	0.283	sp|P48643|TCPE_HUMAN (89)-sp|P48643|TCPE_HUMAN (535)/	Intra-Protein	Mendez_et_al_2019_fr16_TrypAspN					24
[truncated: 7,944 more rows]
