# Supplementary material for: Snapshots of actin and tubulin folding inside the TRiC chaperonin
Source: Nat Struct Mol Biol. 2022 Apr 21;29(5):420–9. doi: 10.1038/s41594-022-00755-1 (PMC9113939; doi:10.1038/s41594-022-00755-1)
Supplement: Supplementary file 6 — Mascot Generic Format (MGF) files of MS/MS peak lists from crosslinked TRiC sample, generated using Progenesis QI with a high sensitivity peak picking setting. The ‘tags’ MS acquisition method (filename with ‘tags’ prefix) was utilizing the mass shift between light and heavy crosslinker by preferentially selecting those features for fragmentation. [file 41594_2022_755_MOESM6_ESM.zip]

Archive with 4 entries (3 files):
- XL-MSraw/
- XL-MSraw/CCT1-8_human+NB_20190923.fasta
- XL-MSraw/tags_XL-MS_JK4_TR1+2.mgf
- XL-MSraw/XL-MS_JK4_20190825_TR1+2.mgf
