# Supplementary material for: Snapshots of actin and tubulin folding inside the TRiC chaperonin
Source: Nat Struct Mol Biol. 2022 Apr 21;29(5):420–9. doi: 10.1038/s41594-022-00755-1 (PMC9113939; doi:10.1038/s41594-022-00755-1)
Supplement: Supplementary file 6 — Mascot Generic Format (MGF) files of MS/MS peak lists from crosslinked TRiC sample, generated using Progenesis QI with a high sensitivity peak picking setting. The ‘tags’ MS acquisition method (filename with ‘tags’ prefix) was utilizing the mass shift between light and heavy crosslinker by preferentially selecting those features for fragmentation. [file 41594_2022_755_MOESM6_ESM.zip › XL-MSraw/XL-MS_JK4_20190825_TR1+2.mgf]

SEARCH=MIS
MASS=Monoisotopic
BEGIN IONS
TITLE=XL-MS_JK-4_TR01.20880.20880.2 (intensity=10517519494.6687)
PEPMASS=601.785704972041
CHARGE=2+
SCANS=20880
RTINSECONDS=3788.01
141.06525 4296.48
142.42326 2711.87
145.04353 3247.38
155.11798 7953.08
158.09157 3451.77
159.09222 21365.52
173.12856 68972.18
174.13287 5126.44
175.11943 39134.38
183.11285 4862.06
184.09715 3548.2
186.08719 3248.18
190.06483 7417.21
196.06956 4558.68
198.08632 4193.15
200.13843 5781.1
201.03386 4321.55
201.12302 30248.86
213.03329 16749.94
214.08243 17528.41
218.05937 62390.15
220.07393 8202.94
224.06705 3822.78
235.08664 4988.94
248.06946 33898.29
252.1339 9140.29
256.5499 3765.13
261.09995 6465.52
272.07031 6283.42
273.13187 3812.41
289.09637 77589.02
305.0918 33789.43
305.16019 19457.82
306.09506 4138.97
316.15164 4353.72
322.18777 16424.09
327.16675 5198.12
331.1084 5674.02
341.09067 3913.29
343.14355 51460.48
344.14465 4232.23
348.1351 8343.69
358.11786 19964.16
376.1283 27539.52
436.2207 4936.5
452.22885 5551.61
461.21902 6078.6
469.2558 41686.5
470.25684 5106.79
475.20639 4966.97
484.70969 5398.36
492.72208 37254.48
493.21716 25743.28
493.71262 6096.09
501.72748 32777.41
502.22855 24974.27
521.18604 5534.21
570.30524 28726.61
571.30878 6312.71
581.72467 4453.15
586.77771 4519.74
627.32452 161133.75
628.32861 50697.09
696.34113 16332.83
697.33667 7816.5
714.35602 309806.5
715.35944 110736.06
716.36157 6833.44
768.38147 6221.17
785.39264 128965
786.40112 53941.73
798.39215 5816.52
824.4046 18122.68
825.39783 24567.84
842.41528 418808.09
843.41901 170840.42
843.58136 6653.61
844.41693 7953.6
984.44342 5690.23
985.41486 8767.49
1002.44696 181738.98
1003.44421 102494.7
1004.45581 5400.92
1059.43652 7205.56
1071.47876 31237.25
1072.47449 9852.46
1089.47986 138046.13
1090.4762 69351
1099.45398 23549.57
1100.47229 6985.88
END IONS
BEGIN IONS
TITLE=XL-MS_JK-4_TR01.21092.21092.2 (intensity=10517519494.6687)
PEPMASS=601.785704972041
CHARGE=2+
SCANS=21092
RTINSECONDS=3788.01
145.04234 3107620.75
155.11745 6306342
170.61983 2738139.75
173.12856 44159792
175.11931 31009076
190.06364 5137269.5
201.12302 25809380
201.14001 3710994
213.03294 5498556
214.03944 3535112.75
214.08191 17020844
218.05913 50196292
248.0699 22272676
252.13457 7493915
289.09625 60914452
305.09052 21539492
305.15982 19101536
322.18716 10274810
343.14337 35986900
358.1167 7213375.5
376.12955 17173488
469.25385 24957458
470.25488 7625327.5
492.72104 22834782
493.21939 8225804
501.72574 28494682
502.23425 5182651
570.30316 8257836.5
627.32355 94575248
628.32532 32143808
674.10742 6989996.5
696.34534 5410641
697.34039 5036967.5
714.35675 196812064
715.35919 78808000
785.39539 92691792
786.39673 44294388
824.39984 9339873
825.39148 7392001
842.41486 320995200
843.41779 143250752
844.42157 21261142
985.43298 5271159
1002.44861 116680304
1003.44507 68629336
1004.4436 9809548
1014.70215 5445994.5
1071.46631 18837056
1072.44983 6766763
1089.48206 90642192
1090.47668 52175060
1091.46826 6698018
1100.45703 17937532
END IONS
BEGIN IONS
TITLE=XL-MS_JK-4_TR01.21304.21304.2 (intensity=10517519494.6687)
PEPMASS=601.785704972041
CHARGE=2+
SCANS=21304
RTINSECONDS=3788.01
155.11787 1466300.13
173.12849 3973074.5
175.11917 2251028.25
201.03288 346111.56
201.12234 2541146.25
213.03226 505343.97
214.08243 1432243.25
218.05922 3507123
220.07513 510402.19
235.08586 429272.22
248.06929 3100369
252.13403 1482992.5
255.10248 318604.59
272.07059 630239.13
289.09668 4092416.25
290.10098 324634
305.0914 2522386.25
305.16049 1491884.25
315.07397 550602.81
315.14996 342312.09
322.18793 1802546.88
343.14246 4555817.5
356.40607 340460.56
358.11954 733699.5
376.12778 1917493.13
452.22803 601892.25
469.25516 1634510.63
492.72049 2950935.75
493.22 1800894.75
494.7561 377852.22
499.47781 366271.59
501.72537 1851008.63
502.22882 522906.22
515.97882 334286.09
570.30408 3038904.5
571.30548 539706.38
585.17712 392415.06
627.32306 8386891.5
628.32678 2374514.75
696.3493 698468.69
714.35535 20631194
715.35925 7111768
769.37836 432846.16
785.39178 7792217.5
786.39557 3505495.25
824.40515 615151.69
825.38965 818659.19
842.41449 28476454
843.41803 13921142
844.41956 798053.88
939.13263 508227.5
985.42676 660036.06
986.42297 479443.91
1002.44525 11692482
1003.44745 6555160
1004.44128 521947.97
1071.46729 1763236.13
1072.45886 547913.56
1089.47961 8409593
1090.48279 3654371
1099.46973 597712.81
1100.43713 454232.75
END IONS
BEGIN IONS
TITLE=XL-MS_JK-4_TR01.21524.21524.2 (intensity=10517519494.6687)
PEPMASS=601.785704972041
CHARGE=2+
SCANS=21524
RTINSECONDS=3788.01
140.42697 44663.24
145.04396 57656.38
155.11765 276613.84
157.06091 70153.7
158.09221 52818.6
158.79161 54090.64
159.07719 51665.64
164.0009 48185.82
173.12845 1056666.88
175.11913 625293.06
190.06389 154961.22
198.08601 76640.03
200.13818 77237.35
201.12303 767355.88
213.03255 300414.59
214.08191 414946.88
218.05901 932121.56
220.01367 59264.2
220.07494 157559.03
230.65875 53047.15
235.08669 85252.22
248.0699 551911.38
252.13448 267548.5
256.63065 58605.41
261.10132 62654.43
272.07098 92807.91
287.08023 83782.13
288.13666 101931.99
289.06848 94726.45
289.09631 1218962.25
290.10034 80476.94
305.09152 492371.84
305.16055 282543.22
315.07825 68799.48
315.14969 63618.06
322.18677 408105.31
327.16641 91720.24
331.10706 124155.73
341.08954 80286.24
343.14297 1073464.13
344.14389 78668.62
348.1337 331184
358.11639 295139.31
361.15488 75009.98
369.15771 69748.46
370.89163 68906.7
376.12756 383139.53
427.13318 73165.68
452.22873 94839.27
469.2551 576589.31
492.72174 591088.88
493.21704 566379.13
501.72586 426243.72
502.22858 157461.38
518.72266 106949.79
538.27179 106295.29
545.24451 100565.87
570.30328 363656.84
600.83582 135256.16
601.33716 417373.66
627.32513 2433359.75
628.32532 721503.06
696.34155 335986.31
714.3562 5004503
715.35925 1801777.75
716.3623 106575.08
767.38043 108959.9
785.39325 2743103.5
786.39587 1163546.88
824.40649 367913.94
825.39417 309172.34
842.41479 7372787.5
843.41864 3669866.25
844.41455 367231.09
907.25024 91677.55
912.44611 86999.46
985.42157 126382.2
986.43762 139850.59
1002.44409 3339117
1003.44788 1812171.25
1004.44971 402563.66
1071.46484 376015.97
1072.46021 105808.11
1089.47668 2088033.75
1090.48071 1310190.63
1091.48438 152498.97
1099.46692 278996.09
1100.46924 128732.33
1134.49341 101274.82
1216.16919 83418.77
END IONS
BEGIN IONS
TITLE=XL-MS_JK-4_TR02.21037.21037.2 (intensity=9322126375.2966)
PEPMASS=601.785704972041
CHARGE=2+
SCANS=21037
RTINSECONDS=3788.01
155.11794 37129.28
157.06146 7946.12
158.09236 8235.85
159.09145 10401.76
173.12863 128073.16
174.13184 7275.68
175.11916 71190.02
183.11275 13611.62
190.06528 13977.17
200.13895 7237.45
201.03186 6811.7
201.12315 68724.21
213.03285 15726.64
214.08224 45576.02
218.05951 106312.13
220.07452 15771.31
235.08551 9501.88
248.06879 64276.07
252.13351 16155.84
272.07111 15840.48
287.08121 9254.71
289.09686 174097
290.09973 7706.23
305.09158 65036.98
305.1618 11394.08
315.14792 12990.25
322.18744 39020.96
327.16647 13819.19
331.10727 11268.71
341.0947 11467.57
343.14288 116415.89
344.14651 8848.12
348.13275 16748.38
348.67841 8445.57
358.11462 13259.88
369.16037 13699.78
373.15576 8461.28
376.12985 54613.37
418.17612 9001.62
461.21661 14297.15
469.25494 52090.68
470.26196 8432.62
484.21371 9874.95
492.7168 63775.54
493.21844 39311.73
493.72202 10058.51
501.7261 72061.06
502.22742 46407.4
502.72964 10672.48
570.30389 60002.9
571.3111 27945.5
609.3183 12206.81
627.32416 343947.19
628.32617 102078.51
696.34918 31874.58
714.35645 608222.31
715.35968 245757.2
716.362 15173.76
767.38507 13681.61
768.38739 10044.61
785.39282 268700.16
786.39752 134564.31
787.40179 10488.62
824.40424 38931.84
825.39001 37953.56
842.41547 827875.13
843.41821 381364.41
844.42047 45086.55
985.42072 13654.67
986.41565 17110.56
1002.44598 318267.25
1003.44873 183667.27
1004.46228 16641.47
1059.41101 11817.89
1071.46533 58598.65
1072.48145 24260.89
1089.47864 197311.11
1090.47864 158206.33
1091.48621 33408.23
1099.45044 42357.21
1100.47034 15103.87
END IONS
BEGIN IONS
TITLE=XL-MS_JK-4_TR02.21245.21245.2 (intensity=9322126375.2966)
PEPMASS=601.785704972041
CHARGE=2+
SCANS=21245
RTINSECONDS=3788.01
155.11839 7489596.5
159.44334 2977855.25
173.12852 33544968
175.11917 22349432
190.06483 7005182
190.61089 2929795.75
191.25822 3730159.25
201.12329 26999856
213.032 5747943
214.08238 8959558
218.05908 32515234
248.06972 18466068
252.13533 5739138.5
272.06998 5844296.5
289.09628 56524492
305.09116 20882572
305.15997 6099256.5
322.18521 6432901
343.14297 33386220
348.13702 6997679.5
348.6774 6088944
358.11911 7035078
376.13046 10315099
410.89032 4237930
432.33588 4424899
469.25754 18659550
492.72134 16979118
493.21768 15937889
501.72916 14453781
502.23193 4336357
570.1283 5666954
570.30432 16724803
627.3241 82029696
628.33496 29148322
696.35187 5251917.5
714.35626 211024064
715.36145 58242456
785.39459 91978032
786.3963 31624006
824.40137 17479668
825.39111 6305758.5
842.41492 266232656
843.41919 111443104
1002.44513 106179976
1003.45239 58655916
1071.4613 8727975
1089.47571 73236920
1090.49072 47717240
1099.46387 7543203.5
END IONS
BEGIN IONS
TITLE=XL-MS_JK-4_TR02.21455.21455.2 (intensity=9322126375.2966)
PEPMASS=601.785704972041
CHARGE=2+
SCANS=21455
RTINSECONDS=3788.01
155.11769 700038.25
155.85953 192062.98
158.0923 243548.83
168.25356 199944.95
173.12852 2603318.25
175.11874 1465025
176.12218 230897
183.11278 256321.06
190.06427 466616.34
196.00566 254659.95
196.72919 213893.08
200.14021 260124.53
201.12306 1416111.38
213.03235 522368.16
214.08214 1126800.75
218.05934 2590749.75
220.07445 448174.75
230.05821 280383.06
248.06892 1310068.63
272.06949 295036.56
289.09686 3578495
290.09778 477316.13
305.09097 1315316.38
305.15979 391608.06
322.1871 454061.56
343.14328 2266946.25
358.11774 593795.88
361.83887 283584.06
368.29764 324738.06
376.12827 1286941.38
452.23022 343544.13
469.25467 1651216.5
492.7211 1449555.88
493.21948 1269178.5
501.72577 2084249.13
502.22983 389929.97
570.30035 639664.69
627.32263 7110226
628.23273 304333.06
628.32556 2942545.5
658.95068 343230.44
696.34467 356714.5
714.35559 15448056
715.35913 5328830.5
716.36548 428603.81
767.40161 422404.66
785.3913 6656671
786.3963 2858548
824.4032 498978.47
825.39386 502106.19
842.41461 19102724
843.41937 9149726
844.42139 1300513.75
857.4458 303535.56
882.61206 366763.09
924.43225 382856.16
1002.44543 7182868
1003.45038 4024311.75
1071.46594 444364.84
1072.48071 539724.88
1089.47717 5560308.5
1090.48254 3845459
1091.47351 534628.19
1100.47473 452122.88
END IONS
BEGIN IONS
TITLE=XL-MS_JK-4_TR02.21681.21681.2 (intensity=9322126375.2966)
PEPMASS=601.785704972041
CHARGE=2+
SCANS=21681
RTINSECONDS=3788.01
144.9187 46395.72
148.10402 42202.07
153.19798 44451.44
155.11758 294333.69
157.0601 55366.38
158.09261 74708.28
173.03822 46677.33
173.12852 1020290.56
175.11891 699191.69
190.06435 125437.7
192.15816 48345.73
197.52367 60455.77
198.4417 49256.95
201.03288 66682.48
201.12279 604487.5
202.03592 50589.93
207.88135 44886.53
213.03281 305631.41
214.08202 297534.47
218.05922 859721.44
220.07492 147697.67
229.79674 49829.99
230.0603 67548.87
235.08571 81565.7
246.10818 68732.3
248.06958 493548.06
252.13326 210264.7
261.10168 109971.21
289.09647 1159622.38
290.10019 79642.61
305.09232 423906.16
305.15979 119599.03
306.09146 60185.72
307.54514 55293.74
315.0769 112468.11
315.14658 103096.35
322.18759 276131.59
327.16791 105025.73
331.10602 85839.61
341.09073 126604.28
343.1424 863235.94
344.14722 236513.48
348.13321 249644.81
358.11722 286706.34
361.1535 68045.86
376.12848 405488.84
413.20041 67364.13
415.6066 59458.35
418.17612 62988.08
452.22766 67050.15
459.18881 65500.57
461.21484 118332.15
469.25555 562606.94
475.70596 69720.38
484.20779 100183.19
492.72348 654537.63
493.21976 558723.06
501.72635 522109.47
502.22644 350567.34
518.71771 86072.07
528.13086 66374.59
570.30121 458749.81
600.83685 405478.38
601.34186 558862.44
601.8443 365104.84
609.30829 73139.82
627.32452 2144556.25
628.32806 728816.75
696.34088 115786.25
697.33685 100089.45
714.35614 4747335.5
715.36133 1546245.5
716.36432 126899.05
762.45978 68819.78
767.39673 73914.28
785.3927 2331214.5
786.3985 899523.06
824.40363 322935.72
825.40125 321869.84
842.41455 6903901.5
843.41779 3393700
844.41876 413012.28
984.44293 87044.6
986.4162 97716.16
1002.4444 3021660.5
1003.44617 1548219.25
1071.46826 414145.47
1072.47278 327701.59
1089.47534 2120636.75
1090.47717 828865.06
1091.47314 106944.34
1099.45911 274146.56
END IONS
BEGIN IONS
TITLE=XL-MS_JK-4_TR01.8797.8797.2 (intensity=2173171124.1659)
PEPMASS=557.256919914506
CHARGE=2+
SCANS=8797
RTINSECONDS=2006.679
140.42929 1686.65
147.11232 1665.66
155.0816 1729.76
157.13342 11847.5
159.07576 1867.89
173.09146 2467.19
175.11899 48968.55
185.12825 4353.06
196.56274 2051.28
201.08652 4909.55
224.1861 2085.71
307.17587 2201.88
317.19275 4040.98
322.13715 42881.81
323.13962 3413.25
354.94095 2382.27
370.95276 9824.91
408.68353 66712.16
409.18365 27550.53
425.68842 2635.15
445.2522 18228.74
446.25412 4401.69
462.19418 2979.96
464.93784 10199.25
466.19681 10514.45
466.69891 11322.2
501.71826 6001.03
502.21973 3174.29
506.72537 2494.42
540.23669 3351.85
540.7395 3793.87
541.23651 5257
549.24689 25645.48
549.74536 17549.4
550.24921 3233.59
556.20221 3594.92
558.25751 837315.19
558.75854 529197
559.2594 93846.1
559.33997 2245.45
562.02338 2716.72
598.28821 2773.55
614.25867 4156.37
643.26862 4669.88
660.26758 4409.42
661.25519 3282.88
671.25885 9867.11
679.25293 3124.37
744.31311 3683.49
751.35895 4573.04
756.32379 4383.36
794.37787 54802.54
795.38434 21129.66
797.36755 3866.59
799.33691 11377.74
816.35925 3050.77
842.36212 5808.32
870.35846 5698.37
871.35638 12428.52
913.40045 29491.62
914.37622 30667.22
915.37402 13509.04
941.39984 27073.78
942.39526 23949.15
943.39954 8100.98
959.41693 23813.82
960.41003 5746.46
985.40173 26047.25
986.39728 11300.07
1015.03662 3302.48
1093.53137 26891.76
1094.53137 11482.01
END IONS
BEGIN IONS
TITLE=XL-MS_JK-4_TR01.8884.8884.2 (intensity=2173171124.1659)
PEPMASS=557.256919914506
CHARGE=2+
SCANS=8884
RTINSECONDS=2006.679
143.08115 52392.52
147.11272 1205218
157.09724 618892.81
159.07639 420288.31
159.11243 85578.77
167.08133 152216.22
170.09264 1362298.63
171.07648 339723.38
174.99062 63608.49
175.10797 480374.63
185.09169 1102749.25
186.09558 73671.91
186.7682 75177.29
188.1032 370600.41
189.08633 97602.59
198.08722 828520.38
203.10223 471948.25
214.11797 104952.35
216.09776 1285648.5
217.0815 609876.19
224.10219 96500.61
228.17239 72243.94
242.11317 129108.97
246.18111 476962.31
251.10213 194515.13
252.66106 73441.93
253.12915 156796.41
254.11247 355950.44
255.10658 86378.48
256.09302 337997.44
271.14102 668456.44
274.10257 140719.83
279.09723 298673
281.12433 549755.44
282.10742 181321.77
295.10321 96226.76
299.13461 1107258.38
300.1181 195737.58
318.12714 124320.8
333.21289 1757233.13
334.21762 141690.09
350.13699 438102.78
357.14163 121936.09
361.5459 84450.49
380.14459 120186.38
396.15173 718040.63
403.19824 95709.65
414.16013 711522.13
419.15585 190784.84
430.23193 109409.5
440.70798 149714.44
448.23999 1378520.63
449.24326 121379.59
449.71283 156301.77
451.17651 90259.91
459.7178 109142.33
469.21725 502374.25
469.71957 153844.13
482.22556 1789712
482.72495 1248288
491.23145 589152.88
491.73224 168573.53
497.72681 324014.78
510.73523 567159.13
511.23981 192550.11
518.2207 181553.59
519.27863 2624066.5
519.73987 862944.44
520.24365 432718.56
520.27948 372365.56
526.73767 113760.27
530.23969 546025.75
530.74347 203302.88
534.17932 320383.16
539.2453 954240.25
539.74603 518012.78
548.24921 537441.13
548.75397 377978.59
558.2583 1104463.63
559.21045 142059.39
577.22742 168955.3
617.22711 120184.57
648.26282 155172.47
682.34015 4765837.5
683.34442 1727967.63
734.29651 129836.49
779.3587 330130.19
797.36652 6745284.5
798.36853 2611785.75
832.31049 144847.88
850.32324 160021.83
880.40314 585703.88
881.40961 206227.14
898.41498 4139567.75
899.41772 1961382.25
900.41797 144085.13
999.45508 178027
1042.68115 118822.3
END IONS
BEGIN IONS
TITLE=XL-MS_JK-4_TR01.9139.9139.2 (intensity=2173171124.1659)
PEPMASS=557.256919914506
CHARGE=2+
SCANS=9139
RTINSECONDS=2006.679
147.11256 3234967.25
147.12143 223455.7
157.09694 804263.88
159.07706 426131.09
167.08232 346236.69
170.09248 3296474.5
171.07654 615324.44
172.49471 248730.84
175.10814 733319.81
185.09161 2824820.5
185.66513 245917.83
188.10283 676518.44
198.0873 2215355
203.10307 586639.5
214.11845 569180.75
216.0976 3031307.25
217.08081 546010.44
242.11336 302824
246.18042 1207656
251.10231 393733.84
253.12862 459917.56
254.11293 582987.25
256.09454 543756.06
271.13837 2322834
273.08337 346086
274.104 397205.28
279.09711 1290147.5
281.12369 1886797.88
282.10831 388674.84
299.13461 3565263.25
333.21265 4800391
350.13492 1431829.13
355.16153 541440.5
378.13736 393875.03
396.15057 1567092.63
414.16153 1584996.75
419.155 547693.19
440.71017 449838.59
448.23969 3901245.5
449.70761 463355.53
459.21194 409727.34
467.52826 400196.44
469.21655 1222672.88
469.72153 505093.47
482.22455 4702875
482.72629 1493514.5
491.22983 1958669.13
497.7276 438534.03
510.73593 544235.69
519.27704 7503038.5
519.73883 3088016
520.28552 420174.09
530.24023 1530904.38
530.74481 538439.75
539.24475 1604748.5
539.74207 571971.88
548.25256 1267918.88
548.7522 824920.06
552.19373 721286
682.33948 11836364
683.34186 3784128.75
797.36737 20325896
798.36877 5733401
799.36914 617874.06
880.39832 720286.75
898.41498 9929698
899.42102 5175037
END IONS
BEGIN IONS
TITLE=XL-MS_JK-4_TR01.9194.9194.2 (intensity=2173171124.1659)
PEPMASS=557.256919914506
CHARGE=2+
SCANS=9194
RTINSECONDS=2006.679
141.06555 32381.22
145.09727 13674.56
146.03935 15146.65
147.11272 433645.44
148.11592 49626.13
157.09726 209684.44
158.10139 19511.56
159.07643 118863.41
159.11292 19575.8
160.08061 28552.68
167.08134 42572.89
170.09238 368967.69
171.07637 82658.57
171.09532 77678.7
175.10771 124095.73
185.09204 302324.94
186.09564 79851.26
188.10286 112793.48
189.0871 30640.63
189.10597 24462.44
198.08731 220712.78
199.07234 20575.03
199.09064 16851.36
202.6815 15691.87
203.10278 113482.08
204.10432 17343.51
214.11732 48327.36
216.09752 262966.47
217.08122 144498.64
217.10039 76953.02
235.10686 22310.53
242.11353 44753.34
246.18085 145904.11
247.18402 43978.55
251.10303 118821.68
252.10788 22930.35
253.12952 42160.91
254.11293 123304.72
255.11421 47547.19
256.09232 117288.67
271.13956 195941.44
272.14258 100351.4
274.10233 43350.7
279.09723 107070.21
281.12354 163270.8
282.10638 74226.87
284.12186 19381.06
299.13434 293964.97
300.11163 23455.82
300.14023 93625.03
333.21301 444773.59
334.21625 275791.72
350.13614 139066.03
351.138 83573.07
355.16187 45097.11
358.14511 25896.46
368.15491 21627.99
370.1376 20718.45
371.13443 18847.94
378.14059 25076.4
380.14764 23222.79
396.15262 145109.13
397.15311 78297.27
414.16165 108593.86
415.16464 103259.95
419.15607 47461.05
431.24011 19277.59
437.16571 27391.24
438.16684 33824.94
441.20673 29438.4
448.24026 333063.25
449.24429 228277.77
450.25046 30269.65
460.21332 24631.79
460.7178 25411.69
469.71762 154812.38
470.21933 117866.05
482.22644 77645.91
482.72543 528128.31
483.22617 282014.5
483.72723 100060.38
491.23303 30817.63
491.73325 201699.61
492.23413 86699.01
492.73685 23003.14
511.23724 166934.2
511.74036 35489.11
517.73126 22949.59
518.22491 32341.46
519.28113 435290.22
520.27734 404910.97
520.74371 108942.27
521.27844 134561.58
522.22302 34663.05
526.74292 30518.54
530.74396 91051.2
531.24768 63473.43
531.74304 24707.74
535.18787 29046.68
539.74634 244078.09
540.24933 124983.79
548.75037 214012.69
549.25153 113896.13
553.19611 47792.59
560.21198 32616.1
577.22125 27099.04
632.24609 46246.82
634.24561 25683.64
636.2309 33095.15
682.33905 614341.19
683.34198 1109307.5
684.34583 430963.44
685.3479 77067.91
746.27271 28214.54
780.35504 97338.01
781.34308 30131.3
797.36737 601321.69
798.3703 1688140.25
799.37152 712177
800.37372 179908.48
880.40961 33063.91
881.40472 117023.58
882.40497 34155.64
898.41425 209390.83
899.24084 37037.49
899.41779 1090079.38
900.41925 528038.63
901.42468 95262.36
964.43988 26351.57
1000.46735 79035.59
END IONS
BEGIN IONS
TITLE=XL-MS_JK-4_TR02.8837.8837.2 (intensity=2471578283.7202)
PEPMASS=557.256919914506
CHARGE=2+
SCANS=8837
RTINSECONDS=2006.679
144.66223 10279.77
157.13347 86985.98
172.68825 11773.13
175.11893 342272.22
185.12845 18431.13
193.15961 12793.83
232.06798 12475.27
248.95496 13416.94
317.19489 17676.39
322.13669 177457.3
323.1416 20479.06
323.25839 14088.71
325.86371 12693.62
373.81467 14779.36
408.68259 286936.88
409.18399 92482.3
445.25037 103569.87
466.19595 39186.12
466.69907 30829.64
501.71429 98873.26
502.2149 31176.98
527.25342 21543.11
542.21594 17920.02
549.25195 125844.63
549.74622 139482.45
556.28442 22755.21
558.25763 4938274
558.75903 2675900.75
559.25983 297516.81
579.25952 18625.06
614.25049 22606.8
643.27307 29409.88
660.25916 21118.83
671.26086 64682.46
694.83594 21147.01
794.37811 303509.41
795.37891 118634.29
799.33466 71291.16
870.37213 21800.11
871.35199 107224.44
913.4007 172044.25
914.367 143570.14
924.36346 21220.7
941.39514 139036.5
942.39392 140317.16
943.38977 33042.92
959.40277 113503.84
960.40833 23229.45
985.39673 160567.81
1093.52917 146162.64
1094.5155 32050.48
END IONS
BEGIN IONS
TITLE=XL-MS_JK-4_TR02.8878.8878.2 (intensity=2471578283.7202)
PEPMASS=557.256919914506
CHARGE=2+
SCANS=8878
RTINSECONDS=2006.679
141.06587 73906.52
147.11266 1026729.5
148.11629 49036.36
154.23154 41664.61
157.09692 522478.56
159.07649 254406.67
167.08112 92834.53
170.09239 1072729.25
171.07619 143146.59
173.6909 47716.7
175.10776 306462.09
185.09193 889286.13
186.09592 67485.77
188.10269 264024.66
189.08698 50950.62
189.66347 43841.71
198.08687 506032
199.07127 79332
203.10255 281602.72
214.1183 133081.44
216.09737 716987
217.08133 346192.19
217.0999 53761.54
224.10454 58352.8
229.85139 59743.34
242.11366 77850.99
246.1806 417969.06
251.10201 140744.61
253.12956 110007.25
254.11292 327181.16
255.10989 99612.32
256.0918 310439.63
264.09729 51422.36
271.13995 564342.94
274.10226 127639.33
279.09775 149950.22
281.1243 569273.88
282.10751 98163.63
299.13443 975820.75
300.11563 133465.75
315.20172 69687.43
317.14621 61489.96
333.21274 1417544.63
334.21683 128872.41
338.63406 65757.71
350.13531 331836.75
355.16092 91979.32
378.1366 99688.7
380.14569 76703.52
386.16129 63387.16
396.14877 449131.66
414.15866 426487.25
419.155 81434.9
430.22919 73971.52
437.16489 274714.63
440.70639 110699.01
448.23929 998312.56
449.245 133780.34
449.70966 102478.23
462.72113 90344.24
465.159 111489.94
469.21423 306176.22
469.7149 85935.84
482.22403 1673039.38
482.72562 810870.75
483.22882 106296.09
491.22815 379353.75
491.73035 289066
507.16776 68183.3
510.73468 386577.84
511.23264 231219.88
518.22351 90862.19
519.27789 2058643.88
519.74066 565056.25
520.23047 95155.86
520.28101 297245.13
530.24261 223781.89
530.74475 114709.95
534.18652 96694.95
539.24457 574105.31
539.74786 455446.69
540.24487 79370.73
548.25043 453468.38
548.75269 132272.31
549.24176 127601.55
552.19458 102225.66
558.25732 1526401.88
559.22064 87982.57
577.22412 97985.63
631.23621 114215.1
633.2478 83661.79
634.25427 96865.52
664.33228 78675.01
682.3399 3872281.25
683.34399 1331892.13
779.35962 108155.4
780.35431 106019.11
794.36761 92812.66
797.36768 4682647
798.37042 2401851
799.36346 133835.98
851.34064 78978.91
880.39709 305959.22
881.40479 127340.33
898.41443 2873061.5
899.41742 1289716.63
900.40881 133381.14
1000.45917 106628.74
END IONS
BEGIN IONS
TITLE=XL-MS_JK-4_TR02.9125.9125.2 (intensity=2471578283.7202)
PEPMASS=557.256919914506
CHARGE=2+
SCANS=9125
RTINSECONDS=2006.679
147.11223 3663871.5
157.09744 1600587.88
157.90892 270679.66
159.07729 256636.64
159.29037 264471.28
167.0817 382500.97
170.09262 3023438.5
175.10776 718231.06
185.09273 2346359
187.10835 261241.17
188.10278 587478.38
189.08636 355397.06
198.08734 1381138.75
203.10254 436814.47
214.11751 376531
214.89105 242350.45
216.09789 1756689.13
217.08118 750856.88
218.10435 278994.47
220.26535 271304.25
233.58727 272008.53
246.18069 642984.38
251.10066 324949.75
253.12848 408652.06
254.11333 611568.25
256.09186 737894.25
271.13971 1415437
279.09705 584381.25
281.1239 778031.25
296.13565 297111.34
299.13458 2429710
300.11514 302827.94
316.69418 303308.09
333.21243 3449020.25
350.1326 484567.84
396.15112 1288068.63
414.16116 1272815.75
440.70779 437348.78
448.24039 2764612.5
449.39404 330573.19
465.15982 437286.69
469.21518 1231243.38
469.71661 498374.03
482.22311 4575724
482.72452 2263409.5
491.23166 662196.13
491.73251 458039.03
510.73224 1334673.63
519.27692 6104733.5
519.73846 2509619.75
520.28101 450831.09
530.2395 635700.25
530.73779 690798.38
539.24603 1564286.5
539.74677 1650242.88
548.24969 1702868.13
552.19226 474039.03
566.20868 498056.19
577.22119 429209.94
682.34021 9970296
683.34473 3623060.75
797.36676 14568339
798.36707 5690340.5
799.34845 492164.69
898.41516 8407915
899.41565 2935089.25
1023.48639 496854.03
END IONS
BEGIN IONS
TITLE=XL-MS_JK-4_TR02.9137.9137.2 (intensity=2471578283.7202)
PEPMASS=557.256919914506
CHARGE=2+
SCANS=9137
RTINSECONDS=2006.679
141.06609 72495.28
147.1127 643076.94
148.11589 129344.8
157.09715 287553.94
158.10063 31036.58
159.07616 160712.75
159.11243 46211.93
167.0815 75998.65
170.0923 615124.56
171.07631 201348.34
171.09595 125991.3
175.10779 245171.45
176.11086 34992.7
180.07697 34907.28
185.09207 582177.75
186.09541 78959.79
188.10251 159390.77
189.08646 77437.28
198.08774 300303.06
199.07204 49139.8
199.09056 78972.56
203.06657 34020.64
203.1021 161099.23
214.11914 130887.85
215.12061 28038.44
216.09793 546466.69
217.08179 211623.81
217.10094 74535.66
222.0174 31450.4
235.10713 57160.21
242.11427 32512.52
245.66127 31678.47
246.18083 287464.47
247.18457 50394.96
251.10196 142972.78
252.10368 39622.52
253.12885 69088.94
254.11319 176733.64
255.11275 150305.92
256.09192 149643.19
258.50989 28631.52
271.13922 336710.41
272.14316 76787.48
274.10202 131346.75
279.09747 85042.7
281.12415 287734.47
282.1055 70145.23
285.12753 34509.34
299.13461 577647.69
300.14038 160639.77
301.1181 36390.44
333.21246 885520.56
334.21616 336629.22
335.21909 68062.58
350.1355 229173.03
351.13635 72655.67
355.16223 57157.38
380.1438 45643.97
396.15195 221309.08
397.15329 174861.45
398.15677 49226.68
414.16208 223401.3
415.16364 136857.11
419.15796 52691.82
420.15875 56666.39
431.22177 36703.46
437.16882 67726.88
448.23874 487221.84
449.24188 337915.41
458.00476 37876.04
466.16425 78316.51
469.71661 308742.19
470.21774 85784.87
473.72452 42466.41
482.22418 155646.55
482.72516 840225
483.22519 467662.75
483.72589 74805.52
491.72638 240666.92
492.23077 150652
492.73236 66482.92
511.23502 225668.53
511.73553 70083.63
517.73669 60630.62
518.2243 63193.93
519.27826 840693.31
520.27832 551891.38
520.7464 317326.09
521.27673 48172.89
522.22076 57635.7
526.74042 45410.23
530.742 204836.13
531.24017 131374.44
531.74133 71635.55
535.18549 51932.96
539.74573 432460.53
540.25079 325512.97
540.75024 69488.64
548.75354 332562.19
549.25232 155973
552.19073 73360.65
553.19159 76942.53
605.25281 39121.32
634.24701 45660.3
635.24957 46430.24
636.23279 38757.53
649.26367 46360.41
654.23761 48491.36
665.33221 61963.67
682.33923 970150.56
683.34344 2102989.5
684.34564 477288.75
685.34692 161801.03
718.26563 53121.11
781.35358 57407.18
797.36792 937762.19
798.37085 2774072
799.37219 1005867.06
800.37347 247890.55
812.40674 44819.26
833.31195 66282.38
881.40308 211756.25
898.41455 371776.94
899.41785 1681090.13
900.41821 774002.5
901.42072 187596.83
1000.45752 64730.37
END IONS
BEGIN IONS
TITLE=XL-MS_JK-4_TR01.15174.15174.2 (intensity=2857051931.7022)
PEPMASS=444.763099558353
CHARGE=2+
SCANS=15174
RTINSECONDS=2982.016
141.0652 147865.23
143.11751 369489.88
144.07605 45256.84
149.04448 168543.98
152.10692 42053.05
158.09184 141895.78
159.07605 86648.89
161.15825 23315.11
167.05548 171279.94
170.11728 191506.58
171.11197 389905.63
172.11469 24743.38
173.12827 144207.13
175.11868 850970.63
185.16438 199505.81
197.12801 1471835.88
198.13168 67712.59
201.12315 53976.3
213.15987 49776.8
215.13849 4770966
216.14275 410687.09
223.06172 37770.92
225.04237 69475.56
225.12318 695464.19
226.12601 42125.38
229.63882 34705.59
240.13437 52960.57
241.12975 34418.28
243.13341 1915157.75
244.1368 278955.41
254.14986 63566.39
258.14355 180146.73
259.13904 793948.13
260.1431 82927.55
265.15759 50332.42
272.15683 32434.23
276.1655 904333.19
277.1676 47512.19
296.19574 637869.13
297.20114 60173.43
302.16959 42649.52
314.69199 163727.41
323.69675 41537.27
324.19089 1348758.38
325.19269 289914.38
341.01718 179397.27
342.20166 187458.81
343.23425 46261.52
359.02762 1944193.88
371.23322 47395.46
372.22397 144458.73
373.20706 59761.76
389.24948 1270690.75
390.25272 268374.56
395.22812 183772.02
405.67203 36005.78
405.73483 38999.29
429.08847 64360.36
434.95731 33066.45
458.26929 171655.55
459.25836 185785.91
464.24844 55180.9
465.24951 37402.22
476.28149 5247379
477.285 1249167.38
478.28891 132366.3
482.26117 46205.36
503.28131 42524.81
529.30701 610384.5
530.30054 268325.09
531.30048 47296.51
536.52747 43719.75
543.90881 45048.28
547.31873 9683563
548.32153 2870636.5
549.3255 194871.34
602.36035 45508.07
628.37701 175513.22
629.37079 76797.69
646.38647 6098240.5
647.38885 2340399.5
648.39392 183115.31
759.46472 159941.08
760.46954 71169.6
END IONS
BEGIN IONS
TITLE=XL-MS_JK-4_TR01.15369.15369.2 (intensity=2857051931.7022)
PEPMASS=444.763099558353
CHARGE=2+
SCANS=15369
RTINSECONDS=2982.016
141.06564 1981298
143.11809 7924111.5
144.07767 1576344.5
147.66556 918757.69
158.09261 2543005.75
159.07722 2206113.5
166.18092 976291
170.11832 1583680.88
171.11319 7988871.5
173.12804 1629640
175.11943 18658016
185.16533 2664288.5
197.12872 29566442
198.13097 1489276.38
200.03972 1108793.63
204.15749 1071762
213.16057 1272092.5
215.13924 95021920
216.14301 9747013
225.12325 18470760
240.13469 2869523
243.13417 44852360
244.1371 2728427
254.15099 1627922.25
258.14392 2936452.75
259.1405 18261752
273.70221 1202253.88
276.16644 17810216
277.17053 1659855.38
293.17068 2047941.38
295.79367 1379454.38
296.19678 13331039
297.20044 1613544.63
306.73663 1783112.13
324.19226 24844632
325.19498 6001323.5
345.06161 1434963.63
353.21603 1873268.88
372.22504 3431870.5
373.2117 2426678.25
389.25116 21372086
390.25491 1444802.5
395.22412 1510256.75
416.55969 1594935
438.28796 1491270.13
456.04987 1562976.75
459.26273 2589024.25
476.28348 100971592
477.28668 20594866
502.53128 1573897.63
529.30798 11422583
530.29895 6209562
547.32062 203893024
548.32275 50414356
549.32568 2662763.5
628.37396 2364395.25
629.37073 2105349
646.38861 118265008
647.39233 38670316
648.39716 3138524.25
759.47089 3317106.25
764.17712 1766335.88
END IONS
BEGIN IONS
TITLE=XL-MS_JK-4_TR01.15580.15580.2 (intensity=2857051931.7022)
PEPMASS=444.763099558353
CHARGE=2+
SCANS=15580
RTINSECONDS=2982.016
141.06578 196479.94
143.11781 295629.88
149.04475 110900.74
150.13289 32680.69
155.53705 27927.23
158.09258 87154.55
159.076 96737.32
163.14603 28725.28
167.05489 185726.11
170.11774 68390.91
171.1127 412686.22
173.12866 87708.95
175.11916 813691.13
185.16522 185825.77
191.41234 33043.23
197.12849 1286206.25
198.13254 66282.39
201.12331 64527.72
215.13898 3776276
216.14304 384767.13
223.06313 43427.11
225.04216 56735.03
225.12312 685606.5
240.13373 93389.85
243.13385 1867381
244.13635 89985.59
246.1133 45991.04
254.14931 55378.55
258.14352 164242.38
259.14008 711782.19
276.16672 748060.63
277.16956 67052.15
296.19684 522423.06
314.69205 189542.98
324.19196 1145514.63
325.19394 203166.86
337.23383 41691.84
341.01733 232707.3
342.20291 220076.22
359.02826 1723913.88
372.22485 78196.6
373.21024 55700.28
389.2507 1052237.75
390.25421 179691.05
395.22916 82876.18
437.22491 61317.08
448.42245 54423.84
453.51382 44492.84
458.27249 86189.74
459.25867 56397.71
464.24911 61244.13
476.28268 4814525.5
477.28534 865532.25
503.29349 70218.88
529.30975 569567.25
530.29755 256157.89
547.31982 8885641
548.32312 2117851.25
549.32269 181184.95
583.30792 53075.96
595.70538 53942.54
628.37402 98002.65
646.388 5481154
647.38989 1406677.5
648.38983 86647.32
759.46698 177534.2
END IONS
BEGIN IONS
TITLE=XL-MS_JK-4_TR02.15208.15208.2 (intensity=2676949752.4882)
PEPMASS=444.763099558353
CHARGE=2+
SCANS=15208
RTINSECONDS=2982.016
141.06554 116027.53
143.11743 493577.28
143.12503 30106.35
144.07616 95442.62
149.04449 129355.77
152.10693 40608.52
153.58687 29622.6
155.0822 42024.38
156.11037 43015.33
158.09218 101309.24
159.0762 227707.7
167.05525 75458.42
170.11798 219721.7
171.11237 615694.19
173.12865 97575.89
175.11894 1344040
185.16466 289796.81
197.12823 1954970.75
198.13182 202299.56
201.12312 91148.41
213.15955 108743.27
213.40111 39568.27
215.13875 6630432.5
216.14241 786077.44
225.04356 74021.52
225.12286 1029336.81
226.1265 63285.48
229.63876 56158.4
238.64516 49024.96
240.13411 202269.63
241.13097 44309.74
243.13351 2721309
244.11533 43328.51
244.13663 410270.09
245.14021 59542.29
254.1489 126642.21
258.14413 290016.63
259.13974 1024909.94
260.14352 75179.53
276.16602 1023274.56
277.16833 73276.49
296.19687 948178.31
297.19937 212557.42
314.6915 272622.72
324.19116 1991842.75
325.19424 360268.09
341.01779 116651.2
342.20264 360807.94
353.2178 76395.79
359.02698 1475452
372.22342 228950.09
373.20694 58189.89
380.63483 58293.8
389.25003 1663299.75
390.25391 253980.39
395.22922 112305.34
458.26971 230687.06
459.25528 227814.05
464.2507 108394.47
476.28201 7821861
477.28522 1788154.25
486.27625 56972.55
529.30865 1023094.75
530.30646 415306.16
531.29205 83468.55
547.31927 14137981
548.32184 3897864.5
549.32581 319131.84
628.37897 342219.81
629.37158 250647.42
646.38727 8627140
647.38995 2958471.5
648.39191 105393.23
658.27386 74600.67
759.47296 337464.03
END IONS
BEGIN IONS
TITLE=XL-MS_JK-4_TR02.15412.15412.2 (intensity=2676949752.4882)
PEPMASS=444.763099558353
CHARGE=2+
SCANS=15412
RTINSECONDS=2982.016
140.63567 1274303.75
141.06635 2261888.75
143.11818 3051127.5
151.18579 1131803
158.09352 1600115.63
159.07603 2362794.5
170.11742 2049805.38
171.11317 3664313.25
173.12804 1813497.5
175.1064 2059826.63
175.11919 17946722
185.16536 1885959.5
197.12886 28273970
198.13181 3496863
215.13928 87966432
216.14189 7963155
225.12334 13399951
243.13406 38133828
244.13698 2093117.63
254.15097 2995298
258.14502 2494909.5
259.14053 16573788
260.14456 1919488.88
265.1579 1751208.13
276.16608 15226509
296.19632 13696509
314.69092 2849541
324.19287 21406950
342.20456 3161058.75
354.21628 1722024.5
359.37979 1669537
372.22339 2509281
389.25006 22381114
448.20331 1665847.88
459.25867 2217955.75
476.28308 99951832
477.28711 21361408
529.30902 9401859
530.29724 3871769.75
547.32037 191597664
548.3241 37993684
599.08386 1705244.75
628.37909 2489536.5
629.36676 2033666.5
646.38849 111782664
647.39178 33195760
759.47174 3268442
851.81274 1891147.75
END IONS
BEGIN IONS
TITLE=XL-MS_JK-4_TR02.15626.15626.2 (intensity=2676949752.4882)
PEPMASS=444.763099558353
CHARGE=2+
SCANS=15626
RTINSECONDS=2982.016
141.06454 48614.34
143.11775 274481.59
144.07796 40702.18
149.04504 90879.84
158.09236 104404.06
163.67734 32421.79
167.05539 60513.65
169.51878 43121.2
170.11829 80731.9
171.11285 292543.41
173.12904 61717.85
175.11916 559783.69
185.16505 93424.63
192.15967 38705.29
197.12827 1157925.63
198.13191 70918.73
213.1599 86717.55
215.13895 3986850.5
216.14149 280377.25
225.04338 114225.28
225.12279 658993
225.97298 36859.06
226.12442 54138.71
229.6376 47867.7
240.13443 53837.72
243.13399 1681183.5
244.13672 97004.57
254.14954 46948.75
258.14383 79980.41
258.17169 54002.26
259.13962 598904.69
272.16226 41062.13
276.16623 644187.25
277.17096 42361.4
285.16263 51254.01
296.19684 567859.38
297.19846 62215.53
314.69199 198136.14
324.19202 1212466.13
324.9877 60223.92
325.19397 218185.33
331.23535 50869.04
341.01749 245065.13
342.20346 153615.09
343.00046 74105.29
359.02817 1595506
372.22495 85877.6
373.20828 99363.66
389.25058 925992.56
390.25156 214135.72
395.2233 55100.48
458.27274 96880.31
459.25803 99956.58
476.28259 4631880
477.28525 917643.13
529.30963 504319
530.29651 213744.39
547.32001 7910194.5
548.32275 2187062
549.32715 69454.02
550.39044 68019.05
628.37994 205895.64
633.10712 56565.08
646.38818 5452564
647.39014 1550561.5
648.39136 66187.35
759.47992 84787.41
END IONS
BEGIN IONS
TITLE=XL-MS_JK-4_TR01.22973.22973.2 (intensity=5126451528.0723)
PEPMASS=527.743754929815
CHARGE=2+
SCANS=22973
RTINSECONDS=4112.099
158.09167 1858.8
159.09167 3015
168.83017 1555.4
175.11906 9526.42
179.85851 1649.78
183.11292 11036.05
200.13866 3054.42
208.58267 1880.78
211.10695 3086.11
228.13431 13125.04
230.07584 1942.82
244.10828 3353.62
288.57385 2361.23
321.15411 3271.63
326.13571 9888.61
326.37363 2232.01
338.1824 5692.51
343.15982 11726.34
361.11493 2317.72
381.1749 13418.33
524.26074 2923.88
562.73169 2589.27
565.26593 3744.35
581.28271 50554.91
582.28406 18135.27
712.32391 51130.36
713.32654 13080.25
810.77063 3124.75
827.34918 55836.04
828.35785 25569.23
924.36511 17185.56
932.55988 2827.07
941.39087 63153.34
942.39148 36747.5
1022.25977 2753.58
END IONS
BEGIN IONS
TITLE=XL-MS_JK-4_TR01.23196.23196.2 (intensity=5126451528.0723)
PEPMASS=527.743754929815
CHARGE=2+
SCANS=23196
RTINSECONDS=4112.099
141.10226 2964.66
158.09242 3319.14
159.09184 14607.68
175.11876 30632.1
183.11292 33129.38
184.07005 2065.39
200.13922 10997.73
202.08253 2685.03
206.09297 2238.78
211.10747 24262.03
216.25314 1897.42
228.13368 28649.78
230.0771 13373.96
231.07959 2692.25
244.10693 4402.09
278.60355 2004.19
298.0834 2524.74
304.09558 3105.59
321.1557 25785.03
322.15759 2885.06
326.13312 23546.83
338.18259 19342.05
339.18347 4537.55
343.16025 46965.68
344.16434 4446.14
361.11731 3807.71
376.01007 2134.08
381.17474 37132.78
382.18121 3632.57
394.56122 2319.06
401.1095 2610.12
407.99762 2454.29
436.90982 2431.17
451.95816 2593.38
507.23163 3926.14
510.22116 3972.88
524.26196 14430.77
525.26581 3496.43
564.2558 5076.88
565.6062 2598.21
581.28229 162467.94
582.28552 54902.83
583.29071 3908.03
692.52496 3472.62
712.19775 5011.45
712.32288 149200.52
713.32544 54847.29
714.3241 5521
753.90845 2697.23
810.32483 3647.1
827.34998 166997.13
828.35236 81078.29
829.34698 16822.2
837.32898 4330.07
906.32538 3164.83
924.36646 45540.43
925.37231 19184.46
926.38007 3367.06
941.39209 178790.69
942.39679 93522.73
943.39337 19684.81
951.37695 5047.96
952.36542 4059.14
953.36731 3705.38
END IONS
BEGIN IONS
TITLE=XL-MS_JK-4_TR01.23434.23434.2 (intensity=5126451528.0723)
PEPMASS=527.743754929815
CHARGE=2+
SCANS=23434
RTINSECONDS=4112.099
141.10199 7613272
149.16882 2942086
158.09218 5099455.5
159.09201 22998670
175.11913 42058804
183.10028 3124241.75
183.11298 30221122
200.13931 15502783
200.82294 3984806.75
201.08525 2855365.5
202.0817 5595111
206.09235 4144318.75
211.10776 24071500
228.1347 35996728
230.07782 18542594
244.10793 15999954
298.13995 4153517.25
321.12381 3629234.25
321.15396 27372134
322.15906 6067217
326.13467 29442604
338.14499 5446147.5
338.18088 29425426
343.1615 39456104
344.16565 9584007
381.17728 40967016
382.18185 4893046
401.10971 4279803.5
412.33307 3743184.25
418.14154 4976159
490.17206 4997783.5
507.23361 5746402.5
524.26031 27011248
525.25946 5102562.5
564.25653 5634668
581.2832 189894208
582.28577 54281540
712.3244 177739024
713.32617 81376256
827.35083 190672048
828.35474 97894056
829.35339 16002574
906.36407 8093258.5
924.36792 61488080
925.3717 21840030
941.39459 213270544
942.39648 121562608
943.39819 9463941
952.36658 9525073
END IONS
BEGIN IONS
TITLE=XL-MS_JK-4_TR01.23647.23647.2 (intensity=5126451528.0723)
PEPMASS=527.743754929815
CHARGE=2+
SCANS=23647
RTINSECONDS=4112.099
141.10159 806833.56
158.09224 1556248.88
159.09146 3689716.5
175.11923 6052536.5
183.11259 6862593
193.89313 754846.44
200.13922 1410098.63
206.09224 1274964.88
211.10751 5882329
216.1124 724440.88
228.13385 5290091.5
230.0769 1867123.13
237.93381 813181.81
244.10892 1132523.38
252.58083 774303.31
317.11826 747437.94
321.15601 5625236
326.13416 5151769
330.61752 1004949.5
338.18207 5442858
343.16006 11063965
344.16589 1051726.38
381.17712 8714172
448.67276 953156.13
474.72833 961179.94
507.23434 1104712.75
524.26288 3521946.25
564.25604 1044390.75
581.28235 39404980
582.28754 11412206
712.32373 32857580
713.32349 12060256
770.50879 1057657.25
809.35114 1248821.63
816.09308 1090820.5
827.34991 38549940
828.35187 15088110
829.35809 1160023.63
923.37079 1082934.63
924.36401 8615633
925.36688 4242705
939.11115 1106680.75
941.39093 42877480
942.39545 23146308
952.36896 1962113.75
END IONS
BEGIN IONS
TITLE=XL-MS_JK-4_TR01.23874.23874.2 (intensity=5126451528.0723)
PEPMASS=527.743754929815
CHARGE=2+
SCANS=23874
RTINSECONDS=4112.099
141.10252 116487.96
148.31573 60843.14
153.85274 64985.46
158.09233 155135.45
159.09128 614227
159.46983 67229.56
169.09682 80524.11
175.11891 1271553.5
183.1127 1510026.13
184.11497 92287.05
200.13911 605935.06
202.082 207626.02
211.10774 953960.69
214.97987 79318.24
219.07861 142747.02
228.13383 1366697.13
230.07655 668052
244.10744 388941.88
261.97726 76625.48
268.09161 121823.11
298.14142 103949.27
304.09293 143643.06
321.15479 972999.13
322.15732 141630.91
326.03156 90707.95
326.13367 1084444.5
328.3356 108562.29
338.18137 1294793.75
343.15997 1564286.13
344.16299 166063.67
361.11624 200189.06
375.14624 163167.47
381.17661 1919834.25
382.17593 127764.43
418.13879 149653.41
433.16617 107520.53
493.95337 117253.8
507.23584 216743.53
524.26007 930601.88
525.26642 183736.63
564.25391 470093.5
581.28174 6973829.5
582.28418 1629107.5
695.29205 196666.89
712.3222 7033697.5
713.32281 2538942
780.93781 118091.7
792.31653 133325.17
798.7041 115294.15
810.33252 175100.45
827.34796 9231622
828.35107 3207017.75
829.3476 231890.06
906.35992 159434.5
907.35522 167586.61
924.36334 1917256.63
925.37152 769212.56
941.39209 9190885
942.39514 4266374.5
943.4046 377047.44
951.37213 207412.61
952.35992 455166.72
1003.40466 142281.38
END IONS
BEGIN IONS
TITLE=XL-MS_JK-4_TR01.24102.24102.2 (intensity=5126451528.0723)
PEPMASS=527.743754929815
CHARGE=2+
SCANS=24102
RTINSECONDS=4112.099
141.10196 58634.58
155.11786 26601.3
158.09276 50825.32
159.09171 177909.63
175.11894 340069.91
183.11292 366879.88
184.07248 33511.78
184.1172 31715.49
200.13884 233115.42
206.09303 31279.71
211.10728 295969.44
211.12526 27858.51
222.21358 27845.69
228.13406 372653.88
230.07646 182028.16
244.10709 70025.96
304.09604 60148.57
307.75745 28424.02
321.15485 352926.09
322.05692 48468.71
322.15723 53628.34
326.13449 356807.25
327.13882 37890.72
338.18121 333543.44
339.18359 39092.63
343.16113 594388.63
344.16302 71255.59
361.11441 53124.36
363.16248 32138.74
375.14719 36616.95
381.17661 453034.91
382.18115 55611.49
398.20837 39770.37
418.13437 35641.49
506.88156 41433.5
512.90601 39005.03
524.25964 356581.03
525.26514 80707.91
546.24884 41687.84
564.2533 76873.28
576.22729 45066.88
581.28174 1951134.75
582.28564 673093.25
674.09918 46025.93
695.29364 77669.51
712.32312 1976730.13
713.32306 904094.5
714.31873 85523.61
810.32373 69536.91
827.34851 2080048
827.50409 73509.66
828.3512 1122700.88
829.3504 69225.68
837.33496 47999.8
889.31042 42001.02
906.34521 48328.78
907.34741 59495.25
923.38013 64435.62
924.37219 469980.63
925.36304 237231.59
941.39227 2530689.75
942.39386 1322219.88
943.39838 195115.16
952.36798 56324.16
END IONS
BEGIN IONS
TITLE=XL-MS_JK-4_TR02.23041.23041.2 (intensity=4424965103.9414)
PEPMASS=527.743754929815
CHARGE=2+
SCANS=23041
RTINSECONDS=4112.099
153.71881 1628.92
154.39528 1394.96
159.0914 2108.9
175.11916 3340.9
183.11298 4161.05
200.13914 2878.8
208.01201 1652.07
211.10733 4162.15
228.13351 5396.95
230.07709 2238.8
321.15814 3987.98
326.13336 10529.3
338.18198 4266.07
343.16101 10769.88
381.17361 4465.61
524.25977 4294.12
577.21252 2513.16
581.28271 42992.43
582.28351 13101.64
712.32172 34648.6
713.32349 14849.05
767.03802 2957.69
827.349 39500.61
828.35815 19453.89
829.3418 3400.58
924.37115 3967.76
925.36621 3891.19
941.39246 46051.59
942.3877 24438.41
943.39777 3479.7
952.78613 2886.63
957.5766 2599.35
976.34229 2670.04
1092.47205 3089.26
END IONS
BEGIN IONS
TITLE=XL-MS_JK-4_TR02.23257.23257.2 (intensity=4424965103.9414)
PEPMASS=527.743754929815
CHARGE=2+
SCANS=23257
RTINSECONDS=4112.099
141.10197 5306.24
159.09137 13362.37
160.49129 1646.91
175.11879 24454.62
183.11258 24842.75
200.13887 9023.62
200.69798 2066.08
206.09233 2328.39
211.10663 20492.16
228.13399 24044.13
229.13866 2237.72
230.07642 12196.46
230.30531 2111.58
244.10823 8566.23
298.13776 2635.55
304.0943 2356.01
321.15527 20657.41
322.15991 3401.23
326.13474 25344.82
327.13617 2937.25
338.18253 25721.07
343.16043 49048.16
344.16162 4613.21
361.11456 2488.35
363.16559 3349.99
381.17642 36535.86
382.1788 3199
418.13721 4607.11
434.00507 2520.22
507.23447 2628.62
511.20996 2489.28
516.75604 2719.02
524.26044 18467.25
525.26447 3691.05
564.25275 4425.16
581.28284 142848.41
581.375 5781.26
582.28613 42225.42
712.32263 136788.05
713.32568 44869.3
714.31836 3581.95
827.34863 162945.39
828.35333 71981.52
829.3576 5550.98
906.34827 4357.35
907.36407 3546.95
923.36603 3067.82
924.35693 33573.73
925.36786 13354.7
941.39191 180500.42
942.39294 83400.77
943.40015 11570.18
952.36108 5868.23
END IONS
BEGIN IONS
TITLE=XL-MS_JK-4_TR02.23499.23499.2 (intensity=4424965103.9414)
PEPMASS=527.743754929815
CHARGE=2+
SCANS=23499
RTINSECONDS=4112.099
141.1024 7236305.5
158.09279 6578766
159.08304 2380376.75
159.09195 36016320
160.09433 2888021.25
171.07683 3683477.75
175.11937 43447048
183.11307 31086998
184.07216 3125935.75
187.08658 3658426.25
189.91614 3191400
200.13893 8713340
202.08229 5461214.5
203.52974 3264218.25
206.09248 6483648
211.10735 28028280
216.11307 5085126.5
219.08008 3326359.5
228.13409 36509668
230.07715 26774168
231.08044 3798480
244.10799 15655470
284.74567 3655804
321.15579 41653996
322.15762 5921868.5
326.13522 24803472
338.18274 31702388
338.21713 4470674
343.16107 62851920
344.164 6639621
361.11673 4563914.5
363.16525 8093055
375.15009 4650010
381.17728 40718800
418.13785 5509058
484.55682 4420176
506.40848 4316876
507.23743 6357376
524.2619 27733734
525.25909 5905768.5
564.25745 9636524
576.22241 5129742
581.28363 206802896
581.37598 7729209.5
582.28448 74728360
583.28949 7624291
712.32397 179230224
713.32904 91775680
714.32697 18090232
810.3407 7940148
817.34119 5841774
827.34875 186720064
828.35443 127349880
829.34656 17941714
837.33362 6141267.5
838.34045 5372935
906.35309 9129927
924.37073 58884960
925.36603 35283344
941.3941 216712080
942.39404 130009000
943.4101 29607514
952.35852 17518016
END IONS
BEGIN IONS
TITLE=XL-MS_JK-4_TR02.23715.23715.2 (intensity=4424965103.9414)
PEPMASS=527.743754929815
CHARGE=2+
SCANS=23715
RTINSECONDS=4112.099
141.10223 1300711.88
141.65692 661030.69
158.09299 1124254
158.40996 830937.31
159.09174 5252615.5
175.11884 10239991
183.11287 9325409
200.13811 1578663.63
211.10748 8420780
219.07822 1035198.81
228.1342 7103092.5
229.15865 964473.75
230.07643 5417962.5
244.10728 1983582.5
247.07188 957201.19
253.90686 1023274.94
268.09436 1011839.75
274.98541 1110551.38
283.68094 1042861.69
297.4252 1098777.25
310.73419 1017879.56
321.15564 4625768.5
326.13483 5165397.5
338.18134 9317525
343.16003 13675699
361.11713 1297856.25
381.1759 11591220
469.59167 1180084.88
485.02243 1314875.88
524.26184 7146225.5
574.62848 1307956.25
581.28271 44544896
582.28363 11530170
668.3269 1283138.25
712.32208 47130240
713.32349 14358851
827.34906 57864852
828.35278 18443102
923.38007 1781239.25
924.36243 13157815
925.36523 5123003
941.39233 57500560
942.39331 29231926
952.35858 1805547.75
END IONS
BEGIN IONS
TITLE=XL-MS_JK-4_TR02.23939.23939.2 (intensity=4424965103.9414)
PEPMASS=527.743754929815
CHARGE=2+
SCANS=23939
RTINSECONDS=4112.099
141.1019 154747.41
154.84627 75054.29
158.09224 174625.23
159.09131 435845.34
172.84178 72893.7
175.11876 1182319.13
183.11304 1227661
194.07991 97409.35
198.60547 77559.3
200.13902 495890.78
206.09303 107651.14
211.10732 883788.38
216.11366 122246.66
228.13365 1124679.75
230.07648 648854.13
244.10728 190710.17
268.09253 134506.22
296.02527 84609.3
321.15573 888974.94
322.15689 136602.75
326.13312 694521.31
334.5549 109510.22
338.18176 867077.19
339.18686 91592.88
343.16116 1440828.75
344.16272 144443.77
349.25204 89559.82
361.12164 111129.91
381.17648 1281824.5
401.11099 116034.48
433.16736 146681.59
462.17819 126002.01
524.26086 842854.5
525.26019 153276.31
564.25861 158223.31
581.28223 6040594
582.2854 1732457.38
712.32208 5276867
713.32471 1988370.38
827.3493 6575800
827.50458 223825.14
828.35187 3020741.5
829.35382 222163.98
906.35077 180749.53
923.38336 132439.59
924.36151 1274829.5
925.36798 770781.56
941.39142 7537286
942.39465 3982439.5
943.39624 536731.06
952.36536 233399.34
953.36536 172263.83
END IONS
BEGIN IONS
TITLE=XL-MS_JK-4_TR01.45294.45294.2 (intensity=4199119570.8447)
PEPMASS=919.494420038776
CHARGE=2+
SCANS=45294
RTINSECONDS=7018.738
144.57361 2207.24
175.1194 3241.02
183.11212 2683.86
211.10817 2683.14
216.09871 3233.42
339.16592 79498.46
340.16937 13937.55
424.25375 14158.68
425.26151 4128.14
436.01852 3054.35
452.24951 43039.27
453.25107 14366.21
489.27551 3652.44
551.31836 14875.24
552.32275 4193.82
560.31616 5771.97
602.67395 3313.4
688.37231 18838.94
689.68225 3594.32
753.94617 3627.65
787.43909 10872.66
869.96515 3837.15
898.95465 3918.41
1014.57391 6914.53
1071.59534 22088.55
1158.62183 28308.11
1159.62524 21641.27
1160.62524 5506.06
1247.5354 4521.64
1287.66956 39422.57
1288.68103 36230.71
1289.67139 13345.63
END IONS
BEGIN IONS
TITLE=XL-MS_JK-4_TR01.45597.45597.2 (intensity=4199119570.8447)
PEPMASS=919.494420038776
CHARGE=2+
SCANS=45597
RTINSECONDS=7018.738
143.36472 2013.74
146.69807 2263.21
175.11946 3610.2
211.1064 3986.97
227.50325 2840.04
272.17136 4835.17
339.16568 116436.68
340.1694 21980.35
424.2558 15510.6
452.25012 69383.4
453.25174 15990.51
489.27219 11237.44
523.32458 3874.05
529.22656 3820.56
549.5592 3249.45
551.31982 29981.64
552.32318 6330.45
560.31543 17393.52
671.34546 4173.72
680.36487 3483.04
688.37286 26027.68
787.44147 17160.6
788.44977 4796.3
838.49817 4362.88
900.53088 4868.05
957.54382 4648.39
1014.56702 19722.04
1015.57489 12106.34
1071.59155 33414.75
1072.59082 12414.34
1158.62 47411.75
1159.62573 27337.84
1160.62634 4411.24
1287.6665 65355.05
1288.67371 50320.86
1289.66125 13654.7
1384.26868 4665.34
1386.7168 16101.93
1387.72778 5586.77
END IONS
BEGIN IONS
TITLE=XL-MS_JK-4_TR01.46147.46147.2 (intensity=4199119570.8447)
PEPMASS=919.494420038776
CHARGE=2+
SCANS=46147
RTINSECONDS=7018.738
175.11874 4016.16
211.10599 4255.08
241.60164 3404.23
241.99539 2736.09
268.70474 3048.71
278.57465 2930.71
293.55774 2841.69
339.1651 137388.09
340.16858 20749.38
346.26279 4383.07
424.25531 19855.49
452.24878 88055.34
453.25055 11947.04
482.85571 3648.17
489.27856 18247.95
551.31512 39534.75
552.3197 12722.96
560.31641 22347.59
680.36005 6171.44
688.37561 28506.36
689.38507 5608.39
787.44238 22680.88
900.51782 6221.04
901.52759 4376.18
957.54803 13129.4
1014.56372 19409.46
1015.57721 12153.13
1071.58606 39646.36
1072.58716 16217.11
1097.16736 5387.45
1158.62061 60645.57
1159.62268 20787.58
1269.62231 5336.78
1287.66321 85441.66
1288.66406 48708.34
1386.73816 15799.51
1387.7146 6655.21
1828.93127 5115.32
END IONS
BEGIN IONS
TITLE=XL-MS_JK-4_TR01.46445.46445.2 (intensity=4199119570.8447)
PEPMASS=919.494420038776
CHARGE=2+
SCANS=46445
RTINSECONDS=7018.738
143.41125 1921.01
155.47655 2066.61
160.26483 2542.23
167.94402 2448.3
175.11906 24157.99
183.1129 13835
185.16516 4962.83
211.10773 23339.65
213.1586 8070.66
228.13391 7138.36
250.78154 3019.18
285.52438 3135.54
288.20361 14031.95
306.33423 3015.85
311.17065 12972.38
316.15012 3223.92
339.16605 522615.69
340.16855 64790.67
342.20163 6223.46
370.13602 6891.64
375.23785 7532.74
424.25562 77607.99
425.25778 15323.95
432.25412 22284.66
452.25012 317979.72
453.25327 60853.18
483.22311 5258.71
489.27744 59812.34
490.27563 7811
501.22882 3862.58
523.32391 16490.58
551.31903 161207.02
551.40582 5063.39
552.32007 31305.67
560.31561 79857.75
561.31726 22627.72
582.28979 7278.48
600.30566 12554.66
628.49579 4021.39
670.35779 6703.14
671.34613 15709.74
680.36078 31163.63
688.3739 113492.84
689.37415 30951.14
728.35303 5967.79
767.38177 4727.95
787.44086 90045.83
788.4455 26089.35
805.42798 4131.73
900.52747 17574.02
938.45648 12640.78
957.54938 45462.71
958.55383 18651.51
1014.56946 82343.26
1015.5755 39652.52
1033.91699 4034.53
1071.59265 169738.22
1072.59436 80800.39
1122.93958 4909.25
1140.61316 7886.13
1158.62305 219748.69
1159.62708 119057.73
1160.62769 16584.4
1251.6593 5962.05
1252.63562 6197.11
1269.64697 40191.53
1270.63184 28915.1
1287.66382 337463.09
1288.66736 197891.5
1289.68225 20637.56
1368.74097 7209.99
1386.73413 55596.98
1387.73462 38431.2
1489.83032 4507.85
1499.82288 6252.84
1704.23669 4583.06
END IONS
BEGIN IONS
TITLE=XL-MS_JK-4_TR01.46742.46742.2 (intensity=4199119570.8447)
PEPMASS=919.494420038776
CHARGE=2+
SCANS=46742
RTINSECONDS=7018.738
144.07689 14758.48
146.82542 2006.61
147.11298 5437.25
171.0779 4935.53
172.07188 63099.79
173.12871 2551.4
175.11928 6995.71
181.09766 3287.17
183.11331 7005.68
185.16663 3760.84
188.10361 7469.76
188.47836 2522.92
198.08728 17688.62
204.45407 2826.92
211.10745 13031.32
214.15454 3595.93
216.09804 29141.57
223.10771 4184.17
226.11925 5605.81
228.13449 8330.78
229.11766 4206.48
237.53819 3209.57
240.13538 11978.83
244.1292 7131.28
244.18535 3491.23
261.15668 34568.61
263.1394 3303.16
268.12921 3699.9
269.15842 4246.03
274.12366 6411.27
276.06647 5042.61
284.08673 3801.23
285.15598 41224.27
286.15845 4174.25
287.17142 3045.48
288.20499 13566.12
295.67325 2857.6
297.15558 17962.61
302.18399 4290.92
307.14346 15442.89
311.17236 6345.81
315.16605 16274.08
337.15176 6829.54
339.16663 292684.75
340.16946 54264.28
342.13019 6059.32
374.2395 42855.76
375.24207 7924.14
390.10669 5406.82
391.11224 3387.35
402.16547 3593.03
424.2543 38108.75
425.25879 7184.57
428.16156 6265
432.25677 7976.64
452.2511 175634.81
453.25354 59663.27
454.2583 4376.32
470.20636 13144.1
487.32507 8395.81
488.33102 4322.9
489.27737 31381.84
490.28085 6443.17
503.19101 4744.67
515.24707 4077.24
523.32837 7969.6
551.31952 73321.07
552.32715 23633.2
560.31531 45705.61
561.31372 7980.6
572.29321 8357.47
574.23138 6858.44
601.36816 14456.99
602.36963 5085.72
614.23883 4670.58
633.26886 18477.49
634.27185 5490.18
660.27454 4957.04
670.3692 5082.9
671.35504 3934.22
674.23218 4301.01
680.35828 13455.15
684.29425 4886.84
685.26642 8158.77
688.37567 52067.07
689.37695 20332.07
702.30426 7737.44
702.41846 14407.22
703.4223 5278.71
728.26917 7761.19
733.3324 4469.52
745.29266 15411.39
746.29504 5633.32
767.39453 5427.23
773.45184 8199.26
774.4552 5772.55
787.44305 50624.68
788.44708 25807.59
831.26605 5015.98
849.04675 4609.08
888.48047 24932.54
889.48615 13815.44
900.52167 15036.7
904.42584 4904.37
905.43243 5242.86
957.54517 27266.65
958.54205 17829.58
1014.56934 41193.77
1015.58215 25723.63
1036.54504 11431.3
1042.49329 4632.66
1071.58997 73579.76
1072.59473 49799
1073.60559 16005.54
1092.57178 37634.19
1093.58032 37128.54
1094.56897 15441.29
1158.6239 115465.35
1159.62903 81695.16
1160.62927 19934.75
1163.60681 7217.77
1164.60693 15571.24
1245.53772 18943.69
1246.55725 7839.66
1261.63635 6143.98
1269.66077 23405.5
1270.65515 16500.77
1271.65564 5370.8
1277.66382 6140.65
1278.651 16460.4
1287.66797 179171.55
1288.66968 120023.73
1289.66406 30452.64
1386.75024 26778.36
1387.724 23049.56
1392.68579 6916.32
1393.67847 14742.71
1552.69019 7056.2
1666.79541 7102.02
END IONS
BEGIN IONS
TITLE=XL-MS_JK-4_TR01.47040.47040.2 (intensity=4199119570.8447)
PEPMASS=919.494420038776
CHARGE=2+
SCANS=47040
RTINSECONDS=7018.738
169.76488 58293.11
175.11903 848928.25
183.11253 620471.63
185.16486 414139.34
191.33638 47324.43
211.1073 785537.81
212.11044 81237.07
213.15955 340149.34
214.15401 81505.48
228.13377 334078.22
229.11836 285021.28
242.14912 141620.72
271.17734 85480.93
279.86642 73865.6
288.20157 347484.88
311.1712 569617.31
316.15039 71623.12
339.16599 17630090
340.16913 3144164.5
341.17175 427651.94
341.21393 96363.86
342.20056 363948.34
370.13351 133837.97
372.18753 76154.73
375.23578 346873.91
384.22662 65417.51
407.22888 149126.11
424.25528 2675277.75
425.25757 743338.38
432.25604 684534.06
435.22366 73184.58
452.24994 10865216
453.2529 2944363.5
454.25739 317211.13
455.22485 76920.13
471.25912 104630.75
472.2597 99891.38
483.21866 342769.72
487.21143 155949.36
488.21695 68024.87
489.21201 111269.21
489.27774 2104442.5
490.28094 612156.38
491.28094 69840.57
501.23123 153488.44
523.32343 610589
524.32434 119078.23
551.3183 4804749.5
552.32184 1503095.63
553.32318 279184.88
560.31494 2839715
561.32092 722103.19
582.28821 135146.83
600.29657 451835.53
601.30566 101929.8
654.33289 91781.54
670.36578 252338.91
671.34631 297495.59
672.34357 108350.07
674.06274 82507.49
680.36053 859196.13
681.36517 511218.72
688.37354 3793156.25
689.37427 1346661.25
767.39209 256266.8
768.38452 119064.29
787.44226 2786580.75
788.44427 1454896.38
789.4516 288845.41
806.40948 250557.44
807.4079 83320.7
866.78101 91367.05
881.43323 154875.3
882.4491 157528.16
900.51953 728252.38
901.52368 471680.97
938.45416 454317.28
939.46149 105926.08
957.54572 1420158.13
958.5498 705170.13
959.55298 262411.28
1014.57025 2541938.5
1015.57123 1744923.75
1016.56659 319089.97
1051.53528 124632.05
1054.5824 114971.05
1071.58936 4486607.5
1072.59387 2664599.25
1073.5929 781843.63
1140.61243 332681.5
1141.60706 131288.13
1142.62183 252800.61
1158.62231 6326297.5
1159.62415 4615282
1160.62781 1425170.25
1269.65698 1353176.5
1270.65527 1190999
1271.6615 497425.28
1287.66504 10168200
1288.66882 8103342
1289.66858 2565824.5
1290.65698 287254.34
1349.70178 131080.88
1350.70544 153030.92
1368.73767 116175.66
1369.74512 272851.19
1386.73474 2158579
1387.74036 1791906.13
1388.74011 725869
1499.83337 108565.05
1500.81555 107905.54
1541.5813 90704.36
END IONS
BEGIN IONS
TITLE=XL-MS_JK-4_TR01.47309.47309.2 (intensity=4199119570.8447)
PEPMASS=919.494420038776
CHARGE=2+
SCANS=47309
RTINSECONDS=7018.738
140.42436 32267.73
171.92419 43320.64
175.11929 465125.34
183.09898 30334.35
183.11264 290889.97
185.16457 77012.55
191.86716 32420.75
198.96968 35588.86
211.10756 394713.72
213.15952 92806.16
228.13367 185455.55
229.11765 79291.76
234.59746 41806.31
271.17371 42588.71
285.15479 58083.73
288.202 108111.8
311.17065 273617.06
339.16565 8149304
340.16806 1126539
340.20572 57417.43
341.21484 54141.65
342.14929 38496.55
342.20026 246983.73
372.18869 52612.02
375.23459 104377.66
397.93329 45843.29
407.2287 64012.08
424.25491 1447325.75
425.25891 227433.94
432.25693 325664.47
433.25729 62041.79
435.22058 69959.45
452.24942 4828733.5
453.25275 914770.94
470.2648 58608.36
471.25537 75220.36
472.25452 62312.12
483.21954 170518.53
489.27679 1002336.94
490.27921 74393.44
523.32166 326467.88
543.28809 64552.3
551.3175 2404468
552.32202 511799.84
560.31384 1100582.38
561.3158 86518.17
572.2959 65070.2
582.28821 73495.77
600.2973 181090.66
601.30298 56703.79
653.33936 68952.66
670.36267 100285
671.34778 188363.02
680.35706 495379.28
681.35883 109181.98
688.37134 1736682.88
689.37451 419197.13
767.39825 92842.24
787.44086 1316426.25
788.4455 588487.25
806.40967 98867.27
870.33331 63526.77
900.52985 351803.47
901.5238 92551.49
938.45172 208534.8
957.54614 791478.56
958.55151 209875.69
1014.56561 1239739
1015.57446 633098.44
1016.5545 74316.34
1071.58911 2604303.75
1072.59155 1195222
1140.60815 187828.11
1158.62097 3410438.75
1159.62476 1533370.88
1160.63123 236762.95
1269.65161 712514.56
1270.66199 400860.91
1287.66309 5319459.5
1288.66516 3157925.75
1289.67346 426647.34
1386.7334 1118906.75
1387.73474 775792.69
1388.71814 74736.3
1499.80969 189206.19
1500.81812 113267.14
END IONS
BEGIN IONS
TITLE=XL-MS_JK-4_TR01.47610.47610.2 (intensity=4199119570.8447)
PEPMASS=919.494420038776
CHARGE=2+
SCANS=47610
RTINSECONDS=7018.738
157.95265 8637.31
161.06325 7984.47
175.11911 72662.43
183.11325 63526.7
185.16502 25124.54
209.20738 9200.99
211.10736 91110.25
213.15857 21767.67
227.0023 8503
228.13397 27146.36
229.11777 15466.52
229.46202 9153.17
239.66072 9654.42
256.50885 11255.61
264.63297 11726.09
288.20279 25742.43
311.17123 70530.32
339.16629 1722975.75
340.16922 330494.75
341.16995 18637.31
370.13531 18405.62
375.23541 15477.59
424.25659 253134.88
425.25793 46269.23
432.2572 60691.2
452.25052 1022718.88
453.25284 247878.13
454.25589 13141.24
471.25775 14112.35
489.27878 255987.02
489.34589 16893.24
490.28085 24982.28
511.87924 11734.21
523.32294 49292.46
524.3219 14534.76
531.64563 12260.55
551.31903 446502.28
552.32184 173600.52
560.31598 218474.7
561.31628 54608.47
600.29681 24668.05
604.46301 14322.85
670.36151 27540.44
671.34393 28910.99
680.35986 85292.8
681.35974 47361.98
688.3736 341739.16
689.37939 117849.93
728.35242 17608.51
767.39594 19426.97
787.44135 276586.25
788.44348 120094.16
881.42712 23709.46
900.521 82120.66
901.52283 25485.74
938.46124 63510.87
939.44617 15685.95
957.54474 128296.28
958.55023 87267.02
959.54974 25209.22
1014.57001 258366.22
1015.57709 158554.08
1016.57971 19209.91
1051.52673 19962.99
1071.59167 472227.19
1072.5946 288168.31
1073.59924 70797.36
1081.86584 16828.38
1140.60681 46123.28
1158.62366 596968.88
1159.62549 424612.19
1160.6283 130607.71
1269.65356 118532.22
1270.65649 132728.25
1272.64355 16716.67
1287.66541 1011732.25
1288.66882 796141.63
1289.67419 207132.55
1386.72754 254912.53
1387.74146 150114.39
1388.75659 88970.54
1467.49622 16688.06
1500.83533 46180.09
END IONS
BEGIN IONS
TITLE=XL-MS_JK-4_TR02.45033.45033.2 (intensity=3629923436.4417)
PEPMASS=919.494420038776
CHARGE=2+
SCANS=45033
RTINSECONDS=7018.738
144.91554 1891.43
156.8909 2106.69
175.11885 4325.85
199.10626 2183.25
216.48036 2445.49
228.13354 3728.25
283.11243 2683.09
302.48654 2552.72
339.16626 83837.27
340.16846 7497.68
341.12103 3216.54
416.68726 2835.12
424.25412 6243.64
452.24942 44424.4
453.25311 6287.57
489.27991 7492.29
551.32013 18796.13
552.32147 4900.14
560.31323 5672.17
585.02515 3403.35
622.96051 4028.99
688.3703 17907.81
787.44128 18184
788.44397 6377.33
957.55054 6545.67
1014.57251 6565.62
1071.58862 18604.82
1072.58435 13591.42
1158.61182 25958.34
1159.63525 23430.95
1160.61743 4118.66
1192.03064 4084.33
1269.64941 4786.17
1287.65576 31584.93
1288.66736 38722.82
1289.67224 5182.53
1386.72839 6624.54
1387.73987 4218.46
END IONS
BEGIN IONS
TITLE=XL-MS_JK-4_TR02.45334.45334.2 (intensity=3629923436.4417)
PEPMASS=919.494420038776
CHARGE=2+
SCANS=45334
RTINSECONDS=7018.738
146.29034 2160.55
175.11867 4992.13
177.94829 2682.74
225.6788 2348.32
247.78564 2818.04
250.55344 2594.25
268.1662 4154.13
272.17166 14270.71
339.16617 101008.34
340.16922 7452.93
377.87659 3174.79
424.25803 10644.95
425.26016 3554.09
441.14929 3209.89
452.24966 56140.01
453.25186 6352.1
489.27872 15902.99
551.3208 27498.32
552.32349 4050.31
560.31366 15825.41
600.3064 4142.99
688.36914 20833.02
756.83093 4796.1
787.4375 15557.16
788.44141 5330.85
957.55328 4534.37
1014.56079 16700.42
1015.56403 7063.66
1071.58203 27306.74
1072.59033 10621.4
1093.8938 4354.43
1158.61401 41588.91
1159.62292 13987.53
1287.66833 54314.21
1288.66931 38274.57
1386.72522 12993.58
1387.73743 7148.67
1540.20471 4718.3
1765.07288 4159.49
END IONS
BEGIN IONS
TITLE=XL-MS_JK-4_TR02.45907.45907.2 (intensity=3629923436.4417)
PEPMASS=919.494420038776
CHARGE=2+
SCANS=45907
RTINSECONDS=7018.738
152.37007 2025.39
175.1196 4990.47
189.87463 2631.58
211.10689 5439.05
213.15932 2892.17
307.11407 5378.3
339.12759 5718.93
339.1658 120028.33
340.16965 27557.36
341.17261 3457.73
347.08414 3437.36
388.07764 2830.86
424.254 16715
452.24844 64491.78
453.25089 19411.81
468.46976 3509.97
489.27313 10349.37
551.31769 34201.06
552.31903 7284.32
560.31561 12263.36
653.09119 4023.66
680.35815 5518.69
688.37292 29804.1
689.37 4595.59
787.44312 25677.36
788.44012 5086.33
935.78766 3765.71
957.53943 7507.53
1014.56531 13697.75
1071.58752 42108.05
1072.59753 21859.11
1073.5896 4951.08
1106.9856 4630.39
1158.61987 38549.32
1159.62378 35045.95
1160.62219 5078.66
1269.64758 14281.91
1270.65479 5726.12
1287.66431 71337.16
1288.66711 57965.15
1289.6615 13102.34
1386.70947 10367.27
1387.71082 6693.65
1388.74731 4960.7
END IONS
BEGIN IONS
TITLE=XL-MS_JK-4_TR02.46206.46206.2 (intensity=3629923436.4417)
PEPMASS=919.494420038776
CHARGE=2+
SCANS=46206
RTINSECONDS=7018.738
161.34431 2456.5
175.119 13310.02
183.11295 7720.93
185.16478 2521.38
207.9269 2444.54
211.10805 13883.82
213.16037 4863.84
225.17036 2536.14
288.2023 3665.6
302.01791 3420.9
311.1702 12872.52
312.99112 3050.24
339.16589 303530.88
340.16904 51804.21
342.19833 4173.26
356.31439 2921.13
375.23737 5198
379.91278 3396.59
424.25543 47921.74
425.25903 6878.67
432.25565 6041.9
434.85593 3217.17
452.24954 162207.53
453.25284 41536.66
454.25562 5529.33
461.04477 3204.66
489.27548 35329.33
510.04065 3220.28
523.31812 6181.04
536.40582 4301.83
543.27612 3970.46
551.31891 64183.79
552.31934 21635.89
560.31439 41053.46
561.3175 14593.89
582.28522 3507.6
600.29877 3852.71
671.35681 4558.19
680.36029 16429.01
681.35785 6043.01
688.37494 61337.9
689.37897 20170.46
767.39935 4166.74
787.44049 43958.14
788.44727 24157.5
900.5321 12303.41
901.52716 5078.77
938.46289 5353.54
957.54871 24366.8
958.54602 12182.88
1014.56262 41184.57
1015.56488 23029.56
1061.4873 4308.96
1071.58899 70220.52
1072.59363 50439.77
1073.5835 6932.04
1141.61316 5644.42
1158.62292 92277.92
1159.62793 80960.59
1160.62378 20054.61
1269.6499 26969.93
1270.65686 18875.31
1271.64514 5475.71
1287.66541 163718.34
1288.66858 134142.88
1288.89673 3740.06
1289.66931 39120.18
1386.71887 39601.86
1387.73413 32029.97
1388.74329 5762.93
END IONS
BEGIN IONS
TITLE=XL-MS_JK-4_TR02.46504.46504.2 (intensity=3629923436.4417)
PEPMASS=919.494420038776
CHARGE=2+
SCANS=46504
RTINSECONDS=7018.738
144.07622 14793.51
147.11247 7054.61
172.07182 50069.75
173.0764 3193.44
173.45483 2252.81
175.11874 15655.73
181.61542 2714.65
183.11305 12314.4
185.16428 2931.49
200.27974 2921.1
201.12204 3103.48
210.02629 3338.77
211.10762 13178.47
213.15959 2923.22
214.15393 2589.27
216.09782 7534.32
228.13289 12736.86
240.13434 6626.78
244.12776 4700.28
246.12576 3022.84
261.15561 32051.07
262.15414 3132.49
276.06433 4839.63
285.15506 36182.18
286.15775 5148.72
288.202 16354.85
302.1828 3271.41
311.16946 15072.54
339.16562 282232.53
340.1676 59210.24
340.20206 4273.88
341.21448 4008.2
342.20224 4140.99
374.24045 32814.3
375.23615 7573.13
390.10666 13226.51
424.2536 36798.66
425.25397 4268.73
432.25528 3693.24
452.24899 162226.16
453.25208 40622.98
461.14392 12734.05
487.32071 6283.43
488.32687 5074.38
489.2774 25873.22
503.19012 6166.77
551.31903 85014.43
552.32129 19443.14
560.3139 25358.59
561.32233 5828.62
572.29175 4745.98
574.22491 3690.06
600.29272 5234.57
601.36865 17157.3
670.35046 4060.26
671.35492 4847.26
680.35559 18163.2
681.36719 7635.25
686.25751 5173.13
688.37427 55347.6
689.3808 22674.65
702.41357 7232.87
703.29572 4808.13
728.2641 14948.28
729.26135 5291.37
745.29889 11181.98
773.45081 16227.67
774.4472 4567.06
787.44049 43371.04
788.44098 20394.14
888.47455 18624.93
889.48138 13483.73
900.52649 5132.31
901.53857 5410
938.45636 6369.93
957.54761 29160.68
958.5498 15254.57
1002.38025 4737.25
1014.57062 33566.35
1015.56781 19256.02
1035.54846 6292.59
1071.59277 87905.84
1072.58752 36527.18
1073.58105 6745.65
1077.59973 4208.36
1092.56213 30041.17
1093.56604 32317.11
1094.56567 19363.48
1158.62109 118022.14
1159.62476 63398.95
1160.62378 20889.93
1163.59509 7299.44
1164.60791 15247.86
1165.62683 5360.82
1193.99414 4746.38
1264.56165 4913.77
1269.65369 20745.51
1270.63611 21819.32
1271.65662 12531.62
1278.66138 5876.46
1287.66321 165801.78
1287.96814 6295.57
1288.66687 118792.7
1289.6615 28641.6
1386.73352 37881.48
1387.73596 24934.48
1388.74011 6797.32
1392.66614 6264.56
1393.68774 6123.15
1553.71106 5958.4
1554.73047 5411.4
END IONS
BEGIN IONS
TITLE=XL-MS_JK-4_TR02.46803.46803.2 (intensity=3629923436.4417)
PEPMASS=919.494420038776
CHARGE=2+
SCANS=46803
RTINSECONDS=7018.738
166.27359 7875.59
175.11868 93519.52
183.11269 62261.59
185.16457 17480.32
211.10706 129005.96
213.15961 57486.37
228.13464 40117.06
229.11774 15905.27
242.14987 19868.66
271.17627 13090.44
273.62955 9945.17
288.20279 39533.57
296.19766 10274.45
311.17075 80877.95
337.75565 11439.43
339.16571 2338579
340.16864 289985.06
341.17169 13072.7
342.20227 49778.49
359.84201 11246.79
370.13828 16313.51
372.18393 17142.76
375.23474 42475.19
407.23047 21810.98
424.25516 371889.19
425.25861 46109.72
432.2562 71346.48
444.1532 11140.43
452.24966 1484536.88
453.25229 266450.97
455.21927 15433.86
471.25858 13538.25
483.21777 55097.63
489.27762 271532.94
489.3428 20562.36
490.27908 51106.94
501.22928 40510.48
523.32294 69606.88
543.28729 14746.64
551.3183 662767.06
552.31976 157951.08
560.31537 304334.41
561.31677 50193.82
572.29919 14828.9
582.28949 15868.96
600.29932 52336.74
670.36145 26721.69
671.34644 82517.3
680.36102 129791.8
681.36493 26791.82
688.37244 535402.44
689.37274 145143.08
767.39044 25680.21
784.40076 16086.7
787.29724 20297.38
787.44116 435482.03
788.44275 122045.19
806.40955 51859.97
824.42316 13259.01
881.43524 56742.5
900.52753 123663.6
938.45929 79358.71
939.45734 20814.24
957.54834 193956.72
958.54675 104063.78
1014.56824 384270.56
1015.56525 164511.7
1071.58789 747113.75
1072.59302 347917.13
1073.60193 19772.26
1141.60034 19228.19
1158.62085 1046963.63
1159.62158 507168.25
1160.62744 62602.22
1269.64734 181853.47
1270.65125 148642.02
1271.64978 26082.96
1287.66431 1624185.5
1288.66675 863053.13
1289.66394 84400.88
1369.72107 19941.57
1386.73108 378118.5
1387.73364 214050.48
1499.83386 49789.14
1500.79944 24115.32
1719.14258 15395.63
END IONS
BEGIN IONS
TITLE=XL-MS_JK-4_TR02.47179.47179.2 (intensity=3629923436.4417)
PEPMASS=919.494420038776
CHARGE=2+
SCANS=47179
RTINSECONDS=7018.738
175.11877 206955.25
183.11313 152393.86
185.16446 53285.95
211.10695 235867.08
213.15819 50729.21
228.13347 118317.34
229.1174 56705.85
288.05374 28802.2
288.20212 170844.78
311.17068 212297.14
315.25558 27245.58
316.15051 38458.65
339.16547 5633186
340.16898 638417.88
342.20123 45140.78
375.23419 143060.5
424.25412 825302.25
425.25681 164425.28
432.2572 159862.13
452.24933 3663983.5
453.25275 633928.38
454.25058 55793.34
471.25974 43692.84
478.4382 33550.18
483.21896 67028.66
489.27615 639608
490.28061 70002.78
501.22659 47388.68
523.32111 181103.28
551.31787 1473547.25
552.3205 321521.44
560.23419 58915.27
560.3139 711991
561.31805 140390.78
572.31384 36352.32
582.28827 65895.76
600.29694 138887.36
670.36121 51056.11
671.34576 135426.28
680.36401 268866.94
681.37323 60071.76
688.37134 1241736.75
689.3783 275983.44
767.39258 57668.07
787.4397 1095374.25
788.43683 261641.7
806.39948 58570.84
859.87354 40737.44
881.44043 66639.28
900.5285 305026.78
901.52502 59937.79
938.45435 157201.67
957.54199 585192.13
958.55341 187658.47
960.18726 37945.08
1014.5658 987969.63
1014.76068 65606.8
1015.56824 383866.09
1054.56799 43609.21
1071.58838 1845189.88
1072.5874 759797.38
1141.60425 57218.15
1152.67334 38507.91
1158.61975 2363239.75
1159.62231 1123706.75
1160.6272 61647.5
1269.64746 468612.31
1270.64771 342057.31
1271.64014 48794.6
1278.94458 43859.91
1287.66345 3744254.5
1288.66431 2274837.25
1289.6604 233986.34
1369.71887 50818.91
1386.72998 840014.31
1387.72632 461459.59
END IONS
BEGIN IONS
TITLE=XL-MS_JK-4_TR02.47477.47477.2 (intensity=3629923436.4417)
PEPMASS=919.494420038776
CHARGE=2+
SCANS=47477
RTINSECONDS=7018.738
148.96962 6350.91
158.09271 6658.25
162.55002 7546.34
175.11916 64752.47
183.1132 38258.61
185.16463 23461.84
192.75566 7270.26
211.10828 61917.4
213.1595 15477.13
228.13382 23668.92
229.11707 14444.24
233.80487 8850.79
288.20386 23043.63
311.17178 42405.76
339.16635 1348576
340.16898 263292.25
340.2074 17500.4
341.17432 12752.37
342.20334 15845.81
370.13394 12992.46
375.23492 16663.93
407.22784 12499.23
424.25674 220472.11
425.25714 45541.08
432.25742 40044.92
452.25024 778035.31
453.25296 198581.39
454.25589 14261.76
471.2554 12041.24
489.27747 157455.27
490.27817 18885.79
523.32526 20617.15
551.31873 386965.44
552.31976 121022.05
553.32813 15509.48
560.31628 168664.52
561.31958 39499.75
600.29907 16915.98
618.25128 12294.63
670.36182 37892.96
671.35504 36261.61
672.33838 13248.87
674.09296 14098.2
680.35883 65777.96
681.3681 22229.19
688.37476 284948.38
689.37805 80470.95
767.39124 18706.3
768.39301 13806.14
787.44073 184153.13
788.44916 85917.16
789.45142 13311.07
806.40259 18043.18
881.43915 23321.12
900.52759 55264.63
938.46271 43274.58
939.461 14005.45
957.54639 111340.7
958.55438 74837.35
999.85254 12533.74
1014.57025 206766.14
1015.57257 115054.15
1016.57214 14752.18
1053.60303 17478.79
1071.58862 316963.25
1072.59241 240621.97
1073.58899 52671.21
1140.60632 38630.42
1158.62378 511085.69
1159.62695 372047.69
1160.62476 88808.23
1182.49194 13902.95
1269.64368 101712.26
1270.65564 74012.41
1287.66675 793783.81
1288.66785 596774.06
1289.66675 193259.5
1290.65967 13120.91
1386.74646 166332.38
1387.73657 129199.34
1388.7312 21962.27
1500.81836 22604.43
END IONS
BEGIN IONS
TITLE=XL-MS_JK-4_TR01.32305.32305.3 (intensity=10796620993.6727)
PEPMASS=846.411908828812
CHARGE=3+
SCANS=32305
RTINSECONDS=5481.052
151.55524 1878.01
188.10226 5002.59
198.08727 3454.27
201.1252 2707.38
214.12498 2607.68
216.09814 7267.75
222.98021 2422.54
230.07716 2680.3
242.14864 4828.78
263.17648 2496.69
272.17233 3940.1
290.81024 2514.43
297.15585 4847.93
307.14285 7232.91
315.16739 5669.34
470.21063 3731.18
573.29584 3424.05
633.26764 12225.69
732.31403 3032.31
847.05505 5470.87
906.44379 5201.08
914.71722 4419.34
1019.44025 3808.72
1112.03882 4113.41
1112.53223 6257.5
1186.51538 4885.51
1187.50671 6319.26
1245.5542 15518.44
1246.5365 17004.28
1397.59058 4879.02
END IONS
BEGIN IONS
TITLE=XL-MS_JK-4_TR01.32559.32559.3 (intensity=10796620993.6727)
PEPMASS=846.411908828812
CHARGE=3+
SCANS=32559
RTINSECONDS=5481.052
142.66808 1731.81
180.52 2441.32
203.25279 2229.64
216.09717 5944.76
223.17728 2496.35
264.12567 2147.62
307.14197 4515.22
315.16656 2772.18
337.22647 3011.11
411.11145 2781.01
620.01996 5292.89
633.27148 3996.76
769.66248 3053.39
847.05035 14659.48
1010.27887 3819.84
1213.60413 4701.52
1245.53784 4066.51
END IONS
BEGIN IONS
TITLE=XL-MS_JK-4_TR01.32807.32807.3 (intensity=10796620993.6727)
PEPMASS=846.411908828812
CHARGE=3+
SCANS=32807
RTINSECONDS=5481.052
143.08163 2808.79
148.53781 1915.3
157.22334 1855.54
171.0759 3691.16
181.09798 2843.26
188.10277 14477.68
198.08678 12078.22
216.09766 19812.39
235.14383 3646.22
263.13861 3549.18
297.15387 20010.7
298.65649 2420.36
307.1434 18889.63
315.16556 12465.77
324.10141 2902.09
342.12958 4051.39
375.242 3025.77
450.61758 3331
462.18149 3094.11
470.20624 15096.29
602.48206 3207.2
620.02295 5126.4
633.2702 16503.55
636.76776 3395.15
792.55914 3929.49
847.04858 11943.97
904.42462 4415.59
910.42084 5575.09
965.94952 3559.83
1030.48877 11734.28
1030.99402 4865.33
1031.50195 5153.15
1112.02234 17781.76
1112.52307 13157.16
1113.02234 14685.37
1245.54675 31803.71
1246.54956 16809.4
1373.63904 4572.25
1819.89453 4424.49
2247.50439 4453.27
END IONS
BEGIN IONS
TITLE=XL-MS_JK-4_TR01.33055.33055.3 (intensity=10796620993.6727)
PEPMASS=846.411908828812
CHARGE=3+
SCANS=33055
RTINSECONDS=5481.052
157.85092 1956.3
168.93307 2055.12
171.07651 2182.53
188.10406 3922.77
196.34995 2166.92
198.08664 4890.51
216.09831 5301.3
297.15601 3749.42
307.13968 4084.14
342.48007 2834.46
442.87994 3291.24
464.16132 3870.86
491.65317 2928.2
847.04694 13834.61
1112.53125 11755.21
1113.02673 5039.52
1245.5343 12293.44
1246.56531 5173.91
1435.04126 4001.26
1556.74292 4116.39
2167.45923 3992.98
2261.51245 4517.94
END IONS
BEGIN IONS
TITLE=XL-MS_JK-4_TR01.33293.33293.3 (intensity=10796620993.6727)
PEPMASS=846.411908828812
CHARGE=3+
SCANS=33293
RTINSECONDS=5481.052
167.48212 1949.53
210.22981 2450.75
216.09793 4491.95
225.35968 2355.31
230.10844 2214.81
297.15564 6206.25
426.49762 2941.74
478.23169 2940.34
597.67896 3175.6
633.27051 5851.16
785.04791 5618.06
847.04761 12704.58
956.43896 4780.07
1112.01526 3967.3
1112.50757 5020.71
1113.0271 6799.15
1245.56348 5775.37
1485.35901 3970.63
2185.17432 3928.28
END IONS
BEGIN IONS
TITLE=XL-MS_JK-4_TR01.33572.33572.3 (intensity=10796620993.6727)
PEPMASS=846.411908828812
CHARGE=3+
SCANS=33572
RTINSECONDS=5481.052
171.07625 4914.68
188.10316 6256.71
198.08675 6398.63
216.0984 7305.39
263.14059 3222.83
269.16196 3135.65
297.15594 14043.98
307.14291 11629.82
315.16705 10994.64
361.92618 3120.63
379.67984 2865.3
394.05368 3071.26
525.39087 3277.22
529.35071 3047.9
620.01996 3819.91
633.27106 13323.99
785.04651 6415.37
847.05035 6191.95
904.43579 4912.78
910.43048 4427.47
1011.30951 3525.25
1030.98792 6048.47
1112.00757 12057.48
1112.51514 11925.99
1113.02527 11354.25
1134.52722 3814.33
1162.55115 4654.22
1163.06482 4154.72
1245.54834 20103.77
1246.552 11835.63
1688.80627 5337.49
END IONS
BEGIN IONS
TITLE=XL-MS_JK-4_TR01.33837.33837.3 (intensity=10796620993.6727)
PEPMASS=846.411908828812
CHARGE=3+
SCANS=33837
RTINSECONDS=5481.052
143.07281 2997.97
143.08148 43571.07
147.1125 19252.01
153.06557 3801.78
155.11792 2789
155.4209 2200.12
167.08127 3653.43
170.09204 5919.09
171.07608 46798.77
171.99492 2448.77
172.07106 6159.98
173.12837 24245.41
181.09708 6659.75
188.10283 104564.77
189.10661 2573.21
198.08716 119374.33
199.07106 14585.8
199.08965 5412.09
201.12296 5762.32
212.10231 5167.03
216.09752 171629.34
217.10004 7730.55
224.13992 2916.45
226.0797 2610.87
227.10286 6114.4
232.11052 3696.96
235.14369 29085.83
238.11794 6208.41
242.14929 25135.34
242.1861 3542.02
246.09071 5795.26
249.15962 19984.04
253.12949 6483.49
254.11276 4575.03
260.10483 6948.39
263.13855 37830.91
269.16019 58684.75
270.14404 21749.36
271.14078 16599.9
272.10468 3742.53
277.15451 17072.76
279.14536 16795.22
280.12714 3832.09
287.17056 32299.73
289.13159 14691.38
290.11349 4317.29
297.15521 128298.52
298.13828 20346.76
298.16376 6903.62
299.13696 4923.39
307.10962 6759.33
307.14297 134209.42
307.17841 4466.7
308.14432 17227.05
315.11127 13251.92
315.16577 135412.23
316.1684 22126.44
324.10138 15992.4
333.1214 17568.57
342.12906 18786.24
357.12286 5069.98
374.14789 7711.67
376.22403 6458.48
405.21185 35514.82
406.21762 8322.91
426.14578 15369.77
427.14032 5179.48
428.1972 7660.76
442.20728 3923.22
443.17413 16676.03
444.17142 4434.3
446.20718 8391.56
460.21646 5212.83
461.20038 8355.05
470.20587 99884.3
471.20569 31379.67
478.22894 25644.52
487.16156 5638.31
496.19946 7954.04
504.28101 5026.65
514.21417 21160.36
536.25488 6660
539.2251 13917.25
556.25598 6714.86
557.24109 7880.77
558.24176 3846.11
573.30426 7245.22
574.27551 23084.91
591.30975 6377.32
595.27081 5642.88
613.28357 27147.15
614.27979 6492.81
623.27838 25120.44
623.77344 14363.72
624.28491 4806
633.26935 141294.13
634.27222 48116.94
635.28088 5609.9
642.31189 7359.77
650.29974 7666.94
652.31299 4433.29
669.33948 4544.38
684.35107 5965.96
687.33044 40312.39
687.82422 13939.93
688.33649 7307.39
701.35608 7493.81
702.34357 4756.01
732.34064 39407.38
733.33618 13903.77
734.35278 5077.54
737.33459 7758.76
738.32428 5267.29
741.37537 23686.37
742.37158 12965.24
746.35437 5994.99
758.33734 5365.69
776.34204 21214.31
777.34814 7344.88
787.38318 19564.96
787.87958 5737.09
796.38733 5106.76
803.37177 16485.64
832.39984 5319.27
833.3866 20096.88
844.40656 22026.51
844.9115 24010.13
845.4024 7058.73
847.04407 7211.25
850.41199 18918.98
886.42749 6006.35
904.4245 71028.75
905.42297 35698.84
906.42303 5035.94
909.91852 51262.94
910.41455 36751
910.92432 35028.75
911.42773 7967.77
939.40839 13076.23
961.48547 5486.95
964.94751 8256.68
965.4436 28871.27
965.94489 39677.82
966.44183 21489.91
966.94928 6035.52
973.95209 49063.51
974.45258 50898.77
974.96271 32906.23
975.45129 21245.99
978.50934 7588.56
1019.44421 24186.13
1020.45386 14767.46
1022.4729 6123.19
1030.49683 76825.62
1030.99866 72126.21
1031.49609 55683.03
1031.98474 25585.04
1103.52002 15954.59
1104.01978 13046.24
1104.51831 16815.8
1105.55359 5353.47
1112.02734 128448.5
1112.52722 152552
1112.75964 5132.49
1113.02588 134172.92
1113.53198 73840.84
1114.02893 13655.29
1148.49951 7261.59
1154.56274 5027.2
1161.5658 39360.29
1162.06445 64141.26
1162.56433 65523.34
1163.06323 23486.26
1217.57959 14578.3
1218.57544 5308.58
1227.5343 13399.86
1245.54541 280768.09
1246.54688 215499.47
1247.5426 93739.18
1248.54321 27293.02
1312.31873 5689.9
1314.64246 6905.2
1319.625 7738.44
1373.63977 64147.48
1374.63745 44453.33
1375.65198 26727.71
1427.72498 8125.87
1486.72302 16631.27
1487.72058 22250.9
1488.7157 7662.67
1573.75098 20014.48
1574.7616 19237.66
1575.75476 7189.2
1590.78235 28918.23
1591.78369 16578.24
1592.77637 14478.34
1687.78931 16207.65
1688.8042 20976.58
1689.80896 7877.75
1690.84985 8388.72
1754.80835 5727.3
1818.83582 14385.74
1819.85828 15888.14
1917.92041 7157.17
END IONS
BEGIN IONS
TITLE=XL-MS_JK-4_TR01.34092.34092.3 (intensity=10796620993.6727)
PEPMASS=846.411908828812
CHARGE=3+
SCANS=34092
RTINSECONDS=5481.052
143.0817 15004675
147.11293 3740598.5
153.06569 2795222.5
170.09285 1396625
171.07677 15512526
172.07071 1419974.75
173.12927 3456916.25
176.73827 1222186.88
181.06233 1550420.13
181.09746 1569781.38
188.08792 2525689.5
188.10326 36700872
189.10597 1498997.25
198.08755 41714928
199.07173 1627323.38
199.09041 2646794.75
199.10739 1479648.25
201.12343 1425886.25
212.10332 1848313.25
216.09805 60195924
217.10159 3886241
227.10226 2444862.75
235.14409 7576419
238.1201 2319430.75
242.15024 10847309
249.16003 8895810
252.13434 1678237.5
253.12683 1310052.63
260.10504 1978684.13
263.13904 9939101
269.16077 14568368
270.14474 9678110
271.14243 1945139.75
277.15469 6962169
279.14444 6030776.5
287.17261 10793157
289.13254 6161871.5
297.12543 2804579.75
297.15591 45605252
298.13541 2646415.25
298.16241 3280961
299.13809 3749527.75
307.11035 2871968.75
307.14337 42499544
308.14597 2988224.5
311.17166 1573162.13
315.11179 2519283.25
315.16647 41924704
316.16992 6355759
324.10287 5939087
327.1348 2152709
333.12143 2538452
342.12955 6357876
346.77231 1554136.13
364.18552 2221202.5
373.19293 1889895.13
376.22244 2405339.75
405.21417 15078001
406.2171 2169742.5
426.14627 1640548.75
428.19714 6369863.5
443.17548 8320096.5
444.16025 3376999
461.2005 3727221.5
470.20697 35966400
471.21066 8360308.5
472.20636 2097353.5
478.22949 8239976
487.2276 1921931.75
496.19794 2912581.75
514.21362 3261165.75
536.24969 1890758.5
556.25574 2955896
573.30646 2604057
574.27417 9079584
585.29498 1845010.5
590.76917 1955347.13
613.28406 13068826
614.28595 3189424.25
615.27472 1817951.88
623.27722 6902588.5
623.77936 6299294.5
633.26996 48162936
634.27136 14926945
642.30988 2378304.25
650.30176 2512072
685.32922 2266789
687.32471 8436774
687.82294 3486335.75
689.17291 1660171.75
702.3548 2939046.25
732.33325 15155383
733.33661 6738044.5
737.33795 2134415.5
741.38074 6464066
742.38672 2700132.5
746.36176 2197830.5
776.34528 3648686.5
777.34869 3397354.25
787.38043 2775852.75
795.90753 2116621.25
803.3822 3711216.75
804.38251 2672510.25
805.39709 2736291.75
826.38177 2100179.75
832.40631 2333620.75
833.38568 6456271.5
834.39911 2017496.63
844.40771 3576559.25
844.9071 10784738
850.41058 2380150.5
851.40411 2069286.5
904.42688 18139736
905.42944 10385235
909.92474 17437920
910.42346 10384504
910.92419 9299015
930.91193 2181057.75
939.41461 3016261.75
941.49988 2336466.5
964.96008 2322208.75
965.4469 11895621
965.93945 16076335
966.44318 10224281
966.92462 2110167
973.9549 11744832
974.45111 21348356
974.9541 9304041
975.4646 4282734
978.52753 2918800.25
1019.4491 7665754
1020.45538 3456863.5
1021.97705 2549719.75
1022.47491 2306320.25
1030.50684 19785298
1030.99658 29862848
1031.49072 25367532
1032.00232 7848521.5
1033.48779 2699002.75
1103.51294 2763287.25
1104.01697 8575041
1104.53247 6074074.5
1112.02942 36720936
1112.5293 54056780
1113.02844 43489140
1113.52917 14960604
1148.48584 2712721.25
1149.50818 2967059.75
1153.56958 3189752.25
1161.55005 14002825
1162.0647 15188147
1162.56116 14701583
1163.06519 6417978
1217.58557 2727109
1245.54749 95257760
1246.55225 71910896
1247.54712 27285740
1248.55908 2992716.75
1373.63855 17743750
1374.64453 15365475
1375.65356 6143289
1486.71692 6442654.5
1487.72229 8561553
1492.70276 2691974.5
1573.74841 6290242
1574.76233 6733988
1590.78052 8202110.5
1591.7915 7823709.5
1592.78674 3507134.25
1687.81689 6249938.5
1688.79736 7751799.5
1689.81592 3268315.75
1733.86548 2241441.75
1753.85669 2674588.75
1818.83899 7008028.5
1929.81946 2341373.5
END IONS
BEGIN IONS
TITLE=XL-MS_JK-4_TR01.34346.34346.3 (intensity=10796620993.6727)
PEPMASS=846.411908828812
CHARGE=3+
SCANS=34346
RTINSECONDS=5481.052
143.08142 296376.41
147.11258 74035.59
151.00169 24705.85
153.06575 46948.04
162.64899 25712.99
171.07668 333520.28
172.07126 38083.39
173.12842 194773.36
179.0479 26817.57
180.48874 30136.2
181.06136 43828.2
181.0979 35431.59
183.11337 41453.07
188.10298 827938.63
189.10567 51348.71
198.0873 1034276.56
199.07161 34771.95
199.0901 53995.19
199.10785 45744.5
201.12303 137684.91
214.39575 30707.88
216.09752 1467152.38
217.10088 146746.16
227.10181 51220.3
235.14398 192461.64
238.1181 64842.03
242.14923 294387.81
242.1855 53199.77
246.08954 77104.4
249.15956 288402.31
252.13515 46515.94
263.13904 264372.78
269.16077 372936.38
270.14429 225248
271.14252 123141.91
271.70294 32199.1
277.15433 138530.16
279.14389 72812.48
280.12759 64497.47
287.17117 202096.61
288.17508 31727.62
289.13321 77674.02
290.11542 77962.05
296.10571 33858.23
297.15536 1237494.63
297.18713 64279.43
298.13507 72491.54
298.16275 65202.41
299.1384 61849.27
307.1427 1023302.44
308.14624 83295.23
315.11008 40712.5
315.16611 1013336.19
316.16931 153291.38
324.09967 62272.75
327.1329 46845.8
333.12091 134927.11
342.12756 177923.53
357.12051 33726.76
364.18597 51174.4
370.17242 35713.53
374.15115 36425.7
376.22238 40842.42
405.21164 290023.16
406.21594 34543.12
418.21518 43052.08
425.16556 58837.39
426.14224 53409.29
428.19485 72918.04
433.2052 55298.56
443.1734 72259.5
459.25986 43171.2
460.21704 57638.66
461.19217 72139.91
470.20609 806553.56
471.20953 248115.53
474.23331 48929.6
478.22992 236558.02
487.16092 141172.86
496.20248 56757.89
504.28308 62951.04
512.21381 41111.38
514.21637 181882.66
536.25348 56373.59
539.23022 74606.21
546.28937 76625.02
556.26202 69261.86
573.29578 136281.19
574.28699 172321.09
581.67352 39693.67
613.28259 240307.33
614.28192 63298.59
615.26978 39267.51
623.27649 197888.27
623.78271 72616.17
624.28851 55069.73
633.26825 1148104
634.27203 466065.78
635.28369 51825.44
642.30579 153479.34
687.32709 221594.33
687.82477 181344.92
688.33197 125303.13
702.35785 76372.28
732.3396 388443.56
733.33862 133324.42
737.34045 70619.11
741.37549 206985
776.35004 176169.27
777.35852 58260.47
778.35968 55113.49
787.38281 68930.56
803.37476 59857.04
804.38666 115492.27
805.39258 55132.17
832.40961 49515.87
833.39343 224683.52
834.39331 44548.3
836.39789 55261.73
844.40009 238985.63
844.90546 143425.91
845.40247 55944.99
850.41296 48088.84
851.41138 54622.46
904.42487 547081.56
905.42834 190110.97
909.92804 299628.78
910.42047 435695
910.9212 236678.41
911.42322 179899.39
956.44482 66996.83
964.94763 80205.49
965.4411 262808.56
965.93616 280526.41
966.44012 83982.54
966.93719 49993.46
973.95789 492597.56
974.45404 495558.5
974.9519 210103.92
975.46722 111897.77
1012.95544 47245.36
1019.45117 177594.91
1020.45905 125191.55
1030.49646 605003.19
1030.98877 726247.88
1031.49548 492429.72
1031.99158 221007.17
1067.50256 51671.3
1103.03357 53820.64
1103.52173 256258.25
1104.01575 75725.44
1112.02917 1048356.81
1112.526 1498303.63
1113.02905 1011388
1113.52686 490785.41
1114.02759 44866.86
1148.49414 77324.09
1149.47302 53829.87
1153.04297 46943.41
1153.53503 54512.7
1161.55945 380771.53
1162.05847 511360.44
1162.57166 436904.16
1163.05823 255922.52
1163.55859 46902.8
1217.07922 49244.8
1218.07837 131207.2
1245.25525 83613.27
1245.54456 2524161
1246.54675 1741612.63
1247.54102 643491.31
1248.54749 161485.66
1373.63879 434522.28
1374.64075 465135.69
1375.63196 73446.44
1486.70227 237596.31
1573.77136 169666.91
1574.7594 179496.2
1575.78113 164975.77
1590.78442 219874.69
1591.78821 194902.03
1687.79236 195610.86
1688.77405 152989.86
1689.79614 81672.63
1690.81799 65638.95
1753.82922 123257.68
1754.85645 56861.84
1755.83423 53576.86
1801.80054 59613.07
1818.87793 49357.72
1819.7821 53344.86
1820.87598 55456.25
2211.82813 60509.45
2266.29785 54224.91
END IONS
BEGIN IONS
TITLE=XL-MS_JK-4_TR01.34592.34592.3 (intensity=10796620993.6727)
PEPMASS=846.411908828812
CHARGE=3+
SCANS=34592
RTINSECONDS=5481.052
143.0813 109988.78
147.11237 51894.34
153.06604 8418.07
167.08073 18245.42
169.8942 10538.25
170.09137 25500.99
171.0761 146084.92
172.07112 14824.31
173.12816 68309.26
178.0838 10134.79
181.09692 15312.72
181.12106 8951.75
188.10245 311672.28
189.105 17450.04
198.08678 362915.91
199.07161 21283.21
199.08965 22909.27
199.10643 15493.25
201.12306 23566.8
212.10349 19931.23
216.09724 491486.75
217.10033 20778.91
227.1012 15556.11
235.14384 69632.84
242.14899 99309.88
242.18643 22656.96
243.0773 10016.26
249.15913 66057.88
250.16315 10776.29
253.12808 13647.41
260.10638 17883.9
263.13809 100232.18
269.16025 130082.92
270.14282 48058.81
270.16766 12608.1
271.14066 48885.7
277.15411 52934.46
279.14417 47781.71
280.12912 16395.84
287.16986 105643.26
289.1322 61335.31
296.10703 11681.36
297.15494 424098.34
298.13837 62397.7
299.13867 17781.52
307.10941 18861.47
307.14255 389557.56
308.14587 46279.39
315.11145 21801.69
315.12598 11457.6
315.16562 336616.19
316.16946 57121.54
324.09949 51255.63
333.12161 48624.21
342.12814 73907.27
346.17462 13986.97
357.12213 22521.52
358.21713 10609.7
364.18274 13458.43
374.14688 28713.35
376.2225 15262.27
381.17395 13038.26
405.21341 147497.31
406.21674 13936.81
423.17358 10563.34
426.14471 41885.08
428.19894 16503.89
433.20486 15067.83
443.17282 25708.39
446.20505 15738.7
460.21567 19510.71
461.19095 13689.26
470.20462 284027.03
471.20801 83001
474.23993 14169.24
478.22818 71407.87
487.16132 44267.7
494.22482 15307.17
496.19928 20876.12
504.28421 19931.09
514.2113 47430.16
536.25415 24904.38
539.22491 14810.7
546.2832 17753.92
556.25128 16318.9
557.24725 14491.02
573.30359 22069.75
574.28284 28168.72
575.28558 18078.38
586.98822 12408.49
599.77466 19863.95
613.28259 80973.83
614.28101 17941.38
623.27667 88743.15
623.78052 21221.81
633.26862 360425.34
634.2713 148461.47
635.2691 25012.32
670.31317 15481.99
687.32739 78945.56
687.82074 50968.23
688.33496 24820.67
702.35413 49898.71
703.35962 18509.57
707.97974 15560.59
719.32159 15493.72
723.35962 16241.65
732.33783 102608.89
733.33948 57122.65
737.32538 15506.26
737.85248 20761.78
741.37579 71490.27
742.37451 22143.36
746.35443 24485.29
772.37659 15047.84
776.34674 58236.8
777.34979 22090.39
787.38104 23242.05
787.87793 17388
803.37079 66168.5
804.38043 23806.8
805.38989 15910.29
832.39148 25385.98
833.39423 58392.46
844.40363 66137.4
844.90057 48914.38
845.40277 57478.61
850.40735 19446.94
851.41663 27047.93
904.42419 166574.86
905.42657 69927.13
909.92218 125212.17
910.42133 114107.79
910.91919 53785.79
911.4212 65807.65
939.39929 19961.12
940.41437 14760.57
956.4422 18725.94
964.96252 17004.62
965.4433 127716.56
965.93848 124680.49
966.44379 57324.87
973.95142 143940.38
974.45435 171816.16
974.95447 106134.09
975.44537 40606.45
1019.44537 66804.47
1020.45129 42934.19
1022.98468 51291.55
1030.49524 194557.23
1030.99463 240678.64
1031.49316 185297.42
1031.99561 68582.88
1032.50244 20790.46
1067.49377 24605.48
1103.52686 81510.31
1104.01843 66387.05
1104.52356 85757.14
1104.99475 18364.33
1112.02539 436477.19
1112.52551 526698.06
1113.02405 389853.84
1113.52417 204448.14
1114.02307 21815.01
1149.4906 24139.84
1161.56006 178344.64
1162.05847 158339.09
1162.56177 148284.77
1163.05603 111345.27
1245.54395 912387.19
1246.5437 516898.13
1247.54578 257809.92
1248.55017 58556.78
1373.64954 154224.59
1374.63049 143378.2
1375.64343 65892.51
1486.69739 25881.2
1487.71484 52481.94
1573.74292 48262.39
1574.74683 73119.06
1590.77344 74248.55
1591.77258 59709.49
1592.76367 18253.89
1687.80457 44696.27
1688.8092 25579.15
1689.79126 22624.27
1753.81287 24890.17
1754.84998 51913.44
1818.83813 22633.95
1819.8396 74200.07
END IONS
BEGIN IONS
TITLE=XL-MS_JK-4_TR02.32162.32162.3 (intensity=10818374643.5918)
PEPMASS=846.411908828812
CHARGE=3+
SCANS=32162
RTINSECONDS=5481.052
143.08208 2520.62
147.78116 1847.02
150.08173 2173.7
151.72549 1950.22
160.04254 3022.88
171.07588 2449.73
177.44414 2086.04
188.10324 6023.69
191.02194 2348.73
198.08696 11686.67
206.83389 2149.54
216.09804 17054.32
242.15051 5787.12
269.16159 5514.81
272.17404 3367.55
287.17157 3653.87
297.15594 21709.15
307.14389 15721.74
315.16653 6825.39
338.33023 2736.05
369.7742 3000.6
459.71021 3576.71
470.20685 13481
473.08807 2919.99
478.23196 5018.25
576.25122 5046.51
620.02118 3591.28
633.26788 12635.93
634.27515 5133.85
674.1814 3568.55
683.96417 3382.17
685.39691 5912.39
757.92645 3515.58
832.43945 3497.96
845.40021 3968.32
847.05432 13706.95
885.51825 5325.47
909.91425 4804.18
1030.98901 11975.72
1031.49573 4209.78
1112.02039 14427.02
1112.5271 15825.7
1113.02979 7053.81
1113.51929 6657.02
1162.06335 5996.06
1162.53064 3844.19
1186.53711 4461.6
1187.51404 4583.45
1245.53979 27117.86
1246.55542 23201.02
1247.55273 5919.97
1290.65015 4328.88
1351.66858 4151.8
1442.79858 5361.16
1502.448 3873.16
END IONS
BEGIN IONS
TITLE=XL-MS_JK-4_TR02.32398.32398.3 (intensity=10818374643.5918)
PEPMASS=846.411908828812
CHARGE=3+
SCANS=32398
RTINSECONDS=5481.052
147.34134 1731.52
148.07518 2069.59
149.16121 1882.57
188.10234 2374.71
198.08727 3183.44
204.77654 2555.92
216.09773 3655.9
221.87729 2611.12
307.14276 6057.02
620.02106 5690.25
847.04718 14105.36
945.03735 4140.06
1007.57556 3569.23
1153.63782 4070.31
1169.14966 3836.9
1245.552 12249.12
1447.72937 4168.01
1726.25696 4651.55
2537.32422 4541.44
END IONS
BEGIN IONS
TITLE=XL-MS_JK-4_TR02.32644.32644.3 (intensity=10818374643.5918)
PEPMASS=846.411908828812
CHARGE=3+
SCANS=32644
RTINSECONDS=5481.052
143.08228 2499.52
147.25801 1905.43
161.03984 2109.43
163.91135 1990.18
169.76259 2064.87
171.57686 1966.69
188.10258 3879.97
192.45155 2107.83
198.08675 4809.37
199.27686 2491.21
216.09761 6138.36
269.15933 3074.9
297.15659 5828.04
307.14301 11331.46
315.16635 6951.07
334.39609 2886.46
341.01361 2622.16
459.771 2838.31
465.12485 3682.84
470.20502 5718.91
633.26965 5637.45
763.73749 3597.62
847.06244 10555.61
965.44348 4388.46
1030.49658 3879.04
1112.02185 4600.78
1112.52502 5532.87
1113.02087 4444.84
1161.5675 4395.71
1202.86108 4862.18
1245.54004 14823.72
1246.54053 14373.68
1374.65649 5365.3
END IONS
BEGIN IONS
TITLE=XL-MS_JK-4_TR02.32886.32886.3 (intensity=10818374643.5918)
PEPMASS=846.411908828812
CHARGE=3+
SCANS=32886
RTINSECONDS=5481.052
143.08083 2732.62
162.0818 2138.09
188.10278 4249.52
198.08649 5560.49
216.09743 4939.97
235.1422 3108.81
297.15543 12051.6
307.14471 5364.64
315.16681 3958.93
342.39542 2846.65
373.82916 2825.23
394.94809 2646.82
543.06976 3016.05
560.48773 3340.38
610.70465 3520.41
620.02203 3508.77
633.26654 10741.38
847.04907 18790.11
1030.9917 5182.65
1112.53308 5603.56
1113.03015 12278.1
1245.53711 18184.62
1246.54163 6054.45
1373.6311 5842
END IONS
BEGIN IONS
TITLE=XL-MS_JK-4_TR02.33137.33137.3 (intensity=10818374643.5918)
PEPMASS=846.411908828812
CHARGE=3+
SCANS=33137
RTINSECONDS=5481.052
150.30589 2030.31
188.10294 5084.47
198.08708 4441.9
216.09778 10680.66
245.86395 2836.73
269.16174 3364.14
270.14163 2476.29
288.70352 3018.69
297.15491 6406.83
299.9473 2842.91
301.38269 2995.66
307.14465 5554.8
315.16501 3405.68
416.45355 3143.13
470.2052 3577.68
633.2652 5717.2
847.04974 6477.29
957.79633 3486.96
1015.69208 4093.03
1030.99805 4761.68
1112.01648 7048.33
1112.53735 4426.89
1113.01208 4609.6
1141.37134 4223.76
1245.54602 16858.38
1246.55652 12223.71
1373.62915 3976.35
1404.87549 4435.64
1573.9491 4266.87
END IONS
BEGIN IONS
TITLE=XL-MS_JK-4_TR02.33392.33392.3 (intensity=10818374643.5918)
PEPMASS=846.411908828812
CHARGE=3+
SCANS=33392
RTINSECONDS=5481.052
140.6481 2035.73
143.08112 2576.86
150.67627 2674.9
171.07652 4538.38
185.03806 2285.27
186.72102 2556.08
188.10294 20186.03
198.0872 19160.03
216.09726 30862.23
235.14513 2877.63
263.13925 2493.12
269.16055 5596.68
279.14517 3213.85
297.15579 25797.52
307.14285 27680.24
315.16489 13457.58
316.1665 3021.8
330.54037 3603.99
405.21536 5790.68
464.89633 3557.27
470.20526 12472.86
620.01379 4584.34
633.27484 21500.36
785.047 5201.29
847.04095 13146.7
904.43085 7094.09
910.41235 3604.89
965.4397 10757.06
965.93134 4399.27
974.44189 6012.18
1030.4917 16191.96
1030.9928 13254.79
1112.02747 15352.23
1112.53162 26656.59
1113.02332 19963.22
1113.52429 5172.81
1161.55322 6640
1162.06396 6523.27
1162.552 5821.39
1245.54102 41161.43
1246.54541 26307.06
1247.54248 6694.99
2057.91724 4211.15
END IONS
BEGIN IONS
TITLE=XL-MS_JK-4_TR02.33644.33644.3 (intensity=10818374643.5918)
PEPMASS=846.411908828812
CHARGE=3+
SCANS=33644
RTINSECONDS=5481.052
143.08153 118566.95
144.07552 6682.75
147.11256 41115.45
153.06538 17945.81
153.46208 5576.17
155.11757 8307.25
170.0925 39096.19
171.07661 149623.27
172.07196 37492.69
173.12868 67818
176.81888 6725.65
181.06187 7236.22
181.09726 19999.64
183.11273 12127.74
188.10304 335069
189.10571 34283.99
198.08731 386126
199.0708 36082.64
199.08951 15978.23
199.10786 7751.83
201.12288 30854.55
202.08218 10470.52
212.1024 14326.85
216.09778 599322.31
217.10062 42916.53
227.10312 13644.18
235.14413 72872.77
238.11861 50058.57
242.09534 9861.29
242.14983 89461.28
242.18681 14791.94
243.14763 11382.08
246.08978 13992.91
249.15982 68617.35
252.13466 12796.83
253.12881 10210.14
254.11378 10372.54
256.12811 7896.09
260.1059 37879.89
263.13901 107544.48
264.14105 8622.63
269.16077 136286.3
270.14227 64880.84
271.14056 44776.85
277.15479 63712.07
279.14471 44267.09
280.12888 17917.88
287.17136 104964.42
289.1319 66974.12
290.11649 43453.86
297.15558 406905.97
298.13644 37749.39
298.16028 42197.14
299.13971 39650.26
307.14319 427067.72
308.14664 80747.61
309.13943 9814.45
315.10977 30130.71
315.12695 12341.49
315.16602 374904.59
316.16977 62681.21
324.1008 58164.86
325.10458 9410.15
327.13513 11614.64
333.12137 59785.16
342.13058 70067.67
343.13248 10920.22
348.15619 13365.45
357.12247 9804.9
364.18784 33043.95
373.18964 15623.64
374.14722 13229.53
376.22226 14183.4
376.26639 7972.63
380.19232 10090.53
400.14847 8560.85
400.20105 9669.26
401.18704 11349.21
405.2132 127509.66
406.21494 36264.96
425.16711 17574.2
426.14703 38592.14
428.1958 34076.23
429.18991 8613.91
433.20624 10611.25
443.17441 41590.97
444.15781 42216.95
446.2059 19667.05
450.23599 13987.21
452.46457 8425.5
460.21185 14175.32
461.19427 17692.12
470.20639 316135.84
471.20917 84957.38
474.23352 15426.89
478.23117 84905.54
486.21924 14322.95
487.16473 29804.1
487.23083 18465.42
488.16913 10827.14
496.20135 15477.18
504.28326 18503.95
514.21283 83705.18
515.22052 17672.02
528.26843 16233.15
539.22504 31187
546.27893 21202.73
556.2533 37703.16
557.24182 16466.75
573.30151 14674.38
574.28186 50141.27
585.28827 11534.32
591.31152 12832.64
595.26801 13878.04
608.30115 10661.98
613.28271 83144.34
614.28516 39312.74
623.27155 65544.94
623.77795 41933.72
624.28577 40009.63
633.27057 478590.53
634.27185 149030.5
635.27185 40464.3
642.31372 34703.78
650.297 39530.8
656.34845 10899.27
661.3103 10485.5
670.33264 13884.83
679.30896 15422.07
684.35425 29410.45
687.32751 87171.21
687.82623 56297.36
688.32483 21444.28
701.35425 13444.44
702.35724 47414.64
703.36157 12706.93
705.33441 11320.63
732.33673 121629.41
733.33844 59360.2
736.35217 10317.87
737.34583 41483.3
737.85101 10316.18
738.33661 11276.47
741.3775 76251.17
742.37872 46670.18
746.85986 15079.27
757.37964 11369.8
758.33044 13535.55
768.34595 10713.09
776.33777 67352.45
777.33459 28208.34
787.37518 20979.77
796.39246 14048.22
803.37579 45646.56
804.37842 35471.02
805.38562 18441.93
815.44464 11848.11
826.04797 11771.65
830.41418 12744.2
832.40381 46433.28
833.39301 44651.04
835.89264 14437.63
836.39807 20290.54
844.40277 51447.87
844.89832 67485
845.40515 21148.36
850.41052 58349.75
851.42548 16594.22
854.45441 14035.52
886.42688 10839.94
895.42145 11966.97
902.40112 13881.27
904.42804 165365.94
905.42932 107545.8
906.43549 20779.06
909.92419 133518.7
910.43085 133669.06
910.92462 66960.09
911.42938 36946.13
939.41736 50888.02
941.47821 12479.81
949.47552 17897.34
956.4491 17293.55
964.94391 21214.96
965.44324 96249.7
965.94458 166910.23
966.44067 74361.61
966.92957 45814.16
973.95227 181492.89
974.45679 173163.45
974.95526 106881.06
975.45667 40018.56
1013.47882 11402.34
1019.44464 87128.3
1020.4671 40074.19
1021.46613 19505.43
1021.97809 19896.65
1022.48132 37936.46
1030.49487 227424.48
1030.99304 284748.66
1031.49585 212109.77
1031.99963 83203.91
1035.49146 13174.33
1067.50488 46019.14
1068.49963 20783.97
1103.51489 52729.36
1104.01306 50502.88
1104.52258 41065.77
1105.01245 13453.23
1112.0249 414748.34
1112.52808 594055.38
1113.02795 441509.78
1113.5304 207885.69
1114.03345 50177.07
1117.01477 17251.7
1117.51758 20068.56
1144.5531 13882.79
1148.50134 37744.5
1154.0564 15511.36
1156.57129 15331.38
1161.55945 177416.3
1162.06006 253784.38
1162.56116 132305.7
1163.0553 79428.9
1163.56335 17934.54
1186.58069 16821.87
1215.55115 14811.06
1217.07849 15873.32
1217.57483 19935.53
1218.57678 20037.01
1227.53369 39318.93
1245.54749 915435.44
1246.54858 660732.44
1247.54761 223533.78
1248.54968 72905.29
1314.63855 19201.06
1315.61829 14440.22
1319.64063 30032.47
1320.63696 13098.64
1373.64124 203262.81
1374.63745 143053.13
1375.64697 60223.14
1376.64941 15593
1427.72241 18342.65
1428.72083 15451.03
1486.73669 65914.09
1487.7384 47907.85
1491.72852 14096.69
1573.75122 82182.33
1574.75903 64804.16
1575.77271 37440.63
1590.79932 67215.45
1591.78174 66780.93
1592.77966 43128.96
1670.77917 31907.93
1687.79285 70402.38
1688.80127 59956.71
1689.8197 45808.55
1753.84497 49748.87
1754.86499 36958.02
1755.80835 14217.72
1818.83801 37899.08
1819.84741 50325.24
1820.8363 38592.85
1918.93799 34416.28
END IONS
BEGIN IONS
TITLE=XL-MS_JK-4_TR02.33894.33894.3 (intensity=10818374643.5918)
PEPMASS=846.411908828812
CHARGE=3+
SCANS=33894
RTINSECONDS=5481.052
143.08163 12974117
144.70207 1159265.75
147.11276 3203270.25
153.06599 2124041
153.23097 1111132.13
170.09308 2231815.75
171.07664 20811744
172.07079 2005193.25
173.12863 6632852
181.09766 2308098.25
183.11359 2005408.75
184.11003 1272508.13
188.1032 42554476
192.61371 1200262.5
198.06949 1805340.25
198.0874 42246680
199.07144 2593410
199.09058 2936152.25
199.10756 1616272.38
201.12349 2725079
202.08339 1739438.5
212.10341 1786191.75
216.09802 59862768
217.1011 6657351
227.1021 1678099
235.14467 10165442
238.11864 2430568.25
242.15001 9157816
242.18579 1706643
246.09145 1663154.38
249.16029 11442079
253.13135 2050584.38
256.79999 1376402.88
260.10727 2226173.5
263.13937 12272452
269.16086 17023584
270.1149 1283018.63
270.14389 7054285.5
270.16815 1685893.63
271.14337 1704511.63
272.10754 1928276.13
277.15488 10224359
279.14618 5804030
280.12769 2449021.25
280.71854 1609782.88
287.17194 8744341
289.13263 7733029
290.11676 1923972.13
297.15588 48737208
298.13535 4269478
298.16336 3005816.5
299.13843 2398069
307.14386 48513204
308.14618 7883849
315.11179 3805821.75
315.16638 44590036
316.1698 3722370.25
324.09982 6362013
327.13281 2829486.25
333.12271 6329591
342.12872 7715324
357.12305 1889687.5
364.18777 2720172.25
374.14923 3403650.75
405.21469 18920314
406.21695 2504345.5
425.16391 1757817.63
426.14484 6899159
426.19937 1646839.38
428.19656 3156906.5
433.20749 1588077.25
435.2226 1856017.75
438.89108 1518816.13
443.17279 3505696.75
444.15601 3177957.75
461.19739 2225398
470.2066 41439280
471.21005 10974560
478.22968 12260311
487.16498 5341529.5
487.23352 1795211.13
496.20551 3216152.5
514.21497 12933712
536.2533 1998194.88
539.22748 2910130.75
546.28613 2422604
556.25726 6226563.5
557.2489 1908510.75
573.3078 3051929.25
574.27161 2659631.25
613.28265 6637521.5
614.28058 5788708
623.27838 7756772.5
623.77588 3369992
624.28479 3335549.5
633.27167 43133784
634.27307 18266606
635.27136 3173540.5
642.31488 3691964.5
644.30768 2624451
650.29364 2266485.5
677.27924 2809208.5
687.33002 7653801.5
687.8255 6380969
688.32813 2441093
690.32263 1858828.88
702.35468 8298098.5
719.35815 2678425.25
720.31512 1926517.25
732.34094 14880306
733.34503 3484639.75
734.32684 2016926.75
737.34448 2003205.38
741.37878 7881831.5
746.85242 2053058.13
776.34686 6250851
777.34961 2687404.5
787.38818 2273983
787.88513 2253939.75
803.38062 7889320
804.38904 2343775
805.39056 1910491.38
832.39832 6064739
833.38953 5430354
844.90985 7111363
845.40143 2729407.25
850.41699 6146012
851.42853 1907978.5
901.90613 2554411.75
904.43054 25499944
905.43665 12784692
909.92914 11078370
910.42999 16818626
910.92584 10246992
911.42957 2882410.25
939.40198 5702976.5
956.42902 2538213.75
964.93414 2456002.75
965.43683 11635080
965.9386 11268682
966.43488 10272035
966.93597 2733392.25
973.95557 15734170
974.45435 25151160
974.95618 15215689
975.4516 2384512
1019.45331 8334716.5
1020.46643 3284827.25
1021.45496 2159870.25
1030.4989 18888304
1031.00024 30170346
1031.49426 23984136
1032.00293 9304247
1103.51111 7694151
1104.02209 6269015
1104.52014 2952772
1112.03088 32690098
1112.53027 62943752
1113.03186 46494336
1113.52258 18200032
1114.02551 6649255.5
1161.56372 9269631
1162.06567 23181384
1162.56274 15867506
1163.0592 6465758
1186.57422 6094031
1228.52393 2645914.5
1245.54675 101685400
1246.54993 73774408
1247.55176 29578554
1248.55151 7699712.5
1373.63892 16884442
1374.64026 18651876
1375.64197 6476979
1486.72852 5881342.5
1487.74939 4877824.5
1488.73608 2857037.5
1491.72583 6095020
1573.76575 7133871
1574.74951 8580987
1575.78247 2123647.25
1590.77222 2915248.75
1591.77832 9469220
1592.7926 6188514
1687.80957 5720130
1688.80969 9313521
1754.82849 6495163.5
1766.35889 2613139.25
1819.85181 3221530.75
1820.86572 3296367.5
END IONS
BEGIN IONS
TITLE=XL-MS_JK-4_TR02.34137.34137.3 (intensity=10818374643.5918)
PEPMASS=846.411908828812
CHARGE=3+
SCANS=34137
RTINSECONDS=5481.052
143.08153 527329.75
147.11259 135490.33
151.0914 53133.59
153.06555 93971.1
170.09167 62619.89
171.07593 755967.13
172.06993 53416.76
173.12868 312097.44
181.09663 121072.91
183.17847 50162.46
188.10292 1792649.13
189.10616 68223.55
198.08701 1980110.13
199.07115 108863.69
199.08911 94446.98
199.10716 67322.81
199.57346 53703.71
201.12288 115602.04
202.08258 77631.88
206.21707 46604.13
216.0975 2928179.5
217.10039 378680.63
227.10283 81387.45
235.14359 399042.13
238.11778 159310.52
242.14949 409860.88
246.09059 110652.41
249.15977 473795.06
254.11197 69933.49
260.10562 73287.79
263.13754 557082.88
269.16049 815456.63
270.14377 389139.06
271.1413 169909.25
272.10571 128298.61
277.15338 159741.3
279.14557 264880.72
280.1286 120009.03
287.17056 490939.5
289.13193 304067.19
297.1553 2099981.25
298.13626 133688.27
298.16129 110382.23
299.14136 108767.95
307.14285 2337684
308.14575 179359.77
309.14136 71939.98
315.11139 134149.19
315.16565 1706673
316.16888 298584.91
324.10028 316836.81
333.12198 167952.58
342.12784 168418.22
373.19019 73918.22
374.15051 150236.47
376.22235 118953.5
405.21335 638341.63
425.16428 134253.64
426.14182 142529.59
443.17361 271245.13
444.15372 111798.13
446.20816 144593.64
459.25854 86778.56
460.2149 308072.44
461.19791 108297.68
470.207 1679774.88
471.20828 415585.69
475.2421 87304.93
478.22772 519980.09
479.23831 84695.22
487.16522 134723.03
496.20529 100374.15
505.20328 81960.84
514.2135 480175.34
515.21454 123332.95
536.24957 120474.6
539.22705 94774.95
556.2558 330481.59
573.30005 86134.52
574.27863 333849.84
595.27386 118571.8
613.28101 484999.66
623.27258 321649.28
623.77771 145673.08
633.26904 2251185
634.26862 831810.69
635.26923 160938.31
642.31702 142306.31
650.29437 139312.44
687.32703 397738.5
687.82709 356583.28
720.29956 86695.21
732.33881 656572.13
733.34076 138852.69
737.33228 124673.27
741.37805 342350.59
776.34174 329043.56
777.34753 153761.36
787.38556 139397.61
787.88654 137409.11
803.21716 109212.53
803.37415 374260.31
832.40015 141560.75
833.38733 310024.94
844.39709 327860.28
844.90649 468404.97
845.40131 109583.7
850.4129 263636.47
904.43018 1048602.63
905.43555 542037.88
909.92395 763264.94
910.42224 670825.94
910.92566 355566.78
911.42102 287648.66
940.41064 152601.77
956.4458 104564.05
964.94598 125984.55
965.4469 822731.25
965.94543 511348.56
966.4436 408644.91
973.94983 611099.81
974.45349 1146729.38
974.95721 477056.69
975.45325 328349.34
1019.45563 366054.44
1020.44745 163033
1022.48065 104122.75
1030.49426 1311854.75
1030.99329 1428063.13
1031.49084 851997.13
1032.00024 385745.56
1067.50513 158715.31
1103.50623 135151.31
1104.01758 344787.56
1104.51514 315120.63
1112.02612 1935495.63
1112.52795 2499897.75
1113.02246 1791907.38
1113.26257 130725.09
1113.52075 865994.75
1117.52942 108875.15
1153.56628 110879.99
1161.56018 536619.75
1162.06494 1048012.13
1162.55969 854345.06
1163.06787 291765.16
1245.54443 4373591
1246.54822 3545229.25
1247.54626 1301911.88
1248.53455 177966.59
1373.64294 1134782
1374.64343 752676.44
1375.63293 381270.63
1487.7439 222638.19
1573.77124 384387.63
1574.74609 359797.19
1590.78296 439343.06
1591.77087 316620.63
1687.78845 333360.88
1688.79651 161001.45
1725.16345 133325.78
1726.85864 126438.14
1754.84534 282087.5
1818.84692 270154.03
END IONS
BEGIN IONS
TITLE=XL-MS_JK-4_TR02.34279.34279.3 (intensity=10818374643.5918)
PEPMASS=846.411908828812
CHARGE=3+
SCANS=34279
RTINSECONDS=5481.052
143.08136 4666.42
147.13135 2627.46
171.07637 6771.67
181.0607 2325.31
188.1028 18937.78
198.08739 24742.97
199.09038 3407.5
216.09827 24034.54
217.10078 3638.1
228.10332 2551.3
235.14285 2714.06
238.28932 2686.79
269.1604 4385.03
287.17145 4341.12
297.155 14644.8
298.15881 5635.06
307.14188 13716.26
309.14093 4001.55
315.16626 14422.52
316.17023 4484.37
470.20496 5779.58
471.20908 5317.75
595.27563 3970.76
633.26978 4875.92
634.26727 16385.02
635.27002 6204.11
777.35083 3876.08
817.38263 5207.6
976.44672 5366.05
1032.49341 4788.45
1032.99744 5348.64
1033.48975 4820.36
1114.03064 6139.05
1114.5354 21759.9
1115.02002 16355.05
1163.56946 5478.11
1164.08875 5707.1
1164.56519 4945.8
1219.58752 4493.3
1246.54785 14633.75
1247.54553 25289.91
1248.56799 20595.58
1249.56055 22910.77
1250.55676 12822.03
1377.62769 6336.63
1440.95117 4299.08
END IONS
BEGIN IONS
TITLE=XL-MS_JK-4_TR02.34397.34397.3 (intensity=10818374643.5918)
PEPMASS=846.411908828812
CHARGE=3+
SCANS=34397
RTINSECONDS=5481.052
141.57315 8726.88
143.08131 128076.29
145.19995 8237.21
147.11261 21310.22
153.06558 16256.88
155.11717 12660.85
170.0929 15651.61
171.07626 120405.81
172.07048 14792.06
173.12798 65863.41
181.09651 25899.77
188.10258 312483.5
198.08687 338830.94
199.06979 23512.43
199.0892 10907.71
201.12352 18209.12
212.10278 11320.27
216.09731 532850.88
217.09961 21565.87
235.14409 73993.63
238.11865 53099.08
242.14972 78660.05
242.18602 19144.1
246.08968 27290.32
249.15877 84069.73
260.10678 18702.61
263.1387 85144.95
264.13892 13634.39
269.15945 152308.09
270.14346 84974.21
271.14197 30651.74
277.15497 53906.46
279.14493 28743.45
280.12744 14861.98
287.14359 12291.68
287.16995 93337.59
289.13229 71753.02
297.15494 373877.78
298.13593 30351.71
299.13867 16940.87
307.14233 378726.28
308.14337 26671.84
309.14023 13643.74
315.11011 29047.26
315.16571 369596.28
316.16888 23085.1
324.10117 55048.16
325.10391 12974.23
333.1218 31343
342.12781 82405.72
343.13235 14799.35
344.15759 11819.48
346.17612 19661.14
364.18579 28123.74
376.22424 12874.29
405.21173 105192.92
406.21173 21604.04
414.29208 13907.22
425.16489 20193.9
426.14597 28307.61
428.19675 27738.46
443.17331 54349.14
460.2149 16703.65
461.19351 25722.98
470.20557 297780.41
471.20789 32326.8
478.22507 63680.16
487.16568 18941.32
488.24292 15250.01
499.82715 12880.71
514.21179 69624.44
536.25201 17913.89
539.2323 20252.97
540.22351 16617.28
556.2489 30102.78
574.27686 28594.15
613.28058 80414.74
623.27893 20723.68
623.77722 30939.79
633.26959 399122.78
634.2677 124742.96
635.27502 21264.93
642.3147 60810
687.32605 91250.98
687.82306 64093.83
688.33179 64305.79
702.35443 21123.25
731.32214 18307.75
732.34137 108329.01
733.341 56595.12
737.3338 51091.46
738.33807 20216.52
741.36816 65311.42
776.34454 67106.47
777.35223 23999.32
787.38556 31583.52
803.37555 80623.32
804.36444 19928.66
825.73224 20357.8
832.3996 19208.21
833.38928 25832.51
844.40015 79755.73
844.901 70510.07
850.40802 30172.52
904.42853 168372.91
905.42218 80818.95
906.42645 25321.56
909.92975 80335.88
910.42316 109056.04
910.92145 69128.73
911.41675 70642.27
964.95782 30582.05
965.43658 139302.19
965.94556 159740.38
966.4314 112783.57
966.94159 54479.45
973.94855 178897.67
974.45465 153640.5
974.95746 98258.19
975.44287 24589.74
978.51318 31391.09
1019.44513 53147.86
1030.48792 195241.88
1030.99915 248062.64
1031.49084 135635.38
1031.98523 92844.53
1103.50671 57994.99
1104.01184 97617.44
1104.50903 25798.28
1112.02515 381753
1112.5282 499841.84
1113.02686 429389.81
1113.53357 154868.36
1114.02014 28042.51
1161.56238 133600.13
1162.05884 159946.59
1162.55774 158138.73
1163.05847 76944.68
1217.5769 23819.35
1218.06921 28482.51
1228.53223 21445.22
1245.54382 886502.13
1246.5459 561662.81
1247.54541 176642.58
1248.5481 63122.59
1319.62378 24254.16
1373.6543 165474.06
1374.63794 117621.88
1375.64063 28027.18
1486.73193 64044.18
1487.73816 29678.88
1573.74829 69506.53
1574.75537 80283.27
1575.77087 21550.41
1590.77795 56476.31
1591.79041 73800.59
1687.79236 76771.2
1688.77551 54064.31
1689.82007 24977.39
1753.86572 28391.84
1819.83252 22284.25
2490.18408 23254.58
2601.63354 20289.74
END IONS
BEGIN IONS
TITLE=XL-MS_JK-4_TR01.29684.29684.2 (intensity=4196774745.2115)
PEPMASS=928.006366419602
CHARGE=2+
SCANS=29684
RTINSECONDS=5124.216
149.60435 1855.58
228.34517 2530.48
279.29898 3471.83
379.05112 3065.21
449.96472 3108.63
503.12973 3309.7
522.66144 3280.92
1288.66626 5342.01
1484.0271 4717.66
1553.35608 4562.7
1829.48706 5104.4
END IONS
BEGIN IONS
TITLE=XL-MS_JK-4_TR01.29924.29924.2 (intensity=4196774745.2115)
PEPMASS=928.006366419602
CHARGE=2+
SCANS=29924
RTINSECONDS=5124.216
144.2614 2469.07
192.77089 2210.28
193.51619 2058.44
197.70166 2321.04
208.76535 2369.78
215.68991 3116.42
270.69574 2997.85
497.05148 3153.04
1139.38013 3915.39
1158.61865 4540.18
1287.64111 5009.96
1288.67944 5624.33
1374.57678 4085.87
END IONS
BEGIN IONS
TITLE=XL-MS_JK-4_TR01.30166.30166.2 (intensity=4196774745.2115)
PEPMASS=928.006366419602
CHARGE=2+
SCANS=30166
RTINSECONDS=5124.216
155.28217 2133.32
163.77275 2386.78
168.29094 2198.88
182.12856 2647.24
213.19104 2956.64
260.96237 2698.99
339.16562 5402.29
452.24594 3902.2
469.27759 3481.4
952.20709 3784.55
1071.59473 4656.32
1287.64673 20438.78
1288.66248 5419.84
1387.74194 11107.11
1668.11047 4076.36
END IONS
BEGIN IONS
TITLE=XL-MS_JK-4_TR01.30399.30399.2 (intensity=4196774745.2115)
PEPMASS=928.006366419602
CHARGE=2+
SCANS=30399
RTINSECONDS=5124.216
153.08809 1908.48
228.13416 2976.85
239.67818 2682.48
410.1723 3235.45
527.47498 3263.13
649.34222 3499.18
674.12787 3625.56
799.56232 3265.2
1134.15186 3610.07
1287.66309 5661.47
1386.73669 4971.02
1516.42395 4354.12
END IONS
BEGIN IONS
TITLE=XL-MS_JK-4_TR01.30642.30642.2 (intensity=4196774745.2115)
PEPMASS=928.006366419602
CHARGE=2+
SCANS=30642
RTINSECONDS=5124.216
147.84596 2414.06
175.11856 7448.25
182.129 7565.01
183.1125 15724.92
200.13899 28863
210.1244 3559.17
210.14624 2716.02
211.10733 7052.03
214.15486 5899.08
214.82185 2598.06
228.13438 34016.33
228.15306 3886.49
229.11754 3544.88
242.15004 13167.24
330.06699 2985.62
338.18143 24512.44
339.16513 88310.25
340.16748 7537.51
341.17926 3785.56
341.2164 24095.59
356.19315 58595.86
357.19287 5329.63
369.21323 4126.08
396.25641 3380.93
432.26019 3177.72
440.28665 4378.25
451.26743 22955.4
452.24863 52180.08
453.2525 17224.15
464.28113 3769.33
464.41843 5345.35
469.27634 28483.09
470.2796 6516.7
489.27667 20136.43
490.27612 4279.74
550.33319 6121.54
551.31873 19910.12
552.32178 5063.66
560.31268 21861.03
561.31714 5125.46
568.3429 14688.4
569.3476 4555.77
646.59692 3679.75
671.34186 5100.21
688.36652 35289.25
689.37378 5272.65
694.90045 3743.34
787.44373 18320.88
788.44049 5350.01
805.44177 5724.13
919.00116 20649.59
919.49384 42168.17
920.00073 14430.36
957.53699 18136.22
958.54492 7835.76
1014.5686 31426.16
1015.56396 14577.04
1071.59094 68674.33
1072.59192 38948.4
1073.60107 14233.09
1095.50061 4495.04
1158.62537 94874.5
1159.62573 72215.93
1160.62939 7566.83
1269.64063 14260.82
1270.67651 13046.32
1287.6637 161264.61
1288.66931 117903.3
1289.66663 40287.66
1386.73645 80969.86
1387.73755 66567.96
1388.73889 20313.7
1499.80371 32388.09
1500.82642 43143.8
1501.80945 13101.54
1627.87183 17840.44
1628.86377 7369.19
1629.89209 6436.77
1733.56201 5243.91
1734.98792 4724.97
1735.50854 6044.48
1735.93079 7227.98
1815.06055 4597.62
END IONS
BEGIN IONS
TITLE=XL-MS_JK-4_TR01.30888.30888.2 (intensity=4196774745.2115)
PEPMASS=928.006366419602
CHARGE=2+
SCANS=30888
RTINSECONDS=5124.216
143.49132 4363.61
175.11934 24476.33
182.12866 31083.6
182.35553 4303.51
183.11282 41819.93
197.12779 7196.41
200.13934 81199.5
210.12289 43116.19
211.10762 34219.45
213.91135 5108.58
214.15509 28069.04
228.13364 76346.13
242.14885 40768.74
255.7282 4712.12
265.93073 4295.6
271.9791 4609.66
275.09769 5114.24
288.20245 9486.09
296.19363 5505.43
307.17151 5772.86
324.18875 11340.17
338.18134 73561.37
339.16541 226835.81
340.16956 32628.37
341.17981 5475.84
341.21677 54743.48
356.19281 167408.16
357.19385 27667.71
424.25519 39112.75
432.25604 12841.78
441.27991 22487.51
451.26709 55155.5
452.2485 135162.44
453.25125 30178.5
469.27628 126687.2
470.27554 36487.56
489.27643 56606.79
523.3244 13957.3
540.35144 9306.67
550.33502 24583.03
551.31775 55966.84
552.32489 12136.45
560.31238 63963.52
561.32068 24011.4
568.3443 43860.39
582.28375 10544.66
600.29565 6962.47
671.34247 22385.85
679.38068 24554.8
680.36749 24013.98
688.37152 91335.3
689.375 38659.34
767.40521 9306.84
787.44153 63312.58
788.44147 24831.73
805.43353 11801.11
805.93134 7931.46
806.43372 10881.21
899.15106 7762.5
900.51703 17391.67
909.99927 9033.93
910.48926 8336.83
910.99005 13611.85
918.99634 74984.55
919.4975 112952.66
919.9942 35701.79
957.54559 52686.67
958.54895 26468.5
1014.56805 82810.37
1015.57074 50083.22
1016.55878 10219.74
1071.58875 236406.08
1072.59277 139072.33
1073.59973 56009.83
1158.62183 310930.81
1159.62329 201811.91
1160.63049 61618.68
1269.66296 50494.03
1270.64587 39450.86
1287.66504 426017.97
1287.97424 13518.22
1288.66785 318188.81
1289.67432 110776.75
1386.44324 9029.15
1386.73547 220999.55
1387.74146 163849.61
1388.74829 53157.14
1499.82202 117413.35
1500.82031 114688.05
1501.83362 54852.23
1610.8501 13523.25
1611.82947 12987.17
1627.8855 54181.05
1628.81995 43122.48
1629.84924 11789.51
END IONS
BEGIN IONS
TITLE=XL-MS_JK-4_TR01.31143.31143.2 (intensity=4196774745.2115)
PEPMASS=928.006366419602
CHARGE=2+
SCANS=31143
RTINSECONDS=5124.216
155.11827 1421628.75
168.9622 1152111.5
175.11931 3851410.25
181.39728 1575154.75
182.12915 9279517
183.11285 14474169
183.12529 1025207.44
185.16586 1384864.25
197.12848 2226108.25
200.13911 25647282
201.14203 1610961.63
210.12357 11089201
211.10771 7600788
214.15494 7756292.5
228.13423 28551338
229.11765 2478427.5
242.14937 13521984
288.20175 2629996.5
296.19733 2347882
311.17026 1898958.63
324.19058 3771444.25
338.18216 24672544
339.16629 73408272
340.1684 12199178
341.21744 18766104
356.19312 43071160
357.19626 7155430.5
369.21164 2093558
423.27203 2332943
424.25635 8083510.5
432.25583 2613398.5
440.28818 3085475.5
441.28284 2739106.25
451.26678 22407606
452.25046 40997460
453.25064 7970804.5
469.27905 25592280
470.27228 8033941
472.25092 1821134.88
478.22513 1763427.38
483.21509 2243366.5
489.27811 16914030
490.28146 2002195.88
500.97476 1829846.63
501.23108 1948315
501.99585 1892819.5
540.35681 2324049.75
550.33215 11190294
551.31995 13998721
552.3244 2573428.5
560.31549 20931724
561.32208 2787866
568.34637 10267485
600.30792 1826902.88
670.36737 2400136.25
671.35004 6669046
679.37787 5536316.5
680.37024 3403537.25
688.3739 32225948
689.37598 3847043
697.38318 2482266
710.35443 2546007.75
749.77301 2023758
766.4068 2511748
787.44342 23416472
788.44263 8097424
805.43335 3773986.5
805.93616 3289309.25
900.52997 7867119.5
910.48584 2087359.38
911.00464 2045267.75
918.99823 23952446
919.50458 24738012
920.00146 9684400
957.54553 13194966
958.54761 7006869
1014.5697 26224658
1015.57123 10588762
1016.57574 2017994.38
1071.59265 62981812
1072.5918 34126696
1073.58521 6125257.5
1140.62292 3370622
1141.60046 2772608.5
1158.6228 89426000
1159.62622 49148212
1160.6261 7678020
1269.65735 15280215
1270.65002 11299546
1287.66565 151966160
1288.66785 92772920
1289.67126 15531021
1386.73792 78329448
1387.73828 53107648
1388.74585 8578188
1499.8186 42207012
1500.81824 31744930
1501.83545 4798642.5
1611.85583 5853332.5
1627.87427 24352282
1628.8656 18528748
1629.88135 3588017.75
1734.37317 2246461
END IONS
BEGIN IONS
TITLE=XL-MS_JK-4_TR01.31395.31395.2 (intensity=4196774745.2115)
PEPMASS=928.006366419602
CHARGE=2+
SCANS=31395
RTINSECONDS=5124.216
155.11879 32567.97
173.87949 38537.43
175.11891 195408.98
182.1291 224340.5
183.11331 349819.31
183.12666 36851.39
197.12758 40422.96
200.13882 631139.13
210.12347 207087.17
211.10799 259930.08
214.15475 258328.48
228.13405 640387.75
242.15004 296332.78
324.1926 87331.51
338.18253 673374.38
339.16528 1738487.38
340.1691 106679.36
341.21747 440663.88
356.1925 1213721.75
357.19632 96133.66
424.25467 219349.91
432.25717 110913.53
440.28329 76846.13
441.28171 61241.06
451.26508 334135.88
452.24997 1024913.13
453.24854 186987.92
469.27719 885203.56
470.27191 91019.23
489.27875 414967.97
490.27341 73322.45
523.32471 83252.36
540.35345 82435.14
550.33685 276228.97
551.31897 436495.44
560.3147 455537.06
568.34357 242420.86
671.34387 96027.4
679.37683 169683.66
688.37048 786613.75
689.37408 283972.69
697.39136 92031.75
787.44159 704164
788.44238 104523.44
805.43604 228057.23
827.41699 63376.1
900.51923 107160.62
910.50122 102061.13
918.99969 951813.88
919.49939 748293.75
920.00647 90931.2
957.55023 388131.44
958.56042 186196.03
1014.57184 756648.25
1015.57391 360604.66
1068.57715 67119.86
1071.5907 1677297.38
1072.58667 691176.81
1158.62305 2482670.25
1158.88184 78745.64
1159.62256 1248446.5
1269.66333 221050.47
1270.64148 230371.53
1287.66492 4061407.75
1288.66882 2076574.38
1289.67297 111576.71
1304.02136 72072.66
1386.47717 71787.41
1386.73438 1968550.38
1387.73596 1208008.13
1388.74878 96247.69
1499.81885 1063269.38
1500.82214 727731.69
1501.84375 85725.02
1610.83887 188237.42
1611.8689 79219.37
1627.87085 560208.81
1628.86804 553899.88
END IONS
BEGIN IONS
TITLE=XL-MS_JK-4_TR01.31625.31625.2 (intensity=4196774745.2115)
PEPMASS=928.006366419602
CHARGE=2+
SCANS=31625
RTINSECONDS=5124.216
155.11729 15358.22
175.1188 84508.48
182.12793 130478.12
182.61742 13199.77
183.11255 218283.81
185.16408 24353.49
197.12718 13278.81
200.1386 285338.59
210.12335 136072
211.1076 133177.69
211.12463 15513.75
213.15887 15006.27
214.15419 100924.13
228.13356 379262.16
229.11774 16088.11
242.1496 158500.33
245.15997 19540.54
288.20135 26398.61
296.19623 24226.74
311.17267 22919.32
324.18909 69601.37
338.1814 305246.75
339.16479 957293.5
340.16867 134871.27
341.21716 267513.84
356.19162 695855.13
357.19461 73059
369.21179 35769.22
375.23242 36414.41
407.22827 33747.79
410.23923 27419.31
423.27261 59439.48
424.25592 156222.73
432.25421 85907.94
435.22153 22241.88
440.28632 76826.07
441.28265 93398.38
451.26544 257712.28
452.24969 589861.38
453.25012 87680.06
455.26233 25467.23
457.31094 27609.86
468.28094 32138.53
469.27695 510900.06
470.26633 128914.06
483.216 26578.05
489.27631 256385.84
490.28177 26858.24
522.33405 28323.26
523.32074 41584.96
526.29999 20475.77
540.34851 81668.81
550.33783 133720.95
551.3194 275808.38
552.32135 23798.67
560.31342 323685.31
561.31238 67018.66
564.2652 19244.57
568.34369 197618.5
569.33868 65403.29
582.28723 30099.15
598.3222 26477.21
600.29291 24385.25
611.11914 20917.57
671.34448 93668.59
679.37256 83189.94
680.36133 74266.8
688.37115 509790.78
689.37732 89471.1
697.38464 71670.16
766.40356 25013.83
784.40845 24645.41
787.44122 331860.34
788.44043 83743.41
805.43268 117632.33
805.94196 33346.89
900.52216 129841
901.52521 26031.23
910.00549 29633.88
910.48468 74091.77
918.9978 470024.5
919.49939 424023.94
919.9964 106220.08
948.87366 26132.38
957.54272 191383.92
958.55585 86938.88
1014.56512 465470.28
1015.56537 145697.31
1068.56702 23182.5
1071.58606 989629.13
1072.58899 417344.81
1073.60754 26366.82
1141.58337 31369.96
1158.62073 1505434.25
1159.62268 641932
1269.65649 265919.88
1270.65344 212688.72
1271.65967 26500.96
1287.66321 2392217
1288.66504 1197212.75
1289.6604 158136.58
1386.72986 1279022.88
1387.73108 578873.44
1388.74365 69099.83
1499.81494 654550.94
1500.81567 415818.03
1501.82617 32581.11
1609.86816 72826.33
1610.85999 95815.43
1611.84546 101456.41
1627.87573 344116.78
1628.85974 270400.63
1629.88293 31166.52
END IONS
BEGIN IONS
TITLE=XL-MS_JK-4_TR02.29875.29875.2 (intensity=3976352800.5992)
PEPMASS=928.006366419602
CHARGE=2+
SCANS=29875
RTINSECONDS=5124.216
182.11066 2053.51
189.96088 2483.36
193.82396 2608.92
257.6185 3192.6
339.16544 3674.02
448.582 3103.27
453.49393 3102.7
465.25171 4002.38
767.96637 3706.97
1728.0321 4385.2
1728.45984 5848.81
END IONS
BEGIN IONS
TITLE=XL-MS_JK-4_TR02.30112.30112.2 (intensity=3976352800.5992)
PEPMASS=928.006366419602
CHARGE=2+
SCANS=30112
RTINSECONDS=5124.216
160.70343 1976.57
168.54587 2009.37
266.11661 3020.3
309.1983 3290.55
312.11542 2910.29
339.16635 7412.56
452.25244 6166.43
469.27588 4957.59
546.24854 3602.43
644.66333 4286.11
681.6319 3393.04
691.33234 4081.14
972.80798 4596.03
1071.57715 4267.21
1158.63037 4605.69
1159.6311 5551.33
1287.66333 17494.97
1288.65686 13862.89
1331.72095 6328.7
1386.73572 7112.7
1499.79883 4884.73
END IONS
BEGIN IONS
TITLE=XL-MS_JK-4_TR02.30366.30366.2 (intensity=3976352800.5992)
PEPMASS=928.006366419602
CHARGE=2+
SCANS=30366
RTINSECONDS=5124.216
194.26181 2133.92
216.96913 2326.19
280.79425 2536.23
339.16833 2729.77
350.65518 3220.21
800.57831 3900.55
1060.39624 3718.47
1287.6676 5270.64
1318.95947 3652.99
1330.27087 4283.1
END IONS
BEGIN IONS
TITLE=XL-MS_JK-4_TR02.30607.30607.2 (intensity=3976352800.5992)
PEPMASS=928.006366419602
CHARGE=2+
SCANS=30607
RTINSECONDS=5124.216
143.16434 1914.21
189.0672 3020.04
233.52304 2373.67
250.84718 2649.01
323.85138 3343.43
339.16476 7544.77
356.19101 3380.38
377.74695 2896.65
465.05267 5454.34
469.2782 3740.69
489.28036 2925.58
698.37085 3394.82
919.00531 5239.67
1158.61731 15559.19
1287.65991 6931.49
1288.68286 6984.08
1342.96021 4161.87
1374.08972 5184.41
END IONS
BEGIN IONS
TITLE=XL-MS_JK-4_TR02.30836.30836.2 (intensity=3976352800.5992)
PEPMASS=928.006366419602
CHARGE=2+
SCANS=30836
RTINSECONDS=5124.216
141.68944 4804.88
145.00607 3712.87
153.27202 4207.42
155.11804 5516.59
175.11887 30456.28
182.12894 38117.34
183.11261 77419.91
185.16606 9758.32
186.35254 4763.73
197.12769 9340.31
200.13934 124713.24
203.93001 4667.19
210.12332 40076.73
211.10765 52591.05
213.15953 11085.73
214.15469 41857.71
228.13406 143508.47
229.11703 9514.95
229.1375 6979.96
242.14972 62957.66
263.39462 5341.52
274.72293 5813.84
279.32175 5653.64
324.19101 25891.37
338.18222 117317.8
339.16577 392245.31
340.16711 52529.37
341.21823 100493.75
342.22211 9813.06
356.19229 310002.66
356.23621 11027.26
357.19321 27177.81
369.21323 15488.71
370.21512 6416.97
384.15131 8917.78
392.53842 6340.79
407.22696 10907.24
423.27194 11950.53
424.25412 58209.37
432.25668 28346.83
435.22406 8551.71
440.28665 12656.58
441.28073 14118.51
451.26511 103458.52
452.24982 261334.45
452.35318 6858.76
453.25156 51572.51
455.26437 10202.8
469.27686 173157.28
470.27057 38456.05
483.21793 7520.06
489.27817 108502.22
490.27936 11488.65
500.23233 6744.99
523.32416 31372.13
524.31458 6756.34
540.35022 26584.57
550.33087 53288.14
551.31793 106199.59
552.32104 27094.81
560.31476 124233.88
561.31433 9287.98
568.34485 58291.39
569.34161 13284.67
598.315 7952.49
600.29871 12030.81
653.33453 10687.35
670.36273 9603.21
671.34418 25478.52
672.35193 8956.56
679.37573 31628.03
680.36658 30583.23
688.37402 203613.28
689.37634 51252.54
697.38715 30921.42
766.41418 10385.48
784.41449 9805.48
787.43866 127670.69
788.44641 51188.46
805.42981 32532
805.93042 22812.39
806.41345 8747.93
814.94507 10707.62
823.42322 8631.58
900.52679 41807.12
901.51819 12610.41
910.48566 25532.16
911.47473 8383.73
919.00049 149592.2
919.49988 179984.58
920.00549 36572.95
938.44727 11771.64
957.54907 95688.66
958.55249 43636.61
1014.5661 134399.56
1015.56354 87057.17
1071.59094 327151.22
1072.59363 174602.5
1140.60461 13024.49
1141.60522 15318.69
1149.64514 10066.14
1150.60229 10030.88
1158.62231 587551.44
1159.62329 276344.78
1160.62634 33320.69
1251.63318 10535.09
1269.65125 70278.73
1270.65771 79667.67
1271.6333 11632.43
1287.66541 861459.44
1288.66785 466148.84
1288.97632 9581.25
1289.66589 60769.9
1369.69299 12701.62
1386.73181 447255.91
1387.73328 290452.53
1388.73401 33680.21
1420.06775 9528.19
1499.82031 236665.7
1500.81921 177464.75
1501.82092 32815.24
1609.81592 11713.86
1610.85852 50715.77
1611.8512 33178.16
1627.87915 115532.49
1628.87292 97945
END IONS
BEGIN IONS
TITLE=XL-MS_JK-4_TR02.31079.31079.2 (intensity=3976352800.5992)
PEPMASS=928.006366419602
CHARGE=2+
SCANS=31079
RTINSECONDS=5124.216
148.80211 244036
175.11882 1802711.75
182.12871 1489777.25
183.11305 2773696.75
200.13925 4845894
210.12405 1962455.5
211.10774 2066309.38
214.15457 754639.88
228.13435 4801297
229.13731 385579.78
242.14948 2587871
296.19626 496763.22
311.17258 410783.03
323.20758 355456.97
324.19244 677140.13
338.18143 4239166
339.16605 15162125
340.16913 2213986.75
341.21838 4645454
356.19241 10890408
357.1958 489215.63
369.21289 559149.44
370.21054 622163.06
406.32385 406343.88
423.27087 504431.25
424.255 1989643.25
432.25598 612619.06
433.25812 450475.59
441.28336 717876.13
451.26706 4176025.25
452.24963 9802037
453.2536 1902948
469.27771 6593182
470.2775 2058434
489.27673 3868689.75
490.28137 512549.56
523.32202 763367.13
540.34827 544799.44
550.33545 1956392
551.32416 3452251.75
552.32172 1513951.25
560.31525 4424371
568.34253 1494543.38
600.30109 595834.5
670.36725 476155.72
671.35187 1772466.38
679.37415 561866.44
680.36761 631157.63
688.37524 7044692.5
689.38135 894352.38
787.44312 4071212.25
788.45056 2191530.25
805.43872 591151.63
805.93652 489189.94
900.53217 1853768.63
909.99457 635310.13
910.49152 1526654.5
919.00153 5812224.5
919.49615 6646516.5
919.99921 2030190.13
957.54382 3771100
958.5517 737839.63
1007.57037 481694.03
1014.56531 6064512.5
1015.57562 2651371
1071.58899 14248288
1072.59521 6029237
1158.35559 505282.5
1158.43103 497741.38
1158.62073 22364066
1159.62524 10640699
1160.63525 2099962.5
1269.64856 3423768.25
1270.65588 2388050
1287.66602 35444660
1288.6665 18404430
1289.64807 2690227.75
1368.70911 734440.56
1386.73535 18833270
1387.73889 10313877
1388.74268 1961304.5
1400.87231 500996.56
1499.81799 8766721
1500.82275 6594031.5
1501.81909 1666511.75
1610.88965 1346985.25
1627.86621 5076193
1628.87183 3200554
1651.94617 499778.66
END IONS
BEGIN IONS
TITLE=XL-MS_JK-4_TR02.31332.31332.2 (intensity=3976352800.5992)
PEPMASS=928.006366419602
CHARGE=2+
SCANS=31332
RTINSECONDS=5124.216
167.87737 23987.9
175.10475 26784.42
175.11908 165159.95
182.12851 188331.64
183.09946 20017.98
183.11263 258520.95
185.16522 32443.94
197.12903 41811.71
200.13911 446190.81
210.12338 208620.17
211.1075 250928.11
214.1554 70479.96
228.13376 514973.75
229.11777 41400.29
242.14951 233204.59
252.15147 27721.61
288.20209 39673.08
324.19107 147865.06
327.20273 39748.55
338.18152 481821.22
339.16559 1745142
340.16971 158101.16
341.2175 382465.31
356.1925 1272847.75
357.19131 73749.21
369.21127 157947.39
370.13309 30109.33
375.23392 52595.3
423.27008 55894.41
424.25793 235604.25
425.26193 42205.55
432.25739 59882.04
440.28253 38232.69
441.28333 56026.5
451.26593 356271.63
452.25027 1082784.5
453.24933 174589.91
469.27631 640355.31
470.27176 164458.7
471.25381 42300.79
489.27811 485264.91
523.32495 139133.06
550.33337 165445.17
551.32056 466895.72
552.32458 39401.76
560.3136 507817.34
561.31305 46878.98
568.34283 273059.78
569.34436 42391.83
600.29974 43762.04
670.35608 42544.81
671.34521 143222.08
679.3714 128590
680.3606 145969.95
688.37439 747685.44
689.37476 145858.52
697.3819 138824.28
758.76147 40803.48
767.3941 54005.53
787.44373 515746.44
788.44098 160965.05
805.43823 240877.88
805.93384 147832.53
900.52808 170507.06
901.52563 64626.31
910.48975 206393.05
919.00006 681403.69
919.50189 865586.38
919.99689 161062.92
955.4837 66823.58
957.5528 434049.47
958.54633 71887.84
1014.56744 655939.13
1015.56873 177855.58
1071.58972 1384965
1072.58813 613100.56
1141.59839 54583.39
1158.62073 2467302.75
1159.62207 1030058.63
1160.62256 70012.08
1269.66272 332865.97
1270.65942 261636.97
1271.65417 51530.01
1287.66382 3385220.5
1288.66394 1758047.63
1289.65759 194206.41
1386.72998 1895551.38
1387.73669 1148752.88
1388.71484 123536.51
1393.38892 46707.21
1499.81628 957162.13
1500.81982 645910.06
1610.85461 199840.09
1611.84399 66998.23
1627.86719 529218.88
1628.86768 357390.69
END IONS
BEGIN IONS
TITLE=XL-MS_JK-4_TR02.31567.31567.2 (intensity=3976352800.5992)
PEPMASS=928.006366419602
CHARGE=2+
SCANS=31567
RTINSECONDS=5124.216
175.11899 69619.52
182.12834 54531.96
183.11243 107166.9
185.16408 10900.16
197.12863 14451.35
200.13931 191375.47
201.14351 10093.05
210.12309 71807.77
211.10724 80121.87
214.15471 52804.2
220.3661 10941.56
228.13367 174064.97
242.1492 86190.45
263.65137 10907.3
285.48166 13931.78
286.77475 9450.32
288.20251 20153.66
311.17059 16879.47
314.95285 10382.5
324.18936 21456.71
325.66571 12461.11
327.20313 12989.49
338.18161 152409.25
339.16504 610002.69
340.16873 60786.83
341.2178 112202.6
353.18195 18268.13
356.19205 376854.47
357.19409 18908.36
369.21243 15629.91
370.21024 17604.27
375.23529 18014.56
423.26581 13688.17
424.25455 76978.69
432.25632 27012.48
440.2851 24941.55
441.27972 28305.53
451.26651 131405
452.25006 282756.16
453.2511 68192.91
469.27625 281509.47
470.27151 60815.75
483.21954 12361.21
489.27811 141931.28
490.27429 17472.57
523.32611 43478.06
540.349 46467.57
550.33392 63969.95
551.32043 143087.59
560.31299 186350.86
561.31445 48131.18
568.34583 84002.1
599.31335 14679.76
652.34821 13143.52
671.34967 40047.04
679.37347 40997.97
688.37006 237662.22
689.37103 61171.14
766.4082 14517.67
787.44373 198555.19
788.44543 58775.75
796.41675 18028.15
805.42957 57441.78
805.94452 52828.68
900.52045 88782.68
909.99353 21248.75
910.48193 26289.23
919.00012 250099.14
919.4978 260642.47
919.99701 48473.24
938.47485 23263.64
957.54352 122460.54
958.55261 17125.85
1014.57001 241285.16
1015.5661 120438.53
1050.54797 23997.1
1071.58838 498560.63
1072.59338 217968.67
1140.59851 25719.34
1141.59424 22903.97
1158.62097 768386.5
1159.62378 345374.44
1160.62268 24948.31
1269.65344 130674.72
1270.651 98430.27
1287.66284 1271002.75
1288.66638 631138.13
1289.67773 91194.87
1369.69604 24979.83
1386.73279 644922.5
1387.72925 380135.69
1388.73657 24717.28
1499.81384 359849.22
1500.82544 242093.41
1501.8147 23629.06
1610.83484 62032.74
1611.84448 26096.9
1627.87805 148092.22
1628.85803 125988.8
1629.87866 21025.88
END IONS
BEGIN IONS
TITLE=XL-MS_JK-4_TR01.30583.30583.3 (intensity=2240930150.4483)
PEPMASS=619.008401485092
CHARGE=3+
SCANS=30583
RTINSECONDS=5124.216
158.09201 2590.8
159.09149 10235.3
171.92313 1708.95
175.11903 6016.22
183.11336 2099
199.96756 1856.85
200.13858 4142.91
202.08113 2250.87
211.10754 2731.55
214.77353 2387.01
228.13405 14554.17
247.97678 2160.39
288.20239 2942.68
316.1496 2501.38
327.17014 3580.29
335.68405 15465.6
338.18198 3361.53
339.16595 6203.51
356.19171 5246.25
372.18243 2751.06
432.25461 5247.65
452.25266 4612.11
469.2775 10956.94
489.27768 45046.93
490.27899 10571.96
551.32013 5491.49
560.23584 4074.41
560.3147 57875.94
561.31836 15339.78
568.34473 8756.68
670.36682 3758.98
671.34875 24666.12
672.35107 4743.24
688.37183 79962.56
689.37305 24638.32
697.38043 4523.21
766.99304 3006.03
771.22296 2915.73
787.44128 37474.78
788.44574 17183.75
816.72858 3224.12
898.44116 3086.24
937.47827 10437.41
938.48456 3258.69
955.48615 21193.87
956.47943 11334.58
1015.56451 3573.15
1050.5636 3827.25
1109.46912 3381.14
1433.91333 4021.06
END IONS
BEGIN IONS
TITLE=XL-MS_JK-4_TR01.30828.30828.3 (intensity=2240930150.4483)
PEPMASS=619.008401485092
CHARGE=3+
SCANS=30828
RTINSECONDS=5124.216
142.03252 2994.55
143.11809 2311.32
155.08218 3096.93
159.09154 4180.54
160.04277 11072.97
175.10645 2020.02
175.11887 21178.69
176.35995 1999.4
183.07608 3663.14
183.11284 10015.31
183.12816 2050.69
185.16455 23414.39
188.36438 2049.19
200.10318 4117.52
200.13899 18674.12
201.12315 2744.48
202.08208 2893.47
210.12332 4417.83
211.10733 5644.74
213.15988 6331.85
228.13399 35216.22
229.13808 2844.48
236.13719 3973.12
242.14969 3184.36
244.09248 3168.32
271.17642 3928.07
296.19592 3028.15
299.17273 3737.6
313.11258 2865.85
335.68549 32575.95
336.18509 11601.69
338.18079 5184.88
339.16605 47796.65
340.16772 4218.2
341.21683 5773.96
342.22354 2626.77
344.68976 5128.14
345.5159 3072.56
356.19235 32986.45
356.23129 3950.66
358.2106 2893.67
370.13708 4465.81
372.18472 4677.28
373.13397 4627.21
375.23465 6575.46
394.22513 2774.58
403.21509 4098.82
412.21994 3305.88
415.2258 3384.21
424.25391 4536.47
432.25635 14496.87
441.22794 4532.28
449.73428 5618.73
450.2363 4881.69
451.26721 11927.29
452.25131 26920.62
453.25317 4473.82
469.28033 24038.5
470.27844 5577.69
471.2616 12640.97
478.24353 2943.57
483.22247 5586.19
489.27734 160889.02
490.27979 39642.6
491.28232 3981.29
540.35425 2960.64
550.33374 4823.01
551.3161 22275.33
560.315 179099.83
561.31879 57904.41
562.32452 5963.93
568.34399 29848.03
569.34534 6480.99
582.29016 4143.6
599.33179 3671.95
600.29449 9833.8
617.34442 4360.08
619.2536 3959.47
670.36078 19890.58
671.34833 56953.62
672.34711 21023.31
679.85742 4252.11
680.36151 12383.02
688.37299 233532.31
689.37463 91976.38
690.37695 16436.37
697.38422 21275.63
697.86475 5725.08
698.38641 6312.47
728.35535 6485.76
752.41101 5507.81
767.40143 5001.32
770.41656 3972.57
784.4187 6169.29
787.44141 103572.09
788.44299 49456.27
789.4425 5694.71
803.44733 11896.53
824.4162 4002.04
841.43799 4760.84
900.52002 4539.46
937.4696 21486.03
938.46411 24909.95
939.48578 5340.71
955.48511 67160.86
956.487 40584.63
957.51569 13352.36
1023.56342 4256.8
1050.54858 17163.13
1051.55078 15031.74
1052.54688 3734.98
1068.57654 29188.73
1069.57031 17626.22
1070.58386 5487.75
1072.59961 4124.69
1158.62109 4412.28
1225.22742 3600.93
1241.56006 3939.8
1473.25903 4040.32
1719.55811 3820.86
END IONS
BEGIN IONS
TITLE=XL-MS_JK-4_TR01.31080.31080.3 (intensity=2240930150.4483)
PEPMASS=619.008401485092
CHARGE=3+
SCANS=31080
RTINSECONDS=5124.216
148.78015 2172311.75
155.08156 3361025.5
158.09238 2471368.5
172.03214 1651692.63
175.1192 19762384
182.09198 1893462
183.07561 2331268.25
183.11279 11064496
184.06975 1781614.88
185.16475 2495621.75
190.34479 2355599.75
200.13934 14091246
211.10667 5651505.5
228.11624 2249544.25
228.13379 22730590
242.14961 2194320.25
245.1414 2545415
257.15979 3094343.5
269.12564 3018818
288.20401 3320953.75
299.17252 3215868.5
335.68497 28884680
336.18393 4342943
338.18152 9708462
339.16678 38673472
340.16699 2752100
341.21863 6239896
344.69144 2609944.75
356.19244 24449654
358.20657 3092776.5
366.13956 2721987.75
370.13681 4527541
372.18961 4685716.5
403.21466 5172760
412.22104 4035412.25
424.2554 5132808
432.25677 10839834
449.73303 4096690.25
450.24316 2651728.75
451.26654 11021997
452.24969 24927954
465.20291 3853513.25
469.27985 22102490
483.22305 4329178
487.21661 3149063.5
489.27863 105644016
490.27954 18478144
501.22971 4087117.75
542.30139 2550333.25
543.2879 4813849
550.33331 10831834
551.32074 13707133
552.32715 3258745.5
560.22681 3945684.5
560.31476 125121832
561.32056 31742628
568.3443 20762330
580.31812 2727164.5
599.32031 2828424.25
600.29407 5565086.5
670.35907 9023029
671.34674 40295872
672.3493 9676717
679.36615 3410837.75
680.36407 3057139.25
688.37341 168294384
689.3761 47087012
697.38391 14007004
728.34808 3613841.75
752.40912 4548143
755.9491 3086817.75
770.4259 3990103
785.41174 2926141.5
787.4411 71744536
788.44299 31906588
789.45197 3461628.5
823.42407 5012786.5
827.42065 3688259.75
928.48419 3123340.25
937.48077 21125902
938.46906 14528923
955.48273 41232412
956.48822 18177486
957.53119 3530355.75
1050.55969 10835856
1051.54968 5708247
1068.5658 15472893
1071.58142 4676498
1158.60608 5039834
1287.65723 4270503.5
END IONS
BEGIN IONS
TITLE=XL-MS_JK-4_TR01.31321.31321.3 (intensity=2240930150.4483)
PEPMASS=619.008401485092
CHARGE=3+
SCANS=31321
RTINSECONDS=5124.216
150.49678 83982.93
154.09735 100968.63
155.11752 107467.13
158.09261 134527.44
171.9893 88590.52
175.11861 835127.63
182.12793 122054.13
183.07642 149356.28
183.11263 495157.28
185.16521 136999.48
200.10385 105341.73
200.13918 295412.63
210.12375 104618.31
211.10696 608070.19
213.15819 161149.02
228.1338 1683542.38
229.13727 150081.17
242.14825 188734.61
257.16025 202481.56
271.17517 178505.92
288.2016 127436.66
299.17072 234224.89
319.50256 124103.61
335.68512 1867455.25
336.18478 698237.56
338.18314 476676.59
339.1651 1776460.88
340.16876 170265.16
341.21823 308690.88
344.19476 177067.86
344.69122 235010.25
356.19147 1032825.25
357.19733 141251.83
366.13788 297938.25
368.19354 135842.75
370.13412 226881.16
371.12985 129135.17
372.18729 167688.08
375.23428 241178.8
376.23672 143394.03
383.70709 139299.39
388.14447 152772.86
412.2157 249717.59
412.71948 184726.27
421.22446 156889.17
424.25369 498641.59
432.25626 897963.13
441.28021 133671.47
449.73944 245205.59
451.26514 278259.09
452.24899 1413719
453.24451 293529.31
464.33633 197737.06
469.27786 1552628
470.27222 306030.09
471.26208 222574.91
472.2489 458166.72
478.24026 177511.63
483.21854 267208.44
489.27716 6895084.5
490.28128 1479574.38
491.2803 135586.69
540.3504 231652.33
543.28912 205515.88
550.33948 251865.41
551.31763 1343115.25
552.31989 140312.06
560.224 269037.72
560.31372 8367417.5
561.31671 2046941.63
562.31915 152237.2
568.34723 1283487.38
569.34082 206680.06
600.30798 171913.05
670.35992 708701.69
671.34772 1969059.88
672.35303 558923.63
673.36163 168771.33
679.3764 240314.83
680.36206 272511.5
688.37231 10403872
689.37549 3361796.5
690.37842 559871.38
697.38574 262355.16
728.36414 442794.59
728.49603 139240.09
752.4093 285597.13
784.42413 257985.55
787.44214 4462639.5
788.44501 1824538.88
789.45154 436431.41
827.44403 159289.52
841.44464 468463.56
856.41046 194043.88
898.4704 249019.75
937.47095 1618969.63
938.46552 905587.88
939.47095 223989.06
955.48291 3228306.25
956.4837 1747269.13
957.50159 593653.5
1015.55402 183620.47
1050.55847 968837.94
1051.55078 263343.78
1068.5625 858270.5
1069.56055 589954.5
1070.56262 181997.33
1071.58008 211975.72
1238.55164 150498.41
1733.83704 158912.5
END IONS
BEGIN IONS
TITLE=XL-MS_JK-4_TR01.31559.31559.3 (intensity=2240930150.4483)
PEPMASS=619.008401485092
CHARGE=3+
SCANS=31559
RTINSECONDS=5124.216
143.11731 27986.51
148.76576 20737.98
152.1402 22219.94
154.09726 28539.43
155.08125 43837.38
175.11899 214223.89
183.07588 36742.93
183.11287 141290.61
185.16487 47228.79
191.18327 23864.69
194.08075 30626.99
197.64088 25853.36
200.10306 40256.88
200.13934 199091.39
201.12338 27512.78
202.08177 31840.04
210.12396 38426.68
211.10741 38860.9
213.16037 45212.51
228.13359 421694.06
229.11844 29192.52
236.0965 30293.41
236.13728 36636.44
268.45334 35621.61
271.1727 27781.39
282.17957 29739.48
285.15622 39971.64
288.20282 54781.19
324.18951 36368.71
335.6846 491289.22
336.18741 82569.24
338.18268 61373.38
339.16483 447807.97
340.16769 54209.5
341.21793 54067.36
345.19107 38315.36
354.17825 40029.11
356.19128 276606.53
370.1348 66605.3
372.1889 45558.33
375.2337 128457.65
384.14197 31133.17
386.20837 36159.24
388.14172 37072.11
412.21701 54624.19
423.27295 36353.54
424.259 50279.41
432.25504 229787.41
433.26056 40032.16
449.73367 61236.28
451.26718 132240.89
452.24869 354922.5
453.2511 79924.98
469.27908 363140.03
470.27481 57669.96
471.26031 60241.1
472.25259 76895.6
478.24158 37533.33
483.21866 51083.61
489.27704 1836251.38
490.27853 343689.69
501.23026 79053.53
543.28558 70234.74
550.32928 63386.88
551.31793 243517.66
560.3147 2068325.75
561.32013 374572.97
562.32239 71124.95
568.34375 332269.75
569.33783 44046.97
600.29602 71376.43
670.36285 239245.86
671.34521 689999.81
672.34875 170888.14
679.38098 127103.76
680.36194 80719.76
688.37311 2968141.75
689.37708 852070.63
690.37628 210473.84
697.38782 145647.86
728.36139 67541.64
752.40173 128581.95
770.41467 60496.97
784.42212 78532.86
787.44086 1253470.5
788.44379 455235.94
842.43414 56487.96
845.98602 37525.32
856.41571 53059.35
881.44202 42697.38
898.46857 139307.77
900.51373 64749.44
937.4715 440544.63
938.46759 214345.5
940.51019 59913.03
955.48175 941409.94
956.48444 435669.06
957.5105 152955.73
958.5387 47646.25
1014.57983 56472.96
1033.5437 47876.86
1050.55383 211941.88
1051.55237 138621.41
1068.56128 285582.28
1069.56836 147981.09
1071.59277 43625.14
1122.93396 42920.98
1355.93567 48911.77
END IONS
BEGIN IONS
TITLE=XL-MS_JK-4_TR01.31809.31809.3 (intensity=2240930150.4483)
PEPMASS=619.008401485092
CHARGE=3+
SCANS=31809
RTINSECONDS=5124.216
155.08124 15988.19
158.09236 19505.31
175.11893 128099.73
175.1302 8825.3
182.12811 14810.38
183.07692 25445.24
183.11288 65547.96
183.64677 10533.24
185.1644 20715.79
199.07175 14215.84
200.10286 24550.04
200.13954 103047.35
201.04639 10385.94
201.12332 10845.42
202.08192 14727.42
211.10732 62667.88
213.15997 17018.88
214.15546 22483.54
228.1339 249936.34
236.13699 19758.12
242.14964 14514.77
259.10406 26759.86
271.17642 62533.48
273.59402 11766.8
288.20413 17554.3
300.0495 13763.96
335.68417 307208.66
336.18411 103540.08
338.18286 23524.55
339.16568 238500.89
340.16632 28726.91
341.21759 79774.91
344.19186 22994.37
344.68866 28694.4
356.19122 135332.09
357.19257 22933.06
370.13474 58858.35
372.18701 26911.26
375.23495 22479.66
383.70764 20622.33
394.2225 21369.08
412.22003 67068.81
424.25479 26878.25
432.25479 140142.23
433.26208 17502.14
440.7308 33838.6
449.73459 33342.1
451.26596 80446.58
452.24927 222437.73
453.25024 60923.49
469.27905 168336.55
470.26648 24460.17
471.26181 58171.61
473.23611 18357.18
478.24603 63762.53
483.21872 51963.16
489.27731 942805.75
490.28091 219808.2
501.23196 33851.45
517.51923 16989.81
523.32275 19270.95
534.78674 16779.17
543.28845 55843.2
550.3335 63027.26
551.31989 157938.25
552.31836 18867.24
560.22772 34108.62
560.31451 1030793.13
561.31555 254703.56
562.31989 24872.04
568.34692 144590.89
569.34534 34680.66
582.28638 24804.21
600.30121 30229.57
601.3045 18439.51
615.2746 19480.35
616.97192 20836.91
653.33057 24287.04
670.36426 112050.7
671.3468 325189.75
672.34821 74632.31
679.36975 26221.25
680.36719 53081.8
688.37238 1477516.13
689.37433 393952.16
690.37225 92214.43
697.38806 113653.02
752.40198 34855.56
753.41669 17531.58
766.40497 21075.09
767.39539 27176.37
784.41638 24312.03
787.44043 631219
788.44531 260497.83
789.45087 26800.21
824.42432 29881.71
841.43854 26996.78
856.41693 21122.55
881.43555 25280.23
898.47052 22869.56
921.44647 24188.16
927.47876 20760.04
937.47333 217658.98
938.4613 135805.41
939.4715 30630.77
940.48932 21801.29
955.48431 470946.47
956.48517 215502.17
957.51807 67151.54
1014.56561 28294.24
1050.55872 104189.95
1051.55591 34361.62
1068.56946 174574.09
1069.56702 82013.27
1071.58167 28337.21
1072.58875 19274.14
1158.62085 32556.38
1649.84265 20979.87
1719.21375 21359.62
END IONS
BEGIN IONS
TITLE=XL-MS_JK-4_TR02.30475.30475.3 (intensity=2221728424.3665)
PEPMASS=619.008401485092
CHARGE=3+
SCANS=30475
RTINSECONDS=5124.216
140.56918 1469.59
159.09143 5996.02
167.2415 1638.25
175.11894 13166.94
183.11295 3309.46
200.13947 9775.41
211.10832 4562.01
228.13405 17172.96
230.02177 2321.12
230.47333 2293.08
242.14844 3692.07
259.10275 2962.32
316.15021 3140.59
335.68387 13931.14
339.1665 19373.12
341.21725 2919.81
344.69089 3083.7
356.19177 5950.49
370.13684 3800.93
371.26523 2480.66
375.23151 2709.67
412.21719 3263.54
432.25699 10147.41
450.21875 2447.17
452.25021 10583.13
459.06995 2620.78
469.27579 13206.22
489.27756 49617.03
490.27905 10982.23
501.23636 2862.6
550.32849 3132.69
551.31628 11102.55
560.31329 61679.6
561.3175 21772.97
568.3421 10511.76
569.34827 3892.09
670.3551 5123.65
671.34448 27227.26
672.3548 4698.54
688.37189 85838.16
689.37854 31357.13
698.39551 3416.22
787.43903 44771.65
788.44482 21724.28
789.4483 4163.68
937.47003 6116.47
938.47028 5725.86
955.47681 19565.02
956.47711 12587.47
1050.5553 4800.64
1068.56531 5245.4
1069.57263 4027.33
1579.99365 3774.28
1902.60754 3720.56
END IONS
BEGIN IONS
TITLE=XL-MS_JK-4_TR02.30712.30712.3 (intensity=2221728424.3665)
PEPMASS=619.008401485092
CHARGE=3+
SCANS=30712
RTINSECONDS=5124.216
142.03183 4993.93
154.09706 2864.75
155.08157 5595.22
158.09201 4030.66
159.0923 5191.13
160.04237 14827.05
175.11887 34148.18
183.07619 4996.12
183.11287 14503.8
185.16422 26771.72
200.12344 2135.68
200.13849 21936.32
206.61942 2180.72
210.12305 3222.45
211.10744 12057.67
212.10753 2373.95
213.15999 13586.55
214.15479 2987.46
228.13434 51360.23
236.1376 4440.64
242.15018 5000.11
245.14186 4980.6
256.1301 3299.23
259.10284 4733.23
271.17551 5467.89
275.66745 2688.56
285.15591 4451.71
288.20187 7004.25
313.22867 3425.16
327.20377 3549.92
335.68539 55609.46
336.18646 23546.57
338.1817 13286.25
339.16528 53979.7
340.16879 4728.83
341.2178 18661.45
344.19421 4226.69
344.69165 5583.84
349.19617 2808.24
356.19284 36535.69
366.13837 4121.09
370.13614 15348.71
375.23328 12151.89
381.7731 3114.36
384.21735 3555.88
388.146 6614.08
392.71655 3100.28
394.22226 4896.97
412.21817 5789.55
424.25601 12088.71
432.2569 33388.99
441.28717 3457.85
449.7345 12400.07
451.26758 15507.13
452.24814 39998.06
453.24536 12585.06
455.22461 4422.27
469.28027 41240.55
470.27768 14931.25
472.2532 13526.23
478.24338 5761.4
478.74786 3695.51
483.22018 6120.33
484.22284 3443.45
487.21655 4094.35
489.27771 188995.97
490.28024 42374.2
501.23175 5302.33
511.31958 3783.28
523.32361 4354.3
540.34796 5184.69
543.28705 6260.86
550.33167 12557.01
551.32007 32727.33
552.32556 5281.02
560.315 215944.66
561.31793 57975.57
562.31897 5662.7
568.34454 39114.27
569.34558 12219.44
582.29016 4855.1
599.31702 4303.64
600.29865 12879.22
617.36469 4033.12
670.35944 25511.03
671.34692 69526.6
672.34991 19093.29
679.37732 6716.64
680.36377 5951.47
681.36713 4292.09
688.37329 306334.88
689.3764 89994.88
690.37811 23620.96
697.3797 21910.4
698.3999 4332.94
710.34186 3346.21
728.35773 5333.85
734.98999 3503.66
752.40741 6506.99
766.41302 5510.26
767.40222 4384.48
770.41602 5232.33
781.37347 3569.96
784.41034 10827.07
787.44128 151413
788.44647 55034.23
803.44592 14034.76
803.95013 16585.96
824.42688 3642.54
827.43243 5127.76
838.40637 3892.97
841.43103 6089.24
856.41541 4647.86
898.46265 4573.31
900.52789 4723.85
937.47058 33360.45
938.46027 27329.15
939.47217 14926.98
940.50531 11472.01
955.48346 88630.25
956.48596 42959.7
957.50165 14036.54
1050.56738 24095
1051.55103 10487.02
1052.55225 5605.47
1068.56506 35348.78
1069.56543 18536.92
1070.58264 6392.57
1071.58997 15708.39
1158.61694 11645.51
1380.03772 3955.54
1393.74133 5113.42
END IONS
BEGIN IONS
TITLE=XL-MS_JK-4_TR02.30959.30959.3 (intensity=2221728424.3665)
PEPMASS=619.008401485092
CHARGE=3+
SCANS=30959
RTINSECONDS=5124.216
154.09752 2205200.75
155.08151 3417483.5
158.09178 3048972.5
162.08791 2236405
175.11884 17474390
181.06244 2570116
183.0768 3243285.5
183.11253 5324911.5
185.16469 2032075.25
192.96324 2591223
200.10312 3996527.5
200.13956 11323032
210.12268 2403229.5
211.10744 5326804
213.15952 2335190.5
214.15474 3044120
228.13409 26357732
242.14929 2589083.5
245.14246 2402862.5
260.91754 2648711.75
271.17633 3412691.5
288.20374 3938775.75
335.68484 29379686
336.18365 11217999
338.18311 11359894
339.16626 34805472
341.21805 5100649.5
356.19226 20351020
370.13336 3747611
375.2341 3560877.25
383.70898 3664681.75
408.34625 3192008.25
412.21844 4599528
414.2431 2786271.5
424.2515 2866240.75
432.25616 17673928
451.26654 11053710
452.25101 32910158
453.25204 5792182
469.27701 17871510
470.27026 5681359.5
472.25208 4522815.5
478.24698 4636326
478.74792 2999068.25
483.21713 5298814
489.27792 109509456
490.28146 24454444
501.23193 4581366.5
513.44397 2879006.75
543.29181 4026454
550.33691 5387552
551.32178 15431772
560.31531 130412672
561.31696 32606720
562.32477 3506222
568.34686 16694737
569.34747 11026366
597.26526 2954231
600.30042 4573457.5
670.35828 13456244
671.34973 41435604
672.35095 6329379
679.3786 4349016
688.37372 156345216
689.37909 43272436
697.38605 13682860
728.35699 3700013.5
752.40558 5305405
766.41638 3160803.75
784.42279 4278392
787.4436 84746488
788.4422 27218352
796.42523 4155998.25
900.52167 5195049
937.47351 25210504
938.46918 13928754
939.48492 3999575
955.48456 48924332
956.48956 23722388
1024.72046 3898012.5
1041.58191 3983297.75
1050.57446 9713081
1051.53284 4225028
1052.5498 4306110
1068.56885 14258313
1069.57104 4968051.5
1158.60925 10382706
1159.65808 4262299.5
END IONS
BEGIN IONS
TITLE=XL-MS_JK-4_TR02.31202.31202.3 (intensity=2221728424.3665)
PEPMASS=619.008401485092
CHARGE=3+
SCANS=31202
RTINSECONDS=5124.216
143.11761 99415.38
154.09671 111984.14
155.08139 171583.98
157.83606 90111.63
158.09242 104017.55
175.1187 1085520.63
175.13141 91513.29
183.07652 149225.95
183.11299 525035.19
185.16516 283520.13
200.10191 234185.94
200.13887 738742.88
210.12328 175939.28
211.10754 296528.75
212.39096 95635.98
213.15794 154636.17
228.13481 1878067.25
242.14787 161953.61
245.14134 148336.53
245.47922 120651.94
259.10321 281160.44
271.17737 209543.84
288.20273 191012.41
299.17148 134476.84
335.68527 1803956.38
336.18219 282738.97
338.18118 281656.31
339.16562 1603081
341.21729 713359.19
344.69077 242178.97
356.19266 1120844.88
357.19403 173506.45
370.13531 209669.58
372.1857 179158.3
374.69223 130442.8
375.23578 227892.5
384.14957 198481
385.21808 165018.31
388.14734 178686.16
424.25879 141848.58
432.25732 993586.88
440.2858 240536.66
449.73477 291582.19
451.26529 286611.66
452.24954 1417208.25
453.25027 163223.03
469.2793 1721527.63
470.27222 251140.5
471.25696 234806.03
472.25458 572238.81
483.22192 316848.75
487.21722 183125.83
489.2774 6697401.5
490.2814 1433397.75
501.23438 178381.77
534.789 202278.23
541.34833 169079.25
544.28857 173925.17
550.33026 233315.84
551.32208 1085880
552.3288 276873.22
560.31476 8060158
561.31659 2076202.38
568.34161 1312753.63
569.34076 585698.19
600.30103 231286.2
670.35986 871650.5
671.3479 2218699.5
672.34833 811155.25
679.37268 259695.39
680.362 256526.69
685.35101 193593.7
688.37274 10536706
689.37726 2593198.25
690.37988 542807.31
697.38507 832126
698.3891 238875.73
710.34332 238011.44
728.35614 279931.03
752.40417 301689.28
770.41486 269097.47
784.41687 532421.25
785.42499 167913.53
787.4408 4795479
788.44147 2003880.5
789.44098 556727.06
823.43121 296920.28
825.41797 222242.64
828.45575 165989.92
841.43823 304793.41
856.4082 237098.14
880.45331 185618.84
898.46045 185968.5
920.44757 187316.53
927.49402 190902.02
937.46777 1267078
938.47296 1062704.88
939.46771 187535.78
955.48236 3711693
956.48853 1322018
957.51288 604940.06
958.53528 181566.16
969.47333 178526.27
1014.57355 190677.83
1015.55823 190787.08
1050.56104 521823.22
1051.5498 256186.13
1068.56726 940234
1069.56763 619169.06
1158.61572 223295.36
1811.30579 196416.95
1893.02393 179108.23
END IONS
BEGIN IONS
TITLE=XL-MS_JK-4_TR02.31432.31432.3 (intensity=2221728424.3665)
PEPMASS=619.008401485092
CHARGE=3+
SCANS=31432
RTINSECONDS=5124.216
143.11798 20028.3
155.08139 34120.4
158.09247 29370.33
163.70311 14616.2
175.11914 220270.91
182.12843 25816.77
183.07645 40409.79
183.11293 120946.6
185.16505 41215.79
200.1024 25203.3
200.13861 167881.63
201.12347 21188.42
202.08211 30943.11
210.12285 27436.16
211.10762 99446.88
213.16029 32916.97
214.15309 20640.91
216.16029 18883.65
228.13393 436602.34
229.13773 20978.24
236.13565 30850.73
240.94936 18114.78
242.14983 23415.95
245.1434 24005.2
256.09293 23891.21
257.16211 18871.45
259.10214 35178.09
270.67902 24862.04
271.17749 22967.04
288.20245 52446.82
296.19785 22569.69
297.12109 21892.23
299.17114 23868.72
313.11203 23328.05
324.19196 26965.57
327.1691 27492.29
335.68405 433833.56
336.18372 161005.67
338.1825 97547.45
339.16519 469726.47
340.16614 79616.16
341.21823 109828.56
344.19235 33145.08
344.69037 45126.01
354.17746 25713.64
356.19135 280512.69
357.1933 26323.61
366.1412 38402.58
370.13629 134578.02
372.18643 53524.54
375.23593 87134.42
383.70584 25434.36
384.15247 50088.91
388.14539 52292.2
403.21445 35529.85
412.21808 111312.22
421.22525 35481.75
424.25198 41478.64
432.25662 231116.88
433.19272 26130.22
433.2558 35861.43
440.28766 38097.08
449.73608 134309.41
450.23663 45895.11
451.26501 145765.72
452.24893 362758.22
453.25357 95765.71
455.22043 33820.33
469.27612 327743.94
469.58963 26568.98
470.27277 52545.03
471.25906 49382.19
472.25684 33369.07
473.24121 26922.8
478.24304 80933.22
483.22061 48148.96
487.21606 27879.23
488.04324 24791.91
489.27692 1616804.75
490.28061 364312.06
501.23254 91747.43
540.34625 42085.85
550.33514 94275.05
551.31836 323347.56
552.32074 51732.95
560.31421 2014057.5
561.31793 445922.78
562.31647 33606.39
568.34302 358320.91
569.34558 102684.75
570.97699 26360.35
599.31805 34215.34
600.30231 107712.51
670.35864 224806.91
671.34729 568571.69
672.35126 182135.84
679.37494 45733.82
680.3656 115614.82
681.36267 50483.16
688.37244 2729602.25
689.37518 788364.5
690.37628 135072.72
697.37952 170981.83
698.38898 54053.72
699.38629 30038.46
710.34509 29698.35
728.3576 99177.22
752.40381 54031.2
766.41144 37293.18
770.42078 55479.2
771.42279 27946.72
784.42395 87771.84
787.43988 1394983.5
788.4425 423180.13
789.4472 112401.61
805.42737 45301.04
823.43341 49584.48
841.44495 102537.43
898.46088 111917.63
900.52643 41792.13
910.46295 32325.12
927.47626 42489.14
937.47675 351224.91
938.47021 272062.69
939.46948 102869.61
955.48322 909950.5
956.48798 327947
957.5116 140399.89
1014.57605 38947.4
1015.58887 32439.01
1033.53711 32860.02
1050.56201 207578.8
1051.55286 88907.63
1068.57532 337454.97
1069.57397 141351.88
1070.56836 39352.08
1071.59509 47981.11
1158.62854 103829.95
1287.64685 33694.35
END IONS
BEGIN IONS
TITLE=XL-MS_JK-4_TR01.8874.8874.1 (intensity=1157633000.1407)
PEPMASS=1113.50438469156
CHARGE=1+
SCANS=8874
RTINSECONDS=2009.195
153.68044 2349.22
161.73676 2158.44
207.38124 3143.91
262.77158 2707.96
314.64218 3497.07
323.23987 3011.28
345.59033 3138.73
467.23065 4890.96
506.59726 4021.73
583.9386 4265.21
794.3858 4346.49
799.3573 4363.54
816.35724 24507.26
840.24414 4697.15
941.39343 21287
959.4054 87750.02
960.40979 15739.57
1047.81604 4644.19
1055.46985 15000.7
1093.52454 82175.97
1094.5238 40077.07
1097.5011 99610
1098.49817 45724.42
1114.51453 48467.68
1115.50842 281645.41
1116.51392 61722.05
1119.47131 15948.78
1135.48535 14472.89
1136.48499 17812.35
1137.48535 37933.77
1138.48816 6388.53
1818.51453 4830.57
END IONS
BEGIN IONS
TITLE=XL-MS_JK-4_TR01.9093.9093.1 (intensity=1157633000.1407)
PEPMASS=1113.50438469156
CHARGE=1+
SCANS=9093
RTINSECONDS=2009.195
143.86165 71996.91
144.66582 63490.36
147.11304 147219.56
183.03514 92777.97
216.0961 102211.2
246.18248 125167.77
274.10461 111717.2
299.1355 166596.89
333.21225 1185092.75
350.13394 171059.47
373.16946 137493.05
414.1633 255773.63
432.17322 509504.56
448.23865 1509586.63
458.18396 132967.5
518.22089 124856.91
519.27899 1473920.25
536.23779 131647.38
550.20746 141047.94
566.20459 170293.7
577.22748 542907.44
583.23975 149973.14
595.23383 544698.56
630.25134 186895.08
638.26782 183398.78
648.25879 552963.44
664.33228 134646.34
666.27313 206985.31
682.33929 2379223.25
683.34448 248484.13
746.28784 198394.53
763.29163 211585.05
781.30078 735904.31
797.36841 510663.38
832.30347 407696.16
850.31976 427794.91
868.33411 951121.63
898.41089 220090.47
913.36676 162833.25
931.38354 428498.91
939.39911 140970.27
949.38947 696796.63
967.40021 549575.13
1069.46643 390632.41
1077.47693 152720.73
1095.49695 1733974.63
1096.48376 466154.53
1113.50525 34685268
1114.50806 10560250
1114.75977 208715.67
1115.51111 669334.13
1734.14563 190848.64
1933.01074 162720.84
END IONS
BEGIN IONS
TITLE=XL-MS_JK-4_TR02.8826.8826.1 (intensity=1192914945.839)
PEPMASS=1113.50438469156
CHARGE=1+
SCANS=8826
RTINSECONDS=2009.195
147.5618 2044.34
186.03532 2850.56
311.7438 3050.34
412.5311 4029.58
445.73621 3431.1
536.66626 4262.74
538.82153 3774.33
816.3631 14293.87
822.75421 5257.28
856.39648 4198.67
941.39624 7322.94
959.40759 49747.39
985.34302 3907.62
1037.45984 4062.51
1055.47217 8238.46
1093.52576 21024.02
1097.49463 61410.64
1098.48987 21759.71
1115.51111 140249.13
1116.50391 27554.91
1119.49463 5013.1
1521.52112 4680.79
END IONS
BEGIN IONS
TITLE=XL-MS_JK-4_TR02.9094.9094.1 (intensity=1192914945.839)
PEPMASS=1113.50438469156
CHARGE=1+
SCANS=9094
RTINSECONDS=2009.195
147.11229 75475.38
171.2281 39304.45
180.57674 32754.48
246.18111 45983.67
251.10196 54408.59
266.06226 35468.07
299.13434 48410.99
317.146 64065.16
333.21249 591487.44
350.13504 81070.2
363.92001 46205.82
396.15024 111502.63
414.16315 210590.42
432.17429 96201.34
448.24008 730436.13
465.16019 65455.69
519.27661 617411.94
520.28278 79016.59
547.19678 55921.23
549.22913 53657.12
565.22632 77088.12
567.24054 58742.11
577.22516 236614.2
595.23749 216746.89
630.2514 78204.9
648.26166 222843.78
666.27386 187558.38
682.34454 1158887.13
683.33582 99541.02
763.29083 206564.27
781.29694 362153.78
797.3645 298247.28
832.3139 214892.5
850.32062 296232.16
868.33136 289332.75
898.42041 108879.34
931.37976 103305.89
932.37256 77570.86
949.39996 371976.66
967.39813 252777.47
999.47333 101529.99
1069.49072 63558.7
1095.49292 816739.44
1096.50684 214509.08
1113.50549 14758770
1114.50769 4962268.5
1115.50708 321173.53
1728.17468 91310.36
END IONS
BEGIN IONS
TITLE=XL-MS_JK-4_TR01.24141.24141.2 (intensity=690141748.0781)
PEPMASS=578.32927859928
CHARGE=2+
SCANS=24141
RTINSECONDS=4261.975
143.11717 1663.48
146.9194 1564.41
158.09212 3629.77
159.09135 5650.85
173.12796 2294.9
175.11868 17737.1
188.74763 2235.04
195.28226 1891.72
213.78882 2063.98
217.97073 1986.54
251.11305 4595.21
259.1391 11759.8
268.1398 19323.3
273.03424 5637.26
299.06161 3562.28
322.05753 12630.64
323.05881 3197.87
355.06964 10088.18
356.06848 10953.46
357.07095 2666.72
369.18646 2592.43
380.15506 12603.26
381.15884 2288.83
397.18393 2865.09
442.81342 2556.51
446.13666 20860.68
465.24304 3117.28
476.2836 9137.36
511.05566 3014.86
547.31964 32557.5
548.32019 5244.04
556.8136 3163.91
557.31592 2622.62
562.0379 2930.92
569.31848 5669.53
569.82166 3505.84
578.3269 503441
578.82794 361336.59
579.33093 45377.79
584.70337 3616.52
592.31531 3069.97
646.3869 15116.76
647.39459 3128.51
759.479 4939.59
760.4707 3228.96
767.40717 13884.21
852.49353 4603.04
880.48364 5095.04
888.50983 18135.26
889.52045 9837.36
924.85791 3216.68
981.54211 8843.51
982.52875 3792.23
1010.23944 3231.57
END IONS
BEGIN IONS
TITLE=XL-MS_JK-4_TR01.24357.24357.2 (intensity=690141748.0781)
PEPMASS=578.32927859928
CHARGE=2+
SCANS=24357
RTINSECONDS=4261.975
140.1059 2508.05
144.07651 3543.53
144.64236 3133.07
158.09215 19804.12
175.11911 91811.72
176.12332 4286.75
209.08965 3351.19
215.13771 4136.21
226.11858 5481.63
240.14549 24916.41
251.11423 15324.15
259.13983 53775.97
268.14056 82447.95
269.14453 5101.33
273.03293 19879.87
276.16727 9757
278.01776 4898.86
286.15253 4251.89
340.68918 5104.46
352.15753 5376.35
355.065 5278.13
356.0704 8094.91
369.1875 20354.45
371.09604 5580.4
372.22458 6362.35
375.20157 5040.9
380.15659 73020.77
381.15683 6348.7
389.24997 6020.34
397.18127 9186.5
446.13992 30462.55
447.13821 6594.39
465.24673 17419.93
474.99634 5085.97
476.2818 41676.2
477.28482 9074.6
493.23868 31384.49
510.26617 8453.35
530.29749 6723.28
547.31903 135637.77
548.32159 24583.23
556.31567 48667.73
556.81445 26257.15
557.31805 15691.55
557.81952 6086.98
561.30182 6707.01
569.32104 38932
569.82074 44013.81
578.32745 2496196.75
578.82892 1857874.5
579.33008 299158.38
592.31268 15930.51
609.33575 18570.5
610.33771 5707.37
646.38934 80476.6
647.39081 27066.77
680.37531 31270.27
749.39343 26470.12
750.39447 7192.93
759.46851 52419.06
760.47083 7913.99
767.40491 55163.05
768.40656 20812.54
852.49487 36068.5
853.49908 24145.08
870.50653 17878.21
880.4906 44952.99
881.48627 18344.52
888.51758 89221.52
889.52155 41388.89
937.52014 17356.9
953.5451 24987.61
954.54199 5799.96
963.5257 9392.84
964.54022 5689.83
981.53851 38314.83
982.5423 23756.81
999.54492 10145.6
1000.55255 7142.19
END IONS
BEGIN IONS
TITLE=XL-MS_JK-4_TR01.24563.24563.2 (intensity=690141748.0781)
PEPMASS=578.32927859928
CHARGE=2+
SCANS=24563
RTINSECONDS=4261.975
143.44522 104545.55
150.30113 112753.7
158.0921 281944.66
164.4505 127380.45
166.47342 158142.78
175.11916 1800155.13
240.14392 285744.09
251.11247 211002.88
259.14001 998169.5
268.13962 1445763.25
276.16745 163027.89
380.15753 1553902
381.15884 233365.55
389.24918 192559.89
397.18015 200768.91
465.24539 299029.09
476.28271 986191.88
480.58051 189929.98
493.23904 818898.56
547.31982 2560559.5
548.32404 420974.91
556.31177 691250.63
556.8266 301653.94
569.32452 953679.5
569.8277 351017.66
578.32684 51566972
578.82813 33122906
579.32935 6140454
579.40167 190565.13
592.3092 247451.63
609.33594 341029.59
646.38947 1559437.5
647.39301 400033.78
680.367 726013.5
749.39502 646198.13
759.47302 871844.13
767.40234 1137043.13
768.40424 231233.34
852.49841 345163.94
880.48267 1222200.88
881.49585 328958.25
888.513 1732161.5
889.51953 1128271.88
937.52203 643520.13
953.5437 397503.06
963.52728 215541.11
981.53339 803915.38
982.52008 268928.09
999.54675 339032.91
1104.16724 243361.05
1110.63147 265539.47
END IONS
BEGIN IONS
TITLE=XL-MS_JK-4_TR02.24202.24202.2 (intensity=634168919.8303)
PEPMASS=578.32927859928
CHARGE=2+
SCANS=24202
RTINSECONDS=4261.975
158.09225 2187.76
161.27072 1704
163.02554 1605.74
166.19102 1876.46
167.05556 3692.49
175.11855 21233.32
234.32057 2071.06
239.09499 2860.69
259.13959 11444.87
268.14001 18611.97
285.01028 3732.52
286.00763 2780.69
299.06302 2818.84
302.60623 1899.75
322.05743 44860.16
323.06052 16684.68
344.97717 2340.71
355.07031 11389.54
356.06827 10668.93
380.15472 11691.86
397.18417 3360.11
418.99512 3585.63
453.62323 2351.87
465.24738 3056.47
476.28342 5625.76
493.23972 5424.47
498.27246 2659.23
529.98694 2707.5
547.31885 29344.8
548.32001 3773.82
556.31702 5423.75
563.32709 3202.6
569.82715 2829.84
578.32715 453510.38
578.82867 356214.13
579.3299 55995.45
592.30646 2828.65
644.021 2856.73
646.38947 13210.23
647.38739 3572.66
749.39447 5294.05
759.47528 10571.56
767.39978 5433.12
852.4856 5674.57
880.49445 3707.4
888.52032 23738.57
889.52026 5739.24
981.53455 5737.48
982.25543 3935.77
1026.83765 3112.32
END IONS
BEGIN IONS
TITLE=XL-MS_JK-4_TR02.24425.24425.2 (intensity=634168919.8303)
PEPMASS=578.32927859928
CHARGE=2+
SCANS=24425
RTINSECONDS=4261.975
144.07706 26519.48
158.09274 51004.66
173.49588 21368.93
175.11879 441143.44
181.41504 22335.44
208.67439 23458.75
226.11928 28951.89
235.6138 29870.92
240.14442 62662.9
243.13293 32127.64
251.11346 105155.86
259.13831 217644.7
268.13919 361995.34
276.16568 59938.16
317.45346 28665.74
352.1629 40305.27
369.18552 52624.07
380.15646 348345.69
381.16031 27567.8
389.25275 26404.24
397.18207 111880.83
398.18188 26256.79
439.92258 32483.87
465.24368 133560.94
476.28305 192126.8
493.23743 196999.89
510.27036 65435.6
547.31824 667436.13
548.32275 227753.25
556.31409 173967.08
556.81799 52423.87
557.31244 49203.39
569.32129 161900.06
569.82324 186462.19
578.32697 11902293
578.82825 8781206
579.32947 1786897.5
592.30542 52196.9
609.33685 148829.91
646.38464 408094.66
647.39014 43147.37
652.37958 36637.72
680.36725 119388.13
681.38306 42275.9
739.41803 47043.59
749.39557 150836.22
750.39789 37921.92
759.47198 289486.41
760.46881 66552.31
767.40466 317602.91
768.40955 113308.4
852.49615 205577.09
853.49072 39674.66
870.51782 41103.54
880.48376 186177.34
881.48492 112702.9
888.50629 392068.31
889.51196 209709.81
919.0481 39570.54
937.51166 61020.11
938.53406 57221.45
953.53387 132301.56
963.51758 40412.56
981.53223 165196.88
982.54199 109061.59
999.53754 115568.76
END IONS
BEGIN IONS
TITLE=XL-MS_JK-4_TR02.24643.24643.2 (intensity=634168919.8303)
PEPMASS=578.32927859928
CHARGE=2+
SCANS=24643
RTINSECONDS=4261.975
141.27191 37933.98
145.87448 34928.91
158.09248 63402.17
175.11884 538079.56
194.213 39873.04
226.11845 52435.25
240.14348 57150.32
251.11237 59743.62
259.13986 333633.75
268.13925 516245.69
308.0925 52603.74
346.978 49220.16
369.18964 62684.17
380.15582 501910.97
389.25223 80619.94
397.18219 103518.08
465.24301 101813.2
476.28128 272376.97
493.24228 118756.8
547.31671 792977.5
548.31946 260015.88
556.31726 232194.97
556.81836 111520.57
569.32318 294625.53
569.82355 89125.63
578.3266 17642490
578.82806 10733601
579.32776 1911822.75
592.30426 118666.45
609.33221 232084.89
610.33551 62116.33
646.38928 618518.75
647.39142 94632.95
680.3739 242140.59
681.36823 70364.02
749.39215 78685.04
759.47302 336475.38
760.47363 99370.62
767.40668 422181.91
768.39996 91745.08
852.48315 116545.83
880.48279 375422.47
881.48846 119575.01
888.51697 684280.63
889.5155 198844.17
937.5144 97365.33
981.53088 222629.59
982.53711 74762.17
END IONS
BEGIN IONS
TITLE=XL-MS_JK-4_TR01.31765.31765.4 (intensity=1327416500.6771)
PEPMASS=742.112866913949
CHARGE=4+
SCANS=31765
RTINSECONDS=5272.779
149.04472 2514.26
159.09157 6165.17
167.05525 12969.62
173.1281 2199.8
202.08234 3419.94
225.04208 3045.69
239.09505 6026.78
242.14978 5474.93
242.18681 3375.49
246.08768 2996.96
249.15932 3498.12
270.12228 3142.93
282.04865 2801.34
299.02979 3076.94
299.06158 54558.21
300.06113 20850.71
301.05725 3718.37
307.14285 23191.23
315.16696 2731.08
316.14944 4597.47
341.01923 2557.57
342.12814 2745.99
351.15668 2868.25
355.07245 3543.67
359.02798 27616.99
360.02719 12280.84
401.18665 3068.57
415.03729 6802.56
416.03256 3085.66
429.09232 4755.34
453.71603 3277.27
470.20621 18073.91
510.7673 3969.57
514.21954 4160.79
559.60345 3214.83
633.2688 29520.03
634.27112 11123.39
644.29999 11759.15
688.3623 3434.96
700.81482 4508.76
701.32886 3478.34
726.33972 3829.37
732.33575 11090.17
743.36755 25458.1
744.36475 5302.82
844.39752 5771
844.90088 11203.28
889.4101 5815.43
904.42578 6569.53
906.43066 17670.16
907.43878 5734.65
909.92084 10789.16
910.4198 12617.96
965.44208 4227.57
965.93665 5840.99
974.44849 5913.27
1019.49969 6602.82
1245.5498 34123.25
1246.54993 27957.36
1247.54663 12755.12
END IONS
BEGIN IONS
TITLE=XL-MS_JK-4_TR01.32003.32003.4 (intensity=1327416500.6771)
PEPMASS=742.112866913949
CHARGE=4+
SCANS=32003
RTINSECONDS=5272.779
140.36246 1816.59
149.04457 2380.28
159.09145 4256.49
167.05539 11629.43
219.06013 5657.03
219.3237 2100.52
225.04283 4095.98
239.0939 4129.47
240.09462 3134.75
242.09297 2956.15
249.15875 2799.02
277.15338 2441.53
281.04947 2947.42
297.15759 2356.47
299.06116 47643.4
300.06238 26458.04
301.06046 6653.16
307.1423 5564.73
315.16525 3011.85
318.65741 3160.77
318.88461 2800.46
333.12125 3045.24
344.97614 4388.54
355.06635 3819.38
359.02704 19690.29
360.02802 14095.02
361.02585 6643.78
369.42401 2531.97
415.03799 5914.71
416.03491 11298.66
417.0303 5375.06
429.09164 3035.46
470.20447 6558.69
569.20782 4072.01
606.32471 3962.22
623.27515 4328.77
633.27289 11547.71
644.302 5444.31
701.30603 3326.07
725.35315 4862.2
726.33905 3373.93
732.33142 3536.36
743.36041 20058.91
813.62769 3881.8
845.4118 4842.43
904.42377 6685.64
905.42548 3595.83
906.42413 6517.75
907.409 4599.16
909.91766 4424.64
965.45221 4680.09
1019.49164 4979.02
1020.5083 4222.97
1245.54016 24844.51
1246.53955 13865.6
1247.54883 5914.07
1705.07898 4393.23
END IONS
BEGIN IONS
TITLE=XL-MS_JK-4_TR01.32250.32250.4 (intensity=1327416500.6771)
PEPMASS=742.112866913949
CHARGE=4+
SCANS=32250
RTINSECONDS=5272.779
142.47302 160271.44
143.04579 142575.53
143.11818 250741.02
147.11296 1226795.88
147.93991 159060.33
162.30208 168685.63
167.08121 341628.09
171.11249 202932.08
173.09172 283514.72
173.12917 395872.81
174.08824 247894.05
181.09657 846421.13
184.10867 443009.94
185.05606 573896.75
198.08673 230193.64
199.10777 386215.19
200.13971 388878.38
201.06964 186037.84
202.08243 1780637
204.32445 194232.38
205.00435 171877.39
222.5437 169987.8
226.15872 185970.27
227.10252 1100429
230.07779 2982017
232.11096 428751.88
235.14398 1015003
242.15019 4800577
242.18715 1606753.88
243.15265 509418.13
246.09186 1800347.75
249.15971 4252555.5
250.16409 446267.66
260.10779 612076.38
263.13943 981931
269.16135 298205.5
270.11285 207662.05
277.07175 223336.3
277.15482 2261507
287.17215 363223.91
288.12473 224658.8
289.13309 1594140.75
290.11713 571334.19
294.18039 227435.5
296.10455 306146.25
297.15536 2170796.75
298.13907 242140.8
299.14026 452067.44
299.65045 414829.09
301.11496 1589142.38
307.14374 11365378
308.14716 1904190.13
308.6571 436842.38
311.20609 293950.38
313.64835 1106120.38
314.1481 242262.97
315.11334 1752734
315.16711 3647078.25
316.16837 362752.03
317.13934 391694.13
322.16351 293459.63
322.65341 510762.56
323.15497 387488.88
324.09927 1746529.63
327.13382 347551
333.12289 2646377.5
334.1225 332622.56
334.17603 247978.39
342.13058 2682688.25
343.13098 278686.84
349.18512 558265.13
349.6821 410665.44
350.17834 339828.34
358.19186 2302143
358.23035 250197.8
358.69492 867627.88
363.18152 286306.78
366.67383 510534.44
372.18936 1583686.13
372.68958 472690.19
374.14926 372438.5
379.19855 264734.75
382.18094 263534.41
384.18335 232187
394.17593 273989.03
398.24478 281233.03
400.19916 338152.97
401.18744 408417.72
405.2139 2132597.75
406.21457 334228.34
407.21829 227283.5
412.18631 525159.31
416.16345 307736.06
418.21402 532419.94
425.16672 1215743.88
425.25229 422781.94
426.14673 1949872
428.19763 1332472.38
429.21054 592660.63
430.20618 255405.89
439.71649 284994.22
443.17538 1420319.88
443.26202 1451362
444.15887 1528938.13
444.70865 312996.06
445.15924 267877.25
446.20789 605430.69
453.72144 2266644.25
454.22168 1215374.88
461.18237 309689.53
470.20755 9462514
471.20993 2694209.75
478.23138 1049908.38
487.16629 1006539.5
496.20743 472989.94
502.26157 248939.22
510.26355 394100.19
510.76456 970075.31
511.24017 426674.72
514.21576 1843911.38
514.30121 1010011.19
515.22333 511494.28
525.2453 985971.13
526.23364 286263.56
528.27795 330288.28
539.23065 1412328.63
543.25195 2271593.75
544.25739 531153.13
553.26886 312802.88
556.25433 564171.63
557.24213 919217.19
571.27484 523535.25
574.28259 1556567
585.28192 355275.81
588.31647 402844.03
589.30487 288673.84
591.32098 312400.78
592.27411 478154.72
595.28003 325017.09
599.28302 317810.41
599.78131 464272.03
606.32397 2105242.25
607.32697 530068.94
609.26563 318904.75
613.28986 1958318.75
614.2868 565654.44
614.77344 337176.16
615.27008 472575.91
623.27606 1731529.88
623.77661 1642176.88
624.2865 1430074.13
626.29016 2650802.5
627.28064 1533605.38
628.2713 364922.31
633.27069 16172214
634.27374 5922727.5
635.271 1571984.5
637.96185 425561.59
640.31403 290102.25
642.31055 1525826.63
643.31116 425807.84
643.63409 1382920.88
643.96906 1368542.5
644.3009 10461582
645.30432 3136941
646.30536 351984.31
659.35138 346943.88
660.34906 494884.97
670.33441 314337.59
674.04718 371919.31
677.36517 949052.06
679.33093 406029.59
682.31268 302298.84
684.35345 455305.75
685.35034 473681.97
687.33044 2481257.75
687.82489 1808344.63
688.32697 1233565.63
689.31403 278324.97
692.3075 484755.5
698.33887 378409.13
699.34052 359045.94
702.37103 449716.75
706.3241 350165.94
707.33752 390261.63
708.33521 1539770
709.32813 504145.94
715.37 963694.88
719.39935 529664.19
725.35803 4077130.25
726.34991 4494229.5
727.34851 1592646.5
732.34125 8488109
733.34546 2934497
734.34521 588308.88
739.36414 366513.19
741.3772 1457628.13
742.37024 1179351.75
743.36835 15849477
743.86395 517275.97
744.37256 6383568
745.37048 1583384.38
748.35388 479967.81
758.32855 364951.88
776.3479 1415928
777.3501 504113.31
778.37396 350253.78
784.38739 344282.72
787.37958 1880926.75
787.88953 2244852.5
788.38348 589158.94
790.44287 340117.84
803.3764 2985360.5
804.37836 1417492.88
805.38739 346539.41
807.37091 555648.13
827.39246 376565.91
835.39294 343963.78
835.89569 1021704.88
836.39893 1546869.5
836.90326 483846.34
837.42023 316203.84
844.40393 4775582
844.90741 5640450
845.40924 3611598
845.90637 976429.63
861.40918 508018.5
862.41327 345617.09
871.40076 1120979.63
872.39734 463794.63
878.43323 1002981.69
886.4176 406335.5
888.42328 3517426.75
889.41187 4009218.75
890.40985 1212917.88
900.90613 679063.19
901.41956 1405804.38
901.9118 560707.5
902.42139 1050777
904.42889 3508497
905.43243 2263792.5
906.43268 13662009
907.43188 6702758
908.44067 1741110.75
909.92834 6684811
910.42603 7436522
910.92926 5371381
911.42474 2678402.5
911.92596 419833.81
915.42255 451558.47
920.44812 371483.53
939.41974 1322280.5
956.45245 1193941.5
956.93854 1607875.88
957.45001 1414354
957.93103 478150.31
964.9455 558765.81
965.44525 5098322.5
965.94659 4894303.5
966.44928 3532688.25
966.94019 1013546.13
973.95453 3958852.25
974.45673 4284909
974.95587 3377563
975.45758 1409539
1001.51025 1176885.88
1002.50287 581517.81
1013.48511 345687.41
1013.98523 522436.16
1017.49994 369146.88
1019.49609 4107069.25
1020.51129 1872034.88
1021.48212 967877.13
1030.49146 1689269.13
1030.99988 2293516.5
1031.49561 2298764.5
1032 1256813.13
1073.53357 457325.28
1087.50659 1000106.06
1103.55676 782445.44
1104.01465 1132705.5
1104.52649 918130.25
1112.03125 1698181
1112.52576 3735307
1113.03931 1976671
1113.52246 1613803.63
1130.55518 433870.84
1147.57434 1520419
1148.54883 1855490.13
1149.51758 503257.31
1227.54285 1383196.13
1228.54321 1251858.63
1229.55664 570357.88
1245.54761 22626934
1246.54944 16472045
1247.55139 8205158.5
1248.54773 1899856
1314.66406 408397.97
1373.64929 3583223.25
1374.64624 2568720.25
1375.64978 1176762.63
1477.69946 429655.75
1487.73096 500539.63
1573.76855 546715.38
1575.77161 443102.56
1592.76343 442812.47
2154.40234 368467.5
END IONS
BEGIN IONS
TITLE=XL-MS_JK-4_TR01.32493.32493.4 (intensity=1327416500.6771)
PEPMASS=742.112866913949
CHARGE=4+
SCANS=32493
RTINSECONDS=5272.779
143.11821 23042.05
147.11258 120171.63
167.08157 60039.56
172.37219 20228.4
173.12866 37096.43
174.64426 18329.01
181.0979 105242.98
183.14738 24695.5
184.10838 64548
185.05586 111420.77
198.08641 25578.11
202.082 48146.51
203.0665 54127
212.06647 42495.45
214.10062 25937.09
216.09727 32637.38
216.13428 29690.31
225.12315 67897.29
227.10268 50188.3
230.07748 296858.44
232.11169 47979.58
235.14426 71112.61
242.09526 20808.68
242.15012 564876.75
242.1857 386176.38
243.0808 22226.67
243.15128 28376.1
246.09187 32466.57
249.15994 558062.38
250.16367 52705.12
260.10556 27490.07
263.13962 63378.78
270.14365 26636.13
271.12299 34735.61
273.12241 22547.82
277.1546 252805.66
288.15625 27857.87
289.13187 67424.2
290.11548 106757.7
294.17981 30168.96
297.15619 64902.26
298.1391 267965.31
299.13986 69305.4
300.14059 43149.93
301.11337 116522
307.07437 31953.06
307.10971 56191.65
307.14337 1121354.5
307.17865 41736.91
308.14771 137913.92
315.16669 150868.66
316.09659 44542.61
316.15063 174134.66
317.63672 25839.74
318.1431 32564.13
322.65451 116814.44
324.1011 173568.73
327.13297 42377.32
329.21622 32455.45
334.1059 29018.11
342.13062 282680.25
349.18506 123821.98
349.67825 51778.01
357.12405 46659.04
358.18961 438162.75
358.69138 144696.78
363.1828 43762.7
372.18542 198689.53
372.68842 41061.89
394.17032 34475.98
401.18576 164831.41
405.21295 224397.83
406.21548 60669.63
412.18329 49852.23
419.19611 133121.63
425.16269 57019.4
427.1286 172387.61
429.17761 58403.11
439.71655 38572.77
443.17557 64650.67
443.26193 120962.95
444.24884 69642.05
444.72043 40448.29
445.13904 221903.61
445.20587 48538.82
446.20963 39834.16
447.1908 64049.7
448.19144 33411.86
453.71878 333373.75
454.22006 141501.94
454.71991 40083.2
460.21915 41270
470.207 965317.88
471.2081 229603.52
472.20419 36052.46
478.23151 46364.26
487.1651 110957.3
496.20578 43794.17
496.28635 32391.35
510.26416 179894.59
510.76758 49814.24
512.22003 44152.41
513.22699 38526.05
514.21521 185193.8
515.22241 37106.48
525.24268 51093.35
526.23114 45876.38
539.2403 30012.67
540.21613 129957.82
543.25354 176314.77
557.2403 31697.61
565.24835 34543.09
574.27905 44479.84
575.28754 271384.41
576.28363 120009.17
588.30975 62405.93
592.27032 127696.72
594.28613 38606.95
606.323 217130.11
609.26367 43092.63
613.28387 247052.27
614.28094 134436.94
615.27356 47834.08
616.30402 44998.03
623.27814 161213
623.7796 69976.15
624.27582 53901.05
626.28833 251294.58
627.28204 165736.25
633.26941 1278450
634.27417 509856.03
635.27094 121890.01
639.81006 53524.91
642.31183 65140.74
643.96198 191270.7
644.29962 958965.94
644.62872 233592.72
645.30341 328251.81
646.30981 64599.29
659.34839 49749.06
660.33234 48589.67
670.33295 44406.24
677.36102 123680.05
678.36414 57595.71
678.81598 70502.17
685.33875 123956.02
686.32721 60346.43
687.32147 392792.25
687.82452 204347.41
688.33002 163194.47
698.35211 56365.87
699.34265 63122.46
706.31708 52200.5
708.33081 183442.58
709.31299 66137.17
715.37372 143210.11
716.37769 53051.91
719.41516 50188.94
720.40558 50147.44
725.35736 444662.13
726.34753 454557.53
727.34937 142679.58
728.34442 32851.16
730.34503 35979.01
732.33826 486789.81
733.33856 252214.05
734.349 34852.32
741.37891 171996.61
742.39374 35827.74
743.36865 1656726.38
743.86713 50756.8
744.37097 791361.63
745.38574 56642.96
776.34656 225065.23
777.34851 59440.03
787.38037 361008.09
787.8858 380663
788.38519 185176.47
788.883 63423.26
789.35052 55672.99
802.35913 38810.57
803.37817 284851.81
804.38306 63363.04
805.39539 42952.92
807.3573 39245.64
819.40948 46063.07
827.88263 54286.99
836.38385 122028.38
844.39929 50239.5
844.89532 961362.25
845.39545 1157300.5
845.89764 721885.63
846.40399 235764.5
846.90698 44751.06
847.4649 39105.44
861.41864 50606.17
871.4024 112202.73
872.39252 118045.09
878.43274 125695.1
887.42395 48325.33
888.42395 314373.41
889.41083 593732.19
890.41547 243314.41
901.42059 131551.61
901.91199 118464.38
902.41437 118661.13
903.41064 40167.42
904.42603 460310.53
905.42725 225498.22
906.43109 1720056.63
907.43475 751777.88
908.44604 194680.47
910.41681 1147042.13
910.91608 1101725.25
911.41724 936323.44
911.92157 270063.38
912.41663 125644.75
916.41205 51655.41
918.4826 52174.28
939.4126 131075.88
957.44385 185822.67
965.45123 239480.23
965.93518 688908.81
966.43475 783513.88
966.93475 456900.56
967.43243 212333.48
974.45404 366376.56
974.94403 332673.94
975.44543 245915.27
975.95532 125409.82
984.49762 45414.59
991.50549 40888.16
1001.49738 46912.17
1002.49725 135668.52
1003.4953 51979.28
1013.46613 66110.41
1019.49115 444884.47
1020.4939 259601.83
1030.96814 92200.04
1031.49377 201700.72
1031.99194 178846.53
1056.52881 114574.17
1088.49219 131636.25
1099.44727 63037.97
1104.00549 57227.57
1104.52625 56084.63
1105.02332 58226.13
1112.52173 99249.63
1113.0199 208434.63
1113.51306 247497.14
1114.02942 44083.3
1130.54041 68455.53
1147.57996 133789.28
1148.51404 127877.29
1187.55359 63100.64
1188.56433 112136.59
1189.57104 64739.64
1199.53748 47973.3
1227.53577 140775.19
1228.51941 48895.93
1245.54614 2936484.25
1246.54822 2137467.75
1247.54517 1007721.31
1248.55725 311390.34
1373.62549 275759.03
1374.65674 169565.05
1375.61121 90718.51
1486.73804 45580.51
1513.68628 42181.11
1573.7627 58876.79
1574.74097 53098.11
1575.78174 39748.94
1689.79724 59061.53
2223.56177 44095.7
END IONS
BEGIN IONS
TITLE=XL-MS_JK-4_TR01.32739.32739.4 (intensity=1327416500.6771)
PEPMASS=742.112866913949
CHARGE=4+
SCANS=32739
RTINSECONDS=5272.779
147.11209 4513.64
149.04512 3816.67
157.76122 1974.84
167.05525 12420.72
167.08226 2741.28
173.12866 2381.88
181.09662 3679.86
184.10794 2670.3
202.08186 3525.48
202.30095 2462.55
212.01534 2179.19
212.06616 3153.42
225.0417 5639.67
227.10327 3285.05
230.07721 16674.43
232.99622 2797.79
239.09424 4734.68
242.14914 25306.52
242.18512 3422.64
243.15099 4350.67
243.74254 2298.73
246.08932 3369.56
249.15977 17095.43
250.16333 2759.57
257.1236 2451.67
263.13843 2813.23
277.15384 16879.93
289.13174 6997.58
297.15564 6191.15
299.06113 54019.24
299.14032 3077.31
300.06171 17819.5
300.14584 3388.76
301.05838 3144.18
301.11346 5734.99
307.14218 47972.22
308.14557 7008.29
315.11142 5716.87
315.16528 16942.93
316.15021 3269.44
322.651 4178.04
324.10114 5939.55
333.12262 7407.78
342.12872 7446.45
349.18781 4462.75
355.06989 5092
357.12283 3080.67
358.19104 5459.57
358.69409 2857.14
359.02802 26459.45
360.0278 12975.1
361.02628 4577.17
363.17715 3158.17
372.18774 3485.83
374.15176 3018.31
405.2121 7300.26
415.03506 11764.79
416.03464 5895.15
425.1644 3741.87
428.19315 4993.41
429.08688 3668.5
430.08923 3288.2
443.17093 3879.98
444.14972 3472.06
453.72064 15747.21
454.22186 4292.41
470.20587 44295.68
471.20828 10789.69
477.48102 3211.95
501.75043 4084.43
514.21381 3654.44
543.25757 6857.05
547.72211 3188.21
571.27039 4504.36
574.276 4528.13
593.79285 3448.97
623.27545 11510.9
626.28705 15026.5
627.28088 5238.3
633.26904 62793.15
634.27277 31028.39
635.26898 5199.88
642.31543 3573.88
643.95618 5979.95
644.29578 52559.27
644.64185 3972.86
645.29858 13505.98
687.32178 13042.13
687.82269 5929.32
708.33411 5078.91
725.35663 16472.54
726.34509 17620.37
727.34698 4493.67
732.33911 33408.9
733.34058 14755.25
736.3457 4497.89
741.37469 6497.59
743.36896 78645.63
744.3678 33058.49
745.37122 6624.27
776.34521 5177.62
787.38477 4776.52
787.87878 4282.16
788.37787 4831.06
803.3678 11782.91
804.38751 5795.04
827.00793 4137.91
835.89551 7144.46
844.40631 24658.61
844.90277 38651.49
845.40259 20020.96
845.89972 14515.2
861.41882 5368.28
871.4093 4314.03
888.42242 18795.74
889.41235 29592.53
901.41266 4111.48
904.40729 23556.82
905.43054 11818.22
906.43176 75271.55
907.43225 36276.86
908.4375 12392.11
909.92175 27185.95
910.42108 32346.27
910.92206 19304.31
911.42157 11805.42
911.91705 4399.39
957.44025 4186.87
958.45245 4303.07
965.4455 21022.22
965.93469 24338.73
966.44073 19974.68
966.93744 12627.93
973.94971 18885.47
974.46655 11984.92
974.95544 13667.74
975.45831 12742.04
1002.48065 4919.97
1019.49908 16147.21
1020.49652 4887.77
1021.51477 3994.59
1030.99524 14994.97
1031.49731 7120.99
1112.52026 12170.98
1113.02332 5917.45
1147.57495 4735.14
1148.57629 4644.05
1227.52368 6868.72
1245.54211 111797.77
1246.54688 81047.6
1247.54346 38039.76
1248.55542 12172.08
1373.64185 19469.81
1374.63916 5828.02
1681.12073 4314.74
2137.42627 4230.69
END IONS
BEGIN IONS
TITLE=XL-MS_JK-4_TR02.31635.31635.4 (intensity=1379528292.6165)
PEPMASS=742.112866913949
CHARGE=4+
SCANS=31635
RTINSECONDS=5272.779
147.11266 2537.35
149.04431 5807.1
155.22141 1802.97
159.09157 3960.5
167.05536 10099.3
172.12598 1742.85
202.08218 2698.22
225.04204 4612.54
227.10281 2482.53
239.09419 5196.33
242.14835 2884.38
249.16039 5267.06
281.05057 5466.71
288.08685 2430.34
289.13428 2703.25
299.06119 58978.76
300.06155 27150.14
301.05814 6217.85
307.14417 13793.6
315.16464 3380.86
344.97617 6614.47
355.0683 6518.92
356.07153 5523.09
358.18857 3992.77
359.02701 23983.22
360.03009 12315.33
415.03851 13562.17
416.03284 3882.27
429.08615 5055.08
430.08716 2917.21
470.2085 12256.07
471.20291 4011.16
476.99863 3264.67
623.27551 5564.08
633.26996 27802.22
634.27087 5442.59
642.31842 3573.61
644.30054 3872.86
687.32867 5439.67
700.80939 3941.59
726.34845 5462
732.33344 11420.72
733.32513 3351.77
743.36499 10507.32
744.3689 6287.58
844.90125 3840.2
889.41296 6100.8
906.42645 11877.42
907.43933 5895.18
909.92444 4426.37
910.41943 11394.8
910.92126 5170.66
965.43256 3972.92
965.93787 4829.38
973.96509 5190.37
1002.51648 4255.72
1019.50201 3922.64
1159.52527 3974.95
1206.48279 4120.37
1245.54407 32366.44
1246.53235 30292.95
1247.54749 6746.25
END IONS
BEGIN IONS
TITLE=XL-MS_JK-4_TR02.31865.31865.4 (intensity=1379528292.6165)
PEPMASS=742.112866913949
CHARGE=4+
SCANS=31865
RTINSECONDS=5272.779
147.11316 2204.43
149.04422 2846.3
164.21246 1731.78
167.05518 13506.03
178.55652 1943.7
225.04115 3360.52
230.07603 4100.99
239.09451 6618.89
240.0941 4094.55
249.15933 5469.61
277.15588 4679.13
299.06125 56880.17
300.06262 22016.95
301.05939 5512.58
307.14313 11374.51
314.09805 2800.89
322.65427 2944.65
355.0701 6491.03
356.07028 6563.21
359.02808 36455.62
360.02756 13115.36
361.02426 3225.17
415.0361 12019.61
416.03525 3518.01
429.08917 3300.63
430.08441 3026.2
549.2475 3240.71
623.27863 4067.68
633.26788 11455.82
634.2774 3530.14
644.29987 4352.65
683.61676 3862.27
721.83032 3876.35
725.35669 4563.63
742.89227 11526.76
743.37836 21735.01
744.36969 5623.02
845.41516 4119.32
904.4267 5747.07
906.42963 17953.59
907.43909 4354.2
909.92548 5060.27
910.42053 11571.58
965.92615 4519.62
1019.48138 6686.79
1033.47888 3577.99
1245.53564 30931.28
1246.54126 18349.3
1247.54004 4355.63
1909.86707 3694.58
2670.02734 4631.33
END IONS
BEGIN IONS
TITLE=XL-MS_JK-4_TR02.32114.32114.4 (intensity=1379528292.6165)
PEPMASS=742.112866913949
CHARGE=4+
SCANS=32114
RTINSECONDS=5272.779
147.11287 1467897.13
167.08246 394096.19
173.09163 248277.03
173.12865 306354.88
174.08774 224289.33
181.09662 599665.5
184.07326 288129.56
184.10875 437094.84
185.05582 480214.28
198.29337 295655.91
199.10732 323656.03
200.13861 609855.13
201.12306 276110.44
202.08226 2280222.75
225.12453 343818.84
227.10268 680845.13
230.07695 4255801.5
235.1442 1748105.13
242.15019 4424776
242.18689 1668622.38
246.09003 2047849.75
249.15999 5429021
249.32619 339843.03
250.16342 385145.88
260.10641 748772.06
263.13873 809926.38
269.16174 401022.09
270.14716 387139.13
272.10712 414023.28
277.15475 2459618
278.15933 461239.5
287.17111 551546.56
289.13351 1933372.88
290.11707 855971
296.10648 643699.81
297.15643 2122634.75
299.1387 1399274.5
299.65076 446929.66
300.13983 406816.5
301.11417 1559477.88
302.11847 310574.78
307.07455 364740.06
307.14355 12917924
308.14618 2091739.88
308.65527 582734
309.15167 435683.06
313.64902 610059.88
315.11191 2403967.5
315.16592 4000233.25
316.09561 413896.59
322.15955 419708
322.65491 796446.56
324.10138 1854303.13
329.21921 448976.97
333.12302 2772102.25
334.12662 555796.25
342.13104 3216569.5
344.19446 337183.53
348.93777 309615.06
349.6796 456263.44
356.13962 393848.03
357.12338 527814.69
358.19131 2942026.75
358.69235 1482711.25
363.68463 643436.75
366.67224 562945.13
372.18713 1937218.25
372.68704 438920.28
373.19193 463299.03
374.15021 513133.94
387.18362 395893.47
400.19904 695176.69
401.1868 685337.06
405.21234 2001332.88
406.21402 550709.69
407.22583 382589.22
412.1824 470401.06
418.21063 460204.31
425.16513 1493204
425.2515 585362.81
426.14557 2333067.75
427.14899 429696.38
428.19525 767413.44
429.20996 1534420.38
439.71988 465622.59
443.17465 1719392.63
443.26373 894154.81
444.1579 1953554
444.26825 417092.31
445.20761 491155.88
446.20929 675133.25
453.71649 2545669.25
454.22296 2044542.63
470.20776 11271128
471.20767 3011264.5
472.2088 508074.44
478.22714 1433636.88
487.16602 1584005.88
496.20071 740990.69
502.24921 474792
510.25964 2558888.75
510.7663 618738.25
514.21521 2314511.25
514.29956 1780817.13
515.22357 424856.06
525.24109 552207.25
526.22839 622932.94
539.23224 1540622.63
543.25183 2573125.75
544.25879 875928
553.26575 493878.91
556.25488 840487.38
557.24384 679883.06
571.2774 655078.94
574.27539 780570.13
585.28943 486789.94
588.31158 600190.94
606.32507 2165787
607.32544 469482.84
608.28693 505465.25
609.2691 597016.38
613.28613 2597348
614.28101 660671.25
614.75842 515373.53
623.27521 3582947.5
623.77582 606994.06
624.29285 832248.56
626.28937 3235980.75
627.27704 2614452.25
633.26971 18982546
634.2724 6194695
635.27478 2088771.13
637.95355 468906.84
640.81403 516528.81
642.31165 2165983
643.63562 1628048.75
643.96497 1538808.5
644.2998 13293135
645.30115 3155336
646.30847 480663.66
671.34149 509528.25
677.36798 747681.38
678.81702 540642.88
682.32379 507328.63
684.34723 679488.44
687.32343 3028453
687.82172 2470713.75
688.32373 885636.63
691.31177 644761.38
702.36224 1438720
708.32996 1442907.63
709.32385 790988
715.37714 843426.5
719.40308 594864.06
725.35797 5072158
726.34167 4201351
727.34979 2118934
732.33826 8641490
733.34241 3627370.5
734.34155 1401645.25
740.34167 664301.94
741.37329 1745289.25
742.37366 684154.25
743.36871 19561278
743.86084 535153
744.36957 8286627
744.87207 687965.19
745.37244 2116143.25
757.39185 458976.31
776.34808 1759085.5
777.3468 1538926.38
787.38617 1952940.5
787.88324 1725879.63
788.38739 658678.63
792.38605 488156.59
803.37561 4278666.5
804.38074 1749541.25
805.37726 616429.88
807.36377 641029.63
835.88916 599194.94
836.39703 1565012.75
836.89532 861300.38
844.40424 6795210
844.90698 6146998
845.40601 4554068
845.8999 1266281.75
847.46735 554237
871.39838 1370059.25
872.38281 774473.63
878.42334 714175.75
888.42584 4280641.5
889.41095 5412615.5
890.40649 1747056.75
901.41724 842045.38
902.42548 777903.63
904.43158 4147873
905.42828 2329781.25
906.43066 15644140
907.43555 7436377
908.43713 812822.19
909.92499 8068001.5
910.42535 9088479
910.92737 4025191
911.4231 2556840.75
911.92975 691197.81
915.43677 522355.44
918.4975 1416185.25
938.44269 604616.5
939.42188 749703.38
956.46454 746650.06
956.93402 879206.44
957.44318 1635472.5
964.95038 851362.88
965.4436 5003054.5
965.94305 5337566.5
966.4469 3924473.25
966.9422 1753588.88
973.95453 5565937
974.45483 5516444.5
974.95648 3120636.75
975.4632 1715939.13
975.9729 520689.28
1001.50336 1183694.38
1012.98608 578564.69
1013.97504 706139.5
1019.50159 3716680.25
1020.50238 2581479.25
1021.4942 812426.88
1027.4491 575634.38
1030.49463 2147318
1031.00696 2793224.25
1031.50208 2448121.25
1031.98987 764659.75
1056.54004 601905.81
1068.51245 765834.63
1074.03394 727083.44
1104.02527 1429925.5
1104.5199 784345.19
1112.02429 2858112.25
1112.52808 1908595.38
1113.02429 2780465.25
1113.52856 808784.69
1130.53223 721000
1147.56299 2824695
1148.5426 1897187.5
1186.57751 793810
1218.60315 723663.31
1227.54797 1568152.38
1228.54236 883048.31
1245.54675 29257958
1246.54944 19482498
1247.55127 9087468
1248.5553 2824432
1349.6543 651051.81
1373.63794 4153215.5
1374.65149 2206087.75
1375.64233 1473548.63
1486.71936 533022.13
1573.75305 756708.25
1574.74683 650225
1912.96484 651491.88
END IONS
BEGIN IONS
TITLE=XL-MS_JK-4_TR02.32350.32350.4 (intensity=1379528292.6165)
PEPMASS=742.112866913949
CHARGE=4+
SCANS=32350
RTINSECONDS=5272.779
143.04507 21816.37
143.11746 51701.66
147.11238 211905.31
157.06032 22777.2
160.94493 20720.17
167.08136 207048.56
172.11514 28386.1
173.09241 30873.88
173.1281 55701.99
175.07133 45844.83
181.09717 144543.98
184.10791 76689.29
185.05618 70698.7
199.07156 28748.96
199.10712 58161.52
200.13968 47254.75
202.08148 65851.4
203.06593 74937.94
212.06554 34373.39
213.04971 56961.13
214.10005 37319.25
216.09755 67965.33
216.13484 34683.07
225.12317 72835.43
227.10197 181035.61
230.07733 457948.94
232.11145 64428.14
235.14368 62211.25
242.14951 885441
242.18582 541602.88
243.07927 86606.51
243.15053 59059.16
244.08611 30875.44
249.15935 844410.19
250.16222 66339.03
260.1058 83534.22
263.13824 58856.88
270.14465 62503.08
277.15488 453381.56
278.1568 51638.94
283.17075 29477.96
287.17142 35882.27
289.13199 198322.27
290.11691 63253.93
294.18121 49045.18
296.10547 41260.92
297.15579 77501.79
298.13901 415793.94
299.13998 191536.81
300.14359 69316.83
301.11469 355122.91
307.14313 1855975.63
308.14386 268783.47
308.655 69484.22
313.64673 45939.71
314.14789 36121.22
315.13324 36123.04
315.16611 235513.83
316.03265 30877.53
316.09622 59006.59
316.15057 216314.61
317.13901 34807.31
318.14066 50438.83
322.65329 156018.53
323.1575 37152.49
324.1011 217727.39
327.13306 69855.04
334.10535 137630.59
342.13077 367751.06
342.16473 50371.14
349.18567 81691.62
349.68152 87064.31
350.17786 32689.03
357.12146 159721.09
358.18903 505954.91
358.69025 158682.44
363.18115 44185.17
363.67789 47339.85
366.67142 34981.78
367.1687 38574.62
372.18747 278856.41
372.68362 40579
373.19199 33331.23
375.13177 36607.75
379.19363 36416.8
401.18381 196509.28
405.21216 372893.03
406.21442 57070.65
408.2114 32857.85
412.18497 65702.66
419.19531 258319.58
420.2023 32281.42
425.1655 79784.78
425.25204 140971.66
426.23932 44305.23
427.12845 218859.56
428.13412 52712.61
429.17276 67026.52
429.21472 55223.64
436.21582 39123.83
439.7207 63054.98
443.17603 158654.09
443.26132 231055.61
444.15115 52234.27
444.24649 74202.48
445.13858 313864.72
445.19421 36405.56
447.1904 140414.81
448.18958 39179.14
453.7186 423762.78
454.22256 187936.59
470.20642 1365828.5
470.27432 45978.08
471.20758 279227.88
472.20242 62296.86
478.22867 168694.89
487.16196 202833.67
496.20227 55284.73
496.27551 61597.3
496.76404 41805.94
497.26804 45466.46
501.25452 48050.58
510.26477 168292.48
510.75955 79632.23
512.21857 72899.89
514.21497 412947.25
514.29663 156399.75
515.29694 51184.72
525.24084 78895.52
526.23035 151206.63
529.25952 36848.11
531.24304 66119.02
539.24097 40969.84
540.21271 242701.89
541.2226 39750.95
543.25067 273589.84
544.25793 49252.65
557.24664 60304.2
558.21643 56460.2
571.27551 74458.15
573.30194 42047.77
574.27539 48966.67
575.28857 520416.41
576.28937 84994.85
577.27948 44915.1
585.2818 49822.64
586.28424 48115.21
588.31439 137329.17
589.29846 60257.53
592.26611 62331.82
594.2832 41336.22
595.27246 52854.02
597.29053 41594.13
600.29028 57244.7
606.32129 376298.16
607.32202 162414.11
609.26013 51614.66
613.28015 477487.53
614.27936 63606.52
623.27527 324504.78
623.77625 204619.55
624.28101 67968.88
626.29187 368515.59
627.27844 275425.38
630.81458 45827.75
633.2688 1972710.88
634.27081 747638.31
635.27197 209921.69
639.30743 49416.32
639.81116 43003.79
642.31036 164215.75
643.96478 310463.97
644.29803 1988121.25
644.63086 144959.41
644.96283 61074.73
645.30084 450711.53
646.30341 44715.52
649.81116 54086.72
658.31281 42619.13
660.34521 47637.36
670.33954 72509.98
677.36353 274660.66
678.36157 63705.5
678.81537 54486
685.33606 163759.48
686.32037 76346.22
687.32391 486158.13
687.82397 360241.09
688.32538 311103.5
692.31683 54827.69
697.3623 62904.25
699.33954 61712.46
701.37115 48631.99
702.38464 47250.4
703.34564 59827.27
706.3125 84528.34
707.34271 63197.63
708.33252 315659.47
709.32489 181374.77
715.37372 195286.14
719.41211 83757.39
720.41083 44997.48
725.35828 639474.44
726.34601 610775.31
727.34717 280942.06
731.33765 70222.57
732.33759 937947.63
733.34326 392329.91
734.33765 63970.43
739.36066 43659.34
741.37592 206395.63
743.36743 2638996
743.86218 56280.18
744.36938 1053825.75
745.37103 290694.56
748.35651 74298.49
757.36554 56910.9
758.32501 126337.73
776.34705 366047.59
777.35437 153608.17
778.35638 53077.5
784.36536 55170.9
787.37946 645362.56
787.88354 611080.94
788.38922 206835.95
788.87823 73985.56
789.35138 57053.02
802.37927 50168.54
803.38 409089.13
804.37659 179587.98
805.37842 58382.5
807.36548 54708.55
827.87811 72005.77
835.88226 50237.1
836.38678 195410.09
836.88885 128285.51
844.40375 80540.13
844.89502 1728258.38
845.3963 1267307.5
845.89703 797696.5
846.40082 399285.13
846.89374 56712.03
847.47607 52115.55
860.43732 48974.03
861.40747 185586.61
868.39148 51208.6
871.40338 272452.25
872.38477 192061.63
873.38715 69352.25
878.43121 189560.39
879.44019 73220.74
886.41266 161652.58
888.42157 619942.06
889.40936 841607.38
890.41541 311595.78
891.41205 59261.79
901.41553 187387.92
901.91138 149712.56
902.41217 130795
902.90326 67805.8
903.42773 70968.38
904.42413 626780.69
905.42596 347691.5
906.43011 2486587.5
907.43103 1016188.69
908.43378 368419.53
910.41504 1589917.88
910.91547 1857925.88
911.41895 1198511.38
911.91357 379176.31
912.40979 179054.02
916.4046 80871.48
917.40979 59065.79
939.41449 253309.61
940.42938 180233.03
941.47937 66352.34
956.93195 154066.48
957.43335 280374.31
958.45746 56645.39
965.43896 439491.63
965.9328 1179681
966.43555 1211146.5
966.93689 629111.69
967.43335 305610.06
967.93561 65741.97
974.4491 511277
974.94421 383792.16
975.44781 348062.53
975.94794 140541.86
985.45844 55192.14
991.513 80594.87
1001.49146 152302.67
1002.48846 242808.94
1003.49371 133380.81
1013.96973 179838.63
1014.46667 67956.03
1019.49866 644078.31
1020.50354 371537.81
1021.48901 76430.44
1022.48273 67057.2
1027.44788 158457.75
1030.98486 180411.05
1031.48535 339058
1031.98047 287361.22
1032.49365 143330.42
1056.51965 134515.03
1057.52014 155235.73
1067.49939 57687.53
1068.52051 65141.7
1088.49377 177628.64
1104.52087 76088.05
1105.0166 84849.28
1112.51245 243222.17
1113.02246 300744.09
1113.52954 156815.72
1114.03015 129739.88
1147.57019 226613.92
1148.51501 273094.31
1149.52747 81877.94
1187.55615 261918.31
1188.57507 136072.48
1219.59009 68519.01
1227.53479 220768.31
1228.53711 195104.41
1245.54541 4737870.5
1246.54773 3145105.75
1247.5481 1325802.75
1248.53381 362178.16
1298.60327 169668.69
1350.62781 72508.48
1373.65125 350986.88
1374.63184 310671.06
1375.64001 153904.03
1460.69702 53484.28
1486.70715 83085.23
1487.72449 73204.27
1513.70105 75657.12
1573.74951 159913.94
1574.78577 52635.68
1688.78113 206254.58
1689.78174 132800.28
1690.79309 62884.23
1768.6748 55173.05
END IONS
BEGIN IONS
TITLE=XL-MS_JK-4_TR02.32588.32588.4 (intensity=1379528292.6165)
PEPMASS=742.112866913949
CHARGE=4+
SCANS=32588
RTINSECONDS=5272.779
147.11191 3367.46
149.04489 3462.27
167.05554 7148.48
167.08182 1991.4
181.09685 2795.89
184.10751 3841.62
185.05481 2824.2
202.08203 7061.3
221.73311 2206.55
225.04228 2511.53
227.10255 2492.58
230.07658 11864.34
239.09444 12589.41
242.14893 21629.22
242.18636 5256.61
246.08972 3263.66
249.1593 19301.15
263.13794 3823.05
277.15408 7092.95
289.13297 3739.24
290.11627 2829.17
297.15546 4690.82
299.06165 56587.56
300.06195 26408.04
301.05795 6550.12
301.1134 3277.12
306.34988 2916.6
307.1427 54614.04
308.14417 5203.47
315.11081 10863.21
315.16556 14579.93
322.65433 5433.99
324.10107 4755.55
333.12177 13733.43
342.12943 12634.05
344.97452 6491.99
349.18335 3176.46
355.0679 6018.18
358.18829 11780.19
359.02728 31896.88
360.02698 19486.33
361.02707 3942.53
372.18527 4646.53
401.18469 3279.12
405.2117 7261.1
411.18866 3325.67
415.0372 12300.16
416.03741 7316.84
425.16403 3780.91
429.20456 3757.35
443.2619 4730.87
453.71793 15055.85
454.22095 3531.53
470.20578 47931.3
471.2085 13796.41
513.22021 3222.49
514.21826 4401.97
514.29889 3508.1
525.23877 2943.45
539.22766 4682.23
543.25568 10953.31
557.25244 3843.54
574.26672 4291.95
606.32147 5648.04
611.33685 2984.32
613.28125 13328.23
623.27081 5093.03
623.77417 5217.11
626.28607 13308.54
627.27393 5041.18
633.26929 68261.02
634.26746 27261.35
635.27441 5461.09
642.31561 6715.46
643.96564 5380.81
644.29968 47811.7
645.30023 10841.04
678.815 4619.57
687.32935 12751.29
687.82373 4895.24
688.31348 3348.02
708.32611 5599.54
725.35901 21454.92
726.34717 20978.27
727.34192 11356.93
732.33838 40269.59
733.33649 15207.31
743.36584 71423.95
744.36926 23162.28
745.36707 5377.54
776.34772 5248.82
784.3739 4282.41
787.37982 6516.85
803.37054 17042.98
835.88843 4370.16
836.38507 6176.87
844.3938 20661.17
844.89288 22660.75
845.40002 20843.56
845.90045 5722.83
878.42395 4891
888.42242 14836.33
889.40027 22608.13
901.41992 6586.81
901.91443 5406.67
904.42151 22886.5
905.42255 11419.42
906.42896 55333.67
907.4295 25520.39
909.92493 23660.78
910.42096 26027.51
910.9176 33269.11
911.42627 14762.45
939.42548 3540.25
965.4386 15143.59
965.93915 17635.95
966.43768 14803.48
966.93762 5763
973.95166 13643.75
974.45331 20485.64
974.9527 14758.92
1019.49133 18776.02
1020.49213 5941.12
1031.49011 15030.79
1112.52515 4866.74
1113.02234 5450.61
1245.54382 113975.13
1246.54639 72555.29
1247.55298 27693.94
1248.54919 4724.23
1373.63098 5054.69
END IONS
BEGIN IONS
TITLE=XL-MS_JK-4_TR01.33945.33945.2 (intensity=2846630428.8033)
PEPMASS=1269.10763412774
CHARGE=2+
SCANS=33945
RTINSECONDS=5481.052
147.11298 366742.22
171.07599 216587.72
181.0974 372524.69
188.10332 661255.94
198.08772 1603188.88
201.12372 253888.66
216.09808 3577492
217.1015 224099.08
227.10255 184591.58
235.14436 233186.19
238.57996 111283.87
242.14926 363119.91
242.18755 138749.23
249.16028 312295.09
256.30603 156634.44
260.1059 176767.8
263.13916 723349.56
269.16125 565837.56
271.14175 175286.88
272.10522 226221.5
277.15625 307200.59
279.14532 178210.72
280.12781 148547.06
284.15784 144143.55
287.17142 1486595
289.13379 781143.88
290.11661 340429.91
297.15662 3400477.25
299.13956 349937.19
307.07587 220796.61
307.14371 7424084.5
308.14911 1032176.69
315.16663 6105857.5
316.17029 929035.94
324.10172 1272957.75
327.13565 308389.38
333.12573 157790.3
342.12967 1179414.25
343.13303 250331.94
348.15515 256178.08
357.12341 178188.78
364.18808 335664.63
374.1489 346305.59
376.22342 208603.03
383.22803 195921.8
391.19409 155499.78
401.18839 243766.16
405.21411 1409751.5
406.21811 263363.13
425.16412 278555.03
443.17743 849149.94
444.17526 262205.28
446.20508 182129.45
450.23639 304302.41
459.26678 194250.59
460.21759 644445.31
461.19952 337780.66
470.20718 6120826.5
471.21036 984951.69
474.23758 287894.34
477.27087 213012.33
478.23007 3704086.75
479.23599 1008885.13
486.22345 245010.77
487.16565 552806.69
496.20441 355019.88
504.28177 229917.22
514.2113 1307689.38
532.24152 162927.2
546.28503 257461.94
556.25525 704577.13
557.25128 206051.91
563.32172 342140.31
573.30438 1731540.13
574.29272 1160143
575.29968 194871.16
585.29065 197737.34
591.31226 1529776.5
592.31879 240919.97
595.2724 351232.34
598.28925 197506.27
608.3429 353089.19
613.28235 1706394
614.28131 322821.34
633.2713 8385683
634.27234 2774759.25
635.27087 589023.63
642.315 712558
650.30084 288025.53
684.34247 806764.81
701.36169 760797.63
702.34979 1122281.88
703.35773 310786.28
719.37561 1413694.75
720.37854 297685.94
732.34326 1770414.38
733.33881 711384.31
734.34143 280650.81
737.33478 262035.44
741.37659 1077507.25
742.38196 343947.31
743.37585 229816.77
748.35797 185343.22
757.38617 231481.13
776.34991 964055.63
777.35138 342836.59
787.39575 271490.47
803.37866 1152285.13
804.38477 257559.47
805.3916 227653.28
832.40985 1139065.38
833.39716 1124466.75
834.38934 326428.22
850.41235 1356707.75
851.41388 880469.25
903.42847 342023.31
904.42914 3894890.5
905.42212 1459729.13
906.42499 273478.28
922.39996 195660.06
939.41766 779295.19
942.49835 216141
958.40161 202460.22
966.45331 244270.81
973.96021 572960.56
974.45331 270315.88
1016.47748 609642.75
1017.48981 265094.94
1019.4519 811596.88
1020.45129 577580
1030.49744 827278.56
1030.99182 783582.06
1031.50317 253402.91
1033.49243 836078.5
1034.48047 827961.94
1035.46826 243083.41
1051.48352 1190846.13
1052.49414 723884.88
1067.50305 667589.63
1068.5304 223973.08
1104.55591 291680.44
1112.0293 1075061.13
1112.53174 1654032.25
1113.02014 1027135.75
1113.52185 265012.94
1129.52539 694220.19
1130.52942 321989.91
1146.56458 694575.75
1147.56494 1423802.75
1148.54053 658688.38
1161.57385 593628.38
1162.05444 296579.91
1162.56482 262888.88
1164.57556 810120.44
1186.58472 634855.94
1215.58655 269106.38
1227.54028 722567
1228.54382 306639.59
1229.55298 281514.84
1245.54919 11087080
1246.55261 7482217.5
1247.55151 3325444.75
1248.55542 275248.06
1252.56006 242226.42
1260.09973 557579.44
1260.6095 1521328.75
1261.10486 1922971.88
1261.59033 1318050.13
1262.09729 260263.83
1269.12085 7300258
1269.61084 11874307
1270.10425 8428927
1270.59473 4197734.5
1271.10938 623031.19
1275.63147 275123.41
1292.67175 621737.19
1293.66284 241720.36
1297.6333 253302.16
1314.63489 252189.47
1349.63562 276390.03
1373.64221 3603349
1374.64441 2484330.5
1375.65222 1085248.13
1427.6969 228121.91
1486.7229 1392178.88
1487.74084 1033252.75
1573.75146 1700447.88
1574.76294 1415857.13
1575.75989 575241
1591.79492 337671.75
1592.77295 225254.3
1616.80127 233781.33
1633.79883 602077
1634.80432 814719.81
1670.76526 303806.16
1671.8064 583216.88
1673.77295 266245.47
1687.8175 2604097.25
1688.8114 1996482
1689.81262 1208118.88
1690.76746 246750.83
1801.78284 221577.77
1802.81738 267112.69
1805.88257 616668.81
1806.88843 252469.33
1818.84888 2314635.75
1819.85071 2283382.75
1820.85046 1222997.63
1904.95325 1632287.38
1905.94153 1228615.5
1906.95581 669698.13
1913.88513 241299.16
1929.88879 1145325.5
1930.83777 1206227.63
1931.88074 695739.19
1946.91321 974492.75
1947.92139 1403774.75
1948.927 789547.19
2043.98755 326936.75
2059.99634 1211483.88
2061.00806 1096674.63
2061.99536 803843.19
2068.02075 656005.63
2069.02466 1271832.75
2070.05859 702073.75
2223.03882 731246.75
2224.07715 1177222.5
2225.0896 647439.31
2231.12622 276133.47
2232.06787 302073.94
2433.22363 228539.3
END IONS
BEGIN IONS
TITLE=XL-MS_JK-4_TR01.34187.34187.2 (intensity=2846630428.8033)
PEPMASS=1269.10763412774
CHARGE=2+
SCANS=34187
RTINSECONDS=5481.052
147.11298 55444.49
171.07629 30597.7
173.12814 21917.59
181.09676 46882.85
188.10364 36177.63
198.08772 172796.75
216.0979 394619.31
223.23502 19610.17
249.16086 46649.26
263.13831 48914.14
269.16162 27314.58
271.14023 24749.01
272.15915 21480.87
277.15469 29751.56
282.18381 22214.99
287.17215 55485.44
289.13272 101602.04
290.11508 40225.07
297.15598 387668.44
298.13971 29851.16
299.13824 37026.8
299.24399 22865.92
307.14301 792819.31
308.14532 50322.8
315.16595 677447.63
316.16937 55287.67
324.10138 66255.9
327.13519 32265.31
342.12878 64488.62
364.18701 40194.39
367.02588 24849.67
373.19644 35248.39
374.15021 28071.09
376.22476 33596.57
405.21469 155906.64
410.23914 34914.93
415.18942 24894.37
443.17722 42321.49
460.21631 30250.86
461.20679 38603.79
465.9241 29618.86
470.20663 669704.75
471.20984 134806.2
472.20728 30880.7
474.23499 33573.43
478.22934 422569.09
479.23419 129549.29
514.21869 139199.31
546.29816 34136.56
556.25458 43050.61
557.23267 31849.56
573.30341 119991.41
574.29358 58308.31
591.31146 238478.39
608.34143 30583.86
609.32422 28024.56
613.28424 155713.25
614.28571 45769.73
626.55426 32475.68
633.26971 737854
634.27014 314431.22
642.32227 48583.86
670.33435 39534.43
701.36334 129006.99
702.35406 131570.14
719.37201 122766.98
720.37189 40618.58
732.33112 210619.61
733.3501 56438.23
741.36859 199225.47
742.39001 37078.09
776.34668 99660.23
803.38043 117139.27
804.3822 48825.72
833.3905 53165.66
850.41919 119826.38
851.41742 118329.7
894.93463 37121.5
904.4267 436440.09
905.42224 211451.08
909.9234 48378.41
973.9646 41989.98
1020.45483 37198.28
1030.51135 53520.45
1030.99817 62907.43
1034.46802 56609.11
1051.49292 128265.49
1055.51807 48252.96
1067.51465 43448.26
1112.02942 57211.64
1112.5387 128766.67
1113.02991 100610.95
1146.54858 79137.35
1147.55188 118637.54
1148.52332 40386.16
1227.53833 139169.48
1245.547 1374545.13
1246.54822 828316.19
1247.55237 223880.81
1260.10632 38740.57
1260.62378 45071.28
1261.09753 229943.06
1261.5946 115117.19
1269.12061 773589.88
1269.61218 1336864.25
1270.10266 955939.63
1270.5863 307856.19
1373.64392 345284.25
1374.63928 254833.16
1375.64392 146978.91
1486.73059 120888.64
1573.76318 185501.31
1574.76831 147578.14
1590.79431 38705.48
1633.80286 58309.34
1634.81311 100679.36
1670.78796 42102.12
1687.79297 207129.11
1688.7981 197671.66
1689.828 113279.23
1806.89038 55980.61
1818.84998 233997.55
1819.83643 252654.98
1820.84583 130039.66
1904.948 163119.7
1905.95105 166234.36
1929.90674 58307.52
1930.88855 141959.28
1931.87683 51406.57
1946.91602 116349.95
1947.92224 136142.03
2059.98706 115133.3
2060.99902 110449.98
2062.04932 80635.84
2068.0083 55788.68
2069.03394 50976.13
2222.99951 51575.68
2224.06201 91761.13
2225.04224 94523.5
END IONS
BEGIN IONS
TITLE=XL-MS_JK-4_TR02.33708.33708.2 (intensity=2585537968.0304)
PEPMASS=1269.10763412774
CHARGE=2+
SCANS=33708
RTINSECONDS=5481.052
143.08188 21082.95
147.11275 102834.05
171.07643 21809.79
172.07272 16933.62
173.12856 18168.68
180.20068 17625.79
181.0975 122990.73
188.10301 155970.97
198.08743 277411.09
199.0713 21888.04
201.12381 27725.22
216.09789 732301.56
217.10042 21713.06
227.10156 31436.53
235.14417 35132.17
242.15005 152311.14
243.1467 20819.71
246.09001 29639.24
249.15988 88068.08
254.11345 29410.68
260.10608 28216.34
263.13922 147901.84
269.1608 58495.89
270.1434 21589.4
271.11884 26751.96
272.10529 33615.19
277.1553 90218.62
287.17117 337834.78
289.13232 236230.66
290.11755 119816.8
296.10617 52939.91
297.15604 622473.44
298.16235 40927.9
299.14108 85158.83
307.07468 37517.93
307.14328 1530186.38
308.147 184542.64
309.14005 33599.43
315.11133 37232.07
315.16638 1276648
316.16974 171705.59
324.10138 212864.33
326.14948 27018.11
327.13354 110385.43
333.12167 25775.35
342.12949 233388.72
357.12015 22771.4
364.18723 41482.59
374.15161 48593.38
376.22382 45406.14
383.23038 91441.55
405.21289 269311.09
406.21469 43418.77
407.22995 28419.96
414.5278 23996.8
414.58087 22132.87
420.44727 20980.46
425.1662 45353.27
426.14764 27942.74
428.19547 28930.9
443.17496 113411.83
444.1586 54176.85
450.23297 90098.64
459.26328 33321.55
460.21744 121394.33
461.19821 118701.72
470.20691 1311875.38
471.211 261036.67
472.21277 27440.61
474.23758 112039.36
478.22977 781807.56
479.23398 154325.42
487.16641 185751.89
487.23032 37206.63
488.16534 28838.19
492.24838 41374.06
496.20343 56428.76
504.28104 35072.21
514.21423 319583.53
515.21832 37080.44
529.2674 25072.32
530.25818 30367.2
539.22742 37544.32
546.29205 98889.3
555.28802 28250
556.25983 138099.84
557.24402 36614.11
559.31885 24834.7
563.31927 128424.05
573.30194 261619.2
574.28955 200693.81
575.28888 42080.44
585.28888 47185.09
591.31268 290433.91
592.31714 121393.95
595.27478 97141.09
602.28406 27260.16
603.30591 26652.74
609.26025 31013.76
613.28186 300758.25
614.28717 102615.48
624.30743 39809.18
633.27014 1662019.63
634.27258 526682.44
635.2757 126921.64
642.3125 151527.77
650.2926 39839.35
651.2912 30288.3
667.32251 50209.7
670.32324 45975.28
684.33392 37340.82
685.3382 49428.44
687.33527 41871.56
701.36444 152644.22
702.3595 290348.63
703.35199 106319.45
704.36481 40097.96
719.37732 242628.48
720.38068 51109.44
732.33606 360420.5
733.33868 132814.02
734.34363 47190.45
737.33514 92525.6
741.37653 224704.03
742.37799 92860.69
748.35455 49542.92
758.33636 54359.09
773.40948 34152.05
776.34473 207453.28
777.35101 34060.8
788.37518 37728.55
803.37762 242482.73
804.37909 89556.71
805.39514 36619.15
815.4057 29171.99
816.37598 35050.4
832.39795 172821.2
833.39496 208296.13
834.39575 37761.29
850.41205 338802.06
851.41711 125980.38
868.38373 26631.98
886.41742 55872.99
894.93451 51622.59
903.44873 39032.95
903.94733 40254.25
904.42889 691878.31
905.43475 330946.28
906.43109 47199.34
910.42682 43574.58
911.42432 36227.77
939.41138 155326.67
940.42664 41352.5
941.49225 41802.68
947.43506 116148.38
948.43213 36283.12
964.45544 45700.59
965.45825 37406.51
965.95844 49777.07
973.95782 121277.7
974.45587 91134.2
978.51355 39671.45
1016.45917 53621.91
1017.47412 37596.77
1019.4505 236384.41
1022.00244 46612.57
1022.49255 43922.2
1030.49866 133818.69
1030.99487 119102.42
1031.50085 112331.2
1033.48975 114538.24
1034.47986 209225.06
1035.47522 42111.74
1051.49951 218072.44
1052.49817 146153.14
1055.53479 47554.63
1056.54163 38410.93
1067.50208 111912.52
1068.51318 105075.84
1103.49121 33712.88
1104.01794 37673.3
1112.02954 167117.19
1112.53723 352009.19
1113.02979 128802.59
1117.4585 34595.58
1128.5481 41786.89
1129.53223 109139.29
1136.57605 39450.25
1146.5603 159398.27
1147.55457 153293.59
1148.54468 151318.03
1161.56458 51283.07
1162.06909 110522.18
1162.56372 43668.38
1164.57507 112605.65
1186.58276 52629.12
1213.08313 40775.16
1215.55994 38549.64
1218.59802 90755.85
1224.60144 39794.02
1227.54492 112100.75
1228.54578 57079.35
1245.54724 2391495.5
1246.54968 1475730.75
1247.55164 529442.25
1248.55066 91364.1
1252.5896 44425.36
1260.09595 46613.51
1260.61462 201101.09
1261.09583 319322.25
1261.59595 263710.03
1262.1051 45910.14
1269.11694 1235924.63
1269.61096 2368445.5
1270.10266 1865608
1270.58801 748803.5
1292.66663 118173.65
1315.66113 44535.01
1356.62109 40928.71
1373.64172 597933.81
1374.63892 522351.5
1375.62671 189292.14
1427.69177 39008.52
1428.72144 47573.95
1486.73047 256725.09
1487.73596 218087.91
1519.7666 41947.59
1573.76501 353489.06
1574.76746 358322.53
1575.74792 94869.7
1590.80273 108478.98
1592.79333 39956.07
1633.78967 140939.27
1634.80444 142896.34
1670.78857 125042.22
1687.8075 434295.63
1688.80017 457492.81
1689.78162 231221.16
1792.13208 41578.45
1801.80737 102710.76
1802.82678 38638.84
1805.87866 104416.75
1806.87317 103844.77
1818.84985 518055.78
1819.8374 527214.19
1820.84509 273469.63
1821.82043 44989.74
1877.95483 37349.59
1904.95642 170076.41
1905.92358 305314.16
1906.953 156576.69
1928.90881 38731.8
1929.91101 238166.28
1930.8833 274824.91
1931.87378 145268
1946.90405 244244.39
1947.88306 227392.45
1948.95288 162585.66
2042.99768 42476.84
2059.97363 211693.8
2060.97998 201090.45
2062.00928 170237.59
2068.0332 103300.78
2069.02905 151335.05
2070.021 52213.06
2205.05347 38410.86
2207.0188 39638.24
2223.03857 120831.34
2224.08081 168858.36
2225.05005 141256.34
2232.07617 93183.23
2233.08521 81851.73
END IONS
BEGIN IONS
TITLE=XL-MS_JK-4_TR02.33948.33948.2 (intensity=2585537968.0304)
PEPMASS=1269.10763412774
CHARGE=2+
SCANS=33948
RTINSECONDS=5481.052
147.11293 190100.38
151.32352 67209.52
171.07675 108296.52
181.09715 254102.41
188.10338 250521.13
198.08766 841616.56
199.07291 125694.76
201.12419 109149.63
216.09776 2275376
235.14513 164293.56
236.14511 82678.01
242.15016 400735.91
249.15981 196742.28
263.13809 463536.06
269.16135 236337.5
272.10577 140945
277.15448 230324.8
279.14261 149570.73
287.17075 975981.75
289.13232 555157
290.11615 169652.2
296.1055 129534.93
297.15579 1786368.25
298.16055 134747.03
299.1395 205455.67
307.14352 4675782.5
308.14621 464600.94
315.16632 3324402.5
316.16965 484515.59
324.10168 589941.88
325.36243 113540.53
327.13239 168168.94
333.12399 122424.87
342.12885 673073.06
364.18607 108378.57
376.22299 174879.22
405.21411 670954.69
425.16711 180510
443.17474 431792
444.15936 103604.28
446.20654 131109.94
450.23572 158748.42
461.20154 217889.08
470.20712 3327138
471.20966 711462.31
478.23013 2427819
479.23169 635147.94
487.16559 482474.09
496.20331 149103.27
504.27774 163203.41
514.21008 699969.81
515.21582 120930.34
536.25189 132443.88
539.22833 175212.91
546.29895 118774.02
556.25665 118486.54
563.31873 222994.81
573.30524 724853.5
574.27789 846521.63
591.31555 1075762
592.31018 146913.73
595.27533 127737.28
608.3363 177063.13
613.28333 998168.44
614.28204 217726.92
625.28839 142373.53
633.2699 4935087
634.27484 1650119.13
635.27246 435444.59
642.30768 308692.72
643.31134 178357.61
685.32495 143286.91
701.36334 425781.91
702.35309 711667.94
719.3717 663300.13
720.37744 225636.42
732.34131 1278462.88
733.3443 472554.41
741.3761 653984.25
742.38794 155348.66
755.40546 138422.48
776.34497 580668.69
803.38788 719207.31
804.37903 233634.47
805.38043 154479.8
822.41895 171407.16
832.40491 238965.84
833.39655 527056
850.40375 960048
851.41608 462860.75
904.42676 2303227.75
905.4256 920318
906.4325 412934.03
939.41791 181101.56
940.41968 157536.69
947.4425 193590.19
965.45294 247275.59
973.96143 176863.88
974.45367 220882.47
1017.48505 194971.02
1019.45361 503329.63
1020.45825 206695.17
1021.46814 155011.48
1030.48486 177547.94
1030.99341 605617.88
1031.50488 179969.31
1033.47656 240519.13
1034.48352 537565
1039.51648 137298.77
1051.48682 792131
1052.48889 227919.89
1067.49951 571189.69
1068.49292 151294.47
1104.52612 178049.33
1112.02576 559643.13
1112.53284 842547.94
1113.02759 551047.38
1113.5271 177880.98
1146.5553 678051.56
1147.55603 455278.63
1148.54407 421505.31
1162.04578 214071.94
1162.58105 144294.03
1164.57861 431998.34
1165.57068 185743.92
1216.57886 146535.02
1227.54541 498378.31
1228.54736 439029.22
1245.54834 7267774
1246.54736 4543515.5
1247.55151 1536862.88
1260.09509 222617.42
1260.59814 1345420.38
1261.09265 1170052.13
1261.58606 852244.25
1269.12073 4165339.25
1269.60974 7187972
1270.10254 5699340
1270.59229 1927453.13
1271.1084 411216.56
1271.61255 141648.69
1275.65576 394139.78
1292.68127 233517.2
1373.63489 1845242.5
1374.63586 1179480.63
1375.64539 428313.63
1486.72144 643234
1487.71851 544667.81
1573.78088 1083861.88
1574.75867 1044907.38
1575.76404 416066.72
1590.76416 415619.03
1633.77454 606307.44
1634.79346 207767.94
1670.77698 230933.08
1671.75977 426984.84
1673.76282 180726.22
1687.81519 1370943.63
1688.79822 1143628.63
1689.79834 621862.25
1734.82813 170653.66
1753.85498 151975.09
1801.80823 192986.67
1802.82739 187837.95
1806.8833 371639.81
1818.84277 1455142.5
1819.85706 1613167.63
1820.84546 748412.19
1904.96265 682989.63
1905.9447 684689.88
1906.99524 190495.02
1929.87817 617268.13
1930.88147 771653.44
1931.89514 428816.06
1946.90247 469198
1947.87476 728668.44
1948.89233 386371.06
2059.99951 766316.44
2061.02637 812423.81
2061.97803 419519.94
2067.99976 471064.22
2069.0249 466706.47
2070.01123 226622.2
2070.96021 166335.73
2223.0437 175464.08
2224.06519 388388.06
2225.03638 241062.88
2232.06055 210919.02
END IONS
BEGIN IONS
TITLE=XL-MS_JK-4_TR02.34209.34209.2 (intensity=2585537968.0304)
PEPMASS=1269.10763412774
CHARGE=2+
SCANS=34209
RTINSECONDS=5481.052
147.75587 2171.22
156.95987 3151.59
167.75789 2770.61
216.09825 7717.96
229.64879 2889.68
236.61623 3083.33
297.15521 7774.97
307.14316 29682.78
315.16501 21699.59
450.51587 4698.53
470.20523 24151.76
478.22931 17782.12
573.20721 4284.57
574.29852 5984.68
591.31451 6026.94
603.90717 3938.24
613.28314 4936.55
633.26837 24881.49
732.33887 5497.44
803.38409 5548.38
892.03748 5393.61
904.43011 8419.76
974.4389 4727.5
1245.54028 34257.98
1246.53625 32042.71
1247.55139 7405.7
1260.60645 8063.84
1261.09558 6951.74
1269.10486 26055.15
1269.60596 46984
1270.10229 19784.32
1270.60608 5639.59
1373.63635 7954.74
1818.84351 7724.42
1819.79871 6100.21
1947.88049 5777.91
1969.38794 5833.12
END IONS
BEGIN IONS
TITLE=XL-MS_JK-4_TR01.7009.7009.3 (intensity=67238428.0072)
PEPMASS=442.883567680852
CHARGE=3+
SCANS=7009
RTINSECONDS=1730.032
141.06612 435559.69
143.08202 489371.75
153.06599 477778
156.98849 458452.09
157.09807 4491062
159.07724 2976616
159.11342 3177973.5
167.08197 646429
170.09325 8828703
171.07713 3740332
172.10867 2738374.5
175.10825 3023518.75
175.12065 2845845.5
185.09297 5218742
188.10411 838290.13
189.0881 3128907.5
190.91685 547684.13
198.08821 3061265.25
199.07103 748171.69
203.10339 1501356.88
207.11385 5092995.5
214.11926 1660654.25
216.09904 5438440.5
217.08353 6029886.5
217.10098 757943.13
219.43539 566698.94
224.10362 686001.81
229.55806 561091.88
230.15654 1567797.13
232.14105 12437008
233.1422 770285.63
235.10844 2698679
251.10345 17325506
252.10434 1123386
254.11395 2965588.75
264.0986 715169.5
264.12622 719770.5
264.66711 776189.5
271.14136 4281755
273.67261 14449128
274.17447 2640939.75
279.09879 8012526
281.12708 1416855.13
282.10938 1054921.38
299.13605 3919923.5
300.11832 1216678.38
331.18555 5498863
350.13708 3083071.75
357.69962 933780.44
360.23663 24883970
360.27881 1413227.13
361.2406 3226363.5
362.13739 887252.38
365.56464 620850.56
366.70471 15435321
367.20511 6543811
378.14041 831186.56
380.1467 2932765.25
384.18948 2881904
384.52408 1618594.88
387.19376 1211711.25
392.86154 12925314
393.19745 5799341
393.53323 1376168.13
396.15067 1210097.13
398.86493 3603879
403.19901 1271702.38
406.19556 1275622.38
411.86618 6730803.5
412.20331 4701829
414.16373 1651572.5
417.8717 18736588
418.20734 8434026
418.54095 3648074.5
419.1983 1235997.63
419.52515 721535.31
424.87311 2957709
426.65698 744089.94
430.8735 3606910.75
431.21048 4432886.5
436.87741 6745737.5
437.21368 1184924.25
437.55127 798955.56
439.22897 1413867.75
448.23712 33135296
448.73853 11439300
449.23785 1176932.75
459.306 8674314
460.3085 1224622.75
496.74493 2893612.25
497.24417 1405007
505.75119 30472362
506.25122 12563540
506.75253 4363150
529.32111 948286.5
539.25037 800620.69
546.33936 25435656
547.27069 1410036.75
547.34216 3690367.5
547.76672 1558528.63
556.2746 15798061
556.7774 9264959
575.78699 1147695.13
576.27515 969915.88
577.22705 1234171.25
580.27014 1170800.75
606.79919 867999.06
643.3515 896503.5
644.35065 1140566.38
661.36499 33484394
662.36761 7680011.5
706.27045 814619
715.37854 1045787.56
732.40271 29319884
733.40369 9310570
734.42169 1388387.13
850.32605 1087177.88
895.46344 9502409
896.47729 5312398.5
1010.48993 5824437
1011.49854 2795641.25
END IONS
BEGIN IONS
TITLE=XL-MS_JK-4_TR02.6965.6965.3 (intensity=68639808.2981)
PEPMASS=442.883567680852
CHARGE=3+
SCANS=6965
RTINSECONDS=1730.032
141.06644 1442703.25
157.09766 3733156.25
158.09283 320044.44
159.07726 1828625.5
159.11336 2711298.75
167.08244 541602.81
170.09334 5803144
171.07701 2433817
172.1086 941193.25
172.26599 265934.34
173.0574 398337.75
175.10803 1624227.88
175.11995 1768962.88
180.62187 2163427.5
185.09277 3441834.25
187.07228 404005.28
188.10287 644499.19
189.08775 1906190.88
198.08763 2629050.75
199.07211 656621.63
203.10321 1719691.13
206.08212 370415.69
207.11308 3697294.25
214.11911 1735350.63
215.11565 306932.38
216.09814 3887678.75
217.08208 4260240.5
224.10452 490752.5
230.15596 1665206.75
232.14105 8868663
233.14354 376084.72
234.07603 369175.41
235.10802 1929032.63
242.11327 476486.47
251.10347 13648231
252.10565 1837392.25
254.11464 1948355
255.11159 539019.19
258.66736 367531.56
264.6662 480295.47
271.11392 379816.91
271.14008 2898490.75
273.67197 11047564
274.17444 2053597.5
278.98309 451087.97
279.0983 5459246.5
281.1257 1349482.38
282.1095 807725.06
299.13553 1894064.75
300.11856 827871.81
320.73331 458619.25
322.17966 519995.63
325.7648 356548.5
331.18597 4976659
331.29587 424736.91
331.68738 712380.63
343.21002 635275.44
350.13474 2802772
351.1373 424774.94
357.14294 487584.69
357.69714 715833.81
360.19016 653713
360.23624 20420830
361.24026 3777736
362.13437 752470.56
365.17975 568984.38
366.70459 10048023
367.20648 5124209
367.70749 490255.44
378.14053 699738.38
378.51834 431981.16
380.14603 2721378.5
380.18851 393662.19
384.18808 2940891.5
384.5238 1432689.38
384.85983 547727.88
386.85406 550135
392.86002 8989412
393.19504 4275264
393.52866 2431736.5
396.15186 925731.81
397.15518 555748.19
398.86481 742265.88
399.19907 581631.13
403.19852 635954.88
403.52609 428883.31
411.86771 4817196.5
412.20197 4313571.5
412.53625 1457083.88
414.16443 1751780.13
417.87146 12481640
418.20462 6021576
418.54022 2892358.25
419.19849 510156.19
424.87454 754746.44
425.20917 492594.97
425.54144 524064.78
430.87512 3458925.75
431.21329 803130.44
431.54294 1396805.88
436.8783 2416091.5
437.21289 1883768.75
439.23267 697176.88
439.72971 540721.56
445.17523 452982.41
448.2359 18617116
448.73853 9289680
449.23816 3590317
459.30554 6367566.5
460.30817 767085.69
496.7453 1807042
497.24368 739077.38
505.75024 20422324
506.25223 8691124
506.75259 3460650.75
520.20313 631284
528.32306 433422.53
529.31226 575990.88
546.25641 756595.5
546.33807 15360178
547.26825 2179171.25
547.34052 3968334
547.76764 1446178
548.27087 573134
556.27332 13972318
556.77679 8296063
557.27576 2286878.75
561.26666 485335.25
569.26605 735346.31
577.22662 1943409.25
588.78754 480127.06
591.24042 722695.44
606.79797 596727.94
631.24512 755506.31
643.35284 804095.38
648.26465 524263.81
661.36456 21323348
662.36786 7777036.5
663.36761 1981955.13
714.38763 902232.56
715.37512 488510.69
732.40216 23840410
733.40546 9394433
734.40997 1767833.25
746.28278 507883.31
832.31519 645779.19
895.46863 6351633
896.47253 2406037.25
897.46637 592740.13
1010.49518 2568054
1011.49475 787739.44
1112.56091 555713
END IONS
BEGIN IONS
TITLE=XL-MS_JK-4_TR01.33517.33517.3 (intensity=538317820.9934)
PEPMASS=737.707646976528
CHARGE=3+
SCANS=33517
RTINSECONDS=5475.793
160.69385 1688.66
174.28148 1756.5
307.14157 2808.56
356.54697 2580.9
375.38892 2539.93
390.18875 2633.84
463.94888 3673.21
464.00848 3371.15
537.51898 2837.8
756.91815 2896.47
769.61841 2935.52
779.36926 4213.97
878.42999 4580.31
897.26221 4198.18
1245.521 3679.19
1731.64783 3818.03
1734.4043 4665.32
END IONS
BEGIN IONS
TITLE=XL-MS_JK-4_TR01.33840.33840.3 (intensity=538317820.9934)
PEPMASS=737.707646976528
CHARGE=3+
SCANS=33840
RTINSECONDS=5475.793
140.05704 13309.31
147.11267 185859.72
155.04504 32558.41
169.06068 47355.73
172.07184 132105.06
185.16515 17682.71
186.0873 41640.47
187.07198 16746.83
187.10724 14927.63
200.14035 31688.68
212.10228 21521.52
213.159 39464.89
215.10329 38453.11
215.13885 87914.71
216.09932 16154.03
218.14941 282262.88
226.08183 47516.59
228.13448 45731.88
231.11244 23335.68
233.16411 33482.4
238.08287 19220.58
240.09753 94336.05
243.13289 184433.42
244.09213 131835.72
244.13455 17969.07
248.13747 16157.7
252.10919 34053.83
257.12415 44381.37
258.10849 27836.3
276.13647 27692.2
283.10294 139002.97
284.08728 127181.41
289.18692 245600.61
290.18915 45531.77
299.1712 34537.48
300.15463 35113.63
300.77155 18331.27
301.11313 166397.77
318.67502 29940.27
324.12866 25226.02
328.1882 23719.44
337.11456 21732.59
347.18167 26388.49
355.12344 20815.72
359.6972 32982.23
365.19305 28435.79
369.177 26814.28
372.1528 35144.41
375.20319 30147.17
376.20032 24769.92
386.202 148701.03
387.16446 74686.66
387.21329 47518.07
390.18655 220160.2
390.68744 119071.09
394.13467 100116.32
395.12039 29520.85
403.22937 822134.63
404.23447 179623.47
409.22256 40087.97
412.14523 136897.94
416.71942 29490.48
417.21304 22206.01
424.21994 32765.75
425.72427 89507.98
426.22488 90343.98
430.15607 36252.86
437.21368 139553.5
438.16885 27859.31
439.72287 114537.8
440.22302 37120.96
446.18503 22145.78
446.24146 83336.54
451.74033 24634.85
472.25989 25713.93
474.25757 32281.28
480.21848 93013.36
482.26846 33946.9
482.76956 36310.81
496.26328 36400.11
499.28387 31981.06
505.17059 35869.24
506.23038 25237.38
516.31396 569461.88
517.3208 168533.28
523.17841 73335.04
533.25653 26061.51
534.23358 33284.1
541.20081 29261.04
543.24615 37516.78
551.25568 328571.75
552.25983 113359.52
557.26984 82774.52
559.21307 29074.44
561.78577 23754.64
579.28503 31440.62
618.33374 30745.96
619.32257 27970
636.35229 65230.21
646.33063 81301.65
647.31537 101918.13
663.38171 871349.19
664.35144 348530.06
665.35309 90361.41
666.28149 196815.97
667.28717 34676.92
670.23499 31426.55
685.33337 33339.44
687.27185 25264.06
688.2608 75000.83
692.37061 27318.99
710.83734 99085.1
711.33862 87569.28
761.35211 135467.31
762.34711 134246.67
763.34698 28312.86
765.35266 289445.56
766.36041 180877.97
767.35126 30995.38
774.41522 199881.92
775.4079 118521.68
776.40741 29922.54
779.36627 1145723.38
780.37018 454125.97
781.37024 129987.66
782.37708 32854.37
791.44128 472569.5
792.44733 196093.03
833.4162 45785.92
843.39911 33599.06
850.44226 315407.38
851.44098 118610.04
860.42096 168901.78
861.41455 189102.72
862.41559 45266.03
878.43555 1872219
879.43835 936322.25
880.44031 289162.72
885.45313 31519.04
893.45013 31652.88
902.47339 96516.17
903.46869 148140.42
904.46265 28063.7
920.47778 254704.39
921.48724 166544.05
922.48376 42490.58
931.46753 35879.8
963.51788 79758.05
973.51447 45331.98
974.49927 88436.65
991.51953 660764.94
992.52051 381194.47
993.52557 102157.91
1007.48358 75335.48
1017.5025 89433.41
1018.51227 32712.99
1021.49054 43129.64
1034.52966 157128.63
1035.5282 95962.84
1036.53003 34495.88
1057.48462 36841.62
1074.52307 290867.31
1075.52637 191813.08
1091.54553 540779.88
1092.54834 355786.88
1093.55188 130479.52
1120.5675 295363
1121.56702 185666.81
1122.56458 31819.45
1161.56116 27003.27
1177.58716 159473.19
1178.58789 44348.55
1185.54871 35414.97
1186.54346 79653.07
1202.58008 90107.48
1203.56812 236302.03
1204.57117 159882.48
1220.58496 272434.41
1221.59534 222145.92
1222.5957 91691.28
1292.61731 34810.05
1333.67029 33867.73
1420.65881 29003.4
END IONS
BEGIN IONS
TITLE=XL-MS_JK-4_TR01.34171.34171.3 (intensity=538317820.9934)
PEPMASS=737.707646976528
CHARGE=3+
SCANS=34171
RTINSECONDS=5475.793
145.17912 2320.85
147.10468 1954.91
147.11267 25535.97
155.04488 3610.07
169.06186 6159.89
172.07159 14369.88
182.15956 2676.51
185.16519 4634.66
186.08771 5729.64
187.07121 4061.89
187.10822 3490.55
200.13904 5022.27
213.15987 6009.13
215.10387 4890.66
215.13887 16877.84
216.0975 4661.23
218.14954 44654.76
218.21155 3390.95
219.15439 2709.68
226.08151 7638.46
228.13264 6494.5
233.16431 3907.15
240.09723 8218
243.13441 25593.52
244.09415 12803.84
252.10876 6798.29
252.2049 3054.34
256.09363 4164.17
256.60245 3565.62
257.12335 7622.99
258.10651 3502.73
261.15854 3659.5
276.13364 4165.66
283.10373 22728.1
284.08704 16688.63
289.18671 38490.27
292.87173 3312.8
299.17133 5364.57
300.15457 4197.38
301.11328 27089.71
318.67587 4255.07
337.11481 4429.03
369.18442 5676.6
372.15067 6330.94
386.20203 22566.85
387.21942 7308.85
387.71869 5970.61
390.18716 35524.08
390.68835 16906.13
394.13443 14984.24
403.23026 103428.41
404.21484 44216.64
405.22412 3587.65
409.21899 6493.29
411.16589 4710.19
412.14777 20473.23
414.19595 5888.67
417.21274 4880.28
424.21835 7426.2
425.72617 35217.72
426.22498 5484.25
430.15939 7240.22
437.2139 22258.53
438.17212 6582.06
439.72357 25446.9
440.22299 6859.58
443.23212 3950.81
446.24045 6754.27
472.2558 5059.66
480.22076 16058.55
481.22211 4085.21
482.26855 8922.84
499.2959 4501.56
500.24997 6333.48
505.16626 6283.76
516.31482 72971.05
517.30811 27308.62
523.18073 7366.4
523.26184 4295.91
534.22986 6018.84
551.25446 42560.16
552.25922 17488.37
557.27222 5204.44
559.21613 6780.31
567.26721 4220.8
619.32043 6277.69
636.34528 8321.14
637.34515 5037.63
646.33551 4797.93
647.32623 7140.73
654.28003 4415.41
663.38232 96020.42
664.3562 69838.34
665.35913 22942.04
666.2771 28679.21
667.29376 4551.09
668.29364 4766.98
687.27032 5952.32
710.84137 15949.98
711.34113 20516.43
747.3349 4831.87
761.35577 19933.64
762.35327 16073.97
765.35413 51311.7
766.35455 23867.85
766.84448 5117.44
774.41614 32809.36
775.40173 21527.5
779.36713 158423.67
780.36957 69346.67
781.37756 16608.44
791.44196 61413.39
792.44287 31833.62
793.4491 6657.8
818.37939 6223.28
833.41565 8455.03
850.44043 37554.37
851.44543 17025.44
860.42181 18441.32
861.41742 25886.7
862.42377 5727.19
878.43689 294194.16
879.43903 140131.97
880.44104 31875.52
885.43225 4719.89
892.45026 6953.95
902.47186 15887.39
903.46497 17224.45
920.4906 35554.52
921.48059 21716.14
922.47357 6307.27
930.46301 7291.92
936.45264 5515.62
963.51514 14724.18
974.50146 8073.92
991.52106 111117.94
992.52496 63721.73
993.52283 18410.78
1007.48126 13697.79
1034.52441 16759.05
1035.51404 14963.29
1036.51782 8989.66
1058.50012 5745.5
1074.51599 41165.82
1075.51624 27742.14
1091.54456 70484.79
1092.54578 66292.95
1093.54663 20868.95
1103.55603 6561.01
1120.55725 35685.29
1121.56177 29055.14
1177.58069 17292.46
1178.59106 6691.25
1186.54028 7664.5
1202.59851 7155.62
1203.56836 32420.32
1204.56641 18816.58
1205.58411 6316.87
1220.58752 35516.5
1221.6012 31763.62
1222.58545 16352.03
1305.33691 5137.96
1547.23511 6168.25
2128.8479 5327.74
END IONS
BEGIN IONS
TITLE=XL-MS_JK-4_TR02.33296.33296.3 (intensity=591121330.5299)
PEPMASS=737.707646976528
CHARGE=3+
SCANS=33296
RTINSECONDS=5475.793
164.84077 1873.15
218.62262 2160.22
224.01556 2361.34
289.1861 3545.08
292.81158 2727.87
404.21347 5515.01
431.62265 2895.58
499.2359 4183.47
775.40271 3700.31
878.43103 5952.12
1210.99976 3730.71
1934.98267 3978.74
END IONS
BEGIN IONS
TITLE=XL-MS_JK-4_TR02.33637.33637.3 (intensity=591121330.5299)
PEPMASS=737.707646976528
CHARGE=3+
SCANS=33637
RTINSECONDS=5475.793
147.11296 297763.78
151.13971 19214.97
155.04498 62085.54
169.06088 71607.75
172.0715 122479.23
185.16513 56047.82
186.0871 64270.32
187.07127 56448.19
200.13841 56573.08
202.29073 21658.06
206.12976 24828.01
213.1601 45917.62
215.10262 27024.78
215.13901 125237.43
218.1496 410900.66
226.08315 109478.02
228.13416 137164.17
233.16393 60434.09
238.08218 44482.77
240.0972 155096.27
243.13319 341851.84
244.09203 143142.11
248.13911 37008
252.10887 71421.38
257.12387 52878.2
258.10495 27037.34
261.15945 40716.31
267.1069 27058.22
275.43692 24343.28
276.13361 45247.07
283.10577 234393.7
284.08798 148880.86
289.18643 431457.66
299.17093 118413.23
300.15533 61852.02
301.11313 274162.75
318.677 42488.65
328.18509 31546
329.53012 34979.11
332.19339 34432
337.11295 56869.39
343.16205 37105.27
355.12561 27899.66
358.52042 26143.16
367.1217 32947
370.20822 41759.8
372.14954 41384.89
375.2037 115370.53
386.20285 206707.08
387.16644 43705.7
387.21353 118080.71
389.21851 37027.41
390.18546 378438.91
390.68979 156438.39
394.13608 162933.36
395.12112 47982.21
403.22977 1245109.88
404.23276 231880.41
405.17554 31387.42
409.22037 104221.83
412.14453 224129.34
416.71927 33941.93
417.21609 63882.06
417.71124 35135.42
424.21768 116860.13
425.71957 209680.33
426.22528 124623.67
426.7262 38565.56
429.17191 52533.68
430.15375 53809.99
437.21494 234740.05
438.17087 71022.37
439.72189 241631.03
440.22211 65725.3
442.22571 36907.71
446.23987 58079.29
480.21841 186400.75
481.21948 53607.67
482.26556 43164.19
486.23828 38476.51
496.76563 41106.41
499.28998 38265.58
500.24509 57292.72
501.24854 35291.88
505.17096 44045.91
516.31348 892120.31
517.31921 262114.41
518.31836 45995.65
523.17828 47211.84
523.25745 60693.85
524.18005 46023.24
526.29913 45312.54
538.27277 43736.88
541.19434 113043.38
543.245 49817.28
551.25659 520034.09
552.26086 176990.83
557.27094 137430.5
559.21564 46948.2
561.2749 44538.86
576.2417 61289.89
579.29065 47846.03
609.26379 46435.66
636.349 149488.3
637.35126 50465.17
646.32837 58768.59
647.32458 73710.48
655.27258 52756.68
658.82904 40176.06
663.38147 1188420.38
664.35468 604189.5
665.34735 215191.08
666.27594 277638.19
667.27454 68140.01
670.24298 42356.69
687.26862 62766
692.37457 43821
710.84143 141248.45
711.33923 62035.6
711.841 66734.77
719.3512 46026.86
737.35461 38228
748.3277 38771.26
761.35803 228265.39
762.35754 210218.11
763.35223 52720.81
765.3504 530772.19
766.35516 315820.91
766.85693 52855.16
767.35809 125923.8
773.42096 39758.96
774.41321 416403.66
775.4079 190879.69
779.36719 1755226.25
780.36987 776338.88
781.37567 223380.83
783.33575 65265
791.44012 683229.06
792.44214 386077.19
793.43726 59826.57
832.43542 43201.9
833.42017 69577.63
840.36414 42306.99
848.39716 43912.8
850.44092 384681.81
851.44305 135928.33
857.38245 50666.8
860.43018 228184.11
861.41815 319049.88
862.41162 184674.69
878.43585 3269007.75
879.43921 1672579.25
880.43732 407456.63
881.43561 51670.66
892.45941 42921.68
902.46808 206751.73
903.4679 114044.82
920.48431 486318.06
921.49139 270417.81
930.46552 130337.4
931.44928 46555.48
946.46399 44735.38
963.52704 158099.78
973.50964 138804.44
974.48517 53778.96
975.48468 52971.06
991.51862 930478.69
992.51941 725249.31
993.5368 211725.59
1001.47449 47735.91
1007.47906 130731.47
1008.48212 59285.45
1021.48102 48265.72
1034.53088 318268.69
1035.51868 224775.09
1036.50269 47314.52
1057.50049 68534.05
1074.51953 482119.16
1075.52136 331175.84
1076.53113 167805.58
1091.54834 945322.44
1092.55066 603899.5
1093.55701 188388.5
1103.52002 48787.17
1120.55994 473418.5
1121.55994 268139
1122.56287 157552.39
1177.57959 199628.97
1178.57739 143774.3
1185.54285 69568.56
1186.5531 173094.5
1202.5769 148014.73
1203.56885 476371.78
1204.56848 217074.25
1205.56274 128798.47
1220.60645 373304.22
1221.59924 287890.75
1222.58752 149294.27
1420.68494 123580.2
1421.66919 63558.26
2189.42651 42980.59
END IONS
BEGIN IONS
TITLE=XL-MS_JK-4_TR02.33884.33884.3 (intensity=591121330.5299)
PEPMASS=737.707646976528
CHARGE=3+
SCANS=33884
RTINSECONDS=5475.793
145.79471 17084.22
147.11299 184247.83
155.04568 22496.52
162.57292 17687.68
169.06088 32111.54
172.07184 71962.35
185.16447 31659.35
186.08784 63937.94
200.13968 27813.38
204.66968 23176.35
213.1604 29807.61
215.13858 56334.51
218.15041 259399.16
226.0833 27588.06
228.13414 47386.7
240.09744 30320.28
243.1342 122940.79
244.09329 120574.7
252.10828 64660.02
276.13504 41582.34
283.10358 140516.86
284.08673 39108.06
289.18701 253351.86
290.18765 30260.61
299.17188 41303.2
300.15488 37055.51
301.11496 158316.72
318.142 31072.26
337.11575 37057.55
343.16302 37874.44
370.20752 32210.01
375.20514 61502.46
386.20456 139868.7
387.16681 54431.04
387.21716 61709.54
390.18759 273866.19
390.68854 118438.27
394.1358 49188.62
403.18173 54233.18
403.23062 858334.63
404.23203 136538.83
409.21967 39270.61
412.1463 131238.31
416.71518 36632.11
417.21304 39046.98
425.72623 184479.97
430.15793 35767.76
437.21561 138157.06
438.17023 34766.6
439.72308 129564.63
440.22409 63827.93
473.25909 35629.45
480.21683 151205.52
482.26773 62687.25
483.71921 28773.36
491.24252 32598.17
506.2366 52460.01
516.31445 555362.75
517.31805 65546.75
523.18396 38137.17
523.2619 33035.35
551.25751 329192.09
552.26392 64155.9
559.21295 54603.66
560.78333 41894.65
565.41046 38491.03
647.31812 61964.25
663.38397 669474.31
664.36475 319242.97
665.36237 39116.67
666.2829 182565.42
710.83289 64212.36
761.36078 126439.28
762.35413 58822.02
765.35352 263531.56
766.35394 136911.25
774.41956 268358.69
775.40417 40717.71
779.36853 1074383.25
780.37781 315327.63
791.44513 515919.22
792.44403 180365.7
833.4162 65875.32
850.44415 237818.28
851.43793 66619.23
860.42365 114628.11
861.41162 209837.47
862.41748 41450.22
878.43774 2013819.63
879.4408 800049.75
880.44849 230788.73
902.47333 66613.5
903.47083 142883.28
920.48273 304992.72
921.48718 114119.16
930.48242 35629.87
963.52551 116561.7
974.50885 121339.84
991.51752 522980.5
992.52441 375646.59
1007.48102 64359.47
1034.52295 144917.13
1035.52087 124224.06
1074.52527 260913.7
1075.52869 152852.33
1091.54895 524542.63
1092.55835 316450.88
1093.54675 114989.99
1120.56958 205548.23
1121.56958 210962.36
1177.58093 68241.95
1186.55017 45237.23
1203.57141 272619.09
1204.58594 102608.54
1205.54883 41431.85
1220.59875 266247.84
1221.59363 165321.86
1221.8634 38285.56
1292.62244 64221.79
1420.67847 44370.14
2127.16187 39855.67
END IONS
BEGIN IONS
TITLE=XL-MS_JK-4_TR01.35087.35087.3 (intensity=922828503.8577)
PEPMASS=846.74081364688
CHARGE=3+
SCANS=35087
RTINSECONDS=5640.473
141.21837 2738.33
143.08153 48493.26
147.11287 9990.08
153.06606 5875.63
154.02299 3318.64
167.08069 5301.21
170.09264 6350.93
171.06589 3034.31
171.07654 46587.57
171.08855 4750.8
172.07124 10484.85
173.12807 24022.04
181.06061 4441.41
181.09712 8056.84
183.11259 7613.4
188.10272 125264.45
189.10664 5042.67
198.08693 156113.59
199.07132 8875.3
199.09041 5213.99
201.12244 8744.62
202.08176 6075.16
216.09747 218417.84
216.53081 4012.75
217.101 19892.23
227.10222 10765.62
235.1438 31253.17
242.14993 25621.51
242.18568 7775.93
243.1499 4588.4
246.09102 10098.4
249.15883 36715.7
253.1295 6102.73
254.11459 6360.7
260.10565 4945.05
263.13947 41414.66
269.16064 58028.21
270.14395 23452.79
271.14114 19285.07
277.1553 20799.83
279.14453 25859.2
287.16974 32084.19
289.13306 19085.39
290.11465 4475.59
293.88748 4858.62
296.1055 6010.67
297.15552 186086.38
298.13693 21012.24
299.13867 5763.69
307.14282 156859.97
308.14624 9773.64
315.1116 12783.83
315.16568 151215.08
316.16849 18497.77
324.10013 18733.83
327.13318 7115.84
333.12268 11608.75
342.12964 33048.95
346.17709 5484.03
364.18881 6782.14
374.15063 7605.7
376.22354 7661.82
405.2139 47497.85
425.98529 21389.2
426.1441 7124.55
428.19553 9564.48
443.17422 20434.44
444.15546 9140.79
446.20352 5431.93
461.19977 9018.78
470.20694 116419.63
471.20959 28281.94
478.23007 37107.97
487.16275 6302.48
514.21338 22184.82
515.21198 5433.17
515.40546 5745.09
528.26447 5554.32
536.25079 8933.87
540.6311 4729.97
555.29047 5809.17
556.25415 9726.08
557.2381 10236.44
573.30444 20969.51
574.284 22116.26
585.28931 6234.26
609.35193 5187.32
613.28528 39781.07
614.27832 7835.68
623.27783 6773.71
623.77167 16109.97
633.2688 186545.81
634.27191 58486.16
635.26752 6102.63
642.31018 18583.73
644.30078 5580.47
669.3443 5336.65
684.34271 8061.51
687.32874 25405.22
687.8252 20022.89
688.33252 6303.01
702.35034 20937.52
720.31091 6895.3
732.33514 51810.52
733.34521 21484.53
737.33289 9878.07
737.86176 7089.47
738.33905 6574.23
741.38062 35405.47
742.38867 8882.38
758.33264 9756.99
776.34235 26995.65
777.35339 5901.27
785.05005 8413.66
787.38373 21771.39
788.3783 9233.8
803.37439 25977.23
804.38824 6707.9
826.0675 9203.65
832.39471 8497.46
833.3902 22053.86
835.88922 6677.31
836.39008 7715.67
840.41144 8461.46
844.39948 31608.71
844.89905 9723.81
845.40704 10882.88
847.03131 28825.78
850.39856 10707.45
904.42834 73206.24
905.42926 35220.61
909.92303 49641.03
910.4248 53186.58
910.93042 45920.75
911.42725 7781.46
939.40973 6822.27
965.45001 54059.15
965.94751 38988.05
966.44214 18834.54
966.94293 8977.05
973.95245 64108.32
974.44727 76661.23
974.94891 42418.93
975.44696 8559.71
1012.96448 7389.19
1019.44592 30135.47
1020.44879 8674.97
1021.98254 7791.69
1022.4787 20201.94
1030.49573 116247.77
1030.9928 84036.34
1031.48914 77926.46
1031.99524 50055.68
1067.48767 8722.02
1103.51477 27813.94
1104.0321 34681.02
1112.02625 140553.08
1112.52747 194667.67
1113.0249 135251.61
1113.52344 86403.67
1114.02026 9744.25
1148.49585 9042.78
1161.56372 67781.6
1162.06714 66435.84
1162.56238 40001.95
1163.05969 31469.94
1218.07776 9026
1245.54651 380974.75
1246.54822 238746.83
1247.54517 90032.34
1248.5531 20872.99
1319.63647 10206.97
1373.63623 72512.54
1374.64124 63852.39
1375.65479 21794.73
1486.71143 18942.61
1487.71606 21069.6
1573.77307 23244.38
1574.7644 10694.35
1575.77576 7374.18
1590.7793 22310.01
1591.78125 24850.62
1644.76514 8283.1
1687.80933 18665.8
1688.79187 26171.1
1689.79321 14731.87
1690.83447 8107.91
1753.83813 20322.05
1754.84924 17217.02
1755.85034 10939.01
2479.76123 7184.49
END IONS
BEGIN IONS
TITLE=XL-MS_JK-4_TR01.35340.35340.3 (intensity=922828503.8577)
PEPMASS=846.74081364688
CHARGE=3+
SCANS=35340
RTINSECONDS=5640.473
143.08105 1593448.5
147.11226 248091.83
153.06564 268461.44
154.0508 127237.55
155.11801 169786.45
166.09802 126559.51
167.0815 252409.84
170.09242 298848.31
171.07666 1880065.13
172.0721 239194.47
173.12808 744498.06
181.06133 202051.55
181.09705 297058.06
182.58942 113466.52
183.11282 125842.84
184.10822 147019.58
188.10286 4214946.5
189.10548 139804.52
198.08725 5236486
199.07115 133951.33
199.09029 249570.31
201.12277 175617.11
208.79503 141487.5
212.10364 127271.15
216.09772 6713357.5
216.11748 307801.72
217.10091 643419.81
225.12334 135875.3
227.10271 211613.39
235.14362 1566920
238.11909 311422
239.98105 133234.23
242.15034 1507527.38
242.18571 1004057.69
243.0816 136452.28
243.15157 158847.58
249.15797 1129149
250.16347 190067.94
254.11281 167361.42
259.12054 142201.05
260.10532 629327.56
263.13889 1815623.88
264.1424 194540.86
269.16074 1964962
270.14395 889651.38
271.13974 851074.44
273.86969 177075.92
277.15488 1058846.13
279.14502 633695.94
280.12698 230864.14
287.17191 1473267.38
289.13327 708610.69
290.11627 183991.36
297.15543 6003609
297.1871 303308.41
298.1394 1025241.44
298.16589 209419.95
299.13928 640793.38
307.14301 5909864.5
308.14627 945956.06
315.16632 4540695.5
316.1698 372842.44
324.10144 389112.44
334.10352 179248.72
342.12869 963179.56
357.12152 254833.03
373.19009 244365.02
375.13281 263127.75
376.22269 392492.69
401.18567 238059
405.21283 2283086.5
406.21567 352557.09
419.19525 276447.84
425.16257 173824.39
427.13062 215674.23
429.17941 266908.44
432.22012 243527.23
443.17661 329746.16
444.15512 238505.81
444.24384 240419.73
445.13901 864150.94
447.19012 373190.03
460.21225 230331.89
461.20419 330963
470.1438 311141.44
470.2059 4214765
471.20834 996316.5
478.2291 1366834.38
486.21805 185778.14
487.16336 300238.13
504.28476 249238.52
512.2135 388910.06
514.21503 831127.25
536.25317 347702.34
540.2124 729047.25
546.29333 235421.2
557.24164 296929.59
558.22839 204390.95
575.28143 1106229.75
576.29218 216788.86
585.28796 260417.61
591.31232 235485
595.27985 268588.81
613.28967 1189360.13
623.27521 785109
623.77771 646345.13
624.28217 365218.13
633.26862 5489970.5
634.27435 1688473.25
642.31458 264212.31
670.33557 281366.78
677.27802 251462.73
685.3313 669213.31
687.32574 794810.94
687.82617 918520.44
688.33057 840605.06
702.35895 259735.22
703.35474 342336.56
732.33282 1398572.13
733.34229 687328.25
738.32886 199201.67
741.37573 860659.81
746.85614 229979.61
771.83148 185808.42
776.34595 752580.38
787.38568 1120272.38
787.88739 1622250.25
803.38098 1005486.81
816.41785 318319.44
833.39081 223242.27
844.89319 2117460.25
845.39874 2106785.5
845.89606 1030469.5
846.41211 271717.63
851.41559 310324.19
901.40332 213586.5
904.42767 2588898
905.42834 1086577
906.41559 309549.69
910.41724 2247639.5
910.91681 2729796.5
911.41394 1777840.13
911.91595 676079
928.4126 218170.27
939.41858 770037.94
940.4212 294176.41
941.49841 259686.42
965.44147 830702.19
965.93604 2497152.75
966.43805 2398754.5
966.93115 1604031.75
967.44012 363647.03
974.44275 1194375.38
974.94788 1603042
975.44391 1300743.5
1019.44952 1032542.94
1030.98743 2752108.75
1031.48743 3276425.5
1031.97925 2000321.5
1032.48438 1004328.25
1056.52161 341963.28
1057.52722 226840.89
1104.00293 353950.19
1104.51855 737709.25
1112.51794 3814829
1113.01941 5508072.5
1113.52234 3102623.25
1114.01477 2021809
1114.54761 239015.36
1148.49121 747720.94
1162.047 1199666.38
1162.54736 2082688.13
1163.05127 1382195.63
1163.56177 837106.88
1187.57629 328008.66
1188.56287 225985.42
1219.57849 336483.88
1227.51648 295079.47
1245.54602 12514734
1246.5481 8870317
1247.55249 3109413.75
1248.55432 396962.5
1373.63464 1608207.13
1374.64685 939041.69
1375.64856 322017.91
1428.70239 339617.91
1486.71606 820048
1487.71228 885834.56
1573.75879 1554823
1574.77612 1317550.63
1575.75195 369366.22
1591.7738 1055700.13
1592.77136 743558.94
1688.78906 1830614.25
1689.77466 2006760.5
1690.77747 1120550.13
1755.81055 734657.13
1756.87439 233649.59
1819.82507 896498.94
1820.8197 1081104
1821.8501 344051.94
END IONS
BEGIN IONS
TITLE=XL-MS_JK-4_TR01.35590.35590.3 (intensity=922828503.8577)
PEPMASS=846.74081364688
CHARGE=3+
SCANS=35590
RTINSECONDS=5640.473
143.08165 32030.48
147.11238 16701.22
153.06612 4122.59
154.88753 2821.49
155.04494 2510.39
155.11755 3493.27
155.19289 2965.17
158.79782 2609.49
170.09233 3774.76
171.07617 48553.3
172.07111 9394.95
173.12842 20506.36
175.37123 2781.43
181.06128 4593.55
181.09712 7242.73
183.11234 5258.65
184.10783 4180.91
188.08746 7521.42
188.10277 102203.98
198.08681 119656.71
199.07195 7942.52
199.08925 6020.58
199.18021 20410.33
201.12224 6769.08
216.09752 188248.98
216.11729 8499.65
217.10081 9390
221.12732 3359.4
227.10193 4375.06
227.17505 36438.64
235.14328 28785.17
238.11816 8089.46
239.38789 4237.97
242.14919 32684.92
242.18556 16707.88
243.0799 4189.46
246.09012 4116.53
249.15929 21194.23
253.35979 3184.74
254.11342 4311.06
260.10568 4885.09
263.13867 27855.75
269.16077 55734.63
270.14438 21401.39
271.1423 13938
272.10477 6095.79
277.15457 17441.93
279.14453 15687.93
287.17075 27808.36
289.13205 8257.72
290.11612 5310.96
294.18283 3809.25
297.15543 141096.77
298.13715 18055.22
298.21011 3814.31
299.14029 6943.21
307.14307 138808.63
308.14658 18761.64
315.11185 4192.68
315.16571 129142.16
316.17029 9627.33
324.10062 15418.83
327.1333 6487.14
340.25897 9046.99
342.12808 19781.44
346.17755 6483.13
348.15646 5774.56
357.12256 5754.98
374.15036 4843.92
376.22159 7340.95
396.29221 3820.95
405.21265 52327.08
406.21402 10123.02
417.16299 3711.53
419.19434 6037.22
425.98294 21150.68
426.14676 5016.09
443.18036 9210.53
445.14124 7154.33
457.95139 4234.45
460.21658 8556.43
461.19962 7940.28
470.20605 105618.94
471.20865 17308.8
472.20471 6330.14
478.22708 28600.38
487.16489 8358.45
487.23032 5988.94
496.20413 5910.19
514.21472 23520.08
516.22498 4190.3
556.25085 5822.68
557.24261 7469.11
573.31091 5287.82
574.27753 17836.32
575.28198 5831.31
591.30914 6797.02
613.28418 28998.91
614.28412 9177.21
623.27667 16618.02
623.77649 10141.19
624.28271 7398.93
633.26746 141162.89
634.27161 45906.61
635.27045 17678.03
642.31049 9857.72
662.44373 6015.65
687.32257 31643.7
687.82245 7124.61
688.32843 16710.37
702.35229 9043.51
720.30127 5818.34
732.34027 51078.36
733.33917 17084.91
737.33136 6165.61
741.37531 21804.2
763.47687 6322.64
769.38617 6197.63
776.34674 22224.6
777.3548 6999.55
787.38184 21458.02
787.87769 19522.95
788.37787 5598.88
803.37335 26618.06
804.38269 7836.35
833.39191 8858.27
844.40216 16212.14
844.89697 32882.53
845.39526 10098.75
847.01807 29218.04
850.40784 7511.13
851.40906 5501.49
904.42822 57235.14
905.42572 29161.86
909.92145 26625.17
910.41766 55433.48
910.91565 44083.97
911.41486 20504.47
939.40149 5616.05
956.94244 6385.07
964.95032 7742.12
965.44196 41283.2
965.94531 53850.96
966.43402 27283.64
966.92694 20512.44
967.43237 5583.95
973.94537 30581.66
974.44794 50174.35
974.94727 34905.63
975.45099 15942.52
1019.44501 21626.68
1021.98016 6430.69
1030.49023 54560.96
1030.99207 98211.09
1031.48877 64526.84
1031.98694 30412.29
1066.57678 34451.84
1066.77747 6277.41
1067.54504 18301.29
1095.50366 9114.63
1097.5061 16807.2
1104.00305 8790.64
1104.52588 18256.78
1112.02649 82843.15
1112.52405 131876.75
1113.0249 131073.58
1113.52319 88468.02
1114.02808 16355.42
1148.49915 16278.47
1149.49243 7592.34
1161.55505 25868.29
1162.06323 61301.17
1162.55017 43874.12
1163.05225 24255.46
1188.5592 6286.39
1227.54065 9235.54
1245.54529 307526.66
1246.54736 206905.86
1247.5437 78062.91
1248.54602 18206.49
1281.66418 20666.15
1282.68079 9789.76
1283.66638 6834.59
1352.69812 25237.54
1353.70715 22253.35
1373.64099 57938.65
1374.63916 43412.12
1375.6283 7227.58
1427.70813 7699.42
1465.80127 6402.03
1487.71765 15474.91
1573.77087 34602.13
1574.75159 30570.67
1575.74963 8867.77
1590.776 6902.88
1591.76221 23632.66
1592.76086 6776.59
1688.79248 18969.84
1689.79736 26560.3
1691.81909 8259.15
1754.82886 7100.64
1819.84253 7891.21
END IONS
BEGIN IONS
TITLE=XL-MS_JK-4_TR01.35854.35854.3 (intensity=922828503.8577)
PEPMASS=846.74081364688
CHARGE=3+
SCANS=35854
RTINSECONDS=5640.473
143.07216 2791.85
143.0813 29565.67
147.11226 6727.51
153.0658 6324.24
155.11877 2384.87
170.09242 3845.53
171.0764 38881.42
172.07178 4695.26
173.12836 15594.74
181.09706 4682.98
188.10292 62515.46
191.51285 2397.66
193.38208 2534.6
198.08717 92034.21
199.07022 6063.28
199.08943 4663.03
201.12321 7090.7
202.08221 4449.66
216.0977 137643.59
216.11725 6143.65
217.10062 7192.31
225.12306 3862.97
227.10216 4750.14
235.14355 20998.9
238.1174 6157.77
242.14958 21191.13
242.18613 5109.06
246.09067 4539.9
249.15965 17995.91
253.12955 3795.44
263.13831 26507.66
264.14105 3971.12
269.16071 30040.76
270.14474 7705.13
271.1427 12136.9
277.15494 16625.78
278.71756 3107.2
279.14429 7875.13
280.12778 5753.16
287.17053 25031.91
289.13239 8155.62
290.11642 6379.54
297.15567 102309.31
298.13632 5356.98
299.14001 5639.88
307.14316 107237.16
308.14661 8305.71
315.11276 3759.89
315.16617 75150.1
316.17087 5869.76
324.10007 6686.19
327.13293 3899.23
333.12131 7160.17
342.12967 7385.63
346.17493 4403.55
357.12161 3784.99
405.21423 26558.35
425.98297 13950.32
426.14243 6298.82
443.17422 7758.12
444.16333 5607.98
457.95108 3717.94
460.21585 4768.39
470.2059 80750.63
471.20926 18629.55
474.24481 5150.04
478.22858 21280.55
487.16791 4544.23
504.27878 3853.33
514.21497 18403.93
529.24542 5409.55
537.2525 4558.97
539.22437 4106.48
556.2605 6969.48
557.25226 4462.3
573.30664 7304.54
574.28156 6017.43
575.2774 6102.31
599.28711 4224.3
602.57159 3845.61
613.28387 20582.64
614.28613 4015.54
623.2774 14015.46
623.77429 7161.31
624.27423 3867.63
633.26923 103147.4
634.27252 32926.2
635.2757 5519.2
642.30902 6893.6
650.29767 4163.85
687.32837 20208.33
687.82446 6202.75
688.33612 6008
702.34509 7210.45
732.33881 25518.32
733.34363 6462.51
737.32678 4185.72
741.37567 20438.14
742.37549 6532.98
776.34729 13731.61
777.34625 5535.23
787.38025 13882.7
797.37341 4993.82
803.37213 14257.38
833.39081 7811.16
836.38708 5074.23
844.40198 6624.21
844.89563 6896.59
845.40002 6297.14
847.02576 28270.2
851.40558 5866.73
901.41663 5358.59
904.4267 43626.98
905.43414 16716.99
909.92645 25763.82
910.42151 31552.11
910.92004 21740.59
911.41864 13087.28
921.40411 4530.85
939.40698 6006.91
957.43835 5198.23
965.44287 30346.11
965.93237 40819.68
966.4469 26583.29
973.94739 26148.08
974.44922 42554.55
974.95917 31225.99
975.4541 5769.04
978.50964 4823.44
999.46625 4907.4
1019.44556 17064.54
1020.44171 5880.43
1030.5022 38234.59
1030.99133 64774.11
1031.49329 51219.59
1031.9873 26781.22
1067.4895 9203.66
1103.51721 13269.61
1104.02087 7199.62
1104.52307 6500.54
1112.02734 68349.04
1112.52466 117293.29
1113.02429 91967.84
1113.52734 63316.77
1161.56091 22785.54
1162.05322 44121.05
1162.54785 26934.11
1163.05212 32161.48
1245.54651 251951.77
1246.54651 145030.75
1247.5564 59979.82
1248.55676 16547.29
1364.58862 4516.32
1373.62878 35823.45
1374.64502 31845.54
1375.64575 15343.79
1486.73059 14178.79
1487.73132 6251.18
1573.74585 22794.67
1574.74304 20422.45
1575.75623 7597.68
1591.77429 25477.64
1592.77087 6524.52
1687.78674 14265.53
1688.79993 14816.03
1689.80212 13435.93
1717.7345 5015.68
1754.84473 12117.59
1818.83044 6994.93
1819.771 5108.91
1820.85217 13527.04
END IONS
BEGIN IONS
TITLE=XL-MS_JK-4_TR02.34892.34892.3 (intensity=882827747.4207)
PEPMASS=846.74081364688
CHARGE=3+
SCANS=34892
RTINSECONDS=5640.473
143.0808 47976.63
147.11259 12381.21
149.94814 3823.53
153.06578 6712.02
170.09198 8517.25
171.06342 9010.36
171.07607 76324.57
172.07251 6234
173.09367 3831.19
173.12825 21594.06
181.06084 4216.63
181.097 5519.19
188.10274 134859.98
189.10463 6398.86
191.7872 4777.2
198.08719 155248.86
199.07111 4885.28
199.10741 5451.05
200.5159 5092.41
201.1236 10383.66
212.10252 9131.96
216.09755 217398.25
216.11719 9722.66
226.36676 4525.19
227.10281 6841.89
228.13292 4786.13
235.14336 35198.27
238.11696 6132.98
242.14925 30627.54
242.1864 9735.51
246.08989 6030.56
249.15903 27204.72
260.10565 5179.58
263.1384 50864.53
269.16046 51520.75
270.14398 26088.29
271.13986 26439.9
277.15485 27358.39
279.14554 11888.38
287.17035 40357.32
289.13269 13315.24
290.11774 9533.25
297.15515 189889.09
298.13406 6766.86
298.1615 11303.42
299.142 9431.84
307.14331 154190.8
308.14728 11229.17
315.11157 13298.25
315.16562 159490.56
316.16953 12381.78
324.10071 24474.41
327.13358 6924.89
333.12347 9667.4
342.12842 28257.57
364.18674 7784.78
376.21783 5814.44
382.22665 5920.28
405.21249 57302.47
418.20941 8661.15
425.16696 11694.45
426.14587 26658.2
428.1947 8539.04
429.1835 6107.76
433.2085 5746.65
435.16373 6832.39
442.20813 7167.08
443.17398 26070.57
444.15396 7286.47
446.2067 9056.34
449.79688 5923.93
450.23041 6662.77
461.19357 11011.42
470.2063 133087.33
470.2695 9950.16
471.2084 26622.22
472.20731 7256.24
478.22717 29965.94
487.16089 11089.54
514.21399 23789.37
539.22925 11642.37
552.5575 6552.98
554.90991 6975.31
574.28613 12394.45
585.28967 10117.56
595.2644 6378.41
613.28455 40890.65
614.27985 9837.16
623.27234 23415.41
623.7749 25334.31
633.26788 172545.33
634.2724 59490.84
642.30859 10977.92
650.28851 9206.85
670.32776 7119.63
687.32721 43733.06
687.82233 27351.39
688.32153 7991.12
702.35608 9543.02
719.32214 10098.84
732.33575 52602.58
733.33936 30009.33
737.32184 10307.67
741.37714 23788.48
742.36938 8033.38
776.3454 14223.45
787.37579 8790.41
796.38788 10320.57
803.37555 24921.32
804.38232 10126.89
805.39221 8377.94
825.72626 8225.26
833.388 13469.42
834.38629 8350.55
844.40039 34253.2
844.8985 28377.44
845.39648 11156.22
845.91437 7300.61
850.40729 13095.49
851.43359 7554.88
904.42737 63910.71
905.4342 29049.4
909.92773 50255.53
910.42346 59625.14
910.91791 44866.36
911.42535 9426.68
939.40936 11736.22
940.42871 8681.18
964.94415 24506.57
965.44226 66447.58
965.93976 57941.5
966.42682 40931.08
973.95325 53454.82
974.44739 80514.83
974.95331 32072.97
975.45782 10397.27
978.52484 8644.57
1019.45233 27880.53
1030.49292 79059.59
1030.99341 97234.77
1031.49768 57557.33
1031.9856 22227.8
1103.50732 31544.49
1104.02344 12058.83
1112.02234 172170.83
1112.52612 219235.45
1113.02783 143657.8
1113.52258 63781.38
1148.49939 9682.54
1161.57605 48932.21
1162.06409 89723.13
1162.55579 44675.67
1163.05762 40562.67
1188.56531 8727.83
1218.573 12253.08
1227.52954 10523.4
1228.51709 9420.18
1245.54541 379899.69
1246.54639 240338
1247.54614 85943.07
1248.55859 21940.6
1319.6366 9092.07
1373.63562 65423.13
1374.64929 40572.55
1375.64282 23106.65
1427.71216 23265.41
1486.73486 12181.23
1487.73682 11341
1573.74658 24155.13
1574.75476 23482.18
1575.75586 10046.51
1590.77698 34628.02
1687.77612 12427.13
1688.80005 23134.8
1689.83276 10422.17
1691.83069 11042.5
1753.83972 24780.38
1818.81775 24728.3
1819.79675 14201.06
2414.57153 10128.62
END IONS
BEGIN IONS
TITLE=XL-MS_JK-4_TR02.35127.35127.3 (intensity=882827747.4207)
PEPMASS=846.74081364688
CHARGE=3+
SCANS=35127
RTINSECONDS=5640.473
143.08154 2342003.25
147.11263 639336.63
150.1424 188085.47
153.06551 258364.72
170.09245 314780.19
171.0764 2958110
172.07085 430465.44
173.12883 1661452.88
181.09692 487707.72
184.10811 271070.91
188.08783 377909.59
188.10336 6163582
198.08739 8143811.5
199.07144 570507.56
199.09004 506054.13
201.1236 703042.44
212.10249 287680.81
216.09789 12219287
216.11757 593712.88
217.10124 612692.13
224.1402 300100.81
227.10161 456168.59
235.14484 2587117.25
238.11774 623711.63
242.14958 2271024.75
242.18683 1423538.63
249.15984 2042477.88
263.13858 3188108.75
269.16019 3195269.75
270.14377 592024.38
271.14139 708070.44
277.1546 1749320.38
279.14633 489326.38
287.17148 2049356.75
289.13187 598924.44
290.11688 372177.09
297.15607 8124468
298.14099 1779049.5
299.14093 550475.25
307.14316 9742837
308.14618 738521.5
315.13037 438426.78
315.16626 9732516
316.17307 459744.44
324.10065 1517797.25
327.13699 312364.38
342.12842 1763844.75
364.18591 483577.47
375.13287 529211.44
376.22601 473204.88
379.16226 360174.03
401.18478 411134.06
405.21371 4195667
406.21503 536330.88
427.12888 1174477.25
428.13821 368700.34
433.20816 640166.88
443.17584 411672.34
444.16 330664.19
445.13858 474290.78
447.18948 330771.47
460.2153 441018.97
461.20602 607167.63
470.13968 482200.69
470.20538 6339064.5
471.21024 2414889
478.22961 2621774.25
504.28293 516993.5
512.2168 612969.75
514.21393 1338005.63
529.25964 386860.63
540.20898 552126.25
558.22778 468869.19
561.35974 370184.03
573.30212 339615.47
574.28589 520437.5
575.2912 2336754.25
576.28339 477940.16
585.29309 327093.5
591.31799 659298.88
613.28326 2389523.25
623.27533 1293015
623.77588 708369.5
624.28308 456104.09
633.26923 8529226
634.27191 3684289.75
635.27069 595695.44
644.62811 362847.88
650.30908 377041.84
651.7478 359506.41
670.33356 541757.25
685.33496 513547.31
686.33929 420599.5
687.3222 1593040.5
687.82477 613129.75
688.32599 654173.69
703.35052 452535.75
732.33771 3051957.75
733.34021 677428.5
741.38263 652466
742.3858 457786.56
776.34705 1746885.13
787.38446 2571263.25
787.87628 2118155.25
788.38147 1858299.13
803.37335 1120836.13
833.39435 518512.06
844.89465 2532276.25
845.39435 3181211.5
845.89838 1663661.38
846.39197 1180732.63
851.40955 430196.22
854.4632 489810.03
901.90967 689936.31
904.42566 5298483.5
905.43872 1591247.5
906.42554 730263.44
907.40198 448064.41
910.41479 3709215.25
910.91626 4043501.5
911.41614 3174291.5
911.92883 498168.59
940.42413 506953.78
957.44269 667181.19
965.44104 1642279.88
965.93805 5109363.5
966.43469 5612917.5
966.9422 3097753.25
974.44696 3134992.5
974.9483 2340181.75
975.44666 1625387
975.9516 549150.44
1019.44739 2056365.88
1020.44733 729134.31
1030.98938 3390073.5
1031.48401 4364411.5
1031.97949 2139463.25
1032.49622 1540318.75
1056.51208 616593.75
1104.0105 1295942.38
1104.51331 697893.69
1112.51648 6252461.5
1113.02124 10687878
1113.52014 5693910
1114.01624 2427813
1148.49207 694665.69
1162.05371 2372256.25
1162.54041 2665969.75
1163.06519 2716079
1163.56433 652410.81
1187.55554 527794.88
1227.52771 595316.56
1245.5459 18534654
1246.25964 532876.25
1246.54871 13985786
1247.55225 6536172.5
1248.55676 1569870.63
1350.60828 585335.06
1373.65051 2209352.25
1374.64929 2123185
1382.65662 508846.81
1486.72241 1274538.63
1487.71777 1190754.88
1573.76257 3464335.25
1574.73242 2204179.5
1575.76636 1400695.25
1591.77209 1372736.75
1592.7561 685959.56
1688.78918 3247429.5
1689.79114 2301238.5
1690.78088 1668232.5
1754.8385 691733.06
1755.81836 681270.56
1819.79248 692119.69
1820.81787 1724026.88
1821.81323 1150239.25
1918.9375 526342.19
1930.95898 521574.34
2469.87817 518723.03
END IONS
BEGIN IONS
TITLE=XL-MS_JK-4_TR02.35375.35375.3 (intensity=882827747.4207)
PEPMASS=846.74081364688
CHARGE=3+
SCANS=35375
RTINSECONDS=5640.473
143.08151 54909.09
143.09019 4762.61
147.11282 14203.7
153.06548 7470.46
155.11794 5723.12
167.08118 5307.33
170.09299 10330.3
171.07629 79089.66
172.07155 8318.05
173.12842 27417.63
181.09714 13628.29
188.10309 150001.78
189.10596 10019.2
198.08707 176749.55
198.10506 7416.25
199.07149 14118.32
199.09085 10278.3
201.12349 9310.59
212.10278 8827.38
216.09766 290168.09
217.101 27802.18
224.14296 4557.41
225.12288 5708.81
227.10202 9860.61
227.17459 5944.51
228.13464 4980.69
235.14374 45619.21
238.11897 11507.95
242.14986 49426.07
242.18607 22609.01
243.07719 5713.17
246.09009 6932.29
249.16098 53539.17
250.16364 7649.71
253.13008 5082.22
254.1154 4859
260.10727 9023.17
262.11914 5352.26
263.13818 57323.04
264.14093 6631.39
269.16077 79294
270.1449 28409.07
271.14337 22311.47
272.1062 5896.41
277.15463 25974.73
279.14413 14201.69
287.17136 47222.66
288.17535 5046.35
289.13208 23951.36
290.11517 8551.98
296.10757 6227.76
297.15536 228424.58
298.13962 46122.96
299.13879 9994.31
300.14383 5705.86
307.14304 235547.73
308.14474 23231.47
309.67206 4817.47
315.16608 184372.88
316.1713 9753.5
320.17169 4956.97
324.10077 28357.3
325.10239 7712.77
327.13287 6104.81
333.12192 9576.09
342.13083 40894.2
357.12164 7952.96
364.18658 10780.53
373.19019 5859.9
374.14676 6680.62
376.22452 12019.33
377.22177 8387.39
401.18701 8556.42
405.21295 74906.73
406.21405 12549.13
419.1994 5649.51
425.16785 7908.76
425.98029 9058.1
426.14459 13242.59
429.18036 8959.91
433.21027 6389.9
438.14114 6076.86
443.17477 13351.95
461.19275 10356.24
470.20618 176323.09
471.21078 34068.54
474.23389 7732.73
478.2309 48156.82
487.16379 9710.21
496.20145 10576.12
514.21155 44175.73
536.25616 11991.08
540.21936 8083.03
546.29333 7529.86
556.26263 11054.49
557.24432 7166.79
573.30493 9046.05
574.27448 25744
575.27472 29049.01
576.28674 8072.24
591.31335 8770.17
595.26996 9387.19
613.28223 48832.47
614.2901 12811.82
623.27631 36390.1
623.77509 12561.16
633.26941 224247.55
634.27094 84670.73
642.30865 10738.87
651.28613 7582.72
685.33667 7923.58
687.32404 54515.41
687.82324 24667.01
688.32611 9570.54
701.3634 9069.94
702.35791 12322.01
703.34955 8493.87
704.34406 8688.34
719.35968 8298.29
732.34039 51119.16
733.34515 27538.96
741.37372 38520.84
758.32928 9119.37
759.33875 6984.02
776.34204 32767.96
787.38208 32389.18
787.8811 32414.28
803.3786 27752.88
804.38831 10536.24
805.37988 7670.21
832.40253 10310.37
833.38928 13884.12
844.39844 25447.85
844.89557 49759.6
845.40302 43215.59
845.89862 23271.94
847.02472 13966.48
850.40985 24021.51
904.43146 103300.6
905.42859 44420.79
909.92316 43291.78
910.42206 80475.23
910.92157 63423.41
911.42023 36858.18
939.40265 10531.57
964.94312 10504.82
965.43793 79240.95
965.93903 85684.87
966.4375 49782.59
966.92999 12681.78
973.95239 37009.63
974.45282 57620.11
974.9425 57876.78
975.44714 30735.03
1013.4563 8384.95
1019.44946 26981.66
1020.4541 25430.79
1021.98413 8500.77
1022.47015 7705.9
1030.49219 88999.59
1030.99329 124659.51
1031.48926 97541.02
1031.9801 44837.43
1067.5238 11001.4
1103.51111 27471.5
1104.0155 43681.05
1104.50134 10536.88
1105.01245 10453.76
1112.0321 118333.32
1112.5249 223549.3
1113.02429 216291.64
1113.5199 91444.38
1114.03174 35299.43
1148.48718 24953.22
1149.50574 10209.21
1153.04834 9569.39
1161.55566 51933.43
1162.06824 77246.55
1162.55981 85047.81
1163.05457 57420.45
1163.52124 18377.2
1186.56482 11902.03
1187.56738 11417.5
1217.56519 21915.06
1227.53784 12061.59
1245.5459 489029.06
1246.54712 290322.09
1247.54333 114203.74
1248.54138 13584.32
1373.6355 81547.05
1374.63843 56937.45
1375.64441 10730.11
1428.71179 10687.53
1486.72253 30189.02
1487.73657 25006.4
1573.75842 49169.09
1574.74634 44344.98
1575.78064 9914.11
1590.78064 10824.18
1591.76746 38063.27
1592.76257 12957.51
1687.80225 12464.82
1688.802 50971.76
1689.7915 36532.91
1690.81628 25011.91
1753.83923 22518.04
1754.8335 10289.8
1755.8324 9692.93
1818.84155 24571.19
1819.82861 11769.58
1820.83838 25689.07
2306.14746 8929.5
END IONS
BEGIN IONS
TITLE=XL-MS_JK-4_TR02.35618.35618.3 (intensity=882827747.4207)
PEPMASS=846.74081364688
CHARGE=3+
SCANS=35618
RTINSECONDS=5640.473
143.08122 101311
147.11244 17724.54
153.06575 13036.65
168.94347 5328.97
170.09238 14594.65
171.0761 93287.69
172.07083 12069.48
173.12823 54037.59
181.05994 7457.27
181.09676 11044.43
188.10277 236845.83
189.10643 12220.8
191.89349 5430.82
198.08717 277725.97
199.07141 26075.13
199.08904 10768.86
199.10706 10022.73
201.12325 13170.46
202.0826 12240.46
212.10283 13100.74
216.09755 363613.34
217.10013 37261.57
224.13864 7914.3
227.1019 14376.1
229.88387 6056.74
235.14354 69197.92
236.14566 9020.92
238.11824 16561.84
242.14896 16594.38
242.18655 17144.44
243.13319 10197.24
246.08963 7410.98
249.13805 7695.68
249.1586 65029.05
249.18156 6279.18
251.15131 6361.85
253.12856 7416.7
260.10373 8999.27
262.49734 6468.8
263.13867 67573.66
264.14111 8201.45
269.16 114288.24
270.14343 64312.92
271.14041 32151.14
277.15448 47687.83
279.14514 38186.47
280.12759 10306.63
287.17096 68318.86
289.13184 31407.05
290.11597 15786.78
297.15533 293708.84
298.13873 39441.21
298.16431 10752.11
299.13928 16452.75
307.14301 302223.09
308.146 49805.27
315.11151 13856.17
315.16568 292389.31
316.16855 30557.63
324.10059 49624.98
327.13538 8604.55
333.12189 33579.99
342.12772 43265.63
346.17505 17878.66
357.12589 9581.96
376.22269 16083.9
405.21344 32334.14
406.19809 51297.33
425.16364 8998.56
425.98251 17425.81
426.1431 13279.88
428.19498 18527.58
429.18054 8422.68
443.17627 30667.53
444.15231 12572.09
446.2077 8452.19
450.2319 7886.37
460.21802 10992.82
461.19766 14255.71
462.15973 11732.81
470.20612 220822.19
471.20923 62914.48
478.22729 59577.4
479.49756 8719.42
487.16342 15447.59
496.20224 12103.97
512.22211 11127.91
514.21381 44274.25
515.2168 15229.93
539.22632 10945.78
546.28912 10325.89
557.23901 16177.06
573.30621 11024.89
574.29944 8894.83
575.24554 15143.72
585.29492 12218.58
595.26874 10548.21
613.27991 57637.15
614.28668 17373.29
623.27673 41891.82
623.77686 18010.19
624.28711 31875.35
633.26862 291449.03
634.27032 112864.27
635.27197 31559.39
642.30878 31678.89
651.27777 10439.9
671.33313 8802.42
687.32983 43681.58
687.82349 30769.53
688.32599 31110.56
688.82538 10599.59
689.3208 8944.23
702.3573 12007.44
720.34119 9611.31
732.33795 79130.3
733.34277 34075.66
738.31451 15418.19
741.37567 47502.02
742.38013 11976.97
746.86255 16405.32
758.34772 9249.71
776.34961 43075.73
777.3446 11541.17
787.38025 31967.87
787.88062 31636.95
788.37732 17893.02
803.37451 51822.91
804.37598 16014.3
805.38336 18032.7
825.73499 11056.78
833.38538 15409.38
834.37878 39542.83
844.39984 40977.22
844.90112 72554.68
845.39679 18246.85
847.02252 52356.63
851.39307 31081.93
904.42896 143317.88
905.42902 67245.46
909.92639 56775.19
910.42529 95576.94
910.91998 89119.48
911.4162 45614.8
939.41345 32200.12
940.40826 12498.58
965.44684 27725.05
965.94946 63333.02
966.43842 51297.05
966.94049 14318.88
967.44482 12258.64
973.95013 28742.23
974.44763 116066.39
974.94867 130462.3
975.43665 66376.03
975.93988 51689.6
1019.44965 65177.57
1020.4458 41447.05
1022.46832 12662.63
1030.51208 55516.47
1030.99561 152888.69
1031.48779 184252.8
1031.98218 97086.48
1032.47839 15595.54
1034.45691 10848.15
1067.51245 10872.94
1068.49585 11428.05
1103.51831 15087.01
1104.00293 30950.68
1104.53491 55793.43
1105.01331 14461.33
1112.02954 81328.65
1112.52209 274031.34
1113.02136 338853.09
1113.51831 219829.2
1114.01538 137294.47
1148.5033 32841.11
1149.49353 11012.64
1161.56494 28281.48
1162.05798 99556.35
1162.55261 137666.42
1163.06067 96021.07
1163.56226 43565.37
1217.56409 15589.43
1218.0658 14048.13
1227.53577 33401.32
1245.54431 696972.06
1246.2511 14137.82
1246.54614 438059.75
1247.54541 165714.25
1248.54407 60890.13
1321.62598 14754.69
1373.64331 152299.67
1374.63806 104323.62
1375.63916 50112.54
1486.72253 60116.38
1487.71814 17949.77
1492.70056 14918
1573.74609 47692.14
1574.76416 51359.95
1575.77014 38711.99
1591.76135 49456.85
1592.76343 31247.96
1687.80701 15755.54
1688.79565 41321.95
1689.80127 35764.59
1691.82678 14458.61
1754.84412 26540.19
1755.80566 33151.7
END IONS
BEGIN IONS
TITLE=XL-MS_JK-4_TR01.20992.20992.1 (intensity=1502815849.089)
PEPMASS=1202.56154204131
CHARGE=1+
SCANS=20992
RTINSECONDS=3784.928
145.29333 194730
161.54094 211916.2
175.11852 1705469.63
225.3398 212059.83
301.52963 274098.28
358.11853 340359.56
452.22797 344721.66
595.29022 329097.63
606.72595 333673.56
627.32202 413863.72
734.3031 590103.44
961.21204 333402.41
963.15363 435912.34
1111.52795 670813.06
1158.54065 2025210.88
1160.53357 574203.25
1184.54956 5447041
1185.54541 3630143
1186.53113 623224.38
1202.56116 188974464
1203.56348 70690736
1204.57043 3143475
1232.29431 356458.19
1639.90906 432088.06
END IONS
BEGIN IONS
TITLE=XL-MS_JK-4_TR02.21136.21136.1 (intensity=1327954262.1475)
PEPMASS=1202.56154204131
CHARGE=1+
SCANS=21136
RTINSECONDS=3784.928
148.6212 214467.94
175.11909 2209728
217.33722 267218.38
293.96484 281652.28
300.75714 297516.94
305.16022 403950.34
355.87601 263669.44
625.86218 370663.22
674.14386 452618.78
716.30981 510811.06
734.30872 423625.91
863.36786 519578.78
881.39606 351992.91
1111.55859 1126728
1158.53442 1757321.25
1159.54761 655807.81
1160.5498 1057708.13
1172.54944 532722.88
1173.55798 544989.56
1184.55212 4913198
1185.5481 3463447
1186.53809 498241.59
1202.56384 191590960
1203.56592 85062184
1204.56238 4481161.5
2288.15967 551704.56
END IONS
BEGIN IONS
TITLE=XL-MS_JK-4_TR01.47430.47430.3 (intensity=215779836.6306)
PEPMASS=670.706854901284
CHARGE=3+
SCANS=47430
RTINSECONDS=7071.136
156.10136 3945.86
167.05582 3077.4
169.2204 1754.42
173.12814 6412.05
179.27495 2319.55
183.22768 1782.62
221.03648 2431.66
239.09482 2750.06
267.13342 4027.15
284.1315 2737.3
284.15881 18947.77
341.21896 3770.05
356.06815 4165.52
357.06839 4016.57
358.69238 2810.85
359.02863 12002.31
360.0282 13836.82
361.02487 27361.6
362.02448 12329.49
363.02087 3570.52
431.09021 4840.23
432.08871 3158.36
489.27731 10619.24
560.31415 10976.73
624.37262 4759.44
688.37268 18679.28
689.37738 5161.66
787.44531 4393.26
1015.55359 4144.4
1071.59814 3453.96
1109.21387 3239.06
1287.64172 4482.49
1438.64099 3800.93
END IONS
BEGIN IONS
TITLE=XL-MS_JK-4_TR01.47720.47720.3 (intensity=215779836.6306)
PEPMASS=670.706854901284
CHARGE=3+
SCANS=47720
RTINSECONDS=7071.136
140.99008 82593.14
154.90474 82667.93
156.10197 2085550.88
157.10515 211550.47
160.12663 150071.72
173.12868 2045811.75
174.11298 212522.63
174.13089 119788.75
175.11882 733715.5
177.15359 145401.91
185.16463 473308.94
201.12247 96209.48
211.10767 273959.31
213.15904 260252.75
214.15488 122169.69
228.13396 1906538.75
229.11732 252845.28
229.13744 127121.04
236.13828 110795.79
242.15059 237162.88
246.9957 93984.59
256.16562 140616.63
259.10367 184440.11
265.43753 94746.53
267.13385 2487607.25
268.13699 220525.98
271.15674 117470.72
284.16022 6322818.5
285.16202 776244.63
288.18271 817856.94
293.17126 91460.16
324.19022 205565.45
327.16107 111490.89
335.68408 560672.25
336.18521 274428.31
338.20505 120290.21
341.21835 1931144.75
344.19376 132345.63
344.69199 123271.68
355.17816 112028.36
370.1369 247089.72
372.1861 210646.19
375.23492 222361.44
383.22919 1671307.75
384.22958 490785.03
385.69641 121840.2
387.25549 149412.36
395.35272 149148.66
412.29031 147931.36
432.25574 583073.44
440.28635 264427.16
441.28143 139918.94
452.25085 163442.27
453.24658 128873.4
470.25919 248276.98
471.25638 201333.13
483.21964 494550.69
489.27737 4296174.5
490.27853 983912.38
501.23166 181239.98
511.28598 908648
512.2912 214505.02
560.31488 4901945.5
561.31537 1362864.25
562.31866 147620.2
571.30872 161406.55
572.30127 191895.84
600.30121 438783.16
601.297 166231.59
607.3479 159849.16
624.37122 3088968.25
625.37274 1088729.75
628.39349 512648.97
653.33484 164664.11
670.35999 625930.69
671.34576 1379288
688.37262 7251205.5
689.37408 1913713.75
690.3811 513082.72
699.36285 194260.7
711.33722 173981.75
723.44287 1046855.19
724.44226 517066.41
727.47424 147368.63
728.35278 206225.64
752.40918 214129.61
770.41724 225308.41
771.42175 156152.45
787.44086 4572162.5
788.44458 1918802.25
789.44397 167986.42
805.42419 189602.58
805.94183 244569.08
827.42273 620829.06
828.41565 160107.56
841.44141 233984.48
900.5285 234235.92
940.51239 451102.09
957.54669 700190.81
958.5509 167914.16
1014.56494 796790.19
1015.5567 219360.91
1071.58508 1418577.5
1072.58643 533191.19
1110.5813 179115.69
1158.62183 1740550.25
1159.61829 1138346.38
1160.63293 176823.48
1269.64575 652526.38
1287.66931 1412259.38
1288.66199 1029272.31
1289.6781 238553.64
1386.73572 712139.69
1387.73816 605618.19
1500.79834 236543.94
END IONS
BEGIN IONS
TITLE=XL-MS_JK-4_TR01.48022.48022.3 (intensity=215779836.6306)
PEPMASS=670.706854901284
CHARGE=3+
SCANS=48022
RTINSECONDS=7071.136
156.10181 220526.77
157.10545 15358.89
158.09186 11985.09
173.1283 201928.53
174.11301 20173.14
174.13141 7350.85
175.11876 67716.15
177.15298 17586.46
185.16505 41169.82
201.12419 9107.69
202.07983 9926.72
211.10733 24536.63
213.15866 17343.07
214.1548 12506.76
228.13411 190481.19
229.11702 21531.59
229.13748 11832.18
242.15039 18474.2
256.16479 14054.5
267.13354 230116.83
268.13538 17422.99
275.1333 9384.24
282.27768 8274.6
284.15997 570558.88
285.1644 78570.52
288.18497 55635.68
296.19586 11070.7
299.16873 10700.33
313.11328 13144.98
324.19214 23065.35
335.68393 106877.94
336.18723 17598.49
338.20627 15348.33
341.21768 187598.17
344.19003 19275.49
345.18881 13098.45
354.17487 10850.08
360.0257 10159.5
361.0253 10914.22
366.1384 11898.16
370.13623 44940.95
372.18665 41509.86
375.23636 34113.15
383.22867 153604.34
384.22989 39604.94
387.25012 19457.55
394.7229 11322.21
407.75769 9382.84
432.25717 71373.93
440.2865 56858.1
441.28784 15828.08
452.24826 12827.03
470.26117 19016.63
471.26065 40788.52
472.25424 16066.11
478.09576 10645.89
483.21951 42508.11
489.27707 369432.88
490.27872 67491.16
501.23035 14931.93
511.2858 110192.88
512.29016 19434.61
521.27112 12899.65
560.31384 486111.81
561.31683 120996.09
569.3277 14381.97
582.28864 18459.2
600.29803 57519.78
607.34344 37713.27
624.36963 213067.22
625.37299 91175.85
626.37933 18724.22
628.38843 44879.31
670.36456 50167.32
671.349 95902.04
672.34241 39916.69
688.37201 752630.56
689.37469 197214.03
690.37305 35313.59
723.44135 102490.66
724.44275 43168.47
727.46649 15165.63
728.35669 23592.77
770.4162 17448.54
787.44025 404679.91
788.44336 141773.55
789.44354 40559.7
805.44031 17373.72
827.42371 46521.64
841.44318 19741.39
852.47119 13177.77
900.51691 48777.76
901.52667 16859.53
939.50378 17450.64
940.51245 47662.8
941.51453 17841.73
957.53961 67700.73
1014.56287 78271.48
1015.5705 44237.2
1071.59387 100754.48
1072.59204 47711.35
1073.59497 14662.23
1158.62341 203785.39
1159.62598 98592.72
1160.61853 22835.95
1236.7251 13570.1
1269.64014 39943.79
1270.63269 15063.35
1287.66479 168528.11
1288.66162 103723.36
1289.68127 17882.08
1386.73425 63924.75
1387.75281 14983.18
1388.72363 17501.87
1499.80701 22675.97
1500.84619 16311.28
1849.75208 14478.8
2052.06885 12931.81
END IONS
BEGIN IONS
TITLE=XL-MS_JK-4_TR02.47247.47247.3 (intensity=189114239.8041)
PEPMASS=670.706854901284
CHARGE=3+
SCANS=47247
RTINSECONDS=7071.136
156.10152 4816.23
173.12813 9759.64
175.119 2887.58
228.13322 10782.96
229.55853 2305.65
230.63695 2491.22
267.13287 12354.89
284.15915 29643.15
341.21826 4303.76
355.06894 4649.79
356.06494 2585.8
357.06808 3052.06
359.02753 12343.66
360.02759 11419.59
361.02371 22760.98
362.02551 13980.53
363.02362 3047.67
383.22586 4883.07
489.27884 21359.28
490.27789 2673.34
511.28479 4779.68
560.31152 21225.83
613.22241 3570.78
624.36963 14629.78
625.37201 4605.81
649.65051 2780.82
671.34467 5400.67
688.37238 34289.43
689.37054 5948.29
787.44452 21797.75
788.43353 4294.52
1071.60315 4129.07
1155.68982 3229.65
1158.61584 5937.44
END IONS
BEGIN IONS
TITLE=XL-MS_JK-4_TR02.47542.47542.3 (intensity=189114239.8041)
PEPMASS=670.706854901284
CHARGE=3+
SCANS=47542
RTINSECONDS=7071.136
145.15094 79252.21
156.10202 2507199.5
157.10616 139165.53
160.12762 89534.62
160.78453 79140.14
173.12862 2394257
174.13139 151146.52
175.11908 558681.38
185.16507 233355.89
193.35146 93971.28
195.95175 93874.17
201.12234 116737.57
204.09871 91419.81
211.10838 211358.72
213.16037 195487.64
214.15565 144191.2
224.13562 83811.54
228.13445 2136811.25
229.11761 433981.56
229.13751 147840.61
242.15053 182208.63
256.16583 504500.56
257.16422 120004.66
259.10291 155899.45
267.134 2786036.5
268.13791 203497.72
280.66205 128286.02
284.16043 6733047.5
285.16309 727401.19
287.17682 121605.88
288.18427 199216.31
324.19092 184492.94
326.88776 105427.9
335.68427 610997.31
336.18402 144366.58
341.21796 2225280
344.19522 134267.36
344.69342 157838.02
366.20209 281030.63
370.1355 466420.5
372.18661 170975.14
383.22964 1834408.75
384.2298 283736.31
426.22925 122380.59
432.25687 793164.75
440.28601 516633.94
441.29205 135519.72
455.22574 134611.56
470.26236 454182.84
471.26022 210494.84
472.25037 176471.97
483.21933 556607.25
489.27802 3917406
490.2818 937718.63
511.28888 1111411.25
512.28711 206587.5
560.315 5145765
561.31744 1088658.38
569.32928 238393.58
600.30096 577413.75
607.34296 197281.66
624.27594 183427.08
624.37152 3197076.5
625.37262 1137403.63
628.40216 240768.72
628.80908 136603.16
670.36298 666530.5
671.34454 1041335.63
672.34747 215798.48
688.37329 7264342
689.37811 2505727.75
690.38165 217418.67
706.40985 182179.03
713.37653 225556.17
723.43689 1055528.25
724.44073 263758
770.41425 196938.8
787.44263 4724759.5
788.44495 1767272.63
789.45007 252783.91
805.4328 236814.92
812.43964 175777.2
827.42877 469478.13
852.48682 242201.19
900.52197 516189.31
901.52759 224881.98
940.51093 246174.63
941.50134 214372.41
957.55017 902217.25
958.55811 221435.16
1014.56018 865647.19
1015.57904 240751.23
1071.59546 1338560.63
1072.59253 612773.06
1158.62512 2133803
1159.61938 817552.31
1160.62378 215827.73
1269.64941 275410.47
1287.66406 1602945.38
1288.64709 840382.69
1289.66589 289145.88
1386.73022 724672.38
1387.73486 504167.97
1499.81238 268296.84
1788.57959 189173.17
END IONS
BEGIN IONS
TITLE=XL-MS_JK-4_TR02.47841.47841.3 (intensity=189114239.8041)
PEPMASS=670.706854901284
CHARGE=3+
SCANS=47841
RTINSECONDS=7071.136
156.10178 208015.73
156.11409 10927.2
157.10629 10490.41
160.12653 15970
173.12837 217710.55
174.11208 18302.79
174.13152 8351.6
175.11905 38339.4
175.9319 7094.9
177.15422 13756.67
185.16476 19745.44
193.97469 7075.79
211.10767 19751.82
213.15993 19013.64
214.15443 8943.16
215.69547 7841.54
228.13361 185041.05
229.11755 19425.7
229.13802 9044.59
252.49702 7810.32
256.16266 14525.92
259.10367 16091.77
266.151 9915.69
267.13339 242880.44
268.13705 18792.48
271.15674 15488.01
284.15994 580776.69
285.16449 78531.81
287.17569 12817.23
288.1817 25111.62
323.20874 12382.71
324.19177 13279.95
335.68524 75739.31
336.18335 11245.98
341.21786 158185.14
342.22107 17636.07
344.18716 9488.48
360.0307 12509.25
361.02603 18028.6
366.2019 17307.14
367.21011 11518.59
370.13339 16218.18
372.18597 14604.5
375.23428 21509.36
383.2287 123769.2
384.22928 38716.36
385.23294 11428.84
388.14752 13315.9
394.22467 14123.91
412.2865 11926.35
432.25491 53920.84
440.28558 38106.73
453.24149 17643.66
470.26007 42034.06
471.25916 14633.54
472.25375 12669.37
483.22144 19467.36
489.27698 410937.13
490.28064 92402.08
511.29044 78604.59
512.28888 15416.29
515.31073 10652.59
560.31384 429643.44
561.3205 89389.89
562.32391 16653.17
569.33032 20489.1
582.28955 38489.32
600.29474 41962.15
607.34869 19767.27
624.37 249348.56
625.37146 93520.08
626.37732 21404.97
628.39441 15206.02
653.33594 12757.38
670.36462 52698.14
671.34723 117775.84
672.34808 45577.92
688.3725 622815.44
689.37476 192660.84
690.37592 42278.54
710.33936 10455.08
723.44073 105572.18
724.43732 43373.46
725.20251 11206.49
748.23651 11916.61
770.40839 47389.94
787.44092 453142.31
788.4444 122465.36
789.43719 19892.69
805.42896 15690.13
805.93463 15316.44
827.42297 45681.8
900.52002 53855.85
940.51172 40501.05
941.5058 17287.3
957.54364 53372.22
958.53741 14554.05
1014.57483 77760.16
1015.57477 39066.12
1071.59448 127343.36
1072.5918 59682
1073.5791 11875.86
1103.60217 12804.3
1110.56775 16265.33
1158.6261 190655.8
1159.62708 90590.38
1160.62646 14631.92
1269.65381 20142.32
1270.63745 14391.12
1287.65625 165917.72
1288.66736 92352.63
1386.7384 82083.57
1387.72644 16303.19
1499.81165 21314.91
1500.81702 40516.79
END IONS
BEGIN IONS
TITLE=XL-MS_JK-4_TR01.6881.6881.2 (intensity=48998644.4548)
PEPMASS=418.741832404388
CHARGE=2+
SCANS=6881
RTINSECONDS=1720.786
140.08165 33074.09
149.02316 251393.3
152.08157 10542.44
155.0815 28479.55
155.09175 3062.43
157.10851 2758.66
158.09218 59456.94
159.09465 1654.36
167.03349 18176.13
168.46574 2001.66
169.10802 6235.48
172.10774 19146.82
175.11884 149070.45
176.108 2395.97
176.12268 6432.14
180.0766 16803.47
185.0907 4015.87
187.14413 4270.68
197.10295 181752.19
198.1062 12358.55
202.11861 6627.01
203.10266 5246.5
210.08656 4038.88
214.12941 69864.86
217.62834 2849.35
218.13167 2724.99
221.12718 18307.99
227.11354 12848.98
228.09746 3824.3
231.11206 4144.17
244.14027 5539.51
245.12383 71188.09
246.12624 4968.47
249.12262 15926.78
259.15573 3203.47
262.15054 47344.16
263.15256 3420.55
274.17206 5801.94
287.15118 3043.14
312.17819 5961.62
316.17566 4729.88
317.68481 3187.64
323.48331 2488.45
327.14484 10136.9
332.69479 3362.76
333.19846 4011.4
344.16727 23016.71
345.17343 3158.15
358.2074 11124.85
359.6991 2994.03
360.70743 3282.99
361.20087 11131.54
371.69711 14073.47
372.20056 4562.36
372.71054 11636.66
375.23456 70744.12
376.23895 6354.41
380.2113 4187.76
380.71054 5279.03
381.71606 85832.64
382.21844 33478.79
387.71994 4744.02
388.72571 5389.83
389.21521 23249.89
389.71661 5950.65
390.22989 22840.64
392.70825 5860.56
396.72549 53245
397.22787 15881.87
397.72836 12265.85
398.23059 3500.36
401.22235 47720.49
401.71805 35405.71
402.21753 4618.06
403.73535 20671.03
404.23572 3618.76
409.73477 104460.74
410.23175 87024.81
410.72839 18388.03
417.22256 3369.21
418.22177 14762.65
418.73975 2114198.75
419.24106 1024887.56
419.74203 101619.78
427.20844 14225.78
428.20056 2951.31
432.2525 9154.38
434.25049 10654.14
444.23492 4735.12
445.22113 15232
458.27222 10770.27
459.26706 3477.43
462.24573 75336.3
463.24707 15454.82
476.28192 155280.06
477.28708 38449.22
503.30981 18901.32
512.29938 3369.83
531.30487 28538.87
532.30798 4851.65
540.29236 3036.55
547.33441 71572.23
548.33557 20904.29
555.06708 3009.15
557.315 3480.91
575.32977 103871.95
576.33191 27305.53
579.32727 6312.39
593.34094 5003.37
605.33929 31195.98
606.33398 18542.59
616.34991 4835.45
618.37891 8752.61
623.34998 308102.97
624.35242 114723.45
625.35352 10733.71
632.35437 6528.79
633.33655 26702.07
634.36536 47082.98
635.36719 11916.8
644.35193 30292.86
645.34497 10789.73
662.36139 89419.88
663.36023 29643.1
679.38898 10795.1
680.37146 68469
681.37659 28191.9
742.37616 4024.16
820.4657 3508.55
END IONS
BEGIN IONS
TITLE=XL-MS_JK-4_TR01.7167.7167.2 (intensity=48998644.4548)
PEPMASS=418.741832404388
CHARGE=2+
SCANS=7167
RTINSECONDS=1720.786
140.0816 24943.82
145.58662 5344.86
149.02328 244301.13
149.03494 13871.79
153.69978 4245.18
154.09708 6189.79
154.65579 4008.04
155.08127 11273.42
158.09241 69673.95
172.026 4430.42
172.10776 6438.75
175.11908 141374.56
180.0762 13169.56
187.14308 6377.2
197.10278 133009.81
198.10631 5659.09
214.12956 53595.91
221.12987 6733.58
227.1115 6696.51
231.13451 7312.15
245.1239 73957.98
249.12511 9536.37
262.15067 39797.58
268.97086 6477.38
274.4639 6036.03
284.03552 5701.51
332.69092 10917.96
333.20187 14092.35
344.17044 13091.88
361.19321 6974.78
372.70728 10310.7
375.23505 49830.1
381.71536 84788.63
382.21857 35758.02
388.72272 7176.89
389.2171 12591.79
390.22971 27905.15
390.73209 7888.27
396.72833 39076.54
397.2291 8257.67
401.22064 28478.21
401.71686 28621.29
402.21616 7185.54
409.73428 115059.03
410.2312 55511.7
410.73019 13520.64
418.73993 2005023.75
419.24139 840235
419.74274 100144.56
427.20773 8134.36
434.24521 6650.66
444.23535 7433.4
445.21786 7774.13
462.24515 58869.96
463.24854 10719.75
475.26114 10027.89
476.2822 121257.42
477.28619 29863.03
531.30365 13693.06
547.33234 57018.73
548.33582 13928.71
575.33362 80667.83
576.33087 15430.56
605.33917 15236.41
623.34991 240387.86
624.35327 79940.24
632.33417 7753.49
633.33179 8529.09
634.3692 53251.09
635.36414 10337.16
644.34875 13564.01
662.35944 86080.84
663.36676 15831
680.36951 65018
681.36975 16133.57
758.68066 7532.86
END IONS
BEGIN IONS
TITLE=XL-MS_JK-4_TR02.6851.6851.2 (intensity=44433262.5336)
PEPMASS=418.741832404388
CHARGE=2+
SCANS=6851
RTINSECONDS=1720.786
140.08165 144665.81
149.02321 200094.83
152.07108 5377.79
152.08168 57932.91
152.84653 5375.03
154.09697 11545.9
155.08138 107583.91
157.10818 10716.23
158.0923 304525.69
159.09506 7279.95
169.10806 42493.29
172.10825 78786.02
173.10938 4819.66
173.12794 6084.96
175.11891 665458.94
176.10698 15168.95
176.12181 28272.38
180.06123 5898.35
180.07626 52668.1
180.09096 5424.95
182.0909 5868.71
184.10847 8857.33
185.0916 18982.35
186.13475 7423.67
187.14375 35148.39
197.1031 740599.75
198.10522 48906.7
201.12392 8368.96
202.11836 37193.79
203.10213 13670.42
209.30737 6437.66
210.08723 27801.72
214.12959 259085.23
215.11424 6659.7
215.13402 18005.28
217.13249 15427.56
217.62891 33145.07
221.12842 77404.94
227.11327 45012.38
228.09616 8073.95
231.11322 11889.61
231.63062 8657.21
244.14165 13386.64
245.12422 346046.56
246.12669 31976.39
249.12315 62991.44
259.15634 11084.74
262.15039 229174.84
263.15247 12146
265.16568 16055.85
274.17062 46360.1
287.14966 8684.7
302.14737 8577.74
303.17325 18673.02
312.17984 54233.99
316.17508 29241.96
317.68695 11570.78
327.14462 16701.13
331.68353 15045.6
332.69147 32674.21
333.20175 43580.81
334.20798 8014.82
344.16736 86114.08
345.17252 12057.03
357.22406 10115.16
358.20651 61173.11
360.70447 44311.72
361.19891 53287.58
362.20364 12548.93
371.69858 63564.66
372.2001 10318.73
372.7114 55790.44
373.2084 13718.85
375.2348 288016.44
376.23767 40639.78
378.22336 11262.61
379.71793 10021.24
380.21143 59029.44
381.66919 15869.37
381.71625 369161.34
382.21774 136641.08
387.72424 17359.59
388.72308 48706.31
389.21777 96396.63
389.71741 36863.12
390.22577 49225.37
390.7319 34147.82
392.70963 12387.99
393.21164 10801.68
395.22534 11236.45
396.72693 204186.91
397.22876 119146.05
397.73007 62973.07
398.22934 17374.29
401.22232 207221.75
401.71906 139190.78
402.21545 34785.44
403.73477 106679.2
404.2363 65747.99
409.73453 453102.69
410.23254 325189.41
410.73138 67718.93
417.22421 11855.35
418.21588 55408.02
418.7399 9002280
419.24112 4008937
419.74255 400804.13
427.20886 56158.16
432.25565 38233.22
434.25095 52389.31
444.23318 55531.41
445.21906 52834.25
458.27133 63625.95
459.25385 14623.67
462.24475 328296.09
463.24829 63879.37
476.28195 699513.5
477.2854 170425.86
478.28806 10447.71
503.30957 70969.02
504.30905 9710.6
531.30597 129095.34
532.30579 39852.95
540.28839 11726.73
547.33508 322951.78
548.33966 101565.15
549.27655 12540.98
557.32031 29829.21
558.30939 17144.9
574.33942 14546.84
575.3299 428802.84
576.33295 144915.02
579.31671 51271.88
593.34076 32521.46
605.33972 121586.99
606.33264 67785.91
607.32513 14324.4
618.37427 53908.7
623.3501 1266046.75
624.35345 456359.91
625.35999 30821.92
632.34814 52852.8
633.33685 118377.41
634.36566 232158.39
635.3692 65480.09
644.35071 137072.27
645.35321 58861.66
661.37744 10181.52
662.36182 375906.91
662.47754 13219.8
663.36163 121812.52
664.36597 11282.85
679.38281 61610.3
680.37225 306240.38
681.37537 99306.38
777.41052 10192.01
END IONS
BEGIN IONS
TITLE=XL-MS_JK-4_TR02.7138.7138.2 (intensity=44433262.5336)
PEPMASS=418.741832404388
CHARGE=2+
SCANS=7138
RTINSECONDS=1720.786
140.08159 32670.85
149.0233 255572.17
152.08139 8225.17
155.08119 11945.22
158.09258 47381.17
167.03418 10025.96
169.10796 5321.16
172.1082 8271.29
175.11877 128089.1
180.07558 5910.02
197.10315 118039.17
198.10542 6471.07
203.10078 6088.01
209.8139 4368.59
214.12918 45188.26
215.13477 5298.11
227.11404 5634.77
245.12437 44871.86
245.23882 6088.22
262.15085 44535.85
314.52594 6167.45
344.17114 29328.74
375.2345 62214.06
381.71747 57347.89
382.21851 13146.53
389.21472 24486.36
396.72464 42395.49
397.22791 14400.73
401.2226 31125.02
401.71817 23427.85
403.73193 7180.39
409.73438 103316.41
410.23349 55047.07
418.21945 11971.75
418.73993 1803602.25
419.24152 722703.25
419.74091 55324.52
445.21442 17241.8
458.27518 8920.79
462.24615 67042.83
463.24722 9797
464.8678 8453.22
476.28238 131864.17
477.28299 26188.23
496.21509 7700.93
503.31152 8504.36
531.30219 12753.27
544.86194 7521.32
547.33423 67362.07
548.33911 15045.15
575.33167 75626.86
576.33221 14160.98
605.34119 25239.91
623.35071 244048.25
624.3504 65883.24
633.33154 26798.09
634.3645 40955.98
635.36487 7532.46
644.35052 33515.73
662.36273 58056.8
663.36389 13281.83
680.37549 61603.82
681.37488 12946.32
END IONS
BEGIN IONS
TITLE=XL-MS_JK-4_TR01.47376.47376.3 (intensity=189763072.6532)
PEPMASS=672.04531088511
CHARGE=3+
SCANS=47376
RTINSECONDS=7068.212
145.86925 1866.53
159.09195 2063.75
177.15381 2821.26
183.56462 2345.87
191.87422 1979.01
243.56111 2605.98
267.13043 2378.47
288.18451 12821.87
321.20605 2216.1
358.28311 2592.18
360.03 3039.85
361.02353 3622.31
362.02704 2732.48
363.02667 2897.29
431.08636 3155.52
460.22922 2746.07
489.27679 3723.19
511.31888 2588.81
560.31085 9223.3
569.75775 2979.63
628.39307 4510.05
633.02838 3083.82
688.37445 14104.46
787.44318 5301.79
788.44147 4438.85
846.63458 3773.66
1483.01465 3794.9
1668.34448 3992.89
END IONS
BEGIN IONS
TITLE=XL-MS_JK-4_TR02.47197.47197.3 (intensity=174749317.1204)
PEPMASS=672.04531088511
CHARGE=3+
SCANS=47197
RTINSECONDS=7068.212
141.17015 2065.56
144.31584 1591.34
147.59378 1656.31
149.18311 1506.71
151.70668 1850.91
154.07751 1540.29
160.12657 4441.45
168.20335 2041.06
177.15379 4592.15
182.93193 1921.3
208.36858 2507.18
215.30353 2271.14
227.63007 2468
228.13341 4536.99
231.1541 2427.64
231.52951 2167.14
242.2493 2552.91
271.15753 3483.35
288.18521 17308.93
315.60538 2548.08
323.79489 2773.29
341.21658 2761.17
361.02405 10865.42
362.02496 3966.22
378.31006 2326.9
379.00906 2490.9
432.79953 2777
489.27817 12760.92
560.31293 13586.56
561.31708 4387.69
628.39148 9142.61
671.35468 3073.75
682.86737 3148.3
688.37061 16979.79
787.44037 6177.93
987.48297 3525.07
1276.8866 3468.43
1344.39526 3292.87
1373.81677 3256.39
1570.3457 3412.01
1597.05249 3809.88
1734.33875 3517.91
1899.68958 3595.18
END IONS
BEGIN IONS
TITLE=XL-MS_JK-4_TR01.47047.47047.3 (intensity=705689194.8245)
PEPMASS=1225.65431518147
CHARGE=3+
SCANS=47047
RTINSECONDS=7018.738
142.82399 2683.73
151.7426 2338.9
175.11911 15900.65
183.11317 5958.28
224.69838 3505.3
228.13303 3661.11
288.20123 6014.35
339.16602 221074.63
340.17056 33571.45
384.84756 4280.89
424.25558 42218.28
432.25604 8605.36
433.25943 4114.4
452.25015 221322.22
453.25385 46733.36
489.27847 52900.71
523.32495 17759.97
550.69708 4198.25
551.31848 129626.02
552.32355 32016.45
560.31543 53119.38
583.29962 4621.17
600.30267 7771.22
620.86511 4480.22
680.35907 38225.23
681.36371 19882.24
688.37146 82168.16
689.37469 20216.47
787.44196 67561.71
788.448 24560.03
805.43091 5324.91
806.41266 6334.28
807.40118 5508.94
881.43597 6618.25
900.51941 23187.12
938.46143 29864.06
939.46295 6945.01
957.5451 33017.29
958.54541 8155.24
1014.5722 56734.69
1015.56598 23619.89
1051.53772 17421.62
1071.59082 94861.89
1072.59485 51941.27
1073.60144 6817.59
1158.62366 123946.41
1159.61987 68710.35
1160.62622 15359.17
1269.65039 17834.48
1270.64563 15311.06
1287.66333 222224.73
1288.67017 111289.42
1289.68213 35290.77
1349.70728 9171.55
1386.72632 35142.78
1387.73596 29462.4
1837.97791 630162.06
1838.9762 592963.31
1839.9812 246926.09
1840.95654 56002.95
1841.96899 14858.94
3023.79077 5934.91
3404.61133 6512.74
END IONS
BEGIN IONS
TITLE=XL-MS_JK-4_TR02.46850.46850.3 (intensity=596087513.0949)
PEPMASS=1225.65431518147
CHARGE=3+
SCANS=46850
RTINSECONDS=7018.738
175.11884 17661.33
180.58176 3396.78
183.11198 4870.19
185.16568 3527.98
198.9227 2686.28
211.10683 3993.64
258.97147 3407.26
321.40314 3823.23
339.16599 227157.92
340.16861 31969.75
424.25403 42404.88
425.25909 15526.39
432.25674 8192.19
452.24988 200131.95
453.25439 43609.61
468.12875 4385.8
489.27786 48758.54
490.28241 8584.81
491.28049 4161.23
501.23288 4504.32
523.32446 8197.05
551.31927 118258.11
552.32043 39325.05
560.31354 41877.69
561.31451 15552.77
600.29999 7643.13
671.3479 6635.05
680.35968 40989.81
681.36511 7942.12
688.37378 77412.76
689.37213 22252.58
767.39465 7378.77
787.43939 55275.77
788.43793 18393.7
795.5791 6147.05
806.41089 7918.18
900.52753 16957.23
901.53412 5862.55
938.46179 35480.86
939.47089 7215.82
940.49335 5365.35
957.54797 22211.06
958.54639 16046.81
988.17407 4889.56
1014.57153 49906.94
1015.56628 32490.37
1052.54114 6917.97
1071.59204 78080.43
1072.59387 47410.63
1073.58472 8159.66
1158.62341 129599.23
1159.62024 72987.64
1160.62634 24845.22
1269.64636 17026.53
1270.64563 19219.53
1287.66907 173890.73
1288.66711 119198.9
1289.67407 49797.38
1350.70825 9045.38
1386.72632 38131.81
1387.74036 21067.67
1388.71851 16071.54
1819.96716 8853.96
1837.43652 8739.24
1837.97571 467182.31
1838.97876 574963.44
1839.98047 296038.47
1840.98218 88920.76
1841.98853 14109.57
END IONS
BEGIN IONS
TITLE=XL-MS_JK-4_TR01.46939.46939.3 (intensity=182046107.4263)
PEPMASS=613.330482327719
CHARGE=3+
SCANS=46939
RTINSECONDS=7019.048
159.09113 1853.36
174.08768 1748.61
175.11885 3985.23
181.01462 1923.9
183.11313 3974.98
201.12209 2650.61
211.10768 4281.98
213.16113 3027.48
228.13419 5300.12
229.11752 3638.99
257.16089 2573.83
264.36267 2402.28
287.008 2682.12
303.96402 2535.76
311.17151 3582.77
335.68491 6228.68
339.16608 90547.69
340.16919 13296.11
344.19241 4121.43
355.06842 12320.13
356.07025 12110.17
357.06631 11980.55
370.13623 5990.7
372.18576 4015.78
424.25461 11669.06
432.25565 4322.75
452.25012 42601.3
453.24875 5488.6
455.22012 3087.25
483.21808 5632.36
489.2785 44527.39
490.27734 2779.21
515.83838 2674.08
551.32166 20588.46
560.31519 40578.61
561.31744 13153.22
582.29077 3530.31
638.21143 3174.29
671.34357 12686.57
674.05011 2981.62
688.37317 47330.12
689.37372 25644.5
701.31482 4312.49
764.80859 3252.08
787.43927 29068.21
788.44373 9925.07
900.53284 3653.33
1071.58887 3947.88
1072.5863 3442.53
1158.63757 4811.64
1287.64929 3797.53
1306.72473 3416.59
END IONS
BEGIN IONS
TITLE=XL-MS_JK-4_TR01.47218.47218.3 (intensity=182046107.4263)
PEPMASS=613.330482327719
CHARGE=3+
SCANS=47218
RTINSECONDS=7019.048
155.08168 10020.88
175.11884 63195.93
183.07631 14861.23
183.11324 81730.37
185.16548 23768.12
196.39223 13246.89
199.07169 16814.36
201.12347 22709.49
211.1073 111964.34
212.11066 12660.16
213.15973 20971.67
228.13458 100545.72
229.11806 57230.09
249.2451 14993.9
257.16043 16576.92
259.10126 15850.97
285.15668 60198.19
288.20215 27088.84
311.17014 57031.71
313.11478 35240.82
335.68399 102367.97
336.18536 36363.96
339.16605 1357571.75
340.16797 267870.66
341.17465 15240.97
344.19336 64966.44
354.17624 30971.46
356.23004 25117.3
366.13785 17200.6
370.13559 204988.81
372.18924 65237.86
375.23465 32127.5
407.23105 17526.78
423.95941 15004.64
424.25333 162045.94
425.25647 20406.65
428.76053 18624.56
431.78323 16190.38
432.25623 86639.45
443.25757 15766.86
452.18967 29457.61
452.25009 564564.88
453.25003 210701.73
455.22519 70523.76
458.61685 17126.32
471.25784 34265.71
472.24857 20817.71
473.24023 18382.17
483.21844 118750.21
484.22318 25170.25
489.27759 518599.16
490.28238 117537.59
495.35501 16229.57
501.23093 29329.65
523.32568 26451.06
543.28833 18767.99
551.31848 252613.34
552.31885 56764.36
560.31506 626879.81
561.31915 157431.28
582.28741 58889.98
600.2995 60511.82
601.31476 20159.97
670.35889 70568.82
671.35065 211417.61
672.35742 24101.72
680.36029 62940.46
681.35962 16307.55
688.37396 857104.25
689.3786 303575.59
690.37872 34700.77
728.35413 22428.63
752.38702 22598.7
787.44141 440487
788.44446 189349.77
789.45459 55217.59
791.60986 16476.12
900.52075 33671
957.54108 31212.91
958.54535 25689.73
1014.54907 20314.66
1015.56805 23918.31
1071.58472 70312.11
1072.59216 34444.8
1158.61902 99378.3
1159.6167 48105.27
1287.68359 29816.53
1479.07324 20267.7
END IONS
BEGIN IONS
TITLE=XL-MS_JK-4_TR02.46742.46742.3 (intensity=142906024.3396)
PEPMASS=613.330482327719
CHARGE=3+
SCANS=46742
RTINSECONDS=7019.048
140.56953 1497.67
159.09109 2112.18
173.12927 2304.9
175.11853 2519.9
183.11339 5535.09
185.40367 1906.57
200.13927 3484.24
201.12352 4121.06
211.10774 5927.92
228.13356 6229.27
239.09523 2166.07
259.10513 2542.24
285.15604 2125.11
311.16943 3230.43
335.68484 12599.09
336.18536 2943.23
339.16617 98632.23
340.168 23541.73
344.19055 2796.22
355.06967 10282.74
356.06918 4490.3
357.06815 16306.45
358.07022 4404.01
370.13409 10599.64
372.18839 5342.28
393.18588 3543.93
424.2561 16704.69
432.25574 5643.51
452.2493 38728.47
453.25351 10830.89
455.22327 4291.86
456.2312 3124.88
471.25598 2943.93
483.2197 10668.32
489.27768 50503.1
490.27942 13212.29
501.23373 4134.18
551.32001 21224.04
551.95276 2610.37
552.32306 5416.55
560.31561 45958.24
561.31561 12023.48
572.06915 2916.63
607.28546 3871.06
670.35114 4714.79
671.34875 5882.53
688.37463 62156.32
689.37415 18156.46
761.5365 3182.88
787.44165 34004.26
788.44611 14025.22
819.43726 3807.9
900.54358 3296.16
1072.59143 3550.08
1092.04663 3843.94
1158.62988 4917.23
1159.63293 4952.11
1336.54907 3862.29
END IONS
BEGIN IONS
TITLE=XL-MS_JK-4_TR02.47024.47024.3 (intensity=142906024.3396)
PEPMASS=613.330482327719
CHARGE=3+
SCANS=47024
RTINSECONDS=7019.048
141.01738 8371.19
151.65041 7079.98
175.11911 106865.42
181.06146 13690.29
183.11267 118426.52
185.16533 63912.35
199.0714 14578.95
201.1232 52636.93
210.08675 10209.95
211.10774 183288.59
213.15936 27262.18
228.13437 140953.42
229.11859 52622.59
229.13858 9786.59
236.1369 11538.82
241.09091 10269.32
242.15034 12096.43
257.16043 49837.32
259.10397 23402.64
267.65875 9611.45
271.17813 17659.83
285.15466 66150.35
288.20282 21719.71
311.17212 95339.16
313.1124 40040.67
316.14932 13736.17
324.19278 11992.73
326.18344 12834.2
327.16852 11926.52
335.68494 157237.83
336.18515 52194.39
339.1662 1684027.75
340.16895 287294.03
341.17108 23409.56
342.14044 26108.53
344.19238 71923.76
344.6926 20280.63
352.12485 22308.81
354.1763 46503.3
356.22949 24960.96
370.13626 207926.72
371.1398 15893.97
372.18716 114824.05
373.18878 14078.64
375.23523 46578.8
384.22458 18960.25
388.14609 16241.86
394.22531 27272.31
400.78131 10804.72
407.22974 28326.35
408.22736 11547.65
424.25525 239099.59
425.2576 47333.86
432.25702 97808.02
452.24997 803740.44
453.25269 186793.91
454.24966 22643.96
455.22641 74694.91
456.22235 18658.67
459.21481 13700.6
469.20447 14675.12
471.25876 56742.46
472.25433 24483.11
473.23712 57886.94
483.21948 136771.7
484.22357 20594.15
487.21735 19242.67
489.27774 734998.56
490.28082 169166.34
501.22906 63725.04
502.22781 15409.02
523.3197 22864.73
524.32843 12461.06
543.28479 23848.88
551.31903 297116.5
552.32227 91923.5
554.28461 11799.25
555.28546 17183.13
560.31555 787269.69
561.31677 201842.92
562.30212 17584.65
572.30139 59775.11
582.28864 85871.6
600.29919 82577.65
601.30334 14730.59
670.36469 88772.18
671.34613 239761.58
672.35181 74658.37
680.36078 46301.09
681.36023 20537.24
688.37421 1088690.38
689.375 299818.97
690.37848 74275.88
695.37158 14023.03
699.36523 24205.72
728.35474 23379.37
752.40448 20978.04
767.38361 16817.08
770.41235 25302.39
787.29919 21358.32
787.44214 647229.19
788.44458 225989.27
789.44305 27594.41
806.40344 15142.59
841.43768 14995.38
900.52863 61757.59
901.54175 20456.78
938.45325 59151.06
957.552 84648.27
958.56024 49082.21
1014.55725 76974.84
1071.57678 120677.48
1072.59363 52834.8
1158.62622 141727.95
1159.63062 68495.55
1160.61499 19717.24
1287.66748 26563.98
1871.26453 15681.54
END IONS
BEGIN IONS
TITLE=XL-MS_JK-4_TR01.6983.6983.2 (intensity=86291734.0707)
PEPMASS=663.82037915569
CHARGE=2+
SCANS=6983
RTINSECONDS=1730.032
150.12183 51913.87
157.09755 195528.47
158.09331 95711.13
159.0771 312443.5
159.80524 48243.42
167.0824 86917.38
170.09299 965881.88
171.07726 149626.83
175.1069 148597.86
175.1201 428565.34
180.10289 55842.76
185.09268 748976.5
186.09561 62302.99
188.10355 392741.69
189.08755 103314.66
198.08763 694105.31
202.20724 59079.25
203.10323 175430.52
207.11531 70415.27
216.09846 1129910.5
217.08315 335282.19
232.14093 1614225.13
233.09195 65768.37
233.14394 97024.24
235.10864 66411.06
240.74672 74568.55
242.11452 146177.02
251.10374 356037.44
253.13051 170521.25
254.11354 144150.98
255.10837 85805.57
256.09271 99817.07
271.14133 575883.31
274.10483 80658.3
279.09976 100138.2
281.12521 850164.88
299.13574 1475245.5
300.11938 396212.97
318.13007 461637.16
319.64117 82212.58
331.12665 115359.24
339.1304 88298.36
343.21219 160709.17
350.13705 137189.17
360.2366 1510416.13
361.23947 168845.38
362.13583 91231.6
366.70551 343949.06
368.15659 159533.06
370.13553 132979.69
375.15408 94587.3
378.14069 306285
380.14462 180558.86
396.1525 1119532.13
414.16391 1427556.38
415.16791 274844.16
432.17273 714772.13
433.17657 105683.24
437.16354 87593.3
445.16733 90237.27
448.23688 1359902.38
448.73892 644382.88
458.18741 92721.18
459.30673 747306.31
497.24887 105311.41
505.74753 552870.06
506.24969 322069.31
528.32495 102088.41
531.22479 128577.01
533.19965 96892.21
546.33722 4604855.5
547.2674 348949.09
547.34222 785011.63
547.76929 287182.16
548.27264 96253.15
549.23737 190823.86
550.21844 318722.81
551.21777 76707.58
556.27289 1231437.88
556.77454 870586.25
559.21545 305297.03
577.22583 441524.03
578.23413 118988.52
580.28491 107780.99
588.78986 391256.75
589.2937 115210.73
595.23804 118820.89
597.79181 140889.88
598.29797 162354.77
606.79907 603068.69
607.30298 382464.81
624.28729 114876.54
632.81152 134552.41
635.80493 137238.11
636.80536 119819.84
643.35657 161476.38
644.34106 146102.2
645.8078 566027.19
646.30573 558549.13
648.26416 168437.91
654.81244 829242.75
655.31488 720744.56
655.81989 103769.52
661.36444 4548622
662.36694 1279849.5
663.8197 2570170.5
664.32074 1724166.75
664.82324 374117.53
714.39227 119203.98
715.38049 171817.16
732.40118 6734365
733.40497 2496584.5
734.40503 119506.59
770.29272 95869.34
877.44067 311361.94
878.44977 320192.44
895.46643 5717534.5
896.46802 2907589.25
897.4707 468967.31
992.47498 317942.09
993.48315 391723.97
1010.49353 4735436
1011.49536 2485994
1012.49603 368769.91
1094.53491 97808.45
1111.54858 1874922
1112.54321 1400224.13
1133.72046 104654.08
END IONS
BEGIN IONS
TITLE=XL-MS_JK-4_TR02.6939.6939.2 (intensity=85619574.4198)
PEPMASS=663.82037915569
CHARGE=2+
SCANS=6939
RTINSECONDS=1730.032
141.06526 21748.5
142.8266 15627.45
157.09744 74269.05
158.09293 18916.43
159.07692 86158.95
167.08218 31609.36
170.09238 265121.25
171.07629 40886.73
171.09851 15128.16
175.10675 39279.95
175.12019 135745.48
176.5106 13115.92
185.09247 272351.69
188.10358 100628.4
198.08754 211365.27
199.09044 19056.84
203.1024 32055.62
207.11351 26784.65
214.11716 20707.05
215.11334 16994.58
216.0983 348907.69
217.08261 136143.91
217.10042 21200.74
232.14064 485800.25
232.1622 32665.36
233.1433 31474.32
235.10751 37445.11
242.11421 25891.58
251.10292 88063.3
253.13055 29364.18
254.11337 40207.08
255.1106 24559.93
256.09277 37522.88
271.1395 148566.64
274.10193 23803.68
279.09839 74363.48
281.12497 259732.47
282.10818 34979.12
284.22067 17267.69
299.13516 454387.94
300.11612 146450.52
313.1156 31681.26
317.14426 35945.61
318.12918 84505.2
325.15234 19629.43
343.20953 67939.25
350.13815 93225.03
357.13977 32578.36
360.23511 419150.28
361.24118 27238.64
366.70349 79343.9
368.15671 33217.88
370.13553 93994.32
375.15326 29092.42
378.14093 115322.69
380.14594 70583.03
386.16748 24659.04
388.14569 22857.12
396.15112 452236.78
397.15283 80567.99
414.16187 511090.19
414.2128 32033.06
415.16556 39522.27
417.17096 25701.95
432.1745 166633.45
433.17429 31111.7
448.2352 461330
448.73804 190716.28
451.18173 24025.53
458.18665 28846.46
459.30139 175096.91
460.306 23612.47
467.18787 22796.31
505.7489 224883.86
506.25067 144832.98
528.33002 29447.89
529.31274 43758.39
531.22009 22260.23
532.20612 26952.56
533.20544 36480.91
546.33618 1294743.25
546.42084 42659.79
547.2663 82185.56
547.34009 362491.28
547.7699 35872.93
549.23407 76884.81
550.21625 96818.6
556.27246 463778.84
556.77234 371667.47
556.84045 22620.55
557.27979 31144.96
559.21637 125084.38
567.24091 27552.74
575.78192 67645.23
577.22583 126212.62
578.22638 29679.67
580.27264 75696.79
588.78619 104655.27
589.29077 67148.3
595.23596 82299.86
597.79071 107142.91
598.29236 82419.49
606.79486 175822.23
607.29602 139712.8
630.24792 28335.43
631.24554 26346.36
636.79877 43002.87
637.30084 35822.43
637.80609 30630.17
643.34637 32981.32
644.34094 30175.97
645.80743 210718.98
646.30817 158618.77
648.26221 83239.78
654.80939 284842.56
655.31091 213924.22
655.81561 87992.28
661.36292 1384265.5
662.36621 421302.09
663.36713 33945.2
663.81836 731423.69
664.31958 625282.81
664.8252 173362.94
714.39404 44359.46
715.37573 112933.31
732.40063 2157270
733.40216 751615.5
734.40466 81696.16
877.44159 25354.59
878.44568 110684.71
895.46356 1942973.5
896.46576 896573.56
897.47632 126390.34
992.47339 134514.41
993.46667 105735.36
1010.4903 1493543
1011.49249 906820.94
1012.49792 118468.81
1093.51025 75933.57
1094.51929 31884.07
1111.53845 567087.19
1112.54041 369379.41
1113.54907 28387.32
END IONS
BEGIN IONS
TITLE=XL-MS_JK-4_TR02.7201.7201.2 (intensity=85619574.4198)
PEPMASS=663.82037915569
CHARGE=2+
SCANS=7201
RTINSECONDS=1730.032
157.09724 4512.48
167.08144 2933.18
170.0923 13781.78
171.07559 2678.99
175.11916 6313.99
185.09198 15738.02
188.1028 3899.72
198.08698 12853.1
216.0972 26551.6
216.11337 1961.32
217.08119 5517.04
224.1017 2867.25
228.77269 2300.08
232.1402 33898.37
242.11342 2701.44
251.10135 5522.78
271.14011 15343.49
279.09607 2706.9
281.12305 20092.4
299.13339 26586.6
300.11572 2959.26
311.65619 2441.21
313.11728 2377.65
317.14444 3015.65
318.12949 4853.44
343.20844 3448.68
350.13831 2803.17
357.14047 2700.02
360.23465 24705.26
365.1463 2469.64
366.70187 3810.74
370.13803 6652.09
378.13989 3670.17
380.14413 3239.1
396.15039 24286.72
414.16086 30204.24
415.16653 2690.42
432.17288 6003.86
448.23523 23419.81
448.73581 13521.88
459.30096 14892.02
477.18588 3713.48
505.74738 18233.75
506.24893 4217.52
546.33478 80143.58
547.26715 4069.96
547.33771 25545.91
549.22791 4226.76
556.26947 36829.89
556.7746 18831.66
559.21216 4261.2
577.22162 14002.45
589.27533 3336.52
598.29907 3392.65
606.7981 4539.45
645.80951 13565.27
646.30621 13748.96
654.8092 21959.09
655.31183 21251.4
661.362 88304.34
662.36597 29193.36
663.81549 53237.51
664.3161 52381.45
664.81958 4337.62
715.38049 4391.21
732.3985 140535.28
733.40063 47466.36
877.45941 4369.33
895.461 117018.82
896.4657 57909.86
993.46411 3837.29
1010.48737 104034.61
1011.49622 58981.37
1012.48828 6574.67
1111.53577 45360.95
1112.53821 22325.62
END IONS
BEGIN IONS
TITLE=XL-MS_JK-4_TR01.46511.46511.3 (intensity=338620121.7369)
PEPMASS=898.438351619419
CHARGE=3+
SCANS=46511
RTINSECONDS=6984.272
180.62614 2343.54
186.7453 2416.59
190.65756 2269.12
207.42368 2275.56
212.74437 2487.28
270.27414 2464.9
453.74402 3065.64
563.70374 4296.68
766.96771 3718.39
925.52563 3439.47
1484.78369 3999.31
END IONS
BEGIN IONS
TITLE=XL-MS_JK-4_TR01.46606.46606.3 (intensity=338620121.7369)
PEPMASS=898.438351619419
CHARGE=3+
SCANS=46606
RTINSECONDS=6984.272
187.83617 2396.51
189.80739 2849.17
216.09586 3291.41
244.18404 5298.15
280.69528 2621.31
297.15588 3573.71
307.14246 3449.35
462.05811 2987.64
462.12482 4504.01
1245.55078 14549.98
1246.54822 6763.54
1283.08179 3848.59
2519.24707 4555.16
END IONS
BEGIN IONS
TITLE=XL-MS_JK-4_TR01.46806.46806.3 (intensity=338620121.7369)
PEPMASS=898.438351619419
CHARGE=3+
SCANS=46806
RTINSECONDS=6984.272
143.08163 285215.13
147.11302 340916.94
160.85667 137122.8
164.84888 147914.66
171.07675 748183.94
181.0974 161930.77
185.29391 133543.33
188.10403 1764046.75
198.08769 2562415.75
199.07141 197950.78
199.09242 217632.69
199.10814 1998436.38
201.12392 191559.8
215.76938 147501.09
216.09818 4360029
217.10233 288934.63
222.14941 1189759.63
227.103 2304004
235.14427 419475.66
236.14986 190067.02
240.15967 11244243
241.16219 1245849.88
242.15015 991915.81
249.16005 382136.03
257.18674 202913.41
260.10693 202075.73
263.13962 1142119
269.16086 750464.25
270.14566 302354.47
272.15921 218453.44
277.15399 673897.69
279.14551 240098.22
287.17172 1367832
288.11942 211664.78
289.13223 291387.28
290.11761 311673.63
297.15601 3947286.5
298.16049 398110.88
299.13901 396489.75
303.19131 191304.86
307.14362 5602333.5
308.14639 434017.16
313.17676 191453.92
315.11169 299167.41
315.1666 5091597.5
316.17026 414651.25
324.10254 808269.44
327.13364 228220.48
333.12375 338263.94
342.13016 4359096
343.13306 344841.84
346.17618 250888
364.18372 271057.25
374.14899 799535.19
381.23584 208557.25
382.23428 265385.13
383.22742 198120.55
387.18784 387726.69
398.26514 346785.88
399.15033 222833.58
401.18619 217014.69
405.21426 2182331.5
406.21381 303664.59
425.16727 1205190.63
426.14392 335858.94
428.19827 312055.09
443.1767 2046947.38
444.15942 270653.06
460.21533 372882.28
461.19949 244246.91
467.28949 288676.69
470.20724 4631390.5
471.21201 1061991
474.23599 342407.53
478.22955 2616197
479.23108 234152.75
485.29898 1552259.13
486.22177 924821.31
487.16763 306530.72
487.23267 443226.72
496.20554 1705920
504.27899 251440.11
505.20383 193892.81
511.27643 236422.89
514.2121 2975892.75
515.21936 852289.25
516.24139 247755.03
536.25012 263052.5
539.23126 829429.5
546.28943 305785.97
550.25226 725789.81
556.2594 901634.63
557.24268 277377.5
573.30664 1401282
574.2749 994687.44
575.28577 242256.72
585.29041 931734.69
588.15112 235419.13
591.3089 1666267.63
592.31665 348161.47
595.27008 990194.81
599.33862 870339.13
605.26398 220086.73
608.33533 305295.19
613.28259 3340986.25
614.2796 1825551.13
614.76929 303131.5
623.27667 6634829.5
623.77991 4020983.5
624.28253 1808870.38
624.77563 657748.5
626.30444 256083.17
629.33313 260083.17
633.27039 10859823
634.27258 3285926.75
642.3208 261402.3
650.30017 837163.38
652.30646 251023.27
673.36566 232088.02
684.34125 258945.63
686.34521 339501.19
687.34961 284266.63
701.36462 881453.94
702.35303 844418.94
704.35339 313679.38
719.37463 1271086.63
720.38354 253435.53
732.34058 3767095.25
733.34839 1297146.75
737.33344 876014.75
748.35657 961974.44
749.36383 399928.34
757.3772 217238.14
758.341 847124.31
759.34796 267790.84
760.35449 254889.25
765.36737 3066134.5
765.86304 1860782
766.36621 1169402
776.34717 2778718.75
777.34979 899788.25
798.39441 292828.13
803.38037 2337251.75
804.38409 1109649.88
805.39319 707080.38
816.37305 319952.91
823.42242 315122.47
832.40558 754695.69
833.39075 1767367.75
834.39545 724911.56
841.41412 863682.75
850.41699 1947517
851.4256 353138.5
852.4137 303129.03
858.44672 640745.69
897.44812 404154.66
902.42938 306288.31
904.4201 2768718.75
905.42572 1837452.25
906.42969 702336.69
922.40082 272489.13
939.4082 1259255.75
940.41376 817625.63
941.422 287763.75
946.44232 249947.7
947.42523 321521.75
964.45685 286425.03
1016.47815 329205.34
1017.46851 261673.36
1019.45142 4570283.5
1020.45648 2259302
1021.46967 349610.53
1033.47021 1289261.88
1034.46887 1206294
1035.47412 314268.28
1051.48706 1300581
1052.49146 789953.75
1060.51709 376637.13
1061.51404 322851.59
1099.43188 331996.06
1100.46387 252679.89
1117.57971 273799.09
1118.56494 236259.81
1119.56018 301813.97
1129.54211 773452.81
1130.50989 990604.44
1146.56006 1023015.88
1147.55859 1215576.25
1148.50562 2615658.75
1149.49084 1609173.25
1150.49353 432923.44
1164.5741 1535778.88
1165.57373 775686
1182.59827 266516.72
1227.52405 1263888.13
1228.53882 859677.63
1245.54858 30368044
1246.55115 19844426
1247.552 7371729
1248.55103 1353719.13
1529.70996 2406638.5
1530.72339 2747527.5
1531.70862 1259639.13
1643.81934 656061.88
END IONS
BEGIN IONS
TITLE=XL-MS_JK-4_TR02.46294.46294.3 (intensity=287664105.2205)
PEPMASS=898.438351619419
CHARGE=3+
SCANS=46294
RTINSECONDS=6984.272
180.31229 2101.45
216.09706 3538.67
462.95444 4377.58
463.01865 4820.59
463.36053 3518.28
526.18988 3175.83
608.72742 3517.25
744.93542 3388.65
1012.80035 3713.62
1193.19995 4190.45
1356.63538 4646.22
END IONS
BEGIN IONS
TITLE=XL-MS_JK-4_TR02.46341.46341.3 (intensity=287664105.2205)
PEPMASS=898.438351619419
CHARGE=3+
SCANS=46341
RTINSECONDS=6984.272
216.09888 2674.62
244.18419 3073.92
297.69333 2603.78
307.14355 3301.82
315.16666 2877.17
315.98883 2975.29
431.0025 2888.4
477.93381 3368.51
506.18387 3346.15
633.25842 5090.86
719.69861 3565.46
730.79846 3821.4
1006.51178 4353.32
1078.47644 4242.05
1097.12549 3744.72
1245.53687 14550.32
1246.55029 11416.46
1247.53918 5583.01
END IONS
BEGIN IONS
TITLE=XL-MS_JK-4_TR02.46595.46595.3 (intensity=287664105.2205)
PEPMASS=898.438351619419
CHARGE=3+
SCANS=46595
RTINSECONDS=6984.272
143.08192 722884.88
147.11292 684306.63
171.07684 698742.06
172.07216 215290.88
181.09889 211449.13
188.10295 1683905.88
191.2186 121860.93
198.08777 2224094
198.35942 147784.53
199.07141 259573.81
199.09212 209883.98
199.10793 1645413.63
202.08362 155856.11
212.1033 157392.47
216.09795 4534943.5
217.10115 256231.94
222.1488 1352600
227.10229 2247848.75
235.1441 271374.38
240.15952 12740532
240.1842 407406.22
241.16304 1346704.5
242.15012 958223.94
243.1535 137529.91
244.18489 627359.63
246.0912 715851.69
246.11507 158148.5
249.15929 379916.47
257.18512 264429.13
260.1059 280267.38
263.13943 821349.88
269.16107 844369.56
270.10538 180360.8
270.14539 212398.13
271.14093 384080.81
277.15424 798902.63
279.14648 309053.22
280.12881 184205.89
287.17215 1225378.13
288.11945 149405.75
289.13153 708377.88
290.11697 219485.78
297.15604 4243494
298.16284 224228.28
303.18881 184693.2
307.14362 5820943.5
308.14713 656924.63
313.1752 175158.64
315.16644 5642019
316.16922 658788.88
324.10178 376552.91
327.13321 307304.28
333.12384 387917.13
342.1297 4538927.5
343.13232 741528.5
346.17654 157788.89
356.13873 199530.52
364.18628 317893.41
373.19547 222028.09
374.14755 310096.16
376.22418 242661.06
383.22931 361693.63
387.18762 882042.75
398.2655 601377.69
399.15094 257998.59
401.18646 241854.83
405.2132 1813636
406.21762 323459
415.19308 202750.5
425.16382 1446633.5
426.14658 731256.75
426.20157 284580.5
428.19598 346928.78
435.22479 210953.55
443.17487 2633086.75
444.16022 351589.78
459.25879 203798.34
460.21823 390309.81
461.19376 352159.34
467.28549 303398.63
470.20663 4775315.5
471.21478 1195550.88
472.21136 184166.02
474.23563 225932.92
478.23114 2989456.75
479.23282 368419.75
485.29657 1076997.38
486.22049 684815.88
486.30032 263940
487.16605 337931.06
487.23096 319616.69
496.20679 1515698.63
497.27744 280320.13
504.2821 385306.38
505.18954 184723.92
514.21338 2881085.75
515.21765 690217.94
517.74194 182980.55
529.24841 257555.59
530.26208 321609.97
536.25574 297739.91
539.23004 710944.88
546.28906 696330.63
550.25269 369535.72
556.25842 718802.75
557.24316 399978.34
563.32141 330575.91
573.30219 1651414.25
574.27856 1096937.25
581.33179 260393.86
585.28796 818370.56
591.31256 1869317.63
592.31134 367952.25
595.27429 737341.25
596.27875 265066.5
599.3396 720264.5
608.34448 217124.36
613.28198 3350164.5
614.27881 1703171.38
615.28204 218593.72
623.27747 6445474.5
623.7774 3321844.75
624.27258 1708783
626.30359 712204.88
633.27014 10507696
634.27405 3365280
635.27222 381774.03
650.2948 390582.13
651.29279 338792.38
684.34119 271577.03
687.34851 334094
701.36224 849852.06
702.35797 1448449.88
704.36804 222522.56
719.37695 2080545
720.36517 397367.88
730.36871 277693.5
731.33337 249815.56
732.34192 3436057.75
733.34418 1107515.38
737.32501 671945
748.35333 986460.81
749.35883 334111
757.38135 249161.42
758.33154 1350637.38
765.36243 1820485
765.86554 2456307.25
766.36865 810312.25
766.86542 307820.69
776.34363 2633614.5
777.34741 838345.31
798.38965 224926.5
803.37634 2458145.5
804.38403 1047633.69
805.39008 298664.34
832.4024 938686.5
833.3894 1469964.38
834.39038 1063090.88
836.39081 316283.88
841.42334 347044.88
850.41571 2361953
851.41571 996885.19
858.43768 416278.47
859.44446 233314.98
867.43951 237747.7
897.45258 242159.81
904.42322 3635646.25
905.43109 1660284.38
906.42694 348882.88
911.41577 361234.59
919.44458 227597.19
921.4057 226476.77
939.40497 1305271.38
940.42029 404057.41
947.44141 419093.59
956.4455 269458.34
964.46289 344771.03
965.45825 345863.97
972.52008 288618.53
1016.45801 790570.31
1018.45532 224246.25
1019.45062 4505933
1020.45758 2613020.25
1021.45276 804811.88
1033.48059 1376233
1034.479 1005630.88
1035.46631 287222.53
1051.48669 1672334.63
1052.48987 1089294.75
1053.48511 289702.53
1099.44116 227746.05
1100.48267 232415.09
1112.51709 245905.23
1118.5686 314712.31
1119.53149 313889.5
1120.54773 299102.91
1128.55713 321088.09
1129.54077 904816.88
1130.5011 959050.38
1131.50671 401290.19
1134.57458 375705.88
1146.56799 1694472.25
1147.54871 1223939.25
1148.48975 3062607.25
1149.50403 1577708.75
1164.57813 1252703
1165.59302 310700.22
1181.5791 383685.31
1182.59998 312624.72
1210.52209 366292.53
1227.54199 2072113.63
1228.53674 956075.44
1245.54736 31997120
1246.54944 19264372
1247.54944 7546912.5
1248.54126 2126470.75
1431.74072 341447.19
1448.74756 327403.13
1529.72888 2168347.75
1530.72351 2260986.5
1531.72461 1218940.25
1643.7854 254134.56
END IONS
BEGIN IONS
TITLE=XL-MS_JK-4_TR01.45877.45877.3 (intensity=156915841.8279)
PEPMASS=873.133550386079
CHARGE=3+
SCANS=45877
RTINSECONDS=6899.638
141.10237 2512.7
147.11269 2017.43
156.28168 2110.9
169.09663 5162.59
186.12384 78815.97
198.12367 4375.01
199.18097 3016.23
200.17117 2336.47
214.1183 91080.98
215.12141 6588.32
226.11862 53747.23
227.17453 3581.8
231.24542 2459.07
280.17099 2942.29
282.18164 2977.44
299.20959 4634.18
322.17944 2992.85
325.18988 3682.43
327.20264 78798.89
328.20398 19847.18
339.2019 65368.44
340.16403 3877.68
340.20499 12794.93
341.14594 13224.67
342.20264 16135.87
343.20364 3432.63
370.17862 3264.53
377.2023 12448.47
410.27515 20095.56
438.27115 52468.77
439.27676 7476.09
440.28574 3933.87
451.25287 3442
454.22879 34434.09
455.2301 7571.12
490.28799 3578.01
553.29468 23226
554.30225 6812.55
555.31732 6130.07
556.23676 4913.91
561.32654 7594.7
567.31183 7024.27
651.38483 3600.65
666.38049 14217.95
698.38007 12762.29
769.4115 26092.73
770.41974 4184.87
779.46326 6809.96
813.40002 87990.63
813.8996 84574.19
814.40137 46643.6
814.90363 14880.52
857.38617 5420.86
860.20367 5351.35
862.93671 16193.22
863.42877 17535.78
868.49078 12590.3
939.52826 6934.85
940.53113 4886.36
1032.03638 14924.68
1032.53833 27630.63
1033.02966 26397.09
1033.53857 16905.26
1065.47034 5425.81
1071.5603 7122.1
1136.50415 15225.51
1332.66235 4332.16
1529.73572 6352.56
1530.74341 11430.25
1607.77979 4932.12
1608.78638 5572.91
1625.79395 144822.52
1626.79272 134808.75
1627.79456 75147.78
1628.7865 25461.07
1725.87988 6515.9
1726.86731 6186.5
END IONS
BEGIN IONS
TITLE=XL-MS_JK-4_TR02.45614.45614.3 (intensity=153756619.6745)
PEPMASS=873.133550386079
CHARGE=3+
SCANS=45614
RTINSECONDS=6899.638
146.93419 2192.58
169.0968 2976.87
178.90303 2194.84
186.12317 17657.73
186.96049 2305.01
199.18085 2804.9
214.11858 23495.41
222.51532 2332.52
226.11827 14180.1
237.69698 2365.23
258.34595 2647.47
307.88083 2950.88
327.20276 22783.3
339.20209 17154.85
410.27646 5537.46
426.23526 3783.9
438.2699 15248.24
440.28073 3220.51
454.22891 7228.91
553.29633 11855.74
561.32745 3461.34
615.31647 2996.01
698.38995 5811.26
769.42053 5114.22
813.40436 29851.56
813.89606 25055.99
814.39478 10733
814.90765 4223.34
1032.04199 4527.3
1032.53564 13406.06
1033.02466 6467.01
1286.63245 4165.29
1625.80249 45502.5
1626.77625 37756.06
1627.78845 23979.19
2572.36157 5581.47
2692.74707 5427.82
END IONS
BEGIN IONS
TITLE=XL-MS_JK-4_TR02.45920.45920.3 (intensity=153756619.6745)
PEPMASS=873.133550386079
CHARGE=3+
SCANS=45920
RTINSECONDS=6899.638
169.09679 4448.14
186.12318 54083.14
187.12643 3387.23
214.11783 66645.16
215.11917 2732.63
226.11784 38993.14
227.12109 3196.87
230.07574 2318.16
248.2955 2524.48
257.69986 2882.45
267.59903 2677.48
268.16409 4823.03
299.20596 5583.67
327.20236 57912.6
328.20386 13462.88
339.20154 57529.15
340.20193 3989.54
341.14337 6097.18
342.20099 12291.18
377.20172 5802.37
404.18448 3434.25
410.27594 11832.38
427.19339 3841.48
438.27023 32797.91
439.27554 6119.36
454.23129 24744.05
553.29602 19169.81
561.32123 6955.47
567.31049 5654.89
568.32355 3419.37
666.38422 6786.92
680.38812 4640.05
688.36053 4680.18
698.37872 7515.63
769.41827 14780.09
770.41937 5824.37
813.39832 70460.93
813.90033 61333.24
814.40039 29164.88
814.90332 11325.97
862.92767 13949.73
863.43427 18258.52
868.48712 6219.9
876.46497 3874.92
879.47711 3784.11
992.5752 4492.53
1032.03125 17795.97
1032.52661 30753.69
1033.02966 5747.6
1052.23718 4617.79
1070.55396 4445.22
1105.30688 3897.3
1136.52161 13211.08
1249.57935 4817.04
1250.61768 5148.82
1525.42017 4201.37
1625.79602 106331.58
1626.78601 98607.81
1627.7771 45697.22
1628.79187 13030.2
1724.89661 5738.68
1725.88538 12151.21
2277.09644 4677.39
2622.57861 6203.94
END IONS
BEGIN IONS
TITLE=XL-MS_JK-4_TR01.28049.28049.2 (intensity=187938747.8349)
PEPMASS=528.236181027898
CHARGE=2+
SCANS=28049
RTINSECONDS=4750.203
144.62245 3251.41
158.09216 6803.57
158.60097 3332.46
159.09186 25047.27
175.11902 63201.27
183.11317 27409.18
185.05504 4576.15
192.14186 4327.96
200.13902 6916.5
201.12364 7627.68
206.09253 5107.24
211.10722 9922.06
212.2765 3760.47
221.0892 4565.68
228.13348 20944.77
229.11823 23376.82
231.0611 10273.46
244.10788 19979.51
321.15558 40215.07
324.80771 5256.93
326.13455 27912.5
338.18115 52976.74
343.16052 26389.98
344.14529 34747.41
372.92569 5385.3
375.14816 5506.92
381.17648 44437.05
382.1806 6212.7
399.18826 9520.41
411.91577 5786.03
419.12033 8304.92
524.26233 41195.77
525.26556 10772.16
581.28241 256477.52
581.37524 9357.33
582.28589 70425.24
583.2879 7726.88
589.18213 5803.63
591.96393 6407.88
605.19934 9897.16
612.64709 5357
712.32318 369489.66
713.32501 157060.14
713.44849 7147.16
714.32141 24805.76
827.35101 246385.41
828.21301 9257.78
828.3526 128452.65
829.3537 29901.41
924.36609 63663.94
925.35321 52738.19
926.36328 22874.7
941.39484 108140.85
942.37891 649989.44
943.38135 373329.66
944.38062 62391.49
END IONS
BEGIN IONS
TITLE=XL-MS_JK-4_TR01.28279.28279.2 (intensity=187938747.8349)
PEPMASS=528.236181027898
CHARGE=2+
SCANS=28279
RTINSECONDS=4750.203
158.0923 116978.01
159.09158 194813.56
172.99461 57401.01
175.11925 525117.69
181.87706 59997.57
229.11768 127605.99
231.06084 333061.38
231.45801 78679.07
241.82387 89342.21
244.10905 87662.84
321.1554 705640
322.16174 87148.85
338.18152 204694.2
344.14536 386436
362.09982 89992.2
375.1474 96040.08
381.17587 131646.69
399.19009 207670.53
500.13678 87242.79
524.26288 476160.31
564.25238 114242.73
577.20587 162008.72
581.28235 2605884.5
582.28931 701848.06
712.32251 4288420.5
713.3252 1555579
714.32733 336173.41
827.3501 2219855.75
828.35242 848056.19
897.34467 115479.21
924.35815 540344.13
925.35065 659310.13
926.35339 311015.91
942.37671 9403794
943.37952 4751241
944.37616 495378.31
END IONS
BEGIN IONS
TITLE=XL-MS_JK-4_TR01.28521.28521.2 (intensity=187938747.8349)
PEPMASS=528.236181027898
CHARGE=2+
SCANS=28521
RTINSECONDS=4750.203
148.33159 2887.02
158.09254 19755.88
159.09149 27418.96
175.11882 66506.53
183.1127 23153.9
185.05542 4986.58
185.1048 3854.54
187.08612 3804.57
203.06648 4340.8
203.81218 3759.73
206.09235 3772.15
211.10744 10128.62
219.07932 3909.36
228.13377 18625.67
229.11766 25834.77
230.07719 8428.71
231.06058 17196.83
244.10707 10904.93
258.01837 4836.85
283.18906 3469.45
321.15448 53315.96
322.15405 4836.49
325.27866 3858.87
326.13419 20784.26
338.181 51403.07
343.12228 5853.54
343.16043 33708.1
344.14578 9848.19
375.14792 4469.73
381.17706 41551.77
399.18616 22307.39
419.12329 5623.07
507.23352 6584.31
524.26215 37104.61
525.26257 16507.92
564.2536 9743.08
577.20306 5471.38
581.28229 253465.75
582.28455 105460.02
583.28961 10759.52
605.20276 9373.33
712.32214 425397.53
713.3252 161414.8
714.3252 27855.85
810.32202 18866.76
827.34875 242976.53
828.35132 141261.3
829.35168 31557.33
907.34937 8496.96
924.3678 51467.63
925.36041 77673.52
926.35358 28942.99
941.3927 105435.39
942.37738 724269.81
943.37927 382731.97
944.37744 68700.41
952.36707 19132.86
953.36523 7812.05
END IONS
BEGIN IONS
TITLE=XL-MS_JK-4_TR02.28042.28042.2 (intensity=176146921.0103)
PEPMASS=528.236181027898
CHARGE=2+
SCANS=28042
RTINSECONDS=4750.203
158.09279 6892.86
159.09137 14525
175.11908 76183.05
183.11275 24209.26
201.12354 5526.27
206.09297 9146.46
211.1073 7111.74
228.13405 12472.05
229.11812 28528.42
231.06046 10890.6
244.10782 25048.97
297.5087 5461.76
321.15424 51056.64
322.15707 13666.82
326.1348 24032.44
338.18213 61862.29
343.16089 24193.46
344.14633 31778.31
375.14691 11390.54
381.17578 24953.99
399.18546 13108.83
490.93445 6921.08
524.26233 40752.35
564.25909 9129.57
577.21289 10739.4
581.28229 262948.97
582.28455 97617.48
605.20264 8972.09
660.09839 9468.27
695.30414 24286.34
712.32257 436138.34
713.32745 189625.39
714.32886 32543.47
746.09399 7426.21
767.33588 7929.73
827.34882 296694.91
828.35059 146705.08
829.3501 30146.7
897.36029 11022
924.36859 45257.09
925.35284 88859.2
926.35565 28435.73
941.3949 101338.3
942.37744 769293.25
943.37982 479890.97
944.38214 60733.11
952.36725 11750.47
953.35333 10887.14
END IONS
BEGIN IONS
TITLE=XL-MS_JK-4_TR02.28278.28278.2 (intensity=176146921.0103)
PEPMASS=528.236181027898
CHARGE=2+
SCANS=28278
RTINSECONDS=4750.203
158.09186 66585.94
159.09135 162740.73
175.11887 546793.13
185.05634 108917.76
206.09032 68658.16
229.11821 138593.17
231.06046 304174.41
321.15503 385443.06
338.1813 415238.91
344.14377 336794.31
362.09979 82003.8
375.15005 93170.16
379.17886 82576.77
381.17535 141499.38
399.18646 149884.95
524.25964 191037.58
525.26154 83394.36
559.08923 83358.09
577.20905 116490.08
581.28339 2118921.25
582.28748 597336.31
605.19531 124800.29
685.49768 87656.34
712.32245 3472527.25
713.32349 1494160.88
714.328 110840.09
827.34918 1996819.5
828.35211 970037.56
862.6322 96977.09
924.36536 170105.78
925.36188 674332.13
926.34723 448901.47
942.37543 7649896.5
943.37805 3535333.25
944.37897 697622.25
END IONS
BEGIN IONS
TITLE=XL-MS_JK-4_TR02.28519.28519.2 (intensity=176146921.0103)
PEPMASS=528.236181027898
CHARGE=2+
SCANS=28519
RTINSECONDS=4750.203
141.10216 5305.77
146.25485 3488.79
158.0918 3663.73
159.09132 29051.07
160.09508 4827.02
175.1189 50088.47
183.11279 12841.35
206.09402 4972.53
211.10776 8545.64
216.11197 6286.27
219.07916 5759.13
228.134 20513.92
229.11789 23425.34
230.0769 6327.71
231.06094 11736.98
244.10698 11322.38
295.89481 4666.76
321.155 45149.61
322.15967 6099.16
326.13419 21267.23
338.18042 44668.4
343.16068 23094.4
344.14557 26254.25
375.14832 9630.66
381.17642 35044.29
399.18954 20579.97
401.11136 6761.66
404.56766 5901.74
419.12738 5871.79
450.85791 5956.09
484.2261 6302.04
507.23532 9073.13
518.87067 5377.5
524.26129 38939.18
525.26563 10587.11
565.25861 6967.63
581.28259 243401.83
581.37543 9961.77
582.28589 89106.52
671.65234 6282.45
695.30072 21463.21
712.32251 361862.19
713.32587 135294.55
714.32361 32179.42
810.33405 6530.06
827.35004 239287.81
828.35175 133149.78
829.34637 20468.95
898.39136 6126.53
924.37085 42264.63
925.35431 77839.11
926.35553 31594.43
941.39313 103922
942.37793 649860.94
943.38007 325896.16
944.38361 36997.54
952.37366 8028.33
END IONS
BEGIN IONS
TITLE=XL-MS_JK-4_TR01.10564.10564.2 (intensity=153693370.1177)
PEPMASS=523.287021674047
CHARGE=2+
SCANS=10564
RTINSECONDS=2262.383
141.10165 3702.37
145.28323 1441.14
149.04462 2497.37
157.0603 2170.83
157.09642 4778.26
158.96558 2036.43
167.05547 5230.49
169.09764 4640.06
173.12849 11037.75
175.11967 2136.69
183.11243 21000.66
185.09189 4202.53
201.12283 4479.43
206.09193 2203.67
223.0639 2562.07
225.04097 2874.12
226.0425 2044.83
238.11954 16967.38
239.09541 2130.33
239.12131 2079.53
270.14435 14638.38
288.54303 2274.44
299.03162 2160.89
299.06006 18761.48
300.06262 16855.5
301.05865 27451.17
302.05936 14026.14
303.05505 11773.2
313.44357 2245.12
346.97339 4754.63
357.87604 2220.69
361.026 2676.48
370.70514 12247.51
376.19244 9873.19
378.70737 2973.27
379.71042 61089.28
380.21182 23760.27
406.7113 2492.13
414.22025 17005.11
414.72202 12241.09
418.03186 3032.63
419.03586 2952.66
423.22638 12503.47
489.07739 2571.29
489.27719 15918.85
522.80908 3125.21
562.18945 2495.59
576.17285 2787.56
576.2641 3021.39
590.32507 62546.22
591.32654 12348.16
659.6911 2543.5
661.36169 49570.26
662.36365 13906.17
741.37256 3053.91
758.28552 4352.11
758.41357 73392.9
759.41565 31430.47
845.44696 35435.74
846.44775 13606.47
914.45618 3004.95
932.47473 32852.44
933.47845 12471.73
END IONS
BEGIN IONS
TITLE=XL-MS_JK-4_TR01.10811.10811.2 (intensity=153693370.1177)
PEPMASS=523.287021674047
CHARGE=2+
SCANS=10811
RTINSECONDS=2262.383
141.10196 998009.5
145.67613 153487.09
155.11731 243956.45
157.09756 1664185.88
167.08144 321885.88
169.09727 1323984.13
173.12862 1861231.38
183.11252 2878259.5
184.1147 205315.66
185.09218 1604052.5
201.12328 1757628.13
208.93988 197728.78
225.12299 291205.16
238.11859 3853678
252.13445 360985.31
256.1297 407242.09
270.14456 3141816.75
340.0304 252049.31
369.69608 329075.53
370.70645 3226192.5
371.20673 1365767.5
376.1937 1708987.88
379.71136 10578758
380.21167 3611841
405.21606 346461.94
414.22177 3194418.75
414.72321 1451949.38
423.22763 1804731.25
423.72986 932304.06
489.27698 3521290.5
490.28314 511767.16
573.30646 465945.34
590.32538 13221377
591.32458 2659975.5
643.35571 392505.34
661.36121 10053432
662.36731 3112802.25
671.3504 271690.16
741.38531 533040.75
758.41449 15640537
759.41656 5257627
845.44635 6836655
846.44781 2341710.25
914.46594 507292.03
915.46429 336616.09
932.47827 5116305
933.47693 2240357
END IONS
BEGIN IONS
TITLE=XL-MS_JK-4_TR01.11003.11003.2 (intensity=153693370.1177)
PEPMASS=523.287021674047
CHARGE=2+
SCANS=11003
RTINSECONDS=2262.383
141.10155 9592.98
149.045 1726.29
155.11685 2182.45
157.06122 2166.36
157.09679 14463.59
167.05479 5995.63
167.08109 2471.14
168.05562 2507.64
169.05138 3140.3
169.09715 13813.67
173.1281 24847.78
175.11919 4046.88
183.1124 35734.32
184.1167 1863.41
185.09111 17838.19
201.12317 14452.4
223.0638 2837.31
225.06168 2097.09
225.12115 2137.8
232.73773 2389.47
238.11769 39468.88
252.13223 3241.35
256.12857 4653.25
270.14435 30587.39
271.14658 2629.63
299.0607 11371.18
300.061 13590.21
301.05856 33062.84
302.05927 15704.47
303.05579 9190.69
316.45953 2123.51
318.49857 2143.55
346.97107 4295.66
353.13339 1997.17
357.17502 3793.85
359.16473 2416.16
360.03119 2385.11
361.02405 4448.99
369.6962 3727.51
370.70444 31142.42
371.20667 12592.56
376.19257 24180.82
378.70013 2442.88
379.71014 109374.27
380.21127 43736.46
380.71323 3751.17
405.21603 2911.17
414.22055 32747.09
414.72415 12455.61
415.22421 3517.64
418.03333 4509.75
419.03641 4387.76
423.22702 19949.57
423.72861 5494.9
489.27637 36050.89
490.28003 4857.58
590.32416 134080.83
591.32751 30157.04
643.35126 5785.02
644.33411 3239.42
661.3595 97973.71
662.36145 25374.64
671.34436 5123.3
741.38593 4373.3
747.41327 2855.86
758.41272 152535.97
759.4165 54758.23
827.43439 3605.39
828.41504 2872.13
845.44592 72598.94
846.44598 29151.41
914.47528 4244.04
932.47571 55004.38
933.47723 26406.59
937.19012 2844.69
942.45947 3279.15
END IONS
BEGIN IONS
TITLE=XL-MS_JK-4_TR02.10508.10508.2 (intensity=139898727.527)
PEPMASS=523.287021674047
CHARGE=2+
SCANS=10508
RTINSECONDS=2262.383
157.09694 3620.77
165.25945 1929.77
167.05554 3850.62
168.05765 2610.16
169.09712 2700.02
169.13025 1471.73
173.12837 5071.93
173.42169 1631.83
175.11934 1805.4
183.11246 12919.3
185.09196 2276.84
193.25072 1797.12
215.57765 2289.03
238.1176 14234.16
241.09079 3053.89
241.17566 2281.56
254.65314 2276.07
270.14426 8899.58
285.57681 2310.95
299.06113 9363.74
300.06125 12346.48
301.05789 27996.68
302.0582 13117.67
303.05533 10435.08
345.97391 2363.01
346.97372 3908.31
347.97543 2599.93
361.02734 3289.59
363.02692 3004.44
370.70624 4624.08
379.71082 45124.28
380.21097 15359.13
414.22064 13919.21
417.03647 2547.18
418.03223 3099.36
419.03329 2993.75
423.22757 5281.02
451.39648 2720.11
489.27478 12112.76
590.32324 44493.7
591.32916 4946.34
643.34882 3811.23
661.36353 33147.46
662.3598 3687.83
758.41205 39474.36
759.41821 18178.33
845.43707 21009.08
846.44336 5421.06
914.45508 3441.1
932.47223 13562
933.47241 4095.76
END IONS
BEGIN IONS
TITLE=XL-MS_JK-4_TR02.10762.10762.2 (intensity=139898727.527)
PEPMASS=523.287021674047
CHARGE=2+
SCANS=10762
RTINSECONDS=2262.383
141.10178 1056342.38
144.24402 184396.94
155.11795 292990.56
156.78596 186835.42
157.09694 1739726.38
167.08075 293940.25
168.61087 179079.14
169.09711 1656830.88
173.12816 1968704.38
175.1192 285923.63
183.11263 3560179.5
184.11638 253104.44
184.91037 204989.58
185.09184 1479368
201.12297 1518972.75
225.12141 281516.84
238.1185 3801175.5
239.12273 324698.91
252.13452 312338.16
256.12769 395731.34
262.15207 344426.59
270.14413 3146899.75
271.14603 299204.03
306.8876 263071.13
339.16403 483298.34
357.17355 274223.38
359.16818 294979.44
365.21814 322883.53
369.6983 374350.16
370.70569 3210194.25
371.2056 1077394.13
376.1922 2120531
379.20346 294007.63
379.71054 10653439
380.21323 3482937.75
405.21265 295963.91
414.22198 3456034
414.72086 1106249.88
423.22711 1690099.13
423.72244 786461.88
489.27615 3204780.5
490.28082 521673.97
559.39496 296232.72
590.32465 11395582
591.33038 3002920
643.35254 571812.25
661.36108 9500306
662.36688 2698506.25
758.41406 14013042
759.41534 5322861
845.4455 6361134
846.44562 2696668.25
914.47217 462238.91
932.47516 5298095.5
933.49304 2231208.25
942.4621 427703.97
END IONS
BEGIN IONS
TITLE=XL-MS_JK-4_TR02.10965.10965.2 (intensity=139898727.527)
PEPMASS=523.287021674047
CHARGE=2+
SCANS=10965
RTINSECONDS=2262.383
141.10168 11919.25
149.04486 2218.26
153.97247 1838.63
155.11789 2832.05
157.0607 1585
157.09671 15636.06
158.16187 1583.6
167.05524 4956.49
167.08073 3921.35
169.05197 3513.71
169.09671 12059.9
173.12793 22160.6
175.07042 2474.94
175.11862 4814.73
183.11211 29987.03
184.11519 1875.9
185.0918 16301.97
201.1226 13899.28
210.1226 2044.86
225.05995 2411.97
225.1219 4422.46
238.11781 40729.29
239.11957 2798.37
252.13396 3287.22
256.12842 8764.95
262.15009 3275.45
264.94498 2100.5
270.14447 33855.66
289.93268 2198.04
299.06259 9010.29
300.06125 10550.85
301.05807 31288.12
302.06061 16714.82
303.05597 9601.56
322.17697 2864.68
329.17914 2458.48
345.97504 2217.3
346.97049 4154.36
367.16183 2689.85
370.70355 31235.5
371.20645 5928.64
376.19321 19500.23
379.71024 114119.94
380.2128 33058.6
406.21381 3577.81
414.2207 32958.6
414.72168 15166.55
417.03571 3132.48
418.03336 2961.97
419.0314 3214.09
423.2269 23915.81
423.7265 10277.38
429.8638 2831.59
448.59384 2962.59
489.2778 32892.58
490.28156 5420.51
547.09955 2737.99
590.32428 129554.63
591.3266 34208.11
643.34735 3516.49
644.34241 3950.02
661.35992 87132.12
662.36407 26472.65
666.05774 3432.27
758.41278 151528.36
759.41791 52583.37
827.43695 4014.09
845.44385 67571.73
846.44916 29937.19
914.46436 4937.62
932.4765 53670.27
933.49194 21818.52
END IONS
BEGIN IONS
TITLE=XL-MS_JK-4_TR01.15157.15157.2 (intensity=116656366.2314)
PEPMASS=435.757778959511
CHARGE=2+
SCANS=15157
RTINSECONDS=2980.753
149.0229 1746.25
210.95004 10256.69
212.94815 2545.2
267.17319 1908.57
296.87582 2262.18
331.07266 2619.4
362.89911 2064.62
383.08456 2053.28
444.08099 2110.78
547.31927 2399.36
747.6554 2710.74
END IONS
BEGIN IONS
TITLE=XL-MS_JK-4_TR01.15353.15353.2 (intensity=116656366.2314)
PEPMASS=435.757778959511
CHARGE=2+
SCANS=15353
RTINSECONDS=2980.753
143.11867 68009.23
175.12003 130148.4
197.1281 88027.53
225.12549 76778.21
259.14017 110154.56
276.16687 107065.51
324.19064 389388.09
389.25262 367059.5
432.72684 99557.24
476.28369 881458.56
477.28925 124533.68
547.31989 1466724.63
548.32202 123411.64
786.52362 108961.13
END IONS
BEGIN IONS
TITLE=XL-MS_JK-4_TR02.15191.15191.2 (intensity=109657686.6926)
PEPMASS=435.757778959511
CHARGE=2+
SCANS=15191
RTINSECONDS=2980.753
144.97281 1436.22
167.6566 1564.41
175.1192 1752.09
182.32278 1713.69
208.95203 2059.79
210.94989 11028.64
228.04089 1723.07
298.49713 2224.63
298.83597 1920.66
308.92935 1913.5
547.31726 3005.63
768.6272 2402.03
END IONS
BEGIN IONS
TITLE=XL-MS_JK-4_TR02.15394.15394.2 (intensity=109657686.6926)
PEPMASS=435.757778959511
CHARGE=2+
SCANS=15394
RTINSECONDS=2980.753
175.12004 151737.52
197.12865 113629.23
225.12393 96040.86
259.14221 85658.2
276.16779 391766.38
296.19775 215215.03
324.19354 169441.39
325.19614 79431.49
387.96866 90754.62
389.25153 358595.47
428.04315 102549.66
476.28409 1290338.63
477.29092 135726.63
527.69061 106963.97
529.30951 186737.45
547.31982 1515041.88
548.32306 549563.19
897.96503 118122.58
END IONS
BEGIN IONS
TITLE=XL-MS_JK-4_TR01.10554.10554.2 (intensity=122924648.6347)
PEPMASS=586.842183007803
CHARGE=2+
SCANS=10554
RTINSECONDS=2250.186
145.84579 1784.12
151.76021 1677.29
158.09181 4897.93
158.96396 2588.01
175.11896 35420.22
215.13661 2403.66
216.13596 2128.89
219.11195 3906.82
225.133 2229.52
251.11359 4392.46
259.1398 15546.96
267.11404 2934.36
267.15509 2974.99
268.13956 19647.72
285.16586 6470.57
372.22269 2592.75
380.15356 11734.28
414.20859 3126.92
465.245 5012.68
476.28281 13318.85
493.24423 4775.93
522.1441 3195.03
522.80664 3464.56
532.05115 2700.8
547.31976 28745.77
548.32269 10755.61
560.80798 3358.05
564.8252 4353.17
565.32562 8655.15
569.32092 35324.28
569.82373 21594.38
570.3233 3615.65
571.83496 3404.9
577.83484 172060.89
578.33344 195193.95
578.83002 63373.08
579.32562 3688.84
586.83948 947674.81
587.341 658482.13
587.75464 5080.8
587.8418 94801.74
646.38544 21020.57
670.21198 3154.61
697.39532 4101.61
759.46979 16539.36
760.47028 4351.59
766.41949 6171.04
784.42743 15744.61
855.39093 4188.8
869.5177 10477
870.51263 4719.15
888.51447 40001.66
889.51703 18980.57
897.51019 9698.76
954.51996 9514.56
998.55426 20387.97
1016.58966 5557.49
END IONS
BEGIN IONS
TITLE=XL-MS_JK-4_TR01.10800.10800.2 (intensity=122924648.6347)
PEPMASS=586.842183007803
CHARGE=2+
SCANS=10800
RTINSECONDS=2250.186
158.09244 18906.36
175.11896 128217.68
176.12155 9829.83
215.59383 11950.74
239.60275 12043.06
252.71518 9859.61
259.13956 65912.17
268.14038 49229.24
283.7493 10456.64
285.16653 20604.96
325.79776 10870.79
341.83359 12507.83
379.22131 13334.07
380.15564 18058.38
394.70889 11448.04
465.24707 14177.82
476.28192 22509.61
547.31848 117184.62
556.82208 15276.06
564.82745 22484.71
569.32581 159572.03
569.82019 54271.19
577.83533 573602.5
578.33319 511143
578.8291 174560.94
586.84039 3555589.25
587.34155 2021590
587.84381 269469.53
646.39038 81422.89
759.47229 66994.23
784.42859 70065.13
785.448 16175.11
869.51978 24919.07
888.52106 124552.76
889.51624 55526.75
897.51056 45636.46
998.56018 52662.41
END IONS
BEGIN IONS
TITLE=XL-MS_JK-4_TR02.10502.10502.2 (intensity=96191392.0272)
PEPMASS=586.842183007803
CHARGE=2+
SCANS=10502
RTINSECONDS=2250.186
158.08966 2051.33
175.1185 14175.12
219.11226 5693.1
249.15884 2215.18
251.11314 3053.15
259.14099 9564.48
267.11487 3635.98
268.13983 2509.94
269.10858 2475.88
372.22385 2851.55
547.31769 5768.85
569.32123 12207.92
569.81824 13302.61
577.83386 55053.38
578.33362 68310.55
578.82971 15148.37
579.32941 4362.3
586.83954 314967.78
587.34094 244046.52
587.76123 5730.22
587.84283 22418.86
609.56989 3051.94
646.38336 5877.44
759.46912 4991.57
766.40741 3047.94
784.43085 9619.78
854.39111 4327.09
877.41193 3536.37
888.51306 14837.83
END IONS
BEGIN IONS
TITLE=XL-MS_JK-4_TR02.10751.10751.2 (intensity=96191392.0272)
PEPMASS=586.842183007803
CHARGE=2+
SCANS=10751
RTINSECONDS=2250.186
158.09167 9530.31
175.11856 124016.48
233.02237 10138.8
255.05182 11841.68
259.13995 84462.92
268.13983 29335.38
285.16571 23510.75
380.15475 19691.23
476.27823 24285
493.23767 22742.62
522.81091 22105.1
547.31873 118177.3
548.32275 31038.28
557.32294 18064.16
565.32947 20203.81
569.32391 105788.43
569.81879 102054.02
570.31848 18302.67
577.83429 689096.44
578.33264 720113.44
578.83038 175206.97
586.83954 3624561.75
587.341 2150385
587.47589 23669.95
587.84161 305263.97
626.36566 19260.12
646.38831 85527.22
697.39905 24440.51
759.46991 21967.84
772.27222 17466.02
784.43329 61764.77
869.52094 20547.11
870.50677 51632.3
888.51685 135304.39
889.51831 26799.98
897.49683 31743.54
931.82709 18301.89
954.55219 24508.49
972.99371 19637.54
1016.57318 32225.3
END IONS
BEGIN IONS
TITLE=XL-MS_JK-4_TR02.49610.49610.2 (intensity=219043734.2925)
PEPMASS=1008.05696999028
CHARGE=2+
SCANS=49610
RTINSECONDS=7299.481
158.09308 168365
160.12732 1131287.13
175.11949 1366666.88
178.13805 2022373.38
211.10747 243596.19
213.16037 167912.14
214.15576 394167.63
224.1382 157586.72
228.13429 5663599
229.11789 283513.09
229.13812 370838.28
242.14975 1162037
261.17618 345207.59
270.15027 173809.92
271.15881 8454830
272.16202 1020160
285.14404 203180.31
288.16467 290778.38
288.20303 762112.88
289.16956 21165760
290.17352 2885050.25
296.19693 360636.84
313.22476 294501.56
323.2056 281620.03
324.1907 408464.53
341.21854 6401018.5
342.22107 1242148.75
343.2182 271945.53
371.21161 277682.72
375.2359 408220.22
388.23773 6004919.5
389.24094 1474109.63
405.26276 1564812
412.2908 200073.48
432.25452 1399348.13
440.28775 1467830.75
441.28842 323181.69
452.25027 389938.13
456.25024 235260.7
470.26035 953859.94
472.25186 372612.72
483.21902 253403
489.27728 4927185
490.28424 881998.94
498.28519 226547.92
499.27429 336627.78
516.21698 300583.44
516.29688 8268356.5
517.29871 2001168.25
543.28833 267319.22
560.31543 5067692
561.31964 1374804.5
569.32855 837362.81
579.27979 241489.05
582.28607 355569.41
601.38263 227455.53
611.36969 205735.11
612.36334 286376.16
616.5932 194834.64
628.36084 306351.03
629.38098 14014757
630.38342 4622333
631.38855 851271.56
670.36005 428188.28
671.34888 814540.25
688.37286 7595616.5
689.3772 2649783.25
690.37299 322314.5
713.38226 251322.09
728.44916 3858388.5
729.4505 1681900.88
787.44037 5404722
788.44629 2210453.75
789.44464 370796.63
796.4411 244860.98
805.93573 449703.28
827.42615 243114.48
857.48969 317604.16
900.53131 1532689.63
901.52795 830504.31
944.51239 294229.94
957.55035 2688832.25
958.5528 1425440.5
959.55017 310309.53
1014.56903 4828979
1015.57416 2663312.5
1016.56158 373122.38
1071.59155 9968753
1072.59485 6079551
1073.58765 1378384.5
1140.60828 444514.09
1141.59778 432111.5
1158.6239 13100877
1159.62415 7405343
1160.62927 2360463.75
1269.66016 1571119.38
1270.65344 1903102.5
1271.66296 878058.5
1287.66626 17900426
1288.66882 12484566
1288.97913 366195.19
1289.66687 4408212
1368.71765 368456.81
1369.72021 856655.38
1386.73511 11086659
1387.7345 9562700
1388.73657 3372335.75
1482.83398 355553.5
1499.81555 4535968.5
1500.81946 4824722.5
1501.83887 1742454.38
1610.85547 760100.81
1627.86829 1556173
1628.86707 1723561.88
1629.89038 694923.94
1671.61523 305735.78
1726.95239 975655.63
1727.92798 1566983
1728.9519 405162.13
END IONS
BEGIN IONS
TITLE=XL-MS_JK-4_TR01.49540.49540.2 (intensity=250644443.8301)
PEPMASS=1006.04689625258
CHARGE=2+
SCANS=49540
RTINSECONDS=7306.459
150.00363 2336.2
156.10176 3951.63
173.12808 4633.28
175.11862 2989.89
228.13338 5260.22
257.37277 2682.98
267.13342 4469.89
273.87256 3311.2
284.15991 40495.8
285.97876 3153.8
330.19266 3678.25
341.21768 6357.83
383.22818 15553.69
489.27808 4522.21
511.28488 5163.25
560.3139 4426.83
624.37054 26021.81
625.3725 6109.27
688.37085 13783.11
787.43927 5760.42
822.11005 4415.89
957.54901 4240.07
1014.54993 4794.21
1071.58606 14925.14
1072.60901 9094.66
1132.1322 4238.21
1158.61951 28603.92
1159.62646 13181.74
1287.66577 31239.65
1288.67114 22219.82
1386.7334 18332.22
1387.7334 17435.03
1499.79492 5403.09
1500.79285 5794.4
1627.89624 4936.9
END IONS
BEGIN IONS
TITLE=XL-MS_JK-4_TR01.49827.49827.2 (intensity=250644443.8301)
PEPMASS=1006.04689625258
CHARGE=2+
SCANS=49827
RTINSECONDS=7306.459
156.10222 1781545.63
158.09207 217290.81
174.11282 3084602.75
175.11897 2267600.25
211.10809 314373.72
213.15999 365471.88
214.15543 1078907.13
225.1227 218590.98
225.60812 224998.17
228.13443 8145640
228.15491 489304.81
229.11714 323311.09
229.1373 307056.25
242.15033 2341376.25
257.14969 975517.81
267.13376 12812072
268.13757 1328953.13
271.17572 426001.47
275.69125 273970.41
285.14453 37867220
286.14749 4869951.5
288.20291 1305545.25
296.1969 449138.06
296.68317 217246.06
313.22598 422456.41
323.20749 283516.19
324.19101 1052366.38
325.19797 288877.47
340.19696 251848.06
341.21829 9991975
342.22052 1600272
357.97498 251932.89
366.20572 263948.09
367.18915 388850.22
375.23532 1195495.63
384.21295 9035699
385.2168 2068097.13
401.24017 2475342
412.2905 309541.91
432.25671 1701784.38
433.26096 287208.78
440.28616 2793826.75
452.25 476044.47
470.25992 1669391
471.26236 619846.44
483.22491 314462.72
489.27838 7612468
490.28064 1354344
494.26575 336706.56
495.24402 410707.59
496.25009 355018.72
512.27209 13515604
513.27625 3358557.5
514.27863 353592.81
534.29089 336046
560.31543 7124904.5
561.32153 1965852.13
569.33075 1191300.75
580.33313 312354.19
582.28186 492603.94
600.2948 1036058.75
608.33258 399234.53
625.35577 23954404
626.35858 7341130
627.35956 1003638.75
653.33856 367512.25
656.36145 415266.03
670.35913 586812.69
671.35114 1570527.75
688.3736 10834399
689.37909 3930925.5
690.37708 608336.63
724.42572 6525337.5
725.43146 2603241
749.90302 341328.13
770.41022 398516.59
787.44366 8641816
788.4444 3364335
805.935 537451.13
853.46063 1137901.63
900.52484 3188994
901.53162 1550850
940.50366 1200090.38
941.51447 505522.94
957.54999 5372503.5
958.55225 2761004.25
1014.56946 7948602
1015.57538 4227562
1016.57324 601692.94
1053.58521 372058.53
1054.55981 473622.41
1055.56116 438959.84
1071.59143 17290920
1072.59204 9523214
1073.59265 2239973.75
1140.62463 409720.59
1141.61438 498857.5
1142.59644 405724.56
1158.6228 18767862
1159.62488 12313802
1160.62268 2708473.75
1269.6615 2922878
1270.66016 2853126.25
1287.6665 29188852
1288.67029 20676772
1288.98218 586812.69
1289.67004 5122796
1351.70251 513830.63
1368.71777 435273.91
1369.70215 504580.22
1386.73694 17825132
1387.73682 13406021
1388.73145 4491953.5
1481.81799 1419002.88
1482.82593 462595.13
1499.8186 6920471.5
1500.81799 8119717
1501.82532 2750066.25
1610.85242 1313817
1611.87744 448666.91
1627.89172 2164805
1628.85461 1934946.63
1629.89294 1157026
1726.96228 2061401.25
1727.93481 3058205.75
1728.95667 998742.25
END IONS
BEGIN IONS
TITLE=XL-MS_JK-4_TR01.50121.50121.2 (intensity=250644443.8301)
PEPMASS=1006.04689625258
CHARGE=2+
SCANS=50121
RTINSECONDS=7306.459
156.10115 39740.33
158.09109 4368.64
174.11186 75114.43
175.11835 66804.78
182.64018 3664.45
185.16463 7446.18
194.12285 3752.33
197.12717 7675.37
202.0813 5037.6
211.10596 22319.4
213.1591 9412.94
214.1544 33715.21
218.11015 3825.97
228.13333 218383.36
229.11685 9784.59
229.13716 20802.58
242.14944 49036.98
243.15248 7685.92
244.99881 5115.14
257.14862 23107.97
267.13275 299396.41
268.13565 39133.69
284.15936 20916.21
285.14319 785563.19
286.14697 110758.41
288.20184 27164.14
296.19531 10185.18
313.22232 21760.95
323.20294 5400.15
324.19128 30403.21
337.14914 5529.94
339.16293 6274.12
341.21698 274666.38
342.21976 34136.74
357.17569 4797.25
367.18427 21028.33
368.18741 6240.99
375.23239 38471.21
376.23901 6000.86
383.2262 5418.98
384.21106 235927.58
385.21506 47151.23
401.23935 74037.5
402.23883 8962.84
412.29013 10670.12
432.25394 47203.72
440.28491 46935.57
441.28467 11738.88
452.24707 25573.23
454.24515 5257.69
470.25888 47762
471.26077 8588.14
487.21164 7558.2
489.27502 182433.92
490.27835 45462.22
495.25098 10947.37
501.22653 5597.23
512.27002 336706.66
513.27295 98668.48
543.27936 7449.17
552.30133 6600.83
557.29016 8281.21
560.31281 181771.19
561.3175 52859.01
562.31659 6821.23
569.32831 35899.64
582.28528 19745.68
597.35895 6507.12
600.297 24107.89
608.33167 21911.74
624.36682 12058.78
625.35266 498580.59
626.35583 182540.8
627.3609 32277.53
652.33917 6855.62
670.35468 22976.11
671.35083 36572.46
672.34985 10038.24
688.37042 292486.72
689.37286 97344.31
690.37292 7469.75
714.38391 7453.75
724.42157 175315.36
725.42322 74388.2
726.31622 8737.72
728.34082 8379.99
787.43988 206965.02
788.43896 83979.5
789.44891 23595.75
799.3844 7901.62
805.43646 12122.97
805.92957 9526.69
827.42218 7813.26
853.46436 36732.06
854.46741 11395.46
900.52148 73156.84
901.5304 21563.64
913.3924 8503.47
940.50012 32807.23
941.51648 11028.54
957.54535 126454.82
958.54706 59054.26
959.53949 19539.46
997.53357 8432.29
999.43311 11708.88
1014.56592 213917.48
1015.56525 104427.91
1016.56781 10231.95
1054.56274 11921.35
1071.58521 403110.72
1072.58948 222080.39
1073.58643 64548.69
1099.50562 8084.69
1111.55298 11383.41
1140.60474 10766.34
1141.5979 21881.95
1158.61841 490133.63
1159.62146 317596.34
1160.6239 88326.7
1269.64478 89436.48
1270.64954 56355.71
1271.64941 32432.4
1287.66162 720743.25
1288.66357 521705.56
1288.97705 9296.94
1289.66711 152233.44
1290.65649 8574.03
1368.71021 26664.93
1369.72034 19387.56
1370.7373 11825.67
1386.72961 415418.44
1387.73279 325801.56
1388.72583 106771.48
1400.76086 7945.47
1474.17969 6983.11
1481.79285 9568.21
1482.80981 8958.67
1499.81128 224289.61
1500.8147 188888.56
1501.81555 75409.77
1610.84338 29837.11
1611.86035 24100
1627.86206 62495.48
1628.87317 59631.06
1629.8772 28124.6
1726.93713 61340.52
1727.93799 81679.87
1728.94434 33995.13
1729.95837 8349.69
END IONS
BEGIN IONS
TITLE=XL-MS_JK-4_TR01.50420.50420.2 (intensity=250644443.8301)
PEPMASS=1006.04689625258
CHARGE=2+
SCANS=50420
RTINSECONDS=7306.459
148.05896 2465.65
156.10132 7163.61
173.12891 4005.95
174.1125 20380.12
175.11884 16949.8
214.15392 3622.79
228.13364 60374.25
230.95247 2697.26
242.14989 5553.04
250.89195 2670.86
257.14984 3036.46
267.13361 74436.85
268.13754 5443.11
284.15933 25470.66
285.14395 215130.16
286.14786 20026.11
288.20352 7526.33
341.21799 69881.77
342.22101 5185.45
375.23529 6549.78
383.22864 13201.8
384.21329 57322.36
385.21735 13478.01
401.23828 15969.26
432.25632 8487.54
440.28558 14441.34
470.25919 5859.76
489.27713 53297.93
512.27094 88803.23
513.27643 12121.96
543.28467 4071.64
560.31384 53015.17
569.33063 6406.01
600.29913 6119
619.03497 4464.69
624.36841 15938.39
625.35529 130456.28
626.35822 40402.81
670.35968 5030.45
671.34375 5555.6
688.37231 72470.77
689.37531 21823
724.42596 46762.86
725.4223 6071.01
787.44318 58814.51
788.4436 15768.32
805.4328 12909.02
900.5271 17696.38
901.53046 4944.37
918.98596 4263.82
957.55164 34755.57
958.55219 13714.89
1014.56714 59767.25
1015.56549 33495.7
1054.55798 4840.51
1071.59204 125967.8
1071.82227 6671.98
1072.58936 67189.24
1158.62085 157630.84
1159.62415 77297.91
1203.59766 5277.16
1269.65234 29703.68
1270.64783 21149.62
1287.66357 237553.75
1288.66663 117705.53
1289.67126 16810.29
1369.71667 7067.21
1386.73315 157829.63
1387.72644 85746.83
1388.7373 7164.94
1482.80579 7436.54
1499.81323 80045.45
1500.83496 46197.96
1611.8324 7311.25
1627.90271 27371.54
1628.88245 12739.16
1726.94995 30567.09
1727.92163 24159.66
END IONS
BEGIN IONS
TITLE=XL-MS_JK-4_TR02.49309.49309.2 (intensity=223318587.8357)
PEPMASS=1006.04689625258
CHARGE=2+
SCANS=49309
RTINSECONDS=7306.459
156.10182 6088.82
173.12802 7045.27
175.11821 3401.4
178.58542 2816.8
210.70985 2781.93
228.13373 6301.44
267.13376 5013.51
284.15955 42656.16
285.14331 5441.22
341.21622 5923.51
349.7345 3031.07
369.70081 3066.57
383.22891 14295.14
432.25046 3284.24
451.90665 4234.98
489.27402 5324.23
560.31458 4847.78
624.3689 22505.14
625.36902 6532.92
688.37537 14950.42
711.0072 3871.27
723.43591 5036.36
787.44196 11711.13
857.73218 4045.75
957.52106 3914.86
1071.58301 15065.26
1072.59729 6965.69
1158.62756 26176.34
1159.62061 15145
1262.1604 4199.94
1287.66162 33096.48
1288.67139 21980.56
1289.66528 4676.74
1386.73193 28243.21
1387.74182 17686.09
1388.71777 5160.67
1499.80066 4988.42
1500.82483 7324.13
1622.151 5058.11
1726.93896 4839.02
1809.59253 5084.99
END IONS
BEGIN IONS
TITLE=XL-MS_JK-4_TR02.49652.49652.2 (intensity=223318587.8357)
PEPMASS=1006.04689625258
CHARGE=2+
SCANS=49652
RTINSECONDS=7306.459
156.10205 1870640
158.09264 186842.38
174.11252 2483822.5
175.11917 2415165.5
183.49368 150746.42
185.16502 218147.91
194.43428 184853.81
197.12814 233568.8
211.10757 481776.19
213.16057 236179.27
214.15518 1130419.75
224.14047 236895.63
228.13412 6518270
229.11641 316798.19
229.13742 348568.75
240.12398 177643.13
242.14906 1790295.13
257.14908 356493.75
267.13382 11469331
268.1376 1664918.63
285.14441 32041056
286.14801 4616596.5
288.20288 1209291.5
296.19769 981134.63
313.22336 844930.94
323.20724 322156.28
324.19156 1047867.25
339.19763 232776.13
341.21844 10064237
342.22012 1409786.25
367.18689 500493
368.19226 263384.25
375.23566 1083833.63
384.21326 9135492
385.21622 1335540.75
401.2399 2521664.5
402.24155 310782.56
412.29105 492976.69
423.26123 409568.22
432.25479 2084225.63
440.28766 2648342.25
441.29086 240711.42
452.24939 478519.91
453.24908 213824.56
470.26169 1618690.5
471.25888 466446.06
483.21451 378378.22
489.27783 5862110.5
490.28021 1915189.25
512.27191 12329529
513.27679 3213218.5
560.31561 6467259.5
561.32343 1504457.25
569.33325 1827848
570.3313 438036.69
597.36664 411496.91
600.29651 800594.94
607.34485 271017.75
608.32843 414880.34
625.3559 20172756
626.35919 7110970.5
627.36047 886943
653.33032 307015.72
670.36395 356950.91
671.34753 1355921.63
688.37311 9926953
689.37634 3967295.5
724.42358 5157160
725.42841 2626958.75
726.42596 375460.53
770.4173 285206.19
771.40308 353542.53
787.44293 8458154
788.44476 3224333.75
789.4458 486923.31
805.9425 508267.91
810.70203 269391.16
827.43005 469316.06
853.46765 1051432
854.46313 508826.47
900.52271 2224133.75
901.52795 1340887.25
940.50403 804370.94
957.54211 4885044.5
958.55139 2518180.75
959.54401 474701.81
997.55365 328733.25
1014.56909 7327753
1015.57379 4500956.5
1016.5697 450948
1054.54736 904479.44
1055.56738 257178.86
1071.59155 14758950
1072.59534 8868577
1073.59033 1943865
1102.87256 274027.28
1140.60779 912202.31
1141.61292 769073.63
1158.6228 17598506
1159.62598 11133840
1160.62341 2646637
1252.63403 297965.53
1269.6571 2637925.5
1270.67261 2386259.25
1271.65234 1015890.56
1287.66541 24651514
1288.66907 20126722
1289.67151 6303426
1350.72595 339217
1368.72498 990200.81
1369.71655 1237917.13
1386.73633 15336814
1387.73657 13942354
1388.74011 4149790.75
1389.73901 303754.97
1499.81555 6402700.5
1500.8197 7072921.5
1501.82312 2387664
1610.82605 505688.5
1611.84973 496769.84
1627.87878 2331760.75
1628.87341 2589465.25
1629.86975 872021.19
1726.96436 2105627.5
1727.94116 2801539.75
1728.94922 961837.13
1808.41699 301751.75
END IONS
BEGIN IONS
TITLE=XL-MS_JK-4_TR02.49948.49948.2 (intensity=223318587.8357)
PEPMASS=1006.04689625258
CHARGE=2+
SCANS=49948
RTINSECONDS=7306.459
140.98105 3530.61
156.10156 36316.78
174.1122 64312.7
175.1187 64546.25
185.16507 5549.19
200.1041 4842.66
211.10609 11333.56
214.15468 12573.19
228.13332 152841.33
229.11766 9947.44
229.13763 11908.07
242.14951 46824.52
248.11423 4535.04
267.13297 249600.41
268.13596 30193.79
284.16006 29010
284.78174 4943.06
285.14346 688404.38
286.14694 89847.8
287.14935 5907.45
288.20239 21971.02
296.19553 10095.86
313.22125 7459.48
319.29694 4589.04
323.20605 5339.6
324.18964 22966.31
339.16257 6133.19
340.19666 5672.67
341.21744 229019.44
342.21912 31114.3
354.17395 5913.51
367.18204 10793.97
368.18915 8443.77
375.23431 26466.12
383.22763 7349.32
384.21161 173184.78
385.21512 36516.3
395.26443 6896.31
401.23901 51987.67
412.29047 21735.37
432.25366 39042.36
440.28519 51031.21
452.25156 8208.87
470.25906 40797.98
471.25827 10503.59
472.25064 7542.24
489.27585 137561.66
490.27979 34709.46
495.24783 7167.06
512.27039 247063.3
513.27368 73900.73
514.28253 6804.67
537.1405 6254.17
557.28717 7301.01
560.31384 151462.28
561.31897 46792.8
569.32703 34245.3
607.34772 7171.11
608.33154 22504.67
609.323 5995.59
625.35339 472213.06
626.35547 154841.86
627.35974 21696.5
670.36017 23878.67
671.34723 34787.45
688.37109 234003.63
689.3736 99583.38
690.38373 7336.85
713.37469 8784.41
724.42157 142485.36
725.42694 58411.64
726.32123 10091.21
770.41205 8157.42
787.43781 167746.44
788.4397 69043.52
805.93488 13009.64
806.41864 8563.78
853.46204 30004.6
854.46326 9456.82
900.52228 52851.48
901.52838 29725.47
940.50232 26326.04
957.54346 107062.11
958.5484 68808.03
959.54407 9691.93
999.42328 8576.7
1014.56622 148343.69
1015.56714 102653.73
1016.57324 10302.1
1036.53906 7670.42
1054.55212 12819.96
1071.36011 12871.55
1071.58679 325240.63
1072.59192 195644.92
1073.59778 58994.41
1140.59827 12897.68
1141.59009 22200.96
1158.61938 406615.13
1159.62109 263383.97
1160.6228 58140.02
1161.60901 10194.22
1269.65137 75550.7
1270.64514 51873.72
1271.66406 25052.75
1287.66162 619081.69
1288.66394 396972.72
1289.66565 108107.71
1368.72156 13231.29
1369.71375 12908.98
1375.52197 9410.5
1386.72925 375224.16
1387.73242 274576.22
1388.73206 106076.25
1389.72607 8404.79
1400.77795 8703.84
1482.80237 9988.91
1499.80994 163961.58
1500.82092 151101.78
1501.8208 65339.82
1610.85779 27780.93
1611.83093 9657.11
1627.83655 40439.37
1628.86206 44670.26
1629.88904 32525.57
1726.91541 48318.92
1727.92773 52812.43
1728.9436 34125.61
1903.76123 8447.29
END IONS
BEGIN IONS
TITLE=XL-MS_JK-4_TR02.50239.50239.2 (intensity=223318587.8357)
PEPMASS=1006.04689625258
CHARGE=2+
SCANS=50239
RTINSECONDS=7306.459
156.10156 5903.26
162.24075 2337.76
173.12796 3346.56
174.11198 21032.31
175.1188 16721.47
211.1082 2843.34
214.73888 2747.65
228.1337 58455.61
242.14908 8262.2
267.13339 71431.28
268.13626 6119.49
280.36298 3109.5
284.16019 14614.42
285.14392 219135.95
286.14731 26892.02
288.20197 6452.33
296.19678 4573.95
324.19168 5224.72
341.21826 71073.54
342.22031 6994.7
366.20145 3855.64
375.23529 6071.4
383.22916 5244
384.21179 54612.72
385.21329 4922
401.23865 22292.32
432.25699 7409.91
440.28522 19035.57
441.28802 4367.73
452.25366 4372.19
470.26126 8176.64
489.27597 43502.88
490.28104 7485.73
512.27136 96481.08
513.27283 19273.17
541.84686 4204.9
543.28693 3968.44
547.95477 3885.75
560.31421 49629.66
561.3175 5842.53
568.48096 4580.62
569.3316 5897.01
600.29938 5110.19
624.36768 6601.82
625.3551 121818.37
626.36151 36142.58
671.34955 7442.4
688.37305 78567.38
689.3736 26632.72
720.75757 4311.02
724.42377 35120.38
725.42719 13234.03
787.4411 62056.86
788.43701 17806.39
853.46234 4562.12
882.5401 4700.36
900.53088 18137.22
901.53241 6574.36
957.5437 37265.31
958.54724 19424.87
1014.56415 48952.46
1015.57288 30737.85
1016.56848 5164.43
1071.58997 104259.63
1072.59058 62296.86
1073.5968 8321.95
1158.62122 119268.47
1159.62231 76827.63
1160.625 20832.23
1267.46692 5656.22
1269.65076 18532.84
1270.64771 14899.05
1287.66418 182958.06
1288.66223 131254.23
1289.66907 45996.19
1386.73022 117094.04
1387.73413 81434.75
1388.74683 29265.04
1389.73633 5447.67
1499.81958 45126.41
1500.83533 37905.11
1501.8186 18325.53
1627.87964 18131.85
1628.88098 18154.48
1726.94788 19916.79
1727.94092 19739.91
1728.92297 6370.97
END IONS
BEGIN IONS
TITLE=XL-MS_JK-4_TR01.3012.3012.2 (intensity=89861907.8941)
PEPMASS=437.226654325557
CHARGE=2+
SCANS=3012
RTINSECONDS=1213.922
140.08128 14069.66
141.06546 228089.38
152.03253 7825.53
152.0809 6767.65
157.07202 18181.48
157.10791 85314.53
158.0921 533989.56
159.09108 162001.19
160.09523 10426.15
165.60054 5992.47
166.0976 6673.71
169.06053 190025.88
169.07419 17991.28
170.06117 18455.55
170.09241 7393.44
172.10757 84100.13
173.09154 42027.82
173.10506 6468.25
175.11856 777999.94
176.12151 45133.55
177.84544 6423
184.10738 5670.63
186.08693 297204.28
187.08969 13776.06
194.09171 17755.48
195.07393 9339.35
197.10269 35974.63
198.08698 44269.85
203.11392 7110.09
209.10229 35398.18
211.11789 12494.59
212.10222 93555.85
215.11295 222085.23
216.11613 14692.94
226.12965 19974.05
229.12958 12536.46
232.13957 513485.03
233.1427 52822.14
237.09688 44532.4
242.12399 11549.81
244.10689 11337.25
254.12378 184411.36
255.12863 10987.05
256.10904 7630.5
258.11938 12913.8
265.12936 30797.13
266.11182 8701.17
269.1026 16751.35
271.15002 15871.1
272.13614 11868.65
273.13403 73165.87
280.13794 10018.65
282.12021 11930.77
282.1554 37173.22
283.14047 75486.09
284.1044 8792.57
290.1424 13087.39
292.98926 8348.47
298.65408 9379.64
299.14728 61539.66
299.1813 33009.05
299.33139 9015.97
299.64899 19438.3
300.16318 12900.92
301.12781 66021.02
302.28778 9106.29
304.63492 11347.18
306.64868 13857.91
307.14697 14021.24
307.66092 169761.11
308.13168 67135.4
308.16342 29413.25
308.65973 8396.88
314.19302 92221.42
315.15988 66947.41
315.19305 10586.69
315.66608 9530.8
319.14478 18756.38
324.17551 35702.16
324.96298 12355.42
325.16016 113788.85
327.65848 58913.48
328.15927 19837.77
328.66376 8269.16
333.14352 10712.99
336.17142 260931.72
336.67178 87736.79
341.65485 75957.41
342.15787 19119.48
342.18777 333023.06
343.19052 50330.38
344.68442 213776.84
345.18451 81147.45
346.1539 9904.42
346.64578 10056.54
350.17325 50747.02
351.13971 10248.65
354.66315 47502.8
355.15784 73906.73
355.66574 18126.65
359.21497 99448.29
363.17532 13776.93
363.67188 20397.64
364.17188 10656.53
367.16373 8893.26
367.65717 18191.92
368.16223 45175.62
371.69012 13644.89
372.18222 34999.62
375.67389 18754.92
376.16599 104292.88
376.67105 37539.11
377.15472 71343.91
378.16144 12673.12
380.15485 45210.76
380.69693 9938.56
381.15204 8861.83
383.18234 15134.02
384.1861 56628.15
384.67923 233801.92
385.18042 128342.45
385.68216 9618.48
389.6882 15094.07
390.18326 32732.83
390.67194 88141.29
391.17563 44354.08
392.70245 11170.06
393.19269 350570.66
393.69376 159595.45
394.18265 40978.66
394.65921 11955.66
398.69772 78808.75
399.18954 125371.18
399.68951 31869.54
401.19122 102422.28
401.70499 137417.19
402.20416 83973.39
402.68155 16750.45
403.17288 68371.55
403.67389 11689.57
406.20285 44043.85
407.20242 83626.99
407.70081 177837.78
408.19885 62103.93
411.19229 205721.84
411.68594 308882.63
412.18695 142176.2
412.68124 8897.96
414.21518 17404.96
414.72049 14418.46
415.22855 73638.59
415.72455 17712.11
416.21329 113900.54
416.7149 41980.04
418.2182 564644.56
419.22131 115747.45
419.70511 286035.81
420.19879 423834.47
420.70001 217749.78
421.1998 20068.9
422.17758 61079.64
422.41641 8710.79
423.1767 10963.66
428.22031 341363.78
428.71191 1090102.25
429.21161 494794.31
429.71359 75447.95
437.22427 15563419
437.72516 7861460.5
438.22604 1188373.5
439.20432 115346.18
440.20621 39982.64
456.23001 425780.56
457.23169 105280.6
473.25623 16206.98
474.2482 10077.29
480.19614 20080.14
496.22858 10336.27
497.22479 42712.95
498.20831 78827.64
513.25262 16671.16
514.25012 48589.76
515.23499 344501.72
516.23877 88814.79
526.25696 12650.2
532.26099 1176492.88
533.2641 335621.63
534.26514 19488.66
542.24249 27603.34
543.2326 37670.82
553.24487 38967.87
554.24701 33883.7
563.23395 35209.33
564.23694 12723.51
570.27344 103275.55
571.27539 52367.69
580.26099 45814
594.24255 10886.64
597.29083 75553.77
598.29407 13484.91
608.25659 40716.33
611.29303 39430.9
612.28821 39588.05
614.31409 421993.53
614.41382 16195.24
615.31696 104677.23
625.28076 100762.68
626.28931 39323.76
628.33057 78148.13
629.31964 95414.79
630.31342 16214.41
636.29486 11226.7
639.29333 14237.12
641.30365 13890.9
642.30884 349506.16
643.30994 127817.27
644.31525 11824.13
646.336 44476.64
647.34076 13774.81
653.31818 19652.09
654.30933 113663.64
655.32501 56934.52
656.32886 13024.01
660.32166 14950.97
664.297 36726
665.28101 38078.77
666.28107 11316.23
671.33496 1076802
672.33698 369619.22
673.34241 33574.52
681.31897 222697.16
682.30688 222065.73
683.30469 73522.2
693.30664 12529.12
699.32953 840240.69
700.33307 350722.75
701.3335 40333.66
708.32422 30343.94
710.32904 53880.5
711.33252 16334.67
716.35645 209153.14
717.3418 819997.63
718.34296 293260.94
719.34668 44046.62
726.33368 15088.57
727.34216 13431.04
742.37079 85815.54
743.36865 53720.49
750.3446 11841.23
751.3288 85344.83
752.3277 33567.83
753.34125 60342.4
754.3338 11775.31
760.383 16294.02
767.37897 12068.36
768.35248 190775.64
769.35083 76209.3
770.35583 13101.5
779.31879 14427.94
785.37775 632364.5
786.37988 278083.22
787.38635 46952.97
795.36194 12963.26
796.34607 377215.72
797.34753 171211
814.38849 15234.05
END IONS
BEGIN IONS
TITLE=XL-MS_JK-4_TR01.3278.3278.2 (intensity=89861907.8941)
PEPMASS=437.226654325557
CHARGE=2+
SCANS=3278
RTINSECONDS=1213.922
141.06578 167301.56
158.0925 627731.81
159.0919 133363.38
160.8199 49462.84
169.06157 228872.98
169.0744 49578.48
175.11903 791878.5
186.08725 297364.41
215.11378 175257.72
232.14056 451150.31
254.12534 92671.74
307.65991 165779.33
314.19193 83700.89
336.17133 138989.13
342.18848 402626.22
344.68533 278742.03
359.21445 93735.81
376.1651 99197.55
376.88263 69213.48
384.67975 357677.97
393.19223 503712.69
394.1817 88302.13
397.89215 78162.48
399.18713 90874.8
401.70837 80286.35
403.17657 131962.23
407.70303 281177.69
411.68878 415702.22
412.18774 99260.63
418.21902 636953.31
419.7084 154490.84
420.20288 606935.88
420.70126 281662.72
422.17963 106952.09
428.2247 329778.5
428.71448 740619.19
429.21466 330751.84
429.71448 76987.53
437.22559 18421808
437.7269 8374877.5
438.22974 825421.63
439.20706 170227.84
456.23309 375113.41
515.23761 387384.06
532.26227 1141702.25
533.26904 265577.47
614.3172 376196.69
628.32037 105380.74
642.31036 514468.16
654.31451 101495.91
671.33942 930928.69
672.33716 328670.19
681.3255 109297.7
682.30939 111010.54
699.33636 650919.63
700.33075 358329.81
717.34216 785527.44
718.34821 165887.22
760.90558 84041.04
768.3457 263332.78
785.37927 841323.06
786.38226 304455.22
796.34717 159706.44
END IONS
BEGIN IONS
TITLE=XL-MS_JK-4_TR01.3487.3487.2 (intensity=89861907.8941)
PEPMASS=437.226654325557
CHARGE=2+
SCANS=3487
RTINSECONDS=1213.922
141.06543 23662.69
154.5934 4952.94
158.09279 46384.14
159.09174 6062.34
169.06047 13100.01
172.10777 8455.45
175.11859 86182.8
176.12285 4433.92
178.71541 4498.92
186.08749 11103.18
209.10246 5842.8
214.95775 6123.85
215.11375 15525.47
232.14015 51983.46
248.16052 6422.84
254.12503 8221.54
273.13226 8808.49
307.66296 15052.42
314.19348 6983.56
315.16135 6164.25
324.96103 12082.08
336.17084 11161.44
342.18823 37252.33
342.97186 9818.33
343.1922 7316.56
344.6843 27311.4
359.21417 7182.19
376.16742 7221.72
377.15839 6907.26
384.68103 25862.87
393.19302 33885.77
393.69424 13526.7
399.18906 10320.97
407.18787 6527.38
407.69812 14864.22
411.6864 13651.61
412.18839 10538.96
416.21329 11109.75
416.71558 8187.45
418.2196 66806.21
419.2207 8747.4
419.70621 42268.86
420.20242 51542.71
420.70007 26464.48
428.22052 32443.19
428.71286 118203.64
429.21362 54323.68
429.71323 7909.98
437.22482 1884504.25
437.72592 794924.75
438.22702 121151.8
456.23065 51010.63
457.23315 10474.81
515.23773 27531.72
532.2616 127375.73
533.26392 30183.84
614.31317 34917.48
615.31976 8534.03
628.3056 29715.24
642.30829 25434.09
671.3382 90036.6
672.33813 35629.69
681.32184 14657.88
682.30646 29867.79
699.32947 89883.31
700.33728 12603.05
716.35522 23573.79
717.34467 79500.05
718.34308 26591.81
742.36438 9468.4
751.32123 11043.51
768.349 15231.15
785.37292 56025.25
786.37976 33927.55
796.34314 30016.37
END IONS
BEGIN IONS
TITLE=XL-MS_JK-4_TR02.2848.2848.2 (intensity=111642233.1513)
PEPMASS=437.226654325557
CHARGE=2+
SCANS=2848
RTINSECONDS=1213.922
140.0807 1780.65
140.42168 1974.39
141.06541 27976.42
153.423 1767.58
157.10812 11105.99
158.0793 2756.05
158.09209 65893.63
158.9635 14166.48
159.08 2524.09
159.09123 23836.92
169.06053 26791.31
172.10768 14939.32
173.09213 3179.15
175.11874 99091.29
175.1329 4963.13
176.12247 4080.56
186.08687 30365.18
187.08975 2810.38
195.07594 3372.59
197.1024 3134.94
198.0863 3366.16
212.10263 10629.35
215.11263 28583.54
232.13959 59315.17
233.14328 5123.77
237.0977 4340.63
241.19354 2008.77
248.98338 2294.12
254.12366 20604.11
265.13068 2519.43
273.13248 3341.36
280.13806 3228.33
283.14044 5872.4
284.39261 2540.41
299.14432 5010.56
301.13132 4246.79
307.14981 4371.69
307.65942 18240.62
308.13339 6487.04
314.1925 6176.46
315.16107 10427.78
324.9606 21896.08
325.16086 15116.17
326.69614 2310.94
327.65918 3358.34
336.17078 21819.43
336.67218 10058.27
342.15619 2589.71
342.18814 43817.41
342.97037 4818.31
344.6835 30652.29
345.18597 11464.56
351.13916 3673.96
355.15771 5762.01
355.66446 3271.25
359.21371 13400.38
368.16733 3101.82
376.16605 11731.61
376.66907 11193.04
377.1554 3053.3
384.17007 3340.35
384.67935 23979.5
385.18469 4510.06
390.17917 2641.62
390.67551 10688.47
391.17401 3614.02
393.19244 40195.08
393.69397 23253.48
394.18463 5412.1
396.16309 3800.33
398.18884 3252.9
398.69763 10781.72
399.1882 15424.56
399.68924 3799.6
401.19348 11174.97
401.7066 23682.31
402.20651 4628.11
403.67239 3024.92
406.20474 3361.2
407.19778 6417.96
407.70187 19811.61
411.19284 23805.71
411.68597 39004.9
412.18784 14836.01
415.23016 5444.27
416.21207 13585.2
418.21826 74031.44
418.9469 5779.82
419.22064 17116.97
419.70706 44754.78
420.19855 63614.01
420.69894 24742.39
422.17642 5949.37
428.22028 45042.5
428.71243 104730.91
429.21133 70609.38
429.71313 11618.42
436.71054 4896.24
437.22421 1941408.25
437.72546 978998.13
438.22641 136762.48
439.2059 12539.06
456.23047 50714.06
457.23236 13232.2
461.38342 2914.16
497.22247 3411.96
498.21082 11496.64
499.22052 2959.82
515.23395 33713.02
516.24084 5036.5
532.2616 124989.03
533.26392 33569.86
554.24756 3105.01
570.27295 12798.75
597.28741 5304.96
614.3136 39760.27
615.31842 18256.51
625.28247 11717.37
626.28937 4423.16
628.32227 10648.56
629.31958 11994.64
642.30817 46180.16
643.31073 13455.84
646.33411 11597.48
654.3114 12211.32
655.32562 11803.56
665.27533 3586.51
671.33588 120002.51
672.3374 37243.11
673.33527 3078.38
681.31586 20377.76
682.31128 22651.05
683.31079 4505.37
699.32965 91728.32
700.33118 38259.77
701.32904 5846.55
710.3288 4462.88
716.35767 19947.04
717.34167 92459.37
718.34552 27585.21
742.36591 4250.67
743.36346 6343.8
750.34052 3465.86
753.34082 4475.43
768.34869 19173.54
769.35516 13359.82
785.37695 75065.98
786.37598 29413.48
796.34387 41591.04
797.34589 15907.6
END IONS
BEGIN IONS
TITLE=XL-MS_JK-4_TR02.3119.3119.2 (intensity=111642233.1513)
PEPMASS=437.226654325557
CHARGE=2+
SCANS=3119
RTINSECONDS=1213.922
141.06577 653715.56
158.09258 1003534.13
159.09192 323223.81
169.06078 296145.41
175.11916 1621652.63
182.94775 96622.31
186.0874 596660.81
189.29198 125930.22
198.86212 146995.75
215.11382 220617.56
232.14069 1022494.06
254.12552 261435.55
307.66235 219201.63
310.23126 142440.44
336.17139 345442.66
342.1886 677103.13
343.19022 171662
344.68719 200721.02
384.16962 194578.2
390.18219 191869.83
393.19467 768675.63
401.1987 196595.88
401.70847 288742.25
407.70053 267509.28
411.19266 544745.94
411.6908 594098.75
418.21838 1425474
419.70786 323520.63
420.20386 1168052.25
420.70297 193215.08
428.22653 641709.38
428.71414 2514376.25
429.2142 1019750.81
437.22574 33159386
437.7272 15544170
438.22739 1767067
439.2084 208307.63
444.84634 175550.23
456.23169 884732.5
515.23956 199500.56
526.74792 204090.73
532.26453 2280021.5
533.26483 691386.38
558.77698 167734.22
614.22858 190928.52
614.31702 1005711.63
629.32379 275603.94
642.31177 1018919.06
660.21863 179175.23
671.33667 2036478.75
672.33374 294617.84
681.32184 256032.25
682.31647 240572.36
699.32806 1078369.25
700.33435 738420.56
716.3537 302889.28
717.34741 1716673.13
718.34778 340988.97
768.35065 236449.8
785.38214 1381703.75
786.38452 281076.03
796.34991 977217.38
826.33832 208765.31
868.94635 213502.75
END IONS
BEGIN IONS
TITLE=XL-MS_JK-4_TR02.3355.3355.2 (intensity=111642233.1513)
PEPMASS=437.226654325557
CHARGE=2+
SCANS=3355
RTINSECONDS=1213.922
141.06516 42015.94
152.0428 12063.65
158.09203 126682.1
158.10184 9779.51
159.09145 36041.09
169.0603 41110.29
171.76051 12191.67
172.10806 17935.57
175.11858 238913.47
186.08719 81255.17
200.22488 13356.79
212.10201 21496.03
215.11339 83100.74
227.28725 14343.08
232.13979 156698.14
299.14603 18085.83
314.64801 18478.34
325.15912 33117.72
336.17239 34433.5
341.65408 24618.6
342.18726 127831.43
344.68427 39554.05
359.21426 27633.57
376.1647 24425.69
384.68326 19405.86
390.6745 38634.2
393.19434 86454.8
393.70108 26293.06
399.19232 26740.26
401.707 75407.26
402.20639 18214.07
407.20355 24197.93
407.7009 24245.71
411.19299 82733.45
411.6882 126430.85
416.21582 27783.74
418.21793 156201.45
419.70508 92801.35
420.19812 154317.72
420.70102 65010.2
428.21887 145933.94
428.71213 334574.28
429.21341 175378.05
437.22458 5100796
437.7258 2083806.63
438.22742 229345.44
456.23233 126567.09
515.23218 79680.05
532.26221 409051.84
533.26935 26351.22
570.27832 31216.42
614.31464 139008.36
615.30597 32395.33
638.09076 20753.56
642.31189 80083.93
643.31604 78057.03
671.33734 251044.7
672.34259 118117.91
681.32037 37198.14
682.31329 73788.41
699.33154 201257.33
700.33392 84178.77
716.3653 79722.38
717.34375 222477.14
718.33948 86458.78
768.3432 42880.76
785.37848 162804.66
786.37964 43395.05
796.34692 106099.58
797.34186 66132.67
END IONS
BEGIN IONS
TITLE=XL-MS_JK-4_TR02.3521.3521.2 (intensity=111642233.1513)
PEPMASS=437.226654325557
CHARGE=2+
SCANS=3521
RTINSECONDS=1213.922
141.06514 19012.26
157.10744 4388.22
158.09218 39312.54
158.96361 8457.17
159.09145 9018.15
169.06007 18399.5
172.1066 3598.39
175.11847 69090.68
186.08699 26618.27
212.10147 5417.26
215.1131 19461.23
232.13895 38982.75
237.09695 5972.26
254.12291 6602.11
301.12726 4664.41
307.15332 4645.74
307.66064 5689.64
314.19183 6192.24
324.96173 9884.86
325.16147 9790.17
336.17035 29689.08
342.18689 21864.35
342.97269 6255.45
344.68433 23453.49
355.15588 5366
384.67877 17842.09
385.17706 5523.54
393.19119 34364.02
393.69159 6219.47
398.69714 5072.39
399.18387 6947.12
401.19049 4661
401.70514 5954.06
407.6983 5687.97
411.19653 10711.23
411.68845 21995.92
412.18921 5830.47
416.211 5919.75
418.21762 58466.94
419.22256 4659.86
419.70541 17806.17
420.20248 42826.16
420.70255 10666.26
428.22159 35682.7
428.7124 84176.55
429.21207 44437.76
437.22424 1315303.75
437.72556 637932.81
438.2272 72413.66
456.22852 31705.61
515.23419 27059.05
519.28143 5091.44
532.26093 94466.47
533.26202 20194.46
542.59692 5908.57
614.3139 29335.34
615.31635 7108.71
628.32269 6545.76
642.30847 23943.6
643.31049 9181.11
671.33374 82908.17
672.33588 26824.16
673.33661 5138.78
681.32025 7244.1
682.31256 18657.21
699.32684 67466
700.33472 25237.5
716.35614 6578.79
717.33917 59249.72
718.34601 26113.65
742.36981 7189.3
768.22302 5647.48
768.34729 19866.17
785.37878 43774.45
786.37836 26229.01
796.34937 32636.13
END IONS
BEGIN IONS
TITLE=XL-MS_JK-4_TR01.47746.47746.2 (intensity=230903685.6568)
PEPMASS=1005.55388298628
CHARGE=2+
SCANS=47746
RTINSECONDS=7071.136
156.10184 544682.13
157.10522 30275.89
158.09201 22342.02
163.4743 20216.7
173.12874 584962.56
174.11256 53635.95
174.13104 23416.08
175.11906 264566.41
197.12888 25894.94
202.14136 21553.49
211.1075 38235.58
214.15413 47677.17
228.13406 482589.22
229.11835 49207.34
229.13794 26118.78
242.14966 129341.8
256.16541 142580.08
267.13379 697271.88
268.13763 41848.03
284.16019 3414213.25
285.13785 29715.75
285.16425 393769.84
288.20181 115454.38
296.19547 30981.31
313.22351 54532.09
320.30576 32557.96
323.20621 40294.48
324.19012 66742.72
338.20865 57567.42
339.16599 37245.3
341.21808 705042.5
342.22015 117939.3
365.21893 26509.95
366.20389 54967.08
375.23486 140945.91
383.22827 1175082.88
384.22989 234058.13
385.28217 32790.79
400.2558 126619.41
412.29169 58457.77
432.25531 154957.69
440.28574 249701.91
441.28568 46821.98
470.26208 132376.3
471.26038 64270.38
489.2771 573425.69
490.27945 152647.19
494.26172 53935.84
495.2662 37471.2
511.28705 771044.38
512.29126 182491.45
560.31445 572569.56
561.31616 163984.08
569.32892 113117.06
600.30115 51770.22
606.36041 53048.69
607.34772 110764.68
608.33856 34815.55
624.37091 2136932
625.37476 805797.06
626.37354 64709.43
671.35437 162515.78
688.37164 1001679.75
689.37213 355758
723.43988 465118.44
724.44446 172176.67
737.03638 40567.28
787.44012 646636.06
788.44525 305565.03
805.93805 58200.05
852.48077 122600.99
900.53162 216093.98
901.52295 112204.44
940.51508 51934.41
957.54828 371041.81
958.55176 244451.03
1014.56787 578721.63
1015.56659 374689.22
1016.57208 47287.79
1071.58948 1285304
1072.59424 741594.06
1073.60693 232134.17
1141.58875 42905.43
1158.6228 1640968.63
1159.62451 1016508.75
1160.6272 311443.03
1269.66003 239103.77
1270.64038 135032.16
1287.66626 2378121.25
1288.66541 1763043
1289.67249 467053.44
1368.71899 60182
1369.72607 65826.32
1386.73364 1722778.25
1387.73376 1218571.25
1388.7334 409419.22
1499.81885 783817.5
1500.81677 625192.13
1501.82581 176515.72
1610.84668 139569.27
1611.85571 154201.06
1612.86133 45109.37
1627.88403 406854.97
1628.88013 363605.31
1629.87 142418.42
1710.91687 44502.37
1726.94385 380586.88
1727.94019 535548.38
1728.94519 236155.47
END IONS
BEGIN IONS
TITLE=XL-MS_JK-4_TR01.48048.48048.2 (intensity=230903685.6568)
PEPMASS=1005.55388298628
CHARGE=2+
SCANS=48048
RTINSECONDS=7071.136
156.10196 45793.68
162.71245 2213.07
173.12845 55828.93
174.11244 6382.21
175.11859 16768.51
185.1651 3369.78
210.02435 2743.53
211.10826 2968.91
214.15573 4566.29
228.13423 44511.89
229.11769 3775.15
229.13747 3584.83
239.1403 3640.54
242.14955 7156.51
251.55701 3071.58
256.16516 7742.71
267.13388 57260.25
268.13672 6225.47
280.20197 3162.58
282.71109 3402.35
284.16013 322539.41
284.56787 3149.73
285.1644 40359.22
285.39838 3073.34
288.20361 7404.5
324.19077 7090.42
338.20911 4858.08
341.21762 73550.41
342.22229 8442.67
366.20099 7771.51
372.18958 3520.57
375.23462 14197.88
383.228 101957.54
384.22952 8602.99
400.25598 13251.01
432.259 16761.1
440.28488 17031.85
447.86243 3608.43
470.26245 15310.88
489.27753 59468.14
490.2829 5764.31
494.25601 7277.01
511.28714 63914.59
512.28815 16657.28
513.28607 4891.17
560.31519 64593.01
561.3158 13086.95
569.33295 6748.3
590.3432 4017.92
596.38385 4501.52
607.34796 5965.26
624.37091 201882.91
625.37219 70849.18
626.38043 5928.8
670.35553 6619.05
688.37311 82687.08
689.3736 35215.57
723.4375 43829.59
724.44183 16961.48
787.44104 79991.37
788.44202 17041.34
852.47839 7788.26
898.88043 4888.55
900.53064 16111.44
901.52771 6215.04
940.51465 6830.21
957.5434 34909.75
958.55133 24293.62
1014.56384 52922.5
1015.57709 31817.99
1016.56683 14400.39
1071.58704 120886.75
1072.59363 69065.72
1073.58936 14785.49
1107.61975 5917.97
1111.55786 4880.49
1141.62732 5913.42
1158.62268 167623.48
1159.62415 104626.13
1160.62329 25023.88
1269.64441 23808.68
1270.65942 19199.15
1287.66504 244722.7
1287.97681 8133.81
1288.66663 167839.42
1289.66663 48625.23
1368.74243 8206.32
1386.73206 146616.34
1387.73901 112896.98
1388.73291 42811.3
1499.81616 70249.87
1500.81982 64336.26
1501.82275 23677.65
1528.91663 5648.87
1610.85767 14047.59
1611.80615 5262.84
1627.88184 25101.06
1628.88025 36608.25
1629.89368 14417.54
1726.93518 40544.84
1727.94763 54723.92
1728.97546 26306.21
END IONS
BEGIN IONS
TITLE=XL-MS_JK-4_TR02.47529.47529.2 (intensity=206593601.7811)
PEPMASS=1005.55388298628
CHARGE=2+
SCANS=47529
RTINSECONDS=7071.136
156.10204 1021973.63
173.12878 824528.69
174.11359 114618.81
175.11893 417596.47
185.16693 56182.63
213.15906 67176.21
213.68901 40019.9
228.13441 860106.13
229.11681 68481.6
229.13742 80769.33
242.15079 263263.31
256.16525 257266.5
267.13361 1139455
268.13684 78384.45
284.16037 5608205.5
285.16504 743612
288.20258 106079.88
324.19208 139739.23
338.20941 77619.15
341.21786 1155276.13
342.22104 118616.77
366.20331 100144.1
367.20575 82396.18
372.18918 77858.38
375.23462 134836.94
383.229 1842069.63
384.23087 319917.94
400.25449 149579.94
432.25574 259852.31
440.28647 420117.72
470.2597 134116.44
471.26163 104041.23
489.27844 1121447.63
490.28128 257190.48
494.25867 67387.93
511.28879 1268583.38
512.29053 276617.91
560.31525 942250.13
561.32007 248562.33
569.32867 259530.39
624.37122 3731820
625.3739 1160179.88
626.37415 144796.31
671.34576 138512.47
688.37384 1561093.88
689.37646 472232.91
723.44025 893188.81
724.44305 287011.22
787.44287 1085465
788.44946 599153.44
789.44208 92295.04
827.43561 84138.73
852.4801 119566.53
900.52673 155028.38
901.51715 135421.69
902.51501 78614.23
930.05969 85796.19
957.54834 657574.88
958.54877 404994.91
959.53278 96309.77
1014.56903 915557.56
1015.57172 409368.78
1071.5918 1966816.5
1072.59216 1313497.75
1073.599 148853.13
1140.60486 96032.55
1141.61316 89629.62
1158.62256 3024390.5
1159.62549 1913140
1160.63037 391760.75
1269.65479 410640.69
1270.6488 331047.13
1287.66357 4547364
1288.66687 3189702.75
1289.66772 689235.88
1321.97717 97598.05
1368.72253 96379.47
1386.73401 3021797
1387.73755 1917755.13
1388.73425 612199.56
1482.83301 106827.63
1499.81714 1246884.63
1500.80908 1026298.94
1501.81848 371688.03
1610.84509 200098.56
1627.86694 496534.97
1628.88696 614600.75
1629.86194 257751.64
1655.84094 90624.07
1726.92737 644361.88
1727.94519 778844.69
1728.94763 409505.88
END IONS
BEGIN IONS
TITLE=XL-MS_JK-4_TR02.47828.47828.2 (intensity=206593601.7811)
PEPMASS=1005.55388298628
CHARGE=2+
SCANS=47828
RTINSECONDS=7071.136
156.10164 55833.47
157.10446 5607.65
173.12805 70585.04
174.11169 17395.85
175.1075 2137.18
175.11871 31249.58
211.10703 3224.52
213.1588 3977.12
214.15314 3675.12
228.13364 61099.57
229.1167 4680.37
229.13718 3318.45
242.14838 13094.64
256.16434 17479.8
267.13266 82385.81
268.13663 4930.52
284.15936 432714.88
285.16345 56213.49
288.20261 6743.94
296.19739 3582.94
313.2211 5692.74
324.18887 8802.35
329.06702 3716.82
338.20645 7279.75
341.21729 102773.16
342.21921 8924.7
353.08661 4269.43
355.23416 7550.44
365.21591 4155.1
366.20145 20916.85
375.23364 14536.97
383.2272 137050.89
384.22888 32932.07
400.25272 21739.26
412.28928 4725.03
432.255 25171.45
439.03717 3714.46
440.28336 24360.41
441.28595 5342.11
453.23505 4404.09
470.26031 14111.82
471.26157 5958.73
483.21609 4768.24
489.27658 98282.34
490.27902 19704.67
494.26157 14626.62
511.28506 90417.32
512.29089 29677.03
542.30182 4629.56
560.31329 91778.8
561.31702 20930.3
569.32941 16550.33
600.29437 7136.22
606.36023 8289.25
607.34625 20317.53
608.34406 4782.15
624.36914 266756.78
625.37347 99342.7
626.36542 5429.46
670.35529 5477.54
671.34375 17783.81
685.83527 4526.99
688.37048 122683.58
689.37384 48588.86
690.37042 5610.78
723.43585 76316.74
724.43982 28731.79
725.43652 4846.25
728.349 6362.56
771.93738 4766.29
787.43915 72639.11
788.43835 42346.46
805.42279 8223.7
806.42206 5254.28
827.41168 6776.99
852.47467 13676.45
853.48608 5026.25
900.52527 22082.41
901.52576 8897.54
940.50122 7217.39
957.54486 51172.9
958.55475 26140.19
1014.56836 75790.02
1015.56818 50397.11
1016.56995 8048.48
1053.55322 8483.67
1071.5863 164761.58
1072.59204 103111.6
1073.59265 18402.98
1158.61853 208058.27
1159.62195 132495.28
1160.62476 36888.39
1186.776 5039.24
1269.64026 29986.07
1270.6355 27365.49
1271.64783 7959.27
1287.66138 324763.81
1288.66199 222541.28
1289.67102 67078.45
1368.72986 8130.41
1369.70886 15554.81
1386.73096 191655.14
1387.73242 178494.45
1388.72949 48137.71
1481.81177 7252.25
1482.80896 8106.15
1499.80884 86602.3
1500.80981 86929.17
1501.81189 22469.42
1610.83105 12937.41
1611.86243 18820.8
1627.89978 47450.59
1628.86194 41028.97
1629.86536 8797.93
1710.91785 5676.73
1726.93323 70650.96
1727.94617 66035.6
1728.94141 25540.93
END IONS
BEGIN IONS
TITLE=XL-MS_JK-4_TR01.14406.14406.2 (intensity=123155645.2304)
PEPMASS=421.759704975489
CHARGE=2+
SCANS=14406
RTINSECONDS=2875.708
140.08151 2096.39
141.06548 3958.83
141.10194 14893.95
143.11761 89480.08
144.12073 6267.43
145.09654 3589.02
150.0262 2591.47
151.0278 2327.18
155.08046 3015.34
155.11729 13042.51
158.09259 3454.73
169.09663 14535.69
169.1333 2167.76
171.07651 9098.78
171.11253 90181.02
172.1147 4914.68
173.09186 13932.85
173.12827 107485.27
173.14297 4353.53
174.13164 6401.73
175.11868 40095.29
181.05981 2617.66
183.11235 17020.83
189.0867 2009.1
191.45197 1932.52
196.1434 26210.7
197.12811 62551.08
199.07039 18517.99
201.12273 32240.11
202.1261 2627.4
211.10828 3430.5
212.1385 5202.52
213.13501 9449.76
214.15462 15360.75
217.0817 9342.47
224.13885 18065.82
225.12265 15845.34
226.15446 11087.55
227.13785 4586.29
228.13394 3317.47
242.15004 2637.43
243.13333 2516.47
244.16293 2584.73
254.1487 43774.95
254.65248 5447.78
255.1443 60660.31
256.14807 5664.98
263.65866 9980.15
266.14917 3264.6
270.14465 10807.73
272.16998 47883.55
273.17267 4612.14
282.18103 2355
286.18265 3580.74
288.15414 3119.29
288.202 15992.9
299.17624 3265.63
299.8479 2603.34
306.17877 4593.2
312.15585 5342.57
312.1915 5564.78
325.22415 21347.69
325.26031 2161.13
326.22552 4760.9
327.69983 22581.73
328.2012 11033.71
330.16458 3179.9
332.69339 2510.67
338.69672 32418.21
341.17831 4047.88
347.70276 102582.41
348.20404 16202.29
352.19809 2588.57
353.18228 10395.95
353.21869 5964.49
363.2175 69542.45
363.71884 24806.83
364.21982 4844.65
385.2543 39447.83
386.26471 2923.57
391.23163 14346.96
404.24463 3412.32
412.75168 5353.2
413.25446 4145.11
416.23157 3593.32
416.56436 2760.1
422.20111 20561.98
423.18719 4495.84
425.26077 35580.45
426.26398 2532.93
440.21353 23483.8
472.28668 360175.31
473.28928 90567.63
482.27563 3190.28
520.28235 3784.72
525.30475 5362.35
526.30872 70439.03
527.31036 10406.92
535.28589 14502.52
553.29303 22054.47
571.35516 125973.84
572.35828 43137.89
579.33539 4865.96
581.28143 12719.44
597.34375 75368.87
598.34784 13658.04
611.3551 4609.3
628.36981 12984.32
650.36859 3529.97
654.396 5656.8
672.40161 308973.13
673.40497 122115.23
674.40918 18973.39
676.38861 6388.98
677.37537 5314.83
682.38727 25337.64
683.38831 10227.59
694.39667 138409.05
695.40106 30547.64
714.3526 3811.61
721.37213 4484.72
725.42822 39167.85
726.42615 16311.51
743.43927 130767.73
744.44153 64126.68
745.44397 11223.5
END IONS
BEGIN IONS
TITLE=XL-MS_JK-4_TR01.14591.14591.2 (intensity=123155645.2304)
PEPMASS=421.759704975489
CHARGE=2+
SCANS=14591
RTINSECONDS=2875.708
143.10753 367619.84
143.11789 6630386.5
144.12083 348456.53
145.0968 268290.31
155.11813 1000419.06
158.09291 206255.11
171.11292 7384786
171.12762 277385.03
172.11623 277760.38
173.09238 954820.25
173.12877 6988402.5
174.13287 270916.56
175.11925 1171623.75
183.11322 1271974.38
187.10773 178429.67
201.12329 2177440
211.10701 386142.47
226.15538 869416.19
227.13951 419177.28
227.64621 162946.16
254.14966 3864372
255.14514 5893330
256.1467 396389.38
270.14343 254117.31
272.17221 4079423.25
273.16614 204251.52
286.68375 237885.72
288.15588 406473.72
306.17926 911676.06
310.67703 214397.41
313.8541 186432.97
325.22321 1741038.75
327.70114 2217816
328.20239 486467.25
341.18073 330915
353.21768 411067.44
363.21857 4797461.5
363.71945 1904328
385.25616 2146773.5
386.25995 265773.72
391.23181 752457.56
391.73325 409948.19
412.75192 975815.38
454.26981 289657.59
472.28781 27154106
473.29141 5690563.5
474.29385 225273.64
482.27417 236413.61
571.35638 10175235
572.35883 2949985
573.36023 313917.16
628.37842 1147828.38
629.37842 327683.94
654.39453 420557.25
672.40411 23072608
673.40613 8074061
674.4082 442476.34
680.60565 231274.89
682.38837 2346486.25
683.38922 1094827.63
712.46399 224188.61
725.43097 3339454.25
726.43231 1037895.81
743.44135 9716618
744.44458 3861420.75
END IONS
BEGIN IONS
TITLE=XL-MS_JK-4_TR01.14808.14808.2 (intensity=123155645.2304)
PEPMASS=421.759704975489
CHARGE=2+
SCANS=14808
RTINSECONDS=2875.708
140.08194 2595.17
143.11777 118570.13
144.12065 3583.59
145.09712 2784.53
149.02267 2724.49
155.11792 12189.64
157.10782 2401.26
169.09651 3223.12
169.56105 1989.75
171.11275 99506.54
172.11621 5807.55
173.09175 16995.56
173.1284 105046.31
174.13153 4937.96
175.11925 19649.23
183.11299 24434.81
183.15002 3917.83
201.1234 28960.45
211.10815 6338.68
213.14185 3566.45
225.77107 2361.19
226.1545 16222.81
227.13905 4805.7
228.13339 4411.28
254.14941 68947.32
255.14473 83541.64
256.14828 2917.66
270.1441 6474.67
272.17145 52474.96
273.16922 4146.01
282.18063 5461.63
288.15494 4810.35
306.17917 14479.68
306.68396 2659.44
325.22308 33912.74
326.22757 3820.41
327.69919 39290.94
328.20151 6594.81
341.18134 3681.7
353.21774 11903.35
363.21808 62121.43
363.71884 27719.48
364.22278 4282.3
368.229 5539.39
383.22614 3731.78
385.25528 42713.55
386.258 6404.05
391.23126 14997.62
412.29782 3308.35
412.7529 14891.06
454.27386 4593.78
472.28705 402395.91
473.28998 105622.05
474.28943 5338.42
553.34113 5011.96
559.35767 11315.45
571.35608 156556.03
572.35834 50885.7
573.36566 4143.46
606.01031 3077.1
611.34955 4783.59
612.34845 3535.07
615.36548 3294.9
628.37433 16733.32
654.39343 6409.91
672.40277 357096.84
673.29095 5649.23
673.40515 146042.94
674.40485 13692.6
682.39001 32145.72
683.39093 11420.37
725.43085 46825.85
726.4281 16353.7
743.43976 149030.95
744.44293 71820.44
745.4455 6265.24
847.22565 3255.63
END IONS
BEGIN IONS
TITLE=XL-MS_JK-4_TR02.14464.14464.2 (intensity=114478660.0793)
PEPMASS=421.759704975489
CHARGE=2+
SCANS=14464
RTINSECONDS=2875.708
140.08162 3952.55
141.06546 9048.1
141.10156 31315
143.11745 228856.59
144.12097 12578.6
145.09663 7661.64
149.02388 4162.08
150.02638 3890.26
155.11758 30900.68
169.09668 31811.51
171.07539 7362.11
171.11246 213601.2
171.12714 8869.84
172.11598 9808.21
173.0918 29522.52
173.12822 262169
173.14296 10881.12
174.13197 10937.75
175.1188 84716.66
181.05997 7807.82
183.11241 44108.84
189.08673 5309.34
196.14366 44930.35
197.12805 114096.46
199.07162 30518.33
201.12299 64710.84
211.1077 10134.15
212.13875 5531.96
213.13394 13633.63
214.15463 29291.39
215.13756 5217.23
217.08145 10280.44
224.13829 32179.39
225.12241 13474.06
226.15442 37332.5
227.13815 26401.77
228.13539 7062.45
239.11317 8263.34
243.1342 5837.19
254.14903 113714.29
254.65327 5761.55
255.14445 157311.8
256.14719 13760.07
263.65683 12496.21
270.14401 22713.4
272.17032 112520.47
273.16953 7530.94
282.18295 6315.37
286.18008 12022.72
288.20233 37109.5
289.20395 5029.85
299.17538 8459.46
306.17819 13986.83
306.6803 6726.91
312.15622 11783.19
312.19012 11102.26
325.22244 49175.66
326.2254 6523.77
327.69965 57050.07
328.20139 21969.56
338.69644 74547.19
339.19931 7472.19
347.70279 215201.05
348.20462 32979.75
353.18039 9283.48
353.22076 17865.99
354.16769 6284.44
354.21829 9603.73
363.21777 181953.88
363.71933 55104.03
364.80902 6256.19
368.22833 10431.61
385.25262 71273.36
386.25494 5917.65
391.23157 31684.27
391.72971 6870.19
404.24347 7021.89
407.20187 7072.97
412.75235 11167.82
422.19998 50733.89
425.26016 54450.66
435.25107 5847.78
440.21313 66671.32
472.28659 832560.63
473.28955 217934.5
474.28833 20184.24
494.83139 8408.61
520.29028 8246.66
525.3031 12717.03
526.30768 146063.75
527.31238 22023.47
535.28412 36855.44
553.29401 53428.2
571.35559 345421.16
572.35657 112841.21
579.33527 11399.89
580.33069 7481.33
581.28125 9462.46
597.34601 149075.2
598.35248 12620.98
628.37866 23096.83
654.39178 31991.69
655.38531 9976.41
672.40179 700357.38
673.40588 256053
674.40826 11929.08
676.38531 10842.47
677.37628 23005.07
682.38635 54322.14
683.3891 25720.81
694.39655 287972.06
695.40082 66537.44
725.42987 91449.22
726.43036 40190.7
743.43933 324932.09
744.44019 122961.47
END IONS
BEGIN IONS
TITLE=XL-MS_JK-4_TR02.14652.14652.2 (intensity=114478660.0793)
PEPMASS=421.759704975489
CHARGE=2+
SCANS=14652
RTINSECONDS=2875.708
140.08217 149057.56
143.11787 4913993
144.12152 231634.92
145.09749 182842.38
147.18646 132176.69
155.11777 909248.19
158.09225 141087.05
171.11284 5802905.5
171.12738 198699.8
172.11601 432915.09
173.09242 844823.13
173.12868 5712164
174.13156 175762.28
174.20592 151964.41
175.11896 853449.06
183.11301 1125064.5
192.28937 141905.56
201.12366 1732905.25
205.59407 173515.78
211.10802 175801.23
226.15446 1032438
228.13348 318650.94
248.08447 146214.05
254.15005 3057537.5
255.14503 4546350
256.14963 346986.09
270.1445 327505.75
272.16974 2599852.75
273.17227 310056.31
282.1795 192921.14
286.1814 340109
288.15421 210242.72
306.17923 1012987.38
312.19037 203342.66
325.2225 1736252.5
326.22504 386358
327.69922 1635355.75
328.20013 271735.19
341.17957 323200.09
353.21701 724107.81
355.23276 207374.55
363.21832 4136806.5
363.71848 1659460.5
368.23096 187170.84
385.25543 1891034.25
386.25879 334174.88
391.23349 1276521.88
412.75214 331850.59
413.25125 272768.5
454.27155 290329.31
472.28772 23389930
473.29022 5042978
474.29346 305370.09
528.31506 192573.75
571.35626 8663420
572.35822 2081663.63
611.35358 419337.31
628.37579 684390.81
654.39655 316702.66
672.4035 19011240
673.40723 6702984.5
674.40924 367728.22
682.38733 1792843.38
683.39917 264853.44
725.43073 2668262.75
726.42871 426956.31
743.44055 8105602
744.44257 2964781.5
833.62634 246712.83
END IONS
BEGIN IONS
TITLE=XL-MS_JK-4_TR02.14859.14859.2 (intensity=114478660.0793)
PEPMASS=421.759704975489
CHARGE=2+
SCANS=14859
RTINSECONDS=2875.708
140.08194 3861.68
143.11786 117770.35
144.12131 5597.25
145.09708 4481.72
149.02339 3356.71
150.02699 2470.24
155.11765 13236.8
158.09259 4571.86
171.09851 5047.6
171.11279 120724.74
172.11597 5364.37
173.09253 18971.88
173.12848 118448.59
174.1319 10590.29
175.11874 16406.79
183.11295 24571.56
184.11581 3160.48
187.10844 3975.59
191.08522 1925.61
201.12292 35559.48
202.12537 2176.69
211.10703 4883.52
212.13918 3683.64
226.15541 17153.07
227.13924 8730.77
228.13542 5251.34
230.14937 2274.58
254.14944 57994.35
255.14474 86570.9
256.14847 12422.04
265.09555 2349.88
270.1441 5645.93
272.17029 55579.87
273.16998 2311.21
282.17929 3530.32
286.18167 4482.17
288.15652 9034.95
304.97427 2452.1
306.17926 15261.05
312.19211 4382.95
325.22308 34461.52
326.23047 2650.04
327.69995 45467.5
328.20053 4073.88
341.18344 3545.57
341.69745 2954.47
353.21683 10987.35
363.21848 84480.19
363.71933 33310.45
368.22955 3504.74
374.22021 2678.65
383.22897 3747.26
385.2551 35986.52
386.25986 5475.41
391.23169 19488.94
391.7356 8812.22
412.75479 11526.62
413.25699 3590.96
436.25171 2409.15
454.26901 9487.07
466.51727 2550.49
472.2876 470360.91
473.22516 4795.92
473.29028 99522.93
474.29037 3680.97
571.35602 178123.56
572.35907 49295.41
581.27161 3126.07
611.34924 5358.55
612.35864 2453.6
628.37537 14548.4
654.39551 11552.88
655.39099 8357
656.87329 2846.54
672.40326 391358.16
673.29041 4515.41
673.40656 129807.93
674.41309 8241.25
682.38654 37281.54
683.38898 12931.23
725.42896 56720.7
726.43652 18452.38
743.4408 170338.75
744.44647 57307.2
END IONS
BEGIN IONS
TITLE=XL-MS_JK-4_TR01.38868.38868.3 (intensity=280044790.5469)
PEPMASS=761.736063079392
CHARGE=3+
SCANS=38868
RTINSECONDS=6182.869
146.7356 1777.1
147.11186 2807.59
159.09195 3343.44
199.18018 4622.19
203.80614 2328.5
260.19406 2985.04
350.31723 2896.63
588.28223 3599.33
1941.66223 3789.06
END IONS
BEGIN IONS
TITLE=XL-MS_JK-4_TR01.39120.39120.3 (intensity=280044790.5469)
PEPMASS=761.736063079392
CHARGE=3+
SCANS=39120
RTINSECONDS=6182.869
140.31726 2884.35
147.11285 44020.51
148.11572 3336.43
153.0657 3194.1
169.13324 4339.42
187.14377 33560.16
188.10263 4506.27
197.12782 3592.5
198.08713 8192.75
199.1803 97059.34
200.18315 5796.69
211.11844 14128.39
212.10254 18281.92
215.13853 8856.72
216.09758 9368.94
217.13603 4796.01
227.17482 42500.37
228.09761 3721.44
228.17955 3406.56
229.11745 15791.99
230.96707 3499.93
239.09158 3695.46
239.11269 34090.95
245.13091 26172.26
255.10808 5463.67
260.19727 56024.04
273.11826 5004.14
279.16974 4854.29
283.09863 3554.67
316.1485 6135.66
328.22125 6359.17
330.85754 4005.53
341.18146 4553.48
344.14386 32288.8
345.1481 3749.67
346.08795 25807.44
352.19684 4853.67
358.21347 21634.57
359.1716 5917.42
360.15808 7602.52
373.27933 40400.17
374.28326 5072.77
380.19153 5612.6
413.16757 4907.7
419.27737 4676.08
429.18179 4281.71
431.17639 5015.04
437.28781 31299.91
438.28641 6766.97
441.16077 14693.02
447.27075 20672.02
459.16776 30397.98
465.28177 57218.17
466.284 19747.17
469.24561 5970.04
473.23083 6830.03
475.18225 30514.75
492.22092 4889.61
497.18582 6545.67
497.75833 23054.56
504.32074 48862.76
505.32187 9038.85
514.21252 8241.63
523.75366 4882.64
525.75629 6347.93
526.25458 7387.94
527.22711 4265.9
538.28949 5293.9
545.77405 8599.17
546.27142 8109.71
546.76453 5362.51
554.24603 4296.8
554.77936 7241.26
565.2771 5601.86
566.28522 5973.82
572.2016 18550.13
573.79193 15809.82
574.28833 22656.27
574.78564 18251.17
575.29474 5964.47
579.27588 8372.38
582.30042 14424.25
582.79523 16981.76
583.29968 8661.24
583.78864 4611.09
587.29041 7145.21
587.78644 32373.05
[truncated: 40,249,929 more chars]
