# Supplementary material for: Snapshots of actin and tubulin folding inside the TRiC chaperonin
Source: Nat Struct Mol Biol. 2022 Apr 21;29(5):420–9. doi: 10.1038/s41594-022-00755-1 (PMC9113939; doi:10.1038/s41594-022-00755-1)
Supplement: Source Data Extended Data Fig. 1 — SEC profile raw data for Extended Data Fig.1b [file 41594_2022_755_MOESM8_ESM.xlsx]

## Sheet: Curves
					10
					190809 Jack XX01TRICAp011 S6:10_UV
					ml	mAU
					0	0.008	0.004
					0.0419968	0.002	0.001
					0.0839937	0.036	0.018
					0.125991	0.02	0.01
					0.167987	-0.008	-0.004
					0.209984	0.001	0.0005
					0.251981	0.081	0.0405
					0.293978	1.704	0.852
					0.335975	3.147	1.5735
					0.377972	1.562	0.781
					0.419968	0.534	0.267
					0.461965	0.184	0.092
					0.503962	0.077	0.0385
					0.545959	0.036	0.018
					0.587956	0.004	0.002
					0.629953	-0.018	-0.009
					0.671949	0.002	0.001
					0.713946	-0.03	-0.015
					0.755943	-0.029	-0.0145
					0.79794	-0.019	-0.0095
					0.839937	-0.049	-0.0245
					0.881934	-0.042	-0.021
					0.92393	-0.047	-0.0235
					0.965927	-0.048	-0.024
					1.00792	-0.045	-0.0225
					1.04992	-0.044	-0.022
					1.09192	-0.064	-0.032
					1.13391	-0.061	-0.0305
					1.17591	-0.055	-0.0275
					1.21791	-0.085	-0.0425
					1.25991	-0.07	-0.035
					1.3019	-0.055	-0.0275
					1.3439	-0.069	-0.0345
					1.3859	-0.078	-0.039
					1.42789	-0.067	-0.0335
					1.46989	-0.063	-0.0315
					1.51189	-0.053	-0.0265
					1.55388	-0.091	-0.0455
					1.59588	-0.071	-0.0355
					1.63788	-0.062	-0.031
					1.67987	-0.069	-0.0345
					1.72187	-0.064	-0.032
					1.76387	-0.075	-0.0375
					1.80586	-0.073	-0.0365
					1.84786	-0.059	-0.0295
					1.88986	-0.091	-0.0455
					1.93185	-0.092	-0.046
					1.97385	-0.076	-0.038
					2.01585	-0.079	-0.0395
					2.05785	-0.118	-0.059
					2.09984	-0.1	-0.05
					2.14184	-0.095	-0.0475
					2.18384	-0.072	-0.036
					2.22583	-0.094	-0.047
					2.26783	-0.097	-0.0485
					2.30983	-0.09	-0.045
					2.35182	-0.092	-0.046
					2.39382	-0.086	-0.043
					2.43582	-0.093	-0.0465
					2.47781	-0.09	-0.045
					2.51981	-0.085	-0.0425
					2.56181	-0.079	-0.0395
					2.6038	-0.085	-0.0425
					2.6458	-0.098	-0.049
					2.6878	-0.095	-0.0475
					2.72979	-0.084	-0.042
					2.77179	-0.106	-0.053
					2.81379	-0.093	-0.0465
					2.85578	-0.106	-0.053
					2.89778	-0.105	-0.0525
					2.93978	-0.133	-0.0665
					2.98178	-0.091	-0.0455
					3.02377	-0.09	-0.045
					3.06577	-0.11	-0.055
					3.10777	-0.115	-0.0575
					3.14976	-0.111	-0.0555
					3.19176	-0.106	-0.053
					3.23376	-0.117	-0.0585
					3.27575	-0.104	-0.052
					3.31775	-0.102	-0.051
					3.35975	-0.101	-0.0505
					3.40174	-0.099	-0.0495
					3.44374	-0.103	-0.0515
					3.48574	-0.1	-0.05
					3.52773	-0.12	-0.06
					3.56973	-0.114	-0.057
					3.61173	-0.1	-0.05
					3.65372	-0.084	-0.042
					3.69572	-0.089	-0.0445
					3.73772	-0.1	-0.05
					3.77972	-0.093	-0.0465
					3.82171	-0.094	-0.047
					3.86371	-0.118	-0.059
					3.90571	-0.099	-0.0495
					3.9477	-0.102	-0.051
					3.9897	-0.106	-0.053
					4.0317	-0.092	-0.046
					4.07369	-0.113	-0.0565
					4.11569	-0.12	-0.06
					4.15769	-0.119	-0.0595
					4.19968	-0.128	-0.064
					4.24168	-0.107	-0.0535
					4.28368	-0.09	-0.045
					4.32567	-0.108	-0.054
					4.36767	-0.112	-0.056
					4.40967	-0.091	-0.0455
					4.45166	-0.115	-0.0575
					4.49366	-0.112	-0.056
					4.53566	-0.114	-0.057
					4.57766	-0.095	-0.0475
					4.61965	-0.113	-0.0565
					4.66165	-0.123	-0.0615
					4.70365	-0.124	-0.062
					4.74564	-0.118	-0.059
					4.78764	-0.107	-0.0535
					4.82964	-0.111	-0.0555
					4.87163	-0.112	-0.056
					4.91363	-0.121	-0.0605
					4.95563	-0.117	-0.0585
					4.99762	-0.119	-0.0595
					5.03962	-0.127	-0.0635
					5.08162	-0.123	-0.0615
					5.12361	-0.108	-0.054
					5.16561	-0.118	-0.059
					5.20761	-0.116	-0.058
					5.2496	-0.122	-0.061
					5.2916	-0.126	-0.063
					5.3336	-0.114	-0.057
					5.3756	-0.116	-0.058
					5.41759	-0.123	-0.0615
					5.45959	-0.107	-0.0535
					5.50159	-0.122	-0.061
					5.54358	-0.126	-0.063
					5.58558	-0.101	-0.0505
					5.62758	-0.135	-0.0675
					5.66957	-0.104	-0.052
					5.71157	-0.11	-0.055
					5.75357	-0.117	-0.0585
					5.79556	-0.126	-0.063
					5.83756	-0.122	-0.061
					5.87956	-0.113	-0.0565
					5.92155	-0.105	-0.0525
					5.96355	-0.132	-0.066
					6.00555	-0.125	-0.0625
					6.04754	-0.104	-0.052
					6.08954	-0.159	-0.0795
					6.13154	-0.117	-0.0585
					6.17354	-0.127	-0.0635
					6.21553	-0.116	-0.058
					6.25753	-0.115	-0.0575
					6.29953	-0.132	-0.066
					6.34152	-0.128	-0.064
					6.38352	-0.087	-0.0435
					6.42552	-0.097	-0.0485
					6.46751	-0.063	-0.0315
					6.50951	-0.082	-0.041
					6.55151	-0.074	-0.037
					6.5935	-0.078	-0.039
					6.6355	-0.027	-0.0135
					6.6775	-0.008	-0.004
					6.71949	0.043	0.0215
					6.76149	0.116	0.058
					6.80349	0.205	0.1025
					6.84548	0.364	0.182
					6.88748	0.548	0.274
					6.92948	0.838	0.419
					6.97148	1.264	0.632
					7.01347	1.789	0.8945
					7.05547	2.455	1.2275
					7.09747	3.192	1.596
					7.13946	3.856	1.928
					7.18146	4.398	2.199
					7.22346	4.592	2.296
					7.26545	4.434	2.217
					7.30745	3.988	1.994
					7.34945	3.404	1.702
					7.39144	2.81	1.405
					7.43344	2.324	1.162
					7.47544	1.943	0.9715
					7.51743	1.674	0.837
					7.55943	1.488	0.744
					7.60143	1.39	0.695
					7.64342	1.331	0.6655
					7.68542	1.261	0.6305
					7.72742	1.228	0.614
					7.76941	1.182	0.591
					7.81141	1.152	0.576
					7.85341	1.141	0.5705
					7.89541	1.155	0.5775
					7.9374	1.128	0.564
					7.9794	1.119	0.5595
					8.0214	1.113	0.5565
					8.06339	1.117	0.5585
					8.10539	1.095	0.5475
					8.14739	1.133	0.5665
					8.18938	1.124	0.562
					8.23138	1.141	0.5705
					8.27338	1.156	0.578
					8.31537	1.134	0.567
					8.35737	1.16	0.58
					8.39937	1.153	0.5765
					8.44136	1.194	0.597
					8.48336	1.201	0.6005
					8.52536	1.189	0.5945
					8.56735	1.221	0.6105
					8.60935	1.23	0.615
					8.65135	1.239	0.6195
					8.69335	1.268	0.634
					8.73534	1.3	0.65
					8.77734	1.317	0.6585
					8.81934	1.364	0.682
					8.86133	1.341	0.6705
					8.90333	1.423	0.7115
					8.94533	1.439	0.7195
					8.98732	1.474	0.737
					9.02932	1.499	0.7495
					9.07132	1.545	0.7725
					9.11331	1.563	0.7815
					9.15531	1.646	0.823
					9.19731	1.675	0.8375
					9.2393	1.725	0.8625
					9.2813	1.805	0.9025
					9.3233	1.85	0.925
					9.36529	1.928	0.964
					9.40729	1.993	0.9965
					9.44929	2.039	1.0195
					9.49129	2.13	1.065
					9.53328	2.197	1.0985
					9.57528	2.266	1.133
					9.61728	2.337	1.1685
					9.65927	2.407	1.2035
					9.70127	2.515	1.2575
					9.74327	2.566	1.283
					9.78526	2.671	1.3355
					9.82726	2.763	1.3815
					9.86926	2.846	1.423
					9.91125	2.961	1.4805
					9.95325	3.041	1.5205
					9.99525	3.137	1.5685
					10.0372	3.241	1.6205
					10.0792	3.35	1.675
					10.1212	3.518	1.759
					10.1632	3.606	1.803
					10.2052	3.785	1.8925
					10.2472	3.958	1.979
					10.2892	4.123	2.0615
					10.3312	4.33	2.165
					10.3732	4.535	2.2675
					10.4152	4.769	2.3845
					10.4572	5.004	2.502
					10.4992	5.259	2.6295
					10.5412	5.536	2.768
					10.5832	5.854	2.927
					10.6252	6.166	3.083
					10.6672	6.51	3.255
					10.7092	6.879	3.4395
					10.7512	7.311	3.6555
					10.7932	7.754	3.877
					10.8352	8.257	4.1285
					10.8772	8.804	4.402
					10.9192	9.412	4.706
					10.9612	10.072	5.036
					11.0032	10.831	5.4155
					11.0452	11.675	5.8375
					11.0872	12.642	6.321
					11.1292	13.646	6.823
					11.1712	14.86	7.43
					11.2132	16.06	8.03
					11.2552	17.408	8.704
					11.2971	18.838	9.419
					11.3391	20.249	10.1245
					11.3811	21.85	10.925
					11.4231	23.308	11.654
					11.4651	24.812	12.406
					11.5071	26.261	13.1305
					11.5491	27.522	13.761
					11.5911	28.853	14.4265
					11.6331	29.901	14.9505
					11.6751	30.784	15.392
					11.7171	31.479	15.7395
					11.7591	31.943	15.9715
					11.8011	32.18	16.09
					11.8431	32.119	16.0595
					11.8851	31.862	15.931
					11.9271	31.351	15.6755
					11.9691	30.615	15.3075
					12.0111	29.637	14.8185
					12.0531	28.532	14.266
					12.0951	27.229	13.6145
					12.1371	25.84	12.92
					12.1791	24.378	12.189
					12.2211	22.732	11.366
					12.2631	21.194	10.597
					12.3051	19.575	9.7875
					12.3471	17.964	8.982
					12.3891	16.506	8.253
					12.4311	14.967	7.4835
					12.4731	13.619	6.8095
					12.5151	12.266	6.133
					12.5571	11.072	5.536
					12.5991	9.997	4.9985
					12.641	8.911	4.4555
					12.683	7.997	3.9985
					12.725	7.152	3.576
					12.767	6.433	3.2165
					12.809	5.781	2.8905
					12.851	5.151	2.5755
					12.893	4.672	2.336
					12.935	4.236	2.118
					12.977	3.836	1.918
					13.019	3.541	1.7705
					13.061	3.259	1.6295
					13.103	3.025	1.5125
					13.145	2.829	1.4145
					13.187	2.639	1.3195
					13.229	2.53	1.265
					13.271	2.387	1.1935
					13.313	2.286	1.143
					13.355	2.216	1.108
					13.397	2.147	1.0735
					13.439	2.059	1.0295
					13.481	2.038	1.019
					13.523	1.995	0.9975
					13.565	1.967	0.9835
					13.607	1.935	0.9675
					13.649	1.878	0.939
					13.691	1.903	0.9515
					13.733	1.882	0.941
					13.775	1.896	0.948
					13.817	1.897	0.9485
					13.859	1.901	0.9505
					13.901	1.931	0.9655
					13.943	1.938	0.969
					13.9849	1.959	0.9795
					14.0269	1.97	0.985
					14.0689	1.995	0.9975
					14.1109	2.046	1.023
					14.1529	2.064	1.032
					14.1949	2.106	1.053
					14.2369	2.154	1.077
					14.2789	2.223	1.1115
					14.3209	2.24	1.12
					14.3629	2.253	1.1265
					14.4049	2.299	1.1495
					14.4469	2.348	1.174
					14.4889	2.368	1.184
					14.5309	2.418	1.209
					14.5729	2.451	1.2255
					14.6149	2.483	1.2415
					14.6569	2.533	1.2665
					14.6989	2.567	1.2835
					14.7409	2.611	1.3055
					14.7829	2.643	1.3215
					14.8249	2.718	1.359
					14.8669	2.808	1.404
					14.9089	2.873	1.4365
					14.9509	2.961	1.4805
					14.9929	3.056	1.528
					15.0349	3.231	1.6155
					15.0769	3.407	1.7035
					15.1189	3.65	1.825
					15.1609	3.91	1.955
					15.2029	4.173	2.0865
					15.2449	4.507	2.2535
					15.2868	4.868	2.434
					15.3288	5.21	2.605
					15.3708	5.556	2.778
					15.4128	5.912	2.956
					15.4548	6.254	3.127
					15.4968	6.536	3.268
					15.5388	6.743	3.3715
					15.5808	6.979	3.4895
					15.6228	7.116	3.558
					15.6648	7.172	3.586
					15.7068	7.166	3.583
					15.7488	7.084	3.542
					15.7908	6.968	3.484
					15.8328	6.769	3.3845
					15.8748	6.502	3.251
					15.9168	6.229	3.1145
					15.9588	5.93	2.965
					16.0008	5.573	2.7865
					16.0428	5.229	2.6145
					16.0848	4.876	2.438
					16.1268	4.526	2.263
					16.1688	4.216	2.108
					16.2108	3.888	1.944
					16.2528	3.598	1.799
					16.2948	3.317	1.6585
					16.3368	3.083	1.5415
					16.3788	2.865	1.4325
					16.4208	2.691	1.3455
					16.4628	2.471	1.2355
					16.5048	2.338	1.169
					16.5468	2.195	1.0975
					16.5888	2.072	1.036
					16.6307	1.924	0.962
					16.6727	1.83	0.915
					16.7147	1.732	0.866
					16.7567	1.649	0.8245
					16.7987	1.531	0.7655
					16.8407	1.444	0.722
					16.8827	1.392	0.696
					16.9247	1.308	0.654
					16.9667	1.252	0.626
					17.0087	1.197	0.5985
					17.0507	1.151	0.5755
					17.0927	1.109	0.5545
					17.1347	1.066	0.533
					17.1767	1.012	0.506
					17.2187	0.982	0.491
					17.2607	0.952	0.476
					17.3027	0.902	0.451
					17.3447	0.855	0.4275
					17.3867	0.814	0.407
					17.4287	0.775	0.3875
					17.4707	0.74	0.37
					17.5127	0.716	0.358
					17.5547	0.685	0.3425
					17.5967	0.676	0.338
					17.6387	0.657	0.3285
					17.6807	0.61	0.305
					17.7227	0.601	0.3005
					17.7647	0.606	0.303
					17.8067	0.61	0.305
					17.8487	0.606	0.303
					17.8907	0.622	0.311
					17.9326	0.656	0.328
					17.9746	0.713	0.3565
					18.0166	0.754	0.377
					18.0586	0.81	0.405
					18.1006	0.84	0.42
					18.1426	0.912	0.456
					18.1846	0.956	0.478
					18.2266	0.983	0.4915
					18.2686	0.99	0.495
					18.3106	0.996	0.498
					18.3526	0.991	0.4955
					18.3946	0.984	0.492
					18.4366	0.954	0.477
					18.4786	0.959	0.4795
					18.5206	0.959	0.4795
					18.5626	0.945	0.4725
					18.6046	0.94	0.47
					18.6466	0.988	0.494
					18.6886	1.031	0.5155
					18.7306	1.071	0.5355
					18.7726	1.151	0.5755
					18.8146	1.245	0.6225
					18.8566	1.36	0.68
					18.8986	1.536	0.768
					18.9406	1.755	0.8775
					18.9826	2.054	1.027
					19.0246	2.426	1.213
					19.0666	2.934	1.467
					19.1086	3.53	1.765
					19.1506	4.219	2.1095
					19.1926	4.932	2.466
					19.2346	5.627	2.8135
					19.2765	6.283	3.1415
					19.3185	6.774	3.387
					19.3605	7.208	3.604
					19.4025	7.465	3.7325
					19.4445	7.567	3.7835
					19.4865	7.537	3.7685
					19.5285	7.383	3.6915
					19.5705	7.081	3.5405
					19.6125	6.738	3.369
					19.6545	6.253	3.1265
					19.6965	5.678	2.839
					19.7385	5.118	2.559
					19.7805	4.518	2.259
					19.8225	3.917	1.9585
					19.8645	3.39	1.695
					19.9065	2.896	1.448
					19.9485	2.493	1.2465
					19.9905	2.112	1.056
					20.0325	1.799	0.8995
					20.0745	1.513	0.7565
					20.1165	1.274	0.637
					20.1585	1.11	0.555
					20.2005	0.941	0.4705
					20.2425	0.838	0.419
					20.2845	0.737	0.3685
					20.3265	0.666	0.333
					20.3685	0.62	0.31
					20.4105	0.578	0.289
					20.4525	0.556	0.278
					20.4945	0.563	0.2815
					20.5365	0.55	0.275
					20.5785	0.604	0.302
					20.6204	0.637	0.3185
					20.6624	0.678	0.339
					20.7044	0.837	0.4185
					20.7464	0.993	0.4965
					20.7884	1.133	0.5665
					20.8304	1.374	0.687
					20.8724	1.601	0.8005
					20.9144	1.862	0.931
					20.9564	2.031	1.0155
					20.9984	2.194	1.097
					21.0404	2.264	1.132
					21.0824	2.256	1.128
					21.1244	69.36
					21.1664	763.647
					21.2084	1015.28
					21.2504	620.871
					21.2924	960.324
					21.3344	1016.54
					21.3764	930.1
					21.4184	897.444
					21.4604	939.572
					21.5024	1225.35
					21.5444	947.003
					21.5864	899.94
					21.6284	907.515
					21.6704	1080.45
					21.7124	1058.57
					21.7544	992.709
					21.7964	1056.68
					21.8384	936.259
					21.8804	885.325
					21.9223	878.008
					21.9643	814.751
					22.0063	665.287
					22.0483	956.759
					22.0903	1058.82
					22.1323	926.599
					22.1743	588.725
					22.2163	768.827
					22.2583	941.496
					22.3003	822.202
					22.3423	840.733
					22.3843	838.263
					22.4263	503.914
					22.4683	777.901
					22.5103	1035.46
					22.5523	424.38
					22.5943	468.387
					22.6363	661.229
					22.6783	834.32
					22.7203	846.648
					22.7623	372.986
					22.8043	468.593
					22.8463	501.37
					22.8883	500.563
					22.9303	496.861
					22.9723	680.995
					23.0143	721.877
					23.0563	721.803
					23.0983	724.446
					23.1403	834.612
					23.1823	826.594
					23.2243	824.19
					23.2662	820.812
					23.3082	814.565
					23.3502	814.648
					23.3922	808.068
					23.4342	804.726
					23.4762	881.771
					23.5182	882.233
					23.5602	884.407
					23.6022	883.247
					23.6442	882.918
					23.6862	885.036
					23.7282	878.819
					23.7702	876.292
					23.8122	873.436
					23.8542	870.248
					23.8962	864.946
					23.9382	839.239
					23.9802	898.52
					24.0222	900.579
					24.0642	903.048
					24.1062	903.873
					24.1482	906.176
					24.1902	811.189
					24.2322	505.818
					24.2742	506.627
					24.3162	508.24
					24.3582	508.916
					24.4002	510.293
					24.4422	509.795
					24.4842	509.927
					24.5262	511.666
					24.5681	512.608
					24.6101	514.652
					24.6521	516.225
					24.6941	517.771
					24.7361	519.895
					24.7781	522.029
					24.8201	525.115
					24.8621	526.242
					24.9041	527.984
					24.9461	529.63
					24.9881	530.421
