# Supplementary material for: Snapshots of actin and tubulin folding inside the TRiC chaperonin
Source: Nat Struct Mol Biol. 2022 Apr 21;29(5):420–9. doi: 10.1038/s41594-022-00755-1 (PMC9113939; doi:10.1038/s41594-022-00755-1)
Supplement: Source Data Extended Data Fig. 3 — Raw data for ATPase assay, Extended Data Fig. 3c [file 41594_2022_755_MOESM10_ESM.xlsx]

## Sheet: Pi Standard Curve
						Standard Curve Transposed
Standard Curve						8	4	2	1	0.5	0.25	0.125	0
PO4 (nM)	Replicate 1	Replicate 2	Replicate 3			0.3496	0.2369	0.1497	0.1007	0.0755	0.0683	0.0621	0.0588
8	0.3496	0.3466	0.3542			0.3466	0.2391	0.1505	0.1005	0.0766	0.0676	0.0616	0.0589
4	0.2369	0.2391	0.2424			0.3542	0.2424	0.152	0.1025	0.0887	0.0695	0.0644	0.0591
2	0.1497	0.1505	0.152
1	0.1007	0.1005	0.1025		Average	0.350133	0.239467	0.150733	0.101233	0.0802667	0.0684667	0.0627	0.0589333
0.5	0.0755	0.0766	0.0887		St Dev	0.00382797	0.00276827	0.00116762	0.00110151	0.00732416	0.000960902	0.00149332	0.000152753
0.25	0.0683	0.0676	0.0695		Slope:	0.0375
0.125	0.0621	0.0616	0.0644		y-intercept:	0.0645
0	0.0588	0.0589	0.0591

## Sheet: Analysis
	Pi Standard curve
	Slope:	0.0375
	y-intercept:	0.0645
			Raw absorbance 620nm				Phosphate released				Pi - Nb background
Nanobodies + Chaperonin	[Nb] (uM)	Background (Yes/No)	Rep1	Rep2	Rep3		Rep1	Rep2	Rep3		Rep1	Rep2	Rep3	Average	Std Dev
Nb18 + CCT5	2	No	0.1239	0.1314	0.1258		1.584	1.784	1.63467		1.51644	1.71644	1.56711	1.6	0.103977
Nb18 + TRiC	2	No	0.1754	0.1731	0.1632		2.95733	2.896	2.632		2.88978	2.82844	2.56444	2.76089	0.172868
Nb18 only	2	Yes	0.072	0.0704	0.0587		0.2	0.157333	-0.154667
	Raw absorbance 620nm
	Rep1	Rep2	Rep3	Rep4	Rep5	Rep6	Average Pi released	Std Dev Pi released
Chaperonins only
Raw abs CCT5	0.1242	0.1351	0.137	0.124	0.1265	0.1243	1.70711	0.158297
Pi released CCT5	1.592	1.88267	1.93333	1.58667	1.65333	1.59467
Raw abs TRiC	0.178	0.1863	0.1856
Pi released TRiC	3.02667	3.248	3.22933				3.168	0.122754
