# Supplementary material for: Snapshots of actin and tubulin folding inside the TRiC chaperonin
Source: Nat Struct Mol Biol. 2022 Apr 21;29(5):420–9. doi: 10.1038/s41594-022-00755-1 (PMC9113939; doi:10.1038/s41594-022-00755-1)
Supplement: Source Data Extended Data Fig. 3 — Biolayer interferometry sensogram raw data for Extended Data Fig. 3b and inset [file 41594_2022_755_MOESM11_ESM.zip]

Archive with 16 entries (12 files):
- Extended Data Fig 3b/
- Extended Data Fig 3b Inset/
- Extended Data Fig 3b Inset/191203_ExpMethod.fmf
- Extended Data Fig 3b Inset/CCT4 + Nb18.frd
- Extended Data Fig 3b Inset/CCT5 + Nb18.frd
- Extended Data Fig 3b Inset/Reference.frd
- Extended Data Fig 3b Inset/Settings_DataAnalysis.fsd
- Extended Data Fig 3b/CCT5 immobilization/
- Extended Data Fig 3b/CCT5 immobilization/191211_ExpMethod.fmf
- Extended Data Fig 3b/CCT5 immobilization/CCT5_load.frd
- Extended Data Fig 3b/CCT5 immobilization/Reference_load.frd
- Extended Data Fig 3b/Nb18 analysis/
- Extended Data Fig 3b/Nb18 analysis/191211_ExpMethod.fmf
- Extended Data Fig 3b/Nb18 analysis/CCT5 + Nb18.frd
- Extended Data Fig 3b/Nb18 analysis/Reference.frd
- Extended Data Fig 3b/Nb18 analysis/Settings_DataAnalysis.fsd
