# Supplementary material for: Snapshots of actin and tubulin folding inside the TRiC chaperonin
Source: Nat Struct Mol Biol. 2022 Apr 21;29(5):420–9. doi: 10.1038/s41594-022-00755-1 (PMC9113939; doi:10.1038/s41594-022-00755-1)
Supplement: Source Data Extended Data Fig. 3 — Biolayer interferometry sensogram raw data for Extended Data Fig. 3b and inset [file 41594_2022_755_MOESM11_ESM.zip › Extended Data Fig 3b Inset/CCT4 + Nb18.frd]

<?xml version="1.0" encoding="UTF-8" standalone="yes"?>
<ExperimentResults><ExperimentInfo Name="20191203_loading_test1uMYNCCT5A"><ExpDescription></ExpDescription><RTDVersion>2.0</RTDVersion><RunID>23D8D91B-96CB-46CB-8456-4F4334392B0C</RunID><ExperimentType>KINETICS</ExperimentType><ExperimentSubType>KBASIC</ExperimentSubType><StartDateTime>2019-12-03T12:38:04</StartDateTime><MachineName>FORTEBIO-OCTET</MachineName><UserName>sgcoctet</UserName><LotNumber></LotNumber><PlateName>191203</PlateName><PlateName2></PlateName2><SensorName>D3</SensorName><SensorPlate>1</SensorPlate><SensorType>SA (Streptavidin)</SensorType><SensorRole>LIGAND</SensorRole><SensorInfo></SensorInfo><WritingSW>DataAcquisition.exe 11.0.0.64</WritingSW><InstrumentType>OctetRED384</InstrumentType><InstrumentSerial>FB-20119</InstrumentSerial><InstrumentFW></InstrumentFW><IntegrationTime>2.5</IntegrationTime><DSPType>CPF</DSPType><DSPStitching>1</DSPStitching><HasManifest>1</HasManifest><InfoHash>372099449</InfoHash></ExperimentInfo><AssayParamsInfo/><KineticsData><Step><CommonData><SampleLocation>1</SampleLocation><SampleID></SampleID><SampleGroup></SampleGroup><SampleInfo></SampleInfo><SampleRow>H</SampleRow><SamplePlate>1</SamplePlate><WellType>BUFFER</WellType><Concentration>-1</Concentration><ConcentrationUnits>µg/ml</ConcentrationUnits><MolarConcentration>-1</MolarConcentration><MolarConcUnits>nM</MolarConcUnits><MolecularWeight>-1</MolecularWeight><Temperature>30</Temperature><StartTime>0</StartTime><AssayTime>60</AssayTime></CommonData><FlowRate>1000</FlowRate><StepType>BASELINE</StepType><StepName>Baseline</StepName><StepStatus>OK</StepStatus><ActualTime>60.014</ActualTime><CycleTime>0.2</CycleTime><AssayXData Points="300">AAAAAD81Xj4ZBNY+PzUeP/ypUT9cj4I/9iicP1TjtT/ufM8/TDfpPwAAAEAv3QxA/KkZQCuH
JkD4UzNAxSBAQPT9TEDByllA8KdmQB+Fc0D2KIBAjZeGQPT9jECLbJNA8tKZQIlBoEAhsKZA
hxatQB+Fs0CF67lAHVrAQIPAxkAbL81AgZXTQBkE2kCwcuBAF9nmQK5H7UAUrvNAy6H5QBkE
AEFMNwNBmG4GQcuhCUEX2QxBYhAQQZZDE0HhehZBFK4ZQWDlHEGsHCBB308jQSuHJkFeuilB
qvEsQd0kMEEpXDNBXI82QajGOUH0/TxBJzFAQXNoQ0Gmm0ZB8tJJQSUGTUFxPVBBMzNTQWZm
VkGynVlB5dBcQfYoYEFzaGNBvp9mQfLSaUE9Cm1BiUFwQUw3c0F/anZBy6F5Qf7UfEElBoBB
vp+BQWQ7g0EK14RBpHCGQUoMiEHjpYlBiUGLQSPbjEHJdo5BbxKQQQiskUGuR5NBSOGUQe58
lkGHFphBLbKZQdNNm0Ft55xBEoOeQawcoEFSuKFB+FOjQdnOpEFzaKZBGQSoQbKdqUFYOatB
/tSsQZhurkE9CrBB16OxQX0/s0EX2bRBvHS2QVYOuEH8qblBokW7QTvfvEHher5BexTAQSGw
wUHHS8NBYOXEQQaBxkGgGshBRrbJQexRy0GF68xBZmbOQQwC0EGmm9FBTDfTQfLS1EFEi9ZB
MQjYQdej2UFxPdtBF9ncQbx03kFWDuBB/KnhQZZD40E73+RB1XjmQXsU6EEUrulBuknrQWDl
7EH6fu5BoBrwQTm08UHfT/NBeen0QR+F9kHFIPhBarz5QQRW+0Ge7/xBRIv+QXUTAEJI4QBC
FK4BQuF6AkK0SANChxYEQs3MBEKgmgVCbWcGQj81B0IMAghC388IQrKdCUJ/agpCTDcLQh8F
DELy0gxCvp8NQpFtDkJeOg9CMQgQQgTWEELRohFCpHASQnE9E0JECxRCENgUQuOlFUK2cxZC
g0AXQlYOGEIj2xhC9qgZQsN1GkKPQhtCRAscQtPNHEKgmh1Cc2geQj81H0ISAyBC388gQrKd
IUKFayJCUjgjQiUGJEL40yRCxaAlQphuJkJkOydCNwkoQgrXKELXoylCpHAqQnc+K0JvEixC
F9ksQummLUK2cy5CiUEvQlYOMEIp3DBCmpkxQsl2MkI5NDNCBgE0QtnONEKsnDVCeWk2Qkw3
N0IfBThC7NE4Qr6fOUKLbDpCXjo7QjEIPEL+1DxC0aI9Qp5vPkJxPT9CPQpAQhDYQELdpEFC
sHJCQoNAQ0JQDURCI9tEQvaoRULDdUZCMzNHQgYBSELTzUhCpptJQnlpSkJGNktCGQRMQuXQ
TEK4nk1ChWtOQlg5T0IrB1BC+NNQQsuhUUKeb1JCajxTQj0KVEIK11RC3aRVQqpxVkJ9P1dC
SgxYQh3aWELwp1lCvHRaQo9CW0JcD1xCzcxcQqCaXUJzaF5CPzVfQhIDYELfz2BCsp1hQn9q
YkJSOGNCHwVkQvLSZELFoGVCkW1mQmQ7Z0IxCGhCBNZoQtejaUKkcGpCdz5rQkQLbEIX2WxC
6aZtQrZzbkKJQW9C</AssayXData><AssayYData Points="300">AAAAAIcerjnAcmW7tpCJu/zQODt2QII7dKa2O744ijtwjv47m8xzO7rYHTwcFO47gHXvO8oi
2Dt2+Is7xsT+O0vjOTygwh489g5APIGfIjz/S2o8zsFAPIpHOjx90SM8CtQ2PBglQzyoCEI8
zHxuPIWDUjzCqEc8tElIPMh8Xzy/NEE8rysTPHCeSjwqC3U8QvlZPK8ngzxwnIw8Wat8PDxn
YDxFGIg8sD2SPPYgZDzDjmA8uiCiPOuejzzOKa48U/mMPDNsrTxZC6M8CFi2PC7XoTxU45k8
HyCsPMIGtTzxgq881R2QPIDjojw2a7s8VtGiPBfbwzw8z648owLBPKEwvTzIZ708gHTDPF6z
yzw15LY85MLMPMHwvzzLfdI8PKXLPOIc1jyPx+08xpeiPHFx8zyS0Og8X6fkPFcm1Twpir88
e3DIPC3P4zz6Y+48vFfxPHJQ4Tz1GOQ8BEDQPHof8jwhOvs8gzvRPKZH9Tw3TBE9ckwLPUXd
9Dz0JwE97k/wPPkD7zzfNvw8q28APRZkAD2xmew8No4APZOmFz2NRBE9CoDwPG1EAz126wQ9
Paz0PEES8jwt3RY95+YTPcx8Aj19URU9l9IYPdeKAT1QdwI9SJYVPSetCT0lkR49gSQbPet2
ED0aJRA9FisOPVtbFz1BpSk9JFQSPfXhGD1mexE9MOYVPRFdHT0FyxQ9NUgaPazsGD1kGiE9
T2QoPXGxCj3VKhk9hLobPdKjLD077xE9lyUVPeIaIz38+Ss9I6MoPdmjKD3wbRQ9dBUoPT2m
Jj3+zSk9YXInPR/WIz1k7x89eF4iPRVgJz1kxC497BkhPfzAPT2Bgx89CAM2PeamRz1ydj89
WzEdPXhsMT30jS89FMshPbW6Mz3uzC89tDg6PfOiMT2S4zg9xAM0PSchOj2ozCs9EzonPdl9
Kj3IxSk9KoQ2PX+TSD2u2U49+p00PfzoND3Myjk9zI07PYIwND0hbEk9GF08PWjnNz1cVj09
5Pc3PaXaOD0uQFg9A5pWPRoPTj2/Czs9LNhFPW1SPj1XFFg9sF04PUEKTz0AX0A9DRA7Pe/4
ST2Jmkk9WgtMPW4nVz0N9z09ur5SPX1FVD1UYD49qrpLPU4mTz0l9VE9L+lBPbKpWT2UXU89
2SNEPavMVz2No1s9C7FMPWHiTT0CU1096LJGPS01Yj1LLUo9WH1NPUUVTT25IUo97DhjPczD
UD3MmGU9OedaPehnUj3/pmQ9XbVRPZ7RVj1CPFk9y01QPZVhYD0MP1k9XUdQPQu5Xz3z0V09
DehjPUtRbz0F5WY9tJRiPXXhbz31MVY9j/9aPUVVYz0iH2o95kBsPWuWaD13yWM9LzFfPeFw
bj3ITGo9Zb93PfSOYD3omms9kAJtPUAcbD03+mY9pM9sPW+Nbj1Twno9sKl0PVQOeT1EznI9
5cxwPRwGdD3E1nM95ZB5PUJvZT3tR149865qPSUWdD0tOmg94YBtPZfbaz0Z+HA9IGxnPdgb
aT1TwIA91GR0PXAUcD0g9ns9G6N5PY49fT2D+YE9eNRsPVotez2W23o9pWV2PXxtdT2tBlY9
qJZ1PXXIhD2h8XU9</AssayYData></Step><Step><CommonData><SampleLocation>1</SampleLocation><SampleID>CCT4B-p025</SampleID><SampleGroup></SampleGroup><SampleInfo></SampleInfo><SampleRow>G</SampleRow><SamplePlate>1</SamplePlate><WellType>KSAMPLE</WellType><Concentration>-1</Concentration><ConcentrationUnits>µg/ml</ConcentrationUnits><MolarConcentration>50</MolarConcentration><MolarConcUnits>nM</MolarConcUnits><MolecularWeight>-1</MolecularWeight><Temperature>30</Temperature><StartTime>83580</StartTime><AssayTime>300</AssayTime></CommonData><FlowRate>1000</FlowRate><StepType>LOADING</StepType><StepName>Loading</StepName><StepStatus>OK</StepStatus><ActualTime>300.014</ActualTime><CycleTime>0.2</CycleTime><AssayXData Points="1500">Vg5wQjXecEICq3FC1XhyQqhGc0J1E3RCSOF0QhSudULne3ZCukl3QocWeEJU43hCJ7F5Qvp+
ekLHS3tCmhl8QmznfEI5tH1CDIJ+QtlOf0JWDoBCQHWAQqbbgEKPQoFCSKGBQq4HgkIUboJC
/tSCQmQ7g0JOooNCNwmEQp5vhEKH1oRC7jyFQtejhULACoZCJ3GGQhDYhkJ3PodCYKWHQkoM
iEKwcohCmtmIQgBAiULqpolCUA2KQjl0ikIj24pCiUGLQnOoi0LZDoxCwnWMQincjEISQ41C
c6iNQtkOjkKRbY5Ce9SOQmQ7j0LLoY9CtAiQQhtvkEIE1pBC7jyRQlSjkUI9CpJCpHCSQo3X
kkL0PZNC3aSTQscLlEItcpRCFtmUQn0/lUJmppVCUA2WQrZzlkKg2pZCBkGXQvCnl0LZDphC
QHWYQvjTmELhOplCSKGZQjEImkKYbppCgdWaQmo8m0LRoptCugmcQiFwnEIK15xC9D2dQlqk
nUJEC55CqnGeQpTYnkL6Pp9CYKWfQscLoEKwcqBCmtmgQgBAoULqpqFCUA2iQjl0okKg2qJC
iUGjQnOoo0LZDqRCwnWkQnvUpELhOqVCy6GlQrQIpkIab6ZCBNamQmo8p0JUo6dCugmoQqRw
qEIK16hC9D2pQlqkqUJEC6pCLXKqQpTYqkJ9P6tC46WrQs0MrEK2c6xCHdqsQgZBrUJsp61C
Vg6uQkB1rkKm265Cj0KvQvaor0LfD7BCyXawQi/dsEIYRLFCf6qxQmgRskJSeLJCuN6yQqJF
s0LEoLNCrge0QphutEL+1LRC6Du1Qk6itUI3CbZCIXC2QofWtkJxPbdC16O3QsAKuEIncbhC
ENi4Qvo+uUJgpblCSgy6QrByukKa2bpCAEC7Quqmu0JQDbxCOnS8QqDavEKJQb1Ccqi9QtkO
vkLCdb5Ce9S+QmQ7v0LKob9CtAjAQhpvwEIE1sBC7jzBQlSjwUI+CsJCpHDCQo7XwkL0PcNC
3aTDQkQLxEItcsRCFtnEQn0/xULkpcVCzQzGQrZzxkIc2sZCBkHHQmynx0LTDchCvHTIQqbb
yEIMQslCxKDJQq4HykIUbspC/tTKQug7y0JOostCOAnMQp5vzEKH1sxC7jzNQtejzULACs5C
J3HOQhDYzkJ3Ps9CYKXPQkoM0EKwctBCmtnQQgBA0ULqptFCUA3SQjp00kKg2tJCiUHTQvCn
00LZDtRCQHXUQinc1ELiOtVCSKHVQjEI1kKYbtZCgdXWQmo810LRotdCOAnYQiFw2EKH1thC
cD3ZQtej2ULACtpCqnHaQhDY2kL6PttCYKXbQkoM3EIzc9xCmtncQoNA3UJsp91C0w3eQrx0
3kKm295CDELfQvao30KuB+BCFG7gQv7U4EJkO+FCTqLhQjgJ4kKeb+JCBNbiQu4840JUo+NC
PgrkQidx5EKO1+RCdz7lQt2k5ULGC+ZCsHLmQp7v5kKiRedC6qbnQlAN6EI6dOhCI9voQolB
6UJyqOlCXA/qQhRu6kJ71OpCZDvrQsqh60K0COxCnm/sQgTW7ELuPO1CVKPtQj4K7kKkcO5C
jtfuQnc+70LdpO9CRAvwQi1y8EKU2PBCfT/xQmam8ULNDPJCtnPyQhza8kIGQfNC8KfzQlYO
9EJAdfRCptv0QpBC9UJ5qfVC3w/2Qsh29kIv3fZCGET3QgKr90JoEfhCUnj4Qrje+EIfRflC
CKz5Qq4H+kIUbvpC/tT6QmQ7+0JOovtCNwn8Qp5v/EKH1vxCcT39Qtej/ULBCv5CJ3H+QhDY
/kJ3Pv9CYKX/QiUGAENYOQBDzWwAQwCgAEPs0QBDHgUBQ5Q4AUMIbAFDPJ8BQ7DSAUPkBQJD
FjkCQ4xsAkMAoAJDM9MCQ6gGA0PbOQNDUG0DQ8SgA0P40wNDKwcEQ6A6BEMUbgRDcJ0EQ6TQ
BEMYBAVDjjcFQ8BqBUM1ngVDaNEFQ90EBkMQOAZDhWsGQ/qeBkMt0gZDYAUHQ9U4B0NKbAdD
fZ8HQ/LSB0MlBghDmjkIQw5tCENCoAhDttMIQ+oGCUNeOglD020JQwahCUNi0AlD1wMKQwo3
CkN/agpD9J0KQyfRCkOcBAtDzzcLQ0RrC0N3ngtD7NELQx4FDEOUOAxDCGwMQzyfDEOw0gxD
5AUNQ1g5DUOMbA1DAKANQ3TTDUOoBg5DHDoOQ1BtDkODoA5D+NMOQ2wHD0OgOg9DFG4PQ0ih
D0O81A9D8AcQQ2Q7EEPZbhBDDKIQQ4HVEEM4CRFDKTwRQ55vEUMvnRFDpNARQ9cDEkNMNxJD
f2oSQ/SdEkNo0RJDnAQTQxA4E0NEaxNDuJ4TQy3SE0NgBRRD1TgUQ0psFEN9nxRD8tIUQyUG
FUNYORVDzWwVQ0KgFUN00xVD6gYWQxw6FkOSbRZDBqEWQzrUFkOWAxdDCjcXQz5qF0OynRdD
5tAXQ1oEGEPPNxhDAmsYQ3eeGEOq0RhDHgUZQ1I4GUPGaxlD+p4ZQ27SGUOiBRpDFjkaQ4xs
GkO+nxpDM9MaQ2YGG0PbORtDUG0bQ4OgG0P40xtDbAccQ6A6HEP8aRxDcJ0cQ+bQHEMYBB1D
jjcdQ8BqHUM1nh1DqtEdQ90EHkNSOB5DhWseQ/qeHkMt0h5DogUfQxY5H0NKbB9Dvp8fQ/LS
H0NmBiBD2zkgQw5tIENCoCBDttMgQysHIUNeOiFD020hQy+dIUNi0CFD1wMiQ0w3IkN/aiJD
9J0iQ2jRIkOcBCNDEDgjQ0RrI0O4niNDLdIjQ2AFJEPVOCRDCGwkQ32fJEPy0iRDJQYlQ5o5
JUPNbCVDQqAlQ7bTJUPqBiZDXjomQ5JtJkMGoSZDOtQmQ5YDJ0MKNydDPmonQ7KdJ0Mn0SdD
WgQoQ883KEMCayhDd54oQ+zRKEMeBSlDlDgpQ8ZrKUP6nilDbtIpQ+QFKkMWOSpDjGwqQwCg
KkMz0ypDqAYrQ9s5K0NQbStDg6ArQ/jTK0NsByxDoDosQxRuLENwnSxDpNAsQxgELUNMNy1D
wGotQzWeLUNo0S1D3QQuQxA4LkOFay5DuJ4uQy3SLkNgBS9D1TgvQ3B9L0Pwpy9D8tIvQyUG
MEOaOTBDDm0wQ0KgMEO20zBD6gYxQ146MUPTbTFDBqExQ3vUMUPwBzJDIzsyQ5huMkPKoTJD
/tQyQ3IIM0PoOzNDGm8zQ5CiM0ME1jNDOAk0Qwo3NEM+ajRDsp00Q+bQNENaBDVDjjc1QwJr
NUM1njVDqtE1Q90ENkNSODZDxms2Q/qeNkNu0jZDogU3QxY5N0OMbDdDvp83QzPTN0NmBjhD
2zk4Q1BtOEODoDhD+NM4Q2wHOUOgOjlD/Gk5Q3CdOUOk0DlDGAQ6Q0w3OkPAajpDNZ46Q2jR
OkPdBDtDEDg7Q4VrO0O4njtDLdI7Q6IFPEPUODxDSmw8Q3yfPEPy0jxDZgY9Q5o5PUMObT1D
QqA9Q7bTPUMsBz5DXjo+Q9JtPkMGoT5DYtA+Q9gDP0MKNz9Dfmo/Q7KdP0Mm0T9DnARAQ843
QENEa0BDdp5AQ+zRQEMeBUFDlDhBQwhsQUM8n0FDsNJBQ+QFQkNYOUJDzGxCQwCgQkM000JD
ZgZDQ9w5Q0NQbUNDcJ1DQ/jTQ0MsB0RDoDpEQ9JtRENCoERDdNNEQ6gGRUMcOkVDUG1FQ8Sg
RUM61EVDbAdGQ+I6RkM+akZDcJ1GQ6TQRkMYBEdDTDdHQ8BqR0M8n0dDbtJHQ+QFSEMWOUhD
jGxIQ76fSEM000hDZgZJQ9w5SUMObUlDhKBJQ/jTSUMsB0pDoDpKQ9JtSkNIoUpDvNRKQ/AH
S0NkO0tDmG5LQwyiS0OC1UtDtAhMQyg8TENcb0xD0KJMQ2LQTEPYA01DTDdNQ35qTUP0nU1D
JtFNQ5wETkPON05DRGtOQ7ieTkPs0U5DHgVPQ5Q4T0PGa09DPJ9PQ7DST0PkBVBDWDlQQ8xs
UEMAoFBDdNNQQ6gGUUMcOlFDUG1RQ8SgUUM61FFDbAdSQ8g2UkM+alJDcJ1SQ+bQUkNaBFND
jjdTQwJrU0M2nlNDqtFTQx4FVENSOFRDxmtUQ/qeVENu0lRD5AVVQxY5VUOMbFVDvp9VQzTT
VUNmBlZD3DlWQw5tVkOEoFZDttNWQywHV0OgOldD/GlXQ4SgV0Ok0FdD2ANYQ0w3WEPAalhD
9J1YQ2jRWEPeBFlDWDlZQ8xsWUMAoFlDdNNZQ6gGWkPcOVpDUG1aQ8SgWkP401pDbAdbQ6A6
W0MUbltDcJ1bQ6TQW0MYBFxDTDdcQ8BqXEP0nVxDaNFcQ5wEXUMQOF1DhmtdQ7ieXUMu0l1D
YAVeQ9Q4XkNKbF5DfJ9eQ/LSXkMkBl9DmjlfQw5tX0OEoF9DttNfQ+oGYENeOmBDkm1gQwah
YEM61GBDrgdhQwo3YUM+amFDsp1hQ+bQYUNaBGJDzjdiQwJrYkN2nmJDqtFiQx4FY0NSOGND
xmtjQzyfY0Nu0mND5AVkQxY5ZEOMbGRDvp9kQzTTZENmBmVD3DllQw5tZUOEoGVD+NNlQywH
ZkOgOmZD0m1mQ0ihZkN61GZD8AdnQ2Q7Z0OYbmdDDKJnQ0DVZ0O0CGhDKDxoQ1xvaEPQomhD
BNZoQ9gDaUMKN2lDfmppQ7KdaUMm0WlDWgRqQ843akMCa2pDdp5qQ6rRakMeBWtDUjhrQ8Zr
a0Oup2tDbtJrQ+QFbEMWOWxDjGxsQ76fbEM002xDZgZtQ9w5bUNQbW1DhKBtQ/jTbUMsB25D
oDpuQ/xpbkNwnW5DpNBuQxgEb0NMN29DwGpvQzaeb0No0W9D3gRwQxA4cEOGa3BDuJ5wQy7S
cENgBXFD1DhxQ0pscUN8n3FD8tJxQyQGckOaOXJDDm1yQ0KgckO203JD6gZzQ146c0PSbXND
BqFzQzrUc0OWA3RDCjd0Q35qdEOynXRDJtF0Q1oEdUPON3VDRGt1Q3aedUPs0XVDHgV2Q5Q4
dkPGa3ZDPJ92Q27SdkPkBXdDWDl3Q4xsd0MAoHdDdNN3Q6gGeEMcOnhDUG14Q8SgeEP403hD
bAd5Q8g2eUP8aXlDcJ15Q6TQeUMYBHpDTDd6Q8BqekP0nXpDaNF6Q5wEe0MQOHtDhmt7Q7ie
e0Ps0XtDYAV8Q9Q4fEMIbHxDfJ98Q7DSfEMkBn1Dmjl9Q8xsfUNCoH1DdNN9Q+oGfkMcOn5D
km1+QwahfkM61H5DlgN/Q8g2f0M+an9D0KJ/Q+bQf0OwAoBDkR2AQys3gEPFUIBDXmqAQ7CC
gEORnYBD47WAQ33PgENe6oBDsAKBQ0ocgUPjNYFD2U6BQxdpgUOPgoFDKZyBQ+O1gUOez4FD
N+mBQ/ICgkOsHIJDRjaCQwBQgkO6aYJDVIOCQw6dgkPJtoJDYtCCQx3qgkO2A4NDZBuDQx81
g0O4ToNDc2iDQy2Cg0PHm4NDgbWDQzvPg0PV6INDjwKEQykchEPjNYRDnk+EQzdphEPygoRD
i5yEQyW2hEPfz4RDmumEQzMDhUPuHIVDqDaFQ0JQhUP8aYVDloOFQ1CdhUPptoVDpNCFQz3q
hUP4A4ZDkR2GQ0w3hkMGUYZDwWqGQ1qEhkP0nYZDrreGQ0jRhkMC64ZDywGHQ4Ubh0MfNYdD
2U6HQ5Noh0MtgodD55uHQ4G1h0M7z4dD1eiHQ48CiEMpHIhD4zWIQ55PiEM3aYhD8oKIQ4uc
iENGtohD38+IQ5rpiEMzA4lD7hyJQ6g2iUNCUIlD/GmJQ5aDiUNQnYlD6baJQxLTiUNS6IlD
DAKKQ6YbikNgNYpDG0+KQ7RoikNvgopDCJyKQ8O1ikN9z4pDF+mKQ9ECi0NqHItDJTaLQ99P
i0OaaYtDM4OLQ+6ci0OHtotDQtCLQ/zpi0OWA4xDUB2MQ+k2jEOkUIxDUmiMQwyCjEOmm4xD
BLaMQ/rOjEO06IxDbwKNQwgcjUOiNY1DXE+NQ/ZojUOwgo1DapyNQwS2jUO+z41DWOmNQxID
jkOsHI5DZjaOQyFQjkO6aY5DVIOOQw6djkPJto5DYtCOQ/zpjkO2A49DZBuPQx81j0O4To9D
c2iPQy2Cj0PHm49DgbWPQxvPj0PV6I9DbwKQQykckEPjNZBDfU+QQzdpkEPygpBDi5yQQ0a2
kEPfz5BDmumQQ1QDkUPuHJFDqDaRQ0JQkUP8aZFDtoORQ1CdkUPptpFDpNCRQ1LokUPsAZJD
phuSQz81kkP6TpJDk2iSQ06CkkPnm5JDorWSQ1zPkkP26JJDsAKTQ0ock0MENpNDvk+TQ1hp
k0MSg5NDrJyTQ2a2k0OD0JNDuumTQ3UDlEMvHZRDyTaUQ2JQlEMdapRD14OUQ4WblEMftZRD
2c6UQ3PolEMtApVDxxuVQ203lUMhUJVDummVQ3WDlUMvnZVDybaVQ2LQlUMd6pVDtgOWQ3Ed
lkP+NJZDuE6WQ3NolkPsgZZDppuWQ2C1lkP6zpZDtOiWQ04Cl0MIHJdDojWXQ1xPl0P2aJdD
sIKXQ2qcl0MEtpdDvs+XQ1jpl0MSA5hDrByYQ2Y2mEMhUJhDummYQ3WDmEMOnZhDybaYQ4PQ
mEMd6phDtgOZQ3EdmUMKN5lDxVCZQ39qmUMZhJlD052ZQ223mUMn0ZlD4eqZQ3sEmkMUHppD
zzeaQ5hOmkNSaJpDDIKaQ6abmkM/tZpD+s6aQ5PomkNOAptD5xubQ6I1m0M7T5tD9mibQ7CC
m0NKnJtDBLabQ57Pm0NY6ZtD8gKcQ6wcnENmNpxDAFCcQ7ppnENUg5xDDp2cQ8m2nENi0JxD
HeqcQ7YDnUNkG51DHzWdQ7hOnUNzaJ1DDIKdQ8ebnUOBtZ1DLdKdQ9XonUNvAp5DKRyeQ8M1
nkN9T55DOGmeQ/KCnkOMnJ5DJbaeQ7/PnkN56Z5DMwOfQ80cn0OHNp9DIVCfQ9tpn0N1g59D
L52fQ8m2n0OD0J9DMeifQ8sBoEOFG6BDHzWgQ9lOoENzaKBDLYKgQ8eboEOBtaBDG8+gQ9Xo
oENvAqFDKRyhQ+Q1oUN9T6FDOGmhQ9GCoUOMnKFDJbahQ9/PoUOa6aFDMwOiQ+4cokOHNqJD
QlCiQ9tpokOWg6JDL52iQ+q2okOk0KJDPuqiQ+wBo0OmG6NDQDWjQ/pOo0OUaKNDLYKjQ+ib
o0OBtaNDPM+jQ/boo0OQAqRDShykQ+Q1pEOeT6RDWGmkQ/KCpEOsnKRDRrakQwDQpEO76aRD
VAOlQw8dpUOoNqVDY1ClQx1qpUPLgaVDZZulQx+1pUPZzqVDc+ilQy0CpkPHG6ZDgTWmQxtP
pkPVaKZDb4KmQymcpkPktaZDfc+mQzjppkPyAqdDjBynQ0Y2p0PfT6dDmmmnQ1SDp0PunKdD
qLanQ6rRp0P86adDlgOoQ1AdqEP+NKhDpFCoQ1JoqEPsgahDppuoQ2G1qEP6zqhDtOioQ04C
qUMIHKlDojWpQ1xPqUP2aKlDsIKpQ2ucqUMEtqlDv8+pQ1jpqUMTA6pDrByqQ2c2qkMhUKpD
u2mqQ3WDqkMPnapDybaqQ2PQqkMd6qpDtwOrQ3Edq0MrN6tDxVCrQ39qq0MZhKtD052rQ223
q0Mn0atD4uqrQ3sErEM1HqxD/jSsQ5hOrENSaKxDDYKsQ6abrENhtaxD+s6sQ7TorENOAq1D
CBytQ8M1rUNcT61DF2mtQ7CCrUNrnK1DJbatQ7/PrUN56a1DEwOuQ80crkOHNq5DIVCuQ7tp
rkN1g65DL52uQ8m2rkOD0K5DHequQ8sBr0OFG69DQDWvQ9lOr0OUaK9DLYKvQ+ibr0Oita9D
PM+vQ/bor0OQArBDShywQwQ2sEOeT7BDWGmwQ/KCsEOsnLBDZ7awQwDQsEO76bBDdQOxQw8d
sUPJNrFDY1CxQx1qsUO3g7FDcZ2xQx+1sUNU07FDc+ixQy0CskPHG7JDgTWyQxtPskPVaLJD
kIKyQymcskPktbJDns+yQzjpskPyArNDjByzQ0Y2s0MAULNDmmmzQ1SDs0MPnbNDqLazQ2PQ
s0P86bND</AssayXData><AssayYData Points="1500">TJ+APXopcj0W74Y9NQ+MPUN0iT1vpY09lp6TPfGrjz3rtZw975+ePQRDpT0wuK49512qPfxd
rj1ud689+Ai+PbLZxT3vwsE9KIXCPfvQwz3ficM9N6zRPXJr2j1l7tU9vPnbPaeg5D35p+s9
zrXqPRMx7j0IG/g9ji74PbZFBD7CIAM+Of8BPvWZCT5G9gU+RJkMPj9DDT6heRQ+UkwTPurE
Fz7i/Bc+g18ZPi5YGj7UYB4+2+IfPik8JT5OHyY+0AcmPp4BKj4Jbyw+yrYvPqHrMz7n9DQ+
5LA5PrbqNz6RwDs+DcZAPomPRT4iB0M+qppJPjiCRz6K1Us+bYZOPrWDUz7Cw1I+9KVUPpmn
Vj7nsVo+rP5bPp23YD7uGmU+wFNkPhqHZj4e5Wc+1OxqPheibT6HyXA+aLx0PjmUcz6L9Xg+
zSN7PsuqfT6fJoA+tKyAPg9Xgz4Rv4Y+9X6EPkbVhD4poYc+RMaKPtBsij4aP4o+eYaMPgM5
jz6yf40+M+iPPucLkT5QrZQ+bgaXPiF0lT7+kJc+HkKZPoUcnD6YSZw+n2CdPjWenj7traA+
AaWePteFoj4496M+VvmlPteLpT42qqg+Hx+qPmjXqj6feKw+muytPhPCrT4wGrA+3nS0PkgL
sj7pYrM+0Ri0PsHVtj5uLrg+6lO2Pk/zuT5RRro+eNG9PlkAvz4kOcA+Voq/PmWvwT4Xl8Q+
jXPEPiIgxz5/xcc+6tnGPgy9yz74u8k+sWzOPpXYzz4R5dI+8AXSPgeG0T7mC9U+FNnWPtlQ
2D7UPtk+53/bPu7Z2z6H+d0+gYLePq7Q3j4xjuA+0DHhPlbP4z4bXOU+cq7lPkTS5j4RMOk+
8KzqPi0s6z6eL+s++xvuPvOk7j53YvI+tpD0PuGe9D7EdvU+wbP4PvS/+j49Ivo+fif7PtN8
/T4wqv8+H+4AP3uIAD/nnwE/USUCPzY/Az9GMgQ/g3oEPyLmAz99qQU/j+cGP5FsBj8MlAc/
/f8HP2iwCD9lwwk/P5cJP6B+Cz8elAw/uNwMP95KDD8bMg4/qaEOP/UiDz9TuxA/9IYRPzmB
ET/9QxI/ONwSP4doFD/F8xU/hXAVP8YEFj/VkxY/VA0YP8MxGT8KSho/n4oaPzz4Gz9YDRs/
p7YbPzZmHT9o5R0/i1UeP47yHz96Rx8/9lYhP7rrID/YAiM/cJgiP0GcIz+U1yM/rRwlP7fS
JT8DLSY/Q+cmPzUIJz/zxyg/P54pP5OHKT8I0So/8N8rP+R8LD+rDSw/SPAsPzOCLz9WGTA/
KiwxP8fFMD8J6DA/SU8zPySCMz+ocTM/5tk0P5jpNT9nbTY/10g2P1JiNz+uYjg/+sY5P8KT
OD/eCzs/CxQ7PwLfOz9m6Tw/Awc+P6gmPz/CG0A/IDZAP4GuQD+56kE/RD9CP5nvQj94KkQ/
dvlDP3epRT8wF0Y/MjJGP75KSD/poEg/GoFKP91+Sj+mj0o/s31LP3rBSz9M1U0/j5NNPxAi
Tz+Zhk8/G5VPP756UD9yblE/HDdSP2G4Uz+3AVQ/7LxTP/wtVT85M1Y/b/lVP+OSWD9tI1g/
FDZZPy3AWj9wSls/jYRbP5oqXT8pw1w/Su5dPxoFXz8fFGA/9ohgP/CIYT/aSmM/XBtiP3fw
Yj/vHWM/+x1lPzrLZD8KAmY/SCJnP3q8Zz+hEWk/8CtqP/Nzaj/jLms/bwtsPy+bbD+Z2mw/
HOtuP2xobj8R728/ovFuP43bcD+tqnE/UWlyP9Vdcz8EmnM/WMd1P0QRdj8mkXc/eKp4P3tI
eD+cYnk/oY15P03kej/wUXs/fzV7P2t/fD+JlH0//A5/PxB4fz+HB4A/fGyAP203gT9kaoE/
UPeBPwhygj9Gw4I/X4eCPxD+gj+Ip4M/TR6EP5qRhD/qw4Q/FeaFP2+QhT+78YU/rfGGPzvb
hj/x/oY/xoKHPybrhz+GXog/9WSIP0d3iT/jpIk/kPmJP64Cij/feos/mGCLP1w5iz9SDYw/
WZmMP/NVjT8rRo0/ZTCOP/xZjj8ZcI4/HsuOP6xSjz/KGZA/YcOQP71PkD90A5E/IJuRPw8l
kj9/5pI/v7WSP2JXkz9irpM/GoCTP7QWlD+RgJQ/UKyUP+EclT8N0pU/iIaWP3Chlj/QTZc/
YImXPz/vlz/uHZg/c2uYP7immD+/l5k/MO6ZP+0Pmj9I4po/P1ibP9N1mz+vgZw/FFucP26/
nD9/N50/Ol2dP+ACnj/Kkp4/qMyePzWEnj8JjZ8/Iv2fP08moD9aJ6E//YahP72loT/rsqE/
HVGiP9LCoj+afKM/5sijPwoypD+Pt6Q/NhGlP433pD/bv6U/Mc6lP0WDpj+FzqY/WWWnP5a4
pz9kNKg/c/CoPxpgqT+eCqk/zsCpP+LPqT/AF6s/WyOrPz6rqz+C16s/g0ysP7zGrD9ZUK0/
SlitP8chrj8b4K4/WRuvP0L+rj/9j68/xnGvP3RnsT+ssbA/AVKxP9vCsT9iIrI/dBKzPwwk
sz+WUrM/FOKzPwNGtD/p07Q/TzW1P9u4tT8E+bU/g2O2P3Dztj8dQLc/U0a3P2Hjtz86erg/
3OO4Pwb8uD95qbk/13y5P+fYuj8Psro/65G7P/eiuz/dh7w/DE68PySkvT+BU74/gi6+P9o2
vj+jFL8/yeu+P78TwD9g4r8/vKPAP2VWwT9/W8E/6f/BP/LMwT9rqMI/jADDPxVIwz8UJMQ/
iIPEP/rYxD/JQ8Q/Bq3FPzNdxT+peMY/c37GP28yxz8HlMc/X/zHP3OeyD+yIck/nDXJP7ii
yT9pLso/oNbKP0YNyz8uhcs/H4TLPyHayz8tAsw/6AfNP3mrzT8F9M0/ZX7OP0C/zj9CjM8/
Dw/PPymNzz9cM9A/JjvRP50J0T/sKdI/z3HSP48Y0j/qUdM/JAPTP20p1D96XNQ/Ey/VP7N7
1T9kANU/X9vVPwKp1j+tzdY/Bi3XPzFx2D/h7Nc/UrzYP78M2T/wr9k/oobZP1eV2j8BA9s/
tQPbPw3k2z9UK9w/ZfHbPwOT3D/UZd0/OXjdP7cd3j+CeN4/s6/eP6933z+1198/5wrgP0C8
4D/EEuE/8IHhP22d4T9vWeI/ttfiP9h54z8pA+M/EgfkP5Jx5D9O9OQ/fBLmP7f15T+iU+Y/
u8bmP+lY5z/BQ+g/1wzoPzAe6T+95ug/CGfpP1C56T/Gb+o/GY/qP5mF6z+xRew/s0XrP8OJ
7D8Kq+w/bgztPzCB7T8bE+4/ZwHvP96Z7j91d+8/sDDwP4Fh8D/S2vA/e13xPyRl8T8xg/I/
EF7yP5to8j+w2vI/+X7zP3JZ8z+kVPQ/KaL0Pyf29D+Eq/U/vy72P9dh9z+8Svc/IYv3P8EV
+D+lKPk/AdL4P+zV+D/frfk/vB36P6Ao+z/0/fo/5UT7P+AM/D8wovw/wNr8P2FE/T+s3v0/
GC/+P07e/j9DL/8/nb7/P0rm/z9qIgBAUj8AQIiAAEBpywBAxQ0BQDeDAUC8LwFA8ZsBQE7o
AUCZeQJAVFQCQMJmAkDW7AJAU/4CQNdEA0AgFQNAGYQDQO7ZA0D+9gNAVVYEQK2zBEBvxARA
Zc4EQF4hBUASdQVALZMFQGvXBUCiGAZA1D0GQPt8BkBYdQZAhfQGQHARB0A8iAdAH7kHQH0E
CEDn+AdAu0IIQPKwCEB8oghAv+8IQH5ZCUC6fQlAjHcJQI/8CUBx1QlA2wAKQCfRCkBxdgpA
FLoKQMJcC0CdMgtAp3oLQIHTC0B3FQxAyDUMQFB2DEBr3wxA96cMQJHcDEA8UQ1AZnANQPD7
DUB7EA5AGDUOQB0jDkApzA5Az5kOQB42D0DmYA9AScMPQMLOD0D8pQ9Ax0QQQL5QEECheRBA
thQRQJgCEUAGTxFAnHURQOWiEUD4LRJAW1USQLutEkAedxJAFOkSQHv3EkBhXhNA5H8TQB3G
E0Ac/hNAADoUQBm5FEBlvRRA9NIUQIwZFUC3XBVAqHwVQFrJFUBP4RVAbSIWQGepFkBzFhdA
AO4WQCpOF0DIYRdA0o8XQHTUF0CN5hdA8UgYQK+AGEDB6hhAUs8YQGwmGUACfhlAKHgZQHab
GUDI+BlAZDAaQMoOGkAPxhpAPqgaQPBbG0CmqxtAHmcbQJu0G0CeChxAo2McQEZ9HEDgmRxA
2NIcQCZJHUB5ah1AD6IdQF0SHkC0PB5AmPkdQKZ3HkAIjR5Am9keQM1VH0DUgR9A5WofQKbo
H0Dd7B9AtC0gQFmVIEAXyiBA4vYgQOIQIUCKpCFAiqEhQJsLIkBsHCJAgREiQJRSIkA9/CJA
7AQjQNQ8I0DINyNAT5sjQBMIJEB2ryNApe8jQPG2JECRtiRAF/AkQC5tJUDwNiVAMH8lQAbF
JUDqIiZAciAmQMV7JkDDqyZAdt8mQGlTJ0AAWidAXrYnQMXFJ0A62SdAemooQElzKEDepShA
uvMoQK4VKUBPnylAUH0pQP2wKUBYASpAmicqQGl9KkAHCytA4PMqQPNPK0DIRitAB6IrQPDh
K0DTAixAN3ssQLhwLEBL1ixAkPgsQHclLUBvkC1A3NotQMPyLUD2Hi5AP5guQE2zLkBgDS9A
0JIuQJ4OL0Cfsi9AKpAvQDr4L0Co+y9Ad2cwQFe9MEBs5jBA1jUxQMBVMUCkSDFAqb0xQK0S
MkA7bjJASXAyQFd5MkBO2TJA6iAzQDQsM0C7TjNAmKIzQJ/iM0CidDRAFnw0QH2LNECp/zRA
iv40QJNFNUB3kDVAUcU1QJHXNUBI/jVAll82QIehNkDRGTdAdcA2QLwoN0CCujdALOU3QB8B
OECeMzhA+4I4QPHjOECi7zhAr1s5QO1vOUDAdzlAGYk5QH4GOkCbXjpAWlY6QLawOkD0uDpA
cVQ7QGKDO0AjlztAZeg7QJ8PPEBuQDxAyZk8QM99PEBeGD1ARjg9QEt7PUDUfD1AX549QPs6
PkDeIT5Atn8+QGoPP0DcOT9AjR4/QFFtP0BnST9AF+8/QLIJQECHFkBAT0hAQBLeQEDTHUFA
+QpBQDleQUCO3UFASt9BQKnXQUAnDUJApZNCQMm8QkB9I0NA74ZDQP9ZQ0AwgUNAA+dDQBwf
REBTUERAlGxEQMEQRUAEHkVAQ+1EQJ9IRUC9lkVA26xFQO0XRkCnOkZAdZVGQCOdRkC5OkdA
aG9HQIOLR0A+u0dAWAlIQKoMSEBoP0hA/NpIQAbHSEB3GUlA6HFJQCJqSUBd4klAo+xJQL5I
SkCtpUpAuMFKQAvRSkBdOktA5YJLQEGzS0DlrEtAxB1MQGZVTEBsh0xAjIZMQMLlTEBvUk1A
5T1NQP+RTUCzsk1AjN9NQHhITkDBZ05A2c5OQIv6TkDmSk9ALjpPQHrUT0BVDlBAwdhPQLBA
UEA3qVBAyahQQDQQUUCvdFFAOV9RQA66UUCExVFA+QVSQCQmUkCDhlJA4pJSQHcfU0BSNVNA
/4dTQLzVU0By1lNA1k5UQDgoVEBuq1RAn+RUQBw/VUA+PVVA73FVQOzAVUBk7lVACTxWQKo4
VkApv1ZAC8hWQIUIV0CyZldAu45XQHXpV0AP9VdAMfJXQGiAWED2h1hAqdFYQFwKWUBTZFlA
3pVZQB1kWUDuC1pAMAJaQBpeWkDbyVpA6L1aQKoHW0BUJ1tAkJVbQH9wW0CczltAixZcQJVX
XEBMjlxA+OJcQNW7XEB/UV1AcVtdQLGsXUDCBl5AdTpeQKJjXkAtVV5A5wZfQKBTX0C7J19A
Ok1fQF25X0B7AmBAv2hgQPx+YED+W2BAWs1gQL4YYUAlKGFAumNhQCXBYUAFImJAK1piQPVg
YkBvvGJATZRiQAkRY0A2P2NAEXljQMqkY0CDB2RAy2JkQPxLZECWimRADz1lQAwUZUCFQ2VA
XntlQI7RZUBhDmZAsz5mQEdXZkCjfWZArhFnQFdCZ0DRQWdAv1xnQJgGaEB+1mdAug5oQGBC
aECbtGhAi8loQMkIaUBWUGlAIIRpQIoWakBZ8WlAJwdqQO6makCtnWpAEA9rQOQqa0A5M2tA
2MxrQIzua0Aw8GtAPwlsQD+DbEA0ZmxAUeFsQJshbUDgZG1AmZZtQCjGbUDD2W1AZHhuQCuc
bkARl25AcNJuQBAdb0Dfkm9AkJBvQDP2b0BoQXBAFBFwQER4cEBUf3BAgANxQDDpcECwT3FA
VI5xQMC/cUCnAnJAwRxyQIBMckCyyHJAnAVzQIPuckAshHNAeX5zQLT6c0AgF3RAbSF0QKxx
dEDkzXRALOx0QGobdUBMP3VA7Z11QNK+dUAA+3VA9SZ2QIeadkBurXZAHD93QBsEd0BbdHdA
0H93QDjVd0DLEXhAaAJ4QM1feEDmlXhAe9l4QA1SeUA/onlAaZt5QIbXeUBf+nlAE556QM62
ekAYuXpA/wp7QGMbe0C6a3tAXT17QH7Re0D8UHxAUz58QOk6fECDtnxAHIp8QLYCfUAVOn1A
XfB9QGDJfUBhzH1AvQl+QKdxfkA4vH5Ao+d+QAQQf0Bern9A/W9/QPmrf0B59n9A9CqAQOk+
gECdX4BA+3iAQKyMgEDvtoBAtdWAQEP8gEBcA4FAYC2BQGhMgUD6NYFA1HmBQOqUgUA+jYFA
H72BQHjUgUAI94FAZA6CQPAtgkBKYIJAB2iCQMV9gkD5p4JAgK+CQCbcgkDL/IJAKOCCQKUx
g0CmX4NAvWCDQIJ7g0B9rINAjciDQI/Eg0DI4oNAkweEQGoRhEDSR4RANWuEQIJ1hEDGn4RA
MZaEQDu6hECK1oRAnQuFQK4chUA6P4VAp3mFQDVzhUCts4VAkZ6FQAfWhUC8+oVAkO2FQD0k
hkD2S4ZAhGGGQJuEhkBfiIZAYs+GQAvfhkBz+IZAt/OGQIP0hkDiZYdAGn+HQPKDh0AokYdA
uamHQIPAh0CR/4dAhieIQF4CiEAnFIhA/0CIQHdqiEByiohAcXeIQJ7UiECVwYhAL+mIQA76
iEA8JIlAqUiJQH1qiUDJeIlAT56JQISKiUBZ2IlAYeaJQLoaikCgQIpAxj6KQEFeikBZkYpA
HIyKQFWpikDY94pAz/SKQCUii0A5GYtA1TKLQLRli0C6W4tAD6aLQNbNi0Dl2YtAO/6LQKEE
jEAmHoxAxiyMQAR6jEAUfoxA+3SMQEDTjEBxwoxAZ82MQJrqjEDNHY1AsTiNQAlnjUB3bY1A
Fp+NQOeyjUAg0o1AWO6NQNDjjUCW8Y1ARBaOQB9IjkBoZY5Ask2OQESSjkCFqY5AzqqOQA8B
j0C9AI9ACBGPQJ0Kj0CkO49ASJGPQIiNj0AOxo9ADOGPQLPcj0Bq/o9AMxyQQBcYkECaVpBA
jlKQQIaQkECDeJBA/saQQL7WkECoGpFAPwWRQKYikUB3PJFAN3SRQDJ2kUB5ipFAgaCRQCfy
kUBz8ZFAmQGSQBoZkkBXP5JAcFiSQKVskkDVoJJAlsiSQHDakkD96pJAxP6SQNkgk0C4P5NA
QW+TQPluk0CJYZNAmnSTQLy4k0BZ0ZNAaASUQOoglED1UJRAZUeUQDVTlEDDYZRADJOUQFvM
lEASzZRAsPGUQAMKlUBnKpVAWVCVQPtdlUArX5VAYXCVQIWllUBjyJVA3NyVQF4MlkCC/pVA
VCaWQApQlkBAVpZAH3KWQPKOlkBLk5ZAuOKWQH/glkCNN5dABgmXQMIwl0DOMpdAAqOXQGl+
l0AymJdAc8WXQKj4l0C/7pdA3R+YQBlAmEBVYJhAC2KYQPp6mEAJrJhA9sCYQH3smECe5phA
ueuYQMgYmUDeTZlABlWZQOqRmUBQj5lAf5yZQCHamUCx6plALvGZQDcPmkAUR5pAVUOaQMR+
mkDhp5pADHyaQPG4mkDp85pADf6aQE8Qm0AaLptA8D+bQKNOm0ApY5tARJqbQL6mm0B1tJtA
XeKbQJDym0CsGpxAdCGcQIJLnEDDZ5xAkYicQCOEnEB+n5xAob+cQMfnnEBq8JxA8h+dQDox
nUBrJ51A</AssayYData></Step><Step><CommonData><SampleLocation>1</SampleLocation><SampleID></SampleID><SampleGroup></SampleGroup><SampleInfo></SampleInfo><SampleRow>H</SampleRow><SamplePlate>1</SamplePlate><WellType>BUFFER</WellType><Concentration>-1</Concentration><ConcentrationUnits>µg/ml</ConcentrationUnits><MolarConcentration>-1</MolarConcentration><MolarConcUnits>nM</MolarConcUnits><MolecularWeight>-1</MolecularWeight><Temperature>30</Temperature><StartTime>389378</StartTime><AssayTime>60</AssayTime></CommonData><FlowRate>1000</FlowRate><StepType>BASELINE</StepType><StepName>Baseline</StepName><StepStatus>OK</StepStatus><ActualTime>60.004</ActualTime><CycleTime>0.2</CycleTime><AssayXData Points="300">lgO0Q7MdtENMN7RDB1G0Q6BqtENbhLRDFZ60Q6+3tENp0bRDA+u0Q70EtUN3HrVDETi1Q8tR
tUOGa7VDH4W1Q9qetUNzuLVDDdK1Q8frtUOCBbZDGx+2Q9U4tkOEULZDHWq2Q9iDtkNxnbZD
LLe2Q+bQtkN/6rZDOgS3Q9Mdt0OON7dDJ1G3Q+Jqt0N7hLdDNp63Q8+3t0Np0bdDI+u3Q94E
uEN3HrhDMji4Q8tRuEOGa7hDQIW4Q9qeuENzuLhDLtK4Q3fuuEOCBblDPB+5Q9Y4uUOQUrlD
KWy5Q+SFuUOen7lDOLm5Q/LSuUOM7LlDRga6Q+AfukOaObpDY1C6Qx1qukO3g7pDcZ26Qyy3
ukPF0LpDf+q6QzoEu0PTHbtDjje7QydRu0PiartDnIS7Qzaeu0PPt7tDitG7Q0Tru0PeBLxD
mB68QzI4vEPsUbxDhmu8Q0CFvEPanrxDlLi8Q07SvEPo67xDlgO9Q1AdvUPqNr1DpFC9Qz5q
vUP4g71Dkp29Q0y3vUPm0L1DoOq9Q1sEvkP0Hb5Drze+Q0hRvkMDa75DnIS+Q1aevkMRuL5D
qtG+Q0TrvkP+BL9DmB6/Q1I4v0PsUb9Dpmu/Q0CFv0P6nr9DlLi/Q07Sv0MJ7L9DlgPAQ1Ad
wEMLN8BDpFDAQ19qwEP4g8BDs53AQ223wEMH0cBDwerAQ3sEwUMVHsFDzzfBQ2lRwUMja8FD
3oTBQ3eewUMyuMFD7NHBQ4brwUMfBcJD2h7CQ5Q4wkMuUsJD6GvCQ5aDwkNQncJD6rbCQ6TQ
wkMV7sJD+APDQ5Idw0NMN8NDB1HDQ6Bqw0NbhMND9J3DQ6+3w0NI0cNDA+vDQ70ExENWHsRD
ETjEQ6pRxENla8RD/oTEQ5iexENSuMRDDdLEQ6brxENhBcVD+h7FQ7U4xUNOUsVD/GnFQ7eD
xUNQncVDC7fFQ6TQxUNf6sVD+APGQ7MdxkNMN8ZDB1HGQ6BqxkNbhMZD9J3GQ6+3xkNI0cZD
AuvGQ70Ex0NWHsdDETjHQ6pRx0Nla8dDH4XHQ7mex0NzuMdDLtLHQ8frx0OCBchDGx/IQ8k2
yEOEUMhDHWrIQ9iDyEOSnchDLLfIQ+bQyEOA6shDOgTJQ/QdyUOON8lDSFHJQ+JqyUOchMlD
Vp7JQ/C3yUOq0clDROvJQ/4EykO5HspDUjjKQw1SykPHa8pDYYXKQxufykO1uMpDb9LKQwns
ykPDBctDfR/LQxc5y0PRUstDa2zLQyWGy0O/n8tDebnLQzTTy0PN7MtDtwPMQ1AdzEMLN8xD
xVDMQ19qzEMZhMxDs53MQ223zEMn0cxDku3MQ3sEzUMVHs1DzzfNQ2lRzUMja81D3oTNQ3ee
zUMyuM1Dy9HNQ2XrzUMfBc5D2h7OQ3M4zkMuUs5Dx2vOQ4KFzkM8n85D6rbOQ4TQzkMd6s5D
2APPQ3Edz0MsN89D5lDPQ4Bqz0Msh89D1J3PQ463z0NI0c9D4urPQ5wE0EM2HtBD8DfQQ6pR
0ENEa9BD/oTQQ7me0ENSuNBDDdLQQ6br0ENhBdFDGx/RQ7U40UNvUtFDHWrRQ7eD0UNxndFD
LLfRQ8XQ0UOA6tFD</AssayXData><AssayYData Points="300">KWKeQLR5nkAjuZ5A5tmeQHT6nkCHKJ9Ay1efQPo0n0BbKp9AikifQPQ1n0BTbJ9AdDOfQFg2
n0DhQ59AlTafQP9kn0DxQp9A6TOfQBM2n0AdYJ9ADVOfQJNfn0CQXZ9AD2qfQFp8n0BTXZ9A
LlKfQB17n0AQZp9AHnGfQBx5n0AiQZ9ANGafQPuRn0D0j59ABXefQCh0n0Bzlp9AUm6fQLF0
n0Akhp9A6YyfQB6Qn0A9mJ9AsomfQCyxn0Amo59A4KGfQEugn0DGoZ9AwNyfQLatn0Bxq59A
dcGfQFvTn0Dvvp9A/bSfQJXWn0DvwZ9Ar96fQLvSn0D4w59AEs2fQFPRn0BZ559AttKfQATc
n0D82Z9AsvWfQEvgn0DG659AUuCfQLXQn0DT559A0v6fQEvnn0B2859AYvOfQP3on0D7+Z9A
rSmgQD4WoECk759AIjKgQMQUoEAj6J9ADzygQPocoEDkEaBAViKgQCchoECjA6BAwhigQHoc
oECoOaBAD0CgQOhHoEBbIKBAbEWgQMFBoEDRQ6BArFmgQJxHoEAlH6BA0DWgQD9moEAxN6BA
uFugQIploECQiaBAIFmgQGxUoECpY6BAhHagQCBwoEBdc6BAXmqgQNNzoECcaaBA6mygQG5p
oEBoi6BAIV+gQHV0oEByfaBANpmgQGhhoEB9g6BAlYKgQKqLoEAGmaBA966gQGCmoEDDs6BA
mZugQHmVoEDLh6BAIZGgQMiuoECMc6BAUpugQEieoECHoaBAJKygQAKaoEA6uaBAEbagQOex
oECexKBAqMWgQEfNoEC6wKBAosSgQAHOoEDtwKBA9KegQFm7oEDe0KBAdsmgQJrloEAw96BA
Je2gQHHgoEBS6KBAa/WgQLDjoEAx2aBATvagQFrcoEAg2KBAuvugQBjioECi7KBAuu6gQDfx
oEBRAKFAmuugQCXxoED+DaFAb+igQPsYoUAUEqFA7/KgQEQSoUCoCKFALxShQIcvoUABFKFA
jAmhQN0doUB2HKFAmjChQKcgoUAvMKFA7DyhQEcXoUChHaFAADihQDkjoUDuO6FAXjuhQKgt
oUAmQ6FATw+hQDNFoUAHKaFAFx6hQCU6oUCCNKFA4CChQM9FoUCINqFADimhQB43oUDlYaFA
IUihQBxkoUBcd6FAhSyhQNwpoUBiUqFA+mShQBdvoUCfVqFAPWuhQKE6oUCaZqFAflKhQGhd
oUBMYqFA3FKhQBRNoUDVU6FA81mhQHNzoUCAYaFAyXihQNyFoUDHdKFAAYahQCWFoUBoW6FA
mHmhQF98oUBNg6FAMk+hQEtwoUBYdKFAdKuhQKxvoUCaeqFA7YehQPZwoUClYaFABHWhQLqE
oUCOkaFAFYqhQO95oUCdi6FAgY2hQN1ioUDykKFAj4ihQJGioUBvlqFA53yhQFxxoUDtg6FA
Z56hQAyToUDOuaFAyauhQN2KoUBllqFAdKChQO2EoUCMoaFAd7ehQEKOoUDcj6FAYtehQM27
oUAgwaFAwouhQOfxoUAAsqFAK8ShQCrIoUCHyaFAvrihQLWioUCU06FAp52hQBy2oUA+wKFA
PMWhQKXNoUBxqKFA</AssayYData></Step><Step><CommonData><SampleLocation>3</SampleLocation><SampleID>YNCCT5A-p035</SampleID><SampleGroup></SampleGroup><SampleInfo></SampleInfo><SampleRow>G</SampleRow><SamplePlate>1</SamplePlate><WellType>KSAMPLE</WellType><Concentration>-1</Concentration><ConcentrationUnits>µg/ml</ConcentrationUnits><MolarConcentration>1000</MolarConcentration><MolarConcUnits>nM</MolarConcUnits><MolecularWeight>-1</MolecularWeight><Temperature>30</Temperature><StartTime>455405</StartTime><AssayTime>300</AssayTime></CommonData><FlowRate>1000</FlowRate><StepType>ASSOC</StepType><StepName>Association</StepName><StepStatus>OK</StepStatus><ActualTime>300.008</ActualTime><CycleTime>0.2</CycleTime><AssayXData Points="1500">GgTSQ/se0kO2ONJDcFLSQwps0kPEhdJDXp/SQxi50kPS0tJDbOzSQyYG00PUHdNDjzfTQyhR
00PjatNDfITTQzee00Pxt9NDi9HTQ1fu00P/BNRDmR7UQ1M41EPtUdRDp2vUQ0GF1EP7ntRD
lbjUQ0/S1EPp69RDowXVQ14f1UP3ONVDkVLVQ0ts1UMGhtVDn5/VQ1m51UMI0dVDoerVQ1wE
1kP1HdZDsDfWQ0lR1kMDa9ZDnYTWQ1ee1kMSuNZDq9HWQ0Xr1kP/BNdDuh7XQ1M410MOUtdD
p2vXQ2KF10P7ntdDlbjXQ0/S10MK7NdDowXYQ14f2EP3ONhDslLYQ0ts2EMGhthDn5/YQ023
2EMI0dhDoerYQ1wE2UP1HdlDsDfZQ2pR2UMDa9lDvoTZQ1ee2UMSuNlDzNHZQ2br2UMgBdpD
uh7aQ3Q42kMuUtpDyGvaQ4KF2kMcn9pD1rjaQ5HS2kMq7NpD5QXbQ34f20M5OdtD81LbQ6Fq
20M7hNtD9Z3bQ4+320NJ0dtD4+rbQ50E3EM3HtxD8TfcQ6tR3ENFa9xD/4TcQ5me3ENTuNxD
DtLcQ6fr3ENiBd1D+x7dQ7Y43UNPUt1DCmzdQ8SF3UNen91D97jdQ7LS3UP17d1DBgbeQ58f
3kM5Od5D81LeQ61s3kNHht5D4Z/eQ5u53kM1095D7+zeQ4kG30MiIN9D3TnfQ3ZT30Mwbd9D
yobfQ4Sg30Meut9DCNHfQ6Hq30NcBOBD9R3gQ7A34ENqUeBDBGvgQ76E4EN4nuBDErjgQ8zR
4ENm6+BDIAXhQ7oe4UN0OOFDDlLhQ6dr4UNiheFD+57hQzO44UMI0eFDwurhQ3wE4kMWHuJD
0DfiQ2pR4kMka+JDvoTiQ3ie4kMSuOJDzNHiQ4br4kMgBeND2h7jQ3Q440MuUuNDyGvjQ4KF
40M9n+ND1rjjQ5HS40Mq7OND5QXkQ34f5EM5OeRD0lLkQ4Bq5EM7hORD9Z3kQ4+35ENJ0eRD
4+rkQ50E5UM3HuVD8TflQ4tR5UNFa+VD/4TlQ5me5UNTuOVD7dHlQ6fr5UNiBeZD+x7mQ7Y4
5kNPUuZDCmzmQ6OF5kNen+ZD97jmQ7LS5kNs7OZDBgbnQ58f50NNN+dDCFHnQ8Jq50NchOdD
Fp7nQ7C350Nq0edDcu3nQ74E6EN4HuhDEjjoQ8xR6ENma+hDIIXoQ7qe6EN0uOhDLtLoQ8jr
6EOCBelDHB/pQ9Y46UORUulDKmzpQ+WF6UOfn+lDObnpQ+fQ6UOh6ulDOwTqQ/Ud6kOPN+pD
SVHqQwRr6kOdhOpDWJ7qQ/G36kOr0epDRevqQ/8E60O6HutDUzjrQ+1R60Ona+tDQYXrQ/ue
60OVuOtDT9LrQ+nr60OjBexDPR/sQ/c47EORUuxDS2zsQwaG7EOfn+xDTbfsQwjR7EOh6uxD
XATtQxYe7UOwN+1DalHtQ0Nw7UOjhe1DeJ7tQxK47UPM0e1DZuvtQyAF7kO6Hu5DdDjuQw5S
7kPIa+5DgoXuQxyf7kO2uO5DcNLuQwrs7kPEBe9DXh/vQxg570OyUu9DbGzvQwaG70PAn+9D
brfvQyjR70PC6u9DfATwQxYe8EPQN/BDi1HwQyRr8EPfhPBDmZ7wQzO48EPt0fBDhuvwQ0EF
8UPaHvFDdDjxQy5S8UPpa/FDgoXxQz2f8UPWuPFDkdLxQxDt8UPlBfJDfh/yQzk58kPSUvJD
jWzyQ0eG8kPhn/JDm7nyQzTT8kPv7PJDiAbzQ0Mg80PcOfNDdlPzQ1Ft80PrhvND1J3zQ263
80Mo0fNDwurzQ1wE9EMWHvRD0Df0Q2pR9EMEa/RDvoT0Q3ie9EMSuPRDrNH0Q2br9EMgBfVD
uh71Q3Q49UMOUvVDyGv1Q4KF9UMcn/VD1rj1Q5HS9UMq7PVD5QX2Q58f9kM5OfZD81L2Q6Fq
9kM7hPZD9Z32Q4+39kNJ0fZDBOv2Q50E90NYHvdD8Tf3Q6xR90Nma/dDAIX3Q7qe90NTuPdD
DtL3Q6fr90NiBfhDHB/4Q7Y4+ENwUvhDCmz4Q8SF+ENen/hDGLn4Q7LS+ENs7PhDJgb5Q9Qd
+UNuN/lDKFH5Q+Nq+UN8hPlDN575Q9C3+UOL0flDRev5Q94E+kOZHvpDMjj6Q+1R+kOna/pD
QYX6Q/ue+kOVuPpDT9L6Q+nr+kOjBftDPR/7Q/c4+0OyUvtDS2z7QwaG+0Ofn/tDTbf7QwjR
+0OA6vtDXAT8QxYe/EOwN/xDalH8QwRr/EO+hPxDeJ78QxK4/EOs0fxDZuv8QyAF/UO6Hv1D
dDj9Qw5S/UPIa/1DgoX9Qxyf/UPWuP1DcNL9Qyrs/UPEBf5Dfh/+Qxg5/kPSUv5DjWz+QxqE
/kPUnf5Dj7f+QyjR/kPj6v5DfAT/Qzce/0PQN/9Di1H/QyRr/0PehP9DeJ7/QzK4/0PM0f9D
huv/Q5ACAERtDwBEOhwARBcpAETkNQBEwUIARI5PAERbXABEOGkARBV2AETiggBEv48ARIyc
AERpqQBENrYARA3CAETqzgBEx9sARJToAERx9QBEPgIBRBsPAUToGwFExSgBRKI1AURvQgFE
TE8BRCpcAUQHaQFE1HUBRKCCAUR+jwFEW5wBRCipAUQFtgFE0sIBRK/PAUR83AFEWekBRCb2
AUQDAwJE0A8CRK0cAkR6KQJEVzYCRDRDAkT7TgJE3lwCRKtpAkSIdgJEVYMCRCyPAkT/nAJE
3KkCREC1AkQdwgJE6s4CRMfbAkSk6AJEFfYCRE4CA0QbDwNE+BsDRMUoA0SiNQNEgEIDRExP
A0QqXANE9mgDRNR1A0SxggNEfo8DRFucA0QoqQNEBbYDROLCA0SvzwNEjNwDRFnpA0Q29gNE
AwMERNoOBES3GwREhCgERGE1BEQ+QgREC08EROhbBETFaAREknUERG+CBERMjwREGZwERPao
BETDtQREoMIERG3PBERK3AREKOkERPT1BETSAgVEng8FRHwcBURZKQVEJjYFRANDBUTQTwVE
rVwFRIRoBURhdQVEPoIFRAuPBUTYmwVEtagFRJK1BURfwgVEns8FRAncBUTm6AVEs/UFRJAC
BkRdDwZEOhwGRAcpBkTkNQZEwUIGRI5PBkRrXAZESGkGRBV2BkTyggZEv48GRJycBkRzqAZE
QLUGRB3CBkT7zgZEx9sGRJToBkRx9QZETgIHRBsPB0T4GwdExSgHRKI1B0SAQgdETE8HRCpc
B0T2aAdE1HUHRKCCB0R+jwdEW5wHRCipB0QFtgdE0sIHRK/PB0R83AdESOkHRNT1B0TyAghE
0A8IRJwcCER6KQhEUTUIRC5CCET7TghEx1sIRKRoCERxdQhEToIIRBuPCET4mwhExagIRKK1
CERvwghETM8IRBncCET26AhEw/UIRKACCURtDwlEShwJRBcpCUT0NQlEwUIJRJ5PCUR8XAlE
SGkJRCZ2CUTygglE0I8JRK2cCUSEqAlEULUJRC7CCUT6zglE2NsJRLXoCUSC9QlETgIKRCwP
CkT4GwpE1igKRLM1CkSAQgpEXU8KRCpcCkQHaQpE5HUKRLGCCkSOjwpEa5wKRDipCkQVtgpE
4sIKRL/PCkSc3ApEaekKRDb2CkQTAwtE6g4LRL0cC0SUKAtEZzYLRDRDC0QRUAtE3lwLRLtp
C0SYdgtEZYMLREKQC0QPnQtEhKgLRFC1C0QuwgtE+s4LRNjbC0S16AtEgvULRF8CDEQsDwxE
CRwMROYoDESzNQxEkEIMRF1PDEQ6XAxEB2kMRLN1DESQggxELI8MRPibDETWqAxEs7UMRIDC
DERdzwxEKtwMRAfpDESi9QxEsQINRI4PDURbHA1EOCkNRAU2DUTiQg1Er08NRIxcDURpaQ1E
NnYNRBODDUTgjw1EGZwNRDipDUTUtQ1EoMINRH7PDURb3A1EKOkNRAX2DUTSAg5Eng8ORJwc
DkRpKQ5ENjYORIBCDkRdTw5EKlwORAdpDkTUdQ5EsYIORI6PDkTenA5EWakORJK1DkRvwg5E
TM8ORJzcDkRp6Q5ERvYORB4CD0T6Dg9ExxsPRJQoD0RxNQ9EPkIPRI5PD0RbXA9E5mgPRIJ1
D0Rfgg9ELI8PRL2cD0TWqA9Ew7UPRNLCD0Svzw9EfNwPRFnpD0Qm9g9EAwMQRNAPEESmGxBE
hCgQRGE1EEQuQhBEC08QRNhbEES1aBBEknUQRF+CEEQ8jxBEGZwQROaoEETDtRBEkMIQRG3P
EEQ63BBEF+kQROT1EETBAhFEng8RRGscEURIKRFEFTYRRPJCEUR0UBFE+FsRRGlpEURndhFE
VYMRROqOEUTYmxFEpKgRRHG1EURvwhFETM8RRFvcEUSU6BFEbfcRRAMDEkT6DhJE2BsSRKQo
EkRxNRJETkISRBtPEkT4WxJExWgSRKJ1EkSAghJETI8SRCqcEkT2qBJE1LUSRKDCEkR+zxJE
StwSRCjpEkT09RJE0gITRJ4PE0R8HBNESCkTRCY2E0TyQhNE0E8TRJxcE0R0aBNEUHUTRC6C
E0T6jhNEx5sTRKSoE0RxtRNETsITRBvPE0T42xNExegTRKL1E0SAAhRETA8URCocFET2KBRE
wzUURDRDFEQbTxRE6FsURMVoFESidRREgIIURG2PFETYmxREdKgURFC1FEQuwhRE0M8URKbb
FETF6BREovUURIACFURtDxVEShwVRCgpFUQFNhVE8kIVRNBPFUStXBVEmmkVRHh2FURVgxVE
6o4VRMebFUSkqBVEkrUVRG/CFUQ8zxVEKtwVRKvpFUSI9hVEHgIWRPoOFkQ6HBZEFykWROQ1
FkTBQhZEjk8WRGtcFkQ4aRZEFXYWROKCFkS/jxZEnJwWRGmpFkRGthZEE8MWRPDPFkS93BZE
q+kWRGf2FkREAxdEERAXRO4cF0S7KRdEmDYXRGVDF0RCUBdEplsXRIRoF0RQdRdELoIXRAuP
F0TYmxdEtagXRJK1F0RfwhdEPM8XRAncF0Tm6BdEw/UXRJACGERdDxhEOhwYRAcpGETkNRhE
sUIYRI5PGERrXBhEOGkYRBV2GETyghhEv48YRJycGER0qBhEQLUYRB7CGETqzhhEx9sYRJTo
GERx9RhETgIZRBsPGUT4GxlExSgZRKI1GUSAQhlETE8ZRCpcGUT2aBlE1HUZRKCCGUR+jxlE
W5wZRCipGUQFthlE0sIZRK/PGUSM3BlEWekZRDb2GUQTAxpE2g4aRLcbGkSEKBpEYTUaRC5C
GkQLTxpE2FsaRLVoGkTkdRpEX4IaRDyPGkQJnBpE5qgaRHi2GkSQwhpEXc8aRDrcGkQX6RpE
5PUaRMECG0SODxtEaxwbREgpG0QVNhtEgEIbRF1PG0QqXBtEB2kbRNR1G0SxghtEfo8bRFuc
G0QoqRtEBbYbRNLCG0SvzxtEjNwbRFnpG0Qm9htEAwMcROAPHEStHBxEiikcRFc2HEQ0QxxE
EVAcRN5cHES7aRxEiHYcRGWDHERCkBxED50cRISoHERQtRxELsIcRAvPHETY2xxEtegcRIL1
HERfAh1EPA8dRAkcHUTWKB1EBTYdRIBCHURdTx1EOlwdRAdpHUTkdR1EsYIdRI6PHURbnB1E
OKkdRBW2HUTiwh1Ev88dRIzcHURp6R1ENvYdRA0CHkTqDh5EtxseRIQoHkRhNR5EPkIeRAtP
HkToWx5EtWgeRJJ1HkRvgh5EPI8eRBmcHkTmqB5Ew7UeRKDCHkRtzx5EStweRBfpHkT09R5E
wQIfRJ4PH0RrHB9ESCkfRBU2H0TyQh9Ev08fRJxcH0R0aB9EUHUfRB6CH0T6jh9Ex5sfRKSo
H0SCtR9ETsIfRBvPH0T42x9E1ugfRKL1H0SAAiBETA8gRCocIET2KCBE1DUgRLFCIER+TyBE
W1wgRDhpIEQFdiBE4oIgRK+PIER8nCBEWakgRDa2IEQDwyBE4M8gRLfbIESE6CBEyvYgRC4C
IUQLDyFE2BshRLUoIUSSNSFEX0IhRDxPIUQZXCFE5mghRMN1IUSQgiFEbY8hREqcIUQXqSFE
9LUhRMHCIUSezyFEa9whREjpIUQV9iFE8gIiRNAPIkScHCJEdCgiRFA1IkQeQiJE+k4iRNhb
IkSkaCJEcXUiRE6CIkQsjyJE+JsiRNaoIkSitSJEgMIiREzPIkQZ3CJExegiRKL1IkSAAiNE
TA8jRCocI0T2KCNE1DUjRLFCI0R+TyNEW1wjRChpI0QFdiNE4oIjRK+PI0SMnCNEWakjRDa2
I0QTwyNE6s4jRLfbI0SU6CNEwfojRK0EJEQbDyRE6BskRMUoJESSNSREb0IkRDxPJEQZXCRE
9mgkRMN1JESggiREbY8kRDqcJEQXqSRE5LUkRMHCJESOzyREa9wkREjpJEQV9iRE8gIlRL8P
JUScHCVEeiklRFA1JUQeQiVELE8lRP9cJUTcaSVEQHUlRB6CJUTqjiVEx5slRKSoJURxtSVE
TsIlRBvPJUT42yVExeglRJj2JUSAAiZETA8mRCocJkT2KCZE1DUmRLFCJkR+TyZEW1wmRChp
JkQFdiZE0oImRK+PJkSMnCZEWakmRDa2JkQDwyZE0M8mRK3cJkSE6CZEYfUmRC4CJ0QLDydE
2BsnRLUoJ0SSNSdEX0InRDxPJ0QJXCdE5mgnRMN1J0SQgidEbY8nREqcJ0QXqSdE9LUnRMHC
J0SezydEfNwnREjpJ0Qm9idE8gIoRNAPKEScHChEdCgoRFA1KEQuQihE+k4oRNhbKESkaChE
gnUoRE6CKEQsjyhE+JsoRNaoKESztShEgMIoRF3PKEQq3ChEB+koRNT1KESxAilEfg8pRFsc
KUQ4KSlEBTYpROJCKUSvTylEjFwpRFlpKUQ2dilEE4MpROCPKUS3mylEhKgpRGG1KUQuwilE
C88pROjbKUS16ClEkvUpRF8CKkQ8DypECRwqROYoKkSzNSpEkEIqRF1PKkQ6XCpEB2kqROR1
KkSxgipEjo8qRGucKkQ4qSpEFbYqROLCKkS/zypEnNwqRGnpKkRQ9SpEHgIrROoOK0TIGytE
pCgrRHI1K0ROQitEHE8rROhbK0TGaCtEonUrRHCCK0RMjytEKpwrRPaoK0TUtStEoMIrRH7P
K0RK3CtEKOkrRAX2K0TSAixErw8sRHwcLERZKSxEJjYsRANDLETaTixEt1ssRIRoLERhdSxE
LoIsRAuPLETomyxEtagsRJK1LERfwixEPM8sRBrcLETm6CxExPUsRJACLURuDy1EOhwtRBcp
LUTkNS1EwUItRI5PLURrXC1ESGktRBV2LUTygi1Ev48tRJycLURpqS1ERrYtRBPDLUTwzy1E
ztwtRJrpLUR49i1ERAMuRBwPLkT+HC5EzCkuRKg2LkR2Qy5E6k4uRLdbLkSUaC5EcnUuRD6C
LkQLjy5E6JsuRMaoLkSStS5EcMIuRDzPLkQJ3C5E5uguRAX2LkTiAi9Erw8vRIwcL0RZKS9E
NjYvRBNDL0TqTi9Et1svRJRoL0RhdS9EPoIvRAuPL0Tomy9ExqgvRJK1L0Rwwi9EPM8vRBrc
L0T26C9EFfYvRKACMERuDzBEShwwRBcpMET0NTBE0kIwRJ5PMER8XDBESGkwRCZ2METygjBE
0I8wRKycMESEqDBEULUwRC7CMEQLzzBE2NswRLXoMESC9TBEXwIxRCwPMUQJHDFE5igxRLM1
MUSQQjFEXU8xRDpcMUQHaTFE5HUxRMGCMUSejzFEa5wxREipMUQVtjFE8sIxRNDPMUSc3DFE
eukxRFD1MUQeAjJE+g4yRNgbMkSkKDJEgjUyRE5CMkQsTzJECVwyRNZoMkSzdTJEgIIyRF2P
MkQqnDJE9qgyRNS1MkSxwjJEfs8yRFvcMkQo6TJEBfYyROICM0SvDzNEjBwzRFkpM0Q2NjNE
E0MzROpOM0S3WzNElGgzRHJ1M0Q+gjNEHI8zROibM0TGqDNEkrUzRHDCM0Q8zzNEGtwzRPbo
M0TE9TNE</AssayXData><AssayYData Points="1500">ICahQGs3oUBMfqFAII2hQBt3oUCmmqFAn6mhQE1noUBol6FAbLehQKChoUDjp6FAuIahQGWT
oUBqqaFAopahQLyRoUDDzKFARoehQBV9oUDQo6FA6qahQKBloUC/u6FAaaahQHOgoUAwpaFA
eaihQO+eoUBggqFA5JuhQDGtoUCci6FABKqhQG+CoUDAnKFAj5mhQI+uoUCP4aFApIehQOOB
oUCzkqFA4qyhQAt7oUBbqKFAFqihQIyBoUBQl6FAI6ihQHycoUBhhqFA+7ehQP2ToUB6mKFA
67mhQEuToUB+yKFAX22hQLG7oUDnhKFAR5+hQCzBoUDqvqFABKehQIiToUATtKFAea2hQAHS
oUA7oaFANqmhQOCnoUCVtKFAIayhQLKMoUDqnqFAj62hQOO1oUAcp6FAx7mhQH+noUBzkKFA
YNChQPeroUD5yKFAe8ahQAieoUAklKFAVLChQDOgoUDvl6FAUqmhQNiRoUBujaFASLOhQNuT
oUANt6FA3a6hQBy6oUBDqaFATa2hQCSloUBqr6FA4dGhQPvKoUDrqKFAx9ChQDC4oUDCuqFA
Sa+hQGrgoUCAz6FAFbShQPDBoUDFyaFAhsShQMDUoUCKt6FARcKhQHjKoUB75qFARMihQEWu
oUClsqFATq+hQP7IoUA/y6FAS9KhQMTFoUDnzaFAeauhQAq6oUCAyKFAA6OhQISuoUAKuaFA
/tahQIHRoUCgw6FAeqahQCjloUD11aFAB8WhQFO9oUB0tKFAucyhQCPooUCvyqFAe9GhQB/r
oUDUy6FAHsahQP3boUB7xaFA782hQCm6oUAdzKFACuShQM3loUCdzqFAO+OhQM++oUC9CqJA
seuhQCrpoUBt1aFA6MqhQDWyoUBWw6FAXcShQDbboUB/3qFAhd6hQPPdoUA646FAD+6hQADy
oUCs56FAa+yhQPrwoUCo36FAmNShQJXioUBgAKJAZvKhQPvSoUBB7KFAuOehQLfnoUCn8KFA
egWiQKYDokD70aFAL+OhQDANokAuEKJAcOShQH7zoUDC/aFAZvKhQJ7YoUBs+aFAYvuhQGT/
oUA/4KFAi+6hQDgTokC/BKJAMQeiQJ/loUAX3qFA1P+hQLnyoUAgEKJAce2hQCznoUBPDaJA
+P6hQMv7oUC5EKJAKP2hQI38oUBe3KFAEfyhQLbnoUAQ/qFA1yCiQK29oUAs/aFAUeihQIDm
oUBR9KFA8BiiQOkAokBw36FAaC2iQNETokBvLaJArO6hQCb/oUAXGqJAJ+uhQGH7oUD2/6FA
AQWiQDL1oUAWD6JAUOuhQFIWokB056FA4wCiQM//oUA6EaJA3+ahQKsJokCd/aFAgQSiQEAf
okCoFKJAUDyiQGcAokA9GKJAbwmiQP8FokAY+6FAUQyiQE8UokAQBaJAJACiQAcnokBJLaJA
JSKiQAgXokD5KaJAziqiQNI+okBb/6FAVUyiQBYfokDBUaJAoxOiQKUYokBK46FAQhqiQLsx
okDWMaJA+iuiQPYhokAyIKJAny6iQEY9okDiFKJA6AuiQJc0okCSIaJAyACiQF8UokCrIKJA
10iiQIw3okCEIaJA90eiQBM/okCfJaJAWkiiQERCokBjPKJAbiSiQKRCokDbDKJAbCGiQFZF
okDzJaJAuTyiQJwuokCnL6JAaDuiQAArokDbPKJASi2iQOQdokBlHKJAzBeiQClGokCXIqJA
REiiQI8iokD5NaJAgCmiQDc6okDWRKJABD+iQEwgokAHQqJAhCqiQFlaokDkOaJAHjiiQMVb
okADQqJAZSSiQMk2okDaP6JARi2iQJlAokBwU6JATUmiQOFMokB+UaJACT2iQFBlokA2U6JA
GzyiQIFfokB3IKJAAlCiQB1EokBNZKJA9DiiQKlUokCaUKJAjlKiQOVaokBHZKJACVeiQPMv
okDlZaJAtk2iQJI7okBrWqJAVF6iQJtIokBaMKJASzKiQH1gokDHcaJAMEiiQJJAokB1fKJA
jVOiQCUpokBIcqJAEEmiQCc/okBwWKJAxGmiQN5rokDRfqJAeE2iQNFWokBCdqJAHWKiQJxq
okBXRKJAe2OiQNJhokDVQqJAPIWiQP5HokB6bKJAylKiQDZcokCZZqJAu1OiQN1RokA8jaJA
90SiQP4qokBGVKJAdpWiQCxgokAMWaJAeG6iQEeMokCZXKJAGlKiQFmYokC3W6JA03SiQGtn
okBSaaJAAHGiQDJjokA5cqJAeWOiQFNpokDMYqJA25eiQPF4okDRjaJA4WOiQD50okBdW6JA
ZWSiQIKGokAaiaJAWmaiQLmOokAVb6JAGoKiQHCWokC4YqJAS36iQBF9okBfUaJAloCiQC2R
okBfbaJAfXWiQKZtokAFbqJA91qiQJ+UokChqKJAlHGiQIV3okAdnqJAsWGiQJqMokAnkKJA
65WiQGSPokBqg6JAHImiQEajokAffaJAK5qiQKGDokBFqKJAE4SiQGSBokBLmqJAwnmiQImY
okBhpqJAg7uiQH6GokA5mqJAuaeiQA2DokASlKJAYn2iQCq9okA2mKJAHZiiQGaKokAHxaJA
t5GiQOZxokAdl6JALpaiQKp5okAYn6JAi3yiQAqbokDHpaJAEaiiQNV8okDuh6JAp52iQKOr
okDagKJA2r6iQEa6okD5q6JAZ3eiQKi7okAOoKJArqWiQBG8okAXk6JA5JuiQIKxokDpiKJA
T7SiQAKyokBNqKJAnbCiQH+6okAupaJAj7uiQFvDokBRr6JAOo6iQE61okDqvaJAibaiQPio
okDZz6JA74miQKGVokBvwaJANcGiQIy/okDtwqJADMKiQAyIokA7paJAzbSiQJKvokCotKJA
TY6iQEfFokAcs6JA6bmiQNOkokAEyKJA/buiQEOtokBam6JALc6iQHWdokByw6JAz8KiQMWz
okAAkqJAY8miQDLKokBnyaJAXKeiQNaSokCOs6JA0b+iQNbgokDq3KJApZyiQC+yokDGpqJA
xe2iQITOokArxaJAfcSiQCi2okDit6JAEceiQJLBokBo0aJAOLyiQLDMokDa6KJARsWiQFfL
okADzKJAOuCiQMHookD43aJAr+2iQBCqokD2+qJAdd6iQKbAokA3zaJAIN+iQBreokDy0KJA
gM2iQKu+okBh2KJAIdCiQJC4okA1uqJAD9uiQAHuokAx16JAP/SiQCDpokBc2KJAsMSiQGLb
okBSwaJAf/eiQLDJokA2zqJAYs+iQH7uokDkwqJA5uWiQMHjokCo6aJAxdaiQJC3okAbxaJA
BdKiQEDzokDS7aJAn/iiQEndokAWGaNARgmjQLrrokBz1qJAf+2iQGTkokCK8KJAg/eiQGfY
okD/7qJAhQCjQN35okDExaJA//+iQHrkokCwzKJADPqiQNrwokAZ+aJAmPuiQDnkokD/CqNA
gdCiQJ8bo0C1/6JAzt2iQK7GokCa+qJAH8KiQFXkokBBt6JA+PqiQFLNokAyF6NAZQujQH0C
o0D3BKNApvWiQNs/o0Ad+KJACPKiQMQFo0As/6JAjBOjQEz1okAeJKNAPwSjQAkCo0AwFKNA
NgCjQErqokDa9qJAPhqjQLX4okDz56JAFCCjQDkuo0BS96JA8NyiQED5okBxEKNAwf2iQKj1
okA68aJAtQqjQK0Qo0BwHKNAiQCjQDQho0AC2qJAl/OiQBoUo0C7FKNAvAmjQAQeo0CVDaNA
PPqiQLgIo0C5I6NAbQqjQPUKo0A0B6NA3xqjQG8fo0Bt/aJA3A2jQP84o0DyA6NAdPmiQA0a
o0BDA6NAFByjQFISo0BzFKNA3CqjQGEfo0AYLqNAdw+jQAX8okCuI6NAQiWjQDsoo0Do/6JA
hSSjQNQto0AMH6NAbjqjQG0Jo0DrEKNACvSiQO4Vo0CGLaNAQhijQNwLo0DVPKNAVgyjQPsQ
o0BLNqNAjjKjQBczo0BFKqNArS2jQDAMo0A6U6NAPQijQHM+o0C1JqNAdCqjQM0ro0CVJaNA
/h2jQPMgo0BMMKNAv0+jQOkoo0ApF6NArSGjQFYgo0B5PKNArEmjQDsio0AsD6NA1yWjQHc6
o0COP6NAdzyjQBQxo0DkJKNALCijQPM9o0CPSqNAIRWjQPlHo0BVUqNABU2jQGEoo0C3IqNA
LkKjQN5to0DsT6NAqEKjQFQ5o0ApPKNAOTGjQOs+o0CaVKNA9kmjQBJQo0BaYKNA7kOjQPY2
o0ASR6NAgTGjQGBao0C1RKNA82ejQAIwo0DxX6NAVSujQNFYo0CKPKNAdjyjQMxNo0APQqNA
NEejQDQ/o0AfQqNAWCujQMNRo0D1T6NA1mCjQCIyo0CcPqNAA1WjQLw5o0BKVaNA+16jQGE5
o0CZQaNA9U6jQCUvo0DSVqNABVajQGpho0CvQqNAhDqjQCVXo0DdRaNA/l6jQBwvo0BpVaNA
JWKjQNZGo0CdUqNAUXCjQMk9o0CQc6NA+1ajQDpYo0A+V6NAUTyjQIdYo0AtW6NAylCjQAo6
o0D2K6NA92KjQOxMo0B2Y6NAtGWjQCVVo0AsSaNARICjQLdzo0ACQqNAJG6jQC5ko0CVjaNA
IF+jQB1io0C+b6NAYHejQBdGo0B3daNAi3mjQHpvo0AkR6NANIajQHpuo0AreKNAS0ajQPlW
o0C5SaNAKE6jQDdso0DCWaNAzGejQFWBo0AThKNA+G+jQNFUo0AhY6NAaHWjQLxQo0CdYaNA
nHKjQCdjo0CgfaNAZXCjQAByo0DYX6NAB4ujQDd9o0APbKNAEmWjQOluo0DZfaNAQmujQC1y
o0BNhqNAgW+jQDx2o0CviqNAi3KjQB1eo0D6fKNAmY2jQM9do0BGWKNAHqujQIF1o0CAkKNA
+GCjQASDo0AucaNAQJCjQEeSo0AzlqNA/HujQGdho0DUi6NANpOjQFqWo0CSkqNAzICjQP2w
o0A6p6NAX9ujQLKdo0A8o6NAUY+jQHSao0BRhaNAArCjQKh0o0A0nqNAv2WjQA2Fo0B9qKNA
0IajQJSOo0CMfqNAA5ijQO2+o0DFlKNA54ejQEuOo0CYnaNAhIOjQGpro0BGqqNAD5ajQJiT
o0B8nqNABbWjQHqMo0DtraNAq6ajQPqio0BZ0qNAw7KjQFXBo0CGp6NApLWjQMy3o0DXwaNA
E2yjQCeFo0COwqNAWJ2jQKe8o0ABkqNAjYyjQP2Vo0A/gaNAWJ2jQMR9o0BZn6NApZCjQMSH
o0BUj6NANMOjQLKUo0BryqNAc6qjQBOqo0CjrKNA5YGjQBCOo0B6raNALbujQG6so0Ddu6NA
hnSjQAuEo0CWiqNANq+jQOTIo0DJrqNAMaCjQGmso0BAvKNA9pqjQGGlo0CYz6NANc2jQFGb
o0B+r6NAA7GjQAF0o0BpuKNA8qejQCeto0AVtKNAOdijQMmoo0CMkqNAv8CjQJDMo0BZt6NA
0sWjQFaTo0Dt1KNA36ijQBmzo0D0v6NA+qajQIOxo0CFpKNALsKjQNumo0DLsqNAyZCjQIbF
o0C1wqNAK7ajQMywo0Dw1aNA2ZmjQG69o0B21aNAvKmjQO7co0Aq0qNAgd2jQP7Io0AGsKNA
SLyjQD7Fo0CouaNAfMWjQD3zo0A/w6NAks+jQMbKo0DCwaNA67GjQL+6o0CVwaNAnQWkQKup
o0Ccu6NA4c+jQB/Vo0CIraNAQ+ijQM/Fo0CgyKNA3vijQEqgo0CQ1KNATuGjQFPQo0A05aNA
tMqjQKTTo0BJ7aNAK9OjQEnIo0AbzqNAxdWjQI7go0BbyqNABqijQFf2o0DOvKNAlOGjQLOq
o0Bv06NAUa+jQHvUo0AO6KNAUdujQEPzo0Cg36NANeajQEbKo0B1xqNAtvCjQOnKo0CE1aNA
T+yjQKbCo0DL06NAC8ajQKPHo0AGzqNA8O2jQET4o0Cg6aNAd8SjQG8MpED6D6RAGu6jQKXw
o0Bm1KNAKgCkQHXfo0Cz2KNAC/ajQHjio0Ay5qNA6r6jQJ3do0A7waNAz9qjQJnZo0CM/aNA
VOKjQLfxo0C+9KNA4+yjQEXvo0Bz6qNAWPGjQKgSpEC37qNAh+qjQMrko0C9AqRAYAekQKP8
o0Cs5aNA+cujQC3do0CbBqRAywqkQK3Ro0CbAaRAR96jQEXlo0BpBKRAPB2kQKzmo0Ca86NA
KSKkQLXzo0Ds86NA9eijQCb/o0DFCqRAZACkQN/5o0Dq9aNAjuGjQEwBpEBY+qNAyvKjQNTp
o0AZ8qNAP/qjQBDto0CBD6RAIuOjQD/to0Bj56NAfuejQDAEpECW8KNA+wmkQKX3o0DIAaRA
4gCkQG37o0At86NAJ9mjQAbYo0D0/KNA1imkQOrko0AUH6RAlgmkQCQjpECP8qNAvhGkQDcV
pEA5GqRAxd6jQPj4o0DkFKRAlQCkQK4jpEDZD6RALBKkQGIEpEDIFaRAPP2jQCQSpECoBqRA
DAWkQOUtpEB/MaRAt/KjQDkZpECpI6RA/BKkQCwcpEDW9aNAgBCkQP0hpEDQDqRAbhikQL/1
o0BaGqRAliOkQM0dpEDBDKRA5yWkQMoKpEBP/aNAEDKkQJUXpECWLqRA5yekQO/9o0BXFqRA
QiOkQFEYpECVLqRAHDykQKAYpEDdMKRAaCKkQLAupEDtMKRAwUCkQKlApEA2HaRASCikQKwv
pEAMHaRAtEWkQOMVpEDwLKRApiSkQGIypEBcOKRAawGkQEUUpEBTG6RAuSukQMZFpEApMaRA
8gGkQPUupEBfQaRAURqkQMI8pEDJHqRA3iWkQOERpEDBPaRAzDukQFwgpECEMaRAkyakQBAx
pECVQaRA1zykQJczpECKP6RA9DakQMJTpEBwM6RAuzSkQGcipED+MKRAxzCkQHI4pECUXKRA
wiWkQFALpECdJKRAEVykQEA/pEA8UKRAuGqkQG9apEDrMKRACiOkQAZDpECRJqRAS0OkQLAu
pEDPOaRARzOkQElApEBFSaRAojGkQCAtpECnO6RAXUekQCRRpECpQqRAF3WkQFZOpEDjTaRA
t0WkQGlFpECVLKRAhTGkQOIzpEA/K6RAElKkQDU+pEBTWaRAc0akQNRApECqbaRA20akQJRg
pECYQKRADjWkQHdRpEAHRqRA8VakQDZZpEDNWqRAgzqkQFpApECSPqRApU6kQNVSpECyUaRA
k0ikQLovpEAASaRA1UekQKc9pEDEbaRAOjykQApcpEBbNqRAYFKkQKs2pEAfWaRAb2qkQOhb
pEC3XqRA9SakQDg8pEDHUKRAP0ikQMtSpEBqWqRAx1SkQJpJpED8bqRAHE+kQB04pEASOKRA
il6kQGtwpECuS6RAUlukQMp2pEDodqRACGSkQFGApEAMa6RA5GGkQLdZpECvVKRAKmWkQFlZ
pEB+hKRANnKkQDlXpEC+e6RAEFukQNJXpECPVKRAu3GkQAl0pEDJWKRAR4ukQD5rpEDmUqRA
52akQPFopEBigaRAY0akQHdcpED2VKRAD2SkQCODpEDcbKRAMGikQNl/pECIZKRAvECkQKBR
pEDwd6RAY1KkQKaIpEB1daRAk3CkQMxvpEBMfKRAV1ykQKN5pEBdkqRA+lmkQI5fpECMY6RA
pHmkQEtVpECMWKRA6nakQAFupEDXbaRAYZukQH13pEDVYqRAtIGkQF9gpEDbhKRAOnCkQG6w
pEC1ZKRAfZCkQP17pEBXZaRAom6kQLyWpEAId6RAr32kQLJmpEDle6RALZ+kQCCIpEAKk6RA
no+kQA93pEBDqqRAMVakQD94pEAlbKRA9aSkQE6JpED9YaRA0HykQPqmpEDrb6RAsXqkQHR8
pEDlg6RAN5GkQJSXpEC1fqRA+qmkQDmDpEDvkqRAYHqkQPZcpEDGfaRAJISkQH12pEAhiaRA
zpykQJKTpEDjqaRAzIGkQHOVpECMkKRArZSkQOI8pEBmnqRAYamkQBuKpEByeqRAtXKkQE59
pECofaRA</AssayYData></Step><Step><CommonData><SampleLocation>3</SampleLocation><SampleID></SampleID><SampleGroup></SampleGroup><SampleInfo></SampleInfo><SampleRow>H</SampleRow><SamplePlate>1</SamplePlate><WellType>BUFFER</WellType><Concentration>-1</Concentration><ConcentrationUnits>µg/ml</ConcentrationUnits><MolarConcentration>-1</MolarConcentration><MolarConcUnits>nM</MolarConcUnits><MolecularWeight>-1</MolecularWeight><Temperature>30</Temperature><StartTime>761111</StartTime><AssayTime>300</AssayTime></CommonData><FlowRate>1000</FlowRate><StepType>DISASSOC</StepType><StepName>Dissociation</StepName><StepStatus>OK</StepStatus><ActualTime>300.002</ActualTime><CycleTime>0.2</CycleTime><AssayXData Points="1500">kQI0RCIQNEQAHTREzCk0RKo2NER2QzREVFA0RCtcNEQIaTRE1XU0RLKCNESPjzREXJw0RDmp
NEQGtjRE48I0RMDPNESN3DREauk0RDf2NEQUAzVE8Q81RL4cNUSbKTVEaDY1REVDNUQiUDVE
71w1RMxpNUSZdjVEdoM1RFSQNUQgnTVE/qk1RNW1NUShwjVEf881RFzcNUQp6TVEBvY1RNMC
NkSfDzZEfRw2REkpNkQmNjZE80I2RNBPNkSdXDZEemk2REd2NkQkgzZEApA2RM6cNkSsqTZE
eLY2RFbDNkQz0DZEAN02RN3pNkSq9jZEhwM3RGQQN0Q7HDdECCk3RNU1N0SyQjdEj083RFxc
N0Q5aTdEBnY3ROOCN0SwjzdEjZw3RGqpN0Q3tjdEFMM3RPHPN0S+3DdEi+k3RGj2N0Q1AzhE
EhA4RN8cOES8KThEiTY4RGZDOEQzUDhEEF04RO1pOES6djhEl4M4RG6POERLnDhEGKk4RPW1
OETCwjhEn884RGzcOERJ6ThEFvY4RPMCOUTQDzlEnRw5RHopOURHNjlEJEM5RPFPOUTOXDlE
rGk5RIl2OURWgzlEM5A5RACdOUTdqTlEqrY5RIfDOURU0DlEMd05RP7pOUTb9jlEuAM6RIUQ
OkRiHTpEPyo6RAw3OkTjQjpEtlA6RCtcOkRgajpE1XU6RKGCOkR/jzpES5w6RCmpOkQGtjpE
08I6RLDPOkR93DpEWuk6RDf2OkQEAztE4Q87RK4cO0SLKTtEaDY7RDVDO0QSUDtE31w7RLxp
O0SJdjtEZoM7RDOQO0QQnTtErKk7RJm2O0R2wztEItA7RADdO0TM6TtEqvY7RHYDPERUEDxE
IB08RPcoPETVNTxEoUI8RH9PPERLXDxEKWk8RPV1PETTgjxE8Y88RM6cPESbqTxEeLY8REXD
PEQi0DxE79w8RMzpPESq9jxEdgM9RFQQPUQgHT1E/ik9RMQ1PUShQj1Ebk89REtcPUQYaT1E
9XU9RMKCPUSfjz1EfJw9REmpPUQmtj1E88I9RNDPPUSu3D1Eeuk9RFj2PUQkAz5EAhA+RM4c
PkSsKT5EiTY+RFZDPkQzUD5EEF0+RN1pPkSqdj5Eh4M+RGSQPkQ7nD5ECKk+ROW1PkSywj5E
j88+RFzcPkQ56T5EFvY+ROMCP0TADz9EjRw/RGopP0Q3Nj9EFEM/RPFPP0S+XD9Em2k/RHh2
P0RFgz9EEpA/RO+cP0S8qT9EmbY/RHbDP0RD0D9EIN0/RP7pP0TK9j9EqANARIUQQERSHUBE
LypARPw2QETZQ0BEtlBARINdQERPakBELXdARJGCQERuj0BEO5xARBipQET1tUBEwsJARJ/P
QERs3EBESelARCb2QETzAkFE0A9BRK4cQUR6KUFEWDZBRCRDQUQCUEFEzlxBRKxpQUR4dkFE
VoNBRDOQQUQAnUFE3alBRKq2QUR2w0FEVNBBRJ/fQUSb6UFE1fVBRLICQkSPD0JEXBxCRDkp
QkQGNkJE40JCRLBPQkSNXEJEWmlCRDd2QkQEg0JE4Y9CRK6cQkSLqUJEaLZCRDXDQkQS0EJE
39xCRLzpQkSZ9kJEZgNDREMQQ0QQHUNE3SlDRLo2Q0SXQ0NEbk9DRDtcQ0QYaUNE5XVDRMKC
Q0Sfj0NEbJxDREmpQ0QGtkNE48JDRMDPQ0SN3ENEaulDRDf2Q0QUA0RE4Q9ERL4cRESLKURE
aDZERDVDREQSUERE31xERLxpRESZdkREZoNERDOQREQQnURE3alERLq2RESHw0REZNBERDvc
REQI6URE5fVERLICRUSPD0VEbBxFREkpRUQWNkVE40JFRMBPRUSdXEVEamlFREd2RUQkg0VE
8Y9FRM6cRUSbqUVEeLZFREXDRUQi0EVEAN1FRMzpRUSq9kVEdgNGRFQQRkQgHUZE/ilGRNU1
RkSoQ0ZEhVBGRFJdRkQvakZE/HZGRNmDRkS2kEZEg51GRFCqRkQtt0ZEocJGRG7PRkRL3EZE
GOlGRPX1RkTSAkdEnw9HRHwcR0RJKUdEJjZHRPNCR0TQT0dErlxHRHppR0RYdkdEJINHRAKQ
R0TOnEdErKlHRIm2R0RWw0dEM9BHRADdR0Td6UdEuvZHRIcDSEReD0hEOxxIRAgpSETlNUhE
skJIRI9PSERsXEhEOWlIRBZ2SETjgkhEwI9IRJ2cSERqqUhER7ZIRBTDSETxz0hEvtxIRJvp
SER49khERQNJRCIQSUTvHElEzClJRKo2SUR2Q0lEVFBJRCBdSUT+aUlE1XVJRKGCSUR/j0lE
XJxJRCipSUQGtklE0sJJRLDPSUSN3ElEWulJRDf2SUQEA0pE0A9KRK4cSkR6KUpEWDZKRDVD
SkQCUEpE31xKRKxpSkSJdkpEVoNKRDOQSkQAnUpE3alKRKq2SkSHw0pEVNBKRCvcSkQI6UpE
5fVKRLICS0SPD0tEXBxLRDkpS0QWNktE40JLRMBPS0SNXEtEWmlLRDd2S0QEg0tE4Y9LRK6c
S0SLqUtEWLZLRDXDS0QC0EtE39xLRLzpS0SJ9ktEZgNMRDMQTEQQHUxE7SlMRLo2TESRQkxE
bk9MRDtcTEQYaUxE9XVMRMKCTESPj0xEbJxMREmpTEQWtkxE88JMRMDPTESd3ExEaulMREf2
TEQUA01E8Q9NRM4cTUSbKU1EeDZNREVDTUQiUE1EAF1NRMxpTUSZdk1EdoNNREOQTUQgnU1E
/qlNRNW1TUShwk1Ebs9NREvcTUQo6U1E9fVNRNICTkSfD05EfBxORFopTkQmNk5EBENORNBP
TkSuXE5EemlORFh2TkQkg05EApBORM6cTkSsqU5EibZORFbDTkQz0E5EEN1ORN3pTkS69k5E
hwNPRGQQT0QxHU9EDipPROs2T0S4Q09ElVBPRGJdT0Q/ak9EHHdPROmDT0TGkE9Eo51PRAip
T0TVtU9EssJPRI/PT0Rc3E9EOelPRAb2T0TjAlBEwA9QRI0cUERqKVBENzZQRBRDUEThT1BE
vlxQRJtpUERodlBERYNQRBKQUETvnFBEvKlQRJm2UERmw1BEQ9BQRBDdUETt6VBExPVQRKEC
UURuD1FESxxRRBgpUUT1NVFEwkJRRJ9PUUR8XFFESWlRRCZ2UUTzglFE0I9RRK6cUUR6qVFE
WLZRRCTDUUQC0FFEztxRRKzpUUSJ9lFEVgNSRDMQUkQQHVJE3SlSRLo2UkSHQ1JEXk9SRDtc
UkQIaVJE5XVSRLKCUkSPj1JEbJxSRDmpUkQWtlJE48JSRMDPUkSd3FJEaulSREf2UkQUA1NE
8Q9TRM4cU0SbKVNEeDZTRFZDU0QiUFNES1xTRBhpU0T1dVNEwoJTRJ+PU0RsnFNESalTRCa2
U0TzwlNE0M9TRK7cU0R66VNEWPZTRCQDVEQCEFREzhxURKwpVESJNlREVkNURDNQVEQAXVRE
3WlURKp2VESHg1REZJBURDucVEQIqVRE5bVURLLCVESPz1REXNxURDnpVEQG9lRE4wJVRMAP
VUSNHFVEWilVRDc2VUQEQ1VE4U9VRK5cVUSLaVVEaHZVRDWDVUQSkFVE35xVRLypVUSZtlVE
ZsNVREPQVUQQ3VVE7elVRLr2VUSXA1ZEZBBWRDscVkQOKlZE2zZWRLhDVkSVUFZEYl1WRD9q
VkQMd1ZE6YNWRLaQVkSTnVZE+KhWRNS1VkSiwlZEfs9WRFzcVkQo6VZEBvZWRNICV0SwD1dE
fBxXRFopV0Q3NldEBENXROFPV0SuXFdEi2lXRFh2V0Q1g1dEApBXRN+cV0S8qVdEibZXRGbD
V0Qz0FdEEN1XRN3pV0S69ldEkQJYRG4PWEQ7HFhEGClYROU1WETCQlhEj09YRGxcWEQ5aVhE
FnZYROOCWETAj1hEnZxYRGqpWEQ3tlhEFMNYROHPWES+3FhEm+lYRGj2WERFA1lEEhBZRO8c
WUTMKVlEmTZZRHZDWURDUFlEIF1ZRO1pWUTUdVlEooJZRH6PWURLnFlEGKlZRPW1WUTSwllE
n89ZRHzcWURJ6VlEJvZZRAQDWkTQD1pErhxaRHopWkRYNlpENUNaRAJQWkTfXFpEvGlaRIl2
WkRWg1pEM5BaRACdWkTdqVpEurZaRIfDWkRez1pEO9xaRAjpWkTl9VpEsgJbRI8PW0RsHFtE
OSlbRBY2W0TjQltEwE9bRJ1cW0RqaVtER3ZbRCSDW0Txj1tEzpxbRJupW0R4tltERcNbRCLQ
W0Tv3FtEzOlbRJn2W0R2A1xEQxBcRCAdXETtKVxEyjZcRKJCXERuT1xES1xcRChpXET1dVxE
0oJcRJ+PXER8nFxEWqlcRCa2XEQEw1xE0M9cRJ3cXER66VxER/ZcRCQDXUQCEF1EzhxdRKwp
XUR4Nl1EVkNdRDNQXUQAXV1EzGldRKp2XUSHg11EVJBdRDGdXUQIqV1E1LVdRLLCXUSPz11E
XNxdRDnpXUQW9l1E4wJeRMAPXkSNHF5EaileREc2XkQUQ15E8U9eRL5cXkSbaV5EeHZeREWD
XkQikF5E75xeRLypXkSZtl5EdsNeREPQXkQg3V5E7eleRMr2XkSoA19EdBBfRFIdX0QeKl9E
/DZfRNlDX0SmUF9Eg11fRFBqX0Qtd19EkYJfRG6PX0Q7nF9EGKlfRPW1X0TCwl9En89fRGzc
X0Q56V9E7flfROkDYETAD2BEnRxgRGopYEQ3NmBEFENgRPFPYES+XGBEi2lgRHh2YERFg2BE
EpBgRO+cYES8qWBEmbZgREXDYESwz2BEfNxgRFrpYEQ39mBEBANhROEPYUSuHGFEiylhRGg2
YUQ1Q2FEElBhRN9cYUS8aWFEmXZhRGaDYURDkGFEEJ1hRO2pYUTKtmFEkcJhRG7PYURL3GFE
GOlhRPX1YUTSAmJEnw9iRHwcYkRJKWJEJjZiRARDYkTQT2JErlxiRHppYkRYdmJEJINiRAKQ
YkTfnGJErKliRIm2YkRmw2JEM9BiRBDdYkTd6WJEuvZiRJECY0RuD2NEOxxjRBgpY0TlNWNE
skJjRI9PY0RsXGNEOWljRBZ2Y0TjgmNEwI9jRJ2cY0RqqWNER7ZjRBTDY0Txz2NEztxjRJvp
Y0Ro9mNERQNkRCIQZETvHGREzClkRJk2ZER2Q2REQ1BkRCBdZET+aWREynZkRKKCZER+j2RE
S5xkRCipZET1tWRE0sJkRG7PZERL3GREGOlkRPX1ZETCAmVEnw9lRHwcZURJKWVEJjZlRPNC
ZUTQT2VEnVxlRHppZURYdmVEJINlRAKQZUTOnGVErKllRHi2ZURWw2VEM9BlRADdZUTd6WVE
qvZlRIcDZkRkEGZEKhxmRAgpZkTlNWZEskJmRH5PZkRcXGZEKGlmRPV1ZkTSgmZEn49mRHyc
ZkRaqWZEJrZmRATDZkTQz2ZErtxmRIvpZkRY9mZEJANnRAIQZ0TfHGdErClnRIk2Z0RWQ2dE
M1BnRABdZ0TdaWdEunZnRIeDZ0RkkGdEO5xnRAipZ0TltWdEssJnRI/PZ0Rs3GdEOelnRBb2
Z0TzAmhEwA9oRI0caERqKWhENzZoRBRDaETxT2hEvlxoRJtpaERodmhERYNoRCKQaETvnGhE
zKloRKq2aER2w2hEVNBoRCrcaET46GhE1PVoRKICaUR+D2lEXBxpRCgpaUQGNmlE40JpRLBP
aUSNXGlEWmlpRDd2aUQUg2lE4Y9pRL6caUSLqWlEaLZpREXDaUQS0GlE79xpRLzpaUSZ9mlE
ZgNqREMQakQQHWpE7SlqRLo2akSXQ2pEXk9qRDtcakQYaWpE5XVqRMKCakSfj2pEbJxqREmp
akQWtmpE88JqRNDPakSd3GpEeulqREf2akQkA2tE8Q9rRM4ca0SsKWtEeDZrRFZDa0QiUGtE
AF1rRN1pa0SqdmtEh4NrRFSQa0QgnWtE+KhrRNS1a0SiwmtEfs9rREvca0Qo6WtE9fVrRNIC
bESwD2xEfBxsRFopbEQmNmxEBENsRNBPbESdXGxEemlsRFh2bEQkg2xEApBsRM6cbESsqWxE
eLZsRFbDbEQz0GxEAN1sRN3pbESq9mxEhwNtRGQQbUQxHW1EDiptRNs2bUS4Q21EhVBtRGJd
bUQvam1EDHdtROmDbUS2kG1Ek51tRPiobUTUtW1EosJtRH7PbURL3G1EKOltRPX1bUTSAm5E
nw9uRHwcbkRJKW5EJjZuRPNCbkSfT25EXFxuRAhpbkTldW5EwoJuRI+PbkRsnG5EOaluRBa2
bkTjwm5EwM9uRJ3cbkR66W5ER/ZuRCQDb0TxD29EzhxvRJspb0R4Nm9ERUNvRCJQb0QAXW9E
zGlvRKp2b0R2g29EVJBvRCCdb0T+qW9EyrZvRKjDb0R00G9ES9xvRB7qb0T89m9E0gJwRKYQ
cERyHXBEUCpwRBw3cESRQnBExlBwRDtccEQIaXBE5XVwRMKCcESPj3BEbJxwREmpcEQWtnBE
88JwRNDPcEQA3XBEaulwREf2cEQUA3FE8Q9xRL4ccUSbKXFEaDZxREVDcUQiUHFE71xxRLxp
cUSZdnFEdoNxREOQcUQgnXFE7alxRMS1cUSiwnFEfs9xREvccUQo6XFE9fVxRNICckSfD3JE
fBxyRFopckQmNnJEBENyROFPckSuXHJEi2lyRFh2ckQ1g3JEApByRN+cckSsqXJEibZyRGbD
ckQz0HJEEN1yRN3pckS69nJElwNzRG4Pc0SNHHNEGClzROU1c0TCQnNEn09zRM5cc0RJaXNE
FnZzRPOCc0TAj3NEnZxzRHqpc0RHtnNEFMNzRPHPc0TO3HNEm+lzRHj2c0RFA3REEhB0RO8c
dETMKXREmTZ0RHZDdERDUHREIF10RP5pdETUdXREooJ0RH6PdERcnHREKKl0RAa2dETSwnRE
sM90RHzcdERK6XREJvZ0RPQCdUTAD3VEnhx1RHopdURINnVEJEN1RAJQdUTOXHVErGl1RHh2
dURWg3VEIpB1RACddUTdqXVEqrZ1RIfDdURez3VEKtx1RAjpdUSq9nVEhwN2RFQQdkQqHHZE
CCl2RNQ1dkSyQnZEfk92RFxcdkQoaXZE9nV2RNKCdkSgj3ZEfJx2RFqpdkQmtnZEBMN2RNDP
dkSu3HZEeul2RFj2dkQ1A3dEAhB3RN8cd0SsKXdEiTZ3RFZDd0QzUHdEAF13RN1pd0S6dndE
h4N3RF6Pd0Q7nHdECKl3ROW1d0SywndEj893RFzcd0Q56XdEBvZ3ROMCeETAD3hEjRx4RGop
eEQ3NnhEFEN4RPJPeES+XHhEi2l4RGh2eERFg3hEEpB4RO+ceES8qXhEmbZ4RHbDeERD0HhE
IN14RO3peETE9XhEogJ5RG4PeURMHHlEKCl5RPY1eUTSQnlEoE95RGxceURKaXlEJnZ5RPSC
eUTQj3lErpx5RHqpeURYtnlEJMN5RALQeUTO3HlErOl5RIn2eURWA3pEMxB6RBAdekTdKXpE
ujZ6RIdDekRUUHpEMF16RAhpekTUdXpEsoJ6RI+PekRcnHpEOal6RBa2ekTjwnpEwM96RI3c
ekRq6XpESPZ6RBQDe0TyD3tEvhx7RJspe0R4NntERUN7RCJQe0TvXHtEzGl7RKp2e0R2g3tE
VJB7RCCde0T+qXtE1LV7RKLCe0R+z3tEXNx7RCjpe0T29XtE0gJ8RKAPfER8HHxEWil8RCY2
fEQEQ3xE0E98RK5cfESLaXxEWHZ8RDWDfEQSkHxE35x8RLypfESJtnxEZsN8RDPQfEQQ3XxE
7el8RLr2fESRAn1EZBB9REEdfUQeKn1E9jV9RMJCfUSVUH1Ecl19REppfUQcd31E+oN9RF6P
fUSNnH1ECKl9ROW1fUTCwn1Ej899RM7cfUQ56X1EFvZ9RPQCfkTAD35Enhx+RGopfkRINn5E
JEN+RPJPfkTOXH5ErGl+RHh2fkRWg35EIpB+RACdfkTdqX5EqrZ+RIfDfkRk0H5EKtx+RAjp
fkTl9X5E</AssayXData><AssayYData Points="1500">eFWkQCRnpEA0W6RANnOkQM54pEBrsKRAlpGkQESOpECztKRAs5WkQKadpEARjaRAFrWkQHeh
pECvu6RAv7GkQH63pEDLsqRAF7SkQEq5pEAosaRA87OkQIC4pEAbtqRAgqqkQCvopEBrs6RA
69OkQO7CpEAxy6RAWNekQO28pEDO3aRAiMCkQMbDpEBq9qRAMcmkQIDGpEC5n6RA9c2kQC+8
pEAo4qRAQ9ykQNXWpEAQ1qRAT9mkQLSvpEDC4qRAuuqkQDvupEDI86RAqMykQKb3pEBS4aRA
RcqkQDDcpEB5+KRAgtykQHTppEA85qRAhM+kQEHnpEAv2qRAQeikQNrcpEAo7qRAAtWkQCr9
pEC36aRAFdqkQEMSpUBu5qRAYd6kQDXcpEBMIKVAxQOlQNcZpUAV3aRAVhKlQCPtpEDx86RA
Ww2lQNfzpEDd1aRARvWkQNr8pEC/+qRA1QqlQEAApUDMEqVAcvukQBAJpUAsC6VAcfykQKrw
pECd8qRAhRilQG4FpUB7AKVA1hKlQGHwpEDx76RANB6lQEP/pEDl/aRAthqlQM0gpUDoH6VA
Wx2lQFLtpEBoFKVAeyWlQO0QpUCvM6VAYwSlQJwBpUDd7aRA2SOlQHUSpUCDJqVAqiClQGk5
pUBDFKVACBmlQMsWpUAoFaVAXA+lQOYepUAbEaVAWTGlQBVEpUDDB6VAajilQNoPpUBcMaVA
liylQDcDpUByBaVA6C2lQDAqpUCVPKVADCKlQN9FpUCEJqVAyy2lQDgzpUDVLKVA1QilQHBg
pUAUDKVAfi6lQENBpUDgP6VADi2lQEUbpUAeLqVAjlWlQN48pUAmJaVAYEelQJU+pUBSMqVA
ZTGlQDlGpUCSPqVA+TilQAVApUCUQKVA4j+lQBg+pUBxUaVAJ0qlQAxmpUAO+aRAKEWlQA5P
pUBKRKVAejOlQP10pUAdMqVAqUylQPN2pUD7OqVA21KlQFY+pUCXQ6VAOj2lQFUzpUDBWKVA
mIClQOptpUCRPqVAt0+lQBhcpUAwQKVA+kulQOpYpUBUaaVA9UWlQP9fpUD3Y6VAozClQEZT
pUCMdKVATXOlQDQspUA6UqVAd1OlQH5MpUC8WqVAeVilQOJSpUDOaaVA/1ClQI9spUCjUqVA
aUOlQCpTpUCwXKVAOlilQMkypUB2ZqVANXalQGFNpUBvX6VA33elQMBjpUCOWKVAyHmlQJ9T
pUC7kaVA62ylQER2pUCBM6VALGOlQPZypUAuhqVAVWOlQJZ+pUB9baVAs1KlQCFspUDdcqVA
bWqlQANQpUDugqVAr42lQEtrpUBmhKVAJYulQIuGpUDSdKVA+4ilQBB3pUDhcaVAonulQINm
pUDhg6VAG4ClQGpvpUB5e6VAK2ilQL97pUBGhaVA94SlQFhypUATgKVAtnulQA55pUCxXKVA
eVqlQCiUpUBal6VAcIClQCt7pUCMjKVAloClQP2CpUDtVKVAPIWlQJKcpUCRdaVAKZilQPlt
pUBflaVARGalQE2npUBrk6VAJYalQJOdpUA0sKVAaH6lQLWGpUDfj6VAbZClQKeYpUDxqaVA
d3+lQDl8pUDOjKVA/LGlQOqXpUB5daVAqmulQCiSpUCMb6VAxYKlQICjpUAAlqVAI6OlQIux
pUBItaVAmqGlQD+OpUDJsqVAn7SlQF2zpUBekKVAca+lQC+ppUDSlqVA3JylQMewpUCAnaVA
kaelQJyqpUC8q6VAMnmlQP18pUBps6VAbq6lQMZ+pUB/nqVAgIGlQEqspUBeuqVAycOlQDfI
pUDzx6VAC6qlQMK6pUAGv6VACJClQE+FpUA6qqVA87ylQAyspUBZj6VA+6ilQNSXpUCZyqVA
wa6lQIrZpUDArKVA0r6lQCCxpUDTlKVASq+lQHidpUDdl6VA2LKlQJXBpUAUxqVAQMWlQPOM
pUDT0qVA/bqlQI7XpUB3uKVAibGlQAu+pUD/u6VA1b6lQLnDpUBnxKVATrGlQLDipUB7yaVA
d+KlQETcpUDqxKVAJ7ilQLrOpUCFxqVAYNOlQAbSpUAXzaVA5telQLq5pUC9z6VAicKlQCb4
pUCgsKVAL96lQLu+pUCAy6VAJ7qlQCq8pUA9wqVAH6ulQJXRpUAi96VAOvqlQOHKpUCG4qVA
lNalQO3kpUBdv6VA8fOlQP8FpkAo8KVAZ8OlQFDRpUAU0KVAr+alQDTMpUBq06VA6PulQFjM
pUAC8KVAbdulQEjGpUCY6qVApAmmQLG5pUDx5qVAkv6lQODqpUCn66VABMClQNsCpkAu4qVA
aemlQIcXpkBK9qVAzcalQCjdpUAC9KVActulQMHQpUAGyKVAP9ylQOMWpkBR/KVA8dilQHnm
pUDv3KVAWsSlQJDRpUCS56VAyPClQEHWpUAE36VA1+ClQOkOpkC0AaZAbtilQOH+pUCa1qVA
9vSlQO/7pUA+/qVA2gGmQOclpkCK+qVAnO6lQNMWpkB01aVAexKmQPD8pUD87aVAO/alQJ/h
pUDu76VA4x+mQAXtpUBx2qVAevelQP0DpkA51KVAtwmmQMUgpkBT6aVAEealQEkEpkDFEqZA
ovWlQK72pUAA8aVAlQWmQOjypUBN76VAXxSmQIzWpUDAGKZADh+mQOr/pUAlIqZAUACmQB4C
pkCh96VAIv2lQBsKpkCPHqZAI9elQMDxpUCBBKZAhxamQG8HpkDVJKZAyuylQPD/pUDbL6ZA
+R2mQJMspkAYB6ZAcxCmQP0RpkDNIKZA/RWmQMoYpkAOE6ZAIQamQDkhpkDFC6ZA+yOmQNP3
pUBQI6ZAfP6lQM74pUAO96VAcRymQEH8pUB5LaZANxymQPkjpkAxAaZAqgqmQAskpkAbN6ZA
awCmQHEIpkAOS6ZACBOmQGsMpkDhNKZA3RymQMYfpkACGqZA1gWmQJH9pUCEEaZANkemQOY7
pkBpOKZAlSmmQEkZpkBDNaZAly6mQIwKpkDhDaZAEiCmQC8NpkD3G6ZA8h6mQBUfpkBwIqZA
cx2mQB1QpkAdEaZAXTimQLg1pkD2GKZA+jamQFgipkBnNaZA8y+mQFdEpkAYTaZA8FmmQJ07
pkBfKaZA/jamQHU7pkB3QqZA/DmmQBospkBNNaZAwjemQKxapkBnKqZA5jGmQOAvpkBzKqZA
bh2mQKk6pkBKJ6ZAizemQBlLpkDEMKZATz+mQK82pkD6PqZAsC6mQNlZpkA/NKZAAEymQCk1
pkDlS6ZAHkOmQNNJpkD/SaZAwSOmQEZZpkASXKZAakymQAocpkCARKZAuUSmQFcjpkDgTaZA
I3GmQGFbpkAtUqZA21+mQIFBpkDjLqZA/1mmQG5kpkDcUaZAFEamQFRCpkApZ6ZAAWqmQDJ9
pkB9X6ZAW1KmQFs6pkChU6ZA8kymQI5JpkAJR6ZAFmymQOVLpkD+PqZAeFymQAs6pkDyYaZA
u0emQGpSpkAFbaZAU2qmQLIwpkC2VaZAKGOmQLRipkDFW6ZAhEmmQFdfpkAtTaZA5mSmQHY8
pkDzQ6ZADGimQNBGpkA3Z6ZAwUemQINXpkDSf6ZA+1+mQHVypkAMQ6ZABmumQJtfpkDqVKZA
4FOmQNk7pkB/VaZAmnSmQCdRpkAUW6ZAbkmmQLlXpkBIRaZAcE2mQFebpkCcZqZAsnGmQPtb
pkA6Z6ZAJVGmQKlFpkCJgqZAUH2mQCNwpkBgXqZAvECmQLhwpkDZcKZAek+mQP5HpkDFT6ZA
8GqmQOpjpkBxgqZA8HemQEqApkD6caZAZnSmQHpnpkDJZ6ZAHXGmQK54pkCVfKZAulCmQHtr
pkCcVqZA34emQCCGpkB3f6ZAT5SmQDt8pkD5e6ZAiY2mQBtfpkBOfKZAe3OmQDCFpkBQcaZA
gVumQG6IpkDua6ZAUoymQOydpkCce6ZAC5mmQHd6pkD5b6ZAhIWmQOdipkC0kaZAUHymQJeP
pkAAe6ZAWpumQOVcpkCZcqZAO4WmQFxfpkDpgKZAiWamQIO2pkDcl6ZA7XSmQKZrpkDPk6ZA
CHWmQHSNpkCCZqZAHommQLeUpkBRcaZA94GmQEx2pkCRg6ZAsJCmQDKZpkDYUKZALZGmQI6V
pkBme6ZA946mQMSppkB8rqZAuIemQMaHpkBVnqZAPo6mQDFepkCQlqZADJ2mQJOGpkC4jKZA
zZqmQHunpkCZoKZAX7GmQK6YpkDJoqZAoZumQF+OpkCqpKZAJ4imQMK8pkCkrKZAh4amQGG0
pkC5mKZASKimQO2JpkBGj6ZAVKOmQNiPpkAzhqZAS6GmQKSWpkCnqaZAKn+mQBfDpkDotaZA
Jo6mQC27pkBCk6ZADpemQEiopkAXraZAbLCmQPWQpkDel6ZA7qemQIqlpkDfq6ZAmqamQMa2
pkBCuKZAo6emQN6jpkCyraZAXqOmQOnGpkDemaZATrCmQIa5pkCEoKZA15OmQLiapkAEqaZA
uqKmQI/KpkB0sqZAsrOmQMaWpkCvsKZAT7ymQP+fpkBS06ZA98ymQNecpkBSq6ZAUramQDms
pkBRy6ZATd+mQCispkDzu6ZAN7mmQHO1pkACwaZApMOmQG3HpkDaoqZACbOmQCGvpkDToKZA
vL2mQAHGpkCQpaZADLmmQGigpkAxvKZAW7imQB/NpkAuvKZA3b6mQJnSpkBtnqZAQ9umQMHR
pkBwo6ZAzK+mQLS0pkDxrqZAkaGmQEbJpkDYyKZAE8umQFS4pkDQw6ZABremQFjKpkCJr6ZA
U8SmQDTDpkCDxqZA0MymQAKxpkBE46ZAzM+mQDWupkBHwqZAVbSmQFTHpkCa7KZAidCmQMG4
pkDy0aZAOuWmQOrepkB/0KZA+/emQIbZpkDftqZAZeimQMbRpkAosqZA6s2mQHbdpkDI5qZA
fM2mQJGzpkBq9qZA48+mQGzJpkA1xqZABdmmQHLhpkCY16ZAi8emQEfrpkDJuKZAy7imQP/l
pkAk2qZAM7ymQAjHpkCL86ZAGtCmQEflpkCsz6ZA0fKmQAXVpkCC3qZAs+emQIPvpkBy86ZA
s/KmQJ3GpkAT06ZAvOCmQNjdpkAT+qZAa9GmQDH3pkDZ8aZA596mQI3npkDPLadATOamQODK
pkAa4KZAOQinQDjepkD++aZA4/KmQPjtpkBkAqdAC9ymQIPqpkCvrqZAndemQEMWp0DdE6dA
1u2mQNvfpkCI56ZA7PqmQNPopkA276ZAdgunQI7vpkCH2KZAq+umQLLPpkDSBKdAlv2mQCsL
p0DY66ZAz/imQAfspkDw56ZAnAmnQB3ZpkAe+qZAWASnQPrRpkC7+qZAlQunQG7ypkAr96ZA
JhSnQKcJp0Bj1KZAU/+mQLYMp0DAKKdAiPemQB/rpkCjJKdAjPumQN3kpkDEAKdAVwWnQNEA
p0Cj/qZAQ/ymQATvpkBQ9qZAOganQJsKp0A7LadAmgmnQLAap0BTG6dAeQ+nQB4Wp0DNDKdA
GQKnQAz2pkDlMqdAGQmnQJULp0DZBadAGB2nQL8bp0C46qZAnd+mQHAPp0DS96ZAZCanQCYa
p0CGB6dAtw2nQKMSp0A8B6dAThanQDghp0DKIqdAnkinQC4sp0DcFadAywanQFcHp0C5CqdA
ZyynQJRBp0BLH6dAahOnQJr+pkBkLKdAxxWnQGofp0CDGadADRynQPMPp0CgOqdAtimnQP4u
p0AxKKdAQyCnQPYFp0B0MqdAHBWnQP0mp0DES6dAfienQFs/p0DRKKdAlSinQCogp0BdDKdA
PSOnQKoep0AyKKdAryunQNH0pkB6QqdAyjKnQNUfp0B+FqdAeAGnQNk+p0AqCadAPCynQHse
p0DpH6dAVx2nQFREp0DEO6dAABenQDcmp0A7MqdALU6nQFsLp0BIEKdAQUKnQIETp0AlN6dA
KmenQHYlp0ApMadAT0GnQCg3p0BoR6dAzTinQNwCp0AhG6dAKRqnQNY7p0DRO6dA2DinQCdJ
p0D8RadABiWnQC5Lp0CkHKdAlT2nQF1Fp0DlDKdADk+nQIdUp0DZN6dAQiOnQJgrp0BrNKdA
zyKnQDdLp0APO6dA5i+nQI4op0CvQKdAqDSnQBU6p0BfO6dA/zinQJ9Yp0BrGKdAn1mnQAA/
p0D9LqdAKk6nQPsyp0BNR6dAzSinQEc3p0A1U6dA41ynQBBZp0DtU6dAj1OnQJM5p0BOUKdA
CWGnQEpap0AETKdAfGqnQBlPp0CJb6dAGjSnQEFJp0CdWqdARTqnQCJLp0CVQKdA61CnQBBG
p0A8J6dA6manQLQhp0BgYqdAj1KnQHtUp0BaMadA5HCnQNdmp0AeRadA0ymnQOlap0DMZ6dA
m0inQMFap0CodqdAJkmnQK5Lp0C6WKdA/XGnQFllp0C0PqdAsmenQKErp0D9a6dAnECnQHFR
p0COT6dA4VinQOlgp0BYaqdAGlOnQH9Cp0ChNadAKH6nQDlRp0CPUqdADmenQAiDp0CVXadA
N3anQANqp0A6aadAhGqnQBtFp0CkfqdAM0WnQB9+p0DZaqdAnlinQIdNp0Cyg6dAD22nQDNj
p0D1eKdAEVOnQAh/p0BqcqdAtmGnQGxnp0AFeKdAzWqnQPxnp0CnWKdAan2nQPiMp0C0TadA
SHqnQM+Fp0DxdadAclOnQNNbp0AFdadA6JCnQOhop0AgZ6dALHunQCFyp0DEXadAy36nQCOG
p0CojadAkWSnQM1pp0AaZadA72OnQE9Xp0DUa6dA03CnQI1dp0CFZqdAMH6nQPdcp0BhPadA
cnKnQGyGp0AbaadAxF2nQGuOp0B2kadAgWGnQKSLp0A2XadAqXKnQJFsp0D1hadAo1inQK2W
p0CthKdAyX+nQLpYp0C7cKdAeIynQP2Yp0DtWqdAC5WnQC+ap0BNiqdA6nmnQCqhp0CziqdA
BW2nQDZ8p0DSgqdAu2GnQIuGp0BDlKdAe6GnQCaDp0CJgadAzIanQAp/p0BVkKdANWSnQJqa
p0CRe6dABpWnQGODp0AMjKdAo3OnQPWPp0Azb6dAFH+nQHKGp0A6ZKdAZ3+nQPV6p0AtladA
C3+nQPqop0BVlqdADnKnQGuTp0DRoadAN12nQPZ2p0CojadAGYinQBNpp0AjfqdAo3qnQG+m
p0CAXadALbqnQEStp0C5cadAnY2nQOWTp0CHfKdAkpGnQDikp0DifqdAjYCnQEKcp0DhoqdA
e6inQDyup0COfadAypanQAGJp0D1eqdAEoanQEKap0CakadAhrCnQCSdp0Ajo6dAOJ2nQCCd
p0CNk6dAC42nQEyVp0Dgm6dAy3unQGCGp0B2tadAIsCnQMSKp0AlwKdALqynQNmbp0DeladA
wLWnQJJ0p0D/oadAf8WnQAy4p0CqtKdAfpanQLiqp0Duu6dAcpinQDWOp0DMu6dAM66nQGy+
p0CGhKdAE7inQIyQp0C8nqdALuinQNG8p0A8qKdAVaWnQPbNp0CB1qdAB7unQKG7p0D3tadA
JrenQIqWp0Azp6dAcqenQGC5p0Cop6dA2ZunQBbJp0AvnqdAWsqnQEuvp0CuoKdAItWnQL6m
p0C4zKdAF6anQOW/p0BiqqdA7ManQNHMp0CM7adArq6nQCqwp0AnuadA37SnQPTdp0CskqdA
brunQCnTp0Ae5qdAdK6nQMu9p0Dc66dAFaunQHOqp0DgtqdAOb2nQJu7p0DAladANsinQMy6
p0BwwqdAYbynQEekp0AmqadAqMinQIK+p0ATx6dA98qnQO63p0Cry6dAC8KnQELJp0DZ66dA
Ka2nQNDip0CAuadAtMGnQDzsp0B91adAwt+nQBXrp0By1adA9d+nQO7Qp0AHrqdAD86nQArE
p0C+wadAf7SnQOTjp0DT06dAHbanQFfap0BasadAD9WnQErap0DJoadA7uGnQHDgp0BCv6dA
2rOnQLnZp0B+uKdAvcmnQPbdp0AQx6dAqOOnQPK9p0B22adAuLunQEmjp0BAwadAUeenQKbi
p0AK2adA</AssayYData></Step><Step><CommonData><SampleLocation>5</SampleLocation><SampleID>YNCCT5A-p035</SampleID><SampleGroup></SampleGroup><SampleInfo></SampleInfo><SampleRow>G</SampleRow><SamplePlate>1</SamplePlate><WellType>KSAMPLE</WellType><Concentration>-1</Concentration><ConcentrationUnits>µg/ml</ConcentrationUnits><MolarConcentration>1000</MolarConcentration><MolarConcUnits>nM</MolarConcUnits><MolecularWeight>-1</MolecularWeight><Temperature>30</Temperature><StartTime>1066919</StartTime><AssayTime>300</AssayTime></CommonData><FlowRate>1000</FlowRate><StepType>ASSOC</StepType><StepName>Association</StepName><StepStatus>OK</StepStatus><ActualTime>300.008</ActualTime><CycleTime>0.2</CycleTime><AssayXData Points="1500">sgJ/RCMQf0QAHX9E3Sl/RKo2f0SHQ39EVFB/RDFdf0QOan9E23Z/RLiDf0R/j39EXJx/RCmp
f0QGtn9E48J/RLDPf0SN3H9EWul/RDf2f0SCAYBE8QeARFcOgETGFIBENBuARJshgEQJKIBE
cC6ARN40gERFO4BEq0GARBFIgESAToBE71SARFVbgETDYYBEKmiARJhugEQHdYBEbXuARNyB
gETIh4BELo6ARJ2UgEQLm4BEcqGARNingERHroBEtbSARBy7gESKwYBE8ceARF/OgETO1IBE
NNuARKPhgEQJ6IBEeO6ARN70gERN+4BEuwGBRCIIgUSQDoFE9xSBRGUbgUTUIYFEOiiBRCYu
gUSUNIFE+zqBRGlBgUTYR4FEPk6BRK1UgUQTW4FEgmGBRPFngURXboFExnSBRCx7gUSbgYFE
CYiBRHCOgUTelIFERZuBRKuhgUQaqIFEiK6BRO60gURdu4FExMGBRCrIgUSYzoFEB9WBRG3b
gUTc4YFEyOeBRC7ugUSd9IFEA/uBRHIBgkTgB4JERw6CRLUUgkQcG4JEiiGCRPEngkRfLoJE
zjSCRDQ7gkSjQYJEEUiCRHhOgkTmVIJETVuCRLthgkQqaIJEkG6CRP90gkRle4JE1IGCRDqI
gkSpjoJED5WCRH6bgkTkoYJEU6iCRLmugkQotYJEjruCRP3BgkRryIJE0s6CREDVgkTz2oJE
YeGCRMjngkQ27oJEnfSCRAv7gkRyAYNE4AeDREcOg0S1FINEHBuDRIohg0TxJ4NEXy6DRM40
g0Q0O4NEo0GDRAlIg0RwToNE3lSDRE1bg0SzYYNEImiDRIhug0T3dINEZXuDRMyBg0Q6iINE
qY6DRIyUg0T7moNEaaGDRNCng0Q+roNEpbSDRBO7g0R6wYNE6MeDRFfOg0S91INELNuDRJLh
g0QB6INEcO6DRNb0g0RF+4NEqwGERBoIhESIDoRE7hSERF0bhETMIYREMiiERKEuhEQHNYRE
8zqERGFBhETIR4RENk6ERKVUhEQLW4REemGEROBnhERPboREtXSERCR7hESKgYRE+YeERF+O
hETOlIRENJuERKOhhEQJqIREeK6EROa0hERNu4REu8GERCLIhESQzoRE99SERGXbhETU4YRE
OuiERKnuhESU9IRE+/qERGkBhUTQB4VEPg6FRKUUhUQTG4VEeiGFROgnhURPLoVEvTSFRCQ7
hUSSQYVE+UeFRGdOhUTWVIVEPFuFRKthhUQRaIVEgG6FRO50hURVe4VExIGFRCqIhUSYjoVE
B5WFRG2bhURZoYVEyKeFRC6uhUSdtIVEA7uFRHLBhUTgx4VER86FRLXUhUQc24VEiuGFRPnn
hURf7oVEzvSFRDT7hUSjAYZECQiGRHgOhkTeFIZETRuGRLMhhkQiKIZEiC6GRO40hkRdO4ZE
zEGGRDJIhkShToZEB1WGRPNahkRhYYZE0GeGRDZuhkSldIZEC3uGRHqBhkTgh4ZET46GRL2U
hkQkm4ZEkqGGRAGohkRnroZE1rSGRDy7hkSrwYZEEciGRHjOhkTm1IZEVduGRLvhhkQq6IZE
kO6GRP/0hkRt+4ZE1AGHREIIh0SpDodEFxWHRAMbh0RpIYdEWyiHRMEuh0QwNYdEljuHRAVC
h0R0SIdE2k6HRJRUh0QDW4dEaWGHRNhnh0Q+bodErXSHRBN7h0SCgYdE8YeHRFeOh0TGlIdE
NJuHRJuhh0QJqIdEcK6HRN60h0REu4dEs8GHRCLIh0SIzodE99SHRF3bh0TM4YdEMuiHRKHu
h0QH9YdE8/qHRGEBiETIB4hENg6IRJ0UiEQLG4hEciGIROAniERPLohEtTSIRCQ7iESKQYhE
+UeIRF9OiETOVIhEPFuIRKNhiEQJaIhEeG6IROZ0iERNe4hEu4GIRCKIiESQjohE95SIRGWb
iETUoYhEOqiIRKmuiESUtIhE+7qIRGnBiETQx4hEPs6IRK3UiEQT24hEguGIRPHniERX7ohE
xvSIRCz7iESbAYlEAQiJRHAOiUTeFIlERBuJRLMhiUQaKIlEiC6JRO40iURdO4lExEGJRDJI
iUShTolEB1WJRPNaiURhYYlEyGeJRDZuiUSldIlEC3uJRHqBiUTgh4lET46JRL2UiUQkm4lE
iqGJRPmniURfrolEzrSJRDy7iUSjwYlECciJRHjOiUTm1IlETduJRLvhiUQi6IlEkO6JRP/0
iURl+4lE1AGKRDoIikSpDopElBSKRPsaikRpIYpE0CeKRDYuikSlNIpEEzuKRHpBikTgR4pE
T06KRLVUikQkW4pEimGKRPlnikRfbopEznSKRDR7ikSjgYpECYiKRHiOikTmlIpETZuKRLuh
ikQiqIpEkK6KRP+0ikRlu4pE1MGKRDrIikSpzopElNSKRPvaikRp4YpE0OeKRD7uikSt9IpE
E/uKRIIBi0ToB4tEVw6LRMYUi0QsG4tEmyGLRAEoi0RwLotE1jSLREQ7i0SrQYtEGkiLRIhO
i0TuVItEXVuLRMRhi0QyaItEoW6LRAd1i0R2e4tE3IGLREuIi0S5jotEpZSLRI6bi0T1oYtE
Y6iLRMqui0Q4tYtEp7uLRA3Ci0S/x4tELs6LRJTUi0QD24tEaeGLRNjni0Q+7otErfSLRBz7
i0SCAYxE8QeMRF8OjETGFIxENBuMRJshjEQJKIxEeC6MRN40jERNO4xEu0GMRCJIjESQToxE
91SMRF1bjETMYYxEOmiMRKFujEQPdYxE+3qMRGGBjETQh4xEPo6MRKWUjEQTm4xEeqGMROin
jERXroxEvbSMRCy7jESSwYxEAciMRGfOjETW1IxERNuMRKvhjEQa6IxEgO6MRO70jERd+4xE
xAGNRDIIjUSYDo1EBxWNRG4bjURZIY1EyCeNRC4ujUSdNI1EAzuNRHJBjUTgR41ER06NRLVU
jUQcW41EimGNRPFnjURfbo1EznSNRDR7jUSjgY1ECYiNRHiOjUTmlI1ETZuNRLuhjUQiqI1E
kK6NRP+0jURlu41E1MGNRDrIjUSpzo1ElNSNRPvajURp4Y1E0OeNRD7ujUSQ9o1ElvuNRIIB
jkToB45EVw6ORL0UjkQsG45EmyGORAEojkRwLo5E1jSOREQ7jkSrQY5EGkiORIBOjkTuVI5E
VVuORMRhjkQqaI5EmG6ORAd1jkRue45E3IGORMiHjkQujo5ElJSORAObjkRpoY5E2KeOREeu
jkSttI5EHLuORIrBjkTxx45EX86ORMbUjkQ0245Em+GORAHojkRw7o5E3vSORET7jkSzAY9E
IgiPRIgOj0T3FI9EXRuPRMwhj0QyKI9EoS6PRA81j0T7Oo9EYUGPRNBHj0Q+To9EpVSPRBNb
j0T1YY9E0GePRDZuj0SldI9EE3uPRHqBj0Toh49ET46PRL2Uj0Qkm49EkqGPRAGoj0Rnro9E
1rSPRDy7j0SrwY9EGsiPRIDOj0Tu1I9EVduPRMThj0Qy6I9EmO6PRP/0j0Ru+49EWQGQRL8H
kEQuDpBEnRSQRAMbkERyIZBE2CeQREcukES1NJBEHDuQRIpBkETwR5BEX06QRM5UkEQ0W5BE
o2GQRAlokER4bpBE5nSQRE17kES7gZBEIoiQRJCOkET/lJBEZZuQRNShkEQ6qJBEoa6QRA+1
kET7upBEacGQRNDHkEQ+zpBEpdSQRBPbkER64ZBE6OeQRFfukES99JBELPuQRJIBkUQBCJFE
Zw6RRNYUkUQ8G5FEoyGRRBEokUSALpFE5jSRRFU7kUS7QZFEKkiRRJBOkUT/VJFEZVuRRNRh
kUQ6aJFEqW6RRJR0kUT7epFEaYGRRNCHkUQ+jpFErZSRRBObkUSCoZFE6KeRRFeukUTGtJFE
LLuRRJrBkUQByJFEcM6RRN7UkURE25FEs+GRRBrokUSI7pFE7vSRRF37kUTMAZJEMgiSRJgO
kkQHFZJEdhuSRNwhkkRLKJJEsS6SRCA1kkSOO5JE9UGSRGNIkkTKTpJEOFWSRKdbkkQNYpJE
yGeSRC5ukkSddJJEA3uSRHKBkkTYh5JER46SRK2UkkQcm5JEgqGSRPCnkkRfrpJExrSSRDS7
kkSawZJECciSRHjOkkTe1JJETduSRLvhkkQi6JJEkO6SRPf0kkRl+5JE1AGTRDoIk0QmDpNE
lBSTRAMbk0RpIZNE2CeTRD4uk0StNJNEHDuTRIJBk0TwR5NEV06TRMZUk0QsW5NEmmGTRAFo
k0RwbpNE1nSTRER7k0SzgZNEGoiTRIiOk0TulJNEXZuTRMShk0QyqJNEoa6TRAe1k0TzupNE
YcGTRNDHk0Q2zpNEpdSTRAvbk0R64ZNE6OeTRE/uk0S99JNEJPuTRJIBlET5B5REZw6URM4U
lEQ8G5REqyGURBEolESALpRE5jSURFU7lETEQZREKkiURJhOlET/VJREbluURNRhlERCaJRE
Lm6URJR0lEQDe5REcoGURNiHlERHjpRErZSURByblESCoZRE8KeURF+ulETGtJRELLuURJrB
lEQByJREcM6URN7UlERE25REs+GURCLolESI7pRE9/SURF37lETMAZVEMgiVRJgOlUQHFZVE
bhuVRFkhlUTIJ5VELi6VRJ00lUQDO5VEckGVROBHlURHTpVEtVSVRBxblUSKYZVE8GeVRF9u
lUTGdJVE7H2VROKClUS/h5VEeI6VRN6UlUREm5VEs6GVRCKolUSIrpVE97SVRF27lUTMwZVE
OsiVRKHOlUQP1ZVE+9qVRGnhlUTQ55VEPu6VRKX0lUQT+5VEegGWROgHlkRXDpZEvRSWRCwb
lkSSIZZEASiWRHAulkTWNJZERDuWRLNBlkQaSJZEiE6WRO5UlkRdW5ZExGGWRDJolkSYbpZE
B3WWRG57lkTcgZZEQoiWRLGOlkQglZZEhpuWRPWhlkRbqJZEyq6WRDi1lkSfu5ZEBcKWRHTI
lkTazpZElNSWRPvalkRp4ZZE0OeWRD7ulkSt9JZEE/uWRIIBl0ToB5dEVw6XRMYUl0QsG5dE
miGXRAEol0RwLpdE3jSXREQ7l0SzQZdEGkiXRIhOl0T3VJdEXVuXRMxhl0Q6aJdEoW6XRA91
l0T7epdEYYGXRNCHl0Q+jpdEpZSXRBObl0R6oZdE6KeXRFeul0S9tJdELLuXRJLBl0QByJdE
cM6XRNbUl0RE25dEq+GXRBrol0SA7pdE7vSXRF37l0TEAZhEMgiYRJgOmEQHFZhEdhuYRNwh
mETIJ5hENi6YRJ00mEQLO5hEekGYROBHmERPTphEtVSYRCRbmESKYZhE+WeYRF9umETOdJhE
PHuYRKOBmEQRiJhEeI6YROaUmERVm5hEu6GYRCKomESQrphE/7SYRGW7mETUwZhEOsiYRCbO
mESU1JhE+9qYRGnhmETQ55hEPu6YRKX0mEQT+5hEggGZROgHmURXDplEvRSZRCwbmUSaIZlE
ASiZRHAumUTWNJlERDuZRKtBmUQaSJlEgE6ZRO5UmURVW5lExGGZRCpomUSYbplEB3WZRG57
mURZgZlEyIeZRC6OmUSdlJlEC5uZRHKhmUTYp5lER66ZRLW0mUQcu5lEisGZRPDHmURfzplE
xtSZRDTbmUSj4ZlECeiZRHjumUTe9JlETfuZRLMBmkQiCJpEiA6aRPcUmkRlG5pEzCGaRDoo
mkShLppEjDSaRPs6mkRpQZpE0EeaRD5OmkSlVJpEE1uaRHphmkToZ5pEV26aRL10mkQke5pE
koGaRAGImkRnjppE1pSaRESbmkSroZpEGqiaRIiumkTutJpEXbuaRMTBmkQyyJpEmM6aRAfV
mkRu25pE1OGaRELomkSx7ppElPSaRAP7mkTsAZtEWwibRMIOm0QwFZtEHBubRAUim0R0KJtE
Ji6bRJQ0m0T7OptEaUGbRNBHm0Q+TptErVSbRBNbm0SCYZtE6GebRFdum0S9dJtELHubRJqB
m0QBiJtEcI6bRN6Um0REm5tEs6GbRCKom0SIrptE97SbRF27m0TMwZtEMsibRKHOm0QH1ZtE
dtubRGHhm0TI55tENu6bRKX0m0QL+5tEegGcROAHnERPDpxEtRScRCQbnESSIZxE+SecRF8u
nETONJxEPDucRKNBnEQJSJxEeE6cROZUnERNW5xEu2GcRCJonESQbpxE93ScRGV7nETMgZxE
OoicRKGOnESUlJxE+5qcRGmhnETQp5xEPq6cRK20nEQTu5xEesGcROjHnERPzpxEvdScRCzb
nESS4ZxEAeicRHDunETW9JxED/2cRBUCnUQaCJ1EiA6dRO4UnURdG51EzCGdRDIonUShLp1E
BzWdRPM6nURhQZ1EyEedRDZOnUSdVJ1EC1udRHphnUTgZ51ET26dRL10nUQke51EkoGdRPmH
nURnjp1E1pSdRDybnUSroZ1EEaidRICunUTutJ1EVbudRMTBnUQqyJ1EkM6dRP/UnURu251E
1OGdRDronUSp7p1ElPSdRPv6nURpAZ5E0AeeRD4OnkSlFJ5EExueRIIhnkToJ55EVy6eRMY0
nkQsO55EmkGeRAFInkRwTp5E3lSeRERbnkSzYZ5EGmieRIBunkTudJ5EXXueRMSBnkQyiJ5E
mI6eRAeVnkRum55EWaGeRMinnkQ2rp5EnbSeRAu7nkRywZ5E2MeeREfOnkSt1J5EHNueRIrh
nkTw555EX+6eRMb0nkQ0+55EowGfRAkIn0R4Dp9E3hSfRE0bn0SzIZ9EIiifRJAun0T3NJ9E
ZTufRNRBn0Q6SJ9EqU6fRBhVn0R+W59E7GGfRFNon0TCbp9EMHWfRJZ7n0QFgp9EbIifRNqO
n0SMlJ9E+5qfRGqhn0TQp59EPq6fRKW0n0QTu59EesGfROjHn0RXzp9EvdSfRCzbn0SS4Z9E
AeifRGfun0TW9J9EPPufRKsBoEQaCKBEgA6gROYUoERVG6BExCGgRCoooESYLqBE/zSgRG47
oERZQaBEwEegRC5OoESUVKBEA1ugRGphoETYZ6BEPm6gRK10oEQTe6BEgoGgRPCHoERXjqBE
xpSgRDSboESaoaBECaigRHiuoETetKBETbugRLPBoEQiyKBEkM6gRPfUoERl26BEzOGgRDro
oESp7qBElPSgRPv6oERqAaFE0AehRD4OoUStFKFEExuhRIIhoUToJ6FEVy6hRMY0oUQsO6FE
mkGhRAlIoURwTqFE3lShRERboUSzYaFEImihRIhuoUTudKFEXXuhRMyBoUQyiKFEoY6hRAeV
oUR2m6FEYaGhRMinoUQ2rqFEnLShRAu7oUR6waFE4MehRE/OoUS11KFEJNuhRIrhoUT556FE
Z+6hRM70oUQ8+6FEowGiRBEIokR4DqJE3hSiRE0bokS7IaJEIiiiRJAuokT/NKJEZTuiRNRB
okQ6SKJEJk6iRJRUokT7WqJEamGiRNhnokQ+bqJErXSiRBN7okSCgaJE6IeiRFeOokS9lKJE
LJuiRJKhokQBqKJEcK6iRNa0okREu6JEq8GiRBrIokSIzqJE7tSiRF3bokTE4aJEMuiiRJju
okQH9aJEbvuiRNwBo0TIB6NELg6jRJwUo0QDG6NEkiGjRNgno0RGLqNEtTSjRBw7o0SKQaNE
+UejRF9Oo0TOVKNENFujRKNho0QRaKNEeG6jROZ0o0RNe6NEu4GjRCKIo0SQjqNE95SjRGWb
o0TMoaNEOqijRKmuo0QPtaNE+7qjROzBo0RTyKNEws6jRK3Uo0SW26NEBeKjRGzoo0Ta7qNE
QPWjRPv6o0SKAaRE0AekRD4OpESlFKREExukRKMhpEToJ6REVy6kRL00pEQsO6REmkGkRAFI
pERnTqRE1lSkRERbpESrYaREGmikRIBupETudKREQH2kRD6CpEQyiKREoY6kRAeVpER2m6RE
YaGkRMinpEQurqREnLSkRAu7pERywaRE4MekREbOpES11KREHNukRIrhpET556REX+6kRM70
pEQ0+6RE</AssayXData><AssayYData Points="1500">ZHmnQA5mp0D5madAec+nQNGwp0DIvadAA7enQMfep0A5wadApsOnQHnZp0At6qdAgp+nQEi7
p0CQwKdADcinQDHGp0C41qdAy66nQC7Wp0BavKdAf7WnQKq/p0BRn6dADOWnQDqzp0A42adA
TaanQPzdp0ANxqdAauunQCHFp0A9uqdAbJSnQGKzp0BLyadA2OGnQOWTp0CUuKdAauWnQFLV
p0D6sKdA4Y2nQBWSp0AguKdAWcenQC7Tp0COtadAisinQHHKp0Bs26dAks2nQO2Wp0Ci5adA
LtinQDu0p0BRr6dALdWnQG7mp0CCzqdAofqnQK/bp0BryqdAGtCnQEjCp0Aq0KdABMynQMfW
p0DE4KdAY7qnQNjBp0BF4adAysGnQOvSp0B0sadAVdanQImhp0ALyKdAhdmnQCK6p0ACr6dA
B+CnQACwp0AjqadAn8CnQJbFp0CFyKdAmaynQCXUp0BDrKdAUNqnQES/p0A/xqdAIu6nQGXR
p0A+0qdAMtOnQA3bp0DJxqdALbSnQDTHp0AFxqdAONOnQLTQp0Cv06dArvCnQDvNp0DA36dA
nvenQILKp0BBuadAKLenQJbQp0D2x6dADs+nQLvSp0Db0qdAyeynQI23p0DT1adA7tSnQHfv
p0Bi26dA9d+nQHjup0AovadAu8anQJfTp0DLy6dA+8+nQHTbp0Bj4qdAGPKnQGz0p0Bn1KdA
ycOnQOL2p0AZ1KdA38WnQJThp0Dy3adAESGoQLrap0D086dAn8ynQMHIp0AB26dAReCnQMvT
p0AtuKdA6cqnQO/rp0DCBKhAH+mnQNLTp0AOAqhAw7SnQNLtp0DI2adA2OSnQHcFqEAC+adA
tMCnQO7cp0Dr6qdAyvmnQGXxp0Cz3adAeeqnQHT4p0BDxKdAfgSoQDfWp0BP4qdAieKnQFzt
p0D++6dAn86nQES4p0AB06dAnAioQBwCqEBU16dAAASoQB/Qp0Dm3KdALfmnQITop0CO+KdA
4+enQCvup0Af2qdAYOOnQKrap0DV9adAJwaoQCTyp0Bp6KdA5fWnQB8rqEAEFKhAcuynQC36
p0Dy3qdAZuenQNwcqECxDqhAY9GnQO37p0CQAKhAKgKoQDkGqEDu8KdAi8CnQLkYqEDqIahA
9e+nQBH6p0Cx8adAHwKoQBfKp0D/3qdAxvCnQPAGqECKDahA5+ynQOffp0Ac2adAxgSoQL8D
qEA1C6hAkg2oQHf2p0AZ/adA2BGoQNDcp0C866dApv2nQJYRqEClFahATdKnQBTop0Am/qdA
T/6nQOHzp0CJB6hADw6oQCbPp0DB+qdALAqoQAgDqEA7B6hAleunQHrup0AQC6hA7wqoQAoA
qEDl+adAffOnQHIHqECkBKhAPPqnQAIUqECv6KdAwDaoQBfqp0C8CahAZAqoQOf+p0CgBqhA
ZvGnQCESqEDTCahAWRWoQP4ZqEA146dA4PWnQI4NqED/I6hA6AOoQG8FqECF+KdADQaoQOsB
qEC996dAR/ynQEz1p0AMB6hAsB+oQEISqECuEKhA8x6oQHQYqECN/adAPROoQEQrqEAy/6dA
BSyoQIL2p0BUI6hApgGoQI8iqEBlAKhA3cunQH7lp0CQ9adAxfWnQAQMqEDIF6hAFgCoQLAs
qEAt8KdAFxyoQIomqEDxGahAFxyoQP4HqEC3BahA5POnQP4bqEAZMKhA8zSoQN8TqEAZN6hA
cBmoQD9BqEAcJ6hAZiWoQO0UqEBRNKhAyBqoQJX+p0BADqhAYRaoQB8YqEBSAahAPQuoQI8w
qECXKqhARRCoQEcEqECzBqhAwSyoQFs4qEC9HahA4xSoQIwrqEB8HqhAngqoQGQkqEBLIKhA
sBeoQIQ4qEDzHKhAdCyoQGQCqEAnR6hALweoQM8oqECwMKhAMDyoQHgXqEC+LahA7yeoQEgu
qEBDCqhAfx2oQOEkqEDQH6hA8g+oQBowqEA1JahAVAOoQIwGqEAe9adACzqoQJ8hqECvFahA
JyaoQGcbqEDRG6hAxxSoQJZGqEAMA6hAtAaoQOsuqECHMKhAWRCoQHozqEDjDahADCyoQK0W
qEB4NqhAxyuoQOMnqECKOahA4DKoQKg2qEA/G6hAVEOoQLAgqEDLFahAUQSoQCVHqED+RKhA
ykWoQD4xqEAVLahAiUuoQOwyqEA8O6hADROoQJoVqEBkIqhA0EaoQM0dqEBxRKhAUFeoQK0q
qEAXLKhAZWKoQKo2qEAOWahACDCoQK85qEBVSKhAFB6oQEBEqEBRLKhAVTSoQJokqEDMGqhA
hQyoQNQoqEAgO6hAZDWoQLY/qECsLahAWBWoQFI8qEAtKahAmTmoQAJAqECzUqhACiOoQE9A
qEB1OKhANz6oQGsaqEBMR6hA1BWoQCJSqEBZIahAlEioQBJSqED9TKhAa0WoQNJhqEB1J6hA
eByoQIs2qEDrSqhAMkOoQIM4qEAdQKhAZmCoQItHqEAKSKhAADyoQF0pqEB7O6hA9kioQD8z
qEAzO6hACC2oQJpeqECfOKhAQDuoQI47qEALSKhAV1aoQB1FqEAYL6hABDKoQLBBqEDUJahA
jW2oQNQ4qECDXqhA3y+oQLc5qEB3Q6hA3DCoQA9fqEDWUahAT0yoQP53qEBUbKhA0EKoQDZJ
qEBdJ6hAgUmoQAYZqEAXh6hAlFmoQPpGqED1P6hAuFuoQPk+qEDYQqhA5zGoQBBdqEDyEahA
LkKoQERUqEAUOahAbE2oQBpEqECsYKhAF1WoQA95qEDOZKhAYlmoQFo9qEDlWahAMmKoQL1r
qEAqK6hAblioQOxFqEDWP6hATVCoQHpIqED6LKhA50SoQDFbqEBLgKhAR32oQPs/qEDwf6hA
KFCoQPRNqEDgaahAqWOoQLFnqEC8XahAtV+oQAl+qEAfY6hAmW6oQNlAqEA2XqhAfz+oQLBr
qEBmeqhA73KoQF9kqEBdTqhAa2aoQOpeqEDFfKhAWneoQLpDqEBpKKhAUU6oQDtYqEAAXahA
GGWoQFdaqEAvfahAa02oQK9iqEDOf6hAXnaoQN6CqEBWYahAxG+oQPN2qECTfKhAnH6oQDVo
qECoYahABXGoQB51qECSY6hA5l2oQExuqEAvd6hAFkuoQN9QqEBzYahAG3GoQC5dqEAdiahA
N4GoQNpVqEC5iqhA04CoQN8yqEAPYahA42ioQL5QqEDbdKhACEioQE1vqECgeahAkXqoQAtk
qEB6d6hAan6oQHN7qECIWqhAwmmoQPRmqEBAWahAN22oQGN9qEBHXqhAaXioQPJ/qEA4RqhA
k3SoQAJcqECzh6hAol6oQGl1qEBXfahArZioQPV1qEB0iahACIqoQN1hqECwa6hAGJmoQGun
qEBKgahAkHCoQM+NqEDRdqhAWGGoQD9tqEBmjahA6Y2oQJSiqEDcg6hA0X+oQEmkqECnhahA
4G2oQJueqEB1WKhAJ3KoQEufqEB+i6hAMXWoQDyOqEBcd6hA6nqoQOSfqEDddahAxXKoQIRv
qEAjeahAMZCoQGl5qEDxr6hA0p6oQApqqEDUh6hA1a6oQGJ2qEBCjqhAGpqoQHeUqEDXd6hA
dYyoQCB8qEBtk6hAD4OoQLOYqEDZZahAPH6oQFxyqECYdahAP3+oQG2HqEDpgahAV6WoQI6B
qEBTjKhA2XeoQM1tqEA6gqhAt2moQK++qECtr6hArIKoQCB7qEDYfqhA13eoQB6bqEDTgqhA
foeoQIuOqEDGgahANIWoQC2bqECZcqhAUY+oQACHqEChn6hAMJioQI6bqEAvgKhAoouoQGCW
qEC3nahA4ZOoQMhnqEDCbqhAkqaoQCWlqEDGb6hA2KGoQB2uqECnlqhA+IeoQCeTqEAVoqhA
jYCoQP6jqEBMi6hAVICoQGWQqEBqjKhAuaOoQNJ6qEBrmahAKqOoQGCgqEDPqKhADtSoQFyu
qEDfhqhAdJ2oQCmQqEBIfqhAiq+oQLe+qEDbsKhAOZOoQCHJqEA2t6hAuLSoQKyjqECCgqhA
/66oQBylqEBvjahASZ6oQAaRqECYl6hAh5SoQLGUqEAvt6hAIIqoQNKdqEA2nqhAt7WoQFik
qECCq6hA2NKoQP5sqEBLl6hATaCoQAexqEBYnahA9JeoQKOuqEBbw6hA+66oQFWQqEAvn6hA
GaioQOC5qEBOy6hAMbuoQB2RqECOv6hA99KoQL6JqECOnahAtZqoQMyqqECPnKhAIYyoQFG6
qEBcwahAIMKoQBvJqEAuqahAVrKoQMC/qEAvs6hAJsaoQBmsqEDjsKhA+Z6oQHOJqEBMuahA
QZmoQOzJqECGs6hA866oQJCuqEASv6hAxq2oQNnKqEB1nqhAOouoQFutqEB1vahAW7qoQGi/
qECizKhAxLyoQLKpqEDNv6hAa9OoQKu2qEA5w6hAGbioQKSqqEAQsKhA4NWoQMjUqEBVxqhA
392oQCy5qEAGuKhAXruoQBrVqEAJt6hATMSoQIXBqEA1r6hAbt6oQEHWqEClsKhAe+CoQJvT
qEDWy6hAm62oQHnNqECXv6hAj7+oQG+5qECAv6hAr+SoQBmzqEC/rqhAoryoQDW2qEANq6hA
99GoQGSxqEAnwqhAyLqoQAvZqEAA0ahAdZWoQE3ZqECwtahAT8CoQKfNqECivKhAFMeoQCGt
qECb3qhA16ioQDe1qEAkvqhAULmoQEC4qECvtahAjfeoQLXQqEAUtKhAgcyoQLDZqEBuuqhA
I9CoQMLHqEDU56hAVuKoQOnCqECv7qhAhNyoQLK5qED1q6hAPu6oQNTPqEC21KhAO6+oQLPZ
qEDwxahA08aoQNfTqEAuxahA4vWoQIjoqEA/8qhA8uyoQGD2qECJy6hACe+oQIXEqEAHw6hA
T+GoQFm/qEBq4KhA2t6oQLTWqEDQv6hABdCoQKLdqEA76qhAN8WoQETPqECp5ahA9N+oQNrB
qEAM1KhAY7OoQFHPqEDB46hA1cCoQMDrqEB/+KhALL+oQHHVqEDkyKhAw8aoQDXqqEBIvahA
OdCoQAfTqECtz6hAk7yoQITkqEBi46hAWfGoQIK/qEDc/qhAJemoQNWnqECozKhAwfmoQNPg
qEBr2qhACOeoQJ/nqEDltahAFs6oQBHeqEAg8KhAa8aoQKvhqEDT1KhASwOpQO3PqECf5KhA
0BOpQMDfqEAX6qhAwgepQIbhqEBz0KhAb/2oQOPTqECe0KhArNioQBnvqEBIAalAZ/CoQL3K
qEAa/KhAesSoQEL1qEAv5KhATP+oQAziqEDHA6lAlRSpQD7qqECP3qhAdeuoQO/eqEA/+ahA
/s+oQPT5qEC9/qhAI8yoQGHyqECKDqlAzg6pQMrpqEAg/6hAVN6oQG3dqEC93qhAddmoQIPi
qEBtAKlAmN+oQNLkqED09KhAEPuoQJP3qEBp4qhAMP6oQMrlqECu86hA/SKpQBrZqECO/qhA
X/CoQJPkqEClw6hAIO+oQG3kqEDA6KhAxOuoQCjQqEAv+ahAHRKpQDXXqEBBFalAb+WoQGDo
qEBMBKlAKeyoQFzOqEDE0KhAcf6oQF/fqECL5qhAVPWoQK7wqECoKqlARg6pQHUFqUD5/qhA
KdioQCr9qEAyDalA+CqpQFDZqEDK6ahAEhSpQG3oqEBq5qhAEgepQB8hqUCDEalAePyoQBzz
qECy7KhAReeoQLf2qEDP46hAlxqpQGL+qEBACKlAo+2oQEgUqUAdGalAzB+pQKHzqED68qhA
+RepQDEWqUB5+6hAmBOpQEH+qECxFKlAY/aoQKsFqUD3DqlAuQGpQKQTqUC6/ahAJNmoQNkF
qUCPJ6lAHvOoQOvzqEAXFalALPioQMkIqUBqDqlAQPaoQFMQqUABAalA5SSpQLfmqEDY96hA
ZhOpQAQKqUAJDalAAgqpQKsJqUDKAqlATiypQOD1qEBjGqlAcRKpQJoyqUC/EqlA6AepQCMA
qUCeIalAMwypQFgPqUBGAqlAlwepQIAAqUCBLqlAF/eoQNbzqECpJqlAjCWpQCb7qED5GalA
+AOpQKgtqUAmGqlAux6pQPc7qUCq76hAvw6pQJ4rqUACF6lArwipQDYsqUB8FqlAdhipQI8f
qUBFE6lAhQmpQLktqUA1HalAqCapQI4NqUDbHqlAPx2pQDlJqUDg7qhAKw+pQPIvqUB/K6lA
GRapQCAgqUCBFqlAsA6pQKsZqUAtF6lAQhipQLEfqUBrCqlAgSupQLIrqUDWHalAxh2pQPgC
qUCfFKlArQKpQEIEqUCLJ6lAmzSpQOIcqUD8QalAth2pQA4LqUDcSqlANDKpQPwYqUCiAKlA
lDSpQG0YqUBPKKlAMB6pQEI5qUD3JKlAov+oQOshqUD3N6lA7R+pQMkeqUD2I6lAIS6pQDga
qUDcMalAkxipQBQPqUB2JalAciypQNobqUCzMKlABGKpQCg6qUCHKKlADDepQPY4qUDdPqlA
h0CpQPYJqUCBPqlA9iGpQIUuqUBiR6lAi0epQP9LqUAFRqlA+japQCYNqUBeRKlAECepQK4n
qUBsHalAU0ipQPE3qUCOG6lAYUipQBo4qUCCLKlAli+pQO4dqUByOalArx2pQIoxqUBfMalA
LESpQNJKqUDgCqlAFjGpQAY+qUDgQalA+jWpQOBNqUC1RalAwBipQP4oqUBgN6lA5FGpQOtE
qUC8LalAoGupQOpTqUAmZalAXUSpQOY7qUCMFalAwhWpQOJiqUBwHqlAKlGpQP9GqUC9NalA
ZSqpQFA3qUCBKalApUipQAs/qUCOeKlAfzKpQHszqUAvLKlApkypQOpLqUBoEKlAhIWpQNY9
qUAOJ6lAn2WpQAk+qUDYKKlA1EGpQEM+qUAZQ6lAhlipQEVUqUAPXKlAjTupQMQsqUCpSalA
x3OpQNJGqUAIU6lAw02pQDUiqUCBK6lAgT2pQJlpqUCsS6lAOzSpQDAqqUA/WKlA/2epQKJJ
qUCALqlASzupQKQkqUCxOqlA2WmpQHRSqUCFHKlADTSpQD0cqUCmK6lA2iapQKdKqUBoPalA
G06pQEMvqUBwcKlAjSOpQHNdqUCFPKlApSmpQD82qUBfValAikWpQAxIqUAaTKlAiVipQPhN
qUC0QqlA3jOpQDQtqUCnUKlALlSpQGd8qUAoV6lAAT+pQGNoqUDxeKlAK2CpQA5SqUCHVKlA
d0epQFp0qUA/XqlAYHGpQIdTqUDcR6lAHFGpQJdQqUCuaalAlTypQGhDqUB5UqlABzqpQBZJ
qUCGbqlAzkOpQH1xqUAzealAjUCpQGhrqUCSWKlARUupQEBJqUCvRalAKGOpQNdfqUAHYKlA
NSipQOFHqUAXUalA9DqpQOVdqUBTZKlA1VapQKs2qUArVKlA502pQDCEqUDdUqlAQm2pQOdQ
qUDNa6lATGypQOdvqUBCialA22OpQFNuqUBmTKlACoepQCtAqUALYalANWWpQG5PqUDpVKlA
eD+pQDZwqUBSRqlAcFGpQIhCqUC0TKlAY2SpQLl5qUCcgqlAyDapQOaBqUCPf6lA922pQC06
qUC4TalAumapQPBuqUAZSqlAjk2pQKliqUAoj6lAv3ipQLlGqUBCcalAIWypQIGfqUC2lqlA
clipQIpWqUBug6lA/JmpQEhyqUAmaalAGWGpQLtaqUCDY6lAmGSpQFVeqUCyX6lANICpQL5/
qUADdqlAfV6pQEeBqUD8dqlAWnmpQCtvqUD/h6lA/5ypQNhAqUC5XKlAJmqpQOiLqUCDa6lA
FYGpQGZuqUBtRalALJWpQLR7qUCCfKlA0IWpQA9tqUA/dalA9VOpQM10qUAIbKlApnWpQCR0
qUD4bqlAJmCpQLFRqUChealAkWupQP50qUC8UKlAAWWpQDZOqUDQgKlA/GapQJGTqUAen6lA
YHmpQLGIqUBAdalAF4OpQKqIqUA/gqlAo4ipQBt6qUCheKlADJ2pQB97qUDmeKlA5nOpQMGe
qUCcaalA</AssayYData></Step><Step><CommonData><SampleLocation>5</SampleLocation><SampleID></SampleID><SampleGroup></SampleGroup><SampleInfo></SampleInfo><SampleRow>H</SampleRow><SamplePlate>1</SamplePlate><WellType>BUFFER</WellType><Concentration>-1</Concentration><ConcentrationUnits>µg/ml</ConcentrationUnits><MolarConcentration>-1</MolarConcentration><MolarConcUnits>nM</MolarConcUnits><MolecularWeight>-1</MolecularWeight><Temperature>30</Temperature><StartTime>1372565</StartTime><AssayTime>300</AssayTime></CommonData><FlowRate>1000</FlowRate><StepType>DISASSOC</StepType><StepName>Dissociation</StepName><StepStatus>OK</StepStatus><ActualTime>300.001</ActualTime><CycleTime>0.2</CycleTime><AssayXData Points="1500">mgGlRIwIpUT6DqVEYRWlRM8bpUQ+IqVEOiilRKgupUQPNaVEfTulROxBpURSSKVEwU6lRCdV
pUSWW6VEBGKlRGtopUTZbqVEQHWlRK57pUQdgqVEKYilRJiOpUT+lKVEdZulROShpURKqKVE
ua6lRB+1pUSOu6VE/MGlRGPIpUTRzqVEDdalRKbbpUQN4qVEe+ilROrupUTV9KVEPPulRKoB
pkQRCKZEdw6mROYUpkRUG6ZEuyGmRCkopkSYLqZE/jSmRGU7pkTTQaZEOkimRKhOpkQPVaZE
fVumRORhpkRSaKZEuW6mRCd1pkSWe6ZE/IGmRGuIpkTRjqZEQJWmRK6bpkQVoqZEg6imRG+u
pkTVtKZERLumRLPBpkQZyKZEiM6mRO7UpkRd26ZEy+GmRDLopkSg7qZEB/WmRHX7pkTcAadE
SginRLkOp0QfFadEjhunRPwhp0RjKKdE0S6nRDg1p0SmO6dEDUKnRHtIp0TqTqdE1VSnRDxb
p0SqYadEEWinRH9up0TudKdEVHunRLuBp0QpiKdEkI6nRP6Up0Rlm6dE06GnREKop0SorqdE
F7WnRIa7p0TswadEW8inRMnOp0Qw1adEntunRATip0Rz6KdE2e6nREj1p0Su+6dEHQKoRIMI
qETyDqhEYRWoRMcbqEQ2IqhEnCioRAsvqERxNahE4DuoREZCqEQASKhEZ06oRPpWqETgW6hE
qmGoRBFoqER3bqhE5nSoREx7qES7gahEKYioRJCOqET+lKhEZZuoRNOhqERCqKhEqK6oRA+1
qER9u6hE7MGoRFLIqETBzqhEJ9WoRJbbqET84ahEOuioRKDuqEQP9ahEffuoROQBqURSCKlE
uQ6pRCcVqUSWG6lE/CGpRGsoqUTRLqlEQDWpRKY7qUQVQqlEg0ipRGdOqUTVVKlEPFupRKph
qUQRaKlEf26pRO50qURUe6lEw4GpRCmIqUSYjqlE/pSpRG2bqUTToalEQqipRLGuqUQXtalE
hrupROzBqURayKlEwc6pRDDVqUSe26lEBOKpRHPoqUTa7qlESPWpRLf7qUSiAapECQiqRHcO
qkTeFKpETBuqRLshqkQhKKpEkC6qRPY0qkRlO6pEy0GqRDpIqkSoTqpED1WqRH1bqkTkYapE
UmiqRMFuqkQndapEjnuqRPyBqkRriKpE0Y6qRECVqkSmm6pEFaKqRHuoqkTqrqpEWLWqRL+7
qkSqwapEGciqRALPqkRW1qpE19uqRMPhqkQy6KpEG++qRM30qkQ8+6pEqgGrRBEIq0R/DqtE
5hSrRFQbq0TDIatEKSirRJguq0QHNatEbTurRNxBq0RCSKtEsU6rRB9Vq0SGW6tE9GGrRFpo
q0TJbqtEOHWrRJ57q0QNgqtEc4irROKOq0RIlatENJurRKKhq0QRqKtEd66rRN60q0REu6tE
s8GrRBnIq0SIzqtE7tSrRF3bq0TL4atEMuirRKDuq0QH9atEdfurRNwBrERKCKxEuQ6sRB8V
rESGG6xE9CGsRFoorETJLqxEODWsRJ47rEQEQqxEc0isRNpOrERIVaxEt1usRKJhrEQJaKxE
d26sRN50rEREe6xEs4GsRCGIrESIjqxE9pSsRF2brETLoaxEOqisRKCurEQPtaxEdbusROTB
rERSyKxEuc6sRCfVrESO26xE/OGsRGPorETR7qxEOPWsRKb7rEQVAq1EewitROIOrUTNFK1E
PButRKohrUQRKK1Efy6tRO40rURUO61Ew0GtRClIrUSYTq1EuVatRL9brUTcYa1EQmitRLBu
rUQfda1EhnutRPSBrURaiK1EyY6tRDiVrUSem61EDaKtRHOorUTirq1ESLWtRLe7rUSiwa1E
EcitRHfOrUTm1K1ETNutRLvhrUQh6K1EkO6tRP70rURl+61EywGuRDoIrkSgDq5EDxWuRHUb
rkTkIa5ESiiuRLkurkQfNa5EjjuuRPxBrkRjSK5E0U6uRDhVrkSmW65EFWKuRHtorkRnbq5E
1XSuRDx7rkSqga5EGYiuRH+OrkTulK5EVJuuRMOhrkQpqK5EmK6uRP60rkRtu65E3MGuRCnI
rkSYzq5E/tSuRG3brkTc4a5EQuiuRLDurkQX9a5EhvuuROwBr0RaCK9EwQ6vRDAVr0SeG69E
BCKvRHMor0TaLq9ESDWvRK47r0SaQa9ECUivRG9Or0TeVK9ETFuvRLNhr0QhaK9EkG6vRPZ0
r0Rle69Ey4GvRDKIr0Sgjq9EB5WvRHWbr0Tkoa9ESqivRLmur0Qfta9EjruvRPTBr0RjyK9E
0c6vRKbXr0SE3K9EFeKvRHvor0Tq7q9E1fSvRDz7r0SiAbBEEQiwRHcOsETmFLBETBuwRLsh
sEQhKLBEkC6wRPY0sERlO7BE00GwRDpIsESoTrBED1WwRH1bsETkYbBEUmiwRMFusEQndbBE
lnuwRPyBsERriLBE2o6wRECVsESum7BEHaKwRACosERvrrBE3rSwRES7sESzwbBEGciwRH/O
sETu1LBEXduwRMPhsEQy6LBEoO6wRAf1sER1+7BE3AGxREoIsUS5DrFEHxWxRI4bsUT0IbFE
YyixRNEusUQ4NbFEpjuxRA1CsUR7SLFE6k6xRFBVsUS/W7FELWKxRJRosUQCb7FEcXWxRNd7
sURGgrFErIixRBuPsUTNlLFEPJuxRKKhsUQJqLFEd66xROa0sURMu7FEu8GxRCnIsUSQzrFE
/tSxRGXbsUTT4bFEQuixRKjusUQX9bFEffuxROwBskRSCLJEwQ6yRCcVskSWG7JE/CGyRGso
skTRLrJEQDWyRK47skQVQrJEAEiyRG9OskQLV7JECVyyRLNhskQhaLJEiG6yRPZ0skRde7JE
y4GyRDKIskSgjrJEB5WyRHWbskTcobJESqiyRLmuskQftbJEjruyRPzBskRjyLJE0c6yREDV
skSm27JEFeKyRHvoskTq7rJE1fSyRDz7skSqAbNEEQizRH8Os0TmFLNEVBuzRMMhs0QpKLNE
mC6zRP40s0RtO7NE00GzREJIs0SwTrNEF1WzRIZbs0T0YbNEWmizRMlus0SIdrNEhnuzRASC
s0RziLNE2o6zREiVs0Sum7NEHaKzRACos0RvrrNE3rSzRES7s0SzwbNEIcizRIjOs0T21LNE
XduzRMvhs0Qy6LNEoO6zRA/1s0R1+7NE5AG0REoItES5DrREHxW0RI4btET8IbREYyi0RMku
tEQ4NbREnju0RA1CtERzSLRE4k60REhVtEQ0W7REomG0RAlotER3brRE5nS0REx7tES7gbRE
KYi0RJCOtET+lLREbZu0RNOhtERCqLREqK60RBe1tER9u7RE7MG0RFrItETBzrRE8Ne0RN7c
tES74bREa+i0RNrutERA9bRErvu0RJoBtUQACLVEbw61RN4UtUREG7VEsyG1RBkotUSILrVE
9jS1RFw7tUTDQbVEMki1RKBOtUQGVbVEbVu1RNxhtURKaLVEsG61RB91tUSGe7VE9IG1RFqI
tUTJjrVEMJW1RJ6btUQNorVEc6i1ROKutURQtbVEt7u1RCXCtUSMyLVE+s61RObUtUTP27VE
u+G1RCnotUQT77VEgfW1ROj7tUSaAbZECQi2RG8OtkTeFLZETBu2RLMhtkQhKLZEiC62RPY0
tkRlO7ZEy0G2RDJItkTqTrZE1VS2RERbtkSqYbZEGWi2RH9utkTudLZEVHu2RMOBtkQpiLZE
mI62RAaVtkRtm7ZE3KG2REKotkTRrrZEQLW2RKa7tkQVwrZEhMi2RG/OtkTV1LZERNu2RKrh
tkQZ6LZEiO62RO70tkRl+7ZEwwG3RDIIt0SgDrdEBhW3RHUbt0TcIbdESii3RLAut0QfNbdE
jju3RPRBt0RjSLdE0U63RDhVt0SeW7dEDWK3RHtot0TibrdEUHW3RLd7t0QlgrdElIi3RPqO
t0RplbdEz5u3RD6it0SsqLdEE6+3RIG1t0Q0u7dEosG3RAnIt0R3zrdE3tS3REzbt0S74bdE
Iei3RJDut0T29LdEZfu3RMsBuEQ6CLhEqA64RA8VuER9G7hE5CG4RFIouETBLrhEJzW4RJY7
uEQEQrhEa0i4RNpOuERAVbhErlu4RJphuEQJaLhEb264RN50uEREe7hEs4G4RCGIuESIjrhE
9pS4RFybuETLobhEMqi4RKCuuEQPtbhEdbu4ROTBuERKyLhEuc64RCfVuESO27hE9OG4RGPo
uETR7rhEOPW4RKb7uEQNArlEewi5RGcOuUTNFLlEPBu5RKohuUQRKLlEfy65ROY0uURUO7lE
w0G5RClIuUSYTrlE/lS5RG1buUTcYblEQmi5RLBuuUQXdblEhnu5ROyBuURaiLlEwY65RDCV
uUSWm7lEBKK5RHOouUTarrlESLW5RK67uUSawblECci5RG/OuUTe1LlETNu5RLPhuUQh6LlE
iO65RPb0uURc+7lEywG6RDIIukSgDrpEDxW6RHUbukTcIbpESii6RLAuukQfNbpEjju6RPRB
ukRjSLpEyU66RDhVukSmW7pEDWK6RHtoukTibrpEUHW6RDx7ukSigbpEe4i6ROqOukTVlLpE
PJu6RKqhukQRqLpEf666ROa0ukRUu7pEw8G6RCnIukSYzrpE/tS6RG3bukTc4bpEQui6RLDu
ukTk9bpENPu6RPQBu0RaCLtEyQ67RDgVu0SeG7tEDSK7RHMou0TiLrtESDW7RDQ7u0SiQbtE
EUi7RHdOu0TmVLtETFu7RLNhu0QhaLtEiG67RPZ0u0Rce7tEw4G7RDKIu0SYjrtEBpW7RG2b
u0TcobtEQqi7RLCuu0QXtbtEhru7ROzBu0RayLtEwc67RCfVu0SW27tEBOK7RGvou0Ta7rtE
QPW7RK77u0QVArxEhAi8RG8OvETVFLxERBu8RLMhvEQZKLxEiC68RO40vERcO7xEy0G8RDJI
vESgTrxEBlW8RHVbvETkYbxESmi8RLluvEQfdbxEjnu8RPSBvERjiLxE0Y68RDiVvESmm7xE
DaK8RHuovERnrrxEzbS8RDy7vESqwbxEEci8RH/OvETm1LxETNu8RLvhvEQh6LxEkO68RP70
vERl+7xE0wG9RDoIvUSoDr1EDxW9RH0bvUTkIb1EUii9RLkuvUQnNb1Ejju9RPxBvURjSL1E
yU69RDhVvUSmW71EDWK9RHtovURnbr1EzXS9RDx7vUSigb1EEYi9RH+OvUTmlL1EVJu9RLuh
vUQpqL1EkK69RP60vURtu71E08G9RELIvUSozr1EF9W9RH3bvUTs4b1EUui9RMHuvUQw9b1E
lvu9RAQCvkRrCL5E2g6+REgVvkSuG75EHSK+RIQovkRvLr5EYTW+RMc7vkQ2Qr5EnEi+RAJP
vkRxVb5E2Fu+RD5ivkSsaL5EG2++RM10vkQ8e75EooG+RAmIvkR3jr5E3pS+REybvkS7ob5E
Iai+RJCuvkT2tL5EZbu+RMvBvkQ6yL5EqM6+RA/VvkR1275E5OG+RErovkS57r5EJ/W+RI77
vkT8Ab9EYwi/RNEOv0Q4Fb9Ephu/RBUiv0R7KL9EZy6/RNU0v0Q8O79EqkG/RBFIv0R/Tr9E
5lS/RFRbv0S7Yb9EKWi/RJhuv0T+dL9EbXu/RNOBv0RCiL9EsI6/RBeVv0SGm79E7KG/RFqo
v0TJrr9EMLW/RJ67v0QNwr9Ec8i/RNrOv0RI1b9Et9u/RKLhv0QJ6L9Ed+6/RN70v0RM+79E
uwHARCEIwESQDsBE9hTARGUbwETTIcBEOijARKguwEQXNcBEfTvAROxBwERSSMBEwU7ARDBV
wESWW8BEBGLARGtowETabsBEQHXARK57wESagcBEAIjARG+OwETVlMBERJvARLOhwEQhqMBE
iK7ARO60wERcu8BEw8HARCnIwESYzsBEBtXARG3bwETT4cBEQujARLDuwEQX9cBEhvvAROwB
wURaCMFEwQ7BRDAVwUSWG8FEBCLBRHMowUTaLsFESDXBRK47wUQdQsFECUjBRG9OwUTeVMFE
RFvBRLNhwUQZaMFEiG7BRPZ0wURce8FEy4HBRDKIwUSgjsFEBpXBRHWbwUTkocFESqjBRLCu
wUQftcFEjrvBRPTBwURjyMFEyc7BRDjVwUSe28FEDeLBRHvowUTi7sFEUPXBRDz7wUSiAcJE
EQjCRH8OwkTmFMJEVBvCRLshwkQpKMJEkC7CRP40wkRlO8JE00HCREJIwkSoTsJEF1XCRH1b
wkTsYcJEUmjCRMFuwkQndcJECXzCRASCwkRriMJE0Y7CRECVwkSmm8JEDaLCRHuowkTirsJE
ULXCRLe7wkQlwsJEjMjCRPrOwkRp1cJEz9vCRD7iwkSk6MJE2u7CRED1wkSu+8JEFQLDRAAI
w0RvDsNE3hTDREQbw0SzIcNEISjDRIguw0T2NMNEXDvDRMtBw0Q6SMNEoE7DRAZVw0R1W8NE
5GHDREpow0S5bsNEH3XDRI57w0T0gcNEY4jDRNGOw0Q4lcNEppvDRA2iw0R7qMNEZ67DRNW0
w0Q8u8NEosHDRBHIw0R/zsNE5tTDRFTbw0S74cNEKejDRJDuw0T+9MNEbfvDRNMBxERCCMRE
qA7ERBcVxESGG8RE7CHERFooxETBLsREMDXERJ47xEQEQsREc0jERNpOxERIVcRErlvERJph
xEQJaMREd27ERN50xERMe8REs4HERCGIxESIjsRE9pTERGWbxETLocREMqjERKCuxEQPtcRE
dbvEROTBxERKyMREuc7ERB/VxESG28RE9OHERFroxETJ7sREOPXERJ77xEQNAsVEcwjFROIO
xURQFcVENBvFRKIhxUQRKMVEdy7FROY0xURMO8VEu0HFRCFIxUSQTsVE9lTFRGVbxUTTYcVE
OmjFRKhuxUQPdcVEfXvFROSBxURSiMVEwY7FRCeVxUSOm8VE/KHFRGuoxUTRrsVEQLXFRKa7
xUQVwsVEAMjFROrOxUTW1MVERNvFRC7ixUSc6MVEAu/FRGn1xUTY+8VEPgLGRKwIxkQbD8ZE
zRTGRDwbxkSiIcZEESjGRHcuxkTmNMZEVDvGRLtBxkQpSMZEkE7GRP5UxkRtW8ZE02HGREJo
xkSobsZEF3XGRIZ7xkTsgcZEWojGRMGOxkQwlcZEnpvGRASixkRzqMZE4q7GREi1xkS3u8ZE
msHGRAjIxkR3zsZE3tTGREzbxkS74cZEIejGRIjuxkT29MZEZfvGRMsBx0QyCMdEoA7HRA8V
x0R1G8dE5CHHREoox0S5LsdEJzXHRI47x0T8QcdEY0jHRNFOx0RAVcdEplvHRBVix0R7aMdE
Z27HRNZ0x0Q8e8dEqoHHRBmIx0SAjsdE7pTHRFSbx0TDocdEKajHRJiux0T+tMdEbbvHRNzB
x0RCyMdEsM7HRBfVx0SG28dE9OHHRFrox0TJ7sdEMPXHRJ77x0QEAshEcwjIROIOyERIFchE
txvIRKIhyEQIKMhEdy7IROY0yERMO8hEu0HIRCFIyESQTshEBlXIRGVbyETTYchEOmjIRKhu
yEQXdchEfXvIROSByERSiMhEuY7IRCeVyESWm8hE/KHIRGuoyETRrshEQLXIRKa7yEQVwshE
e8jIRGfOyETW1MhERNvIRKrhyEQZ6MhEgO7IRO70yERU+8hEwwHJRCkIyUSYDslEBhXJRG0b
yUTcIclEQijJRLAuyUQfNclEhjvJRPRByURjSMlEyU7JRDhVyUSeW8lEDWLJRHtoyUTibslE
zXTJRDx7yUSigclEEYjJRHeOyUTmlMlETJvJRLuhyUQhqMlEkK7JRP60yURlu8lE08HJRDrI
yUSozslEF9XJRH3byUTs4clEUujJRMHuyUQw9clEQP3JRC4CykRrCMpE2g7KREgVykSuG8pE
HSLKRIQoykTyLspEWDXKRMc7ykQuQspElEjKRAJPykRxVcpE2FvKREZiykSsaMpEG2/KRIJ1
ykQ8e8pE</AssayXData><AssayYData Points="1500">nDOpQKj1qEADIKlAnjWpQDs2qUDpkKlAa2KpQAJcqUBzdKlA3mKpQC2BqUDLValAe0OpQKdg
qUBTYKlAQmipQMBgqUBRZalAoIapQFJyqUBEdqlAQpKpQLtnqUCgealAtZepQNV3qUCvZ6lA
U3OpQBeGqUDRdKlAvJWpQLWCqUD+oalAYoGpQEljqUCze6lAaKmpQI+FqUCMaqlAT3CpQFF3
qUD/cqlA53epQCWgqUDojKlAG1epQEJwqUAucKlA526pQPJ0qUCQoKlAy1GpQKWdqUA5jalA
HGmpQJiQqUDBcqlAS4KpQJ1jqUDEkqlAbImpQA+HqUAGfalAMZ6pQLOhqUAbcalAvGSpQDOC
qUAVbqlAi5KpQJh7qUArfalACnqpQI5zqUCwbKlA1YmpQI1yqUDIfqlAA5qpQEt4qUDmj6lA
YaWpQOOIqUC0cqlAxoypQBhkqUDwdalAtH+pQKCgqUAGg6lA/6SpQK+GqUDljKlAa62pQKZr
qUAkcalAOZOpQCKgqUB2e6lAuoapQP+MqUC5ZKlAjLCpQGSEqUAngqlAq4KpQFGAqUDujKlA
NYmpQOp7qUDhfqlAkYGpQOl2qUANf6lAm5WpQNyJqUB+b6lAX4qpQCOFqUCyl6lAi12pQKmH
qUCek6lANp6pQC2VqUCqq6lAT6WpQN19qUBNnKlA95WpQKSdqUC0a6lAd8mpQI6nqUDZvqlA
yoKpQEGgqUBdqalAiG+pQECUqUCqh6lAj8WpQPF+qUDBqalAl4upQMGSqUALoalATZSpQFaU
qUAZfqlALZGpQAaSqUAdkKlA8LqpQJaKqUAyrqlA/oipQPSFqUCHo6lAi46pQDB5qUBnoqlA
xZ+pQPK3qUDgj6lA2LipQH+wqUD4o6lAJ92pQCvHqUCfnqlAgK+pQIXKqUBcmKlAmZypQPt1
qUCdsKlAe8KpQDiUqUCikKlAZ8OpQHO5qUDWsKlA5a+pQLKCqUCRr6lAdbSpQI6sqUAunqlA
k4+pQIyIqUB2oqlAmbOpQOTEqUCDtqlAPr+pQA6IqUBM6qlAorupQBynqUD8oalA69qpQD7D
qUDviqlA5L6pQICoqUAbp6lAg5mpQHavqUA8u6lA0pKpQIuvqUBawqlAIYypQNWtqUCxmqlA
O66pQJGdqUD4lqlADZ+pQJuWqUDOxKlA4MOpQIyeqUDOrKlAdcqpQLq5qUCQr6lALK2pQE68
qUAxxqlA6qWpQISqqUANzqlAxbupQGCTqUBTwalAv7GpQI3FqUCZjKlAPLypQMveqUAxwqlA
u6KpQAXZqUDHw6lACqipQBfcqUCG8alA5rCpQGp2qUCr4qlA7NupQC25qUAhsKlAtN2pQD2n
qUA8z6lAScqpQAfFqUBWralAHcypQE7DqUBVwKlAILqpQK6+qUCE+qlAXcKpQFzTqUB0yKlA
0supQNuxqUCm7qlA4M6pQBPAqUBq5alAqcqpQFbvqUA1tqlAPcupQC7mqUAr7KlAwtepQJrr
qUDL26lAZL+pQGm8qUAh5KlAjvOpQD3FqUDgw6lADOWpQLb4qUAsr6lAmdSpQMPXqUCDz6lA
i5ipQNTxqUDd66lAxLypQN7OqUAEwqlAvampQPDJqUBDv6lAKtSpQOvNqUCq4alAjc2pQBLH
qUAQzalAPNepQLjKqUCeqalA1typQLLkqUDb9alAu/WpQLDiqUCV56lAOeapQNvNqUAm4alA
Jw2qQL3gqUB/1KlAF72pQBzXqUDh5alAIMOpQOCuqUCfvalA97WpQEf2qUAoyqlA2+OpQPb0
qUC14KlAjMipQAHKqUCV7alAMOupQHetqUD77alA4QyqQNqzqUCJ1alASPupQBziqUCE4KlA
LtypQDDHqUDJ7alA0t+pQEe9qUBX7qlAYwGqQGjDqUD4y6lAbAiqQMYCqkDt96lAmN6pQF8C
qkAvxalAuOCpQMv9qUAw/alA2cSpQNsfqkDpC6pAfOGpQPnhqUBR4qlAXeipQJnZqUC+4KlA
htGpQFjcqUBA7alA7NCpQKfbqUDszKlA1fCpQPr5qUAY/KlAWNSpQM76qUCICqpA9/apQJ3I
qUDJ7alA8OmpQJDbqUDUCqpA4O6pQNzaqUC57qlAWv2pQLbaqUBsyalAbiyqQHDQqUDr+KlA
BPOpQBYcqkAG7qlAMQ6qQJftqUAf66lAjwCqQOvXqUBfJqpALeepQD0PqkAX+KlANPGpQB4A
qkDL9KlArM+pQP0IqkCsBKpAbOupQEchqkBM9alAhAaqQPwaqkDv/KlAZgyqQJnxqUBV/KlA
/hOqQDkYqkBRFqpAKASqQDbjqUA0F6pAbwGqQNjNqUAKIqpAWuepQBHtqUCf96lAdgWqQA7H
qUAsHqpAZwWqQOIXqkD5CKpAaxiqQJQJqkA1G6pANCWqQJHuqUBdBqpAbv2pQGsNqkDX86lA
FOSpQHIKqkAi6qlAUeepQGgUqkC2HqpARwqqQF/jqUDhB6pAeR6qQGz4qUC8/KlA7SKqQGMC
qkBeEKpAfyGqQE4pqkDDAqpAQgOqQLX2qUCs9alAZeGpQAv/qUCmEqpAnBiqQP/8qUAML6pA
VwqqQIIdqkBrFapAIBqqQFAVqkCg7KlAsCiqQEgaqkCxC6pAZgWqQMghqkBvLqpAVhOqQH34
qUDOFKpAOBWqQBQXqkChE6pACy6qQK40qkCGA6pAEBKqQGwlqkDUJKpAUzOqQAMVqkBXL6pA
z/epQHw2qkBuOapA9xOqQFsfqkCzF6pAww6qQPYlqkDfNapAayKqQMPwqUCqC6pALzaqQJcn
qkD/NqpAvCuqQFcSqkD/KapA7ROqQMkRqkDYDapAaSKqQFQdqkAiDqpAwx6qQOEbqkAYFKpA
NziqQE1NqkBsGqpAFSqqQOQ4qkD79qlAMBuqQE82qkDuGapAhBSqQGMwqkCjOqpAEjuqQGtQ
qkCWKKpAyTyqQDoeqkBdHapAZSSqQJUCqkArIqpAvD6qQBc2qkCoL6pAzVOqQFY2qkCSKapA
oQaqQM1EqkDHP6pA7SGqQFAmqkC9G6pAVCCqQJwlqkCAH6pA7zaqQFssqkCeGapA9zGqQOUN
qkBJIqpAP1GqQHkmqkCQJqpAqTWqQHMXqkBqEKpAaxyqQAEzqkDLO6pAkCKqQKAdqkCJFapA
TiqqQKguqkDiB6pA3R+qQOswqkDt/6lAh0eqQMg2qkBaP6pA3h+qQKhLqkDDP6pAnDqqQBNP
qkDHPqpAuBOqQMkwqkCfRKpAFEOqQLcVqkB2M6pADzmqQNMqqkAoLapACT+qQJhfqkDpFapA
MCKqQIA9qkALWqpADjqqQC4yqkA7UqpAdC2qQPI7qkD2WKpAzjuqQFQ/qkDQOKpAJSyqQN46
qkCAN6pA90iqQENsqkCNOapAVRGqQO1BqkBkS6pANDOqQAlQqkBAPqpA11mqQPQkqkCGTapA
2yyqQFREqkCSWqpA/DWqQKtGqkBuOapAmESqQMA4qkCURqpA1jKqQPxiqkCJLqpAGkqqQP5A
qkCqIqpApkqqQNsXqkAraKpAqUKqQDI+qkBjPqpATluqQPJSqkC2O6pAeF2qQLdlqkAgQapA
LmCqQPFWqkA/OqpACkSqQAhFqkDnXKpA2kiqQOtCqkCBX6pAYVKqQPRBqkCRcKpAC1iqQIdR
qkDsMqpAniqqQMdnqkCGQqpAk0SqQM5CqkDLeapAblqqQOo9qkD9X6pAWjyqQB1GqkAhXKpA
lGGqQJVEqkAeP6pADzmqQE5VqkAneqpA/FOqQAFkqkAlPqpASZGqQNtNqkCYQapA4WmqQB9k
qkAYbapAWU2qQOBpqkA0V6pA51iqQJ9SqkD6TqpATlCqQExnqkD8YqpAKDqqQKRbqkCXQqpA
ZFWqQEl1qkBPRqpAI12qQNdzqkB5dKpAJU2qQGJwqkBGZqpA5HWqQNw4qkDtZKpA2lOqQG1C
qkAHaapAUFmqQMo8qkC4SapAAm2qQCduqkAveqpAsHSqQEx/qkAPe6pAJneqQI1QqkAbgKpA
v36qQB9OqkAlb6pApm+qQPh1qkDpa6pARWaqQGyBqkDAiqpAjl6qQBqBqkA3dapAkHqqQPh2
qkBVbapAcE+qQL9tqkBSbapAyV+qQElwqkAkb6pAsJaqQA5qqkAfV6pAFX+qQEBfqkB5gqpA
+lqqQJhgqkCMfapAGmeqQLdmqkAqU6pAN12qQOJ7qkA6mKpAx4qqQCx2qkDcYapAP4OqQAp7
qkDvX6pAKZeqQGOJqkB3T6pArmSqQFF3qkBLeKpAWnKqQHNcqkB8qKpAnHGqQPtjqkDHWKpA
bn6qQJ6DqkAlcKpA/W6qQDJxqkBLQKpANWKqQMSGqkDRXKpANmyqQOpcqkCQZKpA+3SqQD1t
qkC1dapAOWSqQEqIqkB1fapA3nWqQAR5qkAQVapA5G6qQPJjqkDjZqpAZ4iqQHuzqkAGg6pA
OFqqQKadqkABfapAhVuqQBGRqkCynKpAJ5mqQI1wqkDkkKpA3pqqQCieqkCciapAtJeqQKF6
qkCdZ6pASHGqQAeDqkBuaqpAJnSqQM2tqkD8nKpArGmqQJpuqkCzf6pAlmOqQDl3qkDWi6pA
6Y6qQFd2qkCLeKpAlJOqQEmMqkBAqKpAe5KqQMiHqkBrlapA1nmqQGp3qkAsqqpAmXSqQH9p
qkAUm6pAI56qQAqGqkC5l6pA15qqQApjqkAvgqpAeHeqQFioqkB+kqpAUpqqQPSNqkCrj6pA
bqqqQIJVqkApoapAYqCqQKCEqkBZoKpAmaWqQFijqkDqkKpAJH6qQB+ZqkB5iqpADX2qQB+V
qkC8sqpAGsuqQBm8qkAzkKpAYJOqQJmvqkBci6pAMquqQMaoqkDziKpAa46qQCCeqkA6oapA
BIOqQAt8qkD/dapAN6iqQAynqkD2p6pAMoWqQCWDqkCktKpA2aSqQFCYqkCrfKpArpqqQON8
qkBJjqpA/n2qQOyEqkD2k6pADZCqQMeaqkB4gapAT5+qQLuNqkALlqpAsZaqQJqzqkBNdapA
u5GqQD+QqkAqjKpAULWqQMiTqkD9vapAULOqQPSjqkAypKpAU4qqQCehqkAbk6pAMKyqQD/F
qkBvsKpA0o+qQNieqkCxoqpANZmqQC6OqkAysqpA7Z2qQAh3qkB14apAOr+qQGKrqkBQv6pA
15yqQKuWqkCgoapAPryqQHOTqkB8lKpARbWqQOXDqkC0t6pAg7iqQHK1qkCJuqpACqmqQBiS
qkDvrKpAdMmqQDWiqkAgzKpAo8SqQGmuqkCXxKpAcaiqQHOoqkDch6pAfrKqQAKgqkD+s6pA
282qQNnKqkC4oqpA8qeqQOCwqkB/wapAqLSqQHOlqkBKqqpAXKSqQFqzqkDJuKpApMuqQNqV
qkDuvKpAC56qQKLGqkBci6pA1KiqQN+cqkCktqpAS9CqQNWqqkC6qqpAAaCqQBaeqkAqtKpA
YquqQE+jqkCK3qpAX8WqQCy0qkAd2KpAOrWqQBa6qkDXtapAWtWqQJi9qkC40qpAFpuqQFnO
qkChvapAzc+qQByhqkAH6qpAfcGqQBTFqkD0wKpAYcaqQGfzqkBdsKpAoc6qQD22qkDpoqpA
N7WqQPu9qkDX46pAerqqQGa+qkB+66pAkcOqQGi7qkBuzapA6c+qQAfnqkDXp6pAi/GqQEat
qkBbsKpA8riqQBHDqkDTrqpAasmqQODLqkAHzqpAx8WqQBjFqkDlw6pAYNOqQGLHqkAnwKpA
V/yqQEDQqkDrqqpAjvuqQPXtqkBF86pAONGqQF7FqkAOxqpAn9iqQNryqkCWw6pAN8KqQG20
qkAzuKpAaLCqQOW4qkDU2apA3O2qQMHiqkDXwqpAhtCqQHTJqkDEx6pA2cGqQFDNqkD42KpA
jLaqQADqqkAkxqpAnMKqQN7LqkBYvqpA7uWqQNeoqkDk16pA39aqQDvTqkCR0qpAtcqqQObk
qkBWyqpA8fCqQIK8qkAz5apAfeeqQOmxqkAz8qpAhtKqQMPqqkBh86pAAfWqQCHMqkDT5apA
KgSrQG3WqkC3yapAmuWqQNv8qkBSrKpA0tyqQKPGqkDD5KpAn86qQBLGqkDhA6tAB92qQBy/
qkD65qpA0uCqQLvaqkDH2qpAC9eqQCvhqkBW4KpAweiqQP/cqkD95KpARtiqQD3NqkBU9KpA
w+eqQJ/0qkD35qpA++KqQHXKqkD+7apA0umqQJu6qkDf4KpAzCGrQI3aqkBp9KpAOuuqQFzz
qkD/r6pAYOiqQGDeqkAU76pAjfqqQPDuqkAW46pACtqqQMLaqkAI6qpAq8CqQMQZq0B09apA
2eSqQGnJqkC5/6pAjuiqQCOzqkBeDqtA1fyqQFn5qkAY46pAjO2qQNMXq0C27KpA2x2rQE/0
qkAg8apAEd+qQGH6qkCgCKtAZgWrQCb2qkBg66pAUvqqQEgIq0AHAKtAEeuqQPwQq0AcD6tA
temqQGH3qkBRFatAIPCqQOHrqkCG76pANOuqQO3bqkAH8apAhQarQCkcq0AgDKtAXhWrQInz
qkCgCKtAF++qQAHiqkDB+6pADfCqQAQoq0DSCatAPhqrQN4Fq0Dx6apAcRWrQJbzqkAq6apA
YgWrQHkNq0Ci8KpAjfaqQPD+qkBnCatANvOqQHAkq0CKEKtAov+qQBgVq0BDO6tAHdWqQMwS
q0AG8KpArQqrQEsPq0BQ6qpAFN+qQFUBq0CpBKtAagmrQI8Wq0DkCqtA+hOrQKIFq0A4+apA
3AqrQE71qkBU76pAQ/eqQLQsq0Be9qpAvgWrQL/lqkAQH6tALgGrQOcIq0Bx8qpAFg2rQHgA
q0D84apA0RCrQCAnq0BpBatA0xerQDEEq0Al56pA8fmqQEANq0An7qpAqzGrQHkNq0BcBatA
DR2rQLk9q0Df+6pASS6rQE0Oq0DWCqtAVSWrQKUBq0CYMKtAf+CqQCL4qkDHHatAAgirQOcc
q0CXH6tAP9+qQDcTq0CIBqtAQzCrQO4Xq0BTFqtA+gqrQFEdq0DJCKtAayerQKgRq0DTNKtA
QwCrQDAbq0BgFatAFAerQJwVq0B3CqtAnS6rQLwPq0BSE6tAUDirQG0Kq0DxFatAEAirQMr8
qkA/8qpAjQqrQN8cq0BAMqtAmh+rQMQ3q0DmLqtACDGrQE45q0DyJatAJRKrQCT3qkCSCatA
U/mqQBMSq0A8B6tAQDqrQDwmq0BjDatA6BSrQH0Gq0AnQ6tAqvGqQLAbq0DJGqtAuT2rQF8L
q0CdIKtA9kurQLoqq0AtF6tA4xKrQDYUq0AFD6tAG16rQEwMq0DaNKtAbRWrQIQ1q0Bm7KpA
xBSrQJwtq0CS/KpAIPiqQO5Aq0AbOqtAdDmrQKklq0AQQKtA9x+rQNkTq0D1GKtAbAerQCo2
q0DvD6tABk2rQFcjq0BbJKtAyR2rQAEiq0DrHatAeCKrQFomq0BwN6tAlR+rQGEhq0BQR6tA
LiarQOU2q0BmBKtAPAmrQLQ6q0DeHqtAmEurQGwWq0D2UKtAHAmrQBsqq0DJTatAmSyrQPUf
q0CyQKtAhTmrQP0Fq0DPTKtA9kerQFQ8q0A6IqtACDGrQM0mq0CfPKtA2iKrQIhFq0DEO6tA
wRWrQMD9qkAgPKtA1UOrQK8/q0C8M6tAmR2rQHA3q0DiHKtA3h2rQC8xq0DzR6tAG0GrQCdU
q0CpQatAlimrQIU1q0DyQatAcCmrQLMaq0DnLqtA7y6rQKxSq0A3V6tAShmrQOkeq0AFcatA
RUirQEczq0CnQ6tAyx2rQFAuq0AKP6tAxiWrQHMHq0DFP6tA3zGrQFccq0AxRatAkDWrQL1T
q0CeVqtA4D6rQOVBq0BuM6tAkyqrQK4qq0AT+6pAFDyrQHpYq0A5PatAplmrQGFOq0CSTatA
LierQHtGq0BlHKtAeF2rQNdpq0C9MqtA4EKrQEJdq0DUYatAEC+rQEJRq0AVXKtA+FWrQF5D
q0AIWKtA</AssayYData></Step><Step><CommonData><SampleLocation>7</SampleLocation><SampleID>YNCCT5A-p035</SampleID><SampleGroup></SampleGroup><SampleInfo></SampleInfo><SampleRow>G</SampleRow><SamplePlate>1</SamplePlate><WellType>KSAMPLE</WellType><Concentration>-1</Concentration><ConcentrationUnits>µg/ml</ConcentrationUnits><MolarConcentration>1000</MolarConcentration><MolarConcUnits>nM</MolarConcUnits><MolecularWeight>-1</MolecularWeight><Temperature>30</Temperature><StartTime>1678618</StartTime><AssayTime>300</AssayTime></CommonData><FlowRate>1000</FlowRate><StepType>ASSOC</StepType><StepName>Association</StepName><StepStatus>OK</StepStatus><ActualTime>300.006</ActualTime><CycleTime>0.2</CycleTime><AssayXData Points="1500">ooHKRCGIykSQjspE0ZbKRMebykTTocpEQqjKRKiuykQXtcpEfbvKROzBykRSyMpEwc7KRCfV
ykSW28pE/OHKRGvoykTR7spEQPXKRK77ykQVAstEgwjLROoOy0RYFctERBvLRKohy0QZKMtE
hy7LRO40y0RcO8tEw0HLRDFIy0SYTstEBlXLRG1by0TbYctESmjLRLBuy0QfdctEhXvLROyB
y0RaiMtEwY7LRC+Vy0Sem8tEBKLLRHOoy0TZrstESLXLRLa7y0QdwstEi8jLRPrOy0Rg1ctE
z9vLRDXiy0Sk6MtECu/LRHn1y0To+8tETgLMRL0IzERvDsxE3RTMREwbzESyIcxEISjMRIcu
zET2NMxEZTvMRMtBzEQ6SMxEoE7MRA9VzER1W8xE5GHMRFJozES5bsxEJ3XMRI57zET8gcxE
a4jMRNGOzERAlcxErpvMRBWizESDqMxE6q7MRNW0zEREu8xEqsHMRBnIzESHzsxE7tTMRFzb
zETL4cxEMejMRKDuzEQG9cxEdfvMRNsBzURKCM1EsA7NRDwXzUQxHM1E9CHNRGMozUTJLs1E
ODXNRJ47zUQMQs1Ee0jNROFOzURQVc1EtlvNRCVizUQRaM1Ed27NROZ0zURMe81Eu4HNRCmI
zUSQjs1E/pTNRG2bzUTToc1EQqjNRKiuzUQXtc1EhbvNROzBzURayM1Ewc7NRC/VzUSe281E
BOLNRHPozUTZ7s1ESPXNRLb7zUQdAs5EiwjORHcOzkTdFM5ETBvORLIhzkQhKM5EkC7ORPY0
zkRlO85Ey0HORDpIzkSgTs5ED1XORH1bzkTkYc5EUmjORLluzkQndc5ElnvORPyBzkRriM5E
0Y7ORECVzkSum85EFaLORHuozkTqrs5EWLXORDy7zkSqwc5EGcjORH/OzkTu1M5EVNvORMPh
zkQx6M5EmO7ORAb1zkRt+85E2wHPREoIz0SwDs9EHxXPRIUbz0T0Ic9EYijPRMkuz0Q4Nc9E
njvPRAxCz0R7SM9E4k7PRFBVz0S2W89EomHPRBFoz0R3bs9E5nTPRFR7z0S7gc9EKYjPRJCO
z0Qbl89EIZzPRNOhz0RCqM9EqK7PRBe1z0R9u89E7MHPRFrIz0TBzs9EL9XPRJ7bz0QE4s9E
c+jPRNnuz0RI9c9EtvvPRB0C0ESDCNBEbw7QRN0U0ETHG9BEsiHQRJwo0ESHLtBEcTXQRN87
0EROQtBEtEjQRKBO0ETVVNBERFvQRLJh0EQZaNBEh27QRO500ERUe9BEw4HQRDGI0ESYjtBE
BpXQRG2b0ETbodBEQqjQRLCu0EQftdBEhbvQRPTB0ERayNBEyc7QRC/V0ESe29BEBOLQRHPo
0ETZ7tBESPXQRK770EQdAtFEgwjRRPIO0UTdFNFERBvRRLIh0UQhKNFEhy7RRPY00URcO9FE
y0HRRDpI0USgTtFED1XRRHVb0UTkYdFEUmjRRLlu0UQnddFEjnvRRPyB0URriNFE0Y7RRECV
0USmm9FEFaLRRHuo0UTqrtFEULXRRDy70USqwdFEGcjRRH/O0UTu1NFEVNvRRMPh0UQx6NFE
mO7RRAb10URt+9FE2wHSREoI0kSwDtJECBjSRA8d0kQEItJEWijSRMku0kQ4NdJEnjvSRAxC
0kRzSNJE4k7SREhV0kS2W9JEJWLSRAho0kR3btJE3XTSREx70kSygdJEIYjSRIeO0kT2lNJE
ZZvSRMuh0kQ6qNJEoK7SRA+10kR1u9JE5MHSRFLI0kS4ztJEJ9XSRJbb0kT84dJEa+jSRNHu
0kRA9dJEpvvSRBUC00SDCNNE6g7TRFAV00Q8G9NEoiHTRBEo00R/LtNE5jTTRFQ700TDQdNE
KUjTRJhO00T+VNNEbVvTRNth00RCaNNEsG7TRBd100SFe9NE9IHTRFqI00TJjtNEL5XTRJ6b
00QMotNEc6jTROKu00RQtdNEtrvTRCXC00QRyNNEd87TRN3U00RM29NEu+HTRCHo00SQ7tNE
9vTTRGX700TLAdREOgjURKAO1EQPFdREfRvUROQh1ERSKNREuC7URCc11ESWO9RE/EHURGtI
1ETRTtREQFXURK5b1EQVYtREg2jUROpu1ETVdNREx3vURKqB1ESciNREh47UROKW1ETfm9RE
RqLURLSo1EQbr9REibXURDy71ESqwdREEcjURH/O1ETu1NREVNvURMPh1EQx6NREmO7URAb1
1ERt+9RE2wHVREII1USwDtVEHxXVRIUb1UT0IdVEWijVRMku1UQ4NdVEnjvVRAxC1URzSNVE
4k7VREhV1US2W9VEHWLVRINo1URvbtVE3XTVREx71USygdVEIYjVRIeO1UT2lNVEXJvVRMuh
1UQ6qNVEoK7VRA+11UR1u9VE5MHVRFLI1US4ztVEJ9XVRI7b1UT84dVEYujVRNHu1URA9dVE
pvvVRAwC1kR7CNZE4g7WRFAV1kS2G9ZEoiHWRBEo1kR/LtZE5jTWRFQ71kS7QdZEKUjWRJhO
1kT+VNZEbVvWRNNh1kRCaNZEqG7WRBd11kSFe9ZE7IHWRFqI1kTBjtZEL5XWRJab1kQEotZE
c6jWRNmu1kRItdZEtrvWRB3C1kSMyNZEd87WRN3U1kRM29ZEsuHWRCHo1kSH7tZE9vTWRH37
1kT8AddEawjXRNEO10TJFtdExxvXRBUi10SDKNdE6i7XRFg110REO9dEqkHXRBlI10R/TtdE
7lTXRFxb10TDYddEMWjXRJhu10QGdddEdXvXRNuB10RCiNdEsI7XRBeV10SFm9dE9KHXRFqo
10TJrtdEL7XXRJ6710QMwtdEc8jXROLO10RI1ddEttvXRCXi10QI6NdEb+7XRN3010RM+9dE
sgHYRCEI2ESHDthE9hTYRFwb2ETLIdhEMSjYRKAu2EQGNdhEdTvYRORB2ERKSNhEuE7YRCdV
2ESOW9hE/GHYRGto2ETRbthEOHXYRKZ72EQVgthEe4jYROqO2ETVlNhEPJvYRKqh2EQZqNhE
f67YRO602ERUu9hEw8HYRCnI2ESYzthE/tTYRG3b2ETb4dhE/OnYROru2EQX9dhEhfvYROwB
2URaCNlEwQ7ZRC8V2USeG9lEBCLZRHMo2UTZLtlESDXZRLY72UQdQtlEjEjZRPJO2URgVdlE
x1vZRDVi2UScaNlECm/ZRHF12UTfe9lEy4HZRLSI2UQjj9lEK5fZRCmc2USqodlEGajZRH+u
2UTutNlEVLvZRMPB2UQxyNlEmM7ZRP7U2URt29lE2+HZRELo2USw7tlEF/XZRIX72UT0AdpE
WgjaRMkO2kQvFdpEnhvaRAQi2kRzKNpE2S7aREg12kS2O9pEHULaRIxI2kR3TtpE3VTaRExb
2kSyYdpEIWjaRJBu2kT2dNpEZXvaRNOB2kQ6iNpEqI7aRA6V2kR9m9pE5KHaRFKo2kTBrtpE
J7XaRJa72kT8wdpEa8jaRNHO2kRA1dpEbdvaRNvh2kRK6NpEuO7aRCf12kSm+9pEDALbRHsI
20TiDttEUBXbRL8b20SiIdtEESjbRH8u20RgNdtEzzvbRLJB20QhSNtEkE7bRPZU20RkW9tE
y2HbRDpo20SobttEDnXbRH1720TkgdtEUojbRMGO20QnldtElpvbRASi20RrqNtE2a7bREC1
20Suu9tEFcLbRIPI20TyzttEWNXbRETb20Sy4dtEGejbRIfu20Tu9NtEXPvbRMMB3EQxCNxE
mA7cRBMX3EQRHNxE2yHcREoo3ESwLtxEHzXcRIU73ETsQdxEWkjcRMlO3EQvVdxEnlvcRARi
3ERzaNxE4m7cREh13ES2e9xEooHcRAiI3ER3jtxE5pTcREyb3ES7odxEIajcRJCu3ET2tNxE
ZLvcRNPB3EQ6yNxEqM7cRBfV3ER929xE7OHcRFLo3ETB7txEJ/XcRJb73EQEAt1EawjdRNkO
3URAFd1EphvdRBUi3USDKN1E6i7dRFg13UREO91EqkHdRBlI3USHTt1E7lTdRFxb3UTLYd1E
MWjdRKBu3UQGdd1EbXvdRNuB3URCiN1EsI7dRB+V3USFm91E9KHdRFqo3UTJrt1EL7XdRJ67
3UQMwt1Ec8jdROLO3URI1d1EttvdRKLh3UQR6N1Ed+7dROb03UR1+91EuwHeRCkI3kSQDt5E
9hTeRGQb3kTTId5EOijeRKgu3kQONd5EfTveROxB3kRSSN5EwU7eRCdV3kTwW95EBGLeRGto
3kTRbt5EQHXeRK573kQVgt5Eg4jeROqO3kT6lt5E6JveRKqh3kQZqN5Ef67eRO603kRcu95E
w8HeRCnI3kSYzt5E/tTeRG3b3kTb4d5EQujeRLDu3kQX9d5EhfveRPQB30RaCN9EyQ7fRC8V
30SeG99EBCLfRHMo30TZLt9EQDXfRK4730QdQt9Eg0jfRPJO30RgVd9Ex1vfRDZi30ScaN9E
h27fRHF130Tge99EToLfRLSI30Qjj99E1ZTfRESb30Sqod9EGajfRIeu30TutN9EXLvfRMvB
30QxyN9EoM7fRAbV30Rt299E2+HfREro30Sw7t9EH/XfRIX730T0AeBEWgjgRMkO4EQ4FeBE
nhvgRAwi4ERzKOBE4i7gRFA14ES2O+BEokHgRBFI4ER3TuBE5lTgRExb4EQEYuBE02ngRCNv
4ERIdeBErnvgRB2C4EQIiOBE8o7gRN2U4ERMm+BEsqHgRCGo4ESHruBE9rTgRGS74ETLweBE
OsjgRKDO4EQO1eBEfdvgROTh4ERS6OBEuO7gRCf14ESO++BE/AHhRGII4UTRDuFEXBfhRFoc
4UQVIuFEeyjhROou4URYNeFEvzvhRKpB4UQZSOFEf07hRO5U4URcW+FEw2HhRDFo4USYbuFE
BnXhRG174UTbgeFESojhRLCO4UQfleFEhZvhRPSh4URiqOFEya7hRDi14USeu+FEDMLhRHPI
4UTizuFEUNXhRLbb4UQl4uFElOjhRPru4URg9eFEz/vhRDYC4kSkCOJEEw/iRP4U4kToG+JE
TiLiRL0o4kRvLuJE1TTiREQ74kSyQeJEGUjiRIdO4kTuVOJEXFviRMth4kQxaOJEmG7iRP50
4kRte+JE24HiREKI4kSwjuJEH5XiRIWb4kT0oeJEWqjiRMmu4kQvteJEnrviRAzC4kRzyOJE
4s7iREjV4kS22+JEJeLiRBHo4kR37uJE5vTiREz74kS7AeNEKQjjRJAO40T2FONEZBvjRMsh
40Q6KONEqC7jRA4140R9O+NE5EHjRFJI40TBTuNEJ1XjRJZb40T8YeNEa2jjRNFu40RAdeNE
pnvjRBWC40R7iONE6o7jRL+X40S9nONEqqHjRBmo40R/ruNE7rTjRFS740TDweNEKcjjRJjO
40QG1eNEltvjRNvh40RC6ONEsO7jRB/140SF++NE9AHkRFoI5ETJDuREOBXkRJ4b5EQEIuRE
cyjkRNku5ERINeREtjvkRB1C5EQISOREd07kRN1U5ERMW+REu2HkRCFo5ESQbuRE9nTkRGR7
5ETLgeREOojkRKiO5EQOleREfZvkROSh5ERSqOREuK7kRCe15ESWu+RE/MHkRGvI5ETRzuRE
QNXkRKbb5EQV4uREe+jkROLu5ERQ9eREv/vkRCUC5UQRCOVEfw7lROYU5URMG+VEuyHlRCko
5USQLuVE9jTlRGQ75UTTQeVEOkjlRKhO5UQOVeVEfVvlROxh5URSaOVEwW7lRCd15USWe+VE
BILlRGuI5UTZjuVEQJXlRK6b5UQdouVEg6jlRG+u5UTdtOVERLvlRLLB5UQZyOVEh87lRO7U
5URc2+VEw+HlRCno5USY7uVE/vTlRG375UTTAeZEOgjmRKgO5kQXFeZEfRvmROwh5kRSKOZE
wS7mRCc15kSWO+ZE/EHmRGtI5kTRTuZEQFXmRK5b5kQVYuZEg2jmROpu5kRYdeZEv3vmRC2C
5kSUiOZEAo/mRHGV5kTXm+ZERqLmRKyo5kQbr+ZEgbXmRPC75kSiweZEEcjmRHfO5kTm1OZE
TNvmRLvh5kQp6OZEkO7mRP705kRt++ZE0wHnRDoI50SoDudEDhXnRH0b50TkIedEUijnRLgu
50QnNedEjjvnRPxB50RiSOdE0U7nRDhV50SmW+dEDGLnRHto50TqbudEUHXnRDx750SqgedE
EYjnRH+O50TulOdEVJvnRMOh50QxqOdEmK7nRAa150Rtu+dE28HnRELI50SwzudEF9XnRIXb
50Ts4edEWujnRCfx50SQ9udEjvvnRAQC6ERzCOhE4g7oREgV6ES2G+hEoiHoRIwo6ER3LuhE
5jToREw76ES7QehEIUjoRJBO6ET+VOhEZFvoRMth6EQ6aOhEoG7oRA516ER9e+hE5IHoRFKI
6ETBjuhEJ5XoRJab6ET8oehEa6joRNmu6ERAtehErrvoRBXC6ESDyOhEb87oRN3U6ERE2+hE
suHoRBno6ESH7uhE7vToRFz76ETDAelEMQjpRKAO6UQGFelEdRvpRNsh6URKKOlEuC7pRB81
6USFO+lE9EHpRGJI6UTJTulEOFXpRJ5b6UQMYulEe2jpROJu6URQdelEtnvpRCWC6UQRiOlE
d47pROaU6URUm+lEu6HpRCmo6USQrulE/rTpRGS76UTTwelEQsjpRKjO6UQO1elEfdvpROTh
6URS6OlEwe7pRCf16USO++lE/AHqRGII6kTRDupEOBXqRKYb6kQVIupEeyjqROou6kRQNepE
PDvqRKpB6kQRSOpEf07qROZU6kRUW+pEw2HqRClo6kSYbupE/nTqRG176kTbgepEQojqRLCO
6kQXlepEhZvqRPSh6kRaqOpEya7qRC+16kSeu+pEDMLqRHPI6kTizupESNXqRLbb6kQl4upE
jOjqRPru6kTm9OpEz/vqRLoB60SkCOtEEw/rRHkV60ToG+tETiLrRLwo60QjL+tE3jTrREw7
60SyQetEIUjrRIhO60T2VOtEZFvrRMth60Q6aOtEoG7rRA5160R9e+tE5IHrREqI60S4jutE
H5XrRIWb60T0oetEYqjrRMmu60Q4tetEnrvrRAzC60RzyOtE4s7rRFDV60S22+tEJeLrRBDo
60R/7utE5vTrREz760SyAexEIQjsRJAO7ET2FOxEZBvsRMsh7EQ6KOxEqC7sRA417ER9O+xE
5EHsRFJI7ES4TuxEJ1XsRI5b7ET8YexEa2jsRNFu7ERAdexEpnvsRBWC7ESDiOxE6o7sRNWU
7EREm+xEqqHsRBCo7ER/ruxE7rTsRFS77ETDwexEKcjsRJjO7EQG1exEbdvsRNvh7ERC6OxE
sO7sRBf17ER9++xE7AHtRFoI7UTBDu1ELxXtRJYb7UQEIu1EayjtRNku7URINe1ErjvtRB1C
7USMSO1Eb07tRN5U7URMW+1EsmHtRCFo7USIbu1E9nTtRGR77UTLge1EMYjtRKCO7UQGle1E
dZvtRNuh7URKqO1EsK7tRB+17USOu+1E9MHtRGLI7UTJzu1EONXtRJ7b7UQM4u1Ee+jtROLu
7URI9e1EtvvtRKIB7kQICO5Edw7uRN4U7kRMG+5EuiHuRCEo7kSQLu5E9jTuRGQ77kTLQe5E
OkjuRKBO7kQOVe5EfVvuRORh7kRSaO5EuG7uRCd17kSWe+5E/IHuRGuI7kTRju5EQJXuRKab
7kQVou5Ee6juROqu7kRQte5EPLvuRKrB7kQZyO5Ef87uRO7U7kRU2+5Ew+HuRDHo7kSY7u5E
/vTuRG377kTbAe9EQgjvRLAO70QfFe9EhRvvRPQh70RaKO9EyS7vRC8170SeO+9EDELvRHNI
70TiTu9ESFXvRLZb70QdYu9EjGjvRPJu70Rgde9EdXvvRDaC70SkiO9ECo/vRHmV70Tom+9E
TqLvRLSo70Qjr+9E1bTvRES770Sqwe9EGcjvRH/O70Tu1O9EVNvvRMPh70Qp6O9EmO7vRAb1
70Rt++9E</AssayXData><AssayYData Points="1500">916rQDY8q0CBfatA/IurQNV+q0DBlKtAEY2rQKp/q0AfgqtArJerQFyQq0C3g6tACn6rQCuW
q0D1gKtA2cCrQCy9q0ATnKtAGcKrQLiMq0ApcqtARYyrQP2Rq0BclqtAUJurQMR4q0CwhKtA
1ZOrQAJoq0AZxKtAD5yrQFiqq0BikatAjZirQDJrq0DMeKtARberQG6vq0CyfqtAao2rQFGX
q0A4datAu2irQDGHq0D1gKtAjWKrQAaUq0ArfqtA6KmrQCWRq0AIlKtAvX6rQJd6q0DEmqtA
UpOrQAmcq0BccKtAR7SrQGqqq0Dac6tAwpGrQJiHq0BRf6tA2IyrQESIq0BQfKtA8HGrQMOZ
q0BSd6tAjYWrQDZ3q0AJkatALISrQPCHq0DbfKtAZoSrQNKlq0AWcatAz3mrQBZvq0AAdKtA
y42rQJJyq0AUjatATHqrQE+Bq0CVlKtAi42rQISJq0CniKtASqarQIWgq0A3bqtAjpOrQFp0
q0Cmk6tAnH2rQBCmq0CDnKtA302rQMmtq0Blk6tA+6CrQFeQq0CzfqtAV5OrQPFzq0Csp6tA
KX6rQLeoq0DJqatAB4GrQKaNq0Dzp6tAaoyrQJqDq0BnhqtASo2rQGZ0q0DSiKtAu6yrQPVz
q0CabqtAeaurQKTAq0AajqtAbomrQPWUq0BctatA8KKrQOuaq0ACbKtA8IerQGqEq0BzhqtA
84yrQIOYq0DNqatAepurQLuNq0AZr6tA22yrQGekq0B2pqtAo5irQAaeq0AHpqtAhXSrQNCU
q0BC3atAb6KrQG+cq0AAvqtAIp+rQAVyq0AnoatAB4arQEuAq0CCiKtAr5CrQJugq0BuhKtA
jJerQDaZq0AslqtAIZSrQNfSq0BOm6tAAqurQGKlq0D4oqtAvaSrQH6Tq0B5jKtA9IOrQIa2
q0DjhatAOLSrQOCAq0A8a6tAu5qrQDqJq0CwlatANYCrQBKWq0AXj6tAUsCrQDviq0A/pqtA
i5SrQNWeq0DIkKtArqGrQLqeq0BCbKtAlKOrQNevq0DaiqtA1KKrQJ+uq0B8datAWYSrQAeQ
q0DxkKtAMqSrQCelq0Bsi6tAJLerQIupq0BRnKtA9JerQCBiq0CVk6tAV6arQCqWq0BvlKtA
1oCrQC2Rq0BVfatAmpurQDaqq0A50qtA7pWrQNevq0DYoKtAb3OrQIWJq0DegqtAkJKrQBym
q0CwwatAQ7KrQI+1q0A7i6tAnKqrQICzq0BngatAJ6qrQIugq0DjjqtAz5WrQKS+q0AGuqtA
A7irQJORq0AJuKtAAKKrQCqhq0CNq6tAYperQEyQq0BioKtAIaKrQNigq0BhtatAS5qrQHma
q0DZlatAv72rQDuhq0B9q6tA1oyrQMKuq0AgoatAvKSrQDezq0AKlatAbLqrQFW1q0BnpatA
gqOrQAKkq0BonqtAcLirQCmrq0CAkqtACLCrQETNq0C1qatAIaGrQLuRq0BbnqtAHbWrQFKN
q0CRoatAo6KrQJKOq0BGuatAmtGrQLCzq0ASuatAyp6rQMCgq0AYrqtA84erQCV6q0B3qqtA
Mr+rQOCvq0CmwatA16urQJyyq0ACw6tAfMCrQL+cq0CXtatAUMirQK3Tq0DIsqtAgoWrQHG0
q0Cfj6tAgo6rQFarq0CspqtAR8+rQBHBq0DXvatAA9erQOivq0ATtqtA67GrQCu7q0DQj6tA
jrirQKy4q0BorqtAWLmrQLSHq0COmKtAqq+rQFm5q0CUsKtAUKWrQLy1q0BguatAGqKrQLqo
q0DXt6tAiayrQOrWq0AIoqtADqyrQP+wq0Ci1KtApdOrQDO+q0DRxqtAxa2rQLGqq0Arv6tA
A7irQIGVq0Dwo6tAeJqrQBCvq0Agy6tAqbGrQEOqq0C3v6tAX7erQOLDq0D2tatAheOrQO/P
q0AmxatAZq2rQBepq0As0atAxKWrQAbCq0B7w6tAWqirQGjHq0CjlqtA49yrQNm7q0CfwatA
CdKrQGO5q0BzqKtAUrqrQKOjq0D8satAmMurQN/Yq0DbwatAhsqrQIG1q0CYpKtASs2rQJex
q0DdtKtAAbOrQPHOq0A1qKtAHM+rQHnOq0AHwatAjKyrQEW5q0BbrqtAJfurQEKuq0AAsKtA
S6irQE2gq0BLt6tAg6KrQHnAq0CB0atA572rQG/qq0C51qtAJLKrQGbaq0Cq4KtArO2rQGum
q0BAtKtAPrSrQP/bq0Cvx6tAe8WrQOO/q0C99qtAs8+rQATjq0CCx6tAZ86rQJ23q0DCy6tA
/+mrQK3Uq0B9vqtA8d6rQBfVq0Ac06tABrSrQBPHq0AQz6tAqs2rQMK4q0AM2KtAfLqrQIqq
q0Db0KtA+9erQGm0q0D10atAfqOrQFW3q0BrsqtAWc2rQPjJq0AQyKtAxr2rQMDYq0DC2KtA
+86rQLPZq0Bo5qtA89+rQNHZq0CV3qtApbarQIX+q0Bzy6tADeyrQPLrq0D1zKtAyMqrQGzn
q0D+vKtA37arQIXPq0AB+KtArLCrQErFq0DUyqtAy8WrQCnLq0BD56tAQwysQGrYq0BuuKtA
gvmrQJ3Tq0Db96tAb/mrQPS5q0AqzqtAwtyrQH+9q0Di4KtActGrQIvYq0DmyqtARtOrQKbP
q0Bg0qtAs6CrQMPbq0B936tA3QOsQIANrECKzKtAVMWrQIvYq0De7atASN+rQMHWq0Ce5atA
H9CrQGrnq0AoxqtAYPurQJjDq0CizKtAPfOrQLbcq0BA/atA0OyrQNDaq0D5xqtAJdCrQLXi
q0AC36tA/8OrQDbVq0DkC6xA3dSrQIrPq0DQ26tACQCsQBrYq0Aa6qtAfP6rQK7Uq0CP6qtA
G/GrQOz/q0CMzatAINKrQIH9q0AJ8atAUwGsQAXdq0BQ46tA4vmrQL7lq0B+6atAwOarQEzt
q0A15KtAa/CrQFPcq0BZ5atAX9yrQDLgq0Ay8qtAidSrQM78q0Dk3KtArsurQGbtq0Ad36tA
huerQDTVq0CxyqtA/OmrQC/mq0CC1qtA5vurQGv6q0B08KtAzNarQBL2q0A/7atApuKrQJP8
q0At1qtAYturQMzmq0Ab5atAueOrQA3vq0Ar1qtAZ9WrQAvKq0A7/6tAD8urQGcErEBRFaxA
jPCrQGraq0A43KtAtturQBnxq0Bo0qtAwMKrQMrmq0AlBqxAXbqrQILuq0DA1qtAdR6sQBPm
q0Bly6tAquSrQKDmq0BF1qtAg+SrQOLwq0Am/KtAbc+rQJ/wq0A/6KtAc9CrQF7Uq0Ac1KtA
ts+rQE3Yq0Am9KtAZOurQFUKrEDA46tAPu2rQBvcq0AQ96tAVP+rQAUDrEB6LaxAJ+WrQJzn
q0Af0qtAdN2rQGT+q0Bu3qtAH/OrQOTuq0Da9KtAlwasQLXiq0CU8KtA5RasQJMbrECgvKtA
vg2sQL7mq0BCBaxAwf+rQDj/q0B43qtAh9CrQKEVrEBvAKxAAuyrQJHiq0C82qtA3hGsQP7X
q0AX/qtAFgqsQKHdq0C146tAjxasQCvhq0DF/6tAZ/yrQPcQrECy66tAoNyrQNrqq0C8CqxA
KhesQKvfq0CK8qtAZPirQLIArEBWBaxAsQSsQAb7q0Dm4KtAVCGsQMsfrEBWyatA7/erQCUQ
rEBwDaxADhKsQJntq0AO5qtAM8GrQPbgq0CWCKxABOurQAH2q0Bv/6tAkjKsQMEGrEALAKxA
phCsQJgSrEBaAqxA3eWrQJoSrEBp96tA486rQF30q0AzAqxAI/6rQEwArEBH7KtAZf6rQA0N
rEDl/atA2+arQK7nq0APEKxABQ2sQGIHrEBY36tAugesQOgPrECO+6tA8eGrQB3rq0D4CaxA
JgGsQHQorEAT8atALf6rQCz5q0Cy7qtAmhasQFAdrEBd/KtAkearQLwHrECD+qtAXParQIkS
rEBc2atA6P2rQMIlrEANK6xApeirQGASrEBFFaxAz/arQOfuq0BzAqxAZhesQB8VrEDv9KtA
pvCrQKLxq0Cm5atAjvKrQD73q0AA7qtAxPCrQJX9q0Cg/atArxqsQKHYq0DIAKxAqhKsQF0H
rECuFKxAD/arQFERrEAZBqxA9O6rQNoGrEAWA6xA9uarQGMOrEA1JaxAWRasQMg0rEDiMqxA
VPurQPr/q0AjB6xAiAasQAMZrEAG/qtA7P+rQAMGrEBBGaxAogOsQPUirEAfGKxAPvKrQJ0U
rEA/KKxAKymsQH0QrEAqGKxAVxasQGIZrEBGDqxAfAqsQIkxrEAP+6tAVxGsQDwKrEB+GaxA
BBysQK0TrEDGAaxAGxWsQAEmrEAOGKxAiQasQFUkrEBmI6xAQwysQN0IrEALH6xA2CmsQAwH
rECQIaxAPSesQOUdrECM/KtAozesQE4erEB+JKxAeQ6sQJYZrEC6BqxAHv2rQAoYrEDXGKxA
yAqsQMAJrEBvG6xAa/6rQI75q0BaJ6xATBWsQK81rEBnFaxANw6sQGoSrEDaEqxAWi+sQG4S
rEDaNKxA5yesQHoarEBpNqxA3BGsQGQPrEAcVKxAtgysQDMBrEAsE6xAmxesQPccrEB/9atA
VhKsQI8vrEDBJ6xA9kCsQCc4rEBUEqxA8iSsQDk4rEBjFKxAmyOsQE8PrEApOKxAO0ysQBlF
rEDAS6xAslOsQH0mrEC2F6xArkOsQJw9rEB7FKxAYzCsQPDtq0CKIKxA+hOsQEAfrEAMH6xA
p1OsQN0xrEBCKaxA6wmsQJo9rEBeJKxAMi6sQFAZrEB5JKxAHjWsQGkhrEC9LqxArlKsQK8s
rEC5NKxA3g+sQAgzrEAkHKxA2RysQIw2rED7J6xAyyysQHVMrECYAaxAWDCsQDZdrECTQ6xA
twGsQO8srEA3OKxA1hKsQHsnrEAvQaxAFyasQLgXrEAnO6xAqBSsQFIrrEBNKaxAUzusQM0f
rEBPIqxAGyCsQOstrEAYG6xAbymsQFIprECVJqxAEQGsQLosrECZJqxApySsQPImrEBHQ6xA
fSSsQIFBrECAMqxA+U2sQFEZrEAtL6xApf+rQJs9rED3JqxAFTasQJ4drED9EKxAwR+sQGch
rEB+N6xAaRmsQO8NrEDlJaxAeyesQIcqrEDtJKxAEy+sQIA6rEDUHaxAZi2sQEUMrEBwV6xA
TjmsQAchrECgL6xARy+sQAwbrECmRqxAm0SsQNEkrEBpaKxAYEGsQLNerECdQ6xAUjesQC8Z
rEB9VKxAaD6sQDVHrECBC6xAP02sQLgkrEDEUKxAKjGsQH5UrEBOO6xASxisQOZGrEBOOaxA
QiSsQGArrEBuZ6xALxSsQDUvrECSK6xApWKsQN1lrEBfQaxA30msQMk+rEDVJaxAr1msQBFa
rEDpHaxA1kusQNtJrEC4TKxAwyCsQK0/rED1RaxAJU6sQPlZrECGCqxAfk2sQEVDrEAuH6xA
ok2sQLNErEBOM6xANUmsQP5WrEB1Q6xADDmsQGBZrEC6MqxAU1WsQEUQrEATRaxA13asQOIn
rEDjZ6xAUEqsQJ0rrEDqVaxABEOsQERXrEBYI6xAZiisQMVFrEAMS6xA0yKsQNFlrEDLQaxA
ADasQERMrEBkW6xApjOsQEZPrEAZK6xAUkysQABBrEDBN6xA6ymsQItArEBWTqxA8UCsQH49
rEDwO6xA+EasQNc0rEBdVaxADVSsQCZOrEBKW6xA4X6sQGcmrEBXQqxAYjGsQAxFrEB5W6xA
nlOsQHhfrEDgLqxAulGsQOpGrEA7N6xAEzqsQLw/rEDvcqxAEFWsQOE4rEATNaxAHUSsQNYn
rEApcqxAXl6sQMdarECmIqxAfWOsQMRkrECCTaxANjasQCJgrEA4XaxAGUasQL01rEA4SKxA
ylasQHA/rEC3VaxAD12sQMpZrEB9bqxATlysQPlzrEA5S6xAFFysQCtRrEDuQaxABjysQBRA
rEAwaaxAXiOsQDBfrEC2Y6xAIVCsQNRZrECOUqxAllesQOporEBqXqxAgUOsQKhjrEAEQqxA
JnysQCdGrEDTSqxArjusQJxarECIN6xAimasQIx3rEAue6xA8z2sQLJHrEC8YKxASFOsQNpd
rEBFP6xADWesQL5IrEC5XaxAyVWsQJVjrEC0U6xAnnWsQKCFrEDkYqxAlk6sQOJQrEC7Y6xA
Mm+sQG4nrEAXRqxAaV2sQH9NrEDpbKxA1FesQCdbrEBucqxAcWWsQAFWrEClV6xATUqsQNFp
rEDYWKxAx1WsQLlJrEA8XqxATkKsQMc5rEDxSaxAFHOsQCJSrEA8fKxA24OsQJhdrEBBWaxA
njmsQKVnrEBEeaxACFqsQExKrEAzd6xACnCsQNZgrEBgWKxAGYGsQGJTrECvaqxAzmOsQH9H
rEA6gaxAHmasQKtwrEDETqxA3XWsQOZbrEC6dqxAM5SsQNp+rEDvSKxAIFisQDhIrEC6VaxA
ZISsQBx6rEA8YqxAtX+sQAVvrEDeQqxAQWisQIhZrECpQKxAvkesQKgurEA+gqxAqFCsQJZ3
rEADhqxAVWqsQAiLrEDlg6xAT0usQIparEClRaxAIFOsQF5orEDDe6xAyn2sQDxwrEBsSqxA
GkusQLZ5rEDObqxAk1msQNZbrED0f6xAX0usQImHrEAvgqxAEVWsQG1irECmWqxAOI6sQO9q
rEBCq6xAbHKsQCRjrEBuVaxAnGOsQP1wrECZc6xAsF6sQDaBrEACfqxApISsQLlXrEAQeqxA
LYesQKRZrECFdqxAcHesQNhprEDEVKxAm2+sQBJ8rEB4j6xAjmCsQP9hrEDDe6xADl6sQLN3
rEDJkKxA02CsQDJyrEBdj6xAdWesQORorEBnbqxAsXusQL58rEBTkqxAKFqsQMiSrED7a6xA
qmysQBuJrEASgaxA4misQBN+rEAihqxAraOsQBZjrEAGeaxAyWqsQD6BrEDBlKxAEXCsQHZp
rED2Y6xAdoWsQOJkrECMXKxA4j6sQNmbrEA1bqxAxWusQPNzrEBLYqxAW3qsQBZzrECvhaxA
Pl6sQB56rEC5fqxAAHOsQDOarEDbhKxA1IWsQJuDrEArhKxAp4OsQAdnrECkXqxAFIWsQEpl
rEC1g6xAIG+sQKSHrEDSk6xAUmKsQJt3rEDEqKxAuZKsQGZ9rECWhqxACWusQKqfrEBTpaxA
1YSsQPt7rEB6nqxAD4CsQM+jrEBlnqxArXesQHKhrEBHdaxAPXqsQNBurEBWt6xA562sQBhz
rEC0kaxAbXmsQPWArECYeqxA54qsQJmArEClnqxAoE2sQIF4rEDdhqxAY3qsQNJUrEDPeKxA
SYusQFBwrED9gKxAlX2sQMGhrEDZkqxAqJasQIFfrECxjaxARW2sQAydrEDkeqxA4oesQAK5
rEDkpaxAHpisQMaVrEDQY6xAHX2sQL6XrEDym6xAnXmsQK+BrECriqxAen2sQHiGrEDKiKxA
QKOsQKWXrEBsqaxA0JmsQMOZrEBtl6xAvo+sQISNrEDcZaxAApOsQHt7rECepaxAepesQEp/
rEBAm6xAdKesQHeArEDEYaxA4HCsQAS5rEBee6xAIo+sQApprECbqaxAhXisQFKErEBHpaxA
HousQEWRrEAEfKxAD62sQO2WrEAnlKxATnWsQAWfrEC4jKxAJqqsQHR7rEDBdKxAEoisQFCf
rECymaxAUoqsQIinrEAAr6xAh1msQHq2rEBId6xA/LysQGGlrEB8c6xAHZesQCKXrEA+o6xA
P3+sQIeSrEAqd6xAm4GsQCOFrEA0oqxA24esQCh3rECXlqxAJJasQEiTrEDOo6xA+5ysQIOD
rEBXk6xAVn6sQK6BrECjfKxARaasQEiVrEChe6xA4J6sQPG2rEBnu6xAEaSsQBGirEC6taxA
G6+sQC5+rEA5lqxAaKusQKWGrEDYeaxABJusQKKNrEAam6xAYKesQOaTrEBYrqxAJZGsQLGk
rEDknKxA</AssayYData></Step><Step><CommonData><SampleLocation>7</SampleLocation><SampleID></SampleID><SampleGroup></SampleGroup><SampleInfo></SampleInfo><SampleRow>H</SampleRow><SamplePlate>1</SamplePlate><WellType>BUFFER</WellType><Concentration>-1</Concentration><ConcentrationUnits>µg/ml</ConcentrationUnits><MolarConcentration>-1</MolarConcentration><MolarConcUnits>nM</MolarConcUnits><MolecularWeight>-1</MolecularWeight><Temperature>30</Temperature><StartTime>1984214</StartTime><AssayTime>300</AssayTime></CommonData><FlowRate>1000</FlowRate><StepType>DISASSOC</StepType><StepName>Dissociation</StepName><StepStatus>OK</StepStatus><ActualTime>299.999</ActualTime><CycleTime>0.2</CycleTime><AssayXData Points="1500">2wHwRJQI8EQCD/BEaRXwRNcb8ERGIvBErCjwRBsv8ESBNfBE8DvwRNtB8ERCSPBEsE7wRB9V
8ESFW/BE9GHwRGJo8ETJbvBEN3XwRJ578EQMgvBEc4jwROGO8ERQlfBEtpvwRCWi8ESLqPBE
+q7wRGm18ETPu/BENcLwRKTI8EQSz/BEedXwROfb8ERW4vBEQujwRKju8EQX9fBEffvwROwB
8URSCPFEwQ7xRC8V8USWG/FEBCLxRGso8US4LvFEJzXxRI078UT8QfFEYkjxRNFO8URAVfFE
plvxRBVi8UR7aPFE6m7xRFB18US/e/FEJYLxRJSI8UT6jvFEaZXxRNeb8UQ9ovFErKjxRBKv
8UR5tfFE57vxRFbC8URCyPFEqM7xRBfV8UR92/FE7OHxRFro8UTB7vFEL/XxRJb78UQEAvJE
cwjyRNkO8kRAFfJErhvyRB0i8kSDKPJE8i7yRFg18kTHO/JELULyRJxI8kQKT/JEcVXyRN9b
8kRGYvJEtGjyRBtv8kSJdfJEdXvyRNuB8kRKiPJEuI7yRB+V8kSNm/JE9KHyREqo8kS4rvJE
J7XyRI278kT8wfJEYsjyRNHO8kRA1fJEptvyRBXi8kR76PJE4e7yRFD18kS2+/JEJQLzRIsI
80T6DvNEaBXzRM8b80Q+IvNErCjzRBIv80SBNfNE5zvzRFZC80RCSPNEqE7zRBdV80R9W/NE
7GHzRFJo80TBbvNEmnXzRAh880RvgvNE1YjzRMGO80SylfNEGZzzRIei80Q5qPNEqK7zRBe1
80R9u/NE7MHzRFLI80TBzvNEJ9XzRJbb80QE4vNEa+jzRNnu80RA9fNErvvzRB0C9ESDCPRE
8g70RFgV9ETHG/RENSL0RJwo9EQKL/REcTX0RN879EROQvREtEj0RKBO9EQOVfREdVv0RONh
9ERKaPREuG70RCd19ESNe/RE/IH0RGKI9ETRjvREN5X0RKab9EQVovREe6j0ROqu9ERYtfRE
v7v0RCXC9ESUyPREAs/0RGjV9ETX2/REPuL0RKzo9EQS7/REBvX0RHX79ETbAfVESgj1RLgO
9UQfFfVEjRv1RPQh9URiKPVEyS71RDc19USeO/VEDEL1RHNI9UThTvVEUFX1RLZb9UQlYvVE
i2j1RPpu9URgdfVEz3v1RD6C9USkiPVEEo/1RHmV9UTnm/VETqL1RDmo9USorvVEF7X1RH27
9UTswfVEUsj1RMHO9UQv1fVEltv1RATi9URz6PVE2e71REj19USu+/VEFQL2RHsI9kTqDvZE
WBX2RL8b9kQtIvZElCj2RAIv9kRxNfZE1zv2REZC9kSsSPZEG0/2RIFV9kRtW/ZE22H2REJo
9kSwbvZEH3X2RIV79kT0gfZEYoj2RMmO9kQ3lfZEnpv2RAyi9kRzqPZE4a72REi19kS2u/ZE
HcL2RIvI9kTyzvZEYNX2RM/b9kQ14vZEpOj2RBnw9kR59fZE5/v2RE4C90S8CPdEoA73RA4V
90R1G/dE4yH3REoo90S4LvdEHzX3RI0790T8QfdEYkj3RNFO90Q3VfdEplv3RAxi90R7aPdE
4W73REh190S2e/dEJYL3RIuI90T6jvdEYJX3RM+b90Q1ovdEpKj3RAqv90R5tfdE57v3RE7C
90S8yPdEI8/3RJHV90QA3PdEZuL3RNXo90RE7/dEqvX3RBn890R/AvhE7gj4RKAO+EQOFfhE
dRv4ROMh+ERKKPhEuC74RCc1+ESNO/hE/EH4RGJI+ETRTvhEQFX4RKZb+EQVYvhEe2j4ROpu
+ERYdfhEvnv4RC2C+ESciPhEAo/4RHGV+ETXm/hERqL4RLSo+EQbr/hEBrX4RHW7+ETbwfhE
Ssj4RLjO+EQf1fhEhdv4ROzh+ERS6PhEwe74RC/1+ESW+/hEBAL5RHMI+UTZDvlESBX5RK4b
+UQdIvlEiyj5RPIu+URgNflExzv5RDVC+USkSPlECk/5RHlV+UTfW/lETmL5RLxo+USgbvlE
DnX5RH17+UTjgflEUoj5RPqO+UR5lflE6Jv5RFai+URCqPlEqK75RBe1+UR9u/lE7MH5RFrI
+UTBzvlEL9X5RJbb+UQE4vlEc+j5RNnu+URI9flEtvv5RB0C+kSLCPpE8g76RGAV+kTHG/pE
NSL6RJwo+kQKL/pEcTX6RN87+kRGQvpErEj6RBtP+kQGVfpEdVv6RNth+kRKaPpEsG76RB91
+kSNe/pE9IH6RFqI+kTJjvpEN5X6RJ6b+kQMovpEc6j6RNmu+kRItfpEtrv6RB3C+kSLyPpE
+s76RGDV+kTP2/pENeL6RKTo+kQK7/pEefX6RN/7+kROAvtEvAj7RKgO+0QOFftEfRv7ROMh
+0RSKPtEwS77RCc1+0SWO/tE/EH7RGtI+0TRTvtEQFX7RK5b+0QVYvtEg2j7RPJu+0RYdftE
x3v7RC2C+0SciPtECo/7RHGV+0Tfm/tETqL7RLSo+0Qjr/tEibX7RPi7+0RmwvtEzcj7RDvP
+0Si1ftEENz7RHfi+0Ri6PtETO/7RLr1+0Qh/PtE2wH8REII/ESwDvxEFxX8RIUb/ET0IfxE
Wij8RMku/EQvNfxEnjv8RAxC/ERzSPxE4U78REhV/ES2W/xEHWL8RINo/ETybvxEYHX8RMd7
/EQ1gvxEpIj8RAqP/ER5lfxE35v8RE6i/EQ5qPxEqK78RA61/ER9u/xE48H8RFLI/ES4zvxE
J9X8RJbb/ET84fxEa+j8RNHu/ERA9fxErvv8RBUC/UR7CP1E6g79RFgV/US+G/1ELSL9RJQo
/UQCL/1EcTX9RNc7/URGQv1ErEj9RBtP/UQGVf1EdVv9RNth/URKaP1EsG79RB91/USNe/1E
9IH9RGKI/UTJjv1EN5X9RKab/UQMov1Ee6j9ROGu/URQtf1Evrv9RCXC/USUyP1EAs/9RGjV
/UTX2/1EPuL9RKzo/UQS7/1EgfX9ROj7/UTTAf5EQgj+RKgO/kQXFf5EfRv+ROwh/kRSKP5E
wS7+RCc1/kSWO/5EBEL+RGtI/kTZTv5EQFX+RK5b/kQdYv5Eg2j+RPJu/kRYdf5Ex3v+RC2C
/kSciP5ECo/+RHGV/kTfm/5ERqL+RLSo/kSgrv5EDrX+RHW7/kTjwf5EUsj+RLjO/kQf1f5E
jdv+RPzh/kRi6P5E0e7+RDf1/kSm+/5EDAL/RHsI/0TqDv9EUBX/RL4b/0QtIv9ElCj/RAIv
/0RxNf9E1zv/REZC/0SsSP9EEk//RIFV/0ToW/9E02H/REJo/0Sobv9EF3X/RH17/0Tsgf9E
Uoj/RMGO/0Qvlf9Elpv/RASi/0RrqP9E2a7/REi1/0Suu/9EHcL/RIPI/0Tyzv9EYNX/RMfb
/0Q14v9EnOj/RArv/0R59f9E3/v/RCcBAEVaBABFjQcARcUKAEX8DQBFLxEARWYUAEWaFwBF
zRoARQQeAEU7IQBFbyQARaYnAEXdKgBFEC4ARUQxAEUhNABFWDcARYs6AEXDPQBF9kAARS1E
AEVkRwBFmEoARc9NAEUCUQBFOVQARXFXAEWkWgBF210ARQ5hAEVGZABFeWcARaxqAEXjbQBF
F3EARU50AEWFdwBFuHoARfB9AEUjgQBFWoQARY2HAEWDigBFuo0ARe6QAEUllABFWJcARY+a
AEXHnQBF+qAARTGkAEVkpwBFnKoARdOtAEUGsQBFPbQARXG3AEWougBF270ARRLBAEVGxABF
fccARbTKAEXnzQBFH9EARVLUAEWJ1wBFwdoARbbdAEXq4ABFIeQARVjnAEWL6gBFw+0ARfbw
AEUt9ABFZPcARZj6AEXP/QBFAgEBRTkEAUVxBwFFpAoBRdsNAUUOEQFFRhQBRXkXAUWwGgFF
5x0BRRshAUVSJAFFhScBRbwqAUX0LQFFJzEBRVo0AUWRNwFFhzoBRbo9AUXyQAFFKUQBRVxH
AUWUSgFFx00BRf5QAUU1VAFFaFcBRaBaAUXXXQFFCmEBRUJkAUV1ZwFFrGoBRd9tAUUXcQFF
SnQBRYF3AUW4egFF7H0BRSOBAUVWhAFFiYcBRcGKAUW2jQFF7pABRSWUAUVYlwFFj5oBRcOd
AUX6oAFFLaQBRWSnAUWYqgFFz60BRQaxAUU5tAFFcbcBRai6AUXbvQFFEsEBRUbEAUV9xwFF
tMoBRefNAUUb0QFFUtQBRYXXAUW82gFF8N0BRSfhAUUd5AFFVOcBRYfqAUW+7QFF8vABRSn0
AUVc9wFFlPoBRcv9AUX+AAJFNQQCRWgHAkWgCgJF0w0CRQoRAkU9FAJFdRcCRawaAkXfHQJF
FyECRUokAkWBJwJFtCoCRewtAkUfMQJFVjQCRY03AkXBOgJF+D0CRS9BAkViRAJFWEcCRc1K
AkUETgJFN1ECRS1UAkVkVwJF2VoCRRBeAkXqYAJFIWQCRVRnAkWLagJFvm0CRfZwAkUpdAJF
YHcCRZR6AkXLfQJFAoECRTWEAkVthwJFoIoCRdeNAkUKkQJFQpQCRXmXAkWsmgJF450CRReh
AkVOpAJFgacCRbiqAkXsrQJFI7ECRVq0AkWNtwJFxboCRbq9AkXuwAJFJcQCRVzHAkWPygJF
x80CRfrQAkUx1AJFZNcCRZjaAkXP3QJFAuECRTnkAkVx5wJFpOoCRdvtAkUS8QJFRvQCRXn3
AkWw+gJF4/0CRUgBA0VSBANFhQcDRbwKA0XwDQNFJxEDRV4UA0VQFwNFhxoDRbodA0XyIANF
JSQDRVwnA0WUKgNFxy0DRf4wA0U1NANFaDcDRaA6A0XTPQNFCkEDRUJEA0V1RwNFrEoDRd9N
A0UXUQNFTlQDRYFXA0W4WgNF7F0DRSNhA0VWZANFjWcDRYNqA0W2bQNF7nADRSV0A0VYdwNF
j3oDRcd9A0X6gANFMYQDRWSHA0WcigNFz40DRQaRA0U5lANFcZcDRaSaA0XXnQNFDqEDRUKk
A0V5pwNFrKoDReOtA0UbsQNFTrQDRYW3A0W4ugNF8L0DRSfBA0VaxANFkccDRcnKA0X8zQNF
L9EDRWbUA0Wa1wNF0doDRcfdA0U74QNFc+QDRabnA0Xd6gNFtu0DRe7wA0Ul9ANFWPcDRY/6
A0XD/QNF+gAERTEEBEVkBwRFnAoERc8NBEUGEQRFPRQERXEXBEWoGgRF2x0ERQ4hBEVGJARF
fScERbAqBEXnLQRFGzEERVI0BEWJNwRFvDoERfQ9BEUnQQRFHUQERZFHBEWHSgRFvk0ERfJQ
BEUpVARFXFcERZRaBEXHXQRF/mAERTFkBEVoZwRFoGoERdNtBEUKcQRFPXQERXV3BEWsegRF
330ERReBBEVKhARFgYcERbSKBEXsjQRFH5EERVaUBEWJlwRFwZoERfidBEX+oARFNaQERWin
BEWgqgRF160ERQqxBEVCtARFdbcERay6BEXfvQRFF8EERU7EBEWBxwRFuMoERezNBEUj0QRF
VtQERY3XBEXB2gRFut0ERe7gBEUh5ARFWOcERY/qBEXD7QRF9vAERS30BEVk9wRFmPoERc/9
BEUCAQVFOQQFRXEHBUWkCgVF2w0FRQ4RBUVGFAVFeRcFRbAaBUXnHQVFGyEFRVIkBUWFJwVF
vCoFRfQtBUUnMQVFHTQFRVQ3BUWHOgVFvj0FRfZABUUpRAVFYEcFRZRKBUXLTQVFAlEFRTVU
BUVtVwVFpFoFRdddBUUOYQVFQmQFRXlnBUWwagVF420FRRtxBUVOdAVFhXcFRbh6BUXwfQVF
I4EFRVqEBUWRhwVFxYoFRfyNBUXykAVFZpQFRVyXBUXRmgVFx50FRUChBUVzpAVFqqcFRd2q
BUW6rQVF7rAFRSG0BUVYtwVFi7oFRcO9BUX6wAVFLcQFRWTHBUWYygVFz80FRQLRBUU51AVF
cdcFRaTaBUXX3QVFDuEFRUbkBUV55wVFsOoFRePtBUUb8QVFUvQFRYX3BUW8+gVF8P0FRScB
BkVeBAZFVAcGRYcKBkW6DQZF8hAGRSkUBkVcFwZFlBoGRccdBkX6IAZFMSQGRWgnBkWcKgZF
0y0GRQYxBkU9NAZFdTcGRag6BkXfPQZFF0EGRUpEBkWBRwZFtEoGRedNBkUfUQZFVlQGRYlX
BkXBWgZF9F0GRe5gBkUhZAZFVGcGRYtqBkXDbQZF9nAGRS10BkVgdwZFmHoGRc99BkUCgQZF
OYQGRW2HBkWkigZF240GRQ6RBkVGlAZFfZcGRbCaBkXnnQZFG6EGRVKkBkWFpwZFvKoGRfCt
BkUnsQZFHbQGRVC3BkWHugZFvr0GRfLABkUpxAZFXMcGRZTKBkXLzQZF/tAGRTHUBkVo1wZF
nNoGRdPdBkUK4QZFPeQGRXXnBkWo6gZF3+0GRRfxBkVK9AZFgfcGRbT6BkXs/QZFIwEHRVYE
B0WNBwdFxQoHRfgNB0XuEAdFIRQHRVgXB0WPGgdFwx0HRfYgB0UtJAdFZCcHRZgqB0XPLQdF
AjEHRTk0B0VtNwdFpDoHRdc9B0UOQQdFQkQHRXlHB0WwSgdF400HRRtRB0VOVAdFhVcHRbha
B0XwXQdFI2EHRVZkB0WNZwdFg2oHRbptB0XucAdFJXQHRVh3B0WPegdFw30HRfqAB0UthAdF
ZIcHRZyKB0XPjQdFBpEHRT2UB0VxlwdFqJoHRdudB0USoQdFRqQHRXmnB0WwqgdF560HRRux
B0VStAdFibcHRby6B0X0vQdFK8EHRV7EB0WWxwdFycoHRQDOB0X20AdFatQHRaLXB0XV2gdF
DN4HRUThB0V35AdFUOcHRYfqB0W+7QdF8vAHRSn0B0Vc9wdFlPoHRcv9B0X+AAhFNQQIRWgH
CEWgCghF0w0IRQoRCEVCFAhFdRcIRawaCEXjHQhFFiEIRU4kCEWBJwhFuCoIRfAtCEUjMQhF
VjQIRY03CEXFOghFuj0IRe5ACEUlRAhFWEcIRY9KCEXDTQhF+lAIRTFUCEVkVwhFnFoIRc9d
CEUGYQhFOWQIRXFnCEWoaghF220IRRJxCEVGdAhFfXcIRbB6CEXofQhFH4EIRVKECEWJhwhF
wIoIRfSNCEXqkAhFIZQIRVSXCEWLmghFvp0IRfagCEUppAhFYKcIRZiqCEXLrQhFArEIRTW0
CEVttwhFpLoIRde9CEUOwQhFRsQIRXnHCEWwyghF480IRRvRCEVO1AhFhdcIRc3aCEXw3QhF
J+EIRR3kCEVQ5whFh+oIRbrtCEXy8AhFJfQIRVz3CEWP+ghFx/0IRf4ACUUxBAlFZAcJRZwK
CUXPDQlFBhEJRT4UCUV1FwlFqBoJRdsdCUUSIQlFSiQJRX0nCUW0KglF6C0JRR8xCUVSNAlF
iTcJRcA6CUX0PQlF6kAJRSFECUVYRwlFi0oJRcNNCUX2UAlFLVQJRWRXCUWYWglFz10JRQJh
CUU5ZAlFcWcJRaRqCUXbbQlFDnEJRUZ0CUV5dwlFsHoJReN9CUUbgQlFToQJRYWHCUW8iglF
8I0JRSeRCUValAlFUJcJRYeaCUW+nQlF8qAJRSmkCUVcpwlFlKoJRcutCUX+sAlFNbQJRWi3
CUWguglF070JRQrBCUVCxAlFdccJRazKCUXfzQlFFtEJRU7UCUWB1wlFuNoJRezdCUUj4QlF
WuQJRY3nCUXF6glF/O0JRS/xCUVi9AlFWPcJRdH6CUUE/glFOwEKRW8ECkWmBwpF2QoKRRAO
CkVEEQpFIRQKRVQXCkWLGgpFvh0KRfYgCkUtJApFYCcKRZgqCkXLLQpFAjEKRTk0CkVtNwpF
pDoKRdc9CkUOQQpFQkQKRXlHCkWwSgpF400KRRtRCkVSVApFhVcKRbxaCkXwXQpFJ2EKRVpk
CkVQZwpFh2oKRbptCkXycApFKXQKRVx3CkWUegpFx30KRf6ACkU1hApFaIcKRaCKCkXTjQpF
CpEKRUKUCkV1lwpFrJoKRd+dCkUWoQpFSqQKRYGnCkW0qgpF7K0KRSOxCkVWtApFjbcKRcC6
CkW2vQpF</AssayXData><AssayYData Points="1500">zD6sQA8wrEB/NqxAgzesQHQxrEC6UqxADD2sQHt8rEBedqxAnGisQBBIrEAJbaxAsY6sQDp2
rEBtYKxAgVSsQCNprEBCSKxA8VusQCY+rEA0g6xApKasQGZ1rECfY6xAjWCsQFOArEBrW6xA
xmesQPaKrEB0aKxARIusQA+ErEBPxKxAiWysQGiArEB6eqxA24SsQDOArEDrTqxAIIesQFiL
rECBbaxAEFusQICPrEDqeKxAMXWsQKRnrEBvWaxAEqCsQM9trEAqhKxA5oqsQFZrrEBIbaxA
foasQK2MrEA3eKxASHasQGZprEDCjKxAYpisQLF0rEB0XqxAgpmsQDaDrEDqlqxAg6GsQDWf
rEDpg6xAXZOsQIF5rEDSeaxApMesQGtYrEDLc6xAkXCsQDl3rECiiaxAeW+sQHSBrECEd6xA
xbisQGmkrEB8paxAvH+sQPGDrEB2cqxAKHisQG51rEBfpaxAoLysQDKGrEC+faxANJOsQE52
rEBPo6xAYYSsQGCYrECSlKxASFusQP+GrEAaeaxAgqCsQHqHrECCjaxAhWesQGKKrEBggKxA
DousQNV9rEBTmaxAY4SsQON7rEDxfKxAiJysQHyVrEBWeqxARJisQHB+rEATeqxAiI+sQENl
rEB/maxAtG+sQGxvrEAniKxAQXusQIyJrEBbfqxA5JisQJeCrEDxxKxAU2WsQImarEDmmKxA
I5GsQDWUrECwvaxAVXOsQMCvrEBDoKxANousQGuGrEDYnaxAKq2sQGWCrECAsqxAa6WsQBqd
rEAek6xAcYmsQJKIrEAuiqxAgpWsQMKYrEDqj6xAq2+sQO+yrEB8paxAQI+sQG+JrEDRjKxA
pJWsQA55rECgsqxAHK2sQAqbrEDeeqxA7ImsQICarEA+rqxAoKesQPWwrEDwm6xARXusQE+u
rEBznaxAFp2sQEOOrEANoqxAuZusQP6brEA/n6xAxIWsQFOQrEDbb6xATKSsQFCYrECMrqxA
o3isQK6DrEACh6xA+XisQCC7rECgwaxA42qsQNyarEDhkKxAsKSsQCmRrECCpKxAgqCsQOGt
rEB+nKxABHmsQMi9rEDvtaxAnbSsQE6brECIjaxAUaCsQFPHrEDCuaxAK6isQJKOrEAWpqxA
3JusQBKbrED8mKxAy4+sQP+irEAAlqxAp7KsQAuPrEB0paxAgZysQBqUrEC81qxAypasQNis
rEBCwKxAytGsQK6RrEB8rKxAnK6sQPGCrEA0qKxAybmsQK/IrECBtqxA/6esQOKirEB2jaxA
Y5GsQFe3rEAcyKxAqYGsQP+NrECOw6xANq6sQPmlrEA+uqxAiMisQNOarECfr6xAsMCsQHy0
rEB3s6xAYrOsQC+5rECeuKxA9o+sQMO+rECW4KxAP7esQIyyrEB+lqxAlL6sQIOrrEDDsaxA
65ysQLOqrEDywKxAPsmsQLajrEDhuKxAsr6sQFbFrED30axAtdKsQAXDrEBlxaxA3sOsQHLX
rEDr1KxAxrKsQIGQrEARrKxAycisQEu1rEB6qqxA2bmsQA2urEDQsaxAnNKsQHzMrEDxmaxA
j6ysQObArEAIyqxAsKCsQPSlrEC+r6xAn7esQGnbrEDht6xA6KisQF2WrEC/xKxAKumsQGLf
rEA8vqxAGs+sQMbprECmsKxAbNSsQNO5rEA+qqxA8NCsQKm/rEAh06xAl+KsQFfFrEDHv6xA
29ysQMutrEC016xAYdasQGLWrECj7qxA4M6sQOC7rECbsaxAJcWsQP67rED6pqxARrOsQCze
rEDaz6xAgcesQOrGrEA836xAn7msQCO0rEBVrqxAWr+sQIfErECA5KxAH7ysQDvorEB52axA
ncasQM2+rED1vKxARwetQEeTrECMv6xAnOasQEq+rEDXvaxAqNWsQACqrEAs4qxAEeCsQMnS
rEDsxqxAwMSsQA3VrECLyaxA3MysQNXkrEDcuqxAD8OsQC/KrECL76xAf7CsQJjtrECq5KxA
uNCsQHHOrEBBvaxAFdCsQCPmrEBJn6xAkrqsQI61rEDhyKxAeLSsQJLprECL7qxAAtKsQECw
rEBbuKxAWN+sQJHKrEDo4KxAv96sQN7FrEBCz6xA+sasQK6zrEAd0qxAY9OsQG/MrECQx6xA
LdOsQN3QrECS9qxAQ5CsQDzYrEBj1KxAD9usQHrErECTz6xAj+KsQDTarEBL4KxAYAGtQLHS
rEAqvaxAx/6sQNHlrEDx5KxAk7KsQD++rEAd8qxAC9CsQK/mrEAn6qxA9c6sQJi9rED46KxA
NsSsQAXErEAK3axAl9esQEzerED33axATuOsQHfnrEDP4KxA3fqsQNjxrEC31axAkbWsQK8c
rUASxKxAGvSsQLrLrECC3qxAO++sQF70rEB+5KxAJ9asQGkIrUD21KxAs/asQE4JrUDLzqxA
Es+sQGHPrEBC+axAAfCsQBLLrEC58qxAfOWsQEnkrEC/06xAhvqsQF37rEC3y6xA8/qsQLPf
rEBg6qxAU/OsQLb5rEBq56xAkuisQL8ErUC4Aa1AbtesQIvHrEBMCq1A7eGsQBvSrEABCa1A
6OysQFTyrEAT5axAfcusQPcMrUCl0qxAmNusQHH3rEDeEK1A3PusQHTQrED136xAkuCsQAHw
rEDe0KxAYuGsQCbsrEAF7KxApQGtQO31rEBG+6xAld2sQCDYrEAt+qxAX9SsQO3grEAs/6xA
rOSsQNXcrEC0B61A3OKsQL7krEB546xAy/esQJn0rEDZDK1Ayv6sQHrJrECg/6xABNqsQDH4
rEAbC61ACOasQDkjrUAt7KxA2AGtQGz6rEDD6qxAixytQP0LrUBi3axAHSGtQKjhrEBrCq1A
agCtQFAHrUBoFa1AriOtQD3yrEC+Aq1AeiKtQDH6rEDj+KxAJ+isQCH0rED8+6xAD/asQDjT
rEBJRa1AMA+tQPoLrUAc/6xAsc2sQDj2rED2+qxAXw2tQGLwrEBI+6xAfN+sQLUOrUDLBK1A
Yv6sQKv0rECl7KxALwWtQLzXrEDvCa1AVyqtQA/7rEAk4axApwCtQKf3rEBcDa1AsBmtQBcF
rUDB8qxAGCqtQGX1rECXCq1ALhytQNkjrUB5Da1AQRetQFb6rEChFa1A0f2sQHgCrUC3Ga1A
+Q2tQKEmrUCQ76xARuKsQJgXrUCJKa1Anw6tQNzqrEAC/KxAwwWtQC30rEAzJ61AjwetQJIS
rUB4Fq1AMCKtQJ4ZrUAJEq1A4vOsQK4HrUBtH61A1R2tQKr7rEAfAK1AXxmtQGUBrUAxHa1A
ziatQCgGrUAYCa1AxPisQEETrUDMFq1AVhKtQHQGrUCMAK1A4yutQH0JrUD8Lq1APSitQBIM
rUAAOq1ATPusQLQJrUAtLa1A4wutQCr2rEDMBK1AuRatQIkfrUBPTq1AXAatQMT2rECKH61A
7ietQIhCrUDCQq1A4yCtQLUurUCu/KxAQAitQM0TrUDwXq1ACAqtQGNRrUAPKq1AHCmtQHEZ
rUA5JK1ArD2tQM80rUAkGq1AHfWsQPQZrUBSD61ALR+tQI8IrUCfI61ABQCtQFUDrUCrIK1A
8BytQIIsrUD9Iq1AaR2tQMIFrUCeHq1AHUmtQNgVrUBVL61AVS6tQA4erUBeI61AUC2tQMoR
rUBtF61ANSKtQG5GrUDGGK1A6BGtQPEerUAdEa1AqUytQGYPrUAtNq1AUCGtQK0frUDLSa1A
wi2tQMoKrUAPHa1AH0qtQFUUrUABFq1A8SitQD3yrEAdRa1AdyStQK4orUBz6qxAVDutQKUc
rUBXGq1A/i6tQNoKrUCC+axAm1KtQKgnrUCJN61AeB6tQM8urUCdIK1A4EOtQOJRrUBpSq1A
OxitQBRNrUD5Ma1ApTatQPsmrUDtJa1ACCGtQI4xrUAKK61AETqtQC4krUDNKa1A5yWtQH8m
rUBFOa1A6iytQBQlrUAIOq1AIPCsQMxTrUDRTK1AdTKtQAIjrUAVQq1A0gytQOoHrUCONa1A
OUGtQPQwrUATNK1A8iCtQK85rUC4Pa1ANDGtQE0urUDgRq1AITKtQAJOrUAvEa1A9TGtQKg0
rUClVK1AaSmtQJQ2rUBHTK1AWDutQKUErUCxGq1ATj6tQHEtrUCoMK1ARimtQOggrUBxQK1A
QFitQMotrUAIOK1AKS2tQLkxrUAZTK1AFDitQDE9rUB1La1AmFCtQC8ZrUAjJq1A+DatQPce
rUDWJq1An0StQFZHrUDyO61ANAitQOY9rUBYYq1A30utQJArrUDUS61AvD+tQMkkrUDlQK1A
mDutQKtErUC6L61ABS6tQPtUrUDwMa1AdkGtQKs/rUBCRq1ARzWtQAdRrUCeKa1AdketQBUl
rUAQP61AdlytQFwvrUAWI61A7U6tQB0drUBoOq1ATmStQK8srUCLOK1Af1utQCsmrUCoaq1A
gTetQBgxrUAxQK1AHiitQO8yrUC3Sa1AJ1qtQMpqrUDPTK1ADTmtQNRMrUAONK1AKUWtQMEv
rUB/Lq1AXlitQKBarUAZUa1AgVutQAFErUA+aq1A00qtQNNnrUAjSK1Al2CtQFFUrUBtV61A
4WytQFBLrUDVXq1AaU2tQFBarUCCTa1AkzitQEpdrUDBUa1ANDatQBZFrUBRV61AoEStQAZK
rUCZMq1AFD6tQGA7rUApRK1AhlStQIY/rUAvYK1A4kutQF1frUCve61AsketQOJTrUBhVK1A
8FStQLNErUAoP61AZUetQPJFrUB4d61Ay2KtQHJErUCLKK1AT2itQHljrUDUWq1A8l2tQMGP
rUBHW61A7HetQBRLrUDvVq1AeSWtQGc3rUA5Vq1ATFetQB5yrUCSS61ASHGtQEI/rUA4WK1A
6FWtQBlPrUCJWq1A5WmtQJF3rUDkX61AXmqtQBJHrUCDVK1AhF+tQPA0rUD8Qq1A4WStQDFk
rUC3MK1AP0KtQB1yrUByTq1Am0WtQIt/rUBSga1Acl6tQBRsrUBdY61AGkatQK1jrUByOa1A
Q1utQG5hrUBsMK1A0lytQGVjrUCrbK1AxFytQKZNrUBCaa1ADGStQOJXrUBkQa1Az2CtQFp8
rUDAVq1AOm+tQAWHrUBMlq1A61atQL5KrUC4ZK1AImGtQLZVrUAMmq1Ar26tQLtIrUCcgq1A
E5GtQJZsrUAkS61AhGCtQNwzrUDIYq1AolStQEyArUAsia1AtzetQN1KrUCthK1AR3itQDR4
rUASgK1AiGKtQEJhrUA/Qq1AAWutQKBlrUCMjK1AR2WtQLt4rUAFZq1AOICtQOZ0rUDOZK1A
DHutQJRrrUABXq1AO2+tQBlirUCNaa1Aao+tQFBhrUCDZ61A8nmtQONtrUA3Wa1AwlCtQJSP
rUCXfq1Avm2tQIRsrUCOTa1A63OtQAmErUByrK1A0WCtQHVkrUC7iq1AilqtQPhmrUA+hK1A
XmCtQMt4rUAmc61AKXmtQIl7rUD4dq1AYWatQON5rUDphq1AI2ytQAiIrUBMXK1Ah2+tQHZn
rUAkX61AjFStQLx+rUCTfq1Aj2GtQFRvrUDjla1AuX6tQKBvrUD6ea1AGIqtQLyPrUAhUK1A
/2atQBxyrUDljq1Aw4qtQJ1jrUAVe61AOnetQMN/rUAwlK1An3GtQCR6rUCCaa1Ay5StQAFx
rUAGaK1AxoqtQNedrUBRXa1A3ZStQEV/rUC2aK1AnXOtQNKBrUBopa1AZX+tQG1lrUCHaq1A
hn6tQFyJrUBjmK1AxnitQISwrUBDkq1APpCtQHlvrUD0da1A+lmtQHGOrUBjiK1AjZCtQGud
rUAsnq1ATnCtQCKUrUD7fK1AeJ+tQOOIrUD7Za1AjomtQAGerUBbeK1A7HStQLlrrUDEb61A
LaOtQAaOrUBld61A2XKtQJiNrUA1dq1ApJatQL5XrUBufa1AkoytQKCArUC7d61ApIGtQKGI
rUCEgK1AH46tQBpxrUBapq1AtX+tQAqOrUAuv61AoJitQKBtrUCJlK1AGpOtQEaMrUDicK1A
v56tQA2OrUCtl61Az6atQCGJrUA+h61A4ZStQM2orUBopK1A9n+tQJSdrUAcua1AeZatQEyc
rUDOvq1AuoStQD17rUC+jq1Aq7atQFyirUDfeK1An3mtQAJ6rUBfsq1Ad5atQP+srUB6rK1A
gpKtQJ2RrUBKea1AQ6CtQEmGrUB2k61ADqqtQP+OrUBnk61ACZWtQFWVrUCkia1A/J2tQBag
rUDfkq1AR5mtQOyerUAQrq1ApqGtQKNzrUDQqa1AtautQDqLrUCdsa1A5H2tQEC+rUAyqa1A
hrqtQNWmrUBQjq1AqXKtQFuCrUCxn61APZ6tQHGurUBXv61AxaCtQF+3rUDYiK1ANXOtQLaw
rUBuj61Aj2atQA51rUCLfq1AB6mtQDmurUD4nq1ATautQC2frUBwhq1A6HmtQALMrUAQlK1A
IaGtQLuXrUCtk61AKJCtQMq6rUBDm61AVGytQMWfrUDuk61AdpOtQK9zrUBWha1AzbatQBe0
rUBqdq1ABLWtQHbHrUBljK1A/bmtQNGbrUAbpa1A4qKtQJHLrUDkxa1AmJKtQPK9rUCdh61A
0aitQGbarUBJpa1AybOtQHahrUBppa1AYbGtQIuRrUBDh61AeZmtQM2arUDGzq1AMY+tQOag
rUCy3a1AT7CtQNWXrUBWrq1AepStQBa7rUA3ta1AeautQPPHrUANya1AUuKtQPykrUAgq61A
L6CtQErGrUDijK1AqrWtQGmYrUCAw61AA82tQEWlrUCJuK1A5LatQLO5rUDFwK1Ac6StQE7F
rUDL061AyK6tQLmxrUDPoK1A/qqtQALIrUD2v61Ai6ytQILKrUD4ta1ACJ+tQO/NrUA+yq1A
f6atQJewrUDZvq1AKsmtQEHSrUCb0q1AHretQAPDrUCh4q1AjKytQIqgrUD6Aa5Ax72tQGy0
rUDNtK1AwdWtQHPArUCUrK1AYcutQIi9rUBqna1Av8itQAm/rUCkna1AwrmtQL2nrUDsyK1A
obutQHC1rUDFvq1AgLutQJW2rUBnxa1AM+itQFHMrUDem61ARrKtQIqnrUDQoK1AZtutQH6w
rUCovq1A3MitQEavrUCtt61AH56tQI2irUD8va1AK7utQGStrUBy3K1AQdWtQMTCrUAzz61A
/KetQPjVrUCivK1AAOatQCbIrUDCtq1Ak5StQAjirUCg0K1ATcqtQNXgrUC1tq1APc+tQD7B
rUCC8K1ANditQETErUCrz61AoeCtQHmnrUB05a1A0eatQCXIrUBVnq1A3MqtQA7VrUDVuK1A
KLStQKbRrUBPzK1AirqtQI7JrUDT0q1ACsStQGbOrUCfya1A3cmtQHrErUB3wq1ARuatQNz2
rUCoy61ADbGtQHncrUATxq1AL7KtQH/OrUAP6a1Az8WtQLS+rUCi3a1AZNutQC/WrUBUxq1A
XqitQMrJrUA53K1AFa6tQIb8rUDLz61Ay8ytQGfVrUB43a1ANtWtQEq/rUA3561AzdGtQFfK
rUBj6K1AisWtQF7ErUC7p61Am8mtQGTIrUDt3a1AWsutQBiyrUC/vK1AUbytQA3drUCP5q1A
V7ytQL3mrUBs/a1Ae72tQCfCrUAu3K1AEeStQLLZrUA2sK1A9tqtQHHnrUC9Ea5Arc2tQKf0
rUBgxK1Aqe6tQCkCrkDy2q1AKfutQEq9rUAT5a1A2OqtQB7drUCJyq1AIsutQIberUD5261A
mcStQNHVrUCazK1AuOmtQOkJrkAp561AKf2tQObTrUCM161AmcCtQFTmrUCH5a1Avc6tQMHh
rUDQ661ALNmtQC/prUA1ya1AFweuQI/frUCY0a1AedqtQILlrUB4zq1AS+OtQJinrUCP4q1A
4satQOfJrUBI0q1A3NatQA6prUAR9a1AeOCtQAvIrUD39a1AFfitQE7PrUAi761AOcytQDnP
rUCW4q1A</AssayYData></Step><Step><CommonData><SampleLocation>9</SampleLocation><SampleID>YNCCT5A-p035</SampleID><SampleGroup></SampleGroup><SampleInfo></SampleInfo><SampleRow>G</SampleRow><SamplePlate>1</SamplePlate><WellType>KSAMPLE</WellType><Concentration>-1</Concentration><ConcentrationUnits>µg/ml</ConcentrationUnits><MolarConcentration>1000</MolarConcentration><MolarConcUnits>nM</MolarConcUnits><MolecularWeight>-1</MolecularWeight><Temperature>30</Temperature><StartTime>2290307</StartTime><AssayTime>300</AssayTime></CommonData><FlowRate>1000</FlowRate><StepType>ASSOC</StepType><StepName>Association</StepName><StepStatus>OK</StepStatus><ActualTime>300.011</ActualTime><CycleTime>0.2</CycleTime><AssayXData Points="1500">6cAKRUnECkV8xwpFsMoKRefNCkUe0QpFUdQKRYnXCkW82gpF890KRSvhCkUg5ApFU+cKRYvq
CkW+7QpF9fAKRS30CkVg9wpFl/oKRcr9CkUCAQtFNQQLRWwHC0WjCgtF1w0LRQ4RC0VBFAtF
eBcLRbAaC0XjHQtFGiELRU0kC0WFJwtFuCoLRe8tC0UiMQtFWjQLRY03C0WDOgtF9z0LRe1A
C0UgRAtFWEcLRY9KC0XCTQtF+VALRS1UC0VgVwtFl1oLRc5dC0UCYQtFOWQLRXBnC0WjagtF
120LRQ5xC0VFdAtFeHcLRbB6C0XjfQtFGoELRVGEC0WJhwtFvIoLRfONC0UmkQtFHJQLRZGX
C0XImgtFvp0LRTOhC0VqpAtFnacLRZOqC0UIrgtFP7ELRTW0C0WqtwtFg7oLRbq9C0XxwAtF
JMQLRVzHC0WPygtFxs0LRfnQC0Ux1AtFaNcLRZvaC0XS3QtFBuELRT3kC0V05wtFp+oLRdvt
C0US8QtFSfQLRXz3C0W0+gtF5/0LRR4BDEVWBAxFiQcMRcAKDEXzDQxF6RAMRSAUDEVYFwxF
ixoMRcIdDEX1IAxFLSQMRWAnDEWXKgxFzi0MRQIxDEU5NAxFbDcMRaM6DEXbPQxFDkEMRUFE
DEV4RwxFrEoMReNNDEUWUQxFTVQMRYFXDEW8WgxF710MRSJhDEVaZAxFjWcMRYNqDEW6bQxF
7XAMRSR0DEVcdwxFj3oMRcZ9DEX5gAxFMYQMRWSHDEWbigxFzo0MRQaRDEU5lAxFcJcMRaea
DEXbnQxFEqEMRUWkDEV8pwxFsKoMReetDEUesQxFUbQMRYm3DEW8ugxF870MRSvBDEUgxAxF
VMcMRYvKDEW+zQxF9dAMRSjUDEVg1wxFl9oMRcrdDEUC4QxFOeQMRWznDEWj6gxF1+0MRQ7x
DEVF9AxFePcMRbD6DEXj/QxFGgENRU0EDUWFBw1FvAoNRe8NDUUmEQ1FHBQNRZEXDUWHGg1F
uh0NRfEgDUUkJA1FXCcNRY8qDUXCLQ1F+TANRS00DUVkNw1FmzoNRc49DUUGQQ1FPUQNRXBH
DUWnSg1F200NRRJRDUVJVA1FfFcNRbRaDUXnXQ1FHmENRVFkDUWJZw1FvGoNRfNtDUXpcA1F
IHQNRVR3DUWLeg1Fvn0NRfGADUUohA1FXIcNRZOKDUXGjQ1F/ZANRTWUDUVolw1Fn5oNRdKd
DUUKoQ1FPaQNRXSnDUWsqg1F360NRRaxDUVJtA1FgbcNRbS6DUXrvQ1FIsENRVbEDUWNxw1F
wMoNRffNDUUv0Q1FYtQNRZnXDUXM2g1FBN4NRTfhDUVu5A1FpecNRdnqDUXO7Q1F6fANRSD0
DUVU9w1Fi/oNRcL9DUX1AA5FLQQORWQHDkWXCg5Fzg0ORQIRDkU5FA5FcBcORaMaDkXbHQ5F
DiEORUUkDkV8Jw5FsCoORectDkXxMA5FUTQORYU3DkW8Og5F8z0ORSZBDkVeRA5FVEcORYdK
DkW+TQ5F9VAORShUDkVgVw5Fk1oORcpdDkX9YA5FNWQORWhnDkWfag5F120ORQpxDkVBdA5F
dHcORax6DkXjfQ5FFoEORU2EDkWBhw5FuIoORe+NDkUikQ5FWpQORY2XDkWDmg5Fup0ORe2g
DkUkpA5FXKcORY+qDkXCrQ5F+bAORS20DkVktw5Fm7oORc69DkUGwQ5FOcQORXDHDkWnyg5F
280ORRLRDkVF1A5FfNcORbTaDkXn3Q5FHuEORVHkDkWJ5w5FwOoORfPtDkXp8A5FIPQORVj3
DkWL+g5Fwv0ORfUAD0UtBA9FZAcPRZcKD0XODQ9FAhEPRTkUD0VsFw9FoxoPRdsdD0UOIQ9F
RSQPRXgnD0WwKg9F4y0PRRoxD0VNNA9FhTcPRbg6D0XvPQ9FJkEPRVpED0VPRw9Fh0oPRbpN
D0XxUA9FKFQPRVxXD0WwWg9F510PRRphD0VRZA9FhWcPRbxqD0XzbQ9FJnEPRRx0D0VUdw9F
h3oPRb59D0X1gA9FKIQPRWCHD0WXig9Fyo0PRQKRD0U1lA9FbJcPRZ+aD0XXnQ9FCqEPRUGk
D0V0pw9FrKoPRd+tD0UWsQ9FTbQPRYG3D0W4ug9F670PRSLBD0VaxA9FjccPRYPKD0W6zQ9F
7dAPRSTUD0VY1w9Fj9oPRcLdD0X54A9FLeQPRWTnD0Wb6g9Fzu0PRQbxD0U59A9FcPcPRaf6
D0Xb/Q9FDgEQRUUEEEV8BxBFsAoQRecNEEUaERBFTRQQRYUXEEW8GhBF7x0QRSYhEEVaJBBF
TycQRYcqEEW+LRBF8TAQRSQ0EEVcNxBFkzoQRcY9EEX5QBBFMUQQRWhHEEWbShBF0k0QRQpR
EEU9VBBFdFcQRadaEEXbXRBFEmEQRUlkEEV8ZxBFtGoQRedtEEUacRBFUXQQRYl3EEW8ehBF
830QRSaBEEUchBBFVIcQRYuKEEW+jRBF9ZAQRSiUEEVglxBFk5oQRcqdEEUCoRBFNaQQRWyn
EEWfqhBF160QRQ6xEEVBtBBFdLcQRay6EEXjvRBFFsEQRU3EEEWFxxBFuMoQRe/NEEUi0RBF
WtQQRZHXEEXE2hBF+90QRTPhEEVm5BBFnecQRdDqEEUI7hBFO/EQRXL0EEWq9xBF3foQRbb9
EEXtABFFJAQRRVgHEUWPChFFwg0RRfkQEUUxFBFFZBcRRZsaEUXOHRFFBiERRT0kEUVwJxFF
pyoRRd8tEUUSMRFFSTQRRXw3EUW0OhFF6z0RRR5BEUVWRBFFjUcRRcBKEUW2TRFF7VARRSBU
EUVYVxFFi1oRRcJdEUX1YBFFLWQRRWRnEUWXahFFzm0RRQJxEUU5dBFFcHcRRaN6EUXbfRFF
DoERRUWEEUV4hxFFsIoRReeNEUUakRFFUZQRRYWXEUW8mhFF850RRSahEUVepBFFVKcRRYeq
EUW+rRFF9bARRSi0EUVgtxFFl7oRRcq9EUUCwRFFNcQRRaXHEUXZyhFFDM4RRenQEUUg1BFF
VNcRRYvaEUW+3RFF9eARRS3kEUVg5xFFk+oRRcbtEUX98BFFNfQRRWj3EUWf+hFF0v0RRQoB
EkVBBBJFdAcSRawKEkXfDRJFFhESRU0UEkWBFxJFuBoSResdEkUiIRJFViQSRY0nEkXAKhJF
ti0SRe0wEkUkNBJFWDcSRYs6EkXCPRJF9UASRS1EEkVkRxJFl0oSRc5NEkUCURJFOVQSRXBX
EkWjWhJF210SRQ5hEkVFZBJFeGcSRbBqEkXjbRJFGnESRU10EkWFdxJFuHoSRe99EkUigRJF
VoQSRY2HEkXEihJFuo0SRe2QEkUklBJFWJcSRY+aEkXGnRJF+aASRTGkEkVkpxJFm6oSRc6t
EkUGsRJFPbQSRXC3EkWnuhJF270SRQ7BEkVFxBJFfMcSRbDKEkXnzRJFHtESRVHUEkWJ1xJF
vNoSRfPdEkXp4BJFIOQSRVTnEkWL6hJFwu0SRfXwEkUt9BJFYPcSRZf6EkXK/RJFAgETRTkE
E0VsBxNFowoTRdcNE0UOERNFRRQTRXgXE0WwGhNF4x0TRRohE0VRJBNFiScTRbwqE0XvLRNF
JjETRV40E0WRNxNFyDoTRfs9E0UzQRNFakQTRZ1HE0XUShNFCE4TRT9RE0V2VBNFqlcTRYNa
E0W6XRNF8WATRSRkE0VcZxNFj2oTRcZtE0X+cBNFMXQTRWR3E0WbehNFzn0TRQKBE0U5hBNF
cIcTRaOKE0XbjRNFDpETRUWUE0V4lxNFsJoTReedE0UaoRNFUaQTRYWnE0W8qhNF860TRSax
E0UctBNFVLcTRYu6E0W+vRNF9cATRSjEE0VgxxNFk8oTRcrNE0X+0BNFNdQTRWjXE0Wf2hNF
190TRQrhE0VB5BNFbOcTRaPqE0XX7RNFDvETRUX0E0V49xNFrPoTReP9E0UaARRFTQQURYUH
FEW4ChRF7w0URSIRFEVWFBRFjRcURcAaFEX3HRRFLyEURWIkFEWVJxRFzCoURQQuFEU3MRRF
bjQURaE3FEXZOhRFDD4URUNBFEV2RBRFVEcURYdKFEW+TRRF8VAURShUFEVcVxRFk1oURcpd
FEX+YBRFMWQURWhnFEWfahRF0m0URQZxFEU9dBRFcHcURad6FEXffRRFEoEURUmEFEV8hxRF
tIoUReeNFEUekRRFVpQURYmXFEXAmhRF850URSuhFEVepBRFVKcURYuqFEW+rRRF9bAURSi0
FEVgtxRFl7oURcq9FEX+wBRFNcQURWjHFEWfyhRF0s0URQrRFEVB1BRFdNcURazaFEXf3RRF
FuEURUnkFEWB5xRFuOoURevtFEUi8RRFVvQURY33FEXE+hRFuv0URe0AFUUgBBVFWAcVRY8K
FUXCDRVF+RAVRS0UFUVkFxVFmxoVRc4dFUUGIRVFOSQVRXAnFUWnKhVF2y0VRRIxFUVFNBVF
fDcVRbQ6FUXnPRVFHkEVRVFEFUWFRxVFvEoVRe9NFUUmURVFHFQVRU9XFUWHWhVFvl0VRfFg
FUUoZBVFXGcVRZNqFUXGbRVF/nAVRTF0FUVodxVFm3oVRdJ9FUUGgRVFPYQVRXSHFUWnihVF
240VRRKRFUVJlBVFfJcVRbSaFUXnnRVFHqEVRVGkFUWJpxVFwKoVRfOtFUVmshVFErUVRZG3
FUWLuhVFwr0VRfXAFUUtxBVFYMcVRZfKFUXOzRVFAtEVRTnUFUVs1xVFn9oVRdfdFUUO4RVF
QeQVRXjnFUWw6hVF4+0VRRrxFUVN9BVFhfcVRbz6FUXv/RVFJgEWRVoEFkWNBxZFgwoWRboN
FkXxEBZFJBQWRVwXFkWPGhZFxh0WRfkgFkUxJBZFaCcWRZsqFkXSLRZFBjEWRT00FkVwNxZF
pzoWRd89FkUSQRZFSUQWRXxHFkW0ShZF600WRR5RFkVWVBZFjVcWRcBaFkX3XRZFK2EWRWJk
FkWVZxZFi2oWRQBuFkU3cRZFanQWRaF3FkXZehZFDH4WRUOBFkV2hBZFVIcWRYeKFkW+jRZF
8ZAWRSiUFkVglxZFk5oWRcqdFkX+oBZFNaQWRWinFkWfqhZF160WRQqxFkVBtBZFdLcWRay6
FkXjvRZFFsEWRU3EFkWBxxZFtMoWRevNFkUi0RZFVtQWRY3XFkXA2hZF990WRe3gFkUg5BZF
WOcWRYvqFkXC7RZF9fAWRS30FkVk9xZFl/oWRc79FkUCARdFOQQXRXAHF0WjChdF2w0XRQ4R
F0VFFBdFfBcXRbAaF0XnHRdFGiEXRVEkF0WFJxdFvCoXRe8tF0UKMRdFQTQXRXg3F0WsOhdF
4z0XRRZBF0VNRBdFhUcXRbhKF0XvTRdFIlEXRVZUF0WNVxdFxFoXRbpdF0XtYBdFJGQXRVhn
F0WPahdFwm0XRflwF0UxdBdFaHcXRZt6F0XSfRdFBoEXRT2EF0VwhxdFp4oXRd+NF0USkRdF
SZQXRXyXF0W0mhdF650XRR6hF0VWpBdFiacXRcCqF0XzrRdFK7EXRV60F0WVtxdFyLoXRQC+
F0U3wRdFasQXRaHHF0XUyhdFDM4XRUPRF0V21BdFVNcXRYfaF0W+3RdF8eAXRSjkF0Vg5xdF
k+oXRcrtF0X+8BdFNfQXRWz3F0Wf+hdF1/0XRQoBGEVBBBhFdAcYRawKGEXjDRhFFhEYRU0U
GEWFFxhFuBoYRe8dGEUiIRhFWiQYRY0nGEWDKhhFui0YRe0wGEUkNBhFXDcYRY86GEXGPRhF
+UAYRTFEGEVoRxhFm0oYRdJNGEUKURhFPVQYRXRXGEWnWhhF310YRRZhGEVJZBhFgWcYRbhq
GEXrbRhFInEYRVZ0GEWJdxhFwHoYRfd9GEXtgBhFIIQYRViHGEWPihhFwo0YRfmQGEUtlBhF
ZJcYRZeaGEXOnRhFBqEYRTmkGEVwpxhFo6oYRdutGEUOsRhFRbQYRXi3GEWwuhhF470YRRrB
GEVNxBhFhccYRbzKGEXvzRhFItEYRVrUGEWN1xhFg9oYRbrdGEXx4BhFOeQYRWznGEWj6hhF
1+0YRQ7xGEVB9BhFePcYRaz6GEXj/RhFFgEZRU0EGUWFBxlFuAoZRe8NGUUiERlFWhQZRZEX
GUWDGhlFuh0ZRfEgGUUkJBlFXCcZRZMqGUXGLRlF/jAZRTE0GUVoNxlFmzoZRdI9GUUKQRlF
PUQZRXRHGUWsShlF300ZRRZRGUVJVBlFgVcZRbhaGUXrXRlFImEZRVZkGUWNZxlFwGoZRfdt
GUUrcRlFYnQZRZl3GUXMehlFBH4ZRTeBGUVuhBlFoYcZRdmKGUXOjRlF6ZAZRSCUGUVUlxlF
i5oZRb6dGUX1oBlFLaQZRWCnGUWTqhlFyq0ZRQKxGUU1tBlFbLcZRZ+6GUXXvRlFDsEZRUHE
GUV4xxlFrMoZRePNGUUW0RlFTdQZRYXXGUW42hlF790ZRSLhGUVa5BlFT+cZRYPqGUW67RlF
7fAZRST0GUVc9xlFj/oZRcb9GUX5ABpFMQQaRWwHGkWTChpFyg0aRQIRGkU1FBpFbBcaRZ8a
GkXXHRpFCiEaRUEkGkV0JxpFrCoaReMtGkUWMRpFTTQaRYU3GkW4OhpF7z0aRSJBGkVaRBpF
kUcaRcRKGkX7TRpFL1EaRWZUGkWdVxpFj1oaRcZdGkU7YRpFbmQaRaVnGkXZahpFEG4aRelw
GkV2dBpFVHcaRYd6GkW+fRpF9YAaRSiEGkVghxpFk4oaRcqNGkUCkRpFNZQaRWyXGkWjmhpF
150aRQ6hGkVFpBpFeKcaRbCqGkXjrRpFGrEaRU20GkWFtxpFuLoaRe+9GkUmwRpFWsQaRU/H
GkWHyhpFus0aRfHQGkUo1BpFXNcaRZPaGkXK3RpF/uAaRTXkGkVo5xpFn+oaRdLtGkUK8RpF
QfQaRXT3GkWs+hpF4/0aRRYBG0VNBBtFgAcbRbgKG0XrDRtFIhEbRVYUG0WNFxtFwBobRbYd
G0XtIBtFICQbRVgnG0WPKhtFwi0bRfkwG0UtNBtFZDcbRZs6G0XOPRtFBkEbRT1EG0VwRxtF
o0obRdtNG0USURtFRVQbRXxXG0WwWhtF410bRRZhG0VNZBtFgGcbRbhqG0XvbRtFInEbRVp0
G0WNdxtFxHobRbp9G0XxgBtFJIQbRVyHG0WPihtFxo0bRf6QG0UxlBtFaJcbRZuaG0XSnRtF
CqEbRT2kG0V0pxtFqKobRd+tG0USsRtFSbQbRYC3G0W0uhtF670bRSLBG0VWxBtFjccbRYPK
G0W2zRtF7dAbRSTUG0VY1xtFj9obRcLdG0X54BtFMeQbRWTnG0Wb6htFzu0bRQbxG0U59BtF
cPcbRaj6G0Xb/RtFEgEcRUkEHEV8BxxFtAocRecNHEUeERxFVhQcRYkXHEXAGhxF8x0cRSoh
HEUgJBxFVCccRYsqHEW+LRxF9TAcRSg0HEVgNxxFlzocRco9HEUCQRxFNUQcRWxHHEWfShxF
100cRQ5RHEVBVBxFeFccRbBaHEXjXRxFGmEcRU1kHEWFZxxFvGocRe9tHEUmcRxFXnQcRZF3
HEXIehxF+30cRTOBHEVqhBxFnYccRdSKHEUIjhxFP5EcRXaUHEWqlxxFh5ocRbqdHEXxoBxF
JKQcRVynHEWPqhxFxq0cRf6wHEUxtBxFaLccRZ+6HEXSvRxFCsEcRT3EHEV0xxxFrMocRd/N
HEUW0RxFSdQcRYDXHEW42hxF690cRSLhHEVW5BxFjeccRcDqHEW27RxF7fAcRSD0HEVY9xxF
j/ocRcL9HEX5AB1FLQQdRWQHHUWbCh1Fzg0dRQYRHUU5FB1FcBcdRagaHUXbHR1FEiEdRUUk
HUV8Jx1FsCodRectHUUaMR1FHDQdRYk3HUW8Oh1F8z0dRSZBHUVeRB1FVEcdRYdKHUW+TR1F
9VAdRShUHUVgVx1Fk1odRcpdHUX+YB1FNWQdRWxnHUWfah1F120dRQpxHUVBdB1FeHcdRax6
HUXjfR1F</AssayXData><AssayYData Points="1500">WbatQM6prUAdxa1AvfatQG36rUB5BK5AQAauQPj3rUCd8q1A7fmtQAPbrUCeCa5AKvKtQOUG
rkD2AK5A/O6tQMznrUDKDa5AyPCtQNf+rUB7+K1Ap9etQJ0GrkAqB65As+itQAPirUBt8K1A
Xe2tQLsPrkBM361ApQmuQCwArkCn8K1AD/etQA3LrUCS/a1Af/utQL4irkCPFq5Af/WtQPMC
rkBTB65AKieuQNT5rUDI661AAw6uQOEprkBW9K1AfgOuQNX8rUBVC65A0SCuQCUOrkAd6a1A
+wOuQBPurUBA7q1Al/etQGUDrkBLCa5AVuutQH3prUCHB65AFAmuQMbtrUD1Ca5AagSuQB/3
rUAKA65ABe2tQID2rUBx7K1AH/itQK0vrkD/Bq5AB++tQAjorUAWCa5Ab/itQG8FrkA/5a1A
FfetQFgerkD6461Aqj2uQD72rUAJ8a1AEQyuQGgdrkCJGK5ARPWtQIXnrUAEGa5AcgGuQEMC
rkD5AK5Ayf2tQB7zrUC1Da5AIDKuQIQLrkC+561ARQauQBAIrkAU9a1AvyGuQCf8rUBu/61A
VeatQFrxrUD/Ea5AN+6tQFXnrUDHLa5ATAyuQKgJrkBzKa5APieuQLH5rUAhEq5Ake2tQFQP
rkCiF65AmReuQKkNrkA8/a1A/++tQBb3rUDnC65AuxyuQKwmrkBG961A5uCtQFMIrkDSDK5A
1y2uQH71rUAO961A6PatQBYUrkAECa5AlAeuQMUWrkBJI65AfwuuQGMbrkBTDq5AxfKtQEAR
rkATN65AjhmuQNrjrUCM3a1AWx+uQD4TrkAj+a1AokOuQL/+rUBfG65AAxuuQO8UrkAVCa5A
5vitQCX2rUBgBq5AJ/qtQHrurUBkAq5ARQquQEIVrkDm8a1AXy2uQEEOrkC+D65AiQyuQOkW
rkAh661ATQmuQKgGrkD9BK5A5AiuQOcErkAOJa5AvhWuQLr9rUBhJa5AYhquQOLirUCf2q1A
7wquQOkRrkBv761AbwGuQLoLrkCAL65AEuOtQNgNrkBEBq5AfxSuQIP5rUDcGq5A3P2tQMUT
rkDkJa5AwA2uQGgYrkD/Ba5AmBOuQLkBrkCPCq5AeBauQJgcrkDwBa5ANByuQDQNrkDTFq5A
nPOtQCUQrkDDHq5AohSuQDv6rUCDBq5ApA+uQPUxrkDhAK5ArB2uQFUSrkAvC65AGPStQBFJ
rkAIGK5AfSmuQEMjrkAEEa5A4xKuQAgHrkBDH65AHOytQBUVrkBoCq5A6wyuQIP2rUA5G65A
7gyuQE8yrkAt9q1AtRiuQEc0rkBjEa5AAw2uQL8PrkDB2a1ASgeuQCkWrkDQEq5Avz2uQDct
rkAMAq5AYQauQF3prUDf9a1AGQGuQLQBrkAGD65A+SuuQL42rkDPBa5AuAeuQNsurkDjAa5A
kQCuQPAZrkBPKa5ASAquQIkHrkDEHK5AbfmtQLX8rUAW9q1AxiSuQJv/rUBU661AVgGuQEQz
rkDNK65A4AquQC8HrkAHOq5AxPutQNQXrkCA6q1AqCGuQLsgrkDVDq5AFPitQI/4rUC9HK5A
vwiuQKoZrkBRFK5Axw2uQOfzrUCrF65AnxGuQHwTrkAEGq5AzRSuQIUlrkB3IK5AGC2uQA4W
rkBEDK5ArCuuQCw2rkBrD65AoSeuQDwYrkC7C65ADyeuQNAtrkCqKq5AalWuQIYqrkBf6a1A
6AquQOEhrkCEE65AxxquQBELrkAJLK5ARhCuQHQGrkCbBK5AbSuuQEgfrkC+IK5AJUGuQL0x
rkBHCK5AkPytQBcLrkDnHa5AjgyuQMMUrkBW+61AFgmuQAUkrkA/OK5AnzauQA4TrkBkVK5A
HhauQH06rkBGM65AszGuQOYUrkCIFK5AhieuQOcgrkDzMq5AkBGuQCwurkCnKa5AKkmuQEnx
rUAUDq5AmTiuQK4mrkCIKa5AzD2uQG8PrkBBI65AgC+uQJVWrkBhP65AIAOuQFImrkCRJK5A
ffOtQNwvrkA3Mq5AHB+uQEYkrkD3OK5AQCyuQLUYrkDVN65ASjuuQOQqrkC7L65AJ/etQMkg
rkCADK5A+A6uQG0frkA2La5AxhKuQEstrkA0F65ARASuQHk5rkC7I65AwEKuQP4+rkCvM65A
iCWuQMAkrkBqN65AGwmuQN0drkD/LK5AbiuuQEk3rkCtLq5AyjeuQAwbrkCVEq5AawauQHlC
rkAcMK5A5yuuQMUzrkD8Eq5A2jGuQDUurkD9Ua5AiCGuQLkfrkAlKq5AwjauQKccrkArM65A
BymuQHAprkDFR65AhECuQOcerkBiI65A8wquQN4erkBQQ65Al0iuQKz/rUCOS65AdCmuQGo9
rkAfK65AbDauQCk5rkAJPq5AURKuQKQRrkCfFq5AWiOuQLw8rkBjK65ARi+uQLQQrkBCRa5A
PSauQAFLrkB5Bq5AmieuQGJNrkD6PK5As0CuQAJHrkDCLK5A72SuQCldrkAHPq5ATDSuQBM+
rkC5Mq5AUkKuQDMmrkAXMa5AQyiuQO01rkAwPa5AOSeuQGowrkD8Ea5AAjiuQFo1rkCiFK5A
/DeuQGdcrkDaQ65A1jWuQHsWrkAkSK5A/0yuQMoqrkBrV65A+E6uQDkgrkBgPq5AgEquQJgR
rkAfHa5AhTauQDQXrkBzZq5AHCiuQBYurkBjK65A62+uQKhRrkDjRq5AES+uQHFArkAEHq5A
yQyuQNtVrkBVI65AShyuQFYGrkAqTa5Am1KuQAQ4rkAwW65A3yquQEAyrkDhP65A9ByuQJs0
rkChJa5A4y2uQJI8rkBlIq5AZ16uQIBMrkAKPq5AGj2uQGo5rkBHOq5AiyauQBtZrkAyP65A
k0yuQIQqrkBTg65A+yiuQDA1rkASI65AelSuQDJJrkD1Tq5ALGyuQHchrkDyGa5AYzKuQOwj
rkBKSq5ACjCuQA02rkA4Va5AEjSuQJIsrkDpRa5AC0euQIsfrkANPq5At0GuQLxJrkA8J65A
Y1WuQIVWrkClOq5A1kKuQD9VrkCQVq5AcFOuQC0krkBMUa5ABTOuQAsbrkAkRK5AAUCuQMUi
rkAPNq5AnU2uQH8orkAOVK5AqkeuQPYarkAZQK5ApluuQK5KrkDRO65AwjmuQOJXrkAuYK5A
1yiuQGpBrkD3SK5AeV2uQCkurkCoJq5AvW6uQGlIrkAIUK5AmCquQAlhrkDPaK5AeySuQPhd
rkBpUa5AGFKuQCVTrkAPRa5AfTGuQC5KrkDXJq5AykuuQPZTrkBQXq5AsWOuQAlbrkB6a65A
60SuQG5IrkBRT65AuByuQK9trkBmW65AgVuuQJZOrkCQRq5AF02uQOpkrkAKPq5A7VOuQPwy
rkAWXq5AG3CuQGwYrkCHWq5AalmuQAImrkAhOK5AvDKuQBJFrkBkVa5Ayl2uQKFLrkB3U65A
z0SuQPhzrkAUXq5AlFOuQH9ErkDaSK5AMUmuQMJKrkD9M65Aq0WuQAZIrkByUa5AXkauQLCB
rkAFRq5ARDSuQG47rkBDYa5AAk2uQJ1HrkBsd65Ac0uuQHtQrkAdVa5AGUquQOhRrkARQq5A
AGKuQPRlrkDqYa5Al1yuQLZNrkCTTK5AbXOuQGBjrkD+JK5AYyauQD9LrkCEc65AsEGuQCBD
rkAnZa5AUV6uQANzrkBPKq5AqFKuQC5drkDyMa5Aw0euQEJbrkDxVK5A/EmuQD9ErkCJbq5A
cTeuQEBdrkCKYK5AxluuQLpGrkAvd65Ar02uQCNkrkCvUK5ACXKuQMRTrkBfRK5AvnuuQIAw
rkBCTa5AyUGuQORhrkC6Wa5AEWeuQNpKrkBwWq5AxF6uQKI8rkAdP65AHWyuQHhIrkBubK5A
n3iuQGlKrkBOTq5ATmeuQBNmrkBmZq5AETWuQKRarkAKaa5AJDiuQDxorkCSWq5Ac2WuQB5E
rkB0Ma5ALTKuQPtfrkCGZ65A+3WuQA0mrkD5Tq5Ad2quQKZ0rkBVaq5AcVauQARmrkA3Xa5A
YE6uQDtvrkBMN65AC3euQGxxrkD/fa5AF3quQK5ZrkD8fK5AS3OuQBuarkAvXa5Am12uQPZS
rkB2Oq5ArFauQPRrrkCCbK5AXlWuQNBmrkDpTq5AI1muQENlrkDWda5AOnauQIMzrkDwT65A
mXiuQPVprkCcT65ABG2uQEltrkBWS65Avj6uQFqErkAaQ65Amm2uQJBtrkAfha5ApV2uQHpX
rkCOYK5At06uQC9drkCuYq5APmSuQO9KrkDSZK5AJmyuQHR1rkB9Zq5AyzmuQFZxrkAnSa5A
GG2uQMdPrkBYXa5AW5OuQERlrkA1Ua5ABH2uQLmCrkCbVq5ACVauQHZlrkASX65A0heuQIp9
rkAwZq5AaWSuQL1crkDLY65AR1auQNBxrkCXZ65AVWWuQLxxrkC6ba5AFI2uQO0+rkDZWq5A
NkyuQK97rkCaZ65AYnauQBFarkAwVK5ALnuuQL6JrkBlQ65AynGuQKtMrkDUY65AHWquQPJN
rkBtaa5AXGyuQD1erkBUda5Atm+uQN1WrkC4Yq5AQmyuQGh3rkCXca5AjYquQJV9rkBtQa5A
Sz2uQMxlrkDvaa5AXmKuQMhUrkCZSq5AwneuQExnrkAlbK5A21uuQNdHrkBvhq5A4HauQHmA
rkABmq5AImquQGV6rkAoZa5Aj2GuQBBdrkBEdq5A9EeuQMJnrkAgdq5As2KuQJBxrkCTYK5A
4TuuQEljrkAjf65AZnKuQC9krkD8fK5A8HSuQPeArkAbQq5A2FmuQLVkrkBbVK5AfneuQCp2
rkC2aq5AKnSuQNlmrkB5da5AD3GuQPV8rkDRZa5ArXKuQFx2rkCDYq5AmWSuQNZIrkBaT65A
qF6uQPhWrkBzS65AQnyuQC6ArkDoc65AiWWuQPlYrkBPWK5AUHKuQCxYrkAjiK5APLGuQJJ1
rkCJTa5AZ46uQC5nrkAXi65A6YWuQGRVrkAMVq5A/mauQI9xrkCpiK5A5IauQFaFrkCrfq5A
6n2uQEBwrkBiX65AzYiuQKKRrkAtmK5ALkKuQA9KrkAiUq5A/XGuQDRurkCUo65AP6auQLNi
rkAQWa5ANHCuQI2PrkDAi65AT4yuQIZ7rkDDca5AxXWuQBF3rkB7e65AFGWuQHqUrkBCba5A
F2quQGBjrkAQja5AQEyuQGuDrkAnga5A4GyuQDOPrkCPka5AJZquQLCVrkCFdq5AFZquQFt/
rkCBWq5A84euQE+BrkBHZ65AQZCuQJBnrkASnK5AoHKuQFaKrkCZj65A+aquQFp+rkBNm65A
U4OuQAx1rkCvc65AsoKuQDN6rkD/ha5APnuuQL2OrkDyZq5Al6iuQHBvrkDEqq5ADqKuQAJw
rkDfca5AvoyuQPtjrkArga5AvJquQNFyrkB4e65AfKOuQJ51rkCSf65AqIOuQFdprkCYaq5A
G6euQFSGrkByea5AuGKuQKt7rkAZrq5AH4OuQLqCrkBffK5A9ICuQA6PrkB2dK5A7nauQLyT
rkCocK5AEXGuQH1zrkA4f65A74+uQM1rrkBzv65AWXKuQN1vrkCKdq5AcICuQCVqrkCsb65A
1rGuQJyMrkCHjK5AGGquQEt+rkBikq5A/5KuQFmPrkColq5ANFWuQImZrkBBia5AvpmuQCpm
rkCSkq5A9oGuQH6YrkCsc65AOreuQPF8rkB7da5A1Z2uQE2KrkC2hq5A/4GuQLVrrkA9fa5A
xJSuQOuGrkB0eq5AJImuQLeBrkC4gq5AnIeuQICKrkBne65A/qCuQKt1rkAZh65A1Y+uQAuA
rkDenK5ARXOuQCqIrkAQhK5APGKuQHJprkAwlK5AKHyuQDmYrkCrsq5A5YyuQM+FrkAeYa5A
eq2uQLRhrkCJlq5AvH6uQLOZrkDYnq5ArZSuQM+LrkBisK5A55muQECRrkAEga5Ae3muQM6D
rkBRna5AqH2uQFF3rkDQm65Aq32uQPKSrkBpb65A74iuQOmYrkDdgK5A3pGuQM5/rkAbra5A
naiuQNiZrkBxm65AQJKuQCx/rkAYhK5AzWuuQLuLrkAucq5AhrOuQI5/rkBKjq5A7qWuQFKU
rkAOda5AooiuQGlnrkCpgK5AJpyuQF+QrkCgpK5AEZiuQMOBrkBri65AaKKuQPOIrkCOsa5A
ZJOuQApsrkD/n65AQlmuQHijrkAKlK5AA6GuQIuurkBpkq5ATnCuQHyLrkDTra5AoISuQFh1
rkB1m65AYK+uQM+SrkAzg65AXpSuQCWurkDmsa5AgMOuQDt2rkDGm65Aw5OuQB64rkDela5A
IJeuQDOcrkD7iq5AZZquQKuKrkCvia5ArqSuQKSyrkACqK5ASKCuQKbErkBjjK5AcYauQJ7K
rkCPo65A3p+uQKKbrkDtj65AY5CuQPeKrkAUm65Ab52uQJ67rkA71a5Aw6WuQIGrrkB3ia5A
WoeuQLGVrkCscq5AWpWuQNqlrkAldK5AXZSuQKenrkAkoK5AdZiuQA6NrkAUia5A67WuQIy3
rkC7sq5Aqq+uQPqXrkCfrq5AIKquQKTIrkBAl65AU5CuQBGarkCGnK5Ar4quQOCfrkArpK5A
zKiuQOqmrkD+qq5AHouuQM+grkAYta5AxJmuQCzGrkBNp65At46uQB2crkAok65A7rquQOF9
rkCAu65AHoOuQPSIrkAWhK5A9JWuQLeOrkCsoq5AtYquQMaerkBhr65AvKWuQM6PrkBumK5A
3X+uQBXUrkD2cq5AY7euQGqMrkAds65A7ZWuQAaNrkATpa5AWYuuQHW0rkA60K5Aj6iuQHen
rkB4jK5AOrSuQDJ9rkCDiq5A+4euQF21rkBZnK5AJJauQOGXrkCDnK5AsZauQOyUrkD1pa5A
w7quQDygrkDX2a5Aqo+uQCOSrkDfkq5Atp2uQE2arkDQya5ADbuuQFSirkBula5AR6iuQGa/
rkCriK5AlLquQPKvrkDGza5AL56uQOefrkBjqq5ADaquQJWarkD8t65AI9KuQOG0rkD1nK5A
V8uuQFm8rkBRsK5A+JGuQCKurkBYpa5A6MyuQO6MrkA+o65AQqSuQIjFrkAYna5Aor2uQKCW
rkBfuK5Acb6uQDHdrkARz65AQNyuQLihrkAFy65AOa6uQLuyrkARpK5AYqSuQEClrkDfqa5A
E6auQDWUrkB08q5Afq6uQK+VrkA+q65AAMKuQJqkrkBwiq5Agc6uQGbErkAzsa5AQKGuQKWf
rkBVrK5AUdGuQCihrkAcya5Auc+uQJecrkCYyK5A7piuQOesrkAwnK5AAZmuQKC0rkC+1a5A
EdSuQJ2vrkC6pa5A7Y6uQGCwrkDns65A2biuQBq8rkBKzK5AtrmuQAa7rkDl5q5AMpSuQNyj
rkAw4q5AicGuQKyyrkCnm65AebmuQPLXrkDknq5AAaeuQBq/rkAit65Alp2uQNy5rkDkq65A
uauuQGDlrkD07K5AccOuQMykrkAZsq5ArreuQFCtrkCNvq5AYK6uQIq5rkD7tK5AcKauQGS9
rkCmqK5A+bWuQAatrkBB2q5AXKquQKX0rkDUoq5ACauuQEGurkBru65Ar6+uQHCXrkCKpK5A
tr2uQF3ArkBipq5Ac5GuQCOkrkC/r65AnbyuQAiTrkBQta5AaKCuQIXMrkDurq5AkaOuQNm2
rkCd265AD7iuQPK8rkCuyK5AubyuQI7BrkCxx65AXcSuQDzJrkBCvq5AErCuQJuKrkB1ua5A
wLauQMGcrkCKma5AkryuQCzNrkB2yK5ABN+uQOfYrkB1vK5AULeuQD+irkATsK5A3MquQBml
rkC0rK5Aa7quQMrGrkBpxK5AEsSuQMfFrkBbs65AC7euQMytrkBw1K5Az62uQH/YrkAal65A
xuKuQEbOrkDHva5AFdmuQGaorkBip65AMM6uQIG3rkBgz65AJuGuQEW8rkCGwK5AVdSuQFPJ
rkB00K5A</AssayYData></Step><Step><CommonData><SampleLocation>9</SampleLocation><SampleID></SampleID><SampleGroup></SampleGroup><SampleInfo></SampleInfo><SampleRow>H</SampleRow><SamplePlate>1</SamplePlate><WellType>BUFFER</WellType><Concentration>-1</Concentration><ConcentrationUnits>µg/ml</ConcentrationUnits><MolarConcentration>-1</MolarConcentration><MolarConcUnits>nM</MolarConcUnits><MolecularWeight>-1</MolecularWeight><Temperature>30</Temperature><StartTime>2596056</StartTime><AssayTime>300</AssayTime></CommonData><FlowRate>1000</FlowRate><StepType>DISASSOC</StepType><StepName>Dissociation</StepName><StepStatus>OK</StepStatus><ActualTime>300.011</ActualTime><CycleTime>0.2</CycleTime><AssayXData Points="1500">FoEdRXaEHUWphx1F4YodRRiOHUVLkR1Fg5QdRbqXHUXtmh1FJJ4dRRqhHUVNpB1FgKcdRbiq
HUXvrR1FIrEdRVq0HUWNtx1FxLodRfu9HUUvwR1FZsQdRZnHHUXQyh1FCM4dRR7RHUVi1B1F
ldcdRczaHUX/3R1FN+EdRWrkHUWh5x1F1OodRQzuHUU/8R1FdvQdRa73HUXh+h1FGP4dRUsB
HkWDBB5FtgceRe0KHkUkDh5FFhEeRU0UHkWFFx5FvBoeRe8dHkUiIR5FWiQeRY0nHkXEKh5F
+y0eRS8xHkVmNB5FnTceRdA6HkUIPh5FO0EeRXJEHkWlRx5F3UoeRRBOHkVHUR5FflQeRbJX
HkXpWh5FHF4eRVNhHkWHZB5FvmceRbRqHkXrbR5FHnEeRVV0HkWJdx5FwHoeRfd9HkUqgR5F
YoQeRZWHHkXMih5F/40eRTeRHkVqlB5FoZceRdmaHkUMnh5FQ6EeRXakHkWupx5F4aoeRRiu
HkVPsR5Fh7QeRbq3HkXxuh5F570eRS/BHkVixB5FmcceRczKHkUEzh5FO9EeRW7UHkWl1x5F
2doeRRDeHkVH4R5FeuQeRa7nHkXI6h5F++0eRTPxHkVm9B5FnfceRdD6HkUI/h5FPwEfRXIE
H0WpBx9F4QofRRQOH0VHER9FfhQfRbYXH0XpGh9FIB4fRVMhH0WHJB9FvicfRbQqH0XrLR9F
HjEfRVU0H0WJNx9FwDofRfM9H0UqQR9FYkQfRZVHH0XxSh9F500fRRpRH0VRVB9FhVcfRbxa
H0XvXR9FJmEfRVpkH0WRZx9FxGofRfttH0UvcR9FZnQfRZl3H0XQeh9FCH4fRTuBH0VyhB9F
pYcfRd2KH0UQjh9FR5EfRXqUH0Wylx9F6ZofRRyeH0VToR9Fh6QfRXynH0W0qh9F560fRR6x
H0VRtB9FibcfRby6H0XzvR9FJsEfRV7EH0WRxx9FyMofRf/NH0Uz0R9FatQfRaHXH0XU2h9F
DN4fRT/hH0V25B9FqecfReHqH0UM7h9FP/EfRXb0H0Wp9x9F4fofRRj+H0VLASBFgwQgRbYH
IEXtCiBFJA4gRRoRIEVNFCBFhRcgRbwaIEXvHSBFJiEgRVokIEWRJyBFyCogRfstIEUzMSBF
ZjQgRZ03IEXUOiBFCD4gRT9BIEVyRCBFqUcgRd1KIEUUTiBFS1EgRX5UIEW2VyBF7VogRSBe
IEUWYSBFTWQgRYBnIEW4aiBF620gRSJxIEVadCBFjXcgRcR6IEX3fSBFL4EgRWKEIEWZhyBF
0IogRQSOIEU3kSBFbpQgRaWXIEXZmiBFEJ4gRUOhIEV6pCBFrqcgReWqIEUYriBFT7EgRYe0
IEW6tyBF8bogRee9IEUawSBFUcQgRYXHIEW8yiBF880gRSbRIEVa1CBFkdcgRcjaIEX73SBF
M+EgRWrkIEWd5yBF1OogRQjuIEU/8SBFcvQgRan3IEXh+iBFFP4gRUsBIUV+BCFFtgchRekK
IUUgDiFFWBEhRYsUIUXCFyFF9RohRS0eIUVkISFFlyQhRc4nIUUCKyFFOS4hRWwxIUWjNCFF
fDchRbQ6IUXnPSFFHkEhRVVEIUWJRyFFwEohRfNNIUUqUSFFYlQhRZVXIUXMWiFF/10hRTdh
IUVqZCFFoWchRdlqIUUMbiFFQ3EhRXZ0IUWudyFF4XohRRh+IUVPgSFFg4QhRbqHIUXtiiFF
JI4hRRqRIUVNlCFFhZchRbyaIUXvnSFFJqEhRVqkIUWRpyFFxKohRfutIUUzsSFFZrQhRZ23
IUXUuiFFCL4hRTvBIUVyxCFFpcchRd3KIUUUziFFR9EhRX7UIUW21yFF6dohRSDeIUVT4SFF
SeQhRYDnIUW46iFF6+0hRR7xIUVW9CFFifchRcD6IUX3/SFFKgEiRWIEIkWVByJFzAoiRQQO
IkU3ESJFahQiRaEXIkXZGiJFDB4iRUMhIkV2JCJFriciReUqIkUYLiJFTzEiRYM0IkW6NyJF
7ToiReM9IkUaQSJFTUQiRYVHIkW8SiJF700iRSZRIkVaVCJFkVciRcRaIkX7XSJFL2EiRWZk
IkWZZyJF0GoiRQhuIkU7cSJFcnQiRal3IkXdeiJFFH4iRUeBIkV+hCJFsociRemKIkUgjiJF
U5EiRUmUIkWAlyJFtJoiReudIkUeoSJFVqQiRYmnIkW8qiJF860iRSqxIkVetCJFlbciRcy6
IkX/vSJFN8EiRWrEIkWhxyJF2coiRQzOIkVD0SJFdtQiRa7XIkXh2iJFGN4iRU/hIkWD5CJF
uuciRe3qIkXj7SJFGvEiRU30IkWF9yJFvPoiRe/9IkUmASNFXgQjRZEHI0XICiNF+w0jRTMR
I0VqFCNFnRcjRdQaI0UIHiNFPyEjRXYkI0WpJyNF4SojRRQuI0VLMSNFfjQjRbY3I0XtOiNF
ID4jRVhBI0WPRCNFwkcjRflKI0UtTiNFZFEjRVpUI0XOVyNFBlsjRTleI0UvYSNFSWQjRYBn
I0W4aiNF620jRR5xI0VWdCNFjXcjRcB6I0XzfSNFKoEjRV6EI0WVhyNFzIojRf+NI0U3kSNF
bpQjRaGXI0XZmiNFDJ4jRUOhI0V6pCNFrqcjReGqI0UYriNFT7EjRYO0I0W2tyNF7bojRSC+
I0VYwSNFTcQjRYXHI0W4yiNF780jRSLRI0Va1CNFkdcjRcTaI0X73SNFL+EjRWLkI0WZ5yNF
0OojRQTuI0U78SNFbvQjRb73I0Xd+iNFEP4jRUcBJEV6BCRFsgckRekKJEUcDiRFUxEkRUkU
JEV8FyRFtBokRecdJEUeISRFUSQkRYknJEW8KiRF8y0kRSoxJEVeNCRFkTckRcg6JEX7PSRF
M0EkRWpEJEWdRyRF1EokRQhOJEU/USRFdlQkRalXJEXhWiRFFF4kRUthJEWDZCRFtmckRe1q
JEUgbiRFFnEkRU10JEWFdyRFuHokRe99JEUigSRFWoQkRZGHJEXEiiRF940kRS+RJEVmlCRF
mZckRdCaJEUEniRFO6EkRXKkJEWlpyRF3aokRRCuJEVHsSRFfrQkRbK3JEWwuiRFHL4kRVPB
JEWHxCRFvsckRbTKJEXnzSRFHtEkRVHUJEWJ1yRFwNokRfPdJEUq4SRFXuQkRZXnJEXM6iRF
/+0kRTfxJEVq9CRFofckRdT6JEUM/iRFQwElRXYEJUWuByVF4QolRRgOJUVLESVFgxQlRbYX
JUXtGiVF4x0lRRohJUVNJCVFhSclRbgqJUXrLSVFIjElRVo0JUWuNyVFxDolRfs9JUUvQSVF
ZkQlRZlHJUXQSiVFCE4lRTtRJUVyVCVFqVclRd1aJUUUXiVFR2ElRX5kJUWyZyVF5WolRRxu
JUVTcSVFh3QlRb53JUXxeiVF430lRRqBJUWPhCVFxoclRfmKJUUxjiVFJpElRZuUJUXSlyVF
BpslRfudJUV4oSVFVqQlRYmnJUXAqiVF860lRSqxJUVitCVFlbclRcy6JUUAviVFN8ElRWrE
JUWlxyVF2colRQzOJUVD0SVFdtQlRa7XJUXh2iVFGN4lRU/hJUWD5CVFuuclRe3qJUXj7SVF
GvElRU30JUWF9yVFuPolRe/9JUUiASZFWgQmRZEHJkXECiZF+w0mRTMRJkVmFCZFnRcmRdAa
JkUIHiZFOyEmRXIkJkWpJyZF3SomRRQuJkVHMSZFfjQmRbY3JkXpOiZFID4mRVNBJkWLRCZF
gEcmRbRKJkXrTSZFIlEmRVZUJkWNVyZFwFomRfddJkUvYSZFYmQmRZVnJkXMaiZFBG4mRTdx
JkVudCZFoXcmRdl6JkUMfiZFQ4EmRXqEJkWuhyZF5YomRRiOJkVPkSZFg5QmRbqXJkXtmiZF
450mRRqhJkVRpCZFhacmRbyqJkXzrSZFJrEmRV60JkWRtyZFyLomRfu9JkUzwSZFZsQmRZ3H
JkXQyiZFCM4mRT/RJkVy1CZFqdcmRd3aJkUU3iZFR+EmRX7kJkW25yZF6eomRSDuJkVY8SZF
TfQmRYD3JkW4+iZF6/0mRSIBJ0VaBCdFjQcnRcQKJ0X3DSdFLxEnRWIUJ0WZFydF0BonRQQe
J0U7ISdFbiQnRaUnJ0XdKidFEC4nRUcxJ0V6NCdFsjcnRek6J0UcPidFU0EnRYdEJ0V8RydF
tEonRetNJ0UeUSdFVlQnRYlXJ0XAWidF810nRSphJ0VeZCdFlWcnRchqJ0UAbidFN3EnRWp0
J0WhdydF1HonRQx+J0U/gSdFdoQnRamHJ0XhiidFGI4nRUuRJ0WDlCdFtpcnRe2aJ0UknidF
WKEnRU2kJ0XCpydFuKonRSyuJ0VksSdFm7QnRZW3J0UGuydFPb4nRXDBJ0VNxCdFgMcnRbjK
J0XrzSdFItEnRVbUJ0WN1ydFxNonRffdJ0Uv4SdFYuQnRZnnJ0XM6idFBO4nRTvxJ0Vu9CdF
pfcnRdn6J0UQ/idFRwEoRXoEKEWyByhF6QooRRwOKEVTEShFSRQoRXwXKEW0GihF6x0oRR4h
KEVWJChFiScoRcAqKEXzLShFKjEoRV40KEWVNyhFyDooRQA+KEU3QShFakQoRaFHKEXUSihF
DE4oRT9RKEV2VChFqVcoReFaKEUYXihFS2EoRYNkKEW2ZyhF7WooReNtKEUWcShFTXQoRYV3
KEW4eihF730oRSKBKEVahChFkYcoRcSKKEX7jShFM5EoRWaUKEWdlyhF0JooRQieKEU7oShF
cqQoRaWnKEXdqihFEK4oRUexKEV6tChFsrcoReW6KEUcvihFU8EoRYfEKEW+xyhFtMooRefN
KEUe0ShFVtQoRYnXKEXA2ihF890oRSrhKEVe5ChFlecoRczqKEUA7ihFN/EoRWr0KEWF9yhF
1PooRQz+KEU/ASlFdgQpRakHKUXhCilFGA4pRUsRKUWDFClFthcpRe0aKUUgHilFFiEpRU0k
KUWAJylFuCopRe8tKUUiMSlFWjQpRZE3KUXEOilF+z0pRS9BKUVmRClFmUcpRdBKKUUITilF
O1EpRXJUKUWlVylF3VopRRReKUVHYSlFfmQpRbZnKUXpailFHG4pRVNxKUWHdClFfHcpRbR6
KUXnfSlFHoEpRVGEKUWJhylFwIopRfONKUUqkSlFXpQpRZWXKUXMmilFAJ4pRTehKUVqpClF
oacpRdSqKUUMrilFP7EpRXa0KUWutylF4bopRRi+KUVLwSlFg8QpRbbHKUXtyilFJM4pRVjR
KUWP1ClFwtcpRfnaKUUs3ilFZOEpRZvkKUXO5ylFBuspRTnuKUUW8SlFSfQpRYD3KUW4+ilF
6/0pRSIBKkVWBCpFjQcqRcQKKkX3DSpFLxEqRWIUKkWZFypFzBoqRQQeKkU7ISpFbiQqRaUn
KkXdKipFEC4qRUcxKkV6NCpFtjcqRek6KkUcPipFU0EqRYdEKkV8RypFtEoqRedNKkUeUSpF
VlQqRYlXKkXAWipF810qRSphKkVeZCpFlWcqRcxqKkUAbipFN3EqRWp0KkWhdypF2XoqRQx+
KkVDgSpFdoQqRa6HKkXliipFGI4qRU+RKkWDlCpFupcqRfGaKkXjnSpFGqEqRU2kKkWFpypF
uKoqRe+tKkUmsSpFWrQqRZG3KkXEuipF+70qRS/BKkVmxCpFmccqRdDKKkUEzipFO9EqRXLU
KkWl1ypF3doqRRDeKkVH4SpFfuQqRbLnKkXp6ipFHO4qRVPxKkWL9CpFvvcqRcT6KkXv/SpF
JgErRVoEK0WRBytFxAorRfcNK0UvEStFZhQrRZkXK0XQGitFBB4rRTshK0VuJCtFpScrRd0q
K0UQLitFQzErRXo0K0WuNytF5TorRRw+K0VPQStFh0QrRbpHK0WwSitF500rRRpRK0VRVCtF
hVcrRbxaK0XzXStFJmErRV5kK0WRZytFyGorRfttK0UzcStFZnQrRet3K0XQeitFCH4rRT+B
K0VyhCtFqYcrRd2KK0UUjitFS5ErRX6UK0W2lytF6ZorRSCeK0VToStFSaQrRYCnK0W0qitF
660rRSKxK0VWtCtFjbcrRcC6K0X3vStFKsErRV7EK0WVxytFzMorRQDOK0U30StFatQrRaHX
K0XZ2itFDN4rRUPhK0V25CtFrucrReHqK0UY7itFS/ErRYP0K0W29ytF7forRSD+K0VYASxF
TQQsRYUHLEW4CixF7w0sRSIRLEVaFCxFjRcsRcQaLEX3HSxFLyEsRWIkLEWRJyxFCissReMt
LEUaMSxFUTQsRYU3LEW8OixF7z0sRSZBLEVeRCxFkUcsRchKLEXzTSxFKlEsRV5ULEWVVyxF
yFosRQBeLEU3YSxFamQsRaFnLEXUaixFDG4sRUNxLEV2dCxFrncsReF6LEUYfixFT4EsRYOE
LEW6hyxF7YosReONLEUakSxFTZQsRYWXLEW4mixF750sRSahLEVapCxFkacsRcSqLEX7rSxF
M7EsRWa0LEXbtyxF0LosRQi+LEU/wSxFcsQsRanHLEXdyixFEM4sRUfRLEV+1CxFstcsRena
LEUg3ixFU+EsRYvkLEW+5yxF9eosRSjuLEVg8SxFl/QsRcr3LEUC+yxFNf4sRWwBLUWjBC1F
1gctRbQKLUXnDS1FHhEtRVYULUWJFy1FvBotRfMdLUUqIS1FXiQtRZUnLUXIKi1FAC4tRTcx
LUVqNC1FoTctRdQ6LUUMPi1FQ0EtRXZELUWpRy1F4UotRRhOLUVLUS1Fg1QtRbZXLUXtWi1F
410tRRphLUVNZC1FhWctRbhqLUXvbS1FInEtRVp0LUWRdy1FxHotRft9LUUvgS1FZoQtRZ2H
LUXQii1FCI4tRTuRLUVulC1FpZctRd2aLUUQni1FR6EtRX6kLUWypy1F6aotRRyuLUVUsS1F
SbQtRXy3LUW0ui1F570tRR7BLUVWxC1FicctRcDKLUXzzS1FKtEtRV7ULUWV1y1FyNotRQDe
LUU34S1FauQtRaHnLUXU6i1FDO4tRT/xLUV29C1FUfgtRdT6LUUY/i1FSwEuRYIELkW2By5F
vAouRRAOLkVHES5FehQuRbIXLkXpGi5FHB4uRU8hLkWHJC5FfCcuRbQqLkXnLS5FHjEuRVY0
LkWJNy5FwDouRfM9LkUqQS5FXkQuRZVHLkXMSi5FAE4uRTdRLkVuVC5FoVcuRdhaLkUMXi5F
Q2EuRXZkLkWuZy5F4WouRRhuLkVPcS5FgnQuRbp3LkWwei5FJH4uRRqBLkVRhC5FhYcuRbiK
LkXvjS5FIpEuRVqULkWNly5FxJouRfudLkUvoS5FZqQuRZ2nLkXQqi5FBK4uRTuxLkVytC5F
pbcuRd26LkUQvi5FR8EuRX7ELkWyxy5F6couRRzOLkVU0S5Fi9QuRb7XLkW02i5F690uRR7h
LkVR5C5FiecuRcDqLkXz7S5FKvEuRWL0LkWV9y5FzPouRQD+LkU3AS9FbgQvRaEHL0XYCi9F
DA4vRUMRL0V2FC9FrhcvReUaL0UYHi9FTyEvRYIkL0W6Jy9F8SovRectL0UaMS9FUTQvRcQ4
L0U3Oy9F8z0vRSZBL0VeRC9FkUcvRchKL0UATi9FM1EvRWpUL0WdVy9F1FovRQxeL0U/YS9F
dmQvRapnL0Xhai9FGG4vRUtxL0WCdC9FtncvRe16L0Ugfi9FWIEvRYuEL0XChy9F9YovRSyO
L0VkkS9Fl5QvRc6XL0XEmi9F950vRWyhL0VipC9FfKcvRbSqL0XnrS9FHrEvRVa0L0WJty9F
wLovRfe9L0UqwS9FYsQvRZXHL0XMyi9FAM4vRTfRL0Vu1C9FodcvRdjaL0UM3i9FQ+EvRXbk
L0Wu5y9F5eovRRjuL0VP8S9FgvQvRbr3L0Xt+i9FJP4vRRoBMEXEBDBFhQcwRbwKMEXvDTBF
IhEwRVoUMEWNFzBFxBowRfsdMEUvITBFZiQwRZknMEXMKjBFBC4wRTsxMEVuNDBFpTcwRdg6
MEUQPjBF</AssayXData><AssayYData Points="1500">bmWuQCl2rkDLda5AlKmuQLuSrkDql65A8c6uQA6rrkCTm65ANr+uQPalrkDBwK5AR8iuQKW+
rkAxvq5AZq+uQN6urkDJ5q5AO9quQIPHrkBCu65ALr+uQBrSrkAgvq5Ays6uQFrCrkDuxq5A
+72uQA8Kr0A40q5A2vquQAa7rkBO7a5ACwevQD7XrkBm2q5Am9CuQNvSrkDs9K5AnMOuQLut
rkBnvq5A6uCuQGj4rkBg6q5ANNKuQAjbrkAi8K5A3fquQJ7rrkAN7q5AbceuQBLbrkBi2a5A
1e2uQIPprkC4yq5AIciuQHLdrkAL165Am+GuQEbmrkAW9K5As+WuQFTyrkDh4q5AftiuQKLU
rkCG3q5AafmuQI/ZrkAF8a5AMvWuQIXzrkDgtK5A1fCuQIwKr0BJ7a5AsAmvQP3qrkBXxa5A
YfquQI7PrkCYBq9AAumuQDILr0Ac665ASs2uQAverkDt7a5ASt6uQFfqrkAB7a5AduyuQIfX
rkB25a5AAPOuQHbyrkD6+q5AlvCuQBL/rkBE/a5Apd2uQPzTrkDaIK9AfeeuQK8Ar0Bs9q5A
ChGvQJrDrkCuHa9AYPKuQKoOr0A5yK5AdPmuQHrerkAY165A1+yuQPHbrkBeC69ABgWvQJXZ
rkCH365AcNGuQJvrrkDK865AvfSuQJntrkDS+a5A2RyvQJnFrkD3665AufmuQEzorkCP1q5A
hPSuQPr3rkBdEK9A5PyuQAAVr0CGA69AePeuQFrqrkC9A69ALN2uQOzorkCa7a5AwAyvQKDs
rkAjAq9A/vquQO/1rkBD7K5ARvquQJnkrkBB565AxvWuQMgCr0CfHK9Ajd6uQC39rkBV565A
QfauQNITr0DTB69ACd6uQKLXrkBZz65AOeuuQPT2rkAt8q5AwwGvQFv4rkC55q5AOvyuQFHC
rkAQ965AcuGuQLkfr0AiEa9A+uCuQGH6rkAA5K5AX/SuQEAlr0Cq865AvhyvQG4dr0BgEq9A
TeiuQBD1rkDoJa9AFPWuQLwWr0BNLq9AxRavQGogr0D/CK9ARd2uQPX/rkDdFK9AnxqvQMQQ
r0ArG69APyKvQHQGr0DN9a5ABfiuQDf+rkAM9q5AmR2vQDH9rkAeJq9AHhWvQPTrrkB6Gq9A
OxuvQEkfr0CVJa9Ar/CuQLAVr0BnQq9AIg+vQF4Or0CpBK9AJwOvQKoUr0AbAK9AkvquQEcs
r0CIH69A5CKvQO8Wr0CRFa9ACwevQB3prkDFE69AVDGvQDEQr0DjAa9AAByvQEo2r0D6Gq9A
BPWuQNIkr0Cx4a5A1Q2vQCELr0A8K69AGiOvQKEtr0DJCq9AgA+vQBYmr0CLN69A3zOvQCzo
rkB2Ea9AthWvQOQUr0CQMq9A9+yuQEI7r0CyIK9AIgKvQBcYr0BbF69A5BSvQIcZr0DVK69A
8hWvQJUSr0AZEa9A+zGvQFkRr0CJKa9ARB6vQPcjr0CjNq9AvhWvQFg6r0Bx/65A+hKvQAsl
r0CELq9A+S+vQEMur0DcOq9Ahl+vQDgsr0DoKK9Auj6vQF4zr0BgJ69AFwevQNQIr0C0SK9A
7U6vQEkKr0C4L69AkFCvQP0Cr0A5Da9AcCuvQIc9r0CRJq9AAzevQPArr0BML69A6z2vQFIB
r0ChEK9AVymvQMUxr0BQPK9A+iuvQAU9r0DyLq9ArhavQIM1r0C8Na9AxySvQBg+r0DbNq9A
Hj6vQIYtr0DpQq9A8UGvQCNPr0A4Kq9AFlqvQPxBr0DdQK9AYTevQK0er0CVUq9AIhmvQHP1
rkCpB69Aqz2vQDUXr0BlK69AUzWvQJA5r0CiQK9AHEqvQNgor0DSSa9AjBqvQLwor0CSB69A
CBOvQE5Dr0A+Oq9AkSGvQKMzr0BNQa9AwUavQPRDr0AdP69AKyCvQNdEr0DkDq9AXCqvQJJL
r0BX/a5A/Q6vQE8kr0C86q5AzxavQJ1fr0CiR69A4DavQA8/r0AdN69AMzuvQBpJr0AiOK9A
1G+vQOI0r0AuRa9A4TavQA81r0DMN69AuUuvQG1br0BpMq9AxiuvQGBGr0C3Kq9ApSKvQCUx
r0CoPq9AkhmvQGU+r0ABY69A7DuvQHVBr0AES69AkEWvQOZFr0CRPq9AGRmvQIdfr0BzRK9A
wzevQMJOr0BBIK9AtFCvQC0ur0Dnaa9AHEWvQGUzr0CRPq9AryavQGU5r0DnVK9AvjmvQAY2
r0BnJa9Af1KvQOxCr0A+SK9A1E2vQJwtr0AZV69Anz6vQPRUr0DBUa9AIVuvQDM3r0D8T69A
TjOvQOc9r0BxQ69ADU2vQF1lr0D1Tq9A6USvQDtjr0AtOK9ASlKvQDtTr0CMRK9AUSCvQIAA
r0BcSK9ApDOvQPRPr0D5NK9APlivQCE9r0ATJ69AAICvQHNGr0D/TK9AVUmvQFZBr0BaMq9A
QEivQItYr0AYXK9AA0WvQMBar0BwXK9AU1GvQL44r0BUWK9AFCuvQMNCr0DZZa9AdlSvQB1t
r0BZGa9ANy+vQCZUr0D6UK9AZD6vQONSr0B0Uq9AmVOvQNc6r0C3T69A2D2vQORyr0BrM69A
qmevQCJir0DfTa9AkVivQCFhr0ALQK9Ae1yvQC9lr0BBOq9AHmGvQMdvr0BUUa9AvUSvQFw+
r0A2Za9AxzCvQLtCr0DuZq9A+GivQAtOr0DeUq9Ah2WvQNpEr0ClOa9AdE6vQMFWr0A4MK9A
H0ivQKRir0AAY69A0y2vQLhKr0DLaK9AzD2vQDtpr0B0W69AAEmvQAZfr0BES69An2evQElv
r0AoQa9AdkCvQG5lr0DhO69A4lqvQO9Hr0B/Uq9AHTCvQO9er0ATdK9AT2WvQHJtr0Buaa9A
ulevQDM5r0DtPK9A2n2vQOJ5r0A0ea9AVEivQDOEr0BkaK9AqlqvQC1Rr0DPZ69ACmmvQINE
r0BtiK9ABlKvQB5pr0DHSK9AslKvQHJUr0DNSq9A0ZOvQLKPr0BjVq9AsVuvQOp6r0CDP69A
anWvQIRTr0BUUa9Agn2vQAuEr0BHdq9A23GvQFRyr0Dnfa9APG2vQO1qr0AjV69A+12vQPVo
r0Azeq9A0IivQF5pr0BtQK9At0uvQO2Ir0B3c69AuoivQK9pr0BFXq9A5n2vQB5nr0DmRq9A
oHmvQDBur0BgUa9Atn+vQPiOr0CjTK9Az2uvQFyBr0D7eq9AFHmvQJSJr0CEca9AFm2vQDlZ
r0C0V69Ad2+vQDN4r0Byiq9A2nevQHh7r0AlQ69A+2avQOWor0Akbq9A2nOvQFCOr0DceK9A
eIKvQN6Ur0CZcK9APnmvQCNsr0Dlf69AtFavQA9/r0CqXK9AZIavQCFnr0DKcq9AmJSvQNpQ
r0CYda9A9GyvQMhxr0BAbK9AIH2vQABwr0C+jq9ArWavQEh6r0BYhq9Aj2KvQHJ8r0AMhK9A
25SvQIifr0ALka9A+VqvQCJer0C8ea9AEpGvQNFXr0A9ca9Ay2qvQBGJr0Apfa9A+nKvQJ+Z
r0CxXq9AmVmvQGJzr0CzdK9AIqKvQOGGr0CqZq9AgZ6vQHV8r0AeXa9AR3evQNR0r0BIoa9A
nHqvQAWVr0C0lK9AEIivQMier0DVqK9AO4uvQHOKr0D+eq9A4ZavQBhtr0DNgK9A+ZuvQNZp
r0CAi69AuKWvQM2jr0AWZa9AcpSvQNuCr0BFn69AU5yvQI+Cr0Dtcq9APqWvQFlyr0Bgga9A
162vQBORr0C0da9AE72vQHqSr0Bxga9AP3avQMt1r0Czma9A1J6vQOGhr0DukK9AnGGvQGd/
r0Azsq9Aq5SvQJF9r0B4qq9AbY2vQHOar0B0iq9A8ZavQE+Cr0Dce69ABIqvQBCur0ANr69A
+KWvQNCGr0Bbl69AUHOvQHJ7r0AevK9A6I6vQCWZr0DTt69A26ivQDWyr0BDma9A9I2vQF5+
r0Bnla9AGp2vQEl6r0DlrK9A3ZavQMG8r0DLha9Ao5ivQPiOr0CAWq9ANbuvQEelr0DelK9A
zoyvQHqMr0BGra9AeomvQLK+r0Bysq9ADHqvQIy1r0BKra9AkaCvQM68r0Bhh69AHqWvQNSg
r0CEkq9AUZmvQIyer0B5uK9AFI6vQIGVr0Bwqq9AksqvQHWHr0BCta9AvpWvQK6hr0AJla9A
Ib6vQM2Br0Adk69AhISvQKR/r0B0qK9AoZ2vQELVr0Cjn69AtqGvQAiYr0CWsa9ARnuvQMat
r0CakK9A9JmvQPSwr0AHpq9ARWyvQA3Vr0AI2K9A5pmvQEiLr0Amp69A95mvQP2yr0BUw69A
iZyvQEqZr0COpK9ADt2vQHmqr0C7sq9ATaSvQO2qr0D9lK9A0bCvQAerr0DIqK9AuaevQPaZ
r0Bnm69ArpevQNakr0B9oa9AYrOvQC6Pr0B3pq9AlcCvQO6Qr0A6v69AFZqvQJ2ir0Cy069A
G7+vQFXCr0AgxK9Ao7yvQFm/r0AWv69AbdmvQNSir0Blw69A78avQCDWr0ComK9AtaavQP69
r0D5va9AlqyvQKGWr0ACqq9A1pevQGK+r0AQwa9AlKGvQL+Xr0Buy69AjJ2vQH+jr0DXv69A
6bavQJqAr0AqnK9ASM6vQN/Gr0D5m69AccmvQGGRr0B7oa9AHLKvQHOxr0Bfo69A5qevQBee
r0Ax1a9AKNCvQM+2r0BKxq9AcJSvQFrRr0Dvxq9AtLavQI3cr0DUxa9A/8CvQL/Ir0BWr69A
fpSvQLjJr0BbxK9A9qOvQCGir0Ddxa9AA9+vQC26r0C7oq9AAquvQGykr0DIwq9AH9CvQGut
r0CEpK9AN8KvQNKur0BFsa9Aic2vQAujr0CI369ABrevQAOir0Be069AMpSvQFasr0AKyq9A
KNOvQELYr0Dzl69AbMGvQLPHr0B5sq9AvdKvQCS0r0BH169A0sOvQELcr0CMq69AUsqvQPCm
r0Bkuq9AysevQA2fr0CC4K9ALdCvQDywr0A6t69A2bivQMy9r0D7oq9AqaivQJzkr0Amsa9A
YbuvQH/pr0Aft69AQ9SvQPrIr0BatK9A0cqvQK3Rr0CN8K9AOM2vQHOxr0AS069A/e6vQPrk
r0Buy69A5d6vQMrvr0AZz69AbZmvQNvxr0Bb0K9ArsSvQMnlr0DQ6q9AMq2vQDzJr0Dsy69A
HOSvQJ/ur0De0K9A2cWvQLPHr0BX1q9AaMivQCy/r0CzwK9AccmvQDfrr0Cspq9AHtSvQOvj
r0AWpK9ApcOvQJTYr0Cfza9AveWvQO7Cr0ATuq9Ar8KvQG3dr0BT0a9ACbivQO7Vr0DJwa9A
q9WvQLzDr0BHxK9ArQmwQDvRr0C2q69AZuavQGLbr0C9ya9AJ7ivQCfXr0C8669AuwGwQHPk
r0Bj3K9Ak9KvQPbzr0BVya9Acb+vQLjfr0CH2K9A39WvQAHSr0BL1q9AheavQOj7r0D+tK9A
XfavQAHjr0Dvta9ADeSvQArdr0B82K9AdOyvQPnHr0CixK9ANcevQDLrr0Dc2q9AadCvQNT7
r0Dv369Aiv2vQLvhr0C/0q9A7+yvQIrWr0Ab569AFNmvQFfmr0Ah569AnrSvQG7rr0AI569A
kOqvQO/+r0AM569AQvSvQFf+r0CdA7BAE8qvQBEBsEBKCrBAHduvQFvpr0BlALBAWtSvQIjU
r0CS569AI+mvQOQisEDJ869A7dmvQC3or0Ba3q9ANf6vQNntr0C87K9AsemvQPDYr0CaxK9A
edGvQKL7r0AZ4a9Aa9qvQADwr0CS6q9AJ86vQOXrr0Db4a9AFrqvQEcfsED90K9AKfqvQNbW
r0CvELBA8uuvQKLTr0AQ369AgSSwQK/ar0DM969AT/OvQHIDsEBT2q9Ase+vQKgJsEAdArBA
dOCvQEf4r0CyELBAj/SvQJrmr0DC869Aiu2vQMbJr0BcDrBA0P2vQMv6r0A43q9ACfavQI+9
r0Bf3q9AqgOwQOIKsEDq9q9ABfWvQPDer0CeArBAAOGvQFUKsEBh+69A1OSvQEn6r0C+6a9A
4/OvQL33r0AJxa9Ax+GvQHbpr0Da8q9AXduvQGoPsEBPBrBAOfGvQL4BsEAI7q9AUQ6wQPPZ
r0D6B7BA0eqvQHnvr0AWCrBA0vqvQBPXr0AEBbBAIxiwQLDrr0Af3K9AgAiwQH/zr0Dw/q9A
e/KvQKoKsEBgCLBApuavQBP9r0Ag4K9AjxywQKnxr0An5K9ABO2vQNLgr0AUDLBAuwywQNkF
sECDBLBADOWvQMror0CCDbBAW/uvQMYNsEB4+K9AT/2vQBwFsEBLJLBABVewQEX8r0Aq769A
6vavQBXcr0B29q9A+vKvQK/tr0DoErBA0iywQK4UsEAFFrBA9AmwQC3rr0Aq/a9A6+CvQKLo
r0Cy+69ATe2vQNbpr0AV869AlAywQMgtsEB2769As/+vQInyr0Az569AvxWwQHI2sED6ILBA
IPmvQH4usEA6CLBAlBuwQDQLsEAr969AMB6wQKj7r0CDMbBA4yWwQPbgr0AG9q9AETGwQGvd
r0BUKbBAXyWwQGUfsEAcHrBAFPSvQJT7r0C5LLBAkgywQB8vsEDx7K9AZzSwQMcFsEBv/q9A
f/evQEn0r0B6CLBAieOvQPP0r0CTJLBAjjSwQHjxr0C9B7BAUQawQHsXsEBDBrBAyBiwQL8e
sED2M7BAbCewQCMIsEDDDrBA0g2wQAQlsEDo/a9AUAewQKkxsEDK+K9AjyewQA4hsEDUD7BA
DSiwQKk/sEDk869AJgSwQDU8sED1/K9A9DqwQLoRsEAJI7BAWvqvQOYOsEBIFrBALzGwQOoh
sEBH/a9ACziwQBECsEAwLrBAVhCwQJb0r0CHQLBAEwmwQP4qsECaIrBATRawQFcgsEAbM7BA
+RWwQH84sEC0A7BAZjWwQCcmsEB2H7BAx2KwQBwYsEDpBrBA6ASwQD0isEBjGrBAHhKwQNoP
sED1HLBAFSSwQJ4XsEDOIbBATvevQLASsEBKC7BAVxewQM7/r0AnBrBA9QOwQKYrsEBSJLBA
4iywQGg1sEBrE7BAtyewQPz2r0DcNrBAVC2wQDAOsEAwQrBA6wywQGAosEAGI7BATFOwQMIy
sEBgL7BAN0SwQHQbsEDZIbBAOTWwQKVPsEC0S7BA/CywQLwfsEAdLrBA1DSwQPUGsEDmOrBA
ixiwQJMZsECdDLBAmBOwQCwksECdDLBAJCywQPMlsEDOKbBAKiuwQC5BsEDiE7BAfyWwQGsg
sECxBbBArS+wQEk2sEBdN7BASTOwQIZBsECGJbBAiDGwQOkksEAZGrBAPh6wQBI2sEB4J7BA
eCGwQEpDsEDMMrBAFx+wQIUCsEDUNLBAzS+wQMM4sEBYRbBAuyWwQEoUsEC0GLBAPxqwQFUq
sEAOJrBANxqwQO0nsEDWKrBAVBiwQLwssED+VbBAWQawQGYcsEDSHLBAsDGwQF8bsECaBbBA
CmewQNIysEDJYbBAmSWwQEwKsECvLLBAdSmwQMwasEBURLBAKmewQCU4sED3TbBA0A+wQBEf
sEB1MLBAmjKwQKMtsEBTObBA2VSwQKMrsEDCIbBA+D+wQPdCsEDSQ7BAHyuwQGkzsEDnRrBA
ui2wQPpEsEDHBrBA3jqwQDsdsEAsULBACzmwQD83sEAmSLBAeCSwQIY8sEAKR7BAZ02wQHsv
sEDMKLBANDSwQEc2sECLLbBAQ06wQJgqsEDBTbBAZWawQE9DsECTQLBA61KwQNoZsEAsPLBA
r1+wQOtRsEDSLrBAiVuwQPxNsEBzJ7BA9lWwQIROsEBAZ7BATlWwQM1UsEA+R7BAW1ywQPgy
sEDiXbBA9y+wQPMdsEBASbBA6T+wQOJCsEDQWrBAgUKwQPlEsEBeUrBAjDWwQHFesEB4KLBA
HjCwQLY6sEB8HbBAHzmwQEFQsEBHD7BADEawQJQxsECqR7BAW0CwQLk5sEAnSbBAulGwQIxe
sECGLbBA</AssayYData></Step><Step><CommonData><SampleLocation>11</SampleLocation><SampleID>YNCCT5A-p035</SampleID><SampleGroup></SampleGroup><SampleInfo></SampleInfo><SampleRow>G</SampleRow><SamplePlate>1</SamplePlate><WellType>KSAMPLE</WellType><Concentration>-1</Concentration><ConcentrationUnits>µg/ml</ConcentrationUnits><MolarConcentration>1000</MolarConcentration><MolarConcUnits>nM</MolarConcUnits><MolecularWeight>-1</MolecularWeight><Temperature>30</Temperature><StartTime>2902189</StartTime><AssayTime>300</AssayTime></CommonData><FlowRate>1000</FlowRate><StepType>ASSOC</StepType><StepName>Association</StepName><StepStatus>OK</StepStatus><ActualTime>300.014</ActualTime><CycleTime>0.2</CycleTime><AssayXData Points="1500">R0EwRatEMEXfRzBFFkswRU1OMEWAUTBFdlQwRa1XMEXhWjBFGF4wRU9hMEWCZDBFtmcwRe1q
MEUgbjBFV3EwRY90MEXCdzBF+XowRSx+MEVkgTBFm4QwRc6HMEUGizBFOY4wRXCRMEWjlDBF
25cwRRKbMEVFnjBFfKEwRbSkMEXnpzBF3aowRRSuMEVHsTBFerQwRbK3MEXlujBFHL4wRU/B
MEWHxDBFuscwRfHKMEUozjBFXNEwRZPUMEXG1zBF/dowRTXeMEVo4TBFn+QwRdLnMEUK6zBF
Pe4wRXTxMEWr9DBF3/cwRRb7MEVN/jBFgAExRbgEMUWtBzFF4QoxRRgOMUVPETFFghQxRboX
MUXtGjFFJB4xRVwhMUWPJDFFxicxRfkqMUUxLjFFaDExRZs0MUXSNzFFBjsxRT0+MUV0QTFF
p0QxRd9HMUUSSzFFSU4xRXxRMUW0VDFF51cxRR5bMUUUXjFFR2ExRX5kMUW2ZzFF6WoxRSBu
MUVTcTFFi3QxRcJ3MUX1ejFFLH4xRWCBMUWXhDFFyocxRf2KMUU1jjFFbJExRXqUMUWylzFF
5ZoxRRyeMUVPoTFFh6QxRbqnMUXxqjFFJK4xRVyxMUWTtDFFxrcxRf26MUU1vjFFaMExRZ/E
MUXSxzFFCssxRT3OMUVw0TFFp9QxRdvXMUUS2zFFSd4xRXzhMUW05DFF5+cxRR7rMUUU7jFF
R/ExRX70MUW29zFF6foxRSD+MUVTATJFiwQyRcIHMkX1CjJFLA4yRWARMkWXFDJFzhcyRQEb
MkU5HjJFbCEyRaMkMkXWJzJFDisyRUUuMkV4MTJFsDQyReM3MkUWOzJFTT4yRYVBMkW4RDJF
70cyRSZLMkVaTjJFjVEyRcRUMkX3VzJFL1syRWZeMkWZYTJFdmQyRalnMkXhajJFFG4yRUtx
MkV+dDJFtncyRel6MkUgfjJFU4EyRYuEMkXChzJF9YoyRSyOMkVgkTJFl5QyRc6XMkUBmzJF
OZ4yRXChMkWjpDJF26cyRQ6rMkVBrjJFeLEyRbC0MkXjtzJFGrsyRU2+MkVDwTJFdsQyRa7H
MkXhyjJFGM4yRUvRMkWC1DJFttcyRe3aMkUg3jJFV+EyRY/kMkXC5zJF+eoyRSzuMkVg8TJF
l/QyRcr3MkUB+zJFNf4yRWwBM0WfBDNF0gczRQoLM0VBDjNFdBEzRasUM0XjFzNFFhszRU0e
M0WAITNFdiQzRa4nM0XhKjNFGC4zRUsxM0WCNDNFtjczRe06M0UgPjNFV0EzRYtEM0XCRzNF
9UozRSxOM0VkUTNFl1QzRc5XM0UGWzNFOV4zRXBhM0WjZDNF22czRRJrM0VFbjNFfHEzRbB0
M0XndzNFGnszRRB+M0VHgTNFeoQzRbKHM0XpijNFHI4zRVORM0WLlDNFvpczRfGaM0UonjNF
YKEzRZOkM0XGpzNF/aozRTGuM0VosTNFn7QzRdK3M0UKuzNFPb4zRXTBM0WnxDNF38czRRbL
M0VJzjNFgNEzRbTUM0Wp1zNF4dozRRTeM0VH4TNFfuQzRbLnM0Xp6jNFHO4zRVPxM0WL9DNF
vvczRfX6M0Uo/jNFYAE0RZMENEXKBzRFAQs0RTUONEVoETRFnxQ0RdIXNEUKGzRFPR40RXQh
NEWrJDRF3yc0RRYrNEVJLjRFgDE0Rbg0NEXrNzRF4To0RRQ+NEVLQTRFfkQ0RbZHNEXtSjRF
IE40RVdRNEWLVDRFwlc0RflaNEUsXjRFZGE0RZdkNEXOZzRFAWs0RTluNEVwcTRFo3Q0Rdt3
NEUOezRFRX40RXyBNEWwhDRF44c0RRqLNEVNjjRFhZE0RbyUNEXvlzRFJps0RVqeNEWRoTRF
yKQ0RfunNEUzqzRFZq40RZmxNEXQtDRFrrc0ReG6NEUYvjRFS8E0RYLENEW2xzRF7co0RSTO
NEVX0TRFj9Q0RcLXNEX52jRFLN40RWThNEWX5DRFzuc0RQHrNEU57jRFcPE0RaP0NEXb9zRF
Dvs0RUX+NEV8ATVFsAQ1RecHNUUaCzVFUQ41RUcRNUV6FDVFshc1ReUaNUUcHjVFUyE1RYck
NUW+JzVF8So1RSQuNUVcMTVFjzQ1RcY3NUX5OjVFMT41RWhBNUWbRDVF0kc1RQpLNUU9TjVF
dFE1RadUNUXfVzVFFls1RUleNUWAYTVFtGQ1RalnNUXdajVFFG41RUtxNUV+dDVFtnc1Rel6
NUUgfjVFV4E1RYuENUXChzVF9Yo1RSyONUVkkTVFl5Q1Rc6XNUUBmzVFOZ41RWyhNUWjpDVF
26c1RQ6rNUVFrjVFeLE1RbC0NUXjtzVFGrs1RU2+NUVDwTVFesQ1Ra7HNUXlyjVFHM41RU/R
NUWH1DVFutc1RfHaNUUk3jVFXOE1RZPkNUXG5zVF+eo1RTHuNUVo8TVFm/Q1Rc73NUUG+zVF
Pf41RXABNkWnBDZF2wc2RRILNkVFDjZFfBE2RbQUNkXnFzZFGhs2RU0eNkVDITZFeiQ2RbIn
NkXlKjZFHC42RU8xNkWHNDZFvjc2RfE6NkUoPjZFXEE2RZNENkXKRzZF/Uo2RTFONkVoUTZF
m1Q2RdJXNkUKWzZFPV42RXRhNkWnZDZF32c2RRJrNkVFbjZFfHE2RbR0NkXndzZFHns2RRR+
NkVHgTZFeoQ2RbKHNkXpijZFHI42RVORNkWHlDZFvpc2RfGaNkUonjZFXKE2RZOkNkXGpzZF
/ao2RTWuNkVosTZFn7Q2RdK3NkUKuzZFPb42RXTBNkWrxDZF38c2RRbLNkVJzjZFgNE2RbTU
NkXr1zZFHts2RVXeNkWJ4TZFwOQ2RffnNkUq6zZFYu42RZXxNkXM9DZFBPg2RTf7NkUU/jZF
RwE3RX4EN0WyBzdF6Qo3RSAON0VTETdFixQ3Rb4XN0X1GjdFKB43RWAhN0WXJDdFyic3RQEr
N0U1LjdFbDE3RZ80N0XWNzdFDjs3RUE+N0V4QTdFq0Q3ReNHN0UaSzdFTU43RUNRN0V6VDdF
rlc3ReVaN0UcXjdFT2E3RYdkN0W6ZzdF8Wo3RSRuN0VccTdFp3Q3RcZ3N0X9ejdFNX43RWiB
N0WfhDdF0oc3RQqLN0VBjjdFdJE3RauUN0XflzdFFps3RUmeN0WAoTdFuKQ3RamnN0XhqjdF
FK43RUuxN0WCtDdFtrc3Re26N0UgvjdFV8E3RY/EN0XCxzdF+co3RSzON0Vk0TdFl9Q3Rc7X
N0UG2zdFOd43RXDhN0Wj5DdF2+c3RRLrN0VF7jdFfPE3RbT0N0Xn9zdF3fo3RRD+N0VHAThF
fgQ4RbIHOEXpCjhFHA44RU8ROEWHFDhFvhc4RfEaOEUoHjhFXCE4RZMkOEXKJzhF/So4RTUu
OEVoMThFnzQ4RdY3OEUKOzhFPT44RXRBOEWrRDhF30c4RRJLOEVJTjhFfFE4RbRUOEXnVzhF
3Vo4RRReOEVHYThFfmQ4RbZnOEXpajhFIG44RVNxOEWLdDhFwnc4RfV6OEUsfjhFYIE4RZeE
OEXKhzhFAYs4RTmOOEVskThFo5Q4RdaXOEUOmzhFQZ44RXihOEWwpDhF46c4RRqrOEVNrjhF
Q7E4RXq0OEWutzhF5bo4RRy+OEVPwThFh8Q4Rb7HOEXxyjhFKM44RVzROEWT1DhFytc4Rf3a
OEU13jhFaOE4RZ/kOEXW5zhFCus4RUHuOEV08ThFq/Q4Rd/3OEUW+zhFSf44RYABOUW4BDlF
6wc5RSILOUVVDjlFjRE5RcQUOUX3FzlFKhs5RWIeOUWZITlFzCQ5RQQoOUU7KzlFFC45RUsx
OUV+NDlFtjc5Rek6OUUgPjlFWEE5RYtEOUXCRzlF9Uo5RSxOOUVkUTlFl1Q5Rc5XOUUBWzlF
OV45RXBhOUWjZDlF1mc5RQ5rOUVBbjlFeHE5RbB0OUXjdzlFGns5RU1+OUVDgTlFeoQ5Ra6H
OUXlijlFGI45RU+ROUWClDlFupc5Re2aOUUknjlFWKE5RY+kOUXGpzlF+ao5RTGuOUVksTlF
m7Q5Rc63OUUGuzlFOb45RXDBOUWnxDlF28c5RQ7LOUVFzjlFeNE5RbDUOUXj1zlFGts5RRDe
OUVD4TlFeuQ5Ra7nOUXl6jlFGO45RU/xOUWC9DlFuvc5RfH6OUUk/jlFXAE6RY8EOkXCBzpF
+Qo6RTEOOkVkETpFmxQ6Rc4XOkUGGzpFPR46RXAhOkWjJDpF2yc6RRIrOkVFLjpFfDE6RbA0
OkXjNzpFGjs6RVE+OkVDQTpFekQ6RbJHOkXlSjpFHE46RVNROkWHVDpFvlc6RfFaOkUoXjpF
XGE6RZNkOkXGZzpF/Wo6RTFuOkVocTpFm3Q6RdJ3OkUGezpFPX46RXSBOkWnhDpF34c6RRKL
OkVJjjpFfJE6RbSUOkXrlzpFHps6RRSeOkVHoTpFfqQ6RbanOkXpqjpFIK46RVOxOkWLtDpF
vrc6RfW6OkUovjpFYME6RZfEOkXKxzpFAcs6RTXOOkVs0TpFo9Q6RdbXOkUO2zpFQd46RXjh
OkWr5DpF4+c6RRbrOkVN7jpFQ/E6RXr0OkWu9zpFHvs6RST+OkVYATtFjwQ7RcIHO0X5CjtF
LA47RWQRO0WbFDtFzhc7RQEbO0U5HjtFcCE7RaMkO0XWJztFDis7RUEuO0V4MTtFqzQ7ReM3
O0UWOztFTT47RYBBO0V2RDtFrkc7ReFKO0UUTjtFS1E7RX5UO0WyVztF6Vo7RSBeO0VTYTtF
l2Q7Rc5nO0UBaztFOW47RXBxO0WjdDtF23c7RRJ7O0VFfjtFfIE7RbCEO0XnhztFHos7RVGO
O0WJkTtFvJQ7RfOXO0UqmztFXp47RZWhO0XIpDtF/6c7RfWqO0VqrjtFR7E7RXq0O0WytztF
6bo7RRy+O0VTwTtFh8Q7RbrHO0XxyjtFKM47RVzRO0WT1DtFxtc7Rf3aO0Ux3jtFaOE7RZvk
O0XS5ztFBus7RT3uO0Vw8TtFp/Q7Rd/3O0US+ztFSf47RYABPEW0BDxFqQc8ReEKPEUUDjxF
SxE8RX4UPEW2FzxF6Ro8RSAePEVTITxFiyQ8Rb4nPEX1KjxFKC48RWAxPEWXNDxFyjc8RQE7
PEU5PjxFbEE8RZ9EPEXWRzxFCks8RUFOPEV0UTxFq1Q8ReNXPEUWWzxFTV48RUNhPEV2ZDxF
rmc8RQprPEU9bjxFdHE8Rad0PEXfdzxFEns8RUl+PEV8gTxFsIQ8ReeHPEUaizxFEI48RUeR
PEV6lDxFspc8RemaPEUcnjxFU6E8RYukPEW+pzxF9ao8RSiuPEVgsTxFk7Q8Rcq3PEUBuzxF
Nb48RWzBPEWjxDxF1sc8RQ7LPEVBzjxFdNE8RavUPEXj1zxFFts8RU3ePEWF4TxFuOQ8Re/n
PEUi6zxFWu48RY3xPEXE9DxF+/c8RS77PEVm/jxFmQE9RXYEPUXGBz1F4Qo9RRQOPUVLET1F
ghQ9RbYXPUXtGj1FIB49RVghPUWLJD1Fwic9RfUqPUUsLj1FYDE9RZc0PUXONz1FATs9RTk+
PUVwQT1Fo0Q9RdtHPUUOSz1FRU49RXhRPUWwVD1F51c9RRpbPUUQXj1FR2E9RXpkPUWyZz1F
5Wo9RRxuPUVTcT1Fi3Q9Rb53PUX1ej1FKH49RWCBPUWXhD1Fyoc9RQGLPUU1jj1FbJE9RZ+U
PUXWlz1FDps9RUGePUV4oT1Fq6Q9ReOnPUUaqz1FTa49RUOxPUV6tD1Frrc9ReW6PUUcvj1F
T8E9RYfEPUW6xz1F8co9RSjOPUVc0T1Fk9Q9RcbXPUX92j1FMd49RWjhPUWf5D1F0uc9RQrr
PUU97j1FdPE9Raf0PUXf9z1FEvs9RUn+PUV8AT5FtAQ+RecHPkUeCz5FFA4+RUcRPkV+FD5F
thc+RekaPkUgHj5FUyE+RYckPkW+Jz5F9So+RSguPkVgMT5FkzQ+RcY3PkX9Oj5FNT4+RWhB
PkWfRD5F0kc+RQZLPkU9Tj5FdFE+RadUPkXfVz5FEls+RUlePkWAYT5FtGQ+RetnPkXhaj5F
FG4+RUtxPkV+dD5Ftnc+Re16PkUgfj5FU4E+RYuEPkW+hz5F9Yo+RSyOPkVgkT5Fl5Q+Rc6X
PkUBmz5FOZ4+RWyhPkWfpD5F1qc+RQqrPkVBrj5FeLE+Rau0PkXjtz5FFrs+RU2+PkVDwT5F
dsQ+Ra7HPkXhyj5FGM4+RUvRPkWC1D5Futc+Re3aPkUk3j5FWOE+RY/kPkXG5z5F+eo+RTHu
PkVo8T5Fm/Q+RdL3PkUG+z5FPf4+RXABP0WnBD9F3wc/RRILP0VJDj9FfBE/RbQUP0XrFz9F
Hhs/RVUeP0WJIT9FwCQ/RfMnP0UqKz9FYi4/RZUxP0XMND9F/zc/RTM7P0VqPj9FQ0E/RXpE
P0WuRz9F5Uo/RRhOP0VPUT9Fh1Q/RbpXP0XxWj9FJF4/RVxhP0WPZD9Fxmc/Rf1qP0Uxbj9F
aHE/RZt0P0XSdz9FCns/RT1+P0VwgT9Fo4Q/RduHP0USiz9FRY4/RXyRP0WwlD9F55c/RRqb
P0UQnj9FR6E/RXqkP0Wypz9F5ao/RRiuP0VPsT9Fh7Q/Rbq3P0Xxuj9FJL4/RVzBP0WTxD9F
xsc/RfnKP0Uxzj9FaNE/RZvUP0XS1z9FBts/RT3eP0V04T9Fp+Q/Rd/nP0US6z9FRe4/RXzx
P0W09D9F5/c/Rd36P0UQ/j9FRwFARXoEQEWyB0BF5QpARRwOQEVPEUBFhxRARd8XQEXhGkBF
GB5ARUshQEWCJEBFtidARe0qQEUkLkBFWDFARY80QEXCN0BF+TpARSw+QEVkQUBFm0RARc5H
QEUGS0BFOU5ARXBRQEWjVEBF2ldARQ5bQEVFXkBFfGFARbBkQEXnZ0BFGmtARRBuQEVHcUBF
enRARbJ3QEXpekBFHH5ARVOBQEWHhEBFvodARfWKQEUojkBFXJFARZOUQEXGl0BF/ZpARTGe
QEVooUBFm6RARdKnQEUGq0BFPa5ARXSxQEWntEBF37dARRK7QEVFvkBFfMFARbDEQEXnx0BF
HstARRTOQEVH0UBFftRARbbXQEXp2kBFIN5ARVPhQEWL5EBFwudARfXqQEUo7kBFYPFARZf0
QEXK90BFAvtARTX+QEVoAUFFnwRBRdIHQUUGC0FFPQ5BRXQRQUWnFEFF3xdBRRIbQUVJHkFF
gCFBRbQkQUXrJ0FF4SpBRRQuQUVLMUFFfjRBRbY3QUXtOkFFID5BRVhBQUWLREFFwkdBRfVK
QUUsTkFFZFFBRZdUQUXOV0FFBltBRTleQUVwYUFFo2RBRdpnQUUOa0FFRW5BRXxxQUWwdEFF
53dBRRp7QUUQfkFFR4FBRXqEQUWuh0FF5YpBRRiOQUVPkUFFgpRBRbqXQUXxmkFFJJ5BRVyh
QUWPpEFFxqdBRfmqQUUxrkFFaLFBRZu0QUXSt0FFBrtBRT2+QUV0wUFFp8RBRd/HQUUSy0FF
Sc5BRXzRQUW01EFF69dBRR7bQUVV3kFFieFBRcDkQUXz50FFKutBRWLuQUWV8UFFi/RBRf/3
QUU3+0FFbv5BRUcBQkV+BEJFsgdCReUKQkUcDkJFUxFCRYcUQkW+F0JF8RpCRSgeQkVcIUJF
kyRCRcYnQkX9KkJFMS5CRWgxQkWfNEJF0jdCRQo7QkU9PkJFdEFCRadEQkXfR0JFFktCRUlO
QkWAUUJFtFRCRalXQkXhWkJFFF5CRUthQkWCZEJFumdCRe1qQkUkbkJFWHFCRY90QkXCd0JF
9XpCRSx+QkVkgUJFl4RCRc6HQkUGi0JFOY5CRXCRQkWjlEJF2pdCRQ6bQkVFnkJFfKFCRbCk
QkXnp0JFGqtCRVGuQkVHsUJFfrRCRbK3QkXpukJFIL5CRffBQkV6xEJFvsdCRfHKQkUozkJF
YNFCRZPUQkXK10JF/dpCRTXeQkVo4UJFn+RCRdbnQkUK60JFQe5CRXjxQkWs9EJF4/dCRRb7
QkVN/kJF</AssayXData><AssayYData Points="1500">vmawQP5tsEAJXLBAaIawQHaNsEAHe7BAG8iwQKW7sEBPZrBA2IuwQPyjsEACr7BAMIuwQLCM
sEAdtrBAiKqwQEuOsEByfrBA35ewQD5xsEAabbBAj32wQAtqsEBEirBAt3OwQMOTsEDQZrBA
oWywQNJrsEBIa7BAQHmwQKx7sEBfdrBAamiwQMqKsEB3dLBAJn6wQExtsEAFirBAVniwQG9i
sECGdLBAVnqwQHiYsECGfbBAumKwQD6fsEAtdLBAK3OwQPqTsEDRXLBATH+wQO5HsEC/ebBA
K4ewQD1ssEA0c7BAXZywQIiLsEAimrBAXnSwQNp5sEAkXbBAEVSwQPVssED+fbBAY2iwQMNo
sEBKbLBAUH+wQKt2sEBLbbBAn5OwQAJnsEDAnbBAbmewQAOSsEA1fLBANn6wQKKHsED2erBA
BXGwQLlfsEB7lLBAX26wQL94sECzZrBAI02wQMFpsEBnVLBAwEywQPuEsEAjhLBApJKwQLV3
sECYYrBA23GwQKKJsEAcVbBAJoOwQBSfsEA9WbBA2lSwQEhzsEA5d7BA5VmwQAiesEAJSbBA
EX+wQPNlsEAETLBAj4iwQD6FsEA7k7BAC4qwQIl9sECZa7BAe1iwQLOKsECJbrBAiH+wQM+I
sECvjrBAem6wQEllsEB2hrBA2HawQGxusEDiVLBAKmawQLpHsEBBabBAF3uwQB1dsECbbrBA
QGSwQOBSsEC/arBAmlCwQNKEsEBugbBAhE+wQGl4sEBgXrBAaXWwQMRCsEDEaLBAWmWwQNSI
sEARdLBAYGWwQHt8sECPUrBAunewQCmQsECBa7BAn2OwQHh0sEBEeLBAjZWwQK1fsEDtmLBA
l26wQDh3sEAdgbBAurawQP1wsEBwZLBAzm+wQOpwsEDOebBAn02wQGVmsEBxmbBAoHKwQHl9
sEAqZLBAQlGwQLFnsEAjd7BA62+wQDpbsECMd7BAx2ewQJhusECIirBAWnewQOSEsEBfdrBA
XYCwQBdlsEDYpbBAunewQJR8sEC9crBAAHOwQKx5sECjXrBAmnCwQKQ6sECKd7BAG3iwQHtc
sEBtj7BA04WwQEJwsECCX7BAc3GwQIeTsECOlLBA222wQF5SsEAfcbBAWI+wQOZtsEADorBA
BmywQH1hsECkYbBAZ4OwQGiasECIbrBAZIawQOx7sEARdbBAz3KwQKqesED+Z7BA2WOwQJeW
sEDlXrBAGjuwQLtxsEBqerBAUFqwQKpasECdWrBAm4SwQHqGsED6ZbBAaluwQOWhsEAncrBA
A3ywQMiosECvgbBAc1awQDZ3sEBFhLBAsWCwQJtysEAOhrBAQXOwQNlPsEDvirBAK4SwQGxw
sEDqibBAd6OwQGxgsED1cbBAV2GwQIB6sECQcbBAUoawQLBpsEAHfLBAJmywQHdpsECvfbBA
P2ewQEBbsEB6hbBAcaSwQBqMsECEWbBAKHGwQP+IsEDObbBAQ42wQNeasEAnebBA+VCwQNh/
sED6lbBA2nWwQDCbsEDnXLBAzl+wQByLsECGW7BA5o+wQFhnsEBqZrBASn6wQFxysEDCfbBA
FXGwQI2jsEAgfLBA9ICwQFZysEBxibBAK4ewQPiJsECnirBARXmwQMlzsEAperBABomwQL9z
sECLd7BA1ZWwQLZ8sEC7frBApmOwQC98sEBPbbBA8ImwQOWbsEAKm7BA8mOwQF9isEByfbBA
AnKwQCqesECsfLBA05mwQM98sEAbcrBAJJqwQK6JsEDnY7BAon2wQJmtsEAwf7BA/06wQMuW
sEB6kLBA43ewQM2CsECmiLBABFWwQKhasEA6gbBAAoKwQJB7sEDCjrBAJYawQE6ZsEAVVrBA
QoywQFeNsEBsgrBAvIqwQKyasED/ebBAPWCwQGlmsEBqd7BApoCwQJqSsEDDk7BAOY6wQAlg
sEA8WrBAsmqwQCBtsEChc7BA2IqwQPSBsEARcbBAEG+wQF2esEBHibBAcqOwQNaAsEC7mbBA
InSwQNKKsECndrBAfXWwQG1zsEBeWbBAa4qwQOCKsEBSaLBAmoGwQH6DsEBEkbBA6niwQLuI
sEDTkLBA7aWwQJZ3sEDmp7BAeI6wQGuasEDChrBAR5ywQBpvsEB9cLBAcZ6wQKeHsEBth7BA
3oGwQBZ1sEAMirBAkoWwQFuasECEjLBA2aGwQGaKsECUobBArJ+wQGJcsECXi7BAz3SwQDeW
sEBDhLBArG6wQPd8sEBtjLBAd4mwQKiXsEDQcLBAnH+wQIhssEBgd7BAPYywQBZ6sEAqhLBA
faCwQCV8sEBIg7BA/I6wQGGfsECDirBAsaCwQESMsEBEeLBAb4SwQGaNsECygbBAE2iwQHpn
sECAsLBAEpawQGBhsEB+m7BA+5mwQDZxsECOiLBACmGwQGZ0sEC+dbBAQo+wQDyUsECvcrBA
r6ywQIGrsECUiLBAyYKwQKa2sEA/prBA1JGwQNKDsECMfLBAoXOwQIJvsEDGgbBARLqwQCp4
sEDpl7BAFXawQMF+sEAOVbBAb6iwQAKesEDrcLBAGXKwQDGFsEAvW7BAL4KwQKB2sEAZi7BA
iKOwQAGQsECnoLBApKOwQOiGsED0hLBAEpWwQLKMsEDVp7BAc3SwQPfDsEBlsLBAcqKwQAaL
sEDcnLBAKMKwQDNpsEB8ebBAHqywQKN/sEAKcbBApqywQGqasECIhbBAhLOwQOGAsEDxeLBA
LIOwQDe/sEAVgbBA2qKwQJ+asEB+n7BAaIiwQJaNsEBmz7BA7ouwQFZ8sEDwS7BA83+wQAxu
sECwjbBAZZ+wQGOgsECQdLBAPl6wQHOnsEA5obBAQ4+wQN6UsEAeprBAl5CwQO22sEC5mbBA
fJGwQAlssECPl7BAvrKwQDd8sECAabBAkHewQA+isEAzjrBAmZ2wQI6xsEBhqbBAsaKwQMuH
sEBNnbBA2K2wQEZzsEDev7BAVYawQP6VsEC0nLBADaewQPB4sEBNh7BAcaawQJWosECPjbBA
SJWwQKiTsEB3kbBAyJmwQFCLsEATpLBAJWmwQMiTsEDVl7BAkmiwQASVsEDrgLBAK7ywQICJ
sEAJirBAXH+wQH+lsECJlrBAWNqwQAOqsECsmLBAuYmwQJqksEBfnbBAZp6wQHqdsEC9kbBA
M3iwQH6VsEDUqrBAZZywQH+ZsEDOnLBAm7awQNGYsEB5rLBAfKiwQPKWsEDcfrBAmImwQPaQ
sEBjqrBAfZSwQAOQsEBNnbBAkJWwQA+CsEArkbBAva2wQN+EsEAHtrBASZSwQOy0sECwk7BA
cnWwQNizsEDMr7BAz4OwQFGxsEBOiLBAxJywQEmlsEDyoLBAFaCwQOuisED4jrBARqGwQNLE
sEBnnrBAO5awQC6vsEBpg7BA13iwQDTEsEDDkbBAaHKwQFiosEBYxbBAtoywQDOYsEDfu7BA
YZawQPWCsEC9orBAG5KwQFqZsEDld7BAGoWwQASosEAMnbBAn8iwQCmksEB3wbBAu7GwQPK4
sEAaeLBAfMywQJeRsEDPgLBAjpSwQCmMsEBysrBACJSwQLx+sEBdebBAS6KwQKKZsEDpd7BA
TZ+wQLujsEARo7BAYouwQHKcsECcvLBAa9GwQG2usEBPoLBAJ6ewQPursEB8rrBA5pmwQM2h
sEB2mLBAbrewQICIsEAskrBANpSwQGu/sEDig7BA3Z+wQOWusECSj7BA+pywQMipsEC+wbBA
mIOwQB+EsEC4urBAYqSwQGKPsEDujLBA2rqwQA68sEBIiLBA/IywQLJxsEAworBAFKWwQLJ4
sECotbBAJ5GwQM9xsEBrrbBAvaWwQMGLsEAbk7BABbmwQErMsEBCoLBA87ywQKTXsEBclbBA
0puwQD2JsEBUqbBALZmwQLOJsEAVsbBAe8ywQJ6asEAbvbBA7HywQGeIsEB6jbBAzZywQNyn
sECfqLBAx6OwQArEsEBkm7BA1oawQIeysECOrLBABZWwQJassEAkv7BALpSwQMySsECjdrBA
37ywQLydsEAdoLBA9pywQNDCsEDcxrBAJZ6wQEi1sED9orBA6YCwQPm9sEDPg7BAucGwQJxz
sEBMo7BA1ZawQCC1sEAsnrBABM2wQER+sEDfh7BAP62wQGGesEBrmrBAcq2wQNLHsECxqrBA
hZCwQEuasED/t7BA85qwQLyJsEBHobBAnLqwQD+bsEAao7BAjpWwQHecsECxr7BAXpewQL2d
sEDeqLBABdqwQAe3sED1jrBAB7ewQDmPsEDUwLBA6sGwQEbFsED4jbBAR5GwQBzHsEBDiLBA
MLqwQGqOsECFlLBAitmwQPOQsED/irBAZ82wQKGisECLoLBA05+wQB2PsEABs7BAWpawQGKn
sECluLBAa66wQHO8sECdn7BAUpKwQKifsEAulLBAgKWwQOjEsEAIpbBAcZCwQGHGsECUk7BA
qJuwQPGxsEDfsbBA2oKwQLCKsECEorBADsewQMDAsECPtLBAQvCwQLqvsEC3x7BA7pywQEyf
sEAmy7BA0MywQMipsEDFlbBACJ2wQE2usEBcr7BAYKawQFvNsEBErrBAPL6wQB+PsEBI0LBA
W5+wQBiosECms7BAX6uwQMrKsECavbBABq2wQES9sEBpkrBAxq+wQDqpsECfq7BAiq+wQMPj
sEBPrLBAIpGwQN21sEAwurBAYtGwQN3GsEDHwrBAOriwQGeosEBIjbBAL9SwQMeysEBGkrBA
vKawQCXdsECWvrBAh7awQB7BsECro7BAiZuwQJi3sEBSoLBApLGwQIq3sECt5rBALLmwQEC/
sEBJp7BAU8SwQIO2sEBWtrBAZOiwQFmssEBpy7BAgK6wQCexsEB4f7BAgq6wQDS8sEA1sLBA
H+SwQLS+sEConLBAixyxQHa+sEBKxbBAjdiwQCXXsEAPAbFAnJywQOLdsEBiqbBAS8CwQMnO
sEB3srBAssWwQOzDsECSu7BAldKwQIqosEBTqbBAEtmwQKKysEAUmrBAFLiwQD/csEBqs7BA
GG2wQKTgsECcrbBABaWwQNq1sEA10rBAXrKwQGKksEC0sLBAWNmwQGbSsEBLwLBA4cWwQIbM
sEA52LBAU8+wQJzZsEAZsrBA97ywQEHQsEBgxrBAKuOwQPW4sEAPprBAB8+wQBqYsECNwLBA
RNCwQHKssECiybBA1KSwQD7asED+6rBAdtuwQNy6sEADnLBAlM6wQH3jsEAg2LBAD4iwQNPc
sECZsbBAlqywQK+UsECX07BAMqqwQMvAsECyzrBAmcewQAzCsECas7BAJt+wQPfZsEC7krBA
MsqwQKrCsEDbtLBASKywQNO7sEDIrrBAnp6wQJLBsEAIr7BA+6+wQJKgsECnyLBAncOwQGis
sEAWt7BAyaOwQFessEA2vLBA9KywQB6tsEBJrLBAd9ywQNjLsEBIwbBA776wQNqssEDX2rBA
cbSwQOG9sECgtbBALL+wQLHFsEAuxbBA/sGwQE/6sED3q7BAiY2wQJiysEAPv7BAp7ewQCrF
sEAJ6bBAoaOwQMvMsECdxLBAb7qwQInZsEBGsbBANtWwQPfBsECt4LBA6qawQMPLsEAu4rBA
y9KwQMm7sEACzrBALrGwQKXLsECK4LBAv9SwQHjasEDn1LBA7uGwQBfLsED3vrBA2L2wQOTA
sECvsrBAi6GwQLnNsEC1rrBAmuewQJnjsEB8q7BAwYuwQPjJsEAgz7BAcLmwQHbCsEAU2rBA
MrCwQCOzsEBGvrBAS92wQEHNsEC5nrBA/7awQAHmsEC54LBAC7qwQGTEsEAYzbBAkMuwQHnW
sEAU2LBA6c6wQN+asECQ5LBA8LSwQHWnsEDotLBA7uSwQJLEsEDp7LBABdWwQN/LsEBAprBA
BZywQOzlsECsyrBAa8WwQECvsEDn2bBAN5CwQM3GsEBCyLBAltqwQGnRsEBUx7BAK9awQJe+
sEA01LBAY9WwQCfAsED23LBAG+OwQB+2sEC+wrBAUc2wQH2usEB/xLBAMsmwQPWwsEClvrBA
N8mwQAi5sEDMu7BA2bWwQAn5sEBlz7BAe8mwQPCwsEB9wbBAEL2wQIS9sEAG3LBAY6KwQKLm
sEAuprBAX8OwQCqysEAm7LBAOa+wQP6RsECyvLBAGdSwQI+ssEBNsrBAF7mwQGS3sECZzrBA
db+wQGrQsEBZxbBA/MqwQJzasEB80bBAg9WwQDe4sEDSrbBAW+CwQIe5sECuzLBAd82wQE2M
sEAozrBAWsuwQOu+sECg4LBArdSwQEjPsEAHsLBAY6ewQL6qsECbvLBA7a2wQNjFsEDU1bBA
NNuwQFfNsECT3rBAqb+wQG6VsEAq4LBAkeCwQGynsEDK5bBA57iwQOzIsEASzLBAasWwQCSk
sEA677BA0rewQBmgsEB3zLBAPsKwQKTRsEDx5bBAtOCwQEHJsEDdtbBAWPGwQNi9sEBKrLBA
obmwQBbssEBL07BAkLawQNL5sEDg7rBA09OwQFzDsEDEB7FAed+wQA/LsEDRCLFAqNOwQPXJ
sEDe3bBAgaKwQPi/sEDgv7BAdaSwQHndsED94rBAOOywQHTRsEAIGbFApaywQC7rsEDj3rBA
9uywQFW4sEDmw7BAZ/qwQGnIsEB177BA38SwQCrgsEBhxLBArt+wQHi5sEApALFAwcywQPPW
sEA47bBAys+wQBaosEAstrBAOdKwQNPvsEDiorBAI8+wQBHgsEDBvbBAiaywQDS1sEDg3bBA
yeywQKLYsEBtB7FAvq6wQHCysEDtxrBAHMawQKzgsEAx3LBACv+wQLPRsED7ubBADPuwQFex
sECN/bBAMg6xQI/nsEBB6rBAOe6wQHLesEDa0bBAe86wQGb3sEAk/LBAeMuwQGbXsEC/+LBA
NBOxQMDqsEDctrBAP+OwQNC2sECLpLBAX/OwQGrasEAFwLBA5wexQEvksEDuALFAZMKwQGbQ
sEDAzrBAy82wQPjpsEBOyrBA3eSwQNgDsUAx0rBAf9ywQNrWsEDs2LBAb86wQNoIsUCl1bBA
JN2wQNLdsEBx47BA+8OwQBaysEBc27BAbtewQKDCsEAr4bBApACxQMbssEDlwrBA1+qwQBrk
sECmyrBAUhKxQEfRsEAbuLBAjuCwQCbisEBe4rBAfs2wQBbHsEDmv7BADp6wQLbKsED9DLFA
cruwQMfosEA47bBAituwQIjpsEC7z7BAafewQLa9sECe0LBAIe2wQDjusEA8BbFAfMewQBfO
sEBk07BA3vawQELvsECt/rBAuOSwQGvQsEA15LBAAe2wQKrXsEBL1bBAQN+wQM4FsUAF37BA
FgOxQE3zsEB357BAaMqwQOUGsUDcz7BAsd6wQGvfsEC06LBAI+GwQOXVsEAo3rBAFOGwQLv/
sEAy1LBA+uiwQIXvsECw5LBAfNSwQIf6sEAyxbBAuDKxQE7xsEBbwLBAd+KwQKTvsEBh57BA
jOSwQHPHsECa9LBAuAqxQA23sEBH+7BAS+2wQHnYsECp5rBAJfGwQEnrsED107BAk7mwQMrh
sEAE37BAIN+wQJjusEAk57BAcBSxQG/WsEA86LBAyBuxQDLnsEAI2rBAx9awQEH2sEBvBrFA
wgaxQFDbsEBtCrFA/OGwQA4BsUA4+bBACNCwQHIHsUAZArFAzeewQHTmsEAQ8bBANvewQNXt
sEBg6LBACuKwQPnzsEDn5LBA7viwQFYDsUBg/7BABMqwQDvwsEDpILFAE9ewQAm3sECr/LBA
58iwQOnpsEBEArFAMQexQPbTsEB4C7FAkAixQF3rsED4/bBAc+KwQNcasUAZ9bBASwGxQCD/
sEBb3rBAKOewQK7hsECP5bBAY+GwQEHQsEAVALFAIAqxQE8QsUC007BA3AKxQE3OsEAm6bBA
HgOxQK0RsUAKC7FAdPuwQOkGsUDH/LBAWA2xQI3VsEAJGbFAPwOxQMr2sEBWArFADPSwQFzg
sEBz4bBA</AssayYData></Step><Step><CommonData><SampleLocation>11</SampleLocation><SampleID></SampleID><SampleGroup></SampleGroup><SampleInfo></SampleInfo><SampleRow>H</SampleRow><SamplePlate>1</SamplePlate><WellType>BUFFER</WellType><Concentration>-1</Concentration><ConcentrationUnits>µg/ml</ConcentrationUnits><MolarConcentration>-1</MolarConcentration><MolarConcUnits>nM</MolarConcUnits><MolecularWeight>-1</MolecularWeight><Temperature>30</Temperature><StartTime>3207827</StartTime><AssayTime>300</AssayTime></CommonData><FlowRate>1000</FlowRate><StepType>DISASSOC</StepType><StepName>Dissociation</StepName><StepStatus>OK</StepStatus><ActualTime>300.002</ActualTime><CycleTime>0.2</CycleTime><AssayXData Points="1500">gAFDReAEQ0UTCENFSwtDRYIOQ0W1EUNF6BRDRRwYQ0VTG0NFih5DRb0hQ0X1JENF6idDRR4r
Q0VVLkNFjDFDRb80Q0XzN0NFKjtDRWE+Q0WUQUNFyERDRf9HQ0U2S0NFaU5DRaFRQ0XUVENF
C1hDRUNbQ0V2XkNFrWFDReBkQ0UYaENFS2tDRYJuQ0W1cUNF7XRDRSR4Q0VXe0NFTX5DRYSB
Q0W3hENF74dDRSaLQ0VZjkNFkJFDRcSUQ0X7l0NFMptDRWWeQ0WdoUNF0KRDRQeoQ0U6q0NF
cq5DRaWxQ0XctENFE7hDRW68Q0XovkNFscFDReTEQ0UcyENFU8tDRYbOQ0W90UNFs9RDRSjY
Q0Ue20NFUd5DRYjhQ0W75ENF8+dDRSbrQ0Vd7kNFlPFDRcj0Q0X/90NFMvtDRWn+Q0WdAURF
1ARERQsIREU+C0RFdg5ERakRREXgFERFGBhERUsbREWCHkRFtSFERe0kREUkKERFVytERU0u
REWEMURFuzRERe83REUmO0RFWT5ERZBBREXERERF+0dERYBLREVdTkRFkFFERchUREX7V0RF
MltERWVeREWdYURF0GRERQdoREU+a0RFcm5ERaVxREXcdERFE3hERUd7REV+fkRFtYFEReiE
REUgiERFU4tERYqOREW9kURF9ZREReqXREUem0RFVZ5ERYihREW/pERF86dERSqrREVdrkRF
lLFERci0REX/t0RFMrtERWm+REWdwURF1MRERQvIREU+y0RFds5ERanRREXg1ERFGNhERUvb
REV+3kRFteFERe3kREUg6ERFV+tERYruREXC8URFt/RERer3REUi+0RFVf5ERYwBRUXEBEVF
9wdFRSoLRUVhDkVFmRFFRcwURUUDGEVFNhtFRW4eRUWhIUVF2CRFRQsoRUVDK0VFdi5FRa0x
RUXgNEVFGDhFRU87RUWCPkVFuUFFRfFERUUkSEVFGktFRY5ORUWEUUVFt1RFRe9XRUUiW0VF
WV5FRYxhRUXEZEVF+2dFRS5rRUVlbkVFmXFFRdB0RUUHeEVFOntFRW5+RUWlgUVF2IRFRQ+I
RUVHi0VFeo5FRbGRRUXklEVFGJhFRU+bRUWGnkVFuaFFRfGkRUUkqEVFHqtFRVGuRUWIsUVF
u7RFRe+3RUUmu0VFXb5FRZDBRUXIxEVF+8dFRTLLRUVlzkVFndFFRdDURUUH2EVFPttFRXLe
RUWp4UVF3ORFRRPoRUVH60VFfu5FRbHxRUXo9EVFHPhFRVP7RUWK/kVFvQFGRfUERkXqB0ZF
HgtGRVUORkWIEUZFvxRGRfcXRkUqG0ZFYR5GRZkhRkXMJEZF/ydGRTYrRkVpLkZFoTFGRdg0
RkUPOEZFQztGRXo+RkWxQUZF5ERGRRxIRkVPS0ZFhk5GRblRRkXxVEZFKFhGRVtbRkWSXkZF
xmFGRf1kRkU0aEZFZ2tGRZ9uRkXScUZFpXVGRVF4RkV0e0ZFUX5GRYSBRkW7hEZF84dGRSaL
RkVdjkZFkJFGRciURkX/l0ZFMptGRWmeRkWdoUZF1KRGRQuoRkU+q0ZFdq5GRa2xRkXgtEZF
GLhGRUu7RkV+vkZFtcFGRejERkUgyEZFV8tGRYrORkWA0UZFt9RGRerXRkUi20ZFVd5GRYzh
RkXE5EZF9+dGRS7rRkVh7kZFmfFGRcz0RkUD+EZFNvtGRW7+RkWlAUdF2ARHRQsIR0VDC0dF
eg5HRa0RR0XkFEdFGBhHRU8bR0WGHkdFuSFHRfEkR0UkKEdFGitHRVEuR0WIMUdFuzRHRfM3
R0UmO0dFXT5HRZRBR0XIREdF/0dHRTZLR0VpTkdFoVFHRdRUR0ULWEdFQ1tHRXZeR0WtYUdF
4GRHRRhoR0VPa0dFaW5HRZ1xR0XUdEdFB3hHRT57R0V2fkdFqYFHReCER0UYiEdFS4tHRYKO
R0W1kUdF7ZRHRSCYR0VXm0dFjp5HRcKhR0X5pEdFLKhHRWOrR0WbrkdFzrFHRQW1R0U4uEdF
cLtHRae+R0XawUdFDcVHRerHR0Uey0dFVc5HRYjRR0XA1EdF99dHRSrbR0Vd3kdFlOFHRczk
R0X/50dFNutHRW7uR0Wh8UdF2PRHRQv4R0VD+0dFdv5HRa0BSEXkBEhFGAhIRU8LSEWCDkhF
uRFIRfEUSEUkGEhFWxtIRVEeSEWEIUhFuyRIRfMnSEUmK0hFXS5IRZAxSEXINEhF/zdIRTI7
SEVpPkhFnUFIRdRESEUHSEhFPktIRXJOSEWlUUhF3FRIRRNYSEVHW0hFfl5IRbFhSEXoZEhF
IGhIRVNrSEWGbkhFvXFIRfF0SEXmd0hFHntIRVF+SEWIgUhFwIRIRfOHSEUqi0hFXY5IRZSR
SEXIlEhF/5dIRTKbSEVlnkhFnaFIRdSkSEUHqEhFPqtIRXKuSEWpsUhF4LRIRRO4SEVLu0hF
fr5IRbXBSEXoxEhFIMhIRVPLSEWKzkhFgNFIRbfUSEXq10hFIttIRVXeSEWM4UhFwORIRffn
SEUq60hFYe5IRZnxSEXM9EhFA/hIRTr7SEVu/khFpQFJRdgESUUPCElFQwtJRXoOSUWxEUlF
5BRJRRwYSUVPG0lFhh5JRb0hSUWzJElFKChJRR4rSUVRLklFiDFJRcA0SUXzN0lFKjtJRV0+
SUWUQUlFzERJRf9HSUU2S0lFaU5JRaFRSUXYVElFC1hJRT5bSUV2XklFqWFJReBkSUUYaElF
S2tJRYJuSUW1cUlF7XRJRSB4SUVXe0lFjn5JRYSBSUW3hElF74dJRSKLSUVZjklFkJFJRcSU
SUX7l0lFMptJRWWeSUWdoUlF0KRJRfOnSUU2q0lFaa5JRaGxSUXUtElFC7hJRT67SUV2vklF
rcFJReDESUUYyElFS8tJRYLOSUW10UlF7dRJRSDYSUVX20lFit5JRYDhSUWz5ElF6udJRSLr
SUVV7klFjPFJRcD0SUX390lFLvtJRWH+SUWZAUpFzARKRQMISkU6C0pFbg5KRaURSkXYFEpF
DxhKRUcbSkV6HkpFrSFKReAkSkUYKEpFSytKRYIuSkW5MUpFQDZKRe04SkVsO0pFUT5KRYRB
SkW7REpF70dKRSZLSkVdTkpFkFFKRchUSkX7V0pFMltKRWleSkWdYUpF1GRKRQdoSkU+a0pF
dm5KRalxSkXgdEpFE3hKRUt7SkWCfkpFtYFKRe2ESkUgiEpFU4tKRYqOSkXCkUpFt5RKReqX
SkU+m0pFdp5KRamhSkXgpEpFE6hKRUurSkWCrkpFtbFKRei0SkUguEpFV7tKRYq+SkXCwUpF
t8RKRerHSkUey0pFVc5KRYzRSkXA1EpF99dKRSrbSkVh3kpFlOFKRczkSkUD6EpFNutKRWnu
SkWh8UpF2PRKRQv4SkVD+0pFdv5KRa0BS0XgBEtFGAhLRU8LS0WCDktFuRFLRe0US0UkGEtF
VxtLRU0eS0WEIUtFtyRLRe8nS0UiK0tFWS5LRZAxS0XENEtF+zdLRS47S0VlPktFmUFLRdBE
S0UDSEtFOktLRXJOS0WlUUtF3FRLRQ9YS0VHW0tFel5LRbFhS0XoZEtFHGhLRVNrS0WGbktF
vXFLRfF0S0Xqd0tFHntLRVV+S0WIgUtFu4RLRfOHS0Umi0tFXY5LRZCRS0XIlEtF+5dLRS6b
S0VlnktFmaFLRdCkS0UHqEtFOqtLRXKuS0WlsUtF3LRLRRO4S0VHu0tFfr5LRbHBS0XoxEtF
IMhLRVPLS0WKzktFvdFLRbPUS0Xq10tFIttLRVXeS0WI4UtFu+RLRfPnS0Uq60tFXe5LRZTx
S0XI9EtF//dLRTL7S0Vq/ktFoQFMRdQETEULCExFPgtMRXYOTEWtEUxF4BRMRRgYTEVLG0xF
gh5MRbUhTEXtJExFJChMRVcrTEWOLkxFhDFMRbs0TEXvN0xFJjtMRVk+TEWQQUxFyERMRftH
TEUyS0xFZU5MRZlRTEXQVExFB1hMRTpbTEVyXkxFpWFMRdxkTEUTaExFR2tMRXpuTEWxcUxF
5HRMRRx4TEVTe0xFhn5MRb2BTEXxhExFKIhMRV+LTEWSjkxFypFMRQGVTEU0mExFbJtMRZ+e
TEXWoUxFDaVMRUCoTEUeq0xFUa5MRYixTEW7tExF87dMRSa7TEVdvkxFlMFMRcjETEX/x0xF
MstMRWrOTEWh0UxF1NRMRQvYTEU+20xFdt5MRanhTEXg5ExFGOhMRUvrTEV+7kxFtfFMRe30
TEUg+ExFV/tMRY7+TEWAAU1FtwRNRe8HTUUiC01FWQ5NRYwRTUXEFE1F9xdNRS4bTUVlHk1F
mSFNRdAkTUUHKE1FOitNRXIuTUWlMU1F3DRNRRM4TUVHO01Ffj5NRbVBTUXoRE1FIEhNRVNL
TUWKTk1FwlFNRbdUTUXqV01FIltNRVVeTUWMYU1FxGRNRfdnTUUqa01FYW5NRZRxTUXMdE1F
A3hNRTZ7TUVufk1FoYFNRdiETUULiE1FQ4tNRXaOTUWtkU1F5JRNRRiYTUVPm01Fgp5NRbmh
TUXxpE1FJKhNRVurTUVRrk1FhLFNRbu0TUXzt01FJrtNRV2+TUWQwU1FyMRNRfvHTUUyy01F
as5NRZ3RTUXU1E1FB9hNRT7bTUV23k1FqeFNReDkTUUT6E1FS+tNRYLuTUW18U1F7fRNRSD4
TUVX+01FTf5NRYQBTkW3BE5F7wdORSYLTkVZDk5FkBFORcQUTkX7F05FLhtORWUeTkWZIU5F
0CRORQMoTkU6K05Fbi5ORaUxTkXcNE5FDzhORUc7TkV6Pk5FsUFOReRETkUcSE5FU0tORYZO
TkW9UU5F5FRORRhYTkVLW05Fgl5ORbVhTkXtZE5FIGhORVdrTkWObk5FhHFORbd0TkXvd05F
IntORVl+TkWQgU5FxIRORQuITkVDi05Feo5ORa2RTkXklE5FGJhORU+bTkWCnk5FuaFORfGk
TkUkqE5FW6tORZKuTkXGsU5F/bRORTC4TkVnu05Fn75ORdLBTkUNxU5FPMhORXTLTkVRzk5F
hNFORbvUTkXv105FJttORVneTkWQ4U5FyORORfvnTkUy605FZe5ORZ3xTkXU9E5FB/hORT77
TkVy/k5FqQFPRdwET0UTCE9FSwtPRX4OT0W1EU9F6BRPRSAYT0VTG09Fih5PRcIhT0WzJE9F
6idPRSIrT0VVLk9FjDFPRcA0T0X3N09FKjtPRWE+T0WUQU9FzERPRQNIT0U2S09Fbk5PRaFR
T0XUVE9FC1hPRUNbT0V2Xk9FrWFPReRkT0UYaE9FT2tPRYZuT0W5cU9F8XRPRSR4T0Vbe09F
UX5PRYSBT0W7hE9F74dPRSaLT0Vdjk9FkJFPRciUT0X7l09FMptPRWWeT0WdoU9F0KRPRQeo
T0U6q09Fcq5PRaWxT0XctE9FD7hPRUe7T0V6vk9FscFPRejET0UcyE9FU8tPRYrOT0W90U9F
s9RPRerXT0Ue209FVd5PRYjhT0XA5E9F8+dPRSrrT0Vh7k9FlPFPRcz0T0X/909FNvtPRWr+
T0WhAVBF2ARQRQsIUEVTC1BFbg5QRaERUEXYFFBFCxhQRUMbUEV6HlBFrSFQReQkUEUYKFBF
TytQRX4uUEWxMVBF6DRQRRw4UEVTO1BFhj5QRb1BUEX1RFBFKEhQRR5LUEVRTlBFiFFQRbtU
UEXzV1BFJltQRV1eUEWUYVBFyGRQRf9nUEUya1BFam5QRaFxUEXUdFBFC3hQRT57UEV2flBF
rYFQReCEUEUYiFBFS4tQRYKOUEW1kVBF7ZRQRSCYUEVXm1BFjp5QRcKhUEX5pFBFLKhQRWOr
UEW7rlBFzrFQRQW1UEU4uFBFcLtQRae+UEXawVBFt8RQRerHUEUiy1BFVc5QRYzRUEXE1FBF
99dQRS7bUEVh3lBFmeFQRczkUEUD6FBFOutQRW7uUEWl8VBF2PRQRQ/4UEVD+1BFiv5QRbEB
UUXkBFFFHAhRRVMLUUWGDlFFvRFRRfEUUUUoGFFFHhtRRVUeUUWIIVFFwCRRRfMnUUUqK1FF
YS5RRZQxUUXMNFFF/zdRRUM7UUV6PlFFrUFRReREUUUYSFFFT0tRRYZOUUW5UVFF8VRRRSRY
UUUaW1FFUV5RRYRhUUW7ZFFF82dRRSZrUUVdblFFlHFRRch0UUX7d1FFMntRRWV+UUWdgVFF
0IRRRQeIUUU+i1FFco5RRamRUUXclFFFE5hRRUubUUV+nlFFtaFRReikUUUgqFFFU6tRRYqu
UUXCsVFF9bRRReq3UUU2u1FFlr5RRcrBUUUBxVFFOMhRRSrLUUWjzlFF1tFRRQ3VUUXm11FF
HttRRVXeUUWI4VFFwORRRfPnUUUq61FFYe5RRZTxUUXM9FFF//dRRTb7UUVq/lFFoQFSRdQE
UkULCFJFQwtSRXYOUkWtEVJF4BRSRRgYUkVPG1JFgh5SRbkhUkXtJFJFJChSRVsrUkVRLlJF
hDFSRbs0UkXvN1JFJjtSRV0+UkWQQVJFyERSRf9HUkUyS1JFak5SRZ1RUkXUVFJFB1hSRT5b
UkVyXlJFqWFSReBkUkUTaFJFS2tSRX5uUkW1cVJF7XRSRSB4UkVXe1JFin5SRYSBUkW3hFJF
74dSRSKLUkVZjlJFjJFSRcSUUkX7l1JFLptSRWWeUkWZoVJF0KRSRQOoUkU6q1JFbq5SRaGx
UkXYtFJFD7hSRUO7UkV6vlJFrcFSReTEUkUcyFJFT8tSRYLOUkW50VJF7dRSRSTYUkUa21JF
Td5SRYThUkW75FJF7+dSRSbrUkVZ7lJFjPFSRcT0UkX791JFLvtSRWX+UkWdAVNF0ARTRQcI
U0U6C1NFcg5TRaURU0XcFFNFFBhTRUcbU0V+HlNFsSFTRegkU0UgKFNFUytTRYouU0WAMVNF
szRTReo3U0UeO1NFVT5TRYxBU0XARFNF90dTRS5LU0VhTlNFmVFTRdBUU0UDWFNFOltTRW5e
U0WlYVNF3GRTRQ9oU0VHa1NFem5TRbFxU0XodFNFHHhTRVN7U0WGflNFvoFTRfGEU0Xmh1NF
HotTRVGOU0WIkVNFwJRTRfOXU0Uqm1NFXZ5TRZShU0XMpFNF/6dTRTarU0VqrlNFobFTRdi0
U0ULuFNFQrtTRXa+U0WtwVNF5MRTRRjIU0VPy1NFgs5TRbnRU0Xs1FNFJNhTRVfbU0WO3lNF
wuFTRfnkU0Uw6FNFY+tTRZvuU0XO8VNFBfVTRfv3U0Vw+1NFp/5TRYABVEW3BFRF6gdURSIL
VEVZDlRFjBFURcQUVEX3F1RFLhtURWUeVEWZIVRF0CRURQcoVEUyK1RFai5URZ0xVEXgNFRF
GDhURUs7VEWCPlRFtUFURexEVEUgSFRFV0tURU1OVEWAUVRFt1RURe9XVEUiW1RFWV5URZBh
VEXEZFRF+2dURS5rVEVlblRFmXFURdB0VEUHeFRFOntURXJ+VEWlgVRF3IRURQ+IVEVHi1RF
eo5URbGRVEXklFRFHJhURVObVEWGnlRFvqFURfGkVEUoqFRFHqtURVWuVEWIsVRFwLRURfO3
VEUqu1RFYb5URZTBVEXMxFRF/8dURTbLVEVqzlRFodFURdjUVEUL2FRFQttURXbeVEWt4VRF
5ORURRjoVEVP61RFgu5URbnxVEXx9FRFJPhURVv7VEVN/lRFhAFVRbsEVUXvB1VFJgtVRVkO
VUWQEVVFxBRVRfcXVUUuG1VFYR5VRZkhVUXQJFVFAyhVRTorVUVyLlVFpTFVRdg0VUUPOFVF
RztVRXo+VUWxQVVF5ERVRRxIVUVTS1VFhk5VRb5RVUXxVFVFJFhVRRpbVUVRXlVFiGFVRbtk
VUXzZ1VFJmtVRV1uVUWQcVVFyHRVRft3VUUye1VFvn9VRTiCVUXQhFVFB4hVRTqLVUVyjlVF
qZFVRdyUVUUUmFVFR5tVRX6eVUWxoVVF6KRVRSCoVUVTq1VFiq5VRb6xVUWztFVF6rdVRR67
VUVVvlVF</AssayXData><AssayYData Points="1500">XrawQFHCsEBVybBAL92wQDnOsECE17BALtSwQPzlsEDswbBAusuwQOMEsUAN4LBA5MawQHzh
sEA/67BAbdywQEHXsEDpyLBA07+wQFP0sEBdyrBA7t+wQJ7asEDxsLBAHdmwQAzOsEDwvbBA
H9iwQNoLsUBOtLBAn8KwQDnusECE4bBAzvCwQDvQsED75LBA8tawQNvTsEB77rBAEuSwQE3u
sEBy97BAz+mwQCjysEBjpLBAQvewQKQEsUA877BAAcewQCQDsUA44bBAk/+wQIDpsEC50rBA
J9awQKHTsED97rBA+uWwQNrmsEBC+rBAoM+wQODPsECdu7BAD+mwQB39sEBwzbBAQwSxQIbs
sEDe4rBApeywQK/XsECyKbFAg9KwQLnSsEBv/bBATMSwQPvbsEBw3LBA0+SwQK8KsUCHx7BA
LfawQOETsUAAzbBATAyxQJjvsEAu5rBAku+wQErQsEAjArFARfOwQPH0sEC/8rBAluawQOzJ
sEAm5bBAoRCxQLL2sEAU1bBALdiwQFvosEAbBrFA1OqwQP3ssEBt9LBA+r+wQGbpsEDs6bBA
5N6wQF3lsEBx17BAwt2wQPLgsECT6rBAkRixQBrssEBf4LBAsv2wQCTrsEAb9rBAz/+wQJ7n
sEBMFLFAxgqxQOTmsEDrGrFA2diwQP7vsEDsyLBA7sywQPfrsEBQ67BADhWxQAPhsEAdybBA
kO2wQG7rsECF1LBA3OGwQPsGsUDwC7FAvdawQO7zsEDo77BAwuqwQEbfsEAf/rBAW82wQBrs
sEDDBbFAyeuwQFntsEA2+rBAAeWwQK/hsEDJ9LBAu8qwQPbpsECGG7FAi+uwQGDwsECo8rBA
UO+wQL3isEDY7LBAsvewQMj/sECJ6bBASeawQFPusEB74bBAEwaxQOIWsUCZ8bBAcfywQDru
sEAm7bBAd+SwQMwSsUC8MLFAEuSwQLvGsEBFELFAV/ewQAHMsEBS7LBAaPKwQOgAsUBR6LBA
g+uwQIsjsUCT8LBAjgKxQKDssEA/IbFA/d2wQOoDsUDZ6bBAVxCxQEH8sEDLE7FA5uCwQFfY
sEDR6LBA09awQAwKsUAs37BA7g6xQCzvsEB7/rBAuPWwQCMHsUCW+bBA2yKxQBoQsUAG47BA
EemwQIoMsUAez7BA7O6wQKAbsUBD6rBAH+6wQML2sEA0ybBAygaxQE/5sEDg5rBA5OCwQMgl
sUC1A7FAy+KwQGLesEBW4rBADvOwQFXfsECYErFADgCxQJvysECuBrFA8g6xQFYEsUC8+bBA
7/iwQIoisUBWD7FARtKwQL4JsUCTD7FAi+KwQGIFsUBJ6rBA6vewQCrssECILLFAVvSwQAD8
sEAE87BA9AaxQM0AsUBMAbFAUfOwQNMAsUDU7LBAaMSwQAfvsEAk6rBAudSwQCjwsEDz+LBA
Lw6xQDrmsEAbBrFAaf2wQAT5sED73LBASPGwQGUAsUBM87BA+/iwQDMasUDc97BAExKxQLHm
sECGIbFAq+qwQPfksEBXH7FAOfywQEEpsUDK/LBAwhqxQLX1sEBtGrFAUSaxQI0BsUBB47BA
ZgaxQBTysEBVK7FAiiOxQLUTsUAnFLFAWfmwQKcusUBUFrFA1/iwQH0FsUDQFrFAdi6xQJ3w
sEBy4bBACAyxQKEssUB5DbFA+vmwQDIRsUCdC7FA/BqxQGYasUABDLFAhhqxQP/vsEDFCrFA
8d6wQHv0sEAUOrFAZfewQIsWsUCYKbFA3Q6xQA3qsEBYDbFAOROxQGghsUCbHrFA0AaxQOz0
sEAaGrFAsfywQCcDsUD1ILFA2wWxQAXtsEDtF7FATgWxQHvpsEA1M7FAKTWxQIL/sECD97BA
MSWxQPUUsUCyC7FA3BSxQBQesUB6NLFAKyqxQFkdsUB+CLFAMQmxQMj9sEBiHrFAbQ2xQEsZ
sUAPKrFA6x2xQFk1sUD6JLFAWxCxQHUqsUC0D7FA7QKxQOgXsUCsD7FA/AaxQKQPsUCyFrFA
xDKxQLwGsUBu67BArAixQLgasUB7JbFALgCxQLwksUBZKrFAcPywQE9PsUA7N7FAqA6xQJ8t
sUASPbFAshmxQHj6sEBYJ7FAgv2wQIMlsUALJrFAOA6xQEMlsUCh9LBAsiGxQMkasUA0+LBA
cv2wQGYusUDQFbFAjw2xQGslsUArBrFAbgKxQMz8sEAwALFAmiyxQF0rsUAFK7FABw+xQB4Z
sUBh9bBAvDqxQLIpsUBuGbFA6SKxQHEtsUDCGLFAO/+wQLBKsUBMPrFAOByxQCQasUDCOrFA
qhWxQGkQsUA3KrFAkRixQEwJsUD84bBAKuqwQDQlsUCK+bBAL+iwQIogsUAXMrFApAuxQLLy
sECIHrFAwQyxQMMhsUAxHLFAvRexQDkEsUAhNrFARQmxQI0XsUAWCLFA3U6xQGwssUB6EbFA
4iixQDdQsUC1NrFAIA2xQPZEsUAtSLFAdQaxQBEIsUDdMbFArAexQMD0sEBj/rBAlSOxQNEg
sUDnKrFAjjmxQFo7sUDqCbFAMQqxQBIgsUDhJ7FAiA6xQKAwsUD/DrFAayGxQJxFsUA1OLFA
yQuxQI4UsUDvOLFADBuxQLUVsUBLG7FAYSSxQHImsUDTJ7FA3QexQJw8sUBFVLFARyqxQNIL
sUAJKrFAYjGxQNw1sUDJ9rBAqBOxQBodsUBjE7FABh+xQDkWsUDkJbFAqCuxQNwMsUAMBLFA
Fi6xQMkRsUA6LLFAzC2xQK88sUBt/rBAuyWxQLMWsUDTKbFARk2xQNMisUBGJrFAAEexQMMj
sUCVErFAcCCxQHcssUCoD7FASiaxQIg6sUCtCrFAlRmxQO8WsUBeVbFAKTWxQEdasUD0SrFA
wTixQCEssUBJG7FAgxqxQKEnsUDHQrFAwSSxQMwZsUBiL7FAXx2xQDFKsUBsIrFARBixQBke
sUCdF7FAuSaxQCgqsUB9O7FACjSxQLcnsUCEO7FAlzixQCwdsUAPNLFAnU+xQHlIsUA2GLFA
/BqxQO9esUAFKLFA4C2xQEsksUCSF7FA9BSxQDcdsUBRM7FA3hWxQD1LsUC6OrFAilOxQAMo
sUA9IbFAVzixQDZOsUAWTrFAVjaxQN9MsUBSSbFALyyxQKZOsUCvI7FAeRmxQAIfsUBXOrFA
XCyxQFousUD1NLFARjSxQMA3sUD4PbFAfT2xQGVIsUBZPLFAPSuxQBY+sUCsJLFATfmwQKBd
sUCMPrFAsD2xQCQfsUAXOrFAXkaxQGxPsUCcNrFAUkixQNgbsUCzRbFAEyyxQDhVsUDpRLFA
UimxQBBRsUAdPrFAcTaxQFodsUCQG7FAnTWxQAJIsUCVEbFASyixQMoXsUBuJrFAAUGxQKg5
sUCRN7FAgVCxQIYrsUADGrFA/jGxQDRasUBnDbFAd0WxQC5CsUCZKLFAQAaxQFA8sUAQY7FA
8SexQMsgsUC/NbFAn0uxQP4YsUDWF7FAyVWxQAxRsUBbLLFAhTqxQEdBsUA4U7FALSGxQGRJ
sUDaO7FA0zWxQNZksUBdOrFATjyxQPYvsUCbGrFAwEuxQNpfsUAFLLFAtUKxQGkzsUBfObFA
zTyxQBYksUBbL7FALBSxQLwxsUDiQ7FAFjmxQM8jsUBwYrFA6DWxQGo2sUAZRLFA51KxQFEd
sUApLbFAnUSxQEkrsUAEJLFAUi+xQIdrsUB8TLFAQAexQHJZsUD9WLFApRyxQOtssUCaN7FA
bFOxQHgisUBkXLFA+BKxQKlssUCSVrFAlTWxQCNOsUBcHbFAoiuxQIJgsUA5VbFA3TGxQFBD
sUDROLFAJBuxQHcasUB3aLFAEzaxQH1jsUDNVrFAa0uxQIQwsUAPRrFAtEmxQNQ9sUDyMLFA
pS+xQIxDsUBkQbFAyz6xQDtIsUBkWrFAU1uxQBIpsUCiTLFAV0SxQMIysUDiWLFAhXCxQMMm
sUBiT7FA3kmxQOJbsUAiOLFAXl6xQB5dsUDUMrFAKkmxQL5TsUCUnrFAdDuxQNExsUCYUrFA
01axQCEhsUB9P7FA1l6xQHNXsUC/UrFA0mKxQORGsUBVHLFAR2axQONasUCBarFAz0exQIJ3
sUCxWrFAmTOxQLA6sUBDQ7FANFOxQFNcsUCJW7FAHoKxQHZYsUA7OrFAemexQJwksUBDTrFA
5UuxQAdlsUB5XrFA21WxQHNjsUBSUrFAr0CxQLgpsUBHUbFAplaxQLE1sUDgW7FAym6xQJsz
sUD7H7FAGnSxQJI1sUAiTbFAd2OxQCZxsUAAS7FAx1KxQHVdsUC4a7FAZ1OxQNtLsUCETrFA
N1yxQCsbsUBvcLFAjVaxQBRisUBjQ7FACVqxQDZNsUDmYrFACF6xQM1nsUCVULFAj1yxQGJ3
sUD1ZrFA/y6xQHt+sUDbUbFA4zyxQLMysUBCMLFAC0qxQIZ7sUBWdrFAAY6xQLtssUCQR7FA
K1yxQJmOsUBJOrFAwlOxQN1gsUBHT7FANmaxQOswsUCmSrFAF2CxQOY+sUDibrFADkCxQKdP
sUDPP7FAz1qxQO84sUDuPLFAl66xQDg9sUD0V7FA5z+xQMJjsUDLS7FAUFOxQIQwsUBsXLFA
uFCxQLpZsUCIcLFAB4CxQP5osUANXLFAlEyxQK9psUDBFrFA+WGxQGl7sUBQSbFANHuxQPOO
sUAkNrFA61OxQP9lsUD0h7FAh2ixQHJ4sUCOd7FAJVyxQFJesUA3YLFA9UqxQP08sUAMSLFA
N3exQBxdsUCXU7FARFyxQIJSsUBDZrFAoj+xQOB9sUBhbrFAUXSxQIxVsUBVabFAmjyxQBQz
sUC5ZLFAvGuxQIA3sUD7VrFAfGaxQBRQsUCzVLFAuGSxQJlvsUBcX7FAFmGxQL48sUDQYLFA
HHOxQFJ9sUCTTrFAR2OxQK9lsUDwMrFAUXCxQFiIsUACVrFAAJOxQMI9sUCKX7FAo0CxQCVj
sUAZTrFAq3OxQINesUA+W7FA90KxQPWgsUBtfLFAVF+xQMhnsUBZZLFAnoqxQM1OsUDkS7FA
lmuxQJpMsUDxOrFA01OxQOB8sUDPc7FA32KxQNNusUBLf7FAcXaxQI9HsUA6kLFAx0ixQNNA
sUCvT7FAhFaxQBxFsUD/UrFAPF+xQCx1sUD4b7FA8FmxQBR3sUD1tLFA/EixQEd8sUBTZLFA
KFqxQHExsUCae7FA9HmxQEd7sUBWfLFA342xQNx4sUAXb7FAJ2CxQLtosUCqcrFAskexQEdd
sUCRa7FAUouxQBlrsUANK7FAEl+xQHZesUDafbFAvW+xQFJYsUCUXLFAlW6xQKxUsUDXk7FA
zEuxQOFasUC0dbFAwUyxQDBOsUBMfbFAznuxQChosUD6VbFAgnWxQNJVsUBxcLFA9G2xQCJ1
sUC2ZbFAY1uxQMtasUCee7FAinqxQE+YsUAWebFAxGGxQAyQsUDVkrFAeW+xQMNzsUAAc7FA
BaGxQIV0sUAgdLFAKnaxQORSsUBHarFAp4ixQJttsUCEb7FA/YSxQANzsUDgWbFA3VCxQKKM
sUBrfLFAGHuxQBY0sUBqZbFAQkqxQA1nsUBeZrFA7GixQOyOsUD1cLFAqGWxQOFtsUClXbFA
MF+xQHGEsUD+XbFAPGKxQHx/sUDOe7FAl2+xQLFxsUAvo7FA9WaxQLx6sUAmgbFA8VexQMuH
sUC9drFA62uxQECJsUDPdrFAoXaxQEZ4sUCseLFA526xQBh4sUA1eLFA/HOxQMOJsUD9pbFA
AnSxQJpssUA6iLFA64OxQLt2sUDycrFAXIexQBVasUB9m7FASYCxQBpusUD5X7FA64GxQDhz
sUDOdrFAl3qxQJF+sUCdjLFAJ2WxQJN6sUAavbFAEH+xQPtrsUDhbbFA3WSxQCZtsUBdU7FA
Y2OxQAF3sUA/rbFApJKxQDWZsUBejbFAznGxQHOWsUBmaLFA622xQMxPsUDSfrFA85yxQClb
sUCWcrFA+YuxQDRlsUCiZrFAAnyxQJZxsUA6ZLFA5pOxQMOGsUBFhbFAyZixQLaJsUCodLFA
dpOxQKtdsUDTYrFA5IqxQBmVsUDQZ7FAvJGxQABwsUAClrFAEZaxQAF6sUBohrFAuJ+xQDhq
sUBhl7FAOX+xQM6AsUD6cbFAfo2xQDOUsUDQa7FAj4SxQIN+sUC2eLFANm6xQG6bsUCqc7FA
U5CxQOifsUApbrFAZGGxQKeMsUA3lbFAAYqxQFeXsUASirFAuXGxQDZhsUA/cLFAw4uxQB5m
sUCsdLFAonyxQAeisUCgqLFAgJexQFilsUDXebFAq4axQEGGsUCMsbFAEWSxQDuEsUA5ebFA
LIGxQIWcsUC/ZbFAg4yxQGqKsUD3hLFAdGexQLSRsUBkd7FA036xQGBjsUCFZLFA6oexQIF/
sUC7gLFAyoqxQO2CsUDNdLFAv5OxQDmVsUC9YbFAG5axQN+TsUBpebFAKpixQPF/sUAfebFA
D5WxQHaPsUCdgLFA/6KxQMqOsUAAqLFAT32xQD/BsUB5bbFAA6uxQBqQsUDjgLFAsKqxQF2a
sUCEg7FA4J2xQN6CsUDBerFAfYmxQFR2sUB3grFAyJyxQDucsUDY0rFAWXqxQNSZsUALmLFA
xIyxQNZrsUB5jbFAN36xQKGWsUDZfrFAN4exQA2ksUCTjbFAfJSxQLlwsUC3wLFAKK2xQAGQ
sUBjtbFAYo+xQA5msUCflLFAzoixQCyXsUAXvrFAen+xQLtnsUAboLFAW3uxQM2UsUB1vLFA
BoWxQHh1sUBHqLFA1Y2xQGh+sUACj7FA9YyxQGZ2sUCDcLFAn4yxQBKGsUBBlLFAqYmxQCGE
sUBBiLFAnayxQFassUDLjrFAAKWxQP+lsUCXd7FAHKuxQAuNsUDLi7FA1WWxQKGPsUB3fLFA
Lp2xQCmtsUAsh7FAPrGxQCOCsUCgt7FAW3OxQP2ysUCYurFARWOxQBi5sUBQlbFAY52xQBKb
sUC+vLFAFn+xQC50sUBnt7FAiJuxQIC2sUAArbFAE5KxQIlrsUAAl7FALIaxQCWVsUDJnbFA
0LCxQE+esUBkjLFAKpKxQLqJsUDzvLFAXHixQAd8sUBDW7FADcSxQEKCsUDFxLFARKWxQEOk
sUDZa7FAspKxQEWjsUAIcbFAbomxQLCrsUA7p7FAdnuxQEWVsUDjm7FAr6CxQFXEsUB4jLFA
NIaxQE+QsUDYtLFABYqxQE6xsUBiprFAz7WxQAaGsUAIcbFA0JixQF6gsUCYqrFAg5WxQJST
sUB6sLFAprixQFShsUDSiLFA46OxQM+OsUB9nrFAic6xQBeDsUA6l7FAcpGxQL6esUChjLFA
MauxQGeksUDjirFAAHGxQCq7sUAfn7FARbmxQI2XsUCPnLFAL4qxQHijsUCkorFAJYmxQNXF
sUASk7FARamxQO+WsUBTibFAKaOxQLu8sUBqV7FADsmxQLPDsUDhirFAP7axQIefsUAWgrFA
tbCxQA6WsUCCtLFAXb+xQFSesUAgrrFAmIuxQFufsUCjg7FALcixQA61sUB7frFAfYuxQKWk
sUDvsLFAvq+xQAGbsUBpqbFAtZKxQNKWsUDNi7FA6rixQDqYsUAMibFAkYCxQKfJsUCJlLFA
VpyxQKCLsUDyiLFA14GxQE3BsUBlnLFAEJqxQIrRsUBZxrFAXbWxQOSzsUC3ibFAutmxQPSi
sUB3abFAapWxQLPUsUBMmrFAMrOxQMmhsUCQsLFAdoCxQDbGsUBxprFA4LSxQAuVsUCMp7FA
VIGxQJqFsUCEp7FA7KWxQPWcsUC6orFAv9CxQGPZsUABiLFAg5axQJuVsUBbmLFAXZyxQLGm
sUAto7FADsCxQKalsUDForFAJKGxQEW0sUAjubFARH6xQKGpsUBLjrFAKLWxQFjasUD3lLFA
AKWxQCWlsUCSj7FAH5mxQAecsUAmnLFAxHixQC2bsUBNzLFABsOxQKqSsUAryLFAt8OxQCyj
sUAnpbFA</AssayYData></Step><Step><CommonData><SampleLocation>13</SampleLocation><SampleID>YNCCT5A-p035</SampleID><SampleGroup></SampleGroup><SampleInfo></SampleInfo><SampleRow>G</SampleRow><SamplePlate>1</SamplePlate><WellType>KSAMPLE</WellType><Concentration>-1</Concentration><ConcentrationUnits>µg/ml</ConcentrationUnits><MolarConcentration>1000</MolarConcentration><MolarConcUnits>nM</MolarConcUnits><MolecularWeight>-1</MolecularWeight><Temperature>30</Temperature><StartTime>3513869</StartTime><AssayTime>300</AssayTime></CommonData><FlowRate>1000</FlowRate><StepType>ASSOC</StepType><StepName>Association</StepName><StepStatus>OK</StepStatus><ActualTime>300.007</ActualTime><CycleTime>0.2</CycleTime><AssayXData Points="1500">iMFVRejEVUUbyFVFU8tVRYbOVUW90VVF8NRVRSjYVUVb21VFkt5VRcrhVUW75FVF8udVRSrr
VUVd7lVFlPFVRcf0VUX/91VFNvtVRWn+VUWhAVZF1ARWRQsIVkU+C1ZFdg5WRa0RVkXgFFZF
FxhWRTwcVkW/HlZFuSFWRewkVkUkKFZFVytWRZ8uVkXBMVZF+TRWRTA4VkUmO1ZFWT5WRZBB
VkXDRFZF90dWRS5LVkVhTlZFmFFWRcxUVkUDWFZFOltWRW1eVkWlYVZF2GRWRQ9oVkVCa1ZF
em5WRa1xVkXkdFZFG3hWRU97VkWGflZFvYFWRfCEVkUoiFZFW4tWRZKOVkXFkVZF+ZRWRTCY
VkVjm1ZFmp5WRdKhVkUFpVZFOKhWRW+rVkWjrlZF2rFWRQ21VkVEuFZFfLtWRa++VkWMwVZF
v8RWRffHVkUuy1ZFYc5WRZTRVkXM1FZFA9hWRTbbVkVt3lZFoeFWRdjkVkUL6FZFQutWRXbu
VkWt8VZF5PRWRRf4VkVL+1ZFgv5WRbkBV0XsBFdFJAhXRVcLV0WODldFxRFXRfkUV0UwGFdF
JhtXRVkeV0WQIVdFwyRXRfsnV0UyK1dFZS5XRZwxV0XQNFdFBzhXRTo7V0VxPldFqUFXReBE
V0UTSFdFS0tXRX5OV0W1UVdF6FRXRSBYV0VXW1dFil5XRcFhV0X1ZFdFLGhXRSJrV0VVbldF
jHFXRcN0V0X3d1dFLntXRWF+V0WYgVdF0IRXRQOIV0U6i1dFbY5XRaGRV0XYlFdFC5hXRUKb
V0V6nldFraFXReSkV0UXqFdFT6tXRYKuV0W5sVdF8LRXRSS4V0Vbu1dFjr5XRcXBV0X5xFdF
7sdXRSbLV0VZzldFkNFXRcPUV0X711dFLttXRWXeV0Wc4VdF0ORXRQfoV0U661dFce5XRaXx
V0Xc9FdFD/hXRUb7V0V+/ldFtQFYReQEWEUbCFhFTwtYRYYOWEW9EVhF8BRYRSgYWEVbG1hF
kh5YRYghWEW/JFhF8idYRSorWEVdLlhFlDFYRcc0WEX/N1hFNjtYRWk+WEWhQVhF1ERYRQtI
WEVCS1hFdk5YRa1RWEXgVFhFE1hYRUZbWEV+XlhFtWFYRehkWEUgaFhFV2tYRYpuWEXBcVhF
9XRYRSx4WEUie1hFWX5YRYyBWEXDhFhF94dYRS6LWEVhjlhFmJFYRcyUWEUDmFhFOptYRW2e
WEWloVhF2KRYRQ+oWEU+q1hFca5YRaWxWEXctFhFE7hYRUa7WEV+vlhFtcFYRejEWEUgyFhF
U8tYRYrOWEXB0VhF9dRYRSzYWEVf21hFVd5YRYzhWEW/5FhF9+dYRS7rWEVh7lhFmPFYRcz0
WEUD+FhFOvtYRW3+WEWlAVlF2ARZRQ8IWUVGC1lFeg5ZRbERWUXkFFlFGxhZRU8bWUWGHllF
uSFZRfAkWUUoKFlFWytZRZIuWUWIMVlFvzRZRfI3WUUqO1lFXT5ZRZRBWUXMRFlF/0dZRTZL
WUVtTllFoVFZRdhUWUULWFlFQltZRXpeWUWtYVlF5GRZRRdoWUVPa1lFhm5ZRblxWUXwdFlF
JHhZRVt7WUWOfllFxYFZRfmEWUXuh1lFY4tZRVmOWUWMkVlFw5RZRfeXWUUum1lFYZ5ZRZih
WUXMpFlFA6hZRTqrWUVtrllFpbFZRdi0WUUPuFlFQrtZRXq+WUWxwVlF5MRZRRvIWUVPy1lF
hs5ZRb3RWUXw1FlFKNhZRVvbWUWS3llFxeFZRbvkWUXy51lFKutZRV3uWUWU8VlFyPRZRf/3
WUUy+1lFaf5ZRaEBWkXUBFpFBwhaRT4LWkV2DlpFqRFaReAUWkUTGFpFSxtaRYIeWkW1IVpF
7CRaRSAoWkVXK1pFji5aRcExWkX5NFpFMDhaRSY7WkVZPlpFkEFaRcNEWkX7R1pFLktaRWVO
WkWcUVpF0FRaRQNYWkU6W1pFcV5aRaVhWkXcZFpFD2haRUZrWkV6blpFsXFaReR0WkUbeFpF
U3taRYZ+WkW9gVpF9YRaRSiIWkVfi1pFko5aRcqRWkX9lFpFNJhaRWebWkVdnlpF1qFaRQml
WkVAqFpFdKtaRauuWkXisVpFFbVaRfK3WkUmu1pFXb5aRZDBWkXIxFpF+8daRTLLWkVpzlpF
nNFaRdTUWkUH2FpFPttaRXbeWkWp4VpF4ORaRRPoWkVG61pFfu5aRbXxWkXo9FpFIPhaRVf7
WkWK/lpFwQFbRfUEW0UsCFtFXwtbRVUOW0WMEVtFvxRbRUAYW0V4G1tFrx5bReIhW0UZJVtF
8idbRSorW0VdLltFlDFbRcw0W0X/N1tFNjtbRWk+W0WhQVtF2ERbRQtIW0VCS1tFdk5bRa1R
W0XkVFtFF1hbRUtbW0WCXltFuWFbRexkW0UkaFtFV2tbRY5uW0XBcVtF+XRbRTB4W0Ume1tF
WX5bRYyBW0XDhFtF94dbRS6LW0VljltFmJFbRdCUW0UDmFtFOptbRXGeW0WloVtF3KRbRROo
W0VGq1tFfq5bRbGxW0XotFtFG7hbRVO7W0WKvltFvcFbRfDEW0UoyFtFW8tbRZLOW0XF0VtF
/dRbRfLXW0Um21tFXd5bRZDhW0XI5FtF++dbRTLrW0Vl7ltFmPFbRdD0W0UD+FtFOvtbRXH+
W0WlAVxF3ARcRRMIXEVGC1xFfg5cRbERXEXoFFxFGxhcRU8bXEWGHlxFvSFcRfAkXEUoKFxF
WytcRZIuXEXFMVxFuzRcRfI3XEUqO1xFXT5cRZRBXEXIRFxF/0dcRTJLXEVpTlxFoVFcRdRU
XEULWFxFPltcRXZeXEWtYVxF4GRcRRdoXEVLa1xFgm5cRblxXEXsdFxFJHhcRVd7XEWKflxF
wYFcRfmEXEUsiFxFIotcRVmOXEWMkVxFw5RcRfeXXEUum1xFZZ5cRZihXEXQpFxFA6hcRTqr
XEVtrlxFpbFcRdi0XEUPuFxFRrtcRXq+XEWxwVxF5MRcRRvIXEVPy1xFhs5cRb3RXEXw1FxF
KNhcRVvbXEWS3lxFiOFcRb/kXEXy51xFKutcRV3uXEWU8VxFzPRcRf/3XEU2+1xFaf5cRaEB
XUXUBF1FCwhdRT4LXUV2Dl1FrRFdReAUXUUXGF1FSxtdRYIeXUW5IV1F7CRdRSQoXUVXK11F
ji5dRcUxXUX5NF1FLDhdRWM7XUWaPl1FzkFdRQVFXUU4SF1Fb0tdRaNOXUXaUV1FEVVdRURY
XUV8W11FVV5dRYxhXUW/ZF1F92ddRSprXUVhbl1FmHFdRcx0XUUDeF1FOntdRW1+XUWlgV1F
2IRdRQ+IXUVCi11Feo5dRa2RXUXglF1FF5hdRU+bXUWCnl1FuaFdRfCkXUUkqF1FW6tdRY6u
XUXFsV1F+bRdRe63XUUmu11FXb5dRZDBXUXIxF1F+8ddRTLLXUVlzl1FnNFdRdDUXUUH2F1F
PttdRXLeXUWp4V1F4ORdRRPoXUVL611Ffu5dRbXxXUXo9F1FIPhdRVf7XUWK/l1FwQFeRfkE
XkUsCF5FYwteRVkOXkWMEV5FwxReRfsXXkUuG15FYR5eRZghXkXMJF5FAyheRTYrXkVtLl5F
oTFeRdg0XkULOF5FQjteRXo+XkWtQV5F5EReRRdIXkVPS15Fgk5eRblRXkXwVF5FJFheRVtb
XkWOXl5FxWFeRf1kXkXyZ15FJmteRV1uXkWQcV5FyHReRft3XkUye15FZX5eRZyBXkXUhF5F
B4heRTqLXkVyjl5FqZFeRdyUXkUTmF5FRpteRX6eXkWxoV5F6KReRRuoXkVTq15Fhq5eRb2x
XkX1tF5FKLheRV+7XkWSvl5FysFeRb/EXkXyx15FKsteRV3OXkWU0V5FyNReRf/XXkUy215F
ad5eRaHhXkXU5F5FC+heRT7rXkV27l5FrfFeReD0XkUX+F5FS/teRYL+XkW5AV9F7ARfRSQI
X0VXC19Fjg5fRcURX0X5FF9FMBhfRSYbX0VZHl9FjCFfRcMkX0X3J19FLitfRWUuX0WYMV9F
0DRfRQM4X0U6O19Fcj5fRaVBX0XcRF9FD0hfRUZLX0V+Tl9FsVFfRehUX0UbWF9FU1tfRYpe
X0W9YV9F9WRfRSxoX0Vfa19Flm5fRcpxX0UBdV9FOHhfRSp7X0Vhfl9F1oFfRQmFX0VAiF9F
eItfRauOX0XikV9Fu5RfRfKXX0Uqm19FXZ5fRZShX0XIpF9F/6dfRTarX0Vprl9FobFfRdS0
X0ULuF9FQrtfRXa+X0WtwV9F4MRfRRfIX0VPy19Fgs5fRbnRX0Xs1F9FJNhfRVvbX0WO3l9F
xeFfRfnkX0Uw6F9FJutfRVnuX0WQ8V9FyPRfRfv3X0Uy+19FZf5fRZwBYEXUBGBFBwhgRT4L
YEV2DmBFqRFgReAUYEUTGGBFSxtgRYIeYEW1IWBF7CRgRSAoYEVTK2BFii5gRb0xYEX1NGBF
KDhgRV87YEWWPmBFiEFgRb9EYEX3R2BFKktgRWFOYEWUUWBFzFRgRQNYYEU2W2BFbV5gRaVh
YEXYZGBFD2hgRUJrYEV6bmBFsXFgReR0YEUbeGBFT3tgRYZ+YEW5gWBF8IRgRSSIYEVbi2BF
jo5gRcWRYEX5lGBFMJhgRSabYEVZnmBFkKFgRcOkYEX7p2BFMqtgRWWuYEWcsWBF0LRgRQe4
YEUHvGBFgr5gRaXBYEXcxGBFD8hgRUbLYEV6zmBFsdFgRejUYEUb2GBFU9tgRYbeYEW54WBF
8ORgRSjoYEVb62BFku5gRcXxYEX99GBF8vdgRSr7YEVd/mBFlAFhRcgEYUX/B2FFMgthRWkO
YUWhEWFF1BRhRQsYYUU+G2FFch5hRakhYUXgJGFFEyhhRUsrYUV+LmFFsTFhReg0YUUgOGFF
UzthRYo+YUW9QWFF9URhRSxIYUVbS2FFck5hRalRYUXcVGFFE1hhRUtbYUV+XmFFtWFhRexk
YUUgaGFFV2thRYpuYUXBcWFF9XRhRSx4YUVfe2FFVX5hRYyBYUW/hGFF94dhRSqLYUVhjmFF
mJFhRcyUYUUDmGFFNpthRW2eYUWloWFF2KRhRQ+oYUVCq2FFeq5hRdKxYUUJtWFFQLhhRXS7
YUWrvmFF4sFhRbvEYUXyx2FFJsthRVnOYUWQ0WFFw9RhRfvXYUUu22FFZd5hRZzhYUXQ5GFF
B+hhRTrrYUVy7mFFpfFhRdz0YUUP+GFFQvthRXr+YUWxAWJF5ARiRRsIYkVPC2JFhg5iRb0R
YkXwFGJFKBhiRV8bYkWSHmJFiCFiRb8kYkXyJ2JFKitiRWEuYkWUMWJFzDRiRf83YkU2O2JF
bT5iRaFBYkXYRGJFC0hiRUJLYkV6TmJFwVFiRfVUYkUsWGJFX1tiRVVeYkWMYWJFv2RiRfdn
YkUqa2JFYW5iRZRxYkXMdGJF/3diRTZ7YkVtfmJFoYFiRdiEYkULiGJFQotiRXqOYkWtkWJF
5JRiRReYYkVPm2JFgp5iRbmhYkXspGJFJKhiRVurYkWOrmJFxbFiRfm0YkUwuGJFJrtiRVm+
YkWQwWJFw8RiRfvHYkUuy2JFZc5iRZjRYkXQ1GJFA9hiRTrbYkVy3mJFpeFiRdzkYkUP6GJF
RutiRXruYkWx8WJF5PRiRRv4YkVT+2JFhv5iRb0BY0XwBGNFKAhjRV8LY0WSDmNFyhFjRb8U
Y0XyF2NFKhtjRWEeY0WUIWNFzCRjRQMoY0U2K2NFbS5jRaExY0XYNGNFCzhjRUI7Y0V6PmNF
rUFjReREY0UXSGNFT0tjRYJOY0W5UWNF7FRjRSRYY0VbW2NFjl5jRcVhY0X5ZGNFMGhjRSZr
Y0WabmNF0nFjRQV1Y0U8eGNFb3tjRad+Y0XegWNF1IRjRUiIY0V8i2NFWY5jRYyRY0XDlGNF
+5djRS6bY0VlnmNFmKFjRdCkY0UDqGNFOqtjRXKuY0WlsWNF3LRjRQ+4Y0VGu2NFer5jRbHB
Y0XkxGNFG8hjRU/LY0WGzmNFudFjRfDUY0Uo2GNFW9tjRZLeY0XF4WNF/eRjRfLnY0Uq62NF
Xe5jRZTxY0XI9GNF//djRTb7Y0Vp/mNFoQFkRdQEZEULCGRFQgtkRXYOZEWpEWRF4BRkRRMY
ZEVLG2RFfh5kRbUhZEXoJGRFIChkRVcrZEWKLmRFwTFkRfU0ZEUsOGRFYztkRVk+ZEWMQWRF
w0RkRfdHZEUuS2RFZU5kRZhRZEXQVGRFA1hkRTpbZEVyXmRFpWFkRdxkZEUPaGRFRmtkRX5u
ZEWxcWRF6HRkRSB4ZEVTe2RFin5kRb2BZEX1hGRFLIhkRV+LZEWWjmRFjJFkRb+UZEX3l2RF
KptkRWGeZEWYoWRFzKRkRQOoZEU2q2RFba5kRaWxZEXYtGRFD7hkRUK7ZEV6vmRFscFkReTE
ZEUbyGRFT8tkRYbOZEW90WRF8NRkRSjYZEVf22RFkt5kRYjhZEX95GRF8udkRSrrZEVd7mRF
lPFkRcz0ZEX/92RFNvtkRWn+ZEWhAWVF1ARlRQsIZUU+C2VFdg5lRa0RZUXkFGVFFxhlRU8b
ZUWCHmVFuSFlRewkZUUkKGVFWytlRY4uZUXBMWVF+TRlRe43ZUUiO2VFWT5lRZBBZUXDRGVF
+0dlRS5LZUVlTmVFnFFlRdBUZUUHWGVFOltlRXJeZUWlYWVF3GRlRRNoZUVGa2VFfm5lRbFx
ZUXQdGVFD3hlRUZ7ZUV6fmVFwYFlRfWEZUUoiGVFX4tlRZKOZUXKkWVF/ZRlRTSYZUUqm2VF
YZ5lRdahZUUJpWVFQKhlRXirZUWrrmVF4rFlRbu0ZUXyt2VFJrtlRV2+ZUWUwWVFyMRlRf/H
ZUUyy2VFac5lRZzRZUXU1GVFC9hlRT7bZUV23mVFqeFlReDkZUUT6GVFSutlRX7uZUW18WVF
7PRlRSD4ZUVX+2VFiv5lRcEBZkX5BGZFLAhmRSILZkVZDmZFjBFmRcMUZkX7F2ZFLhtmRWUe
ZkWYIWZF0CRmRQMoZkU6K2ZFci5mRaUxZkXcNGZFDzhmRUY7ZkV6PmZFsUFmReREZkUcSGZF
U0tmRYZOZkW9UWZF8FRmRShYZkVbW2ZFkl5mRcphZkW/ZGZF8mdmRSprZkVdbmZFlHFmRcx0
ZkX/d2ZFNntmRWl+ZkWhgWZF1IRmRQuIZkU+i2ZFdo5mRa2RZkXglGZFF5hmRUqbZkWCnmZF
uaFmReykZkUgqGZFV6tmRY6uZkXBsWZF+bRmRTC4ZkUmu2ZFWb5mRZDBZkXDxGZF+8dmRS7L
ZkVlzmZFmNFmRczUZkUD2GZFNttmRW3eZkWh4WZF2ORmRQvoZkVC62ZFeu5mRa3xZkXk9GZF
F/hmRU/7ZkWC/mZFuQFnRewEZ0UkCGdFWwtnRY4OZ0XGEWdFuxRnRe4XZ0UmG2dFWR5nRZAh
Z0XDJGdF+ydnRS4rZ0VlLmdFmDFnRcw0Z0UDOGdFNjtnRW0+Z0WhQWdF2ERnRQ9IZ0VCS2dF
ek5nRa1RZ0XkVGdFF1hnRU9bZ0WCXmdFuWFnRfBkZ0UkaGdFW2tnRY5uZ0XGcWdF/XRnRTB4
Z0Ume2dFWX5nRZCBZ0XDhGdF94dnRS6LZ0VhjmdFmJFnRcyUZ0UDmGdFNptnRW2eZ0WhoWdF
2KRnRQ+oZ0VCq2dFeq5nRa2xZ0XktGdFHLhnRU+7Z0WGvmdFucFnRfDEZ0UoyGdFW8tnRZLO
Z0XG0WdF/dRnRTTYZ0Vn22dFnt5nRdLhZ0UJ5WdFPOhnRXTrZ0Wr7mdF3vFnRRH1Z0VI+GdF
fPtnRa/+Z0WMAWhFvwRoRfcHaEUqC2hFYQ5oRZQRaEXMFGhF/xdoRTYbaEVtHmhFoSFoRdgk
aEUPKGhFQitoRXouaEWtMWhF5DRoRRw4aEVPO2hFhj5oRZRBaEXwRGhFKEhoRVtLaEWSTmhF
xlFoRbtUaEXyV2hFJltoRV1eaEWUYWhFyGRoRf9naEUya2hFZW5oRZxxaEXUdGhFB3hoRT57
aEVyfmhF</AssayXData><AssayYData Points="1500">NnOxQAeEsUDjmLFA8JmxQCy9sUDKxrFA7MOxQOPTsUCcxrFAv7WxQLaosUAS6bFAENKxQC71
sUC6ubFAAsWxQDS8sUDVvLFAxOyxQDrDsUCz+rFAs7axQF7lsUAppbFAJt6xQOTUsUDjy7FA
LqSxQNLMsUDEvLFAH7CxQGKvsUClhbFA7s6xQIKqsUAlq7FApsexQMvbsUClnLFAzsmxQHrh
sUAw57FARrqxQDS/sUCZs7FAa+GxQB7VsUDdw7FAzbqxQGftsUCi/bFA6PGxQKi+sUAMxrFA
MM6xQA7esUBvurFA1M6xQILosUB60bFAkNCxQHTSsUBSrLFAa7exQBqzsUCy5LFAlc+xQGHk
sUAz4LFA2OOxQIq2sUAGwrFAzOuxQP3ZsUBw4LFAL9+xQOu7sUCNu7FAq8uxQBLXsUDOpbFA
xtKxQPrTsUCo47FAtcuxQLXosUDbzLFAmNGxQKLOsUBYtLFA1r2xQHL3sUB/wbFAAbyxQGXO
sUBl1rFAquOxQK3TsUDd0bFAm8uxQFnLsUCp3rFACuqxQErRsUDJwbFAcs+xQJLZsUD9w7FA
7sqxQETIsUDT+LFAf96xQPfZsUDkyLFAotCxQML2sUD4+rFAc/exQKPSsUAc67FAp+exQLXV
sUAI6bFA9LCxQPHNsUD7s7FAMdKxQET0sUBj07FAh8yxQF7vsUAB2bFA2texQP3qsUDe17FA
L++xQIDCsUCE9bFAPdexQHDBsUBU47FA+/OxQK/isUDM5rFAReWxQJrnsUAv57FA9rGxQI68
sUClAbJA/dOxQI7bsUB97LFAYOGxQLfPsUDo/7FAht+xQPa1sUB+FLJAbNWxQNzSsUB/xbFA
r9OxQM7usUB937FA3suxQOvjsUCa9rFADeCxQBG7sUBH3LFArcuxQMjOsUA97rFADdGxQG/d
sUD12bFApOOxQEwTskAL4bFAKcixQBPVsUBO/rFAGeixQPvSsUBQ2rFAy7yxQNPasUCW0rFA
i8uxQGDosUBd9bFAbs6xQOT7sUAov7FAp+yxQIznsUCKyLFAJeGxQOrhsUADybFAtu+xQPDO
sUCx4rFAZtexQIzRsUBRBLJAz9yxQO7gsUC287FA1sexQBD6sUD79bFAk+KxQH/XsUBWAbJA
BOuxQMz6sUBotrFAv+WxQAOqsUDTqbFA+ACyQGvNsUBP6LFA7/GxQJnasUDm97FAkP6xQCSo
sUAS4bFAf9uxQDrmsUBP9bFAjNmxQE3SsUAvybFAxdWxQNrTsUAz8bFA1dmxQIPJsUA7BLJA
F+6xQBXzsUAA+bFAIg2yQI/psUCP77FAaOaxQKPRsUCG2rFAUAeyQFvzsUDW3bFAvQOyQMvn
sUCdw7FA68GxQCX5sUDq+LFABs+xQFfqsUCPCbJAgOyxQL/RsUCX9bFApBayQJHvsUAZ/bFA
Hs+xQOLisUCaxbFA3suxQFbVsUBF3rFAm8mxQBK+sUC36bFAstuxQKy9sUB3/LFA++KxQLTR
sUCB37FAxBGyQMrIsUBBy7FAv+SxQFfWsUAn4LFADfixQAL1sUAL2rFA/uGxQKrgsUCd27FA
Us6xQB/7sUAT7LFAYOexQLPpsUA20bFAutaxQGPVsUCJ5rFAx96xQKzrsUCG67FAtMOxQMPl
sUAB8bFA/+exQFbTsUAOzLFAbvGxQF/YsUAO87FA5vixQFLisUBs/rFA4uWxQO7vsUAfzrFA
ZfyxQNfwsUAp27FAxcqxQIkFskA6CbJAHOOxQNrHsUAl7bFA+P+xQCjisUAL/rFAYeaxQNzc
sUAXCLJA1uixQMXzsUA92bFA9OuxQOEKskCs9bFA3tmxQLv0sUDB9LFAGfmxQJPwsUBa37FA
CeCxQA7dsUBnBLJAxPixQJbssUBd4LFAmtmxQDL6sUC3yLFAVwKyQOrYsUDTELJAXuOxQBXi
sUCC/7FAfuixQBAXskDA5bFAOwSyQInxsUAiDrJAV/+xQJQBskDJ7bFAFb+xQPICskAH7rFA
3QGyQNfasUC97bFABu6xQOXmsUDnGLJA/vexQMUHskAL5rFAsqmxQAIAskBEELJABvuxQM7R
sUDB7rFAh82xQIrssUD5BbJANPqxQE7gsUD5DbJALAqyQEUXskAv9LFAl9yxQNH5sUBR4bFA
RN+xQJHgsUCYCrJAXvmxQLrbsUDV97FAGwyyQFIRskCcxbFATu+xQLXxsUDQ1rFARdmxQCzq
sUBhD7JA6PCxQEsYskCo+rFA+PqxQDfcsUCtCLJAKv+xQJbtsUCS57FAJAuyQEr6sUDp57FA
MO+xQELWsUCF4bFAVPixQCEFskCF67FAXxmyQJ35sUCPB7JAeACyQG3ssUDOHbJA8t2xQK39
sUBF/bFAJAmyQIz3sUCx2rFAP/GxQCgYskCCBbJA/eaxQOX3sUAO6bFALhmyQFwFskAeB7JA
fQiyQHr3sUCJBbJAaSCyQPf8sUDUBrJAov6xQOj0sUBj7bFAGgqyQG/ysUCi57FATtmxQHz9
sUCoHrJAluWxQMEXskAqCbJAiPexQNfWsUBtLrJApvWxQE7fsUBK7LFApQ+yQIP5sUAX47FA
5dSxQL8BskCu37FAIfexQKjhsUDG97FAL+2xQHf1sUCq+LFA8QWyQGghskAl/LFA4AyyQEn1
sUB18rFARPixQFH5sUAQB7JAoA+yQBf2sUCv0rFAR/mxQOHtsUCc4bFAlfOxQO36sUDg07FA
8v+xQDTnsUA8ArJAAwqyQG8QskDyGLJApNSxQNbusUDJB7JA5RyyQIrwsUB6JbJAVdaxQPQC
skBi4rFAKyGyQDITskDjCbJAMCSyQBj9sUCuC7JAoP6xQPHhsUA07rFAyvyxQDUOskCTC7JA
kxeyQA8OskBg97FAWAqyQJUAskDI/bFAFfmxQLXnsUDx6bFA/i2yQDjxsUD3+7FABCmyQF7A
sUCq+7FAxgayQMT4sUAUB7JAAfGxQDATskCy+rFA8u2xQFwJskDI/LFACs6xQDEYskCWI7JA
GPuxQNrzsUBVDbJAVzeyQK4UskDQDrJAeAuyQJjtsUC227FAJP2xQC7/sUBq+bFAsiKyQEYF
skCG/bFATgqyQC8QskBZBrJAsdaxQIMhskBcJ7JAMwuyQF0FskC79bFApwqyQPgJskAgyrFA
veyxQPwjskChFbJAgOOxQHsDskAZDbJAsBOyQNElskDm+LFAICqyQKHrsUBgArJAQNOxQNMI
skBUKrJAZQOyQMwOskDL+LFAmA+yQNH7sUDE+7FABimyQDkDskC+/bFAa/uxQF8WskARL7JA
hvOxQMMlskBLDbJAnwOyQKcfskDVGrJAJB2yQIsgskA3EbJAaRayQJMIskCTCLJAHAuyQNce
skCCKLJArhqyQAAaskBa77FAKOixQLkLskA237FAaxyyQFXqsUCs/7FANjeyQOD6sUBtALJA
FQOyQDgUskCG8rFA7AuyQKUDskDgDLJAIQSyQOf3sUD1KbJAqd+xQB0CskBKFLJAKvOxQNTg
sUC0CrJA4fKxQJsMskCUBLJAWymyQLQPskAF+rFAAAayQIE/skDhD7JASuyxQE7vsUB6H7JA
Gw6yQBz7sUB+D7JAdvWxQPAwskCu47FAoRqyQEkVskDbGLJAaR+yQCQjskApA7JATDGyQIoR
skD9FLJAXPWxQC0eskAyJLJAkTyyQDwZskBT9bFAx9OxQGYRskAdArJAajKyQKkQskCCKLJA
IxuyQO4DskDuDbJAyPKxQKYoskAQF7JAESCyQFzosUDxBLJA9CqyQJb6sUAdBLJAmy+yQIQ2
skDMIrJARg6yQAscskDT4LFAS/6xQEcbskAy+LFAhACyQBTvsUDvNbJA7RmyQBE0skD6LbJA
3QOyQKIsskBA7bFAFEWyQOYPskDx97FADjuyQIT2sUAG7LFA1S2yQMs+skDeHbJAERWyQOfv
sUCCTLJAFTGyQA8OskBQQ7JAoRmyQK0OskD3AbJAUSKyQNf0sUBHIbJAoQ6yQOX1sUC4FbJA
5P+xQEYPskD7QLJAZxyyQML6sUBxBrJAiwKyQOIeskACNLJARCOyQIEhskAEGbJA4wSyQGIK
skCUArJAkx2yQFkMskBJFLJAkB+yQIFOskDvD7JA3SeyQCIKskDIGrJAChiyQEMXskDa4bFA
uPOxQKcVskA7F7JAiD+yQGwDskDn4bFAfjOyQO8RskBmB7JATAuyQP8bskD5HLJA1g2yQG78
sUAOHrJAUfGxQKYGskAfMbJAYQKyQOgOskD8GbJAEAOyQH4BskCYMbJAuxyyQLgnskC44bFA
8xKyQD0OskAYJrJASQOyQCwEskCj/7FAfxOyQLvvsUBvGLJAvh+yQHnnsUC8I7JAWCKyQK4p
skDOHbJAeUKyQKYlskAXQLJAOSKyQO0KskBgPLJAmAiyQDcDskAnDLJAhSqyQP4hskDiFrJA
lRuyQMIHskCpBLJAOCyyQFojskDb/7FAqiyyQKofskDlHrJAUhmyQL8lskCCGbJACzayQJYt
skAcI7JAmxKyQBwlskBrW7JAZwSyQLkWskCCL7JAIhWyQLH+sUDIHLJACwqyQAkOskBDE7JA
lhqyQGIaskA5DrJAwx6yQNZDskBsA7JA/BWyQMwOskCjNbJAAeyxQIocskB/K7JAt0OyQLkd
skBWBLJAfgeyQBoaskA767FA3SKyQPYuskA387FAkwayQNQUskD0NrJAwyWyQOMxskBYRrJA
gQ2yQH8YskCsTbJAGwKyQPkKskCBIbJAPCCyQHIHskCJDrJA3BKyQOM1skAQIrJAsymyQNJT
skBFNrJArBSyQNkgskAxGLJAmRuyQFwZskAMKrJA0j2yQFEQskD/TLJA1xKyQNA8skC/ILJA
3yeyQDYdskC6B7JAeiqyQOgLskCvOrJAFRGyQA9SskAFGrJAxBGyQCoNskAnNrJAkS2yQAgY
skBzFrJABhWyQBfisUBiP7JAOxuyQJQRskAXErJAWEWyQJcbskAMJbJA+ieyQL1FskBWNbJA
nz2yQHsqskAVIrJA6TiyQMMeskALHLJA3CSyQIsaskASGrJAyS2yQCX/sUCBD7JAcDyyQGof
skCLQLJAAyqyQHAYskCJFrJAPCSyQGP2sUCHELJAliqyQH0SskC39LFAwjSyQB03skAkHrJA
Fh+yQEsbskBhCbJAIFKyQAdFskClPrJAXCKyQKIgskDgM7JAgxOyQAgtskBHHbJADxqyQB4y
skCWPbJAIAmyQC8kskCnB7JAtzayQM84skCgS7JATRqyQBgQskBSE7JAH1SyQOz/sUAuOrJA
ySSyQOAVskAzFrJA6xayQF06skBBIbJAcRyyQAwcskB5EbJART2yQKwTskCxH7JAK0uyQMoT
skDWH7JAryOyQM9AskBtJLJANDuyQLYmskDRCbJA5FiyQFI0skCOGbJAySmyQOEMskAMOLJA
3UmyQIMdskAMLLJAvCKyQLoyskAhIbJAnRmyQFBQskCAJLJAOEyyQHo2skADPrJAVVeyQMUO
skDlJ7JAkD2yQE03skCcCbJA+xKyQPNLskDWPrJAkxCyQCg3skD1JbJA5R6yQPQVskDeRLJA
fDGyQE8HskA3N7JAVSiyQOgMskDkGbJATTOyQAMvskAwLbJAo2CyQBYzskDrU7JANkSyQPoc
skClLbJA4ByyQD42skB9IbJARPqxQM1QskD/PbJATxqyQIBTskB+N7JAc0GyQHIZskDoGLJA
CjSyQHUbskDgO7JAHkWyQB86skCSMbJASC2yQIwkskCbGbJAs0WyQGxAskAHHrJAATiyQAkh
skAjLbJA1zCyQOYcskBsMLJAR1SyQNk9skByKbJA7B6yQJc4skAQNrJAOzWyQGApskBAHLJA
LzyyQBgwskC5SLJAA1GyQGYOskDxTLJAwFCyQDw9skChPLJAPAeyQEo2skDwMbJASCCyQA8+
skBbOLJAIDeyQGsVskB8QbJALTOyQG8gskApKbJA+RqyQLL1sUBvR7JATDKyQP48skDRBbJA
uFSyQDw9skBQObJAACWyQBwvskC4I7JANReyQLQuskBQULJAIBqyQEYWskCvJLJAaDeyQFIx
skCLO7JAOSOyQMM3skDsJLJAtyKyQMREskBQU7JAuB+yQFY4skDTQrJArjGyQGwtskApObJA
uTmyQN0oskCrTLJAlzOyQPorskCII7JA2AOyQJQtskDGTrJAuWCyQNg0skB5XrJAojOyQLg/
skAcKLJAgkCyQHERskDoS7JABkqyQDpAskByMbJAyziyQMtOskC0O7JAtjCyQJA0skA5GbJA
bkWyQJ9UskAgP7JA2kKyQPxNskAjILJAZkGyQC4wskCPRbJARCayQBY8skBWF7JATEmyQHZe
skBSS7JAYkyyQEV7skDIJbJAa0qyQPMgskBIYrJAQj2yQIslskCSH7JAwByyQHdbskC+QrJA
YE6yQDo4skC5UbJAHDWyQGpcskC+VLJA7jCyQHA+skBJP7JAIxGyQGo5skBiNLJAg0CyQB83
skBoBrJAvTCyQLdHskDHP7JA4UqyQGtGskBiRrJAehiyQLU/skBZULJAST+yQFo+skCfPbJA
hWWyQI9IskDEZrJA21CyQGFMskAbPbJASFSyQF8cskCTVLJA6lGyQNItskB3WbJAGzOyQP49
skDUSLJA/UKyQOlDskBXK7JAkEeyQOMkskABVbJACEmyQOJgskBWRLJA8SOyQJ0ZskD3SrJA
umKyQL8qskBiSLJAQCuyQK81skC+YLJA4lqyQJc8skAPPrJAu0yyQHNkskB0W7JAnSayQKA6
skCCW7JAmDOyQAUoskDSRLJAJA6yQAFBskA1TbJARDSyQC46skApQbJATE+yQDRJskCzR7JA
bkayQG8dskAcPbJASTWyQJhMskA8IbJA7z+yQHQ+skDTNLJAClCyQEdAskB1TrJAx0myQHAr
skDPG7JAaEyyQBseskB4LrJAUjSyQF1cskBxCrJASCyyQMw4skC6MbJAlSiyQLtLskBfMLJA
UkiyQFo2skD9ULJAgjOyQPJHskCTW7JA1yCyQKtUskCxQ7JA7CCyQDhLskDoO7JA+lSyQDom
skD4J7JAWlGyQB9FskBmNbJACjqyQE1uskCwUbJApUuyQOVVskATQ7JAbFSyQMFNskAkRbJA
rkqyQD9KskBDLrJAu2uyQH1HskA1H7JAlE6yQN1BskDuQbJAb1ayQFcSskC5U7JADk2yQDFt
skBOVbJAS1OyQE1HskDeO7JAIjOyQFJVskD4Y7JAgD6yQAtgskBJO7JA7TiyQBxpskCwerJA
tGiyQNs+skAFV7JAIkCyQFcyskA0S7JA/mayQN5IskBPJbJASkCyQOR1skBeNbJAskKyQMho
skCCVrJAgj2yQEArskDDNrJAdVuyQM9OskCJbrJAUR+yQLEsskCzYLJAg02yQLtrskDNRLJA
bGGyQHlcskDfVLJAOkeyQPVDskAnW7JAgTeyQCdwskBhObJAFlyyQO9CskBPPLJASxuyQC8u
skCnNbJAj1+yQHhHskB6VbJAuVqyQJpcskCeV7JAxU2yQDE9skA2ZrJAoEuyQL1rskAETbJA
BDayQBgzskCJWLJAy1OyQOotskBhRrJAcTCyQJtUskABULJAhlmyQC80skCOO7JACEuyQKtm
skAdX7JAJVeyQIVTskDYXbJANmOyQIM/skDmJrJAkTOyQMdbskBOTLJAxlayQJILskDDXrJA
fCyyQMg2skCLObJA5FKyQBZVskBdc7JAijiyQMggskDAarJAXl6yQCxiskD8SLJAmEKyQEFc
skCSS7JAMEeyQDw+skCdTbJAfWSyQNFmskB1WbJATEGyQKQkskCTWbJA6FGyQN9MskCcabJA
alqyQPw3skCoZLJA20uyQDkuskAqP7JA2jSyQANHskBDR7JAKleyQLdRskBET7JA1z2yQHxG
skA9PLJA</AssayYData></Step><Step><CommonData><SampleLocation>13</SampleLocation><SampleID></SampleID><SampleGroup></SampleGroup><SampleInfo></SampleInfo><SampleRow>H</SampleRow><SamplePlate>1</SamplePlate><WellType>BUFFER</WellType><Concentration>-1</Concentration><ConcentrationUnits>µg/ml</ConcentrationUnits><MolarConcentration>-1</MolarConcentration><MolarConcUnits>nM</MolarConcUnits><MolecularWeight>-1</MolecularWeight><Temperature>30</Temperature><StartTime>3819366</StartTime><AssayTime>300</AssayTime></CommonData><FlowRate>1000</FlowRate><StepType>DISASSOC</StepType><StepName>Dissociation</StepName><StepStatus>OK</StepStatus><ActualTime>300.012</ActualTime><CycleTime>0.2</CycleTime><AssayXData Points="1500">pYFoRVuFaEVBiGhFeItoRauOaEXikWhFGpVoRQuYaEVDm2hFep5oRa2haEXkpGhFGKhoRUur
aEWCrmhFubFoRe20aEUkuGhFW7toRY6+aEXGwWhF+cRoRTDIaEVjy2hFm85oRc7RaEUF1WhF
PdhoRXDbaEWj3mhF2uFoRRLlaEVF6GhFeOtoRa/uaEXi8WhF2PRoRQ/4aEVD+2hFev5oRa0B
aUXkBGlFHAhpRU8LaUWGDmlFuRFpRfEUaUU0GGlFWxtpRZMeaUXGIWlF/SRpRTAoaUVoK2lF
my5pRdIxaUUJNWlFPThpRXQ7aUWnPmlF2kFpRdxEaUUPSGlFR0tpRX5OaUWxUWlF6VRpRRxY
aUVTW2lFil5pRb5haUX1ZGlFKGhpRV9raUWTbmlFynFpRQF1aUU0eGlFbHtpRZ9+aUXWgWlF
DYVpRUGIaUV4i2lFr45pReKRaUXYlGlFD5hpRUObaUV6nmlFraFpReSkaUUYqGlFT6tpRYKu
aUW1sWlF7bRpRSS4aUVXu2lFjr5pRcbBaUVPxWlFMMhpRWPLaUWbzmlF0tFpRQXVaUU42GlF
cNtpRaPeaUXa4WlFEuVpRUXoaUV862lFr+5pRaXxaUXc9GlFFPhpRUf7aUV+/mlFtQFqRekE
akUcCGpFUwtqRYYOakW+EWpF8RRqRSgYakVbG2pFkx5qRcohakX9JGpFNChqRWgrakWfLmpF
1jFqRQk1akVBOGpFdDtqRac+akXeQWpFFkVqRUlIakWAS2pFdk5qRetRakUiVWpFVVhqRYxb
akXAXmpF92FqRSplakUgaGpFlWtqRcxuakWlcWpF3HRqRRR4akVHe2pFfn5qRbGBakXphGpF
HIhqRU+LakWKjmpFvpFqRfGUakUkmGpFW5tqRZOeakXWoWpFCaVqRUGoakV0q2pFq65qReKx
akUWtWpFSbhqRT+7akV2vmpFqcFqReDEakUYyGpFS8tqRYLOakW10WpF7dRqRSTYakVX22pF
jt5qRcLhakX55GpFLOhqRWPrakWb7mpFzvFqRQX1akU4+GpFcPtqRaf+akXaAWtFPwVrRUkI
a0V8C2tFcg5rRakRa0XcFGtFFBhrRUcba0V+HmtFtSFrRekka0UgKGtFVytrRYoua0XCMWtF
9TRrRSw4a0VjO2tFlz5rRc5Ba0UBRWtFOEhrRWxLa0WjTmtF2lFrRQ1Va0VFWGtFeFtrRa9e
a0XnYWtFGmVrRRBoa0VHa2tFvG5rRbFxa0UmdWtFHHhrRZF7a0XIfmtF/4FrRTKFa0UQiGtF
Q4trRXqOa0WxkWtF5JRrRRiYa0VPm2tFgp5rRbmha0XtpGtFJKhrRVera0WOrmtFwrFrRfm0
a0UwuGtFY7trRZu+a0XSwWtFBcVrRTjIa0Vwy2tFp85rRdrRa0US1WtFRdhrRXzba0Vy3mtF
qeFrRdzka0UU6GtFS+trRX7ua0W18WtF6fRrRSD4a0VX+2tFiv5rRcIBbEX1BGxFLAhsRWML
bEWXDmxFzhFsRQEVbEU4GGxFcBtsRaMebEXaIWxFEiVsRUUobEV8K2xFry5sRecxbEXcNGxF
EDhsRUc7bEV6PmxFsUFsRXRFbEUcSGxFU0tsRYZObEW+UWxF9VRsRShYbEVfW2xFk15sRcph
bEUBZWxFNGhsRWhrbEWfbmxF1nFsRQl1bEVBeGxFeHtsRat+bEXegWxFFoVsRU2IbEVDi2xF
do5sRa2RbEXglGxFGJhsRU+bbEWCnmxFuaFsRe2kbEUgqGxFV6tsRY6ubEXCsWxF+bRsRTC4
bEVju2xFm75sRc7BbEUFxWxFOMhsRXDLbEWjzmxF2tFsRRLVbEVF2GxFfNtsRa/ebEWl4WxF
3ORsRRTobEVH62xFfu5sRbHxbEXp9GxFHPhsRVP7bEWG/mxFvgFtRfkEbUUwCG1FYwttRZsO
bUXSEW1FBRVtRTgYbUVwG21Fpx5tRdohbUUNJW1FRShtRXwrbUWvLm1F5zFtRdw0bUUQOG1F
RzttRX4+bUWxQW1F6URtRSBIbUVTS21Fik5tRb5RbUX1VG1FKFhtRV9bbUWTXm1FymFtRf1k
bUU0aG1FaGttRZ9ubUXWcW1FCXVtRUF4bUV0e21Fq35tReKBbUWlhW1FIIhtRUOLbUV2jm1F
rZFtReCUbUUYmG1FS5ttRYKebUW5oW1F7aRtRSSobUVXq21Fjq5tRcaxbUX5tG1FMLhtRWO7
bUWbvm1FzsFtRQXFbUU4yG1FcMttRaPObUXa0W1FDdVtRUXYbUV8221Fr95tRaXhbUXc5G1F
EOhtRUfrbUV+7m1FsfFtRen0bUUc+G1FU/ttRYr+bUW+AW5F9QRuRSgIbkVfC25Fkw5uRcoR
bkX9FG5FMBhuRWgbbkWbHm5F0iFuRQUlbkU9KG5FdCtuRacubkXeMW5FFjVuRUk4bkV8O25F
sz5uRetBbkUeRW5FUUhuRUdLbkW8Tm5F81FuRSZVbkVdWG5FkVtuRchebkX/YW5FMmVuRQto
bkVDa25Fem5uRa1xbkXkdG5FGHhuRU97bkWGfm5FuYFuRfGEbkUkiG5FW4tuRZOObkXGkW5F
/ZRuRTCYbkVom25Fn55uRdKhbkUJpW5FPahuRXSrbkWnrm5F3rFuRRa1bkVJuG5FgLtuRXa+
bkWpwW5FHMZuRZ/IbkVLy25Fgs5uRbXRbkXt1G5FINhuRVPbbkWK3m5FwuFuRfXkbkUs6G5F
X+tuRZfubkXK8W5FAfVuRTj4bkVs+25Fo/5uRdYBb0UNBW9FRQhvRXgLb0WvDm9F4hFvRRoV
b0UQGG9FQxtvRXoeb0WxIW9F5CRvRRwob0VPK29Fhi5vRb4xb0XxNG9FKDhvRVs7b0WTPm9F
ykFvRf1Eb0U0SG9FaEtvRZ9Ob0XSUW9FBVVvRT1Yb0VwW29Fp15vRd5hb0USZW9FSWhvRXxr
b0Vybm9FqXFvRdx0b0UUeG9FR3tvRX5+b0WxgW9F6YRvRSCIb0VTi29Fio5vRcKRb0X1lG9F
LJhvRV+bb0WXnm9FyqFvRQGlb0U0qG9FbKtvRaOub0XWsW9FDbVvRUW4b0V4u29Fqb9vRSTC
b0UWxW9FC8hvRUPLb0V2zm9FrdFvReDUb0UY2G9FT9tvRYLeb0W14W9F7eRvRSTob0VX629F
ju5vRcbxb0X59G9FMPhvRWP7b0Wb/m9F0gFwRQsGcEWKCHBFcAtwRacOcEXeEXBFEhVwRUkY
cEU/G3BFch5wRakhcEXgJHBFFChwRUsrcEV+LnBFtTFwRe00cEUgOHBFVztwRYo+cEXCQXBF
+URwRSxIcEVjS3BFl05wRc5RcEUFVXBFOFhwRWxbcEWjXnBF2mFwRQ1lcEVFaHBFeGtwRa9u
cEXicXBFGnVwRVF4cEWEe3BFvH5wRfOBcEUmhXBFXYhwRXSLcEWnjnBF3pFwRRKVcEVJmHBF
gJtwRXaecEWpoXBF4KRwRRSocEVLq3BFgq5wRbWxcEXttHBFILhwRVe7cEWOvnBFwsFwRfnE
cEUsyHBFY8twRZvOcEXO0XBFBdVwRTjYcEVw23BFp95wRdrhcEUS5XBFRehwRXzrcEVy7nBF
qfFwRdz0cEUU+HBFR/twRX7+cEWxAXFF6QRxRSAIcUVTC3FFig5xRb4RcUX1FHFFLBhxRV8b
cUWXHnFFyiFxRQElcUU0KHFFbCtxRZ8ucUXWMXFFCTVxRUE4cUV0O3FFqz5xReJBcUUaRXFF
C0hxRUNLcUV2TnFFrVFxReBUcUUYWHFFT1txRYJecUW6YXFF7WRxRSRocUVba3FFjm5xRcZx
cUX5dHFFJHhxRVd7cUWOfnFFwoFxRfmEcUUwiHFFY4txRZuOcUXOkXFFBZVxRTiYcUVwm3FF
p55xRdqhcUUSpXFFSahxRXyrcUWzrnFFqbFxRdy0cUUUuHFFR7txRX6+cUW1wXFF6cRxRSDI
cUVXy3FFis5xRcLRcUX11HFFLNhxRV/bcUWX3nFFzuFxRQHlcUU46HFFcOtxRaPucUXa8XFF
DfVxRUX4cUV8+3FFr/5xRaUBckXcBHJFFAhyRUcLckV+DnJFsRFyRekUckUcGHJFUxtyRYoe
ckW+IXJF8SRyRSgockVbK3JFky5yRcYxckX9NHJFMDhyRWg7ckWfPnJF0kFyRQlFckU9SHJF
dEtyRatOckXeUXJFFlVyRUlYckU/W3JFdl5yRalhckXgZHJFGGhyRUtrckWCbnJFtXFyRe10
ckUgeHJFV3tyRY5+ckXCgXJF+YRyRTCIckVji3JFm45yRc6RckUFlXJFPZhyRXCbckWnnnJF
2qFyRRKlckVJqHJFfKtyRXKuckWpsXJF3LRyRRS4ckVHu3JFfr5yRbHBckXpxHJFIMhyRVPL
ckWKznJFvtFyRfXUckUs2HJFX9tyRZfeckXK4XJFAeVyRTTockVs63JFo+5yRdbxckUN9XJF
QfhyRXj7ckWv/nJF4gFzRRoFc0VNCHNFQwtzRbcOc0XvEXNFJhVzRVkYc0VPG3NFhh5zRfsh
c0UyJXNFZihzRT8rc0V2LnNFrTFzReA0c0UYOHNFSztzRYI+c0W6QXNF7URzRSRIc0VXS3NF
jk5zRcZRc0X5VHNFMFhzRWNbc0WbXnNF0mFzRQVlc0U9aHNFcGtzRaduc0XacXNFEnVzRUl4
c0V8e3NFcn5zRc6Bc0XchHNFFIhzRUeLc0V+jnNFsZFzRemUc0UgmHNFU5tzRYqec0W+oXNF
9aRzRSyoc0Vfq3NFl65zRcqxc0UBtXNFOLhzRWy7c0WjvnNF1sFzRQ3Fc0VFyHNFeMtzRa/O
c0Xn0XNFGtVzRRDYc0VH23NFet5zRbHhc0Xk5HNFHOhzRVPrc0WG7nNFvvFzRfX0c0Uo+HNF
X/tzRZP+c0XKAXRFAQV0RTQIdEVsC3RFnw50RdYRdEUJFXRFQRh0RXQbdEWrHnRF3iF0RRYl
dEULKHRFQyt0RXYudEWtMXRF4DR0RRg4dEVPO3RFgj50RbpBdEXtRHRFJEh0RVdLdEWOTnRF
xlF0RflUdEUwWHRFY1t0RZtedEXSYXRFBWV0RT1odEVwa3RFp250Rd5xdEUSdXRFSXh0RXx7
dEVyfnRFqYF0ReCEdEUUiHRFR4t0RX6OdEWxkXRF6ZR0RSCYdEVTm3RFip50RcKhdEX1pHRF
LKh0RV+rdEWXrnRFzrF0RQG1dEU4uHRFbLt0RaO+dEXWwXRFDcV0RUXIdEV4y3RFr850ReLR
dEUa1XRFC9h0RUPbdEV23nRFreF0ReDkdEUY6HRFT+t0RYLudEW68XRF7fR0RSD4dEVX+3RF
jv50RcIBdUX5BHVFMAh1RWMLdUWbDnVF0hF1RQUVdUU9GHVFcBt1RacedUXaIXVFEiV1RUUo
dUV8K3VFsy51RecxdUUeNXVFVTh1RYg7dUXAPnVF80F1RSpFdUVhSHVFlUt1RcxOdUWlUXVF
3FR1RRRYdUVHW3VFfl51RbFhdUXpZHVFIGh1RVNrdUWKbnVFwnF1RfV0dUUseHVFX3t1RZd+
dUXKgXVFAYV1RTiIdUVsi3VFo451RdqRdUUNlXVFQZh1RXibdUWrnnVF4qF1RRqldUUQqHVF
R6t1RXqudUWxsXVF5LR1RRy4dUVPu3VFhr51RbrBdUXxxHVFJMh1RVvLdUWTznVFxtF1Rf3U
dUUw2HVFaNt1RZ/edUXS4XVFCeV1RT3odUV063VFp+51Rd7xdUUS9XVFSfh1RT/7dUV2/nVF
qQF2ReAEdkUUCHZFSwt2RX4OdkW1EXZF7RR2RSAYdkVTG3ZFih52RcIhdkX1JHZFLCh2RV8r
dkWXLnZFyjF2RQE1dkU0OHZFbDt2RZ8+dkXWQXZFDUV2RUFIdkV4S3ZFq052ReJRdkUWVXZF
TVh2RUNbdkV6XnZFrWF2ReRkdkUcaHZFT2t2RYZudkW6cXZF8XR2RSR4dkVbe3ZFk352RcaB
dkX5hHZFMIh2RWOLdkWbjnZF0pF2RQWVdkU9mHZFcJt2RaOedkXaoXZFDaV2RUWodkV4q3ZF
r652ReexdkXctHZFELh2RUe7dkV6vnZFscF2RenEdkUcyHZFU8t2RYbOdkW+0XZF8dR2RSjY
dkVb23ZFk952RcrhdkX95HZFNOh2RWjrdkWf7nZF1vF2RQn1dkU9+HZFdPt2Rav+dkXeAXdF
FgV3RUkId0WAC3dFdg53Ra0Rd0XgFHdFGBh3RUsbd0V+HndFtSF3Re0kd0UgKHdFVyt3RYou
d0XCMXdF+TR3RSw4d0VjO3dFlz53RWZCd0XYRHdFOEh3RWxLd0WjTndF2lF3RQ1Vd0VFWHdF
eFt3Ra9ed0XiYXdFGmV3RU1od0WEa3dFem53Re9xd0UmdXdFWXh3RZB7d0XEfndF+4F3RS6F
d0VmiHdFmYt3RXKOd0WpkXdF3JR3RRSYd0VLm3dFfp53RbWhd0XppHdFIKh3RVerd0WKrndF
wrF3RfW0d0UsuHdFX7t3RZe+d0XWwXdFDcV3RUHId0V4y3dFq853ReLRd0UW1XdFSdh3RYDb
d0W33ndF6+F3RSLld0VV6HdFjOt3RYLud0W18XdFLvV3RSD4d0WZ+3dFiv53RaUBeEXcBHhF
FAh4RUcLeEV+DnhFsRF4RekUeEUgGHhFUxt4RYoeeEW+IXhF9SR4RSwoeEVfK3hFly54Rcox
eEUBNXhFODh4RWw7eEWjPnhF2kF4RQ1FeEVFSHhFeEt4Ra9OeEXiUXhFGlV4RRBYeEVDW3hF
el54Ra1heEXkZHhFHGh4RU9reEWCbnhFunF4RfF0eEUkeHhFW3t4RZN+eEXGgXhF/YR4RTSI
eEVoi3hFn454RdKReEUJlXhFQZh4RXSbeEWrnnhF3qF4RRaleEVNqHhFQ6t4RXaueEWtsXhF
4LR4RRi4eEVPu3hFgr54RbrBeEXtxHhFJMh4RVfLeEWOznhFwtF4RfnUeEUs2HhFZNt4RZve
eEXO4XhFBeV4RTzoeEVw63hFo+54RdrxeEUS9XhFRfh4RXz7eEWr/nhF4gF5RRYFeUUQCHlF
Qwt5RXoOeUWxEXlF5BR5RRwYeUVPG3lFgh55RboheUXxJHlFJCh5RVsreUWTLnlFxjF5Rfk0
eUUwOHlFZDt5RZs+eUXSQXlFBUV5RTxIeUVwS3lFp055RdpReUUSVXlFSVh5RXxbeUWzXnlF
5mF5RR5leUVVaHlFS2t5RcBueUXzcXlFKnV5RWF4eUWVe3lFzH55Rf+BeUXchHlFEIh5RUeL
eUV+jnlFsZF5RemUeUU8mHlFdJt5RaueeUXeoXlFFqV5RUmoeUU/q3lFdq55RamxeUXgtHlF
FLh5RUu7eUV+vnlFscF5RenEeUUgyHlFU8t5RYrOeUW+0XlF9dR5RSjYeUVf23lFk955Rcrh
eUUB5XlFNOh5RWzreUWf7nlF1vF5RQn1eUVB+HlFdPt5Rav+eUXeAXpFFgV6RUkIekWAC3pF
tw56ResRekUiFXpFVRh6RYwbekWCHnpF9yF6RS4lekUkKHpFmSt6RcwuekWpMXpF3DR6RRQ4
ekVLO3pFfj56RbVBekXpRHpFIEh6RVdLekWKTnpFwlF6RflUekUsWHpFZFt6RZdeekXOYXpF
BWV6RThoekVwa3pFl256RcZxekX9dHpFMHh6RWh7ekWbfnpFzoF6RQWFekU4iHpFcIt6RaOO
ekXakXpFEpV6RUWYekV8m3pFr556RaWhekXYpHpFEKh6RUerekV6rnpFsbF6ReS0ekUcuHpF
U7t6RYa+ekW+wXpF8cR6RSjIekVfy3pFk856RcrRekX91HpFNNh6RWjbekWf3npF1uF6RQnl
ekVB6HpFeOt6RavuekXi8XpF2PR6RQv4ekVD+3pFdv56Ra0Be0XSBXtFVQh7RUsLe0WCDntF
uhF7Re0Ue0UkGHtFVxt7RY4ee0XCIXtF+SR7RSwoe0VkK3tFmy57Rc4xe0UFNXtFODh7RXA7
e0WjPntF</AssayXData><AssayYData Points="1500">BxqyQIH9sUAnBbJAawyyQHkeskCbQLJAr26yQBA3skCOPrJAczqyQMUjskDoYLJANFGyQDtY
skAucbJATjmyQGhYskDjKrJAnWSyQC5NskAgOrJApUeyQLJOskA0NrJAN06yQHpFskB1W7JA
DFOyQDkjskAoXLJA/nmyQOlMskANLLJAyEOyQJdBskBGNrJARlmyQD5gskAuKrJAw0GyQG5C
skAOSbJABi+yQGAsskCtOrJAEEiyQCJFskA4S7JA41uyQBdOskDdO7JABD+yQJpXskDLQLJA
UCyyQJ5OskC+W7JArF+yQAtsskDfOrJAT0myQJNHskA9OLJA+jGyQOE3skBGX7JAjzGyQC9U
skCtY7JA6luyQBlOskBMU7JAMj2yQANyskBxWLJARluyQPM0skC4XbJAH4OyQMs6skB9TLJA
m1OyQCc8skBMQbJAyF2yQCNQskCLSLJAqEKyQNlHskDrW7JAY0GyQIo0skAZQLJAjkOyQCxR
skBNYLJAI02yQJRKskD6WbJAGk+yQCU+skAKRbJASUyyQHBcskC5QLJAwjmyQIJrskAqVLJA
ekqyQN9TskDWPLJAXkyyQARGskA0crJA/zyyQG4sskBmYbJAtGiyQFlTskDsS7JAUD6yQFo2
skARabJAekWyQMBQskDGSbJAMUOyQCpEskDGZLJAgHmyQDsqskDUVrJAXVayQEFNskBCcLJA
+FWyQPYxskCHa7JANx+yQN4+skArNLJADFuyQKxEskDaTrJAzzuyQClzskDbdrJAhG+yQAdN
skA1IrJATUeyQBR7skDJdLJAJ0ayQFNVskBVRrJA2VyyQAk/skAEQ7JAl1GyQINqskCkRLJA
PCuyQC4xskD6SrJApD+yQNlhskCyX7JApzSyQFFqskBmaLJAOF2yQK5YskAIUbJAeFSyQGFS
skAJZLJAcWGyQL1bskCAYrJA8ySyQM5MskAaMrJAkFayQDZNskDEWbJAiBeyQJJNskBGQLJA
InayQG5tskCQfrJAvW6yQMpgskDWa7JAXkOyQA94skBGMbJAPGayQNR3skDWXbJA02+yQN5X
skBCTbJA9DayQAtBskAud7JA71+yQCF8skBeTLJAI1GyQOF4skAdQbJAqEyyQFVdskBPM7JA
P0eyQG9mskBXgbJAQWOyQEFcskD1R7JA8mKyQJ52skC/XLJAsE6yQENRskBTVbJAOUiyQBdt
skCfN7JAAluyQI6NskA5XrJAyR2yQElcskCDY7JAN2qyQEV3skDeUbJAw3yyQOlVskCXcrJA
+kKyQONgskDLSrJA/m2yQBJ4skCsU7JA0E6yQIBbskCrXbJAlV+yQFZ0skDEQLJAWGSyQDtz
skCPh7JArSmyQMJqskANX7JAXWqyQH+CskClNrJA72SyQBpRskC0brJAXzOyQH5jskBkZ7JA
oTCyQKd1skA6ULJA1XGyQLFZskAUcLJA71WyQLlfskAbT7JALm6yQJZeskAhZrJAH1uyQKJ8
skBfabJARIGyQDpaskCdP7JADGqyQG9cskCqZrJALkeyQKxRskDyXLJAmziyQBdZskAvS7JA
5neyQMFJskBsZ7JAuXOyQGFgskDsd7JAx2+yQCVQskCAULJAB2GyQPFuskAwbLJAElyyQPh2
skCxULJAulqyQPtWskBqW7JAQE6yQGFnskBLXrJAR2uyQB1cskCdW7JAEniyQFVVskCuaLJA
n0OyQNNWskAgkbJAk06yQAdsskCMPbJAw02yQDqDskBIXrJAGWyyQD9QskDOXrJAommyQLxq
skAiVbJAumayQGltskB1T7JAI1GyQEppskDRV7JAQ3myQNJuskCmgbJAhViyQEWFskD3crJA
KXmyQMJmskCFdLJAOmiyQFFkskDDSrJA8W6yQOx/skD2bbJA7GWyQMqOskA5frJATmayQIqS
skBGfLJAUmayQCJ0skDXYbJAXG+yQENUskDrZrJA1WSyQApdskApZ7JAmV6yQB1qskBXk7JA
+HiyQAU5skDqYbJAWFmyQFo/skBBZrJADoGyQFWQskCGbLJAC1uyQKqkskDGcrJAQVGyQHF6
skDjO7JAd3KyQFqHskBLgrJAuFyyQPdyskBXWLJAimeyQBZ4skCZarJAYpCyQOlaskDpf7JA
73qyQLl3skBcgLJAdZWyQERYskCykrJAPGGyQNKBskB2TbJAWWuyQNdwskBgjrJA4mWyQAFw
skDLVrJAFXOyQMuJskArkLJAn2eyQMR5skDBg7JAUHmyQEd/skBdcrJAIXKyQIlwskAbhbJA
zIOyQIaaskCZY7JAmZeyQKyWskCkiLJA6HSyQHpvskCNcbJAbHqyQO2BskANarJAvWmyQHFx
skD0gLJA04qyQHBnskBVc7JAhYuyQLtLskBHlLJALXiyQP92skCHjLJAS42yQI2XskBKeLJA
136yQFNdskBBWLJAcnuyQMyGskBWbLJAh3myQLaLskBrb7JA0XeyQEOJskAfYbJAU5SyQK5x
skBOdrJAnoyyQDp+skAScLJAy2iyQHl5skAMarJA05CyQN5yskC0XbJAyWSyQMCRskDocLJA
Am2yQHKUskCujLJA3UayQPRvskBmbrJA242yQIqJskAjc7JA/1GyQF9wskCOhbJAaYSyQFh5
skB7kLJAOYyyQBl6skA9XLJAbmKyQMyPskA8VrJAI1yyQFBUskAuc7JAQZGyQEdeskBQbrJA
u3CyQMNfskByfLJANpuyQAJ7skDkarJAEXmyQBZ1skAegLJA4JGyQFVsskD1b7JAwISyQI9+
skCrgbJA7pWyQLqUskAdl7JASX+yQBNjskDrcLJA46SyQKSaskAEnLJAQIuyQMeEskAFlLJA
qX+yQFGJskDioLJAaVmyQCmYskBXfrJAf4uyQO9wskCdjLJAUHqyQKR6skDHkLJAxoyyQB90
skDfb7JA05qyQPd2skCIbbJAr4uyQMyGskDUf7JA4nKyQEmnskDnc7JA/IayQAp9skBVgrJA
apSyQHN+skDwe7JA5pqyQCJzskDnZbJAkW+yQKOiskDre7JARomyQAqfskDvYbJAcXGyQCp5
skB1yrJAx3uyQEF7skAXkbJAx2ayQBN1skC2YbJA78KyQJSDskBOkLJA/6WyQJ99skCbgLJA
4YGyQKdbskACbLJAiniyQJmPskAAc7JAIHeyQJ5bskCVgbJA0muyQKZoskAzf7JAzpyyQDCJ
skB4lbJAnHayQAp/skCMd7JAWnKyQN18skBrqbJA4JmyQAiAskA4erJAN5WyQE1rskAaarJA
nJuyQKh4skDQkLJAvaWyQLSNskDUf7JAVJSyQEyqskA3nbJAnZ6yQPSjskCfU7JAc2eyQDCI
skAtjrJAp4qyQM9askAOz7JAWHmyQLZkskCNiLJAsX2yQIuhskA7frJAGmOyQJ+FskDFl7JA
24KyQJqaskAlgbJAo6WyQIdvskDDmbJAmJ+yQHt6skDGo7JArnKyQOJnskBnkbJAkWyyQMWk
skBGkrJAaH6yQFGeskDLf7JA8YiyQMWRskCnmLJAlJOyQKiDskA3frJAUa+yQNCjskAroLJA
H6WyQCmHskD/g7JA1Y+yQLCuskDHl7JAb6OyQLp2skDXebJAkYmyQDqFskAihbJAwJyyQPB7
skAMp7JARJayQJiTskB8rLJAupKyQHBrskDjibJA4YuyQFmEskBdn7JAwY6yQOioskDncrJA
R4WyQLaJskBhprJAkY6yQJ6lskD3k7JAepKyQPF7skCHhrJAX6+yQNqbskDhdLJANKOyQEWL
skBth7JAkKmyQBmXskDMe7JAQmOyQJ+wskCxt7JAn5GyQDmJskCdgLJAyZiyQFpmskBwlLJA
Q5ayQOiEskBye7JARJWyQA6PskBfk7JAdpKyQBh7skDVobJA8o6yQNWhskCTqbJAq4KyQGea
skDpnbJAsaqyQMV7skB3uLJAkHGyQFmaskCplrJATpqyQKuIskA8erJAnZyyQF53skBfcLJA
ja+yQBWKskCNg7JAY6iyQLafskDwo7JA1qGyQGuRskCQirJAtZayQL95skADh7JATI+yQHl1
skCzq7JAx6SyQMGmskCuobJAB6GyQCeoskAFlbJAnsCyQFerskABjLJArqKyQP2JskDLjLJA
+oGyQAy3skD3j7JArJWyQBN0skARjrJAN3yyQJm2skDLo7JAKoKyQAyWskBCtLJAs4ayQC+i
skCQprJAda+yQM1tskAmiLJA+JWyQCmDskC9qLJA36SyQLeVskD0jLJALKCyQKaPskDni7JA
VbGyQMnDskCWo7JAun+yQPyoskAnn7JASJ2yQHCDskBglbJAeaSyQNjAskBgnLJAIY6yQAKz
skCnpbJARYuyQKCLskDyibJAQriyQGGHskAQkrJAtZmyQHG3skBGjLJAYLOyQPLEskAMu7JA
HIeyQFC0skANo7JAV5+yQH69skDDhbJAAJ2yQDChskALgrJA8K6yQJynskAiubJA/rayQACV
skDKs7JAnISyQJqwskCmqLJA3qGyQInHskAyfLJAh5eyQDvRskA6qrJAp6OyQLu/skClt7JA
P7KyQCHBskAtmbJA24+yQLe+skB3xLJA4LSyQLqwskAMibJAMJ6yQAWMskCWo7JA76KyQJ2x
skDRqbJA5ZyyQDflskAEsLJAHoSyQAuoskAip7JA7q+yQCCmskAzq7JA0aCyQEO6skBpo7JA
NZyyQMR4skAkk7JA1sSyQMmPskAfjrJAE7CyQHa/skCYyrJAVYSyQPekskBLzLJASpmyQDKe
skCRvbJAM6+yQHqWskD8obJA0X2yQLvBskB0hLJAm5WyQJO8skBqkrJAS5iyQC3AskCloLJA
5q6yQAqsskAQwrJAVKOyQAaGskAEnbJAbriyQHXFskB+orJA2pKyQDGlskCGq7JA5KuyQKqh
skC5ubJANJKyQK6lskA/l7JAkq6yQISgskDyu7JA2q+yQAB3skCs2bJAfaOyQF2zskA8n7JA
J72yQEjEskAvtLJAzreyQFbZskDgrbJAz5iyQPzIskBXqrJA7JmyQF+ZskCMpbJA1ruyQDmr
skDCoLJAM96yQK/MskB7ubJAR8GyQHSXskDTnbJAMamyQKmNskDSlLJASKyyQF62skAyx7JA
F4+yQNGfskBUtbJAOpmyQBeyskB1n7JA7sKyQKaRskB9w7JAltyyQOTFskD6uLJAS7CyQFym
skApvrJAw7eyQDu0skCGwrJAoLuyQLyGskB/o7JAANqyQI+vskBIrrJAyciyQLSJskBykrJA
wpeyQE6yskDoobJAQJmyQCDEskDHmbJAEMiyQPyzskCUprJARMiyQKzfskCnqrJAAqqyQKWk
skBNnLJAcK6yQEK8skBppbJAYNCyQMCwskDvz7JALJ6yQPesskC+t7JAkaayQICkskCzsrJA
EbSyQPObskC4trJAd4+yQBSkskCWsrJAUa+yQLO3skBXy7JA7teyQJSiskC7xrJA6aSyQATL
skB6r7JACseyQIzAskDw2LJAELGyQHmeskDjq7JAX8yyQFO0skAOrrJARpWyQHHLskD/37JA
8ruyQASlskC8vLJArbayQAqXskBWq7JAv8ayQKrTskCgvrJAVbiyQBTpskAZlbJAnrGyQLzF
skAvt7JAyJOyQAOcskBKpLJAU8CyQBuoskBt17JAiKuyQOynskCNr7JAIrmyQICuskDxw7JA
8MGyQOnJskD1o7JA086yQP+ZskCa1bJAC72yQHuhskBOrLJAXcCyQAnCskDH1LJAoKWyQD3M
skC3gbJAAeqyQM+oskCSirJA88eyQBvIskCpw7JAW7WyQCDCskAIsrJA/beyQKOyskBe7rJA
7LyyQIK4skCOmLJA5POyQDu2skAcpbJAd5myQJrRskBcprJAG6WyQAKUskCOu7JA2r6yQGWr
skBMmLJA3c6yQGLNskBY3bJAILGyQL/fskA+rrJACNGyQA3IskATprJAoLayQGS/skC647JA
D7GyQInDskBR3bJAhrCyQPjhskBgsrJAHteyQMG6skCY1LJAZsCyQD+vskCoxbJAdZqyQIbK
skDTprJAJceyQCbAskBto7JAWpeyQPjIskC8ubJA9tuyQDefskDg1bJA1JuyQEevskA6z7JA
VsyyQGC3skByurJAps6yQB6/skDkorJArNiyQMXVskCv0rJA9qKyQIKkskBvwrJAk8qyQIDC
skDp0bJAUsOyQCe1skBt6bJA0s+yQFO5skC/p7JAKcSyQOK+skDU37JA8NuyQJ3kskDZv7JA
JsCyQNrIskBM1rJA+MKyQMXJskBXwbJAfLuyQD/BskDrz7JAKq6yQLa/skAKwLJAps2yQNfC
skACwLJAbc2yQCnXskBQu7JAIMCyQHPPskBEz7JA2uyyQJnUskBs67JAzMKyQFP1skApwrJA
S9iyQKm9skChyLJATsiyQKW2skD3urJAeaiyQLXJskCN6LJASu+yQDbXskCi2bJA8cOyQLDX
skAB7rJAL8GyQEvLskDr57JAUb6yQIvNskAHnrJApdmyQC/SskBewbJAocyyQL7zskDvrrJA
5Z+yQOW/skBQzrJAPd6yQBXQskA05bJAB9qyQEaiskAduLJAYeGyQKieskCdt7JASLeyQJrW
skBF3LJABMGyQDXBskAOzrJAWMayQFWyskA70bJAOtOyQEDXskDayLJAK8+yQO+vskA/zbJA
leKyQF/OskBmqbJA1tiyQEWuskBh4bJApZqyQPn6skA54rJAD6yyQKzPskCpw7JAXMSyQDvS
skBMurJAF8SyQDTMskAKz7JAdOayQIq8skBnyLJAHuiyQPW0skCw5rJAnr2yQDICs0DowLJA
Q8uyQI3SskBq67JAz/6yQDXQskBnu7JAacKyQILsskAiwbJAm+2yQM/DskAN4LJAEtyyQCAA
s0Bk1bJA/d2yQDXbskDwwLJA1LayQJzPskAZ4rJAnsiyQEb2skDo8rJAcNuyQM6lskDH2rJA
GfKyQLzgskDczLJAbeqyQPa/skBovrJA/76yQB3DskDo3bJAs8GyQLHhskCT47JAqaayQBz4
skCGEbNAKsmyQOHkskAo6LJAj9OyQMTfskAB9rJAtbWyQFXNskBkzbJAyK6yQKgTs0DytLJA
tMqyQKXdskDc0rJA692yQMjhskBt/7JAscayQJH7skDDBLNADLWyQCS4skDUy7JArseyQLbF
skC5xLJA8sOyQKXYskBAzrJA8+GyQEvfskDy77JA8/qyQCPnskDKwLJAeuuyQBzCskCl2LJA
4qSyQBvGskBOxbJAp+GyQDvnskDh47JASsyyQDz6skBWCbNAAdiyQKPbskAz1rJAheeyQCnN
skBk4bJAMd+yQIsWs0ATzLJABMOyQKXFskAxv7JAEN6yQETtskC16bJAdfKyQMrRskB/y7JA
ZO+yQP7dskA2jrJA6uCyQM31skCw57JAiNSyQLPiskCG8bJA5gWzQDv8skBjybJAleqyQELL
skAAz7JAUOayQIbnskAy47JA0tiyQLHNskAq1rJAFMSyQDrtskB+3rJAlM2yQHnZskAFybJA
gbmyQFDmskBqC7NAROSyQJLhskAi/7JAuMeyQATLskBq37JAIs6yQIUDs0CC0rJAWcSyQLPi
skCg+rJANwazQPjgskBHFrNAztKyQKjlskA7z7JAz9GyQObUskBQ8LJAur6yQJ7xskCw5bJA
49qyQDjcskCAxbJAad6yQNvlskBb4rJAHgGzQEymskBn47JARfOyQBHYskDxw7JAE+ayQJHk
skAH2LJAveuyQCbgskCf4rJAJu2yQB7gskDo57JAXuuyQJruskCv7LJADPCyQHYEs0D+7rJA
s9OyQG/ZskB/7LJAEPqyQMfbskDrybJAvPWyQIDnskCHAbNAq92yQD3sskDy7rJAiP6yQJXo
skBi0bJA</AssayYData></Step><Step><CommonData><SampleLocation>15</SampleLocation><SampleID>YNCCT5A-p035</SampleID><SampleGroup></SampleGroup><SampleInfo></SampleInfo><SampleRow>G</SampleRow><SamplePlate>1</SamplePlate><WellType>KSAMPLE</WellType><Concentration>-1</Concentration><ConcentrationUnits>µg/ml</ConcentrationUnits><MolarConcentration>1000</MolarConcentration><MolarConcUnits>nM</MolarConcUnits><MolecularWeight>-1</MolecularWeight><Temperature>30</Temperature><StartTime>4125413</StartTime><AssayTime>300</AssayTime></CommonData><FlowRate>1000</FlowRate><StepType>ASSOC</StepType><StepName>Association</StepName><StepStatus>OK</StepStatus><ActualTime>300.014</ActualTime><CycleTime>0.2</CycleTime><AssayXData Points="1500">1kF7RT5Fe0V2SHtFqUt7ReBOe0UTUntFCVV7RUBYe0V0W3tFq157Rd5he0UVZXtFTWh7RYBr
e0W3bntF73F7RSJ1e0VZeHtFjHt7RcR+e0X7gXtFLoV7RWWIe0WZi3tF0I57RQOSe0U6lXtF
bph7RaWbe0XYnntFD6J7RUOle0V6qHtFrat7RaOue0XasXtFDbV7RUW4e0V8u3tFr757RebB
e0UaxXtFUch7RYjLe0W7zntF89F7RSbVe0Vd2HtFlNt7Rcjee0X74XtFMuV7RWnoe0Wd63tF
1O57RQfye0U+9XtFdvh7Ran7e0Xg/ntF1gF8RQkFfEVACHxFeAt8RasOfEXiEXxFFRV8RUkY
fEWAG3xFtx58ReohfEX3JXxFdih8RYwrfEXELnxF9zF8RS41fEVhOHxFmTt8Rcw+fEUDQnxF
OkV8RW5IfEWhS3xF2E58RQ9SfEVDVXxFelh8RXBbfEWjXnxF2mF8RQ1lfEVFaHxFeGt8Ra9u
fEXmcXxFGnV8RVF4fEWEe3xFp358ReaBfEUahXxFUYh8RYSLfEW7jnxF85F8RSaVfEVdmHxF
kJt8RciefEX7oXxFMqV8RWWofEWdq3xF0K58RQeyfEU6tXxFcrh8RaW7fEXcvnxFE8J8RUfF
fEV+yHxFdMt8RafOfEXe0XxFEdV8RUnYfEWA23xFs958RerhfEUe5XxFVeh8RYjrfEW/7nxF
9/F8RSr1fEVh+HxFlPt8Rcz+fEUDAn1FNgV9RW4IfUWhC31F2A59RQ8SfUVDFX1Fehh9Ra0b
fUXkHn1F2iF9RRElfUVFKH1FfCt9Ra8ufUXmMX1FGjV9RVE4fUWIO31Fuz59RfNBfUUmRX1F
XUh9RZBLfUXITn1F/1F9RTJVfUVpWH1FnVt9RdRefUUHYn1F5mV9RWVofUWpa31F4G59RRNy
fUUJdX1FQHh9RXR7fUWrfn1F4oF9RRWFfUVNiH1FgIt9RbeOfUXvkX1FIpV9RVWYfUWMm31F
xJ59RfehfUUupX1FYah9RZmrfUXMrn1FA7J9RTq1fUVuuH1Fpbt9Rdi+fUUPwn1FQ8V9RXrI
fUWty31F5M59RRzSfUVP1X1Fhth9Rb3bfUXx3n1F5uF9RVvlfUWS6H1Fxut9Rf3ufUXW8X1F
DfV9RUD4fUV4+31Fq/59ReIBfkUaBX5FTQh+RYQLfkW3Dn5F7xF+RTIVfkVlGH5FnRt+RdAe
fkUHIn5FPiV+RXIofkWpK35F3C5+RRMyfkVHNX5Ffjh+RXQ7fkWnPn5F3kF+RRFFfkU8SH5F
dEt+RadOfkXeUX5FDVV+RUBYfkV4W35Fr15+ReJhfkUVZX5FTWh+RYBrfkW3bn5F6nF+RSJ1
fkVZeH5FjHt+RcR+fkX3gX5FLoV+RWGIfkWZi35FzI5+RQOSfkU6lX5Fbph+RaWbfkXYnn5F
D6J+RRymfkWfqH5Fsat+ReSufkUcsn5FEbV+RYa4fkW9u35F8b5+RebBfkVbxX5Fksh+RYjL
fkX9zn5F2tF+RQ3VfkVF2H5FeNt+Ra/efkXi4X5FGuV+RVHofkWE635Fu+5+Re/xfkUm9X5F
Xfh+RZD7fkXI/n5F+wF/RTIFf0VlCH9FnQt/RdQOf0UHEn9FPhV/RXIYf0WpG39F4B5/RRMi
f0VLJX9FQCh/RXQrf0WrLn9F4jF/RRU1f0VNOH9FgDt/Rbc+f0XqQX9FIkV/RVlIf0WMS39F
xE5/RfdRf0UuVX9FZVh/RZlbf0XQXn9FA2J/RTplf0VuaH9FpWt/Rdhuf0UPcn9FR3V/RXp4
f0Wxe39Fp35/RdqBf0UNhX9FRYh/RXyLf0Wvjn9F5pF/RRqVf0VRmH9FiJt/Rbuef0XzoX9F
JqV/RV2of0WQq39FyK5/Rf+xf0UytX9Fabh/RZ27f0XQvn9FB8J/RT7Ff0VyyH9Fqct/RdzO
f0UT0n9FS9V/RTzYf0V0239Fq95/Rd7hf0UL5n9Fjuh/RYDrf0W37n9F6vF/RSL1f0VZ+H9F
jPt/RcT+f0X7AIBFlwKARTMEgEXMBYBFaAeARQIJgEWdCoBFOQyARdINgEVuD4BFCBGARaMS
gEU9FIBFuBWARVMXgEXvGIBFiRqARSQcgEW+HYBFWh+ARfMggEWPIoBFKiSARcQlgEVgJ4BF
+SiARZUqgEUvLIBFyi2ARWYvgEX/MIBFmzKARTU0gEXQNYBFajeARQY5gEWhOoBFOzyARdc9
gEVyP4BF7UCARYdCgEUiRIBFvEWARVhHgEXxSIBFjUqARSZMgEXCTYBFXE+ARfdQgEWTUoBF
L1SARcZVgEViV4BF/ViARZdagEUzXIBFzl2ARWhfgEUCYYBFnWKARTlkgEXIZYBFaGeARQJp
gEWdaoBFOWyARdJtgEVub4BFCHGARaNygEU9dIBFuHWARVN3gEXteIBFiXqARSJ8gEW+fYBF
WH+ARfOAgEWPgoBFKISARcSFgEVeh4BF+YiARZWKgEUvjIBFyo2ARWSPgEX/kIBF/5KART2U
gEXQlYBFapeARQaZgEWfmoBFO5yARdedgEVwn4BFDKGARYWigEUgpIBFuqWARVangEXvqIBF
i6qARSSsgEXArYBFXK+ARfWwgEWRsoBFLbSARca1gEVit4BF+7iARZe6gEUxvIBFzL2ARWi/
gEUCwYBFncKARTnEgEXSxYBFbseARQjJgEWjyoBFPcyARbjNgEVTz4BF79CARYnSgEUk1IBF
vtWARVrXgEX12IBFj9qARSrcgEXE3YBFYN+ARfvggEWV4oBFMeSARcrlgEVm54BFAumARZvq
gEU37IBF0O2ARWzvgEUG8YBFofKART30gEXX9YBFcveARe34gEWn+oBFQfyARdv9gEV2/4BF
EAGBRawCgUVHBIFF4QWBRXwHgUUYCYFFhQqBRSAMgUW6DYFFVg+BRfEQgUWLEoFFJhSBRcAV
gUVcF4FF9xiBRZEagUUtHIFFxh2BRWIfgUX9IIFFlyKBRTMkgUXMJYFFaCeBRQQpgUWdKoFF
OSyBRdItgUVuL4FFCDGBRRozgUVYNIFFuDWBRVM3gUXvOIFFvjqBRSQ8gUW+PYFFWj+BRfVA
gUWPQoFFKkSBRcRFgUVgR4FF+UiBRZVKgUUvTIFFyk2BRWRPgUX/UIFFm1KBRTVUgUXQVYFF
aleBRQZZgUWhWoFFO1yBRdddgUVwX4FF62CBRYdigUUgZIFFumWBRVZngUXxaIFFi2qBRSZs
gUXCbYFFXG+BRfdwgUWRcoFFLXSBRcZ1gUVid4FF+3iBRZd6gUUzfIFFzH2BRWh/gUUCgYFF
nYKBRTeEgUXQhYFFbIeBRQaJgUWhioFFPYyBRdeNgUVyj4FF65CBRYeSgUUglIFFvJWBRViX
gUXxmIFFjZqBRSacgUXCnYFFXp+BRfeggUWTooFFLaSBRcilgUVkp4FF/aiBRZmqgUUzrIFF
zq2BRWivgUUEsYFFn7KBRTm0gUXStYFFbreBRQi5gUWjuoFFPbyBRbi9gUVTv4FF78CBRYnC
gUUkxIFFvsWBRVrHgUXzyIFFj8qBRSjMgUXEzYFFXs+BRfnQgUUz04FFdNSBRcrVgUVk14FF
/9iBRZnagUU13IFF0N2BRWrfgUUG4YFFn+KBRTvkgUXU5YFFbueBRQrpgUWF6oFFIOyBRbrt
gUVW74FF7/CBRYvygUUm9IFFwPWBRVz3gUX1+IFFkfqBRS38gUXG/YFFYv+BRfsAgkWVAoJF
MQSCRcwFgkVmB4JFAgmCRZ0KgkU3DIJF0g2CRWwPgkUIEYJFoxKCRT0UgkW4FYJFcheCRQ4Z
gkWpGoJFQxyCRd8dgkV4H4JF8yCCRbAigkVJJIJF5SWCRVEngkXtKIJFhyqCRSIsgkW8LYJF
WC+CRfMwgkWNMoJFKDSCRcI1gkVeN4JF9ziCRZM6gkUvPIJFyD2CRWQ/gkX9QIJFmUKCRTNE
gkXORYJFakeCRQRJgkWfSoJFOUyCRdRNgkVuT4JFClGCRaVSgkUgVIJFulWCRVZXgkXvWIJF
i1qCRSZcgkXAXYJFXF+CRfVggkWRYoJFLWSCRcZlgkViZ4JF+2iCRZdqgkUzbIJFzG2CRWZv
gkUCcYJFLXOCRW50gkXSdYJFbHeCRQh5gkWheoJFPXyCRbh9gkVTf4JF7YCCRYmCgkUihIJF
voWCRViHgkXziIJFj4qCRSiMgkXCjYJFXI+CRfeQgkWTkoJFLZSCRciVgkVil4JF+5iCRZea
gkUxnIJFzJ2CRWifgkUCoYJFnaKCRTekgkXSpYJFbqeCRQipgkWjqoJFPayCRdmtgkVTr4JF
77CCRYmygkUktIJFvrWCRVq3gkXzuIJFj7qCRSi8gkXEvYJFXr+CRfnAgkWVwoJFL8SCRcrF
gkVkx4JF/8iCRZnKgkU1zIJF0M2CRWrPgkUG0YJFodKCRTvUgkXX1YJFcNeCRevYgkWH2oJF
ItyCRbzdgkVY34JF8eCCRY3igkUm5IJFwuWCRV7ngkX36IJFk+qCRS3sgkXI7YJFZO+CRf3w
gkWZ8oJFM/SCRc71gkVo94JFAvmCRY/6gkUq/IJFxP2CRWD/gkX7AINFlQKDRTEEg0XKBYNF
ZgeDRf8Ig0WbCoNFNwyDRdANg0VqD4NFBhGDRaESg0U7FINF1xWDRXAXg0UKGYNFpRqDRSAc
g0W8HYNFVh+DRfEgg0WLIoNFJiSDRcAlg0VcJ4NF9SiDRZEqg0UqLINFxi2DRWAvg0X7MINF
lzKDRTE0g0XMNYNFZjeDRQI5g0WbOoNFNzyDRdI9g0VsP4NFCEGDRaFCg0U9RINF2UWDRVNH
g0XtSINFiUqDRSJMg0W+TYNFWk+DRfNQg0WPUoNFKFSDRcRVg0VgV4NF+ViDRZVag0UvXINF
yl2DRWRfg0X/YINFmWKDRTVkg0XOZYNFameDRQRpg0WdaoNFOWyDRdRtg0Vub4NFCnGDRaNy
g0UedINFunWDRVN3g0XveINFi3qDRSR8g0XAfYNFWn+DRfWAg0WPgoNFKISDRcSFg0Vgh4NF
+YiDRZWKg0UvjINFyo2DRWSPg0X/kINFmZKDRTWUg0XOlYNFapeDRQSZg0WfmoNFO5yDRdSd
g0Vwn4NFCqGDRYWig0UgpINFvKWDRVang0XxqINFi6qDRSasg0XCrYNFXK+DRfewg0WRsoNF
LbSDRci1g0Vit4NF/biDRZe6g0UzvINFzr2DRWi/g0UEwYNFn8KDRTnEg0XUxYNFbseDRQrJ
g0WjyoNFHsyDRbrNg0VTz4NF79CDRYnSg0Uk1INFutWDRVbXg0Xv2INFi9qDRSTcg0XA3YNF
XN+DRfXgg0WR4oNFKuSDRcTlg0Vg54NF++iDRZXqg0Ux7INFyu2DRWbvg0X/8INFm/KDRTX0
g0XQ9YNFbPeDRQb5g0Wh+oNFO/yDRdf9g0Vw/4NF6wCERYcChEUgBIRFvAWERVgHhEXxCIRF
jQqERSYMhEXCDYRFXA+ERfcQhEWTEoRFLRSERcgVhEVkF4RF/RiERZcahEUzHIRFzh2ERWgf
hEUEIYRFnSKERTkkhEXUJYRFbieERQophEWjKoRFPyyERbothEVTL4RF7zCERYkyhEUkNIRF
wDWERVo3hEX1OIRFjzqERSo8hEXGPYRFYD+ERftAhEWVQoRFMUSERcxFhEVmR4RFAkmERZtK
hEU3TIRF0E2ERWxPhEUGUYRFoVKERT1UhEXXVYRFcleERe1YhEWHWoRFIlyERbxdhEVYX4RF
82CERY1ihEUoZIRFwmWERV5nhEX3aIRFk2qERS9shEXIbYRFZG+ERf1whEWZcoRFNXSERc51
hEVqd4RFBnmERZ96hEU7fIRF1H2ERW5/hEUKgYRFhYKERSCEhEW6hYRFVoeERe+IhEWLioRF
JoyERcCNhEVcj4RF95CERZGShEUtlIRFxpWERWKXhEX7mIRFl5qERTOchEXMnYRFaJ+ERQSh
hEWdooRFOaSERdKlhEVsp4RFCKmERaOqhEU9rIRF162ERVGvhEXtsIRFh7KERSK0hEW+tYRF
WLeERfO4hEWNuoRFKLyERcS9hEVev4RF+cCERZPChEUvxIRFysWERWTHhEX/yIRFmcqERTXM
hEXQzYRFas+ERQbRhEWf0oRFO9SERdfVhEVw14RFDNmERaXahEVB3IRF3d2ERXbfhEUS4YRF
rOKERUfkhEXh5YRFfOeERRjphEWy6oRFIOyERbrthEVW74RF7/CERYvyhEUk9IRFwPWERVr3
hEX1+IRFkfqERSr8hEXG/YRFYP+ERfsAhUWVAoVFMQSFRcwFhUVmB4VFAgmFRZsKhUU3DIVF
0A2FRWwPhUUGEYVFoRKFRTsUhUXXFYVFcBeFRQwZhUWHGoVFIByFRbwdhUVWH4VF8SCFRYsi
hUUmJIVFwiWFRVwnhUX3KIVFkSqFRS0shUXILYVFYi+FRfswhUWXMoVFMTSFRcw1hUVoN4VF
AjmFRZ06hUU3PIVF0j2FRW4/hUUIQYVFo0KFRT1EhUW4RYVFU0eFRe1IhUWJSoVFJEyFRb5N
hUVaT4VF81CFRY1ShUUoVIVFxFWFRV5XhUX5WIVFk1qFRS1chUXIXYVFZF+FRf1ghUWZYoVF
M2SFRc5lhUVqZ4VFBGmFRZ9qhUU5bIVF1G2FRW5vhUUKcYVFo3KFRR50hUW6dYVFU3eFRe94
hUWLeoVFJHyFRb59hUVYf4VF84CFRY2ChUUohIVFwoWFRV6HhUX5iIVFk4qFRS+MhUXIjYVF
ZI+FRf+QhUWZkoVFNZSFRc6VhUVql4VFBpmFRZ+ahUU7nIVF1J2FRXCfhUUMoYVFpaKFRUGk
hUXbpYVFdqeFRRKphUWNqoVFR6yFReGthUV8r4VF97CFRbKyhUUetIVFurWFRWi3hUUCuYVF
nbqFRTe8hUXSvYVFbL+FRQjBhUWjwoVFPcSFRbjFhUVTx4VF7ciFRYnKhUUkzIVFvs2FRVjP
hUXz0IVFjdKFRSjUhUXC1YVFXteFRfnYhUWT2oVFL9yFRcjdhUVk34VFAOGFRZnihUU15IVF
zuWFRWrnhUUE6YVFn+qFRTnshUXU7YVFbu+FRQrxhUWj8oVFHvSFRbr1hUVW94VF7/iFRYv6
hUUk/IVFwP2FRVz/hUX1AIZFkQKGRSoEhkXGBYZFYgeGRfsIhkWXCoZFMwyGRcwNhkVoD4ZF
AhGGRZ0ShkU3FIZF0hWGRW4XhkUIGYZFoxqGRT8chkW6HYZFUx+GRe8ghkWJIoZFJCSGRb4l
hkVaJ4ZF8yiGRY8qhkUoLIZFxC2GRWAvhkX5MIZFlTKGRS80hkXKNYZFZjeGRQA5hkWbOoZF
NTyGRc49hkVqP4ZFBkGGRZ9ChkU5RIZF1EWGRW5HhkUKSYZFpUqGRT9MhkXbTYZFdE+GRRBR
hkWsUoZFRVSGReFVhkV6V4ZFFlmGRZFahkVLXIZFul2GRVNfhkXvYIZFiWKGRSRkhkW+ZYZF
WmeGRfNohkWNaoZFKGyGRcRthkVeb4ZF+XCGRZNyhkUvdIZFyHWGRWR3hkX9eIZFmXqGRTV8
hkXOfYZFan+GRQSBhkWfgoZFO4SGRdSFhkVwh4ZFComGRYWKhkUgjIZFvI2GRVaPhkXxkIZF
i5KGRSaUhkXClYZFXJeGRfeYhkWRmoZFLZyGRcadhkVin4ZF/aCGRZeihkUzpIZFzqWGRWin
hkUCqYZFnaqGRTeshkXQrYZFbK+GRQaxhkWhsoZFO7SGRda1hkVwt4ZFDLmGRYe6hkUgvIZF
vL2GRVa/hkXxwIZFjcKGRSbEhkXCxYZFXMeGRffIhkWRyoZFLcyGRcjNhkViz4ZF/dCGRZfS
hkUz1IZFztWGRWjXhkUE2YZFn9qGRTnchkXS3YZF29+GRRjhhkWj4oZFPeSGRbjlhkVT54ZF
7eiGRYnqhkUq7IZFxu2GRWLvhkUA8YZFm/KGRTn0hkXU9YZFcveGRQ75hkWp+oZFR/yGRdT9
hkVu/4ZF</AssayXData><AssayYData Points="1500">K/GyQLu2skAgn7JAle+yQA7KskBB9bJA6eqyQEjMskDK47JAsM2yQKfoskCo27JAB8qyQJzw
skAG9bJALNCyQBfbskAM47JAqc6yQLrtskAuDLNAFfuyQDXhskDC2LJA/vmyQCWHskCy67JA
KuiyQMPoskC677JA6+GyQBjSskAQ0rJAP+GyQOzUskB287JAqcmyQF/zskBv8LJA7cayQB+9
skDAybJAJP6yQPbWskAgxrJAftCyQP4is0Dp1bJAt/OyQPXuskBayLJAfMKyQKPxskANyLJA
5eSyQGLkskAK1bJAtAWzQDC7skDiwbJATteyQMLfskAb0bJAnsWyQIjWskD9z7JAB+OyQKLc
skBbybJAAuSyQEO6skDUzrJA7uGyQBPZskD87rJASdKyQLfjskBB7LJAgvCyQFrZskCF47JA
ftiyQDPYskDexrJApeeyQMLnskBxwbJAMdyyQET5skBWD7NAfeSyQKndskBU3bJAQdiyQAXS
skDN1bJAzdayQIDqskAW0bJAZd6yQHjWskD26bJAx6+yQErGskDw4bJAfN2yQKP0skB94rJA
39WyQJ3BskCx3rJAK9ayQAzgskCJ0rJAU76yQI8Fs0BXwbJA5MeyQOECs0DF2LJA0tWyQFzL
skCSBLNA1bmyQD7PskDT77JAB8iyQLwFs0C1/rJApOyyQHTTskC9+LJAnOiyQHDFskCSy7JA
aZ2yQGq7skA6y7JAZd6yQIPhskCaz7JAC8yyQCDnskA31bJAJfiyQB/3skA827JA/L+yQPPg
skD9yLJAJueyQLz+skBJ4bJAhcyyQJv2skAM87JAmLuyQCTdskB2ALNAoNCyQHrPskBb/LJA
/9eyQBbNskA94bJA2/yyQGXDskAb0LJARfCyQPCqskBLyLJA+tqyQIrzskAuzbJAStGyQCLZ
skDH17JAPOOyQF/eskAZ27JAHb+yQD3IskCt+7JAAvqyQPnoskBt4LJAlQGzQLPyskDKurJA
09eyQKnQskDa27JAQ+eyQDbsskCO6LJAo+uyQCXVskBo6rJAcM2yQHPgskDlzLJAj/GyQPvr
skAj9bJAY+OyQBTnskDU2bJA1OCyQBTpskAg27JA+OOyQEu4skAs7LJAfM2yQPLEskAF/7JA
xNiyQO7YskCC07JA//ayQGXgskDc67JALMqyQA7lskAYz7JAdvCyQMTsskApurJA6OOyQLzw
skBy6LJARMGyQOLeskAOCbNA8rSyQK/cskAY3LJAr9qyQAnZskAH4rJABfuyQEXEskBf/bJA
B+uyQBvOskD97rJA/OuyQETFskBb0bJAyc+yQOvKskDv07JAP/CyQMTUskAr77JARcSyQEfi
skBT1rJAzOeyQHbHskD6+bJApNWyQEXoskBs8LJAObmyQDP2skCMxrJAE86yQIXnskC747JA
oM+yQDvIskCz8LJA+NayQGnkskAYCLNAHt6yQDfUskAi7bJADMOyQJPUskCJv7JAy92yQIzo
skBStrJAtOSyQD/wskCNE7NAGseyQF7qskAc8bJAXMuyQPnXskAA3rJAWcWyQDC7skAg87JA
M+ayQCMHs0B74LJA/L+yQHvhskCN9LJAyaWyQATzskAi57JA8u+yQKLJskDy1rJAZviyQKHS
skD507JANfKyQBTlskD5/bJAduuyQPruskCU5bJAkeWyQNPsskB0E7NAsOayQETzskDGBLNA
HdqyQCvYskB62rJAKRGzQCvUskCwyrJAPfGyQFa+skDw8bJArf+yQNHGskAb7bJAn8+yQG/v
skCR5rJANu6yQPzOskBK3bJAhNCyQGP9skDf27JAyNeyQOXxskAj2LJAzgGzQJXHskD98bJA
XAezQB3sskCN/bJAVt2yQBQSs0Dr5LJAbOqyQAr1skDG87JAhuCyQOD5skB55rJAgNuyQGrm
skC+BLNAtviyQBwRs0Ag97JA4eOyQEDlskAH77JAguqyQMjNskAy2LJAFcWyQDD9skAF4bJA
b+myQBr6skBw47JA4dayQPLWskCusLJABd2yQO7DskBl6LJAxP2yQEu6skDhALNAuOCyQCjz
skAt9LJAaOOyQEHfskAe37JA4cqyQOftskAr8LJAXO+yQAAHs0DZ8bJAR+myQI4Cs0Co2bJA
MgazQH/PskAAybJAy+ayQIfiskBC5LJAw9OyQOkcs0AA+LJAkPeyQFnmskDg0rJAavyyQM/x
skBA5rJAK+ayQLPyskBl27JAx82yQE/dskBt8LJAIbyyQA34skA3+LJAKviyQB3bskCl47JA
xcKyQJfMskAk4rJAqsayQNrZskCI97JAzRKzQBHJskCFzLJANgqzQC0Gs0BFyLJAO/6yQAIF
s0Ad3bJAstmyQOX5skBg3LJA482yQJ7VskDc6bJA0e+yQJvWskCaDrNAMAmzQCH6skDZ3rJA
8gKzQC72skDp8rJAMN2yQCjhskDU7LJAMRizQEQDs0B94LJA9RKzQADwskCY8bJAzr+yQDj9
skCdzLJAXduyQD3xskBJ/bJAHuyyQGv2skCHCrNA88KyQKjxskDM27JAuPWyQJfwskAQ5bJA
g+CyQPXZskAj/LJAvAizQJf4skCCArNAFvmyQGHQskAPvLJA0PqyQM0Qs0As7rJAifCyQMIG
s0Bt8bJAeOuyQKD9skDm37JAx9+yQGoHs0CR7LJAOd2yQCPvskCC0LJA2AazQLLuskDDz7JA
ofOyQHHnskB/7LJAVAizQGoFs0B+3rJAafeyQDLrskCPArNA2vKyQL7CskBjArNA6OqyQO/E
skD3+LJAI9yyQLjTskDy67JAaeOyQP0Ps0DtwrJAj96yQDv2skD21LJA5euyQDICs0Chz7JA
GuKyQDDUskAv+LJACAKzQGrsskDa/LJABPuyQATWskBh9LJAGPqyQFHVskCq4rJAlMGyQGz/
skC/C7NA//WyQFMAs0CeEbNAQA+zQGfxskD86rJAtgWzQB3pskCU8bJAqs+yQGnzskA94rJA
nfyyQHnGskDsy7JAPvWyQOn2skCm8LJAzvWyQPq/skCW87JAaeyyQBv6skCJ77JAhACzQPDI
skBoyLJARQKzQA0Cs0Dq77JAFtSyQBbrskCE6LJAkPOyQFkDs0AbB7NANxSzQPfkskCE+bJA
lM2yQBEAs0C+4rJA4NiyQPXGskAK6bJAYhazQJv0skA2/LJA8/myQBzoskBN2LJA5PGyQO/R
skB9+LJAzO+yQMwNs0At+LJA7PSyQFAGs0Ar5bJAdw+zQFP1skBSELNAChGzQOnxskAAALNA
E+myQLjWskASBbNA1P+yQIj3skBt97JAAu6yQLsKs0DDFLNAHgazQG/3skCo8LJA3/ayQOz/
skCxBLNAyuuyQN8Hs0B5+LJA3OWyQGMcs0C+CbNA8eiyQJoSs0DZA7NA282yQPDyskAV4rJA
DOmyQKzWskBp77JA0eKyQLj1skCh47JAeciyQB7oskCc7rJALAyzQBjUskDTzLJAKtiyQBT8
skCk27JAB/SyQFPoskCP5rJAAfCyQFcFs0Bx9bJAmhCzQJsJs0Ao57JAPfeyQO4Qs0CK7rJA
TQ6zQMnwskAA9bJAz+uyQDfeskDo/LJACgCzQCr8skDhA7NAGxGzQFgGs0BV0rJAqQmzQKnc
skBB7bJAnf2yQPQZs0AZ1rJAAeqyQNrcskDz/bJAuOuyQP/yskDK/LJADeSyQF8Rs0Cp6LJA
YOmyQDgEs0Ce47JAze+yQH8Es0DhG7NA3uWyQF0ds0Dr17JAsvayQJsHs0ALELNA2dWyQAQK
s0Da+bJAnumyQHf6skAnHbNAcROzQLbhskAZ7rJAEPGyQOf/skDnHbNA4QyzQCL2skAw8bJA
PRezQGrxskAvA7NAfAKzQCMBs0A54LJAkwWzQDANs0BZJbNAtQ+zQJ8is0BUBrNAjgazQHPs
skAK8LJAWhKzQAv2skCt9bJArRSzQEcLs0CP97JAoAGzQLMBs0C+JbNATgCzQGMhs0B3B7NA
of2yQGXaskDfBrNAIfOyQPEDs0BTErNAufuyQJDrskB86bJA0TSzQLMks0Bw3LJAvQqzQOnr
skAE9rJAMf2yQM8ms0DQ/7JA9wqzQJwAs0AKCLNAKgKzQB3rskBJ87JAtQ2zQAgcs0CM0bJA
3gGzQODiskBy77JAFf+yQEjvskAOOrNARdeyQM0Ls0BaJrNAVgezQEQEs0CiEbNAs+myQELj
skCS9LJAsfOyQCfoskD+FrNATASzQOUks0Ag37JA0hmzQKYgs0DFJ7NAxPqyQE/3skA0KbNA
WgyzQH4Ys0C1+rJAzfayQELzskBN9rJAwuayQIn4skDJ67JAGCKzQPP7skC5+7JAZASzQP8N
s0BfH7NAgOyyQIgLs0CjILNApAWzQMAOs0Bq7rJAl/uyQPzoskCJ97JAr/SyQF4Ls0DsErNA
iRKzQL/hskB3FbNAugSzQLr9skDPFbNAzNiyQHHnskDQBrNA+gezQMgxs0AOBbNA1vuyQJjy
skA2LLNAhxezQH/wskA1ELNADwKzQFgzs0BIA7NAC+CyQMH+skDkJ7NAshKzQL/iskB9DrNA
uvSyQMPkskCOGrNAiBqzQE4Ts0DjCbNA0RezQAsbs0Br9rJAFw6zQBbpskCh8rJAHiuzQIIM
s0DZ+bJAuO2yQPnuskBVO7NAQSezQAbsskAs+7JA3PKyQML5skAIA7NAQ/uyQJEEs0B95bJA
DCmzQM7qskAH+7JA/+6yQNEcs0CNELNApviyQAERs0AAI7NAo+SyQBMas0CVCLNAHuyyQDkL
s0Di5LJA0fmyQLr0skAcArNAmRKzQAIfs0DTCbNAxfeyQMsBs0BKArNAC+yyQH3rskBRGrNA
ie6yQLwSs0AKFLNArRezQHIJs0BsBLNACyGzQFsQs0CsELNAKv+yQH7bskBLELNASh2zQG0G
s0Ay6bJAAQGzQGrUskBZGLNAMeWyQOL5skCM+rJATQezQKYPs0Ay/bJASS6zQPsjs0DzCrNA
2hWzQGoFs0A697JAofuyQFwfs0BsA7NAFhWzQMj6skBzKbNAMAWzQKLlskBuD7NAj+qyQP31
skAWIbNAMQKzQHkvs0CP9bJAagmzQC8Ws0Aa+7JAptmyQI/6skDNALNA4BqzQBvyskCE+7JA
BBqzQPkBs0DqE7NAsQyzQIb2skAN67JAEBazQH3zskCrCLNAIvGyQBYCs0AdwbJAFBezQATm
skCiB7NAwgazQPTnskCG1rJAuxOzQI3vskCw4LJAFhKzQHgVs0DF/7JA0hOzQAALs0D97bJA
BiGzQDE1s0A47bJAeeuyQNMCs0CQDbNAPPGyQMn8skA+ALNAUP2yQMUjs0DQErNAui+zQM4j
s0CR/rJAPuyyQMQHs0BZB7NAhRqzQPjaskCgDLNAxQ6zQJcRs0AHMLNAweGyQBH+skCOELNA
geiyQHHuskDCBrNAOf2yQA4Cs0D+CbNAwAyzQKYms0AU+LJA1AWzQNYFs0D13rJAP+GyQFz/
skCTF7NAhgSzQCkHs0DJ/rJAzeGyQFMNs0Az87JAUBOzQJ7/skD7C7NAVhazQOP8skDw9rJA
LR6zQHb+skBM+7JAQO2yQHzrskDlDLNAvOmyQFAZs0DBBLNAiOiyQDH9skDF9bJA1x6zQKjs
skB1CLNAlAWzQI8Qs0DN/7JAPRyzQFz7skCX97JAIxWzQMYQs0BUBrNAN/myQC4Ts0AEQLNA
dxKzQFf9skCx3rJA3BKzQGD5skCHDbNA3R+zQCLbskDH/7JANiKzQG4Ws0CCBrNAXBWzQE3x
skDZD7NAY/OyQLUDs0D9D7NADAizQBsqs0CbHrNAidmyQFrrskBWCLNAoS6zQIcOs0BpEbNA
YvSyQDEjs0AhNLNAXwezQDL9skBmDbNArgGzQAYhs0Bf/LJAxu6yQIYRs0AXKLNArAezQHn9
skA7+LJAGSKzQJIKs0BiCbNATiGzQEcss0CJALNArgSzQHwMs0CCEbNA1ROzQM8js0BCGbNA
Cv2yQEXyskDuEbNAigKzQDH8skAFHLNAuByzQOEAs0Aj7bJAdBuzQPhRs0AZKbNAwSOzQFcL
s0AQCbNAeyOzQDYos0DWULNAQgezQL7eskBKFLNArUizQM4ss0BvAbNAEQ2zQJwPs0BFLLNA
2wizQOwIs0DmGbNAVAWzQHQjs0A7BbNA5jazQIMQs0BfDLNADhGzQMUUs0ByBbNAKTazQJoK
s0DbGbNABzWzQI0ns0AsFrNAUzGzQOU0s0AMALNA5RyzQBIqs0CHELNAvguzQLUds0CIG7NA
5R2zQFsJs0C6IrNAkfqyQAn7skBfNbNAFgKzQGIes0AoJ7NA9TCzQOMOs0AZK7NAOgCzQFw7
s0BkRbNAeRizQBIHs0A/EbNAUgyzQAEus0CqE7NAmwezQPgGs0BpELNAXEKzQJEzs0DS+rJA
fg2zQOcMs0CdJLNAjTWzQHoms0CSD7NAWQWzQKo6s0CbGrNATi6zQKECs0BHIbNAKgSzQD0f
s0BPCLNAAiazQPMcs0CvBbNAGhazQFwBs0CP/LJA9xazQOwEs0AXG7NAYhCzQHkrs0D+A7NA
MxWzQAQjs0D6JLNAu+6yQE38skCGDLNAED2zQCQGs0DZIrNAjAizQEsos0DW7bJAqBazQGH3
skBXELNAuTCzQCEZs0BLEbNAKROzQCIIs0DrLrNAnDGzQLsVs0AKKbNA2wazQPcas0DfJbNA
OwizQPBEs0ArCbNA2AezQB0Ss0AeI7NApyCzQFITs0ALPLNAEC+zQKADs0B9TrNAnAWzQEMb
s0DKM7NAeWSzQIIjs0B+JLNAGE2zQPMns0BaDbNAbBqzQHj/skDeR7NALxazQPcTs0ATRbNA
cBqzQAcvs0BZK7NAEQuzQDTvskAuOLNAef+yQA4As0Cm3LJAziezQCg4s0A3GrNAHCKzQPYV
s0DSG7NA6hazQL8ds0A0OLNAyg6zQBgWs0DIH7NAujCzQCAqs0AsBbNASxmzQHs3s0D2JLNA
xhyzQGAGs0D4FbNA1iWzQFJRs0B5ErNALjKzQLgos0A0RbNAXiOzQBQMs0AwH7NAwEazQMob
s0BxIrNASw6zQKcqs0Ah+bJAPAuzQAczs0Cm/7JAGf+yQHARs0BJKrNAsEizQIEus0CwKrNA
kS2zQIc/s0DpMLNAFRuzQHgSs0CeHbNAwwmzQC8Rs0CsMbNAbBCzQFtSs0AnF7NAthezQGcw
s0D+ArNABBizQCxBs0BRL7NAxRSzQF0cs0AmTLNAzyqzQBAWs0BxErNAayKzQLP6skA+MLNA
kASzQOAxs0DJLLNAtBizQH4rs0DQGLNAbTGzQF5Is0DVH7NAnRWzQEoZs0DE8bJADR2zQAzn
skC7JrNA+TizQFhVs0CVDrNAyTGzQIBFs0D+FrNAFQyzQLgLs0D9S7NAUQ6zQEHzskA0SrNA
KT6zQAk3s0BFObNAEBSzQNQKs0CBFrNAkR2zQPAms0BoGbNAtQazQA9Fs0DjGbNAUECzQF8X
s0A5G7NARROzQOobs0CFO7NAugOzQKgns0AcELNApveyQD0Qs0C2ELNAmQuzQJZCs0CVFbNA
rxyzQD8Ss0CQFLNAY2KzQOdDs0DGKLNAARyzQLhCs0DMTbNAmmKzQJcTs0CqKrNA/viyQHE9
s0CIMLNAk0qzQDA/s0CTKrNAHg+zQAsBs0D6OrNAJUKzQL88s0AFIrNAyiqzQBJAs0AOMrNA
MD6zQPhLs0DIN7NAsx2zQJcTs0DiHLNAjTCzQL0ds0Dz37JA1R2zQFcvs0CqFrNAifeyQH9C
s0CyJ7NASiWzQJ/sskBDL7NAlSOzQKs3s0BDD7NAczezQAUPs0DRK7NAUA+zQOcus0DCCbNA
WhyzQDdEs0CeFbNAqjizQN8ds0DHELNAzTKzQF0zs0CFMbNAQAezQGMVs0DGILNAMhezQLIe
s0AGCbNA</AssayYData></Step><Step><CommonData><SampleLocation>15</SampleLocation><SampleID></SampleID><SampleGroup></SampleGroup><SampleInfo></SampleInfo><SampleRow>H</SampleRow><SamplePlate>1</SamplePlate><WellType>BUFFER</WellType><Concentration>-1</Concentration><ConcentrationUnits>µg/ml</ConcentrationUnits><MolarConcentration>-1</MolarConcentration><MolarConcUnits>nM</MolarConcUnits><MolecularWeight>-1</MolecularWeight><Temperature>30</Temperature><StartTime>4431224</StartTime><AssayTime>300</AssayTime></CommonData><FlowRate>1000</FlowRate><StepType>DISASSOC</StepType><StepName>Dissociation</StepName><StepStatus>OK</StepStatus><ActualTime>300.015</ActualTime><CycleTime>0.2</CycleTime><AssayXData Points="1500">CAGHRaoCh0VDBIdF3wWHRXkHh0UUCYdFsAqHRUoMh0XlDYdFgQ+HRRoRh0W2EodFUBSHResV
h0WHF4dFIRmHRbwah0VWHIdF8R2HRY0fh0UnIYdFwiKHRVwkh0X4JYdFkSeHRS0ph0W8KodF
UiyHResth0WJL4dFIzGHRbwyh0VWNIdF8TWHRY03h0UnOYdFojqHRT08h0XXPYdFcj+HRQxB
h0WoQodFQUSHRd1Fh0V5R4dFEkmHRa5Kh0VHTIdF402HRX9Ph0UYUYdFtFKHRU5Uh0XpVYdF
hVeHRR9Zh0W6WodFVFyHRe9dh0WJX4dFJWGHRcBih0VaZIdF1WWHRXBnh0UMaYdFpmqHRT9s
h0XbbYdFdW+HRRBxh0WscodFRXSHReF1h0V9d4dFFnmHRbJ6h0VMfIdF532HRYN/h0UcgYdF
uIKHRVSEh0XthYdFiYeHRSOJh0W+iodFWIyHRfSNh0WNj4dFKZGHRcKSh0VelIdF+pWHRZOX
h0UjmYdFvpqHRVqch0X2nYdFfZ+HRSWhh0W+oodFWqSHRfSlh0WPp4dFCqmHRcSqh0VgrIdF
+q2HRZWvh0UQsYdFy7KHRWa0h0UAtodFe7eHRQi5h0WkuodFPbyHRdm9h0Vyv4dFDsGHRajC
h0VDxIdF38WHRXnHh0UUyYdFrsqHRUfMh0XjzYdFf8+HRRjRh0W00odFTtSHRenVh0WF14dF
H9mHRbjah0VU3IdF7d2HRYnfh0Ul4YdFvuKHRVrkh0XV5YdFcOeHRQrph0Wm6odFP+yHRdvt
h0V174dFEPGHRaryh0VF9IdF4fWHRXv3h0UW+YdFuvqHRUz8h0Xn/YdFgf+HRRwBiEW2AohF
UgSIResFiEWHB4hFIwmIRbwKiEVYDIhF8Q2IRY0PiEUIEYhFohKIRT0UiEXZFYhFcheIRQ4Z
iEWqGohFQxyIRd8diEV5H4hFFCGIRa4iiEVKJIhF4yWIRX8niEUYKYhFtCqIRVAsiEXpLYhF
hS+IRSExiEW6MohFVjSIRe81iEWLN4hFJzmIRcA6iEU7PIhF1z2IRXA/iEUMQYhFpkKIRUFE
iEXdRYhFd0eIRRJJiEWsSohFR0yIReNNiEV9T4hFGFGIRbJSiEVOVIhF6VWIRYNXiEUfWYhF
uFqIRVRciEXvXYhFiV+IRSVhiEW+YohFWmSIRfZliEVwZ4hFCmmIRaZqiEU/bIhF222IRXdv
iEUQcYhFrHKIRUV0iEXhdYhFfXeIRRZ5iEWweohFTHyIRed9iEWBf4hFHIGIRbaCiEVShIhF
7YWIRYeHiEUjiYhFvIqIRViMiEX0jYhFjY+IRSmRiEWkkohFPZSIRdmViEV1l4hFDpmIRaqa
iEVDnIhF352IRXufiEUUoYhFsKKIRUqkiEXlpYhFf6eIRRqpiEW0qohFUKyIRemtiEWFr4hF
IbGIRbqyiEVWtIhF77WIRYu3iEUnuYhFybqIRVy8iEX2vYhFj7+IRSvBiEXGwohFYMSIRfzF
iEWVx4hFMcmIRcvKiEVmzIhFAs6IRW7PiEUK0YhFpNKIRT/UiEXZ1YhFddeIRQ7ZiEWq2ohF
RdyIRd/diEV734hFFOGIRbDiiEVM5IhF5eWIRYHniEUc6YhFtuqIRVLsiEXr7YhFh++IRSPx
iEW88ohFWPSIRfT1iEWN94hFCPmIRaz6iEU9/IhF2f2IRXL/iEUOAYlFqAKJRUMEiUXfBYlF
eQeJRRQJiUWwColFSgyJReUNiUV/D4lFGhGJRbQSiUVQFIlF6xWJRYUXiUUhGYlFuhqJRVYc
iUXvHYlFiR+JRSUhiUW+IolFWiSJRfQliUVuJ4lFCimJRaQqiUU/LIlF2y2JRXUviUUQMYlF
qjKJRUU0iUXhNYlFezeJRRY5iUWyOolFTDyJRec9iUWBP4lFHEGJRbhCiUVSRIlF7UWJRYlH
iUUjSYlFvkqJRVhMiUX0TYlFbk+JRQpRiUWkUolFP1SJRdlViUV1V4lFEFmJRapaiUVFXIlF
312JRXtfiUUWYYlFsGKJRUxkiUXlZYlFgWeJRRppiUW2aolFUGyJReltiUWFb4lFIXGJRbpy
iUVWdIlF73WJRYt3iUUneYlFwHqJRVx8iUXXfYlFcH+JRQyBiUWogolFQYSJRd2FiUV3h4lF
EomJRayKiUVOjIlF542JRYOPiUUckYlFuJKJRVSUiUXtlYlFiZeJRSOZiUW+molFWpyJRfSd
iUWPn4lFCqGJRaSiiUU9pIlF2aWJRXWniUUOqYlFqqqJRUOsiUXfrYlFea+JRRSxiUWwsolF
SrSJReW1iUV/t4lFGrmJRbS6iUVQvIlF672JRYW/iUUhwYlFusKJRVbEiUXvxYlFi8eJRSXJ
iUXAyolFXMyJRdXNiUVwz4lFDNGJRabSiUVB1IlF3dWJRXfXiUUS2YlFrNqJRUfciUXh3YlF
fd+JRRbhiUWy4olFTuSJRefliUWD54lFH+mJRbjqiUVU7IlF7+2JRYnviUUl8YlFvvKJRVr0
iUX09YlFbveJRQr5iUWk+olFP/yJRdn9iUV1/4lFEAGKRaoCikVFBIpF3wWKRXsHikUUCYpF
sAqKRUwMikXlDYpFgQ+KRRoRikW2EopFUhSKResVikWHF4pFIRmKRbwaikVWHIpF8R2KRYsf
ikUnIYpFwCKKRVokikXVJYpFcCeKRQopikWmKopFPyyKRdstikV1L4pFEDGKRaoyikVkNIpF
/jWKRZk3ikU1OYpFojqKRT08ikXXPYpFcj+KRQxBikWoQopFQ0SKRd1FikV3R4pFEkmKRa5K
ikVHTIpF402KRX1PikUYUYpFtFKKRU5UikXpVYpFhVeKRR9ZikW6WopFVFyKRe9dikWLX4pF
JWGKRcBiikVaZIpF9mWKRXBnikUMaYpFpmqKRUFsikXbbYpFd2+KRRBxikWscopFR3SKReF1
ikV7d4pFFnmKRbB6ikVMfIpF532KRYF/ikUcgYpFtoKKRVKEikXthYpFh4eKRSOJikW8iopF
WIyKRfGNikWNj4pFJ5GKRaKSikU9lIpF2ZWKRXKXikUOmYpFqJqKRUOcikXdnYpFeZ+KRRSh
ikWuoopFSqSKReWlikV/p4pFGqmKRbSqikVQrIpF662KRYWvikUhsYpFurKKRVa0ikXvtYpF
i7eKRSe5ikXAuopFO7yKRde9ikVwv4pFDMGKRabCikVBxIpF28WKRXfHikUQyYpFrMqKRUXM
ikXhzYpFfc+KRRbRikWy0opFTtSKRefVikWD14pFHNmKRbjaikVU3IpF7d2KRYnfikUl4YpF
vuKKRVrkikX05YpFbueKRQrpikWm6opFP+yKRdvtikV174pFDvGKRaryikVF9IpF3/WKRXv3
ikUU+YpFsPqKRUr8ikXl/YpFf/+KRRoBi0W2AotFUASLResFi0WFB4tFIQmLRaoKi0VDDItF
3w2LRXkPi0UUEYtFrhKLRUoUi0XjFYtFfxeLRRgZi0W0GotFThyLRekdi0WDH4tFHyGLRboi
i0VUJItF7SWLRYkni0UjKYtFvCqLRVgsi0XxLYtFjS+LRQgxi0WkMotFPTSLRdk1i0VyN4tF
DjmLRao6i0VDPItF3z2LRXk/i0UnQYtFwkKLRVxEi0X4RYtFkUeLRS1Ji0XGSotFYEyLRfxN
i0WXT4tFMVGLRc1Si0VmVItFAlaLRXBXi0UKWYtFplqLRT9ci0XbXYtFdV+LRRBhi0WsYotF
RWSLReFli0V7Z4tFFGmLRbBqi0VMbItF5W2LRYFvi0UacYtFtnKLRVJ0i0XrdYtFh3eLRSF5
i0W8eotFVnyLRfF9i0WTf4tFDIGLRcaCi0VihItF/oWLRXeHi0USiYtFzYqLRWiMi0UCjotF
cI+LRQqRi0WkkotFP5SLRduVi0V1l4tFEJmLRaqai0VFnItF4Z2LRXufi0UWoYtFsKKLRUyk
i0XlpYtFgaeLRRypi0W2qotFUqyLReuti0WHr4tFI7GLRbyyi0VWtItF8bWLRYu3i0UnuYtF
wLqLRVy8i0XXvYtFcL+LRQzBi0WmwotFQcSLRdvFi0V3x4tFEsmLRazKi0VIzItF4c2LRX3P
i0UW0YtFzdKLRT3Ui0Xb1YtFddeLRRLZi0Wo2otFQdyLRd3di0V334tFEuGLRa7ii0VI5ItF
4+WLRX3ni0UY6YtFvuqLRVrsi0X07YtFj++LRQrxi0Wk8otFP/SLRdn1i0V194tFDvmLRar6
i0VD/ItF3/2LRYH/i0UfAYxFugKMRVgEjEX0BYxFjweMRS0JjEXICoxFPQyMRdkNjEV1D4xF
FBGMRbASjEVKFIxF5RWMRX8XjEUaGYxFthqMRVAcjEXrHYxFhR+MRSEhjEWmIoxFPySMRdsl
jEV1J4xFECmMRaoqjEVFLIxF3y2MRXsvjEUUMYxFsDKMRUw0jEXlNYxFgTeMRRo5jEW2OoxF
UDyMRes9jEWFP4xFIUGMRbpCjEVWRIxF70WMRYlHjEUlSYxFvkqMRVxMjEX0TYxFj0+MRQhR
jEWkUoxFPVSMRdlVjEVyV4xFDlmMRahajEVDXIxF3V2MRXlfjEUUYYxFrmKMRUpkjEXjZYxF
f2eMRRhpjEW0aoxFTmyMReltjEWDb4xFH3GMRbhyjEVUdIxF73WMRYl3jEUleYxFvnqMRVp8
jEXpfYxFcH+MRQqBjEWmgoxFP4SMRduFjEV1h4xFEImMRaqKjEVFjIxF342MRXuPjEUWkYxF
sJKMRUyUjEXllYxFgZeMRRyZjEW2moxFUpyMReudjEWHn4xFI6GMRbyijEVYpIxF8aWMRY2n
jEUnqYxFpKqMRT2sjEXXrYxFcq+MRQyxjEWosoxFQbSMRd21jEV5t4xFErmMRa66jEVIvIxF
472MRX+/jEUYwYxFtMKMRU7EjEXnxYxFg8eMRRzJjEW4yoxFVMyMRe3NjEWJz4xFI9GMRb7S
jEVa1IxF9NWMRW7XjEUK2YxFpNqMRT/cjEXZ3YxFdd+MRQ7hjEWq4oxFQ+SMRd/ljEV754xF
FOmMRbDqjEVK7IxF5e2MRX/vjEUa8YxFtPKMRVD0jEXp9YxFhfeMRR/5jEW6+oxFVvyMRe/9
jEWL/4xFJQGNRcACjUVaBI1F9gWNRZEHjUUrCY1FxgqNRWAMjUX8DY1FlQ+NRTERjUXNEo1F
ZhSNRQIWjUWbF41FChmNRaQajUU/HI1F2R2NRXUfjUUOIY1FqiKNRUUkjUXfJY1FeSeNRRQp
jUWwKo1FSiyNReUtjUWBL41FGjGNRbYyjUVQNI1F6zWNRYU3jUUhOY1FujqNRVY8jUXvPY1F
iz+NRSVBjUXAQo1FXESNRe9FjUV9R41FGEmNRbJKjUVOTI1F4U2NRYFPjUUaUY1FtlKNRVJU
jUXrVY1Fh1eNRSFZjUW8Wo1FVlyNRfFdjUWNX41FJ2GNRaJijUU9ZI1F12WNRXJnjUUMaY1F
qGqNRUNsjUXdbY1FeW+NRRJxjUWuco1FSnSNReN1jUV/d41FGnmNRbR6jUVOfI1F6X2NRYN/
jUUngY1FqoKNRUOEjUXfhY1FeYeNRRSJjUWwio1FSoyNReONjUV/j41FGJGNRbSSjUVOlI1F
6ZWNRYWXjUUfmY1FupqNRVScjUXvnY1Fi5+NRSWhjUXAoo1FWqSNRdWljUVwp41FDKmNRaaq
jUVBrI1F262NRXevjUUSsY1FrLKNRUi0jUXjtY1FfbeNRRi5jUWyuo1FTryNRem9jUWDv41F
H8GNRbjCjUVUxI1F78WNRYnHjUUlyY1FwMqNRVrMjUX0zY1Fbs+NRQrRjUWk0o1FP9SNRdvV
jUV1141FENmNRarajUVF3I1F4d2NRXvfjUUW4Y1FsOKNRUzkjUXl5Y1Ff+eNRRrpjUW06o1F
UOyNRevtjUWF741FIfGNRbryjUVW9I1F7/WNRYv3jUUn+Y1FwPqNRTv8jUXV/Y1FcP+NRQoB
jkWmAo5FQQSORdsFjkV3B45FEgmORawKjkVIDI5F4Q2ORX0PjkUWEY5FshKORUwUjkXnFY5F
gxeORRwZjkW4Go5FUhyORe0djkWJH45FIyGORb4ijkVYJI5F9CWORW4njkUKKY5FpCqORT8s
jkXZLY5FdS+ORRAxjkWqMo5FRTSORd81jkV7N45FFjmORbA6jkVKPI5F5T2ORYE/jkUaQY5F
tkKORVBEjkXrRY5FhUeORSFJjkW6So5FVkyORfFNjkWLT45FJ1GORcBSjkVcVI5F9lWORZFX
jkUrWY5FxlqORUFcjkUUXo5Fl1+ORTFhjkXLYo5FZmSORQJmjkVuZ45FCmmORaRqjkU/bI5F
2W2ORXVvjkUOcY5FqnKORUV0jkXfdY5Fe3eORRR5jkWweo5FTHyOReV9jkWBf45FGoGORbaC
jkVShI5F64WORYeHjkUhiY5FvIqORViMjkXxjY5FjY+ORSeRjkWiko5FPZSORdmVjkVyl45F
DpmORaiajkVDnI5F352ORXmfjkUSoY5FrqKORUikjkXjpY5FfaeORRipjkW0qo5FTqyORemt
jkWFr45FH7GORbqyjkVUtI5F7bWORYm3jkUjuY5FvrqORVq8jkX0vY5Fjb+ORQjBjkWkwo5F
PcSORdnFjkVyx45FDsmORarKjkVDzI5F382ORXnPjkUU0Y5FsNKORUrUjkXl1Y5Ff9eORRrZ
jkW22o5FUNyORevdjkWF345FIeGORbzijkVW5I5F8eWORYvnjkUn6Y5FwuqORTvsjkXX7Y5F
cO+ORQzxjkWo8o5FQfSORd31jkV3945FEvmORaz6jkVF/I5F4f2ORX3/jkUWAY9FsgKPRUwE
j0XnBY9FgwePRRwJj0W2Co9FUAyPResNj0WFD49FHhGPRboSj0VWFI9F7xWPRYsXj0UlGY9F
wBqPRVocj0XVHY9FcB+PRQohj0WmIo9FPySPRdslj0V1J49FECmPRawqj0VFLI9F4S2PRXsv
j0UWMY9FsjKPRUw0j0XnNY9FgTePRRw5j0W4Oo9FUjyPRe09j0WHP49FI0GPRbxCj0VYRI9F
9EWPRY1Hj0UISY9FpEqPRT1Mj0XZTY9FdU+PRQ5Rj0WqUo9FRVSPRd9Vj0V7V49FFFmPRbBa
j0VKXI9F5V2PRYFfj0UaYY9FtmKPRVBkj0XrZY9FhWePRSFpj0W8ao9FVmyPRfJtj0WNb49F
J3GPRcJyj0VcdI9F+HWPRZN3j0UteY9FxnqPRWJ8j0X+fY9Fl3+PRTOBj0XNgo9FaISPRdWF
j0Vwh49FComPRaaKj0VBjI9F242PRXePj0USkY9FrJKPRUiUj0XhlY9Fe5ePRRaZj0Wymo9F
TJyPReedj0WBn49FHKGPRbiij0VSpI9F7aWPRYenj0UjqY9FvqqPRVisj0XyrY9Fja+PRQix
j0XCso9FPbSPRde1j0Vyt49FDLmPRai6j0VBvI9F3b2PRXm/j0USwY9FrsKPRUjEj0XjxY9F
fcePRRjJj0W0yo9FTsyPRenNj0WDz49FHtGPRbjSj0VU1I9F79WPRYnXj0Ul2Y9FvtqPRVrc
j0X23Y9Fbt+PRQrhj0Wm4o9FP+SPRdvlj0V1549FEOmPRazqj0VF7I9F4e2PRXvvj0UW8Y9F
sPKPRUz0j0Xn9Y9FgfePRRr5j0W2+o9FUvyPRev9j0WF/49FIQGQRboCkEVWBJBF8gWQRYsH
kEUnCZBFogqQRTsMkEXXDZBFcA+QRQwRkEWoEpBFQRSQRd0VkEV3F5BFEhmQRawakEVIHJBF
4R2QRX0fkEUWIZBFsiKQRUwkkEXnJZBFgyeQRRwpkEW4KpBFUiyQRe0tkEWJL5BFIzGQRb4y
kEVYNJBF9DWQRY83kEUKOZBFpDqQRT88kEXZPZBFdT+QRQ5BkEWqQpBFRUSQRd9FkEV7R5BF
FkmQRbBKkEVMTJBF5U2QRYFPkEUcUZBFtlKQRVJUkEXrVZBFh1eQRSNZkEW8WpBFWFyQRfJd
kEWNX5BF</AssayXData><AssayYData Points="1500">NR+zQPv9skBDL7NALC2zQGI2s0Du2rJAXT2zQFkOs0DVOLNAEDqzQAtOs0A+KrNAwy+zQMJK
s0AyWrNAERezQK8qs0AYR7NAwEWzQDw5s0CzPLNASGezQKsvs0DtLbNAqEWzQOtEs0A6QbNA
0yCzQNJNs0ABT7NA/1GzQBhRs0CbM7NAkkqzQP0as0BCP7NAR0azQKBJs0C6UbNASACzQEJF
s0CcR7NAHz+zQFkks0BtOrNAAhuzQLxSs0DWWLNAORazQOkis0D9ZrNAQlKzQIQvs0D6KbNA
IlKzQAoOs0DjR7NAeUezQIw3s0ADD7NA/jmzQAdxs0BCQrNAkS2zQAhbs0BJSLNADUWzQLsl
s0DNLLNA2DCzQGtDs0BMN7NAnFezQPkQs0CyVrNAjzOzQFsws0DxL7NAADmzQFIos0DXQ7NA
JTmzQFdRs0B5H7NAfTGzQDIgs0DfM7NA4lezQIY9s0C5WrNArkmzQAQ5s0AvdbNArE6zQOtH
s0CfJbNADk6zQM9Cs0CaYrNAMUGzQExFs0AYObNASyyzQLVDs0CtYLNAeFSzQDpEs0A+SLNA
FSyzQH4Ys0D1CbNAW1CzQAlms0DIKbNA/UmzQPNRs0CfT7NASj6zQCFWs0CmM7NAYUCzQJxZ
s0D6N7NA+T+zQGUis0DJcbNAECuzQGEis0AGE7NATzGzQOoss0DiO7NARi2zQP8zs0D9TbNA
5imzQJ5Xs0BVL7NAM0CzQOxAs0AiQbNAST2zQOUfs0C6cbNAajqzQDRLs0AYO7NAGUqzQNFa
s0C4NbNA5ByzQEdIs0AvTbNA0EqzQMcus0DJObNAfiOzQAFVs0CMPbNAnFOzQOYys0DIT7NA
KzazQBBts0BZPrNA6imzQB4ss0BORbNAPiizQAFms0D5XbNAaTyzQBhMs0DJTbNAUjezQKs2
s0DIPrNAiDyzQL88s0AySbNAzDqzQJ9Cs0AvOLNAiFazQAtIs0AYTbNADmazQMdgs0C3M7NA
wiOzQH18s0BJSrNAUj6zQA9ks0CTVrNA5UCzQPcvs0DdUbNAGlyzQHNSs0BzWLNAYVKzQPFk
s0APK7NAf2CzQAtos0BKWrNAQU6zQKVIs0CEWLNAYTCzQAhHs0AyXbNAe1CzQD9gs0DKW7NA
zz2zQH1Ls0C9UbNAjV6zQDVPs0A4X7NA4WWzQDcts0CtXLNAMj+zQItQs0AaZLNAQCmzQIpS
s0ArL7NAxlqzQGZFs0AJaLNAUiCzQK1ks0ARSrNAj1SzQKhSs0BVcrNAl2azQINks0AnbrNA
LTezQA1is0CaTLNATSyzQK1Ys0DuQbNApkizQCRQs0BufLNAVCezQI5ks0B2O7NALHGzQDxQ
s0BwX7NA9yGzQEdHs0AKb7NAoVqzQBpas0CyarNA9DqzQLEms0BNPLNAbzazQP9fs0AcXbNA
K06zQDNbs0AZcbNAjTezQFhBs0AbaLNAF3azQHpEs0D4TrNAmkuzQB1xs0BiU7NAljWzQH8o
s0AHSrNA5E6zQOpYs0C0b7NANjWzQHJts0CvQbNAb0uzQHN6s0BoP7NAyUmzQA1Zs0CdRLNA
1U+zQIles0BTRbNAvkezQM5Ks0B9ZrNANjmzQC1ks0DRcrNAx0CzQIxas0AuSrNAZGmzQCYk
s0AgUrNANnGzQNdLs0D6XLNAAlOzQJc6s0COTLNAQnuzQOlcs0B3IrNA0EizQJMrs0DYXrNA
MTizQGVWs0DgWLNA1FKzQMY5s0DdRLNAkW2zQIphs0CqabNA3SuzQJAis0BIWrNAc2izQFpU
s0AxPbNArE+zQHM/s0Bwg7NAnyezQJc6s0AMZLNAkVKzQA5Ns0CJWLNArGezQMRes0DOULNA
IjWzQJNJs0BFebNArUCzQC5es0DcRbNAo0GzQDB7s0D8b7NATpizQPVks0CtYLNAEECzQKFO
s0DJV7NARUizQFNHs0CXVrNA6FOzQE9ls0DQXbNAY1WzQMVzs0BkZ7NA1D2zQKZos0BRWrNA
42izQGQms0BSR7NA5C2zQOxas0B1Q7NAjmqzQBF6s0CXZbNAVlGzQH56s0DNQ7NAJ0izQGuI
s0CrarNAY02zQORHs0C1drNAXVGzQIRcs0CPOrNAfGmzQDx0s0BUS7NAjFGzQJlfs0AYVbNA
KGCzQFhZs0AqbLNAl1SzQFRrs0DGX7NAWFKzQDJCs0COdbNAunGzQIBus0C1ZrNAbk6zQFAw
s0AKPrNAFFuzQGN3s0DnXbNApWmzQH6Qs0AQcLNAA2azQPNGs0AdQrNAl0mzQHhys0AvjLNA
Y3CzQJ1hs0ClcLNAjYuzQFhJs0CTTLNAE2GzQKhws0BoZLNAwFqzQABis0CVcbNAV2SzQI13
s0CperNAMWyzQNNQs0AYXrNALkyzQNlYs0CLaLNARnOzQF95s0D2RLNA8GGzQPdXs0CXarNA
f2qzQIFVs0DaTLNA7VuzQLJ3s0BsbLNASUWzQKZzs0D6fbNAmo6zQBZcs0C6drNA9m6zQIlc
s0BYZ7NAkjizQLtss0AVZbNAFHOzQNtvs0AAXbNAMVmzQLOgs0D8RLNAE1KzQFFds0A/fbNA
B06zQEZys0AQZ7NAq3izQLCCs0DiY7NAy5KzQA2Ds0CRbbNAfGCzQJ5Zs0B1YrNAuF2zQHdT
s0CKVbNAe06zQExjs0ABYbNA1HSzQAqJs0AuX7NAaGmzQD5zs0BrVrNAik2zQGZGs0DKTLNA
/l+zQL1qs0AJc7NAIWuzQMGFs0AgcrNAB4KzQNBbs0CcVLNAslOzQChKs0BLbrNAelmzQMp3
s0CsP7NAdlKzQIxks0C2TbNAOVizQFFes0AicrNA/WCzQCmDs0CZkrNASWizQGJos0Axg7NA
w5izQGZYs0DRcLNA/m2zQFiFs0A0SLNAS3CzQNJvs0AVUrNAC0OzQMR0s0BPdrNAal2zQGlM
s0CxWrNAlkGzQEiNs0BZSLNAEGyzQORus0BiaLNAoXizQJ1es0BIdbNAHoWzQBd1s0ANXrNA
sIGzQHWCs0DjfLNAr2KzQAuAs0C9irNArFKzQE5Ts0Abk7NARnKzQIZVs0DqXrNAD5azQFV6
s0BeMbNAgG2zQMFbs0C/XrNAo26zQDpps0AtVrNAWkmzQChds0D9WbNAYoSzQBh4s0A+ZbNA
SGezQGtvs0CfkbNA71+zQLB8s0Aok7NAL2SzQKVqs0DjbrNAP3WzQKWLs0Cdj7NACGizQPBe
s0B1brNAKXazQNWMs0Bqf7NAfGyzQL9as0C7e7NA2mOzQPJws0BUS7NALHGzQOdss0BDSbNA
coCzQEK6s0AghLNAGFSzQEo3s0BNV7NAIm+zQK+Ns0DUfrNAXmWzQBKbs0BzVbNAgm+zQNtT
s0Bme7NAfmSzQAmys0BnUrNAE3mzQOd9s0BjdLNA7mOzQM1ts0DoW7NA9FizQBuVs0ADc7NA
U1GzQJmWs0D/ZLNA82GzQGmCs0AYc7NA0ZGzQB+Gs0AWZ7NAUouzQKiCs0DQc7NAKFuzQNhv
s0CBe7NAbmKzQHFgs0CgY7NA9XmzQBZ1s0DrXbNAsnezQG1zs0Cai7NAx1azQPpus0DNj7NA
8GizQGGds0AcXLNAVHmzQIV8s0BycrNA0YqzQLmAs0CngLNA1HCzQMh2s0BggrNAfWyzQA1O
s0Dcd7NA/46zQGNes0AFhbNASG+zQKCjs0BnaLNATVyzQJCms0AuYbNAYKSzQKeXs0BWUrNA
/YGzQCWNs0DgUrNAc2izQFt7s0AlgbNAjqKzQFqLs0AcgbNA/HuzQAx7s0BlfbNAs5ezQPd5
s0AvmbNAaFuzQCh5s0CIiLNAjIWzQPxvs0DedLNAGGazQFiXs0Cqa7NA6KazQLV3s0Bif7NA
cWWzQNeds0CQj7NAf3OzQANss0AaerNAMpCzQB5/s0DrjLNAo5KzQGiMs0AYcbNA8ImzQHCS
s0BOTbNANYyzQD2Hs0Dhk7NAQ6KzQBp9s0B9brNAAIWzQKtvs0D+e7NAr3+zQKBxs0AGibNA
p5GzQN15s0AQe7NAk3ezQKR1s0BGkLNA9XuzQI6Js0CQXLNA4W2zQNCHs0BvmLNAWp2zQLCF
s0C9g7NAMmqzQP2Os0CLcLNAZp2zQPtus0CAcbNALIKzQPuAs0CbgrNAKYSzQICYs0BTjbNA
jqWzQPGUs0C1j7NAE4mzQLyIs0Cnj7NA5oizQBGMs0DjhLNAP5mzQHu1s0BgibNA0WazQIyE
s0Cyi7NA4XyzQHiZs0Dad7NA55azQFt1s0DqhLNAJmizQAd6s0DXjLNA3nyzQCJhs0Cwi7NA
xGazQLd4s0CDdLNAEYazQBWNs0A0j7NAzoezQDdns0DxgrNACZ6zQDl6s0BAp7NAKYKzQHN6
s0C0qrNAxoqzQAN6s0AHi7NAQ56zQOSCs0Caa7NAX6uzQHqAs0BOfLNA5K6zQPeIs0DsirNA
c6azQEJms0D0lbNAJJWzQMiAs0CkfbNAUZezQN2Gs0D/rLNAyomzQFl5s0BYmLNAPIuzQHeN
s0A4crNAVHezQP2is0DIibNAgpqzQLKFs0DrerNAlYOzQGSXs0BEsrNAe2yzQDx0s0CyjLNA
3LizQAiUs0CehLNAUamzQDaIs0BHarNAUIizQD16s0CNj7NApImzQKZvs0B2jbNAT3OzQMFz
s0DjdrNAAJizQFZzs0BNe7NALaCzQN+os0Acl7NAXZ2zQJews0CecbNAynyzQLOps0CqlLNA
V5SzQNuLs0DEibNAU5OzQHWBs0AvkLNAC5GzQEaQs0C9m7NAsIqzQJmJs0CgcLNAFoKzQNhf
s0AugrNA9XWzQJOps0D8i7NARJqzQOmts0AcfbNAo1qzQNyIs0AQiLNAwqGzQMmHs0CsprNA
SY+zQO6Ks0CNZrNA1IWzQD2as0Bug7NAB6WzQAmys0AcZ7NAWHizQNB8s0CvpLNAdpGzQCGP
s0CkorNAI3KzQNN0s0AokrNADaazQNmSs0B1tbNApqazQFWns0A4lLNA92+zQF2Gs0DyibNA
Hm+zQESHs0DcmrNARJmzQOmCs0BdhLNA2I6zQPKKs0DkmrNAiYezQE9os0CotbNAFbazQEmu
s0CapbNAqKOzQDWrs0BUdbNAUpizQOyds0Drk7NAAJOzQM2Cs0BRjLNAzY+zQIGRs0BpkbNA
HZqzQPBvs0DphbNAmKCzQCa2s0D3q7NA1J2zQEuts0AVc7NAJ7uzQI2ps0AemLNALp6zQFeW
s0B2mbNA9Y2zQJius0BNwLNA7aizQD6Ms0BihbNAJIizQJCTs0DMk7NAjJGzQBaVs0BXZbNA
PZOzQNmus0DQkrNAOGSzQCxxs0AevrNAopazQNWIs0AUtbNAJqKzQKB8s0AAd7NAIrGzQCiG
s0BRgLNAL3qzQEeAs0CXu7NA6aizQM2is0AigrNAYKizQKOes0C6jLNAhaCzQGSVs0C/mLNA
rsSzQFWus0DJibNAopazQHeqs0AHvLNApc2zQOfIs0BizrNAuZ6zQCqls0BVorNAqJazQHik
s0CJprNAh2azQLeGs0C9dbNAMI6zQN5hs0A+sbNAn5yzQP6as0D0m7NAJm+zQCehs0B+x7NA
eZizQPyys0CXubNAlaezQKi4s0CtgbNASJGzQOqQs0DWvLNAcYazQAR+s0BhcrNAe5izQCCo
s0Drq7NAgp+zQJ2Us0A/k7NAdpezQDi+s0Crn7NABJizQAens0C6qLNAgquzQNzKs0CBrbNA
ZpKzQDqQs0Bso7NAGqazQGjPs0BanbNAOrGzQN+As0AWkbNAcqGzQIKns0AEorNAB6CzQBKQ
s0BA3bNAUZGzQOCTs0ABi7NAc5izQE+ws0BPhrNAzpGzQIqas0Dzq7NAEZKzQNKcs0Cdk7NA
cYuzQHuTs0CklrNAr6KzQCCQs0CysrNA3JGzQOCRs0CvrrNAvHGzQGXAs0D9q7NA4t6zQBy1
s0C/brNAp7ezQPvAs0BWirNAL62zQC67s0CthLNA76KzQHu3s0CNi7NAjpGzQPils0DYqbNA
35SzQDirs0Cwm7NAdaOzQD24s0Bvo7NAF5qzQDOOs0DWlrNA4KyzQImHs0CtrrNAdp+zQEOw
s0C1lbNAaqezQBmcs0AtuLNAwKmzQJC4s0AxnbNAsamzQNels0B3sbNAn6GzQCiVs0BwrLNA
M6qzQFiHs0Djx7NAF4OzQO+ns0CvrbNAwYmzQBG3s0B/obNANpSzQMuts0D+ubNASMazQCvJ
s0AEo7NAp8SzQIORs0CxvbNAvKqzQOGxs0D6l7NAuKazQErVs0C/rbNADcGzQFG8s0Cbw7NA
6bSzQGyps0DUnbNAyZizQL+Is0A70bNAetyzQJ6ss0ASYLNAkJ2zQHO9s0Azj7NASo+zQLez
s0A6oLNAA8KzQDa7s0CTn7NAxKGzQECLs0CAh7NAX66zQAOvs0CrubNABKKzQB+Cs0BJuLNA
56izQIq1s0BMtLNAOJKzQFHCs0A017NAncOzQDqds0D6oLNA7LCzQFmks0B5lLNAi7mzQGK1
s0CEnrNAvKqzQHWns0CtobNACa+zQOzGs0DwtbNA8qezQMass0Cxx7NACt2zQLmzs0CtubNA
BLmzQO2vs0A5rbNAK7GzQPyUs0CGrbNAvpCzQA2fs0Bgk7NABbezQFPBs0AHrbNAULSzQPfL
s0CexbNAeruzQNOOs0CelLNArcizQFOIs0BUmLNAxKyzQF+ls0BRv7NAr8yzQAa8s0DzyLNA
/auzQL62s0DGurNAe7uzQA6qs0Dzp7NA/rqzQNOYs0A/n7NAdK2zQLSls0CdsLNApLGzQAua
s0APyrNAlMOzQPfOs0CJrLNAZo+zQEvFs0AAprNAQZGzQBqss0AhsbNA/rqzQLeys0AzzbNA
JKuzQJmds0DHtrNAWqyzQHTAs0ALtLNAtcuzQImus0DPzLNAnrCzQLm1s0CevrNA1aazQBa7
s0BH3rNAOdCzQI6ws0AqvrNAwv2zQGGrs0AQkbNAEbKzQByms0CosLNA+rizQIbIs0BDrLNA
eamzQI3Hs0ByurNAycizQFHYs0DdvbNAIL+zQPu/s0B2orNAD5+zQFa+s0CMsLNAnbmzQGmb
s0Ct3LNAsKqzQBzAs0B6m7NAHMOzQNGds0DKxrNAzbizQKvUs0DcvrNA0euzQDS/s0C3rbNA
ltKzQPvPs0ADtbNA69yzQOa8s0ATxLNACrizQK+ls0AglrNAIqizQHCos0Abw7NAzZyzQNGO
s0CHxrNA98izQFDZs0BFurNAgrmzQLC2s0A82rNAC8mzQCm2s0AznLNAKrGzQBzKs0B4kbNA
mtOzQKW7s0Drq7NAerSzQO/cs0AlsLNAlqKzQCnFs0C1yLNAsKKzQLvIs0B5jLNAY7SzQK2n
s0A1rrNAlsKzQAXhs0BOwrNAe82zQOKrs0DZybNAPMSzQFXbs0CborNAJc6zQILBs0DMtLNA
8tOzQFWcs0AgprNAptazQP/Qs0DMzLNARt+zQCujs0BsubNAMaSzQMzas0CRqbNAubKzQGfe
s0BaprNAr9CzQEa7s0CVpbNAOaWzQHels0BQubNAw9ezQI7ms0DKzLNAd9OzQC3Es0AQ0bNA
M7SzQGrDs0Apv7NA98KzQM+Ss0CI2rNAcrGzQEm9s0De77NA+7SzQMWrs0Bes7NAaNezQHTL
s0ConbNA+auzQHLds0Dr2bNAuMGzQFfBs0AkvbNAMsGzQA3Ds0Ao27NA88OzQCifs0AnzLNA
MrOzQO7Fs0CJxrNAHL6zQLOLs0AVpLNA78azQByrs0Dyr7NARbuzQCuxs0Ae7bNA/qCzQBDy
s0C6rrNAmKazQG27s0AyzLNA6r+zQCLUs0AioLNAxtqzQJnWs0Anj7NAs7SzQNW3s0Bw3rNA
/eSzQFPUs0CUzrNAkcizQA/Ms0Dl7bNAUc2zQArds0BT5LNA7dSzQDSus0DC3LNAjNCzQKfd
s0ARuLNA</AssayYData></Step><Step><CommonData><SampleLocation>17</SampleLocation><SampleID>YNCCT5A-p035</SampleID><SampleGroup></SampleGroup><SampleInfo></SampleInfo><SampleRow>G</SampleRow><SamplePlate>1</SamplePlate><WellType>KSAMPLE</WellType><Concentration>-1</Concentration><ConcentrationUnits>µg/ml</ConcentrationUnits><MolarConcentration>1000</MolarConcentration><MolarConcUnits>nM</MolarConcUnits><MolecularWeight>-1</MolecularWeight><Temperature>30</Temperature><StartTime>4737293</StartTime><AssayTime>300</AssayTime></CommonData><FlowRate>1000</FlowRate><StepType>ASSOC</StepType><StepName>Association</StepName><StepStatus>OK</StepStatus><ActualTime>300.014</ActualTime><CycleTime>0.2</CycleTime><AssayXData Points="1500">J2GQRdlikEVzZJBFDmaQRahnkEVEaZBF32qQRXlskEX0bZBFj2+QRSlxkEXFcpBF4XSQRSF2
kEWWd5BFL3mQRcl6kEVkfJBFAH6QRZp/kEU1gZBF0YKQRWuEkEUGhpBFoIeQRTuJkEXVipBF
cYyQRQqOkEWmj5BFQJGQRdmSkEV1lJBFEJaQRaqXkEVGmZBF4ZqQRVyckEX2nZBFkZ+QRSuh
kEXHopBFYKSQRfylkEWYp5BFMamQRc2qkEVmrJBFAq6QRZ6vkEU3sZBF07KQRW20kEUItpBF
oreQRT65kEXZupBFc7yQRQ6+kEWov5BFRMGQRd/CkEV5xJBF9MWQRY/HkEUpyZBFxcqQRV7M
kEX6zZBFls+QRS/RkEXL0pBFZNSQRQDWkEWc15BFNdmQRdHakEVr3JBFBt6QRaLfkEU74ZBF
1+KQRXPkkEUM5pBFqOeQRULpkEXd6pBFeeyQRRPukEWN75BFKfGQRcPykEVe9JBF+vWQRZT3
kEUv+ZBFyfqQRWT8kEUA/pBFmv+QRTUBkUXRApFFawSRRQYGkUWgB5FFOwmRRdcKkUVxDJFF
DA6RRagPkUVCEZFF2xKRRfwUkUU+FpFFrBeRRUgZkUXhGpFFexyRRRcekUWyH5FFLSGRRegi
kUWBJJFF/CWRRZgnkUVSKZFF7CqRRYcskUUjLpFFjy+RRSkxkUXFMpFFYDSRRfo1kUWWN5FF
MTmRRcs6kUVmPJFFAD6RRZw/kUU3QZFF0UKRRW1EkUUGRpFFokeRRTtJkUXXSpFFc0yRRQxO
kUWmT5FFQlGRRd1SkUV3VJFFE1aRRaxXkUUnWZFFw1qRRV5ckUX4XZFFlF+RRS1hkUXJYpFF
YmSRRfxlkUWYZ5FFMWmRRc1qkUVmbJFFAm6RRZ5vkUU3cZFF03KRRW10kUUIdpFFoneRRT55
kUXXepFFc3yRRQx+kUWof5FFRIGRRd2CkUV5hJFFFYaRRY+HkUUpiZFFxYqRRV6MkUX6jZFF
lo+RRS+RkUXLkpFFZJSRRQCWkUWcl5FFNZmRRc+akUVrnJFFBp6RRaCfkUU7oZFF1aKRRXGk
kUUMppFFpqeRRUKpkUXdqpFFd6yRRRCukUWsr5FFRrGRReGykUX0tJFFMbaRRZG3kUUtuZFF
x7qRRWC8kUX8vZFFmL+RRTHBkUXNwpFFZsSRRQLGkUWcx5FFN8mRRdHKkUVrzJFFBs6RRaLP
kUU70ZFF19KRRXHUkUUM1pFFqNeRRULZkUXd2pFFd9yRRRPekUWu35FFSOGRRcPikUVc5JFF
+OWRRZHnkUUt6ZFFyeqRRWLskUX+7ZFFmO+RRTPxkUXP8pFFafSRRQT2kUWe95FFOfmRRdP6
kUVv/JFFCv6RRaT/kUVAAZJF2QKSRXUEkkUQBpJFqgeSRUYJkkXhCpJFdQySRRAOkkWqD5JF
RhGSRcESkkVaFJJF9hWSRZEXkkWLGZJF2RqSRWIckkX8HZJFmB+SRTEhkkXLIpJFZiSSRQAm
kkWcJ5JFNymSRdEqkkVtLJJFBi6SRaIvkkU7MZJF1zKSRXM0kkUMNpJFqDeSRUI5kkXdOpJF
dzySRRM+kkWuP5JFKUGSRcNCkkVcRJJF+EWSRZRHkkUtSZJFyUqSRWRMkkX+TZJFmk+SRTNR
kkXNUpJFzVSSRQxWkkWeV5JFOVmSRdNakkVtXJJFCF6SRaRfkkU+YZJF2WKSRXNkkkUMZpJF
pmeSRUJpkkXbapJFd2ySRRBukkWsb5JFRnGSReFykkVcdJJF9nWSRZJ3kkUteZJFx3qSRWJ8
kkX8fZJFmH+SRTGBkkXNgpJFaYSSRQKGkkWeh5JFN4mSRdOKkkVtjJJFCI6SRaKPkkU+kZJF
15KSRXOUkkUMlpJFqJeSRUSZkkXdmpJFeZySRROekkWNn5JFKaGSRcOikkVepJJF+KWSRZSn
kkUtqZJFyaqSRWKskkX+rZJFmK+SRTOxkkXPspJFabSSRQS2kkWgt5JFObmSRdW6kkVvvJJF
CL6SRaS/kkVAwZJF2cKSRXXEkkUOxpJFqseSRUbJkkXfypJFe8ySRRXOkkWwz5JFStGSReXS
kkV/1JJFG9aSRbTXkkVQ2ZJFy9qSRYXckkUA3pJFjd+SRTXhkkXD4pJFXuSSRfjlkkWU55JF
L+mSRcnqkkVk7JJF/u2SRZrvkkUz8ZJFz/KSReX0kkUf9pJFoPeSRTn5kkXV+pJFcfySRQr+
kkWm/5JFQAGTRdsCk0V1BJNFEAaTRawHk0VGCZNF4QqTRVwMk0X2DZNFkg+TRS0Rk0XHEpNF
YhSTRf4Vk0WYF5NFMRmTRc0ak0VmHJNFAh6TRZ4fk0U3IZNF0yKTRW8kk0UIJpNFpCeTRT4p
k0XXKpNFcyyTRQ4uk0WoL5NFRDGTRd0yk0V5NJNF9DWTRY03k0UpOZNFxTqTRV48k0X6PZNF
lD+TRS1Bk0XJQpNFZESTRf5Fk0WYR5NFMUmTRc1Kk0VmTJNFAk6TRZ5Pk0U3UZNF01KTRW1U
k0UIVpNFoleTRT5Zk0XXWpNFc1yTRQ5ek0WoX5NFQmGTRd1ik0V5ZJNFE2aTRY1nk0UpaZNF
w2qTRV5sk0X4bZNFlG+TRS9xk0XJcpNFZHSTRQB2k0Wad5NFNXmTRc96k0VrfJNFBn6TRaB/
k0U7gZNF1YKTRXGEk0UMhpNFpoeTRUKJk0XbipNFd4yTRRCOk0Wsj5NFJ5GTRcOSk0XflJNF
IZaTRZKXk0UtmZNFyZqTRWKck0X+nZNFmJ+TRTOhk0XPopNFaaSTRQSmk0Wep5NFOamTRdWq
k0VvrJNFCq6TRaSvk0VAsZNF27KTRXW0k0UQtpNFqreTRUa5k0XfupNFWryTRfa9k0WPv5NF
K8GTRcfCk0VgxJNF/MWTRZbHk0UxyZNFzcqTRWbMk0UCzpNFnM+TRTfRk0XR0pNFbdSTRQjW
k0Wi15NFO9mTRdfak0Vx3JNFDN6TRabfk0VC4ZNF3eKTRXfkk0UT5pNFrOeTRUjpk0Xj6pNF
feyTRRnuk0Wy75NFTvGTReryk0WD9JNFE/aTRaD3k0U5+ZNFF/uTRW/8k0UK/pNFpP+TRUAB
lEXbApRFdQSURQ4GlEWqB5RFRgmURd8KlEV7DJRF9g2URY8PlEUrEZRFxRKURWAUlEX8FZRF
lheURTEZlEXLGpRFZhyURQAelEWcH5RFNyGURdEilEVrJJRFBiaURaAnlEU7KZRF1yqURXEs
lEUMLpRFpi+URUIxlEXbMpRF+DSURUQ2lEWsN5RFSDmURcE6lEVaPJRF9j2URZI/lEUrQZRF
x0KURWJElEX8RZRFmEeURTNJlEXNSpRFaUyURQJOlEWeT5RFN1GURdNSlEVvVJRFCFaURaRX
lEU+WZRF2VqURXNclEUIXpRFpF+URT5hlEXZYpRFc2SURQ5mlEWqZ5RFRGmURd9qlEV5bJRF
9m2URY9vlEUpcZRFxXKURV50lEX6dZRFlHeURS95lEXJepRFZHyURf59lEWaf5RFM4GURc+C
lEVphJRFBIaURZ6HlEU5iZRF04qURW+MlEUKjpRFpI+URUCRlEXbkpRFdZSURQ6WlEWql5RF
RJmURd+alEV7nJRFFZ6URY+flEUroZRFxaKURWCklEX6pZRFlqeURS+plEXLqpRFZqyURQCu
lEWar5RFNbGURc+ylEVrtJRFBraURaC3lEU5uZRF1bqURW+8lEUKvpRFpr+URUDBlEXbwpRF
dcSURRDGlEWqx5RFRsmURd/KlEVazJRF9s2URZLPlEUr0ZRFx9KURWDUlEX61ZRFlteURTHZ
lEXL2pRFZtyURQDelEWc35RFNeGURdHilEVt5JRFBuaURaLnlEU76ZRF1+qURXPslEUM7pRF
qO+URULxlEXd8pRFd/SURRP2lEWu95RFKfmURcP6lEVc/JRF+P2URZT/lEUtAZVFxwKVRV4E
lUX4BZVFlAeVRS0JlUXHCpVFYgyVRf4NlUWYD5VFMxGVRc0SlUVpFJVFAhaVRZ4XlUU3GZVF
0xqVRW8clUUIHpVFpB+VRT4hlUXZIpVFdSSVRQ4mlUWoJ5VFRCmVRd0qlUV5LJVF9C2VRa4v
lUUpMZVFxTKVRV40lUX6NZVFlDeVRS85lUXJOpVFZDyVRf49lUWaP5VFNUGVRc9ClUVrRJVF
BkaVRaBHlUU7SZVF1UqVRXFMlUUKTpVFpk+VRUBRlUXbUpVFd1SVRRBWlUWsV5VFRlmVRd9a
lUVaXJVF9l2VRZJflUUrYZVFxWKVRWBklUX6ZZVFlmeVRS9plUXJapVFZGyVRQBulUWab5VF
NXGVRc9ylUXqdJVFK3aVRaB3lUU7eZVF1XqVRXF8lUUMfpVFpn+VRUKBlUXbgpVFd4SVRRCG
lUWsh5VFRomVRcGKlUVcjJVF+I2VRZKPlUUtkZVFx5KVRWKUlUX8lZVFmJeVRTOZlUXPmpVF
aZyVRQKelUWen5VFN6GVRdOilUVtpJVFCKaVRaSnlUU+qZVF2aqVRXOslUUOrpVFqK+VRUSx
lUXfspVFebSVRfS1lUWPt5VFKbmVRcW6lUVgvJVF+r2VRZa/lUUvwZVFy8KVRWTElUUAxpVF
mseVRTXJlUXPypVFa8yVRQbOlUWgz5VFO9GVRdfSlUVx1JVFDNaVRabXlUVC2ZVFTNuVRaLc
lUUM3pVFpt+VRULhlUXb4pVFd+SVRRDmlUWs55VFSOmVReHqlUVc7JVF+O2VRZLvlUUt8ZVF
x/KVRWL0lUX89ZVFmPeVRTP5lUXN+pVFafyVRQT+lUWe/5VFOQGWRdUClkVvBJZFCgaWRaQH
lkVACZZF2QqWRXUMlkUQDpZFqg+WRUYRlkXfEpZFJRWWRV4WlkWWF5ZFKxmWRccalkVgHJZF
/B2WRZYflkUxIZZFzSKWRWYklkUCJpZFnCeWRTcplkXRKpZFbSyWRQgulkWiL5ZFPjGWRdcy
lkVzNJZFDDaWRag3lkVEOZZF3TqWRXk8lkUTPpZFjT+WRSlBlkXDQpZFXkSWRfpFlkWUR5ZF
L0mWRctKlkVkTJZFAE6WRZpPlkU1UZZF0VKWRWtUlkUGVpZFoFeWRTtZlkXXWpZFcVyWRQxe
lkWmX5ZFQmGWRdtilkV3ZJZFEGaWRaxnlkUnaZZFwWqWRVxslkX4bZZFkm+WRS1xlkXHcpZF
YnSWRf51lkWYd5ZFM3mWRc16lkVpfJZFAn6WRZ5/lkU5gZZF04KWRW+ElkUIhpZFpIeWRUCJ
lkXZipZFdYyWRQ6OlkWqj5ZFRJGWRd+SlkV5lJZFFZaWRbCXlkVKmZZF5ZqWRX+clkUbnpZF
tp+WRTGhlkXsopZFhaSWRfSllkW8p5ZFKamWRcWqlkVerJZF+q2WRZSvlkUvsZZFy7KWRdu0
lkUTtpZFmreWRTO5lkXPupZFabyWRQS+lkWev5ZFOcGWRdXClkVvxJZFCsaWRaTHlkVAyZZF
2cqWRXXMlkUQzpZFqs+WRUbRlkXf0pZFe9SWRfbVlkWP15ZFK9mWRcXalkVg3JZF+t2WRZbf
lkUv4ZZFy+KWRWbklkUA5pZFnOeWRTXplkXR6pZFa+yWRQbulkWg75ZFO/GWRdfylkVx9JZF
DPaWRaj3lkVC+ZZF3fqWRXf8lkUT/pZFrP+WRUgBl0XDApdFXASXRfgFl0WUB5dFLQmXRckK
l0ViDJdF/g2XRZoPl0UzEZdFzxKXRWkUl0UEFpdFnheXRTkZl0XTGpdFbxyXRQoel0WkH5dF
QCGXRdkil0V1JJdFECaXRaonl0VGKZdF3yqXRVosl0X2LZdFjy+XRSsxl0XHMpdFYDSXRfw1
l0WWN5dFMTmXRc06l0VmPJdFAj6XRZw/l0U3QZdF0UKXRW1El0UIRpdFokeXRT5Jl0XXSpdF
c0yXRQ5Ol0WoT5dFQlGXRd1Sl0X2VJdFNVaXRa5Xl0UpWZdFw1qXRV5cl0X6XZdFlF+XRS9h
l0XZYpdFc2SXRQ5ml0WoZ5dFRGmXRd9ql0V5bJdFFW6XRY9vl0UpcZdFxXKXRWB0l0X6dZdF
lneXRS95l0XLepdFZHyXRQB+l0Wcf5dFNYGXRdGCl0VrhJdFBIaXRaCHl0U7iZdF1YqXRXGM
l0UKjpdFpo+XRUKRl0XbkpdFd5SXRRCWl0Wsl5dFRpmXReGal0VcnJdF9p2XRZKfl0UtoZdF
x6KXRWKkl0X8pZdFmKeXRTGpl0XNqpdFZqyXRQKul0Wer5dFN7GXRdOyl0VttJdFCLaXRaK3
l0VAuZdF2bqXRXO8l0X8vZdFqL+XRUTBl0XfwpdFecSXRRXGl0WNx5dFKcmXRcXKl0VezJdF
+s2XRZTPl0Uv0ZdFy9KXRWTUl0UA1pdFmteXRTXZl0XP2pdFa9yXRQTel0Wg35dFOeGXRdXi
l0Vx5JdFCuaXRabnl0VA6ZdF2+qXRXfsl0UQ7pdFtO+XRVDxl0Xs8pdFhfSXRQD2l0WN95dF
KfmXRcP6l0Vc/JdF+P2XRZL/l0UtAZhFyQKYRWIEmEX+BZhFmAeYRTMJmEXPCphFaQyYRQQO
mEWgD5hFORGYRdUSmEVxFJhFChaYRaYXmEVCGZhF2xqYRXccmEUQHphFrB+YRUYhmEXBIphF
XCSYRfYlmEWSJ5hFLSmYRccqmEViLJhF/C2YRZgvmEUzMZhFzTKYRWk0mEUCNphFnjeYRTc5
mEXTOphFbzyYRQg+mEWkP5hFPkGYRdlCmEVzRJhFDkaYRapHmEVESZhF30qYRVpMmEX2TZhF
j0+YRSlRmEXFUphFYFSYRfpVmEWWV5hFL1mYRctamEVkXJhFAF6YRZpfmEU1YZhFz2KYRWtk
mEUGZphFoGeYRTxpmEXVaphFcWyYRQpumEWmb5hFQnGYRdtymEV3dJhFEHaYRax3mEVGeZhF
wXqYRVx8mEX2fZhFkn+YRSuBmEXHgphFYISYRfyFmEWWh5hFMYmYRcuKmEVmjJhFAo6YRZyP
mEU3kZhF0ZKYReiUmEUplphFopeYRTyZmEXXmphFcZyYRQqemEWmn5hFQqGYRduimEV3pJhF
EKaYRaynmEVIqZhFwaqYRVysmEX4rZhFkq+YRS2xmEXJsphFYrSYRf61mEWYt5hFM7mYRc+6
mEVpvJhFBL6YRZ6/mEU5wZhF08KYRW/EmEUIxphFpMeYRT7JmEXZyphFdcyYRRDOmEWqz5hF
RtGYRd/SmEVa1JhF9tWYRZLXmEUr2ZhFx9qYRWDcmEX83ZhFmN+YRTHhmEXN4phFaeSYRQLm
mEWe55hFN+mYRdPqmEVv7JhFCO6YRaTvmEU+8ZhF2fKYRXX0mEUO9phFqPeYRUT5mEXf+phF
efyYRRX+mEWu/5hFSgGZReMCmUV/BJlFGQaZRbQHmUVOCZlF6gqZRWQMmUUfDplFuA+ZRVQR
mUXBEplFXBSZRfYVmUWSF5lFLRmZRccamUViHJlF/B2ZRZgfmUUzIZlFzSKZRWYkmUUCJplF
nCeZRTcpmUXRKplFbSyZRQYumUWiL5lFPjGZRdcymUXhNJlFITaZRag3mUVCOZlF3TqZRXk8
mUUSPplFrj+ZRSlBmUXDQplFXkSZRfpFmUWUR5lFL0mZRclKmUVkTJlF/k2ZRZpPmUU1UZlF
z1KZRWtUmUUEVplFoFeZRTxZmUXVWplFcVyZRQpemUWmX5lFQGGZRdtimUV3ZJlFEGaZRaxn
mUVGaZlFwWqZRVxsmUX4bZlFkm+ZRS1xmUXHcplFYnSZRf51mUWYd5lFM3mZRc16mUVpfJlF
An6ZRZ5/mUU3gZlF04KZRW+EmUUIhplFpIeZRT6JmUXZiplFdYyZRQ6OmUWoj5lFRJGZRd2S
mUV5lJlFEpaZRY2XmUVImZlFw5qZRV6cmUVWnplFrJ+ZRS+hmUXJoplFYqSZRfylmUWYp5lF
M6mZRc2qmUVprJlFAq6ZRZ6vmUU3sZlF07KZRW+0mUUItplFpLeZRT65mUXZuplFdbyZRQ6+
mUWqv5lF</AssayXData><AssayYData Points="1500">DXmzQGhBs0BGgLNAnX2zQMCVs0AfjbNAwoezQBx1s0BYn7NApKizQNqAs0BW2rNAPLKzQGWT
s0A2u7NA3LKzQNGGs0CZjrNARoCzQNy5s0AfrrNAkauzQEaqs0D7orNA3nuzQI+fs0Byh7NA
SYmzQDeQs0Chg7NAeo6zQArCs0CXq7NAxZ+zQA1os0CkjLNA8WKzQA23s0C4oLNAQqyzQGuP
s0CHf7NAloazQPGTs0BAerNAhpOzQDuns0BjrrNAWKCzQACbs0DglLNAN8GzQM6cs0Aoo7NA
H7OzQJ2is0BKc7NAbbKzQG+ps0BdoLNAqK6zQI6ts0BKrbNAWq+zQChps0D9u7NApJqzQJWv
s0CoybNAfpCzQKKQs0BFybNAyqOzQJi0s0BxnrNAM5WzQAGps0CJn7NA3bizQAOws0BNkrNA
2bezQNals0D8orNAA4KzQO60s0BgxbNATZ6zQLSis0BCnbNAoZKzQNOXs0BIjrNAFKezQL+2
s0DUjLNAsJazQHiUs0A0b7NA166zQAW4s0AfpLNA5aizQNKSs0CdjLNAAoqzQOqSs0Cqj7NA
Q6uzQNq0s0B2pbNABLezQEuPs0BLvbNAgoWzQG2Ws0CYxbNACKqzQAGis0DftrNAu6CzQJCq
s0CJdbNAKZizQP+gs0AAsrNA/2azQDqes0BBp7NAXbOzQNCHs0BbebNA+7azQGuns0AAcbNA
cqWzQLahs0CfqrNAPG6zQIyas0BUl7NAsY2zQDJws0DfprNA6aezQAyzs0A9j7NAD9CzQAKT
s0CCt7NA18WzQDGOs0BgmrNAyW2zQN6ws0D2n7NAXYSzQLuJs0ACpLNAUrizQPKis0BBrbNA
E8GzQHeKs0B8prNAz3OzQOeLs0C3dbNAdZazQCiss0CimrNAxa+zQKees0A4hrNAXIazQLWv
s0DRorNAXaOzQDGRs0Avw7NAf7WzQOCXs0A6qrNAAKmzQPens0BqnrNAubqzQAq+s0DTvLNA
HouzQIGSs0AQvrNARn2zQOCQs0BQnrNAg42zQDSts0C5iLNA4JyzQFi9s0Aks7NAp4azQHl/
s0B1m7NAJLOzQCKes0A5kLNA0qKzQFLCs0CUf7NAw3+zQAOVs0CTkLNAK5yzQEaas0Asl7NA
3q+zQDuss0Aam7NAe5+zQBGhs0ACmbNAQbqzQI7Os0B3n7NASqizQLOss0CAkrNAwnuzQLiT
s0CNybNAN6azQB2cs0AanbNAH6WzQHaHs0AogLNARbqzQGB7s0BYgrNARsazQBbLs0DS1bNA
aJ6zQKy6s0B+o7NA7cCzQNm/s0Cli7NAnY+zQFm1s0D7nbNARa+zQFyOs0Bxc7NAmKyzQJmX
s0CZdbNAeKezQEels0CikrNANZKzQK6ls0DburNA26WzQNahs0DTrrNAd4GzQPuQs0Do0rNA
oKqzQHmcs0BgjbNA3aizQGG/s0CBurNA2JuzQD91s0A4kLNAr42zQKa1s0D4tbNAv86zQLmu
s0BHvbNARXazQCqns0BLsLNA3ZazQC22s0CCibNAX4yzQHeUs0DKnbNAL5GzQOrCs0A3rLNA
6MqzQO+Xs0DIprNAVYyzQBKzs0B6oLNAP8mzQIWKs0CktrNAiaOzQHmZs0BkmrNAH5ezQKuk
s0D9krNAesuzQBuhs0Dgo7NAR7ezQAXGs0BWrrNAAJ6zQIO+s0BCubNAi8CzQJSRs0BOubNA
CI+zQI1+s0Dym7NAJqizQN2rs0AqqrNABaWzQPnJs0Axo7NAGKqzQOmrs0BxtbNA546zQLiK
s0AolbNAhMOzQK/gs0B7p7NAdMKzQCqws0CemrNAr6WzQKCos0BNkLNAJZezQKCms0A2xbNA
wqSzQA6ps0B7k7NA/razQDV/s0BBibNAmbazQDqDs0B4tLNAtMizQO+Qs0BJrLNAX7mzQBO7
s0CporNAkMCzQMG4s0AKrrNARIazQJS5s0BcubNAkb+zQP6/s0Bfm7NA5YezQArCs0CDirNA
P4mzQKSjs0CjerNAMYyzQGK7s0DQnbNASKizQMeks0AWpbNAt7SzQIWgs0Afn7NAAJ6zQBrE
s0AkorNAcKCzQK27s0DPzrNAx7GzQDids0AUjrNAFMCzQLCus0BGqLNAI9GzQASys0BuprNA
8KuzQInYs0Ax1bNA+sezQL+ns0AGj7NAjZ2zQGaks0BEyrNACKqzQDO7s0DyhbNAmbizQN+6
s0D+y7NAarizQCOws0B0q7NAEaezQK/Cs0ALwLNAYb2zQMyls0BRm7NA5KqzQB+Us0DNq7NA
mJKzQOats0DourNAkKSzQC/Ls0DlmbNA6p+zQB/Bs0C0rbNA1Z2zQOGcs0AOoLNAjJCzQITD
s0C+yLNAVo6zQDKss0DXzbNAs4WzQFGjs0CJmrNAgsyzQMbbs0Chp7NATsuzQPDGs0B6sLNA
RaGzQBqMs0DE0LNAvKqzQJins0CWzrNAm56zQBGBs0AhsbNA57qzQGirs0CPm7NAM7ezQHSp
s0AqtbNATrKzQHG0s0AworNAE3KzQKmns0CbjbNAXGyzQE+rs0BtsLNALrmzQJ+3s0B3krNA
pZmzQJGXs0DBr7NAtbmzQKbKs0AhtLNAsYmzQLW8s0C36rNAWKqzQKy/s0AcoLNAEq6zQDSn
s0DYvrNAx8yzQCKfs0D5vbNAO7WzQACTs0AEorNA6aOzQFyss0AdqLNAWrmzQK2xs0AUr7NA
A52zQNx9s0A2urNA5ayzQPycs0A6tLNAPaqzQL+Xs0DftLNAV5mzQKi7s0AMp7NAyLizQFvG
s0AEzrNAx6SzQI6ms0C8obNAg6OzQJiNs0DMxbNAIdSzQO/Is0A/rLNA3MizQE2ss0DSu7NA
ZMyzQCbFs0Ccl7NAVsGzQALMs0AArrNA6s+zQIGns0BlybNAu6uzQKC0s0DLtbNAqNazQDSp
s0Cjy7NAHI6zQL7Ys0BEsrNAXLazQEGRs0Ab07NAUbSzQJaxs0ClqLNAWsyzQJaWs0CXsrNA
3KuzQH29s0BQuLNAQr+zQPCcs0DptLNAZYSzQIePs0Bis7NAZq2zQEKvs0B8trNAy92zQHW6
s0A+mrNAT7OzQPy2s0Cwx7NATcuzQLa3s0AXoLNAMa+zQPeWs0AY3rNAKqezQCips0DRhbNA
I6uzQJbWs0B21bNAe5WzQFSzs0AXr7NAfr6zQAS8s0A5l7NAd6izQJOps0Cqq7NAT8uzQOCw
s0DsqrNA9KyzQGSts0C5rLNAZ8qzQMzCs0AZqLNA5ZizQHeys0C4q7NAf5GzQLGys0C84LNA
GryzQIG7s0BPwLNAHKezQPews0ApprNAB66zQKnUs0BfqbNA4pyzQMKYs0AmnLNAc7+zQHO4
s0AWq7NAcrazQDS8s0DNmrNAlKCzQIDas0DdmLNA/dezQNips0BioLNAgsezQAO+s0D8ubNA
LdGzQP2qs0Cgq7NASKKzQKGls0BelbNAHM2zQFjHs0CNsLNAOK6zQNfns0CUyLNAp7GzQBGt
s0Cfw7NAGYCzQM24s0DVv7NApNazQE7ws0D9r7NAdLmzQMyJs0AuurNA45uzQLSGs0A6qLNA
CbWzQMjas0CLyLNApMOzQB+ks0AT0bNAXcqzQLKas0D9s7NAC7CzQHOOs0B3zrNAue+zQP2l
s0ANlrNAj66zQJK7s0DtqLNAf76zQJ29s0Cup7NA16yzQJHEs0BM77NAaaqzQGuws0AJyLNA
19OzQDqns0CnvbNA8NCzQE69s0CG07NAZ8mzQJKes0ChvLNAfruzQN++s0BkqbNAqq+zQDmx
s0BPsLNANuSzQHGns0B6r7NAib+zQMCjs0AC0bNAFcOzQP+ls0C6p7NA2cGzQFLOs0A/ubNA
s8ezQKmns0BzsLNAHbCzQACts0D+zrNATqyzQBSQs0Ac2LNAUrSzQPCus0BImrNAdcWzQPyn
s0BQvLNAhb2zQIq2s0AepbNAA9+zQN/Ts0B4vrNAFpizQP1us0Cp3LNA7u+zQJK1s0CD2LNA
tKizQEnBs0DZtbNAftGzQBuWs0DpuLNAW8izQJ28s0Aw0bNAsrCzQOC8s0DNpLNA3/SzQKnF
s0CEzbNABbSzQBOhs0D4vbNAjbazQHSMs0DPprNAzcKzQD/Es0AFxLNAGpqzQFDPs0A8vbNA
9LezQIG0s0BesbNA8cWzQDq4s0BxtbNA8qazQKy8s0CFs7NAhrazQFSOs0Bf1LNAgLazQCiy
s0CLw7NAxNSzQO63s0CoyrNAqbazQJSys0CqvbNAS+KzQNq0s0BOzbNAlMyzQPC6s0DeqrNA
66qzQCLCs0A5n7NA58izQC/gs0ACtrNAT7+zQNLVs0CHv7NAZaKzQBups0Dww7NA2NezQMvZ
s0C+oLNAocmzQCS5s0BX0rNAA8qzQI+as0DIsbNAhN6zQBijs0APo7NABd+zQADEs0AlnrNA
+JuzQIzQs0ADurNAedazQJHus0DooLNAw7+zQO/Ks0BMs7NAALyzQCK5s0AGwLNA4bOzQLrt
s0CCy7NAWrmzQHa0s0AGlLNACbezQO66s0DGsbNAf8mzQATHs0CvwLNA1sOzQBLCs0DqvLNA
17uzQJG3s0C2nLNAaaqzQJD3s0ABxbNAdKmzQIj+s0Bk2LNAJeKzQGeis0C1qbNALJKzQCvy
s0CburNAPsWzQJqjs0Di5bNAwsCzQMWzs0DDn7NADp6zQLm9s0CDsLNABJezQEOgs0CXs7NA
U/uzQOSts0BS7rNAktuzQMjMs0BLnbNAP7mzQJ6zs0BWzbNATbizQPWTs0Dm57NAwLazQAKp
s0D91bNAjsOzQH7Ks0A0xbNAMKizQOnVs0D3lLNA3c+zQJbHs0DEubNAT82zQEaws0Cgs7NA
rMizQGnCs0Dr3LNAPMGzQJ7Ds0DDmrNAAbSzQBvZs0AXu7NAeaSzQH/Bs0DBx7NATLmzQOy4
s0Bn1bNAppazQNTNs0Ax77NA78azQOLQs0C8srNAKrizQMfSs0DaqLNAONGzQAC+s0AYyrNA
FLWzQH/Ms0Cy3bNA9sqzQObqs0DwsbNAl8mzQOvbs0B3wbNAWLSzQFTVs0AYvrNA6qKzQJLA
s0AhuLNAZuazQD/Vs0CbzbNA3s+zQKHds0ACtLNAQ+mzQGK4s0Aor7NA/dGzQH+1s0C/xrNA
2bWzQIrLs0BOq7NA5+KzQN3Ms0C8v7NAS7izQHbZs0BAtbNAG9yzQPTRs0Ary7NAIMazQDzH
s0C3k7NAC7OzQMeys0DI1bNAYMKzQG+ws0Amp7NAC+yzQGzLs0Bu7LNAAfCzQHuws0CG2LNA
UNCzQGbGs0B7ybNAHbuzQFrKs0Cg1LNASsWzQIrqs0AT07NAhgK0QNq6s0Dlu7NArNezQHLS
s0D317NA09OzQFCws0C4xLNAjr+zQGnbs0C+17NAJsOzQHLNs0Ak3rNAFeazQEvYs0CQtrNA
58WzQMPLs0Bdx7NA7K+zQFu0s0Bd0bNAMPizQH7Qs0DV3LNAoa6zQFjSs0BL5bNATNGzQKu3
s0BMybNAW9KzQG7Ps0DizbNAvN6zQGHQs0CqvrNABr6zQJ/Ns0CgxrNAnsmzQCbis0AtsLNA
2t+zQCy9s0BVrrNAY7KzQI/as0AfzLNAtbuzQFrNs0A0vLNAP+GzQM7Js0DZ4bNANtCzQMXP
s0Aj3rNAfrCzQNW+s0ADxrNAn6yzQADns0DdzrNAH5yzQKDes0Cmx7NAHdKzQIS6s0DWxbNA
I8OzQGvis0AS2LNAOc2zQPTDs0Ceo7NAIuyzQBTTs0Cg67NA98OzQJSqs0B3w7NArZ+zQM2v
s0Ah2rNAINyzQBfLs0Dn37NA89SzQDi7s0BrzrNAu8azQAjbs0C9irNArLqzQOi9s0BK5rNA
BcezQMvMs0AzwrNA7b+zQNPLs0DczLNA3ZyzQMrgs0D30rNAcJWzQHeos0AbxbNAgOOzQGzG
s0CV2bNAdNezQOOss0Dlx7NAf+uzQDLJs0DKwLNASfCzQFjFs0Ae0bNAbL+zQOaps0Bc5LNA
Hb6zQJq6s0B7ubNAuOazQOTLs0B1zbNAhM6zQLLBs0Asx7NAe86zQA+0s0AM3bNAHq2zQJzf
s0BpyrNAcNizQOfXs0B017NAIbmzQGjWs0C1ybNAcOyzQJbls0Aj5LNAI82zQAvJs0BU9rNA
2r6zQN+ss0BxubNAsLezQAbfs0BeybNAmdKzQF/Is0BswbNAxrazQCW4s0Djv7NApsSzQKLZ
s0DJ0bNAevOzQF7Rs0BQ2rNAOuuzQI7zs0A5urNANLyzQDXgs0CvzLNAct2zQIvas0AJ4LNA
h9OzQOKws0AX37NAu9OzQDXxs0C6urNAdc+zQHHps0Bv2bNA1MOzQATps0Dk0rNAV9KzQFe/
s0DU5rNAKM6zQN4BtEA6vrNA3tazQPrws0DS0rNAJcmzQMHIs0DH4bNA3MuzQBXfs0CG07NA
Bb6zQP7is0Bw2rNAn9ezQP7Ws0BJ2LNAKM+zQFavs0CBxbNAqb+zQM2ys0D5xLNAP72zQAS1
s0AYvLNA2t2zQMTxs0C/0LNAztizQCfJs0AUubNAfLGzQBvSs0Av4LNAH+OzQBvOs0Ca5LNA
9tyzQAm5s0DIrrNAOMizQAP4s0ArxLNAEdCzQFa9s0D/4bNAyKSzQNXVs0AVzLNA1OizQPm1
s0ApwrNAItezQP3Fs0Dkv7NABPezQKXps0D09bNA28CzQAzHs0B617NAttmzQMPbs0A1uLNA
WdezQKDns0Du5bNA0NezQI/is0A05LNAMdmzQKG3s0C43LNAn/SzQEnas0BzorNAHtuzQHHx
s0CYvbNArOOzQEHDs0CT2bNASeWzQH3Os0B917NAEM2zQAK7s0DMwbNAyaazQDqds0AO17NA
utizQA2ss0ATybNAdNmzQLrUs0C8zLNAjtGzQB/cs0DFtbNAzuSzQGPSs0CQtLNAO9izQIjN
s0Bu77NAVdyzQKb+s0BH27NAsaqzQLHws0AmybNAJPizQG7Qs0BTwrNAOgG0QEK6s0CP2rNA
8syzQH3as0Ad7LNAD8SzQIy8s0CfwLNAo8KzQFzbs0A+uLNAvO2zQPLqs0AEl7NAdNezQEzz
s0DZ5LNAzeGzQAHXs0Cj37NA9a6zQEbQs0BY8LNAUMmzQJzfs0BS17NA0we0QPy/s0CL3LNA
rsazQNCss0BRv7NAHMazQB/Zs0CG4LNAksazQMHks0AY7LNAm9GzQM7hs0By7LNA2MazQMqg
s0Cw1LNAnu6zQDjPs0BLp7NAW9OzQDX1s0DH6bNAbO+zQLXBs0BO3bNAJOuzQBTIs0CG0rNA
RPSzQBbEs0CO0LNA+uazQMTxs0C3xrNAIdmzQB/Ws0C467NAeOuzQHDgs0Dw3rNAbMOzQFD0
s0Bt47NAN92zQAzbs0AB2LNAAsGzQDDAs0DLxbNAp96zQNzts0Ai7LNA2b6zQI6/s0BE0LNA
RcKzQKnvs0DK5LNACtyzQMi1s0CgzrNA1N2zQMnTs0Bd7rNATrWzQHnVs0AR8LNAadOzQOa2
s0AE0LNAdsizQNn7s0DLx7NA98GzQFjWs0Cj5LNAvOSzQB/Js0B2CrRAds6zQLXHs0A/w7NA
T7yzQH20s0AX6bNANLyzQLT6s0Ad1LNAYeqzQBzrs0Cs0LNA0sSzQAbrs0Bw4rNAQeWzQA3h
s0Cl5rNATr+zQK7Ws0DwrLNA//KzQMzss0ChyrNAJdazQNnts0Aw3LNAC7mzQCPbs0BJ0LNA
6+mzQOjis0By2LNA9NqzQBHDs0CF0bNAduWzQEHKs0Ad9rNAYNKzQOfqs0DV9bNAC7WzQC7O
s0DD37NA9OKzQA3Os0B90bNAIeyzQFDQs0Dk1rNAD9KzQDrYs0C+vrNAhcOzQE/rs0CJ8rNA
VcOzQMm9s0Ad1bNAcbWzQG3ks0DF+bNAw8WzQJXAs0Ai3rNAA9SzQEsEtEDNobNAV86zQF7C
s0DIvbNA</AssayYData></Step><Step><CommonData><SampleLocation>17</SampleLocation><SampleID></SampleID><SampleGroup></SampleGroup><SampleInfo></SampleInfo><SampleRow>H</SampleRow><SamplePlate>1</SamplePlate><WellType>BUFFER</WellType><Concentration>-1</Concentration><ConcentrationUnits>µg/ml</ConcentrationUnits><MolarConcentration>-1</MolarConcentration><MolarConcUnits>nM</MolarConcUnits><MolecularWeight>-1</MolecularWeight><Temperature>30</Temperature><StartTime>5043128</StartTime><AssayTime>300</AssayTime></CommonData><FlowRate>1000</FlowRate><StepType>DISASSOC</StepType><StepName>Dissociation</StepName><StepStatus>OK</StepStatus><ActualTime>300.002</ActualTime><CycleTime>0.2</CycleTime><AssayXData Points="1500">RMGZRfbCmUWSxJlFLcaZRcfHmUVjyZlF/MqZRXfMmUUTzplFrs+ZRUjRmUXk0plFfdSZRRnW
mUW115lFTtmZReramUWG3JlFH96ZRbvfmUVU4ZlF7uKZRYrkmUUl5plFv+eZRVvpmUX06plF
kOyZRSvumUXF75lFYfGZRfrymUWe9JlFF/aZRbP3mUVM+ZlF6PqZRYP8mUUd/plFuf+ZRVIB
mkXuAppFiASaRSMGmkW/B5pFWAmaRfQKmkWODJpFKQ6aRcUPmkVfEZpF+hKaRZQUmkUwFppF
yReaRUQZmkXgGppFeRyaRRUemkWuH5pFSiGaReYimkV/JJpFGyaaRbUnmkVQKZpF7CqaRYYs
mkUhLppFuy+aRVYxmkXyMppFjDSaRSc2mkXBN5pFXTmaRfY6mkWSPJpFLT6aRcc/mkVjQZpF
/kKaRXdEmkVjRppFrkeaRUhJmkXkSppFf0yaRRlOmkW1T5pFUFGaRepSmkWDVJpFH1aaRblX
mkVUWZpF8FqaRYpcmkUlXppFwV+aRVthmkX2YppFkGSaRStmmkXFZ5pFYWmaRfxqmkWWbJpF
MG6aRapvmkVGcZpF4HKaRXt0mkUVdppFsXeaRUx5mkXmeppFgXyaRR1+mkW3f5pFUoGaReyC
mkWIhJpFIYaaRb2HmkVYiZpF8oqaRY6MmkUpjppFw4+aRV+RmkX4kppFlJSaRS2WmkXJl5pF
ZZmaRd6amkV5nJpFFZ6aRa6fmkVKoZpF5KKaRX+kmkUbpppFtaeaRVCpmkXqqppFhqyaRR+u
mkW7r5pFVrGaRfCymkWMtJpFJbaaRcG3mkVbuZpF9rqaRZC8mkUrvppFx7+aRWHBmkX8wppF
d8SaRTLGmkWsx5pFSMmaReLKmkV9zJpFF86aRbPPmkVM0ZpF6NKaRYPUmkUd1ppFudeaRVLZ
mkXu2ppFityaRSPemkW/35pFWOGaRfTimkWO5JpFW+aaRcPnmkVf6ZpF+OqaRZTsmkUt7ppF
ye+aRWPxmkX+8ppFmvSaRTT2mkXP95pFafmaRQX7mkWe/JpFOv6aRdP/mkVvAZtFCQObRaQE
m0URBptFrAebRUYJm0XiCptFfQybRRcOm0WzD5tFTBGbRegSm0WDFJtFHRabRbcXm0VSGZtF
7hqbRYgcm0UjHptFvR+bRVghm0XyIptFjiSbRScmm0XDJ5tFXymbRfgqm0WULJtFLS6bRckv
m0VEMZtF/jKbRXk0m0UTNptFrjebRUo5m0XkOptFfTybRRk+m0W1P5tFTkGbRepCm0WGRJtF
H0abRbtHm0VUSZtF8EqbRYpMm0UlTptFwU+bRVtRm0X2UptFkFSbRStWm0XHV5tFYVmbRfxa
m0WWXJtFEV6bRaxfm0VGYZtF4mKbRX1km0UXZptFs2ebRUxpm0XoaptFg2ybRR1um0W3b5tF
UnGbRe5ym0WKdJtFI3abRb13m0VYeZtF9HqbRY58m0VEfptFw3+bRV+Bm0X6gptFlISbRZaG
m0XVh5tFZYmbReCKm0V7jJtFFY6bRbGPm0VKkZtF5pKbRX+Um0UblptFt5ebRVCZm0XsmptF
hpybRSGem0W7n5tFVqGbRfKim0WMpJtFJ6abRcGnm0VdqZtF+KqbRZKsm0UtrptFya+bRWOx
m0XesptFebSbRRO2m0Wst5tFSLmbReS6m0V9vJtFGb6bRbO/m0VOwZtF6sKbRYPEm0UdxptF
ucebRVTJm0XuyptFisybRSPOm0W/z5tFWNGbRfTSm0WO1JtFKdabRcPXm0Vf2ZtF+NqbRZTc
m0Ut3ptFyd+bRWXhm0Xg4ptFeeSbRRXmm0Wu55tFSumbRebqm0V/7JtFG+6bRbXvm0VQ8ZtF
7PKbRYb0m0Uh9ptFu/ebRVb5m0Xw+ptFjPybRSX+m0XB/5tFXQGcRfYCnEWSBJxFKwacRccH
nEVjCZxF/AqcRZgMnEUyDpxFzQ+cRWcRnEUCE5xFnBScRTgWnEXRF5xFbRmcRQkbnEWiHJxF
PB6cRaofnEVEIZxF4CKcRXkknEWOJpxFzyecRUopnEXmKpxFfyycRRsunEW1L5xFUDGcRewy
nEWGNJxFHzacRbs3nEVUOZxF8DqcRYw8nEUlPpxFwT+cRVtBnEX2QpxFkkScRStGnEXHR5xF
YUmcRfxKnEV3TJxFE06cRaxPnEVIUZxF4lKcRX1UnEUZVpxFs1ecRU5ZnEXoWpxFg1ycRR1e
nEW5X5xFVGGcRe5inEWKZJxFJWacRb9nnEVbaZxF9GqcRZBsnEUpbpxFxW+cRWFxnEX6cpxF
lHScRTB2nEXJd5xFZXmcReB6nEV7fJxFFX6cRbF/nEVKgZxF5oKcRX+EnEUbhpxFt4ecRVCJ
nEXsipxFhoycRSGOnEW9j5xFVpGcRfKSnEWMlJxFJ5acRcOXnEVdmZxF+JqcRZKcnEUtnpxF
yZ+cRWOhnEX8opxFmKScRROmnEWsp5xFSKmcReKqnEV9rJxFF66cRbOvnEVMsZxF6LKcRYG0
nEUdtpxFt7ecRVK5nEXsupxFiLycRSG+nEW9v5xFWMGcRfLCnEWOxJxFqMacReLHnEVfyZxF
+MqcRZTMnEUwzpxFyc+cRUTRnEXe0pxFedScRRPWnEWu15xFSNmcReTanEV93JxFGd6cRbPf
nEVO4ZxF6OKcRYPknEUf5pxFueecRVTpnEXw6pxFiuycRSXunEW/75xFW/GcRfTynEWQ9JxF
K/acRcX3nEVh+ZxF+vqcRZb8nEUy/pxFrP+cRUYBnUXgAp1FewSdRRUGnUWxB51FSgmdReYK
nUWBDJ1FGw6dRbUPnUVQEZ1F6hKdRYYUnUUhFp1FuxedRVYZnUXwGp1FjBydRSUenUXBH51F
XSGdRfYinUWSJJ1FKyadRccnnUVjKZ1F/CqdRZgsnUUyLp1FzS+dRWkxnUUCM51FnjSdRTg2
nUXTN51FbzmdRQk7nUWiPJ1FPj6dRao/nUVGQZ1F4EKdRXtEnUUVRp1FsUedRUxJnUXmSp1F
gUydRRtOnUW3T51FUFGdRexSnUWIVJ1FIVadRb1XnUVYWZ1F8lqdRY5cnUUnXp1Fw1+dRV9h
nUX4Yp1FlGSdRcNmnUUCaJ1FZWmdReBqnUV5bJ1FFW6dRa5vnUVKcZ1F5nKdRX90nUUbdp1F
tXedRVB5nUXqep1FhnydRR9+nUW7f51FVIGdRe6CnUWKhJ1FJYadRb+HnUVbiZ1F9oqdRZCM
nUUrjp1FxY+dRWGRnUX8kp1FlpSdRRGWnUWsl51FRpmdReKanUV7nJ1FF56dRbGfnUVMoZ1F
6KKdRYGknUUdpp1Ft6edRVKpnUXsqp1FiKydRSOunUW9r51FWLGdRfKynUWOtJ1FJ7adRcO3
nUVfuZ1F+LqdRZK8nUUtvp1Fyb+dRWPBnUX8wp1Fd8SdRRPGnUWux51FSMmdReTKnUV9zJ1F
Gc6dRbPPnUVO0Z1F6tKdRYTUnUUf1p1FudedRVLZnUXu2p1FitydRSPenUW/351FWOGdRfTi
nUWO5J1FKeadRcXnnUVf6Z1F+uqdRZTsnUUw7p1Fye+dRWXxnUXg8p1FefSdRRX2nUWu951F
SvmdReb6nUV//J1FG/6dRbX/nUVQAZ5F6gKeRYYEnkWaBp5F2geeRVYJnkXyCp5FjAyeRScO
nkXDD55FXRGeRfgSnkWSFJ5FLRaeRccXnkVjGZ5F3hqeRXkcnkUTHp5Frh+eRUghnkXkIp5F
fSSeRRkmnkWzJ55FTimeReoqnkWELJ5FHy6eRbsvnkVUMZ5F8DKeRYo0nkUlNp5FwTeeRVs5
nkX2Op5FkjyeRSs+nkXFP55FYUGeRfxCnkWWRJ5FMkaeRctHnkVnSZ5FAkueRZxMnkU4Tp5F
0U+eRW1RnkUHU55FolSeRT5WnkWqV55FRlmeReBankV7XJ5FFV6eRbFfnkVKYZ5F5mKeRX9k
nkUbZp5FtWeeRVBpnkXqap5FhmyeRR9unkW7b55FVnGeRfBynkWMdJ5FJXaeRcF3nkVbeZ5F
9nqeRZJ8nkUrfp5Fx3+eRWGBnkX8gp5Fd4SeRROGnkWsh55FSImeReKKnkV9jJ5FGY6eRbOP
nkVMkZ5F6JKeRYSUnkUdlp5FuZeeRVKZnkXump5FipyeRSOenkW/n55FWKGeRfSinkWOpJ5F
lKaeRdWnnkVfqZ5F+qqeRZSsnkUwrp5Fy6+eRUaxnkXgsp5Fe7SeRRW2nkWxt55FSrmeRea6
nkV/vJ5FG76eRbW/nkVQwZ5F7MKeRYbEnkUhxp5Fu8eeRVbJnkXyyp5FjMyeRSfOnkXBz55F
XdGeRfbSnkWS1J5FK9aeRcfXnkVj2Z5F/NqeRZjcnkUT3p5FrN+eRUjhnkXi4p5FfeSeRRfm
nkWz555FTumeRejqnkWB7J5FHe6eRbnvnkVS8Z5F7vKeRYj0nkUj9p5FvfeeRVj5nkX0+p5F
jvyeRSn+nkXD/55FXwGfRfgCn0WUBJ9FMAafRckHn0VECZ9F4AqfRXkMn0UVDp9Frg+fRUoR
n0XkEp9FfxSfRRsWn0W1F59FThmfReoan0WGHJ9FHx6fRbsfn0VUIZ9F8CKfRYwkn0UlJp9F
wSefRVspn0X2Kp9FkCyfRSsun0XHL59FYTGfRfwyn0WWNJ9FETafRao3n0VGOZ9F4DqfRXs8
n0UXPp9FsT+fRUxBn0V5Q59Ft0SfRaxGn0XuR59FUEmfRexKn0WGTJ9FIU6fRb1Pn0VWUZ9F
8lKfRYxUn0UnVp9Fw1efRV1Zn0X2Wp9FklyfRSten0XHX59FY2GfRfxin0WYZJ9FMmafRc1n
n0VpaZ9FAmufRZ5sn0U4bp9F02+fRW1xn0UJc59FpHSfRRF2n0Wsd59FRnmfReB6n0V7fJ9F
FX6fRbF/n0VMgZ9F5oKfRYGEn0Ubhp9Ft4efRVKJn0Xsip9FiIyfRSGOn0W9j59FWJGfRfKS
n0WOlJ9FJ5afRcOXn0VdmZ9F+JqfRZKcn0Utnp9Fx5+fRWOhn0Xeop9FeaSfRROmn0Wup59F
SKmfReSqn0V/rJ9FGa6fRbWvn0VOsZ9F6rKfRYS0n0Uftp9FubefRVS5n0Xuup9FiryfRSO+
n0W/v59FWMGfRfTCn0WOxJ9FKcafRcPHn0VfyZ9F+sqfRZTMn0Uwzp9Fqs+fRUTRn0Xg0p9F
e9SfRRXWn0Wx159FStmfReban0WB3J9FG96fRbXfn0VQ4Z9F7OKfRYbkn0WG5p9Fw+efRVbp
n0Xw6p9FjOyfRSXun0XB759FY/GfRfzyn0WY9J9FNPafRc33n0Vp+Z9FAvufRZz8n0U4/p9F
0/+fRW0BoEUJA6BFogSgRT4GoEWqB6BFRgmgReAKoEV7DKBFFw6gRbEPoEVMEaBF6BKgRYEU
oEUdFqBFtxegRVIZoEXsGqBFiBygRSMeoEW9H6BFWCGgRfIioEWOJKBFJyagRcEnoEVdKaBF
9iqgRZIsoEUrLqBFxy+gRWMxoEX8MqBFljSgRRE2oEWsN6BFSDmgReI6oEV7PKBFFz6gRbE/
oEVMQaBF5kKgRYFEoEUdRqBFt0egRVJJoEXsSqBFiEygRSNOoEXHT6BFYVGgRfxSoEWYVKBF
MlagRaxXoEVIWaBF4lqgRX1coEUXXqBFs1+gRUxhoEXoYqBFgWSgRR1moEW3Z6BFUmmgRe5q
oEWIbKBFI26gRb1voEVYcaBF9HKgRY50oEUpdqBFw3egRV95oEX4eqBFlHygRS1+oEXHf6BF
Y4GgRf6CoEV5hKBFnoagRd6HoEVIiaBF5IqgRX2MoEUZjqBFs4+gRU6RoEXqkqBFhJSgRR+W
oEW5l6BFVJmgRfCaoEWKnKBFI56gRb+foEVboaBF9KKgRZCkoEUppqBFw6egRV+poEX4qqBF
lKygRS2uoEXJr6BFRLGgReCyoEV5tKBFFbagRa63oEVIuaBF5LqgRX28oEUZvqBFs7+gRU7B
oEXqwqBFhMSgRR/GoEW5x6BFVMmgRfDKoEWKzKBFJc6gRcHPoEVb0aBF9tKgRZDUoEUr1qBF
xdegRWHZoEX82qBFltygRTLeoEXL36BFZ+GgRQDjoEWc5KBFOOagRdHnoEVM6aBFCeugRaLs
oEU+7qBFqu+gRUbxoEXg8qBFe/SgRRX2oEWx96BFTPmgReb6oEWB/KBFHf6gRbf/oEVSAaFF
7gKhRYgEoUUjBqFFvQehRVgJoUX0CqFFjgyhRSkOoUXDD6FFXxGhRfgSoUWUFKFFMBahRckX
oUVlGaFF4BqhRXkcoUUVHqFFrh+hRUohoUXkIqFFfyShRRsmoUW1J6FFUCmhReoqoUWGLKFF
Hy6hRbsvoUVWMaFF8DKhRYw0oUUlNqFFwTehRV05oUX2OqFFkjyhRSs+oUXHP6FFY0GhRfxC
oUV3RKFFE0ahRaxHoUVISaFF5EqhRX1MoUUZTqFFs0+hRUxRoUXoUqFFgVShRSdWoUXBV6FF
XVmhRfZaoUWSXKFFK16hRcdfoUVjYaFF/GKhRXdkoUUTZqFFrmehRUhpoUXkaqFFfWyhRRlu
oUW1b6FFTnGhRepyoUWEdKFFH3ahRbl3oUVUeaFF8HqhRYp8oUUlfqFFv3+hRVuBoUX0gqFF
kIShRSuGoUXFh6FFYYmhRfqKoUWWjKFFMo6hRaqPoUVGkaFF4JKhRXmUoUUVlqFFsZehRUqZ
oUXmmqFFf5yhRRueoUW1n6FFUKGhReyioUWGpKFFIaahRbunoUVWqaFF8KqhRYysoUUnrqFF
wa+hRV2xoUX2sqFFkrShRSu2oUXHt6FFYbmhRfy6oUWYvKFFMr6hRc2/oUVnwaFFAsOhRZ7E
oUU4xqFF08ehRW3JoUUJy6FFosyhRT7OoUXaz6FFRtGhReLSoUV71KFFF9ahRbPXoUVM2aFF
6NqhRYHcoUUd3qFFud+hRVLhoUXu4qFFiOShRSPmoUW956FFWOmhRfTqoUWO7KFFKe6hRcPv
oUVf8aFF+PKhRZT0oUUu9qFFyfehRWP5oUX++qFFefyhRRP+oUWu/6FFSAGiReQCokV9BKJF
GQaiRbUHokVOCaJF6gqiRYQMokUfDqJFuQ+iRVQRokXwEqJFihSiRSUWokW/F6JFWhmiRfQa
okWQHKJFKx6iRcUfokVhIaJF+iKiRZYkokUwJqJFySeiRUQpokXgKqJFeSyiRRUuokWuL6JF
SjGiReYyokV/NKJFGzaiRbU3okVQOaJF6jqiRYY8okUhPqJFuz+iRVZBokXwQqJFjESiRSVG
okXBR6JFXUmiRfZKokWSTKJFK06iRcdPokVhUaJF/FKiRZZUokURVqJFrFeiRUhZokXiWqJF
fVyiRRdeokWzX6JFTGGiReZiokWBZKJFHWaiRbdnokVSaaJF7GqiRYhsokUjbqJFvW+iRVhx
okXycqJFjnSiRSd2okXBd6JFXXmiRfZ6okWSfKJFLn6iRcd/okVjgaJF/IKiRZiEokU0hqJF
zYeiRWmJokUCi6JFnoyiRTiOokXTj6JFb5GiRQmTokV3lKJFEZaiRayXokVGmaJF4pqiRX2c
okUXnqJFs5+iRUyhokXooqJFhKSiRSGmokW5p6JFUqmiRe6qokWKrKJFI66iRb+vokVYsaJF
9LKiRZC0okUptqJFxbeiRV+5okX6uqJFlryiRTC+okXJv6JFRMGiReDCokV5xKJFFcaiRbHH
okVKyaJF5MqiRX/MokUbzqJFtc+iRVDRokXq0qJFhtSiRSHWokW716JFVtmiRfDaokWM3KJF
J96iRcHfokVd4aJF9uKiRZLkokUr5qJFx+eiRWPpokX86qJFluyiRTLuokWs76JFRvGiReDy
okV79KJFF/aiRbH3okVM+aJF5vqiRYH8okUb/qJFt/+iRVABo0XsAqNFiASjRSEGo0XgB6NF
VgmjRfIKo0WODKNFJw6jRcMPo0VfEaNF+BKjRZQUo0UuFqNFyRejRWUZo0X+GqNFeRyjRRMe
o0WuH6NF</AssayXData><AssayYData Points="1500">o5OzQIKis0DkwrNAydizQN7Ss0AG4bNAns6zQH7xs0Br37NAYsmzQEoHtEBV47NABhC0QH3+
s0CEvbNAW9CzQFIGtEAN67NAnt2zQHwvtEDL3rNARAC0QJDms0D57rNA8Ay0QMTps0B1CbRA
DP6zQMD3s0Cn4rNARfWzQIXys0Cj+7NAwe+zQIrns0BW8rNAme2zQJf5s0AWC7RAqP6zQMnm
s0AMFrRAKA20QDDns0DZ5bNAb9ezQM8LtEDkG7RAZf6zQKULtEDFCbRAZxW0QPX/s0DGBbRA
Bc+zQAvts0AEF7RAif6zQCkTtECR4LNAHd6zQJj6s0C2+rNAxu+zQAXps0DBALRAdRG0QOH6
s0BC6rNAguuzQOEDtEDv6bNA5wS0QK/us0C1D7RAGBO0QNXVs0A7CbRAXBG0QJTns0B4DrRA
xQu0QB4ftEAHH7RAJOKzQEPys0CD4bNAitazQDYCtEAY27NAGeuzQGDns0DPHbRAnyW0QGEJ
tEBe5rNAGgG0QLoCtEA+GLRA8dyzQFkEtEBU+rNAWvOzQCTqs0BEyrNAphW0QN33s0BjILRA
9/ezQN8ZtEALFbRAIQK0QBfVs0B+7LNA1A60QNn/s0DUDrRAgw20QBQHtEDsGLRArx60QM0G
tEDEEbRADPOzQJTxs0C6HrRAsvKzQA0EtEDaBLRAEiO0QH4XtEBaCLRAUPWzQBj+s0C0CbRA
dBq0QFwTtEAqLLRAswm0QF4EtEAM+7NA6vSzQJQdtECi5LNAbwe0QGkHtEDEG7RAyBC0QLQH
tEDlL7RAYPqzQPYktED/ArRAhQi0QDYOtECzC7RAHwK0QMtHtED15rNAiPizQNP8s0Ch57NA
huqzQCQwtEBgDrRAPC+0QBICtEAtALRACBG0QDoUtEA1C7RASy20QJoHtEAgArRAMB+0QMMN
tEBj2LNARQu0QCYstEC4G7RAiRK0QNIhtEASBLRA9xK0QGYStEA07LNAOPezQNwEtEBCDrRA
lyK0QOsgtEAL8bNAQOuzQJwItEBV97NAfPmzQAgKtEDyLrRAyw20QKgItEDLEbRAZwW0QAsg
tECLC7RAIyu0QF8itED3KLRA+xe0QIgBtEDS97NA3Ai0QDv7s0DuALRAMyW0QLD3s0Dk5bNA
NwO0QMz4s0AXHbRAxxG0QC0CtECv+7NA1Am0QLMJtEChCbRAVSa0QGQNtEAHALRARDG0QO4U
tECT6bNAESa0QJANtEDVD7RAqxO0QEQZtEDkM7RAnfmzQJ4stEDLM7RAaQy0QBcTtEABAbRA
LSm0QCMrtEBUGbRAZvKzQPsJtECXG7RAjfWzQKUStEDzQbRAXfWzQFgLtEDrPbRA0xC0QNIb
tEBkJLRAbi60QAgBtECG+7NAGSS0QLgWtEBoDrRA4/mzQDQ1tEDBF7RAthK0QIggtEDyGLRA
//qzQLMJtECtM7RA1O6zQLkftECvKrRAdCu0QFv7s0C5GrRAIhi0QHb9s0CY5bNAbCi0QN8l
tEDjAbRAlyC0QJc3tEAbG7RA4QO0QGpFtEDhD7RAtga0QGILtECZEbRAxBW0QDsotEAeLLRA
/R20QN4ftEB+8LNA3Ae0QJkGtEDn+rNAsiq0QHMZtECiHLRAfiu0QCEYtECbE7RAoxa0QG4B
tECMGLRAhBW0QC0UtEAy37NApjC0QOAUtEDmIrRA+Q60QOEZtEDbKbRAUhy0QFb+s0CeRLRA
ghS0QL0QtECW/LNASjq0QL8ZtEB4GbRAAhC0QF4DtEDfObRA2hK0QNQbtEChDLRAOim0QLUy
tEAh+rNA9xS0QKwntECVLLRA5iq0QD/9s0CiI7RACiq0QIwotEAEN7RA+xq0QDEitEAaB7RA
vT+0QOcytEBbJLRAEkm0QCYctEDHGLRAHR+0QDYntECRP7RA2gq0QLo4tEBfDbRA6QK0QEM3
tEBULrRAgDi0QPUXtEBBIbRAjUO0QD0DtECUIrRAUiq0QOsytECkH7RAoBm0QE8rtEDxXrRA
hB20QCERtEC3ILRAcwe0QKRTtED9HrRAzxu0QIUotEADFrRA5RC0QNEjtEDPCbRApf6zQDhB
tECOOLRA0yO0QGYctECYO7RAZCy0QBgmtEC8QLRAwhO0QE5UtEDNIrRAeR+0QH8wtEA0LrRA
uTK0QEIttEAlEbRA7ia0QDAxtECLNLRAGym0QA0btEBmKLRAbTW0QLIltEC5OLRAnDS0QAod
tEAyNrRALTK0QJ89tECeJ7RABTe0QGo0tEBwKLRAuSK0QK4qtEACHrRAVi60QJE3tEB3CrRA
Li60QKwMtED9ULRAFiy0QKEvtEBCMLRAuDK0QM4KtECYGrRAOim0QFMStEB1I7RAUfezQJs5
tEBuJbRAZBW0QFQJtEALJ7RAsfCzQI72s0B0NrRARx20QF0ltEDpKrRAWTS0QJwLtEAFP7RA
7xK0QKcytED0GrRAFhO0QPsptEBrJbRAFCS0QJ4xtEDmD7RAdBC0QOovtECwE7RAOlm0QIUs
tED2N7RAG0S0QB40tEDiP7RA4ia0QGQ2tEAjAbRAsxu0QGgXtECtDLRA3OuzQFEstEB3T7RA
EgO0QJNDtEDXPrRAo020QFYXtECZNbRAlTC0QL9HtEAVDLRAxx+0QE49tEDBBrRAnAO0QFs2
tEABGrRAlDa0QNRCtECwKrRAKEa0QHw9tEAcULRAL0q0QAMWtEAMMbRAlEC0QNMhtEBnIbRA
d0K0QC8wtEAiNrRAzUO0QBQWtEDdGrRAPRi0QFYktEBcIrRAGGK0QKc6tEAZJLRADja0QN8K
tEBVU7RASC+0QFUrtEAuRbRA/kW0QJo2tEBlVLRA9yi0QOc+tEC0F7RAV0u0QP5RtEALKbRA
1SW0QJAWtEA2MrRAp0e0QK4+tEBHI7RATjy0QI8ztEDoC7RAGWa0QJpFtEBJMbRAEx60QE5K
tEAeObRAHSe0QAE8tEBzNbRA+CS0QEkktEDaMLRAXzi0QPMqtECxHbRAhCy0QOs8tEBGErRA
viC0QBA9tEBwWrRApUa0QIMltEADOLRAdym0QGhhtEDpWrRAKCi0QBRItED7PLRA10e0QDct
tEAbQ7RAoy20QNc1tEBYPrRA2UG0QKcvtEDNGbRA+R60QDo2tEBmObRAyR60QBsotEBtSLRA
/Uq0QDBOtEBLNLRAJhq0QCFCtED1YLRAVUC0QBpFtEAJXLRAXVG0QJxMtEARFbRAgWu0QCld
tEAyHrRAYi20QCIxtEBjPbRAQE+0QDk0tEBXQbRAZTq0QM4+tEDqVLRAt0G0QD5FtEBOC7RA
ghy0QHJjtED5NrRAxEm0QDNStEDSXLRADES0QC5ItEDhGbRAvTK0QLo+tEB9UrRA0S60QKYm
tEC/MrRAXy+0QM9DtEBbLbRA7UK0QG5LtEDbHrRA7DG0QPIstEDWNbRAp1q0QNBVtEBSWrRA
SUy0QOkptEBnXrRA/Ty0QBZgtEB2QLRA9jm0QMhZtEBSXbRAUz+0QN9PtEAcX7RAQi+0QOYm
tEAcR7RAS0+0QHZ1tECQNLRAAVG0QOQatECDTbRAx0K0QHwrtEDgUbRAFUe0QC9atEBcR7RA
Eky0QH49tEBONbRAKE+0QLJttEDtWbRAjje0QHZjtEDmdLRAdSq0QLxQtEB1VbRAIj20QKBL
tEDoUrRA+FO0QDUrtEB5NrRASF20QNwctEAzKbRAGFe0QHpqtED7R7RA9ki0QHgytEDRdLRA
gWC0QHsatEBcRbRA/Sy0QNgxtEBlKbRAnFe0QBIxtEDpUrRAbju0QJVjtEDeV7RAHFi0QANN
tED5O7RA40q0QAA3tEC/RLRAKCa0QFpAtEAaULRA51e0QOE5tED8ObRA7CK0QK4wtEBMPbRA
X1O0QI1htEAjL7RAMT60QElZtEClR7RAklO0QFhMtEAsZ7RAcFO0QKNRtEAzWLRAL2a0QNdE
tEDkPbRAN1W0QC5wtEBcZ7RAq0S0QC9ptEAnQbRAv0e0QHtetEA1Y7RA8la0QD1ptEBfYLRA
hj+0QHRPtEC0RLRAKzC0QOcwtEDtc7RAGD+0QBpbtEBMMrRAdU20QIk2tEAMTrRAGTy0QNhd
tECDTbRApi20QO9NtEB0abRABSm0QFNPtECxJbRArTu0QEg6tEBGYbRA9Wu0QAZxtEBPObRA
QzC0QCJdtEBAN7RAFUW0QItVtECTVLRAxBO0QD5ZtEA5MLRAc2K0QApQtEB4LLRAr120QKhQ
tEAAWrRAvn20QJg4tECZTrRA2oW0QNBPtECYWbRANFu0QM1StEDtK7RAuki0QC5EtEAaabRA
JWG0QPdJtED3cLRA62S0QDphtEBZWbRAQHC0QGZEtECuQrRARmu0QO5+tECnOLRAYUK0QPcr
tECTNrRA6U+0QF1VtEC3TbRA51S0QPBktEBpTrRAVFK0QIJttEBqW7RA6D+0QLFDtEBHMbRA
RWa0QG84tECWXrRAoU20QEFetEA0P7RAqHi0QIeEtECEcrRAilG0QPY3tEBxZLRAIHy0QLdD
tEDWMLRAEFq0QNddtEBvWbRAvSm0QDlptEAkX7RA7mq0QHhqtEBDSrRAUkq0QKhbtEB8NbRA
ZEC0QKVCtEAUZrRADC60QCtHtECrT7RACU60QGpgtEDyQLRAEGG0QMtctEDVYbRA0FK0QAGH
tEAJZrRAGlG0QI9utECoarRA3Ue0QLJJtED3SbRAKWO0QCE+tEA/NbRAC2G0QLtbtEAiUrRA
iGS0QKhctEDAQbRAOnO0QLQ0tEA2WbRAfky0QMdVtECkgbRA/zm0QIJltED4MbRAmkK0QK9Y
tEAPUrRANEi0QLJTtED/V7RAQ020QEFitEDZWbRAs2K0QO9vtECBYLRAeEy0QFNytEBuW7RA
lVW0QOlftEDifrRAWWy0QKlYtED+SbRAbEe0QGZ7tEBNY7RAlHq0QGpFtED1erRA7E20QBVd
tECTY7RABE60QAJgtEByUrRAo2O0QBJVtEAtU7RAj2O0QM9LtEBRc7RA/jO0QCZ+tEBvd7RA
Wki0QEZHtEBCJbRAy2e0QMpMtEBnQrRAnW+0QKlctED/W7RAenq0QJE9tECtPbRAxkC0QCNy
tEAedLRA4Ey0QGtptEDXZLRA/He0QGlLtEAkXbRAq0q0QMJAtEAJZbRAIi60QLY5tEBWZrRA
BFW0QFFUtEBDWLRAAV60QIpptEARZ7RABW20QG9utEC8T7RAXnC0QFNXtEBTYbRAhnm0QIpd
tEDiQbRAFTG0QDVTtED8a7RArES0QMdxtEAqVbRAB0K0QBM2tECfarRAHku0QPR1tECNc7RA
VFq0QL10tEBETrRA8XG0QANrtEA6ZbRA2HC0QAN2tEA2YrRAfnS0QAJatEBfU7RAmjy0QKwx
tECjZbRA3Uq0QPFytEDUSbRANYO0QNRstEB1eLRAnFe0QAKFtEDFfrRAyVW0QHg2tECljrRA
+U+0QBKItEDDU7RAbmq0QJJWtEDyarRAc0e0QFVqtEBdh7RAaly0QKhktEDEVrRAEFW0QB9f
tEClbbRAbUy0QNprtEBcdbRANju0QLhktEAIjLRAcHe0QINgtEARb7RAbmi0QKx4tEAZZbRA
Pz20QPpltEDzP7RAsG+0QPVdtEDPTrRAI2W0QJBEtEDNWrRAYWa0QIGJtEDpcrRAF2O0QBxh
tEDEebRA3m60QP1ytECpYLRAmWG0QDmHtECTZrRAx3O0QMxUtEBUUrRALle0QNBctEChY7RA
jGi0QPFqtECie7RAal20QIRMtEAQWrRAAFq0QNNRtEC0VbRACnC0QCRXtEBtXLRA0GW0QPZ8
tEA9arRAwGu0QIBktEB0gLRAc3C0QOx7tEDjcbRAa4u0QIdotEB7YbRAfHq0QMBbtECMRbRA
95a0QGeCtED7YrRA0XK0QHNctEDugbRAklu0QCOEtECPb7RAEli0QOI9tEBahrRAbV+0QIeO
tEDNVLRAjGi0QI52tEAAcrRAMUm0QGVrtECtWLRAZYC0QO1JtECfi7RAPWO0QFxdtEBeVbRA
dnG0QC57tED1frRAQYm0QKpytEAMf7RAaJe0QBWItEAOfbRACpS0QCdctEBZabRAZnO0QO5Z
tEBTbbRAmX20QPVBtEBcf7RAenG0QLxxtEAZZ7RAkni0QG6TtECMhbRAdl+0QK+UtEDRd7RA
VYi0QJuLtEBHYrRAT2+0QGZ7tEDrgLRA7Ei0QCtrtEDoerRA0E60QBo4tEA7d7RAzXm0QMyZ
tED2j7RA1560QAuEtEC7gbRAhmq0QANttEBOSbRA1me0QHlotEDXj7RAi2K0QNFTtECZYbRA
R4C0QMF2tEAWf7RA7oK0QLBWtEAQarRA2aW0QAtStEBVYLRAPGO0QDaPtECFhrRALI60QOmF
tEChbrRAwVS0QHRgtEArfLRAr3y0QJlktEAkP7RA9YC0QLN4tECIebRAuIG0QFWDtEAmarRA
u3S0QCV7tEC9kLRAq4e0QFp2tEDgV7RAMIK0QLl0tEA9iLRAt160QMFatECwgbRApEy0QLN/
tECsibRA3Fi0QMJ7tED3fLRAQGa0QBZVtEAeXbRAQ2+0QPSXtEDYcLRAWmO0QGtjtEDJe7RA
bVG0QEqxtECWfrRAiXO0QJF+tEDibLRAKHG0QLNPtEDldbRAZnS0QOCAtEAbfLRAj3O0QCh2
tEB2ZrRA5oO0QFd7tEB2e7RAnoC0QJxXtEC7TLRAV1i0QBRstEALlrRAA2m0QD1htEDzjLRA
epK0QJV6tECOdrRARVa0QJWJtECvc7RAcXO0QJ+ZtEBVarRA9I+0QP5YtEAHe7RAJ1a0QJ6M
tED5h7RArEu0QBaitEDya7RA0YS0QDhztEBEh7RATlS0QH2TtEDtfrRA4XO0QExCtEAEdrRA
64e0QApztECJdbRAfoO0QONltEBYb7RAqYm0QAaTtECwcrRACVi0QLt0tEBwa7RADWC0QMVN
tEDQj7RAwYK0QM+TtEAKgLRAPG+0QBB3tEARabRAIHK0QMVRtEBqgbRATbC0QMaOtECua7RA
iVq0QHKLtEA/drRAIGG0QMCFtEBNfLRAdGK0QINutECFjLRAoGu0QE2VtEBsgrRAHXu0QG1A
tEDmZrRACG20QIqZtEAqcrRACHC0QPCNtED/erRATJq0QJddtECik7RA2YK0QOJ3tEColbRA
tIa0QHGKtED2j7RAk3G0QDJ8tEBPhbRAP4a0QOqGtEASbbRAiWi0QO5vtECYZbRA+oq0QL2i
tEAQZrRAZ2+0QC17tEDkgLRAbHS0QDJktEBQlbRAq320QFF0tEDXb7RAFZW0QG6BtEB+erRA
/nC0QIR5tEDWbLRAlo60QAeStEAva7RAvnK0QIBvtEAUdrRADH60QKNmtEBNYrRAzGq0QHyP
tECUarRAvni0QKqGtEAbcbRARZu0QAeJtEAaWrRAYGa0QCmEtEC+cbRAvJC0QO6KtEBkhLRA
PYq0QFR8tEANi7RAQIG0QO2etEBbf7RAkJW0QN14tEDzebRAp4G0QFGbtEDUlrRAqmi0QK6S
tEApfrRAb5e0QPaCtECahbRA3GW0QOxytEALerRA+ni0QHmntEA1dLRA7IK0QCqatEDslLRA
FqC0QJqOtED9qbRA8l+0QMprtEA+m7RAfpG0QOqstEChg7RAYo20QC1ptECIq7RAiWe0QJ6I
tEBziLRABYC0QGKItECTerRAKmu0QG6QtEDZwLRAZZC0QJmOtECyX7RAM2y0QLqYtEA8kLRA
nJ+0QHuHtEAIlrRAHny0QEqHtEAmZbRALIu0QKd0tECPhbRAcnu0QMSQtECUjrRA03e0QOpu
tECwobRA74i0QIGMtECxkLRAkoy0QDOPtEBNfrRAUm20QF5stEAhiLRA1KO0QL+htEADoLRA
Xpq0QH2RtED0ebRA/pe0QIJ8tEACZbRAaoK0QKWetEDTcbRAKIW0QFWktEAqmrRA77K0QEmt
tEDNkrRA</AssayYData></Step><Step><CommonData><SampleLocation>19</SampleLocation><SampleID>YNCCT5A-p035</SampleID><SampleGroup></SampleGroup><SampleInfo></SampleInfo><SampleRow>G</SampleRow><SamplePlate>1</SamplePlate><WellType>KSAMPLE</WellType><Concentration>-1</Concentration><ConcentrationUnits>µg/ml</ConcentrationUnits><MolarConcentration>1000</MolarConcentration><MolarConcUnits>nM</MolarConcUnits><MolecularWeight>-1</MolecularWeight><Temperature>30</Temperature><StartTime>5348985</StartTime><AssayTime>300</AssayTime></CommonData><FlowRate>1000</FlowRate><StepType>ASSOC</StepType><StepName>Association</StepName><StepStatus>OK</StepStatus><ActualTime>300.005</ActualTime><CycleTime>0.2</CycleTime><AssayXData Points="1500">SCGjRfYio0WSJKNFKyajRccno0VhKaNF/CqjRZgso0UxLqNFzS+jRWcxo0UCM6NFfTSjRRk2
o0WwN6NFTDmjReY6o0WBPKNFHT6jRbc/o0VSQaNF7EKjRYdEo0UjRqNFvUejRVhJo0XySqNF
jkyjRSlOo0XDT6NFX1GjRfhSo0WUVKNFLVajRclXo0VjWaNF/lqjRZhco0U0XqNFz1+jRWlh
o0XkYqNFf2SjRRlmo0W1Z6NFUGmjRepqo0WFbKNFH26jRbtvo0VWcaNF8HKjRYx0o0UldqNF
J3ijRWN5o0X2eqNFkHyjRSt+o0XFf6NFYYGjRfqCo0WWhKNFL4ajRcuHo0VniaNFAIujRXuM
o0UXjqNFso+jRUyRo0XokqNFgZSjRR2Wo0W3l6NFUpmjRe6ao0WHnKNFI56jRb2fo0VYoaNF
9KKjRY6ko0UppqNFw6ejRV+po0X4qqNFlKyjRS+uo0XJr6NFZbGjRf6yo0WatKNFNLajRc+3
o0VpuaNFBLujRaC8o0U6vqNF1b+jRW/Bo0ULw6NFpsSjRUDGo0Xbx6NFSMmjReTKo0V9zKNF
Gc6jRbXPo0VO0aNF6tKjRYPUo0Uf1qNFu9ejRVTZo0Xw2qNFityjRSXeo0XB36NFWuGjRfbi
o0WQ5KNFK+ajRcfno0Vh6aNF/OqjRZbso0Ux7qNFy++jRWfxo0UA86NFnPSjRRf2o0Wy96NF
TPmjRej6o0WB/KNFHf6jRbn/o0VSAaRF7gKkRYoEpEUjBqRFvwekRVgJpEX0CqRFkAykRSkO
pEXFD6RFXxGkRfoSpEWWFKRFLxakRSEYpEVhGaRFABukRXscpEUXHqRFsB+kRUohpEXmIqRF
gSSkRRsmpEW3J6RFUCmkRewqpEWFLKRFIS6kRb0vpEVWMaRF8jKkRZw0pEUpNqRFxTekRWE5
pEX6OqRFljykRS8+pEXLP6RFZUGkRf5CpEWaRKRFFUakRbBHpEVKSaRF5kqkRYFMpEUbTqRF
t0+kRVBRpEXsUqRFh1SkRSFWpEW9V6RFWFmkRfJapEWOXKRFJ16kRcNfpEVfYaRF+GKkRZRk
pEUvZqRFyWekRWVppEX+aqRFmmykRTRupEWub6RFSnGkReRypEV/dKRFGXakRbV3pEVQeaRF
6nqkRYV8pEUffqRFu3+kRVSBpEXwgqRFjISkRSWGpEXBh6RFXImkRfaKpEWSjKRFK46kRceP
pEVhkaRF/JKkRZiUpEUxlqRFzZekRUiZpEXkmqRFfZykRRmepEWyn6RFTKGkReiipEWDpKRF
HaakRbmnpEVSqaRF7qqkRYespEUjrqRFva+kRVixpEX0sqRFjrSkRSm2pEUZuKRFWrmkRfi6
pEWUvKRFLb6kRcm/pEVlwaRF/sKkRZrEpEUVxqRFsMekRUrJpEXmyqRFf8ykRRvOpEW3z6RF
UNGkRerSpEWF1KRFH9akRbvXpEXi2aRFONukRYzcpEUl3qRFwd+kRVrhpEX24qRFkuSkRSvm
pEXH56RFY+mkRfzqpEWY7KRFMe6kRc3vpEVp8aRF5PKkRX30pEUZ9qRFsvekRU75pEXo+qRF
g/ykRR3+pEW5/6RFVAGlRe4CpUWKBKVFIwalRb8HpUVaCaVF9AqlRZAMpUUpDqVFxQ+lRV8R
pUX6EqVFlBSlRS8WpUXLF6VFZRmlRQAbpUWaHKVFNh6lRc8fpUVrIaVFBCOlRaAkpUU8JqVF
1yelRXEppUUNK6VFpiylRUIupUWuL6VFSjGlReQypUV/NKVFGzalRbU3pUVQOaVF6jqlRYU8
pUUfPqVFuz+lRVZBpUXwQqVFjESlRSVGpUXBR6VFXEmlRfZKpUWSTKVFK06lRcdPpUVjUaVF
/lKlRZhUpUUxVqVFUlilRYxZpUXiWqVFfVylRRlepUWyX6VFTmGlRehipUWDZKVFH2alRbln
pUVUaaVF7mqlRYpspUUlbqVFv2+lRVhxpUX0cqVFkHSlRSl2pUXFd6VFX3mlRfp6pUWWfKVF
L36lRct/pUVngaVFAIOlRZyEpUUXhqVFsIelRUyJpUXoiqVFgYylRRuOpUW3j6VFUpGlReyS
pUWHlKVFIZalRb2XpUVWmaVF8pqlRY6cpUUnnqVFw5+lRVyhpUX4oqVFkqSlRS2mpUXHp6VF
Y6mlRfyqpUWYrKVFMa6lRc2vpUVpsaVF5LKlRX20pUUZtqVFsrelRU65pUXquqVFg7ylRR++
pUW5v6VFVMGlRfDCpUWKxKVFJcalRcHHpUVayaVF9MqlRZDMpUUpzqVFw8+lRV/RpUX60qVF
lNSlRS3WpUXJ16VFZdmlRf7apUWa3KVFNN6lRc3fpUVI4aVF5OKlRX3kpUUZ5qVFsuelRU7p
pUXo6qVFg+ylRR/upUW576VFVPGlRe7ypUWK9KVFJfalRSv4pUVt+aVF9PqlRZD8pUUp/qVF
w/+lRV8BpkX4AqZFlASmRS8GpkXJB6ZFZQmmRf4KpkWaDKZFNA6mRa4PpkVKEaZF5hKmRX8U
pkUbFqZFtRemRVAZpkXqGqZFhRymRSEepkW7H6ZFViGmRfAipkWMJKZFJyamRcEnpkVaKaZF
9iqmRZAspkUrLqZFxy+mRWExpkX8MqZFljSmRTE2pkXLN6ZFZzmmRQA7pkWcPKZFOD6mRdE/
pkVtQaZFBkOmRaBEpkU8RqZF10emRXFJpkUNS6ZFpkymRUJOpkWuT6ZFSlGmReZSpkV/VKZF
G1amRbdXpkVQWaZF7FqmRYVcpkUhXqZFu1+mRVZhpkXyYqZFjGSmRSdmpkXBZ6ZFXGmmRfhq
pkWSbKZFLW6mRcdvpkVjcaZF/HKmRZh0pkU0dqZFzXemRUh5pkXkeqZFfXymRRl+pkWyf6ZF
ToGmReiCpkWDhKZFH4amRbmHpkVUiaZF7oqmRYqMpkUljqZFv4+mRVqRpkX0kqZFkJSmRSmW
pkVnmKZFoJmmRfqapkWWnKZFL56mRcufpkVnoaZFAKOmRXukpkUXpqZFsKemRUyppkXmqqZF
gaymRRuupkW3r6ZFUrGmReyypkWFtKZFIbamRbu3pkWsuaZF4rqmRYy8pkUnvqZFwb+mRVzB
pkX2wqZFksSmRSvGpkXHx6ZFYcmmRfzKpkWYzKZFMc6mRc3PpkVn0aZF4tKmRX3UpkUZ1qZF
stemRU7ZpkXo2qZFg9ymRR/epkW536ZFVOGmRe7ipkWK5KZFJeamRb/npkVa6aZF9OqmRZDs
pkUr7qZFxe+mRWHxpkX68qZFlvSmRTH2pkXL96ZFZ/mmReL6pkV9/KZFF/6mRbD/pkVMAadF
6AKnRYEEp0UdBqdFtwenRVIJp0XsCqdFhwynRSEOp0W9D6dFWBGnRfISp0WMFKdFJxanRcEX
p0VcGadF+BqnRZIcp0UtHqdFxx+nRWMhp0X8IqdFmCSnRTEmp0XLJ6dFZymnReIqp0V9LKdF
Fy6nRbIvp0VMMadF6DKnRYM0p0UdNqdFPjinRXU5p0XuOqdFijynRSM+p0W/P6dFWEGnRfRC
p0WORKdFKUanRcVHp0VfSadF+kqnRZRMp0UvTqdFy0+nRWVRp0UAU6dFnFSnRTZWp0XRV6dF
a1mnRQZbp0WiXKdFPF6nRddfp0VxYadFDWOnRahkp0UVZqdFsGenRUppp0XmaqdFf2ynRRtu
p0W1b6dFUHGnRepyp0WFdKdFH3anRbt3p0VUeadF8HqnRYx8p0UlfqdFwX+nRVqBp0X2gqdF
koSnRSuGp0XHh6dFYYmnRfyKp0WWjKdFMY6nRc2Pp0VnkadF4pKnRX2Up0UXlqdFspenRU6Z
p0XomqdFg5ynRR+ep0W5n6dFVKGnRe6ip0WKpKdFI6anRb+np0VaqadF9KqnRZCsp0UprqdF
w6+nRV+xp0X6sqdFlLSnRS22p0XJt6dFY7mnRf66p0WavKdFNL6nRa6/p0VKwadF5MKnRX/E
p0UZxqdFtcenRU7Jp0XqyqdFg8ynRR/Op0W7z6dFVNGnRfDSp0WK1KdFJdanRRfYp0VW2adF
9NqnRZDcp0Ur3qdFxd+nRWHhp0X64qdFluSnRS/mp0XL56dFZ+mnRQDrp0Wa7KdFFe6nRbDv
p0VK8adF5vKnRYH0p0Ub9qdFt/enRVD5p0Xs+qdFiPynRSH+p0W9/6dFVgGoRfICqEWMBKhF
JwaoRcMHqEVcCahF+AqoRZIMqEUtDqhFyQ+oRWMRqEX+EqhFmBSoRTEWqEXNF6hFaRmoReQa
qEV9HKhFFx6oRbIfqEVOIahF6CKoRYMkqEUdJqhFuSeoRVQpqEXuKqhFkiyoRSUuqEW/L6hF
WjGoRfQyqEWONKhFKTaoRcU3qEVfOahF+jqoRZQ8qEUvPqhFyT+oRWVBqEUAQ6hFmkSoRRVG
qEWwR6hFSkmoReZKqEWKTKhFG06oRbdPqEVQUahF7FKoRYhUqEUhVqhFvVeoRVZZqEXyWqhF
jlyoRSdeqEXDX6hFXGGoRfZiqEWSZKhFLWaoRcdnqEVjaahF/GqoRZhsqEUxbqhFzW+oRWlx
qEUCc6hFnnSoRTh2qEVxeKhFqnmoReJ6qEV9fKhFGX6oRbJ/qEVOgahF6IKoRYyEqEUfhqhF
uYeoRVSJqEXuiqhFioyoRSWOqEW/j6hFWpGoRfSSqEWQlKhFKZaoRcWXqEVhmahF+pqoRZSc
qEUvnqhFyZ+oRWWhqEUAo6hFmqSoRTamqEWwp6hFSqmoReaqqEV/rKhFG66oRbWvqEVQsahF
7LKoRYW0qEUftqhFt7eoRVC5qEXsuqhFhbyoRSG+qEW7v6hFVsGoRfDCqEWMxKhFJcaoRcHH
qEVcyahF9sqoRZLMqEUrzqhFxc+oRWHRqEX80qhFltSoRTHWqEXL16hFZ9moRQLbqEWc3KhF
F96oRbLfqEVM4ahF6OKoRYHkqEUd5qhFt+eoRVLpqEXs6qhFiOyoRSHuqEW976hFVvGoRfLy
qEWO9KhFJ/aoRcP3qEVc+ahF+PqoRZL8qEUt/qhFx/+oRWMBqUX+AqlFmASpRTQGqUXNB6lF
aQmpReQKqUV9DKlFGQ6pRbUPqUVOEalF6hKpRYMUqUUfFqlFuRepRVQZqUXwGqlFihypRSMe
qUW/H6lFWiGpRfQiqUWQJKlFKyapRcUnqUVhKalF+iqpRZYsqUUvLqlFyy+pRWUxqUX+MqlF
mjSpRTQ2qUWuN6lFSjmpReQ6qUV/PKlFGz6pRbU/qUVQQalF6kKpRYVEqUUhRqlFu0epRVZJ
qUXwSqlFjEypRSVOqUXBT6lFXFGpRfZSqUWSVKlFK1apRcdXqUVhWalF/FqpRZZcqUUxXqlF
zV+pRWdhqUXiYqlFfWSpRRdmqUWyZ6lFTmmpRehqqUWDbKlFHW6pRblvqUVUcalF7nKpRYp0
qUUjdqlFv3epRVh5qUX0eqlFjnypRSl+qUXDf6lFX4GpRfiCqUWUhKlFL4apRcmHqUVlialF
AIupRZqMqUU2jqlFz4+pRWuRqUUGk6lFoJSpRTyWqUXVl6lFcZmpRQubqUWmnKlFQp6pRduf
qUVIoalF5KKpRX+kqUUZpqlFtaepRVCpqUXqqqlFhaypRR+uqUW7r6lFVrGpRfCyqUWUtKlF
JbapRcG3qUVaualF9rqpRZK8qUUrvqlFx7+pRWHBqUX8wqlFoMSpRTHGqUXNx6lFZ8mpReLK
qUV9zKlFGc6pRbLPqUVO0alF6NKpRYHUqUUd1qlFudepRVLZqUXu2qlFiNypRSPeqUW/36lF
WOGpRfTiqUWQ5KlFKeapRcXnqUVf6alF+uqpRZTsqUUv7qlFye+pRWXxqUX+8qlFmvSpRTb2
qUWw96lFSvmpReb6qUWB/KlFG/6pRbf/qUVQAapF7AKqRYgEqkUhBqpFvQeqRVYJqkXyCqpF
jgyqRScOqkXBD6pFXBGqRfgSqkWSFKpFLRaqRccXqkVjGapF/hqqRZgcqkU0HqpFrh+qRWkh
qkXkIqpFfySqRRkmqkWyJ6pFTimqRegqqkWDLKpFHS6qRbkvqkVUMapF7jKqRYo0qkUjNqpF
vzeqRVo5qkX0OqpFkDyqRSk+qkXFP6pFX0GqRfpCqkWURKpFL0aqRclHqkVlSapF/kqqRZpM
qkU0TqpFz0+qRUpRqkXkUqpFf1SqRRlWqkW1V6pFTlmqRehaqkWDXKpFHV6qRblfqkVSYapF
7mKqRYpkqkUjZqpFv2eqRVhpqkX0aqpFkGyqRSluqkXFb6pFX3GqRfpyqkWUdKpFL3aqRct3
qkVleapF/nqqRZp8qkU0fqpFsH+qRUqBqkXmgqpFf4SqRRmGqkW1h6pFTomqReqKqkWDjKpF
H46qRbuPqkVUkapF8JKqRYyUqkUllqpFwZeqRVyZqkX2mqpFkpyqRSueqkXHn6pFYaGqRfyi
qkWYpKpFMaaqRc2nqkVpqapFAquqRZ6sqkU4rqpF06+qRW2xqkUIs6pForSqRT62qkXXt6pF
c7mqRQ+7qkV7vKpFF76qRbC/qkVMwapF5sKqRYHEqkUdxqpFt8eqRVLJqkXsyqpFiMyqRSPO
qkW9z6pFWNGqRfLSqkWO1KpFKdaqRcPXqkVc2apF+NqqRZTcqkUt3qpFyd+qRWPhqkX+4qpF
mOSqRTTmqkWu56pFSumqReTqqkV/7KpFGe6qRbXvqkVQ8apF6vKqRYX0qkUf9qpFu/eqRVb5
qkXw+qpFjPyqRSX+qkXB/6pFXAGrRfYCq0WSBKtFLQarRccHq0VjCatF/AqrRZgMq0U0DqtF
zQ+rRUgRq0XkEqtFfRSrRRkWq0W1F6tFXxmrRfYaq0WQHKtFKx6rRccfq0VhIatF/CKrRZYk
q0UyJqtFyyerRWcpq0XiKqtFfSyrRRcuq0WyL6tFTDGrRegyq0WDNKtFHTarRbk3q0VUOatF
7jqrRYo8q0UjPqtFvz+rRVhBq0X0QqtFkESrRSlGq0XFR6tFXkmrRfpKq0WWTKtFL06rRctP
q0VlUatFAFOrRZxUq0UXVqtFsFerRUxZq0XmWqtFf1yrRRteq0W3X6tFUGGrRepiq0WFZKtF
H2arRbtnq0VUaatF8GqrRYpsq0UlbqtFv2+rRVpxq0X2cqtFkHSrRSt2q0XHd6tFYXmrRfx6
q0WWfKtFMn6rRct/q0VngatF4oKrRX2Eq0UZhqtFsoerRU6Jq0XoiqtFgYyrRR2Oq0W3j6tF
UpGrRe6Sq0WIlKtFIZarRb2Xq0VYmatF8pqrRY6cq0UnnqtFw5+rRV6hq0X4oqtFlKSrRS2m
q0XJp6tFY6mrRf6qq0WarKtFNK6rRa6vq0VIsatF5LKrRX20q0UZtqtFtberRU65q0XquqtF
hbyrRR++q0W7v6tFVMGrRfDCq0WQxKtFKcarRcXHq0VeyatF+sqrRZTMq0UvzqtFy8+rRWXR
q0UA06tFmtSrRTbWq0XP16tFa9mrRQTbq0Wg3KtFOt6rRdXfq0Vx4atFC+OrRabkq0VA5qtF
2+erRUrpq0Xk6qtFf+yrRRnuq0Wy76tFTvGrRejyq0WD9KtFH/arRbn3q0VU+atF8PqrRYr8
q0Ul/qtFv/+rRVoBrEX0AqxFkASsRSsGrEXFB6xFYQmsRfoKrEWWDKxFLw6sRcsPrEVnEaxF
ABOsRXsUrEUXFqxFsBesRUwZrEXmGqxFfxysRRkerEW1H6xFTiGsReoirEWDJKxFHyasRbsn
rEVUKaxF8CqsRYosrEUlLqxFwS+sRVoxrEX2MqxFkDSsRSs2rEXHN6xFYTmsRfo6rEWUPKxF
Lz6sRck/rEVlQaxF/kKsRZpErEUVRqxFz0esRUpJrEXkSqxFf0ysRRlOrEW1T6xFUFGsRepS
rEWFVKxFH1asRbtXrEVWWaxF8FqsRX9crEUlXqxFwV+sRVxhrEX2YqxFkGSsRStmrEXFZ6xF
YWmsRfxqrEWWbKxFMm6sRctvrEVncaxFAnOsRX10rEUXdqxFsnesRU55rEXoeqxFg3ysRR1+
rEW5f6xF</AssayXData><AssayYData Points="1500">1rK0QC+etEDCr7RAk+W0QILstED4B7VAFde0QGbztEBA8LRAdvu0QGrZtECLzLRANNe0QEri
tECOvLRAmgy1QCnvtEBq77RAEd20QOvOtEC17bRALdC0QPDntEBf1rRA6wO1QJP6tEA+GbVA
4gy1QInetEDw87RAVe+0QCvatEDF/rRAwdu0QC7GtEAQ0rRAxPm0QPDdtECO1bRAMPO0QHDw
tECL97RAmvW0QC7htEBh27RA0rW0QEQHtUBz9LRAZ/O0QIXPtEA51bRAQwK1QI7ftECLzbRA
Mgi1QNrAtEAX57RAkOy0QPPjtED5+rRABQ21QJnutEC7ubRAXMC0QJ70tEA5D7VAi++0QCvk
tEDt4bRA7Ry1QPH1tEAs1rRAffm0QCTctED68LRAlu60QJvytECw7bRARNm0QBgStUCGCbVA
IuG0QHDptED5ILVA4+O0QCrktECo4LRAFOW0QIjetEDd2LRAeOS0QO4XtUCeA7VAhAa1QIb0
tEBb7LRAxw61QNnztEBd3LRA9+e0QE7RtEDS7bRAzua0QBDmtEDb37RAz/m0QLnmtECH7rRA
9P60QAYEtUB+C7VA1em0QKjqtEDQ3rRAvPG0QO3JtEAa3bRA4v20QMDdtECR9LRAo760QFnP
tEBOzbRAc/O0QDzqtEA/5bRAz/m0QOTztEAn2rRAT+K0QHrftEA/GLVA+fq0QCgGtUD0/LRA
Dfu0QMzKtEAE/7RArQe1QH7rtECi7bRAx8+0QKT9tEDj/rRAb+q0QGj6tEAq+LRAVuC0QCT0
tEB71bRAUq60QJ7+tECc8rRAQte0QMv2tEAa9LRAzti0QDYYtUDeArVASiG1QP/9tEAECLVA
3eu0QPTftEASDbVAtwG1QH/0tEAe77RAUvm0QML/tEBhAbVAyOi0QOv/tEBpFLVAKwm1QDjJ
tEBb+LRA+P+0QL3LtECG+bRACgK1QJnutEAC8LRA7/C0QMPrtEAUALVA1NC0QHDptEDO2rRA
jgq1QLLqtEAG8rRAqya1QEUAtUDVA7VAdfK0QKTvtECE8rRAhvW0QD/itEAnE7VApBC1QFgM
tUDcyrRAwuq0QJzstEAC/7RAQuK0QK7htEBhw7RAgt+0QAcatUDj6bRAaf60QJ3ytEBA7rRA
ThC1QOX+tECI/7RA2Qe1QDPqtEA+7rRAHOG0QOzdtEDsErVADeW0QIgDtUBOELVAffa0QOLz
tEDsEbVA9/S0QCXctED99LRAFPm0QFv+tED747RAwd60QED9tEA18rRAod60QJ0DtUCA6bRA
W/u0QPAZtUCUCrVABxq1QBnjtEAc9bRAju+0QIH8tEBw9bRA6ua0QFYbtUDoErVAbvW0QMzt
tECQ77RADR+1QH/1tEA85rRAZ8S0QIX1tEBF8bRAAfK0QIr0tEBS3bRAzwe1QKIdtUDl4rRA
Weq0QOMEtUC06bRA1Nq0QCcCtUCVwrRA+OW0QC3gtEBD9bRAuOG0QMrytEBEB7VA4Ou0QEbu
tEBn+7RA1Ay1QIH2tEBQErVAGu60QN/dtEBb4LRAAA21QN4EtUCv7LRAMey0QMvgtEAHArVA
UuK0QA3ctEDb87RAzAC1QJzntECs7LRAEPe0QJoHtUAF7bRAYPW0QFb5tEC52bRAyAO1QCz+
tECDBLVAnvK0QELttECW3bRAavO0QBjitECq77RAeg21QE31tEC1ILVAxPq0QObktEBv9rRA
C/y0QH/UtECI/LRAkwG1QFIStUAdGrVAxOC0QHX5tEBJFbVAL/C0QG/ptECnGLVAu960QLID
tUDw+LRAKPW0QNnltEAn+rRAnd20QGkItUDV1rRAyCG1QAMbtUBlErVAGQm1QMYFtUAhDrVA
Y/m0QC7QtED90bRAONi0QGf/tEBz6LRAZuS0QEoXtUBq9bRARfC0QC//tED94bRAic+0QH0n
tUDG0bRAAu+0QL8KtUBHBrVAnRa1QPwPtUAo37RAigu1QP0FtUCW7rRA9Ry1QGHytECGF7VA
+f20QAjatEDq4LRA6hS1QBQJtUBT7LRAcwC1QBH8tEDIBrVA+gW1QJPttEAm7bRAm/y0QBj/
tEAYCLVAa/a0QEX+tECk4LRADwG1QC37tEC267RAVOK0QPLgtEA4CrVA/dm0QHHttECm/7RA
qxC1QMbqtECvAbVAiRC1QMbqtEC3QLVAIiO1QNr0tEDo9rRATQK1QIX8tEDK5LRAtMW0QMgn
tUCJKLVAYvK0QJgItUAt97RANPe0QOj1tEBrKrVANuS0QIjVtECq9rRAkQW1QIcBtUCiBrVA
EBS1QL/ttEDt7bRAZN60QIkJtUBv8bRAAui0QGj8tEDpD7VA1PO0QHPxtEDp37RAITm1QDXz
tECi37RAeQG1QIEKtUBz9rRAQxu1QDjztECG/rRAV+y0QEsUtUB09bRAXOe0QIkUtUAG+bRA
bfW0QJQDtUAuEbVAq+60QKHVtECT9rRAwx+1QDzhtECf97RAaAy1QM3itEDuELVAzBK1QH0V
tUBz+LRA+OC0QE7xtEC1/bRAegy1QG4FtUBl3rRAXPq0QEL5tEAeBLVAmRu1QLb1tEDoF7VA
Jg21QGsotUBCELVAsui0QFgWtUBKBLVAu920QCr7tECjFLVAw++0QEfwtEAmGbVA8fS0QLUt
tUAE8LRATA+1QELztEC2L7VALAK1QBcRtUDj4bRABAa1QFgKtUB1HbVACSe1QA0HtUDKHrVA
G860QG/xtECs7bRAqPm0QD/jtEBf9rRAGxW1QMX6tEDCCLVAvPG0QEsatUBI5LRAjTC1QGUP
tUC/6rRAJQO1QJ8DtUC/CrVAvCO1QI/stEDD7bRA2DC1QNTytEAaArVAExO1QIsFtUAk7rRA
bh21QPLvtEDu+LRAxge1QK8GtUDlAbVA2fa0QLT+tEBRIrVAEQO1QID+tECmCrVA9xS1QKbx
tEDNGLVAJP60QDr5tED+HrVAUhS1QHAYtUBexbRA9gG1QGkztUDk4bRA5vu0QNzltECO87RA
q/S0QAYftUBaDrVAr/+0QPH3tEAZ8LRAASG1QKT5tEADDbVAFve0QIP/tEABH7VAxP+0QAXm
tECoDbVA1gS1QGgYtUD78rRADxq1QEgvtUAn+LRAAwO1QFLttECqB7VANBW1QFEztUCs8bRA
Be60QOgFtUBJDrVAywq1QD/qtEAw87RAt+i0QO7dtEALDbVAVv+0QDMJtUDnC7VApwG1QG7o
tEDh6LRAyCO1QEHntEB68LRAhAi1QOoGtUAr/7RAMiK1QIgStUCgA7VAYxi1QFcJtUBy/bRA
SPy0QGYqtUD84rRAKOy0QEnutEBeGLVA/y21QPEutUBYKLVAVRG1QJIBtUAA7bRA7f+0QGbo
tEBUErVAxRO1QJP5tECNGLVAuRa1QH7ztEAPCbVAfde0QOQLtUBUD7VAEQ21QC73tEAiB7VA
z+u0QFQWtUBu77RA3Cu1QJQPtUBYB7VAPgG1QIr0tEAhMrVAXwC1QHAVtUBG+LRAx+S0QD7i
tEChIrVAvSm1QPYUtUC+/7RAqhu1QLcztUCLFLVAMwe1QBcQtUDaFrVAEt20QDYvtUB8BLVA
u/m0QHsttUCQ3LRAFAm1QNMDtUDAF7VANwa1QCPytEC97rRA+Ra1QBMOtUCUDLVAICC1QNIm
tUB8I7VAiBa1QDMAtUCSH7VALw+1QJIKtUCNFrVArCq1QBELtUBaBrVAbB+1QPL5tEA1/rRA
pDe1QNPitED0CbVAHfW0QM0TtUDHCrVALAK1QAkStUB/9rRA8v60QBTltEA/DbVAfAC1QDIC
tUD2CrVAzQK1QIDptEAREbVAwh+1QA0btUDsBbVARPO0QJkStUC/ErVAb/a0QKgMtUDgCLVA
HuC0QMz1tEDX9rRA3Qq1QOLstECmD7VA+Am1QIT8tEBg9bRAWBK1QIUdtUC0/rRAV/m0QOMv
tUDmE7VALhO1QFQltUArJLVALfu0QDL6tECFDrVAtAS1QJL4tEDI87RAvSK1QNwFtUB+CLVA
4Am1QDIetUCqFrVAhN+0QAv2tEAgD7VAtAG1QLQktUC4JrVAawa1QCIXtUDh/7RAiPq0QIYl
tUDK47RApAW1QA/ptEDdGbVAjwK1QDkZtUAL9bRA/Qe1QAsHtUDM8bRAau20QPAYtUBSGbVA
oP+0QBv5tEA3DrVAQvC0QPjctEBjELVA1A+1QP34tEAV7bRAFR61QFQLtUAe6bRAMhi1QCsd
tUAX/bRAde20QPsHtUBVFrVAJBm1QFwLtUCMLbVAWBG1QLEKtUBq9rRAO/C0QCUQtUC/9LRA
mgO1QOUAtUC49bRAw++0QHkUtUAsEbVARwu1QOM1tUBT1bRA1ty0QOwetUApE7VAKxK1QEAG
tUBk7bRAhhq1QA7ftEBdCrVAYQG1QFYqtUCUCrVAwAW1QCEstUAlILVA2yi1QA38tECjALVA
3iu1QF8gtUBZALVADwa1QFEMtUA8+LRAevi0QPj3tEBmCLVAlAC1QBYdtUDbDbVAdhW1QAko
tUB1AbVAIxO1QCMMtUAe6rRAoiG1QEIItUAfD7VAzhq1QLb9tED7QrVAgA61QOEetUB5ILVA
1wS1QJ0htUB33bRABSy1QD74tECHMLVAifu0QGUgtUBuDLVATfS0QMYhtUDwNbVA5h21QNgP
tUAwL7VAmRm1QGQGtUDnMLVA7Am1QKgAtUCxFrVAeg+1QCYDtUBiELVAqv60QHYctUDbCLVA
CfC0QCkftUBDRbVAaTC1QHEPtUDP/bRAqg61QAQVtUDJFLVAj/G0QF82tUAOB7VAuhe1QCbw
tEDQ/LRAiQy1QET7tEBvFLVAChu1QHUXtUANGrVAIg61QAEXtUALEbVA9Ry1QHgQtUDGM7VA
1r60QPUrtUBeHrVAWBy1QMQPtUAQ7bRAvue0QPfgtECX9bRAI+m0QHoJtUAFKrVAnBG1QAUB
tUAeGrVAqxC1QDYMtUA3AbVANxS1QPoQtUDF2rRAMhi1QBMntUBwEbVAXhu1QGoktUA/7rRA
TSa1QMUVtUCkGbVAhhG1QMP7tECtG7VACCG1QIcVtUD8B7VARu60QGsjtUD0A7VAqB+1QKkO
tUCxBLVAHhu1QNIttUAZQLVAPxm1QA74tEBrKrVAswS1QIUetUAyLLVAwA+1QJDntEBsArVA
Eha1QNABtUBkJ7VAyvm0QJcotUA5H7VATBG1QIQEtUBqPrVAVBe1QK4dtUDJE7VAHxe1QBj2
tEDT7LRAwie1QEQCtUBeHrVANCG1QKQOtUCsELVA/Bu1QKZAtUAYFrVAUyO1QFgktUC7D7VA
nhm1QEQEtUBFObVA4BC1QCAJtUDBFLVAaEG1QP4ntUArOLVA4QC1QPIutUAw77RACze1QLs1
tUBRFLVAFf20QG0rtUBDR7VAmzS1QDI3tUD/E7VABhS1QH42tUDjKLVARh21QIkKtUA3H7VA
niW1QHEetUB6FrVAHx61QHIJtUBWE7VAkv60QIEXtUCqI7VAYA+1QPlCtUC2OrVA0Qu1QCYf
tUBoA7VAqiK1QM4ktUA0DbVA2i+1QI8StUBTKLVA8wy1QBUutUBXLrVA0BS1QOlKtUB0J7VA
qAW1QIUgtUDFHrVAVSO1QI7ttEC+EbVAjhi1QHIMtUCLErVAQxO1QJoMtUCIA7VA7yC1QOMe
tUBE/LRAGRG1QK4atUCKPLVAPRe1QCcZtUA2CbVA+CC1QDYYtUCfDrVAiBe1QGMstUCzJLVA
af20QKJMtUBKHbVAgRq1QJ8qtUAFCLVAajG1QBYTtUB7DbVAnQu1QOwrtUCVPLVAPAG1QIn+
tECOI7VAfUu1QNMxtUAhF7VAGzC1QH5AtUBk6rRAExa1QMUXtUDDI7VAHxK1QIYmtUCODbVA
hSa1QNA9tUAhOrVAXhG1QFkEtUDm/rRAcSq1QGzltED+HLVARBC1QO4PtUD+LLVAwkq1QH0P
tUAjE7VAWCG1QJ4mtUDlQbVAPiO1QHUUtUArVbVAaQ21QB0PtUB/GbVARDa1QOE6tUCGHbVA
JzS1QBEltUBwArVANi+1QGARtUBPH7VASyu1QDsPtUDQTLVAD0a1QJ8FtUAEMrVA+Tu1QHAC
tUAdI7VAPC61QHAwtUBbI7VA2TG1QCMstUBIFbVAhye1QK88tUANTLVARRm1QFYTtUAbArVA
AwS1QNUdtUAtLLVAgSa1QBQYtUAbObVAwQ+1QJEhtUADGbVAnjy1QEIptUCuGLVA1BK1QD86
tUAVCrVANg+1QMsVtUD2QbVAUQm1QMUwtUCwHLVA8B21QIQftUArEbVA7v20QA9DtUBNELVA
swK1QA4vtUCrBbVAbjG1QFoutUCtBrVA/gy1QCAQtUCACbVAaRG1QKMUtUBaDrVAixW1QGQE
tUCqKLVAPiS1QLUEtUBCBrVAQiG1QJkvtUAaIbVAWRm1QEsdtUDFEbVAmDG1QN0TtUDyQrVA
GUy1QGAEtUD7HbVADSG1QGsYtUADMLVA2Sm1QGdStUAzHrVA9jK1QBoKtUDUFbVAdCu1QIMf
tUAtKbVAXAq1QCtNtUBDDLVARTW1QIErtUBwS7VA1xO1QHQjtUA2GrVA4VW1QC8VtUDpFLVA
4xu1QNUAtUANFrVAnga1QA5DtUA8KbVAThe1QEANtUBYN7VA4BW1QCYGtUB7IbVAfkO1QJcz
tUB0GLVAlDe1QIAdtUBuDbVALC21QKwYtUAmILVA2y+1QJUutUA9ILVA7Sq1QEEitUDhJ7VA
5C21QCgotUBgR7VAsjW1QKBJtUDIJbVA4Ua1QBb8tECnRbVAgCm1QAw/tUCHVLVAtlu1QFse
tUBhALVAXjW1QJsutUBcQLVAcxy1QOketUDdKbVA5j21QGU2tUBfI7VAEQ21QAIwtUDKJLVA
jAq1QMQutUBORLVAUDS1QDU7tUAsGrVACyS1QDJNtUCfW7VAkUK1QDgztUADJLVAqTS1QJEm
tUCRC7VALim1QAAutUCBRbVABEW1QMIWtUD3FrVAxiO1QMcytUDKJLVAny21QLkltUBFK7VA
Aie1QM76tEBIOrVAyzq1QLMItUCM/rRA9w61QAoltUD5FLVAVUq1QJ8ktUCrCLVABx+1QK4h
tUDZIbVA3RG1QJlTtUBDHbVAFxu1QPUatUDcIbVA4za1QFghtUBSObVA1kK1QAwgtUDkAbVA
RCe1QMo6tUBBMrVAphG1QNVStUAmLrVAMQy1QJogtUCHG7VAM0K1QMILtUDBLbVA+Bq1QBgx
tUAMELVApx21QBFAtUAmJLVARz61QFANtUBIHLVATzS1QBlBtUBgKbVAaDW1QNk0tUBtL7VA
5Ae1QCIatUBBMLVAGBi1QFQ0tUD6KLVA3SO1QPkNtUByG7VA4Tu1QAwotUAHHbVAdTK1QLNC
tUCzQ7VAXhu1QEoxtUAlRbVAz+u0QHkptUCsKLVAwEu1QLYbtUCyIbVAAhq1QH5EtUD9FLVA
1RK1QOFCtUCHMLVAYSO1QAw7tUDrELVANiS1QCM0tUDGPLVAniG1QLVBtUCSEbVAVVS1QGc8
tUCwALVArSe1QOURtUApDbVA5Ci1QH0utUD1GbVALzm1QBI3tUCGJLVA4CG1QD9LtUBhO7VA
rSG1QCEDtUC9KrVAEy21QDEptUDNRrVAMCK1QMNctUAtFLVAQEa1QGVCtUCpHrVAzCm1QHU0
tUBMJrVA5Be1QEtItUBGU7VAYfa0QI43tUAiYrVAgSK1QEsltUC8QbVAVki1QMwEtUBvIbVA
Whq1QBc9tUC1QrVAbCa1QLoTtUDPJLVAkCK1QEk4tUB6LLVA7Fu1QPMLtUDGN7VA7zO1QM4O
tUCJILVAECK1QIQotUAYPbVA5hm1QAw1tUCTJLVAQSq1QEJRtUAOILVAezW1QJD+tEBnFbVA
kzG1QPkctUAYJ7VA3yW1QLMptUCcUbVAfye1QBAntUDnDbVAtA+1QLQQtUAQGbVA6A21QOo6
tUCzKrVA</AssayYData></Step><Step><CommonData><SampleLocation>19</SampleLocation><SampleID></SampleID><SampleGroup></SampleGroup><SampleInfo></SampleInfo><SampleRow>H</SampleRow><SamplePlate>1</SamplePlate><WellType>BUFFER</WellType><Concentration>-1</Concentration><ConcentrationUnits>µg/ml</ConcentrationUnits><MolarConcentration>-1</MolarConcentration><MolarConcUnits>nM</MolarConcUnits><MolecularWeight>-1</MolecularWeight><Temperature>30</Temperature><StartTime>5654544</StartTime><AssayTime>300</AssayTime></CommonData><FlowRate>1000</FlowRate><StepType>DISASSOC</StepType><StepName>Dissociation</StepName><StepStatus>OK</StepStatus><ActualTime>300.013</ActualTime><CycleTime>0.2</CycleTime><AssayXData Points="1500">U4GsRQGDrEWdhKxFNoasRdKHrEVuiaxFB4usRaOMrEU8jqxF2I+sRXSRrEXvkqxFiJSsRSKW
rEW9l6xFWZmsRfOarEWOnKxFKp6sRcSfrEVfoaxF+aKsRZWkrEUupqxFyqesRWOprEX9qqxF
maysRTSurEXOr6xFarGsRQOzrEWftKxFOrasRdS3rEVwuaxFCbusRaW8rEVBvqxFub+sRVXB
rEXxwqxFisSsRSbGrEXAx6xFW8msRffKrEWQzKxFKs6sRcbPrEVf0axF+9KsRZXUrEUw1qxF
zNesRWXZrEUB26xFm9ysRTberEXS36xFbOGsRQfjrEWj5KxFPOasRdjnrEVy6axF7eqsRYjs
rEUi7qxFve+sRVnxrEXz8qxFjvSsRSj2rEXG96xFX/msRfn6rEWV/KxFLv6sRcr/rEVlAa1F
/wKtRZsErUU2Bq1F0AetRWoJrUUFC61FnwytRToOrUXUD61FbhGtRQkTrUWlFK1FPxatRdgX
rUVTGa1F7xqtRYocrUUkHq1FwB+tRVshrUX1Iq1FkCStRSomrUXGJ61FXymtRfsqrUWXLK1F
MC6tRcwvrUVlMa1FATOtRZ00rUU2Nq1F0jetRWw5rUUHO61FozytRUc+rUXgP61FfEGtRRZD
rUWxRK1FTUatReZHrUVTSa1F70qtRYpMrUUkTq1FwE+tRVtRrUX1Uq1FjlStRSpWrUXEV61F
X1mtRftarUWVXK1FMF6tRcpfrUVlYa1FAWOtRZtkrUU2Zq1F0GetRWxprUUHa61FoWytRTxu
rUXWb61FcnGtRQ1zrUWIdK1FInatRb13rUVXea1F83qtRY58rUUofq1FxH+tRV2BrUX5gq1F
koStRS6GrUXKh61FY4mtRf+KrUWbjK1FNI6tRdCPrUVqka1FBZOtRZ+UrUU4lq1F1JetRXCZ
rUUJm61FpZytRUGerUW5n61FVaGtRe+irUWKpK1FJKatRcCnrUVbqa1F9aqtRZCsrUUqrq1F
xq+tRWGxrUX7sq1Fl7StRTC2rUXMt61FZ7mtRQG7rUWdvK1FOL6tRdK/rUVuwa1FB8OtRaPE
rUU8xq1F2MetRVPJrUXvyq1FiMytRSTOrUW9z61FWdGtRfXSrUWO1K1FKNatRcTXrUVd2a1F
+dqtRZXcrUUu3q1FyN+tRWPhrUX94q1FmeStRTTmrUXO561FaumtRQXrrUWf7K1FOu6tRdTv
rUVw8a1FC/OtRaX0rUUg9q1Fu/etRVX5rUXx+q1FjPytRSb+rUXC/61FWwGuRfcCrkWQBK5F
LAauRcgHrkVhCa5F/QquRZcMrkUyDq5FzA+uRWcRrkUBE65FnRSuRTgWrkXSF65FbhmuRQcb
rkWjHK5FPB6uRdgfrkV0Ia5F7yKuRYgkrkUkJq5FvSeuRVkprkURK65FnSyuRTgurkXUL65F
bjGuRQkzrkWjNK5FPzauRbk3rkVVOa5F7zquRYo8rkUkPq5FwD+uRVlBrkX1Qq5FjkSuRSpG
rkXGR65FX0muRftKrkWVTK5FME6uRcxPrkVlUa5FAVOuRZtUrkU2Vq5F0leuRWxZrkUHW65F
o1yuRTxerkXYX65FcmGuRe1irkWGZK5FImauRb1nrkVXaa5F8WquRYxsrkUmbq5Fwm+uRV1x
rkX3cq5FkHSuRSx2rkXGd65FYXmuRf16rkWXfK5FMn6uRc5/rkVnga5FA4OuRZ2ErkU4hq5F
1IeuRW6JrkUJi65Fo4yuRT+OrkXaj65FVZGuRe+SrkWKlK5FJJauRcCXrkVZma5F9ZquRZCc
rkUqnq5Fxp+uRV+hrkX7oq5FlaSuRTCmrkXMp65FZamuRQGrrkWbrK5FNq6uRdCvrkVssa5F
BbOuRZ+0rkU6tq5F1LeuRXC5rkULu65FpbyuRUG+rkXav65FdsGuRRHDrkWrxK5FRcauRcLH
rkV8ya5FFsuuRbHMrkVNzq5Fuc+uRVXRrkXv0q5FitSuRSbWrkXA165FWdmuRfXarkWQ3K5F
Kt6uRcbfrkVf4a5F++KuRZXkrkUw5q5FyueuRWXprkUB665Fm+yuRTTurkXQ765FbPGuRQXz
rkWh9K5FOvauRdb3rkVy+a5FC/uuRaf8rkUi/q5Fu/+uRVcBr0XzAq9FjASvRSgGr0XCB69F
XQmvRfkKr0WSDK9FLA6vRcgPr0VjEa9F/RKvRZkUr0UyFq9FzhevRWcZr0UDG69FnRyvRTge
r0XSH69FbCGvRQcjr0WhJK9FPCavRdYnr0VyKa9F7SqvRacsr0UiLq9Fuy+vRVcxr0XxMq9F
jDSvRSY2r0XCN69FXTmvRfc6r0WSPK9FLD6vRcg/r0VhQa9F/UKvRZlEr0UyRq9FzkevRWdJ
r0UDS69FnUyvRThOr0XUT69FblGvRQlTr0WjVK9FP1avRblXr0VVWa9F71qvRYpcr0UmXq9F
wF+vRVthr0X1Yq9FkGSvRSpmr0XGZ69FYWmvRftqr0WXbK9FMG6vRcxvr0Vnca9FAXOvRZt0
r0U0dq9F0HevRWx5r0UFe69FoXyvRTp+r0XWf69FcIGvRQuDr0WlhK9FIIavRbuHr0VVia9F
8YqvRYyMr0Umjq9Fwo+vRV2Rr0X3kq9FkpSvRSyWr0XIl69FYZmvRf2ar0WZnK9FMp6vRc6f
r0Vnoa9FA6OvRZ+kr0U4pq9F1KevRW6pr0UJq69Fo6yvRT+ur0XYr69FU7GvRe+yr0WKtK9F
JLavRcC3r0VZua9F9bqvRZC8r0Uqvq9Fxr+vRV/Br0X7wq9Fl8SvRTDGr0XMx69FZcmvRf/K
r0WbzK9FNM6vRc7Pr0Vq0a9FA9OvRZ/Ur0U61q9F1NevRXDZr0UJ269FpdyvRUHer0Xa369F
duGvRQ/jr0Wr5K9FJuavReDnr0V86a9FFuuvRbHsr0VL7q9F5u+vRVPxr0Xv8q9FivSvRST2
r0XA969FWfmvRfX6r0WQ/K9FKv6vRcT/r0VfAbBF+QKwRZUEsEUwBrBFygewRWUJsEUBC7BF
mwywRTYOsEXQD7BFbBGwRQcTsEWhFLBFOhawRdYXsEVyGbBFCxuwRYYcsEVPHrBFux+wRVch
sEXxIrBFjCSwRSgmsEXCJ7BFWymwRfcqsEWSLLBFLC6wRcgvsEVhMbBF/TKwRZc0sEUyNrBF
zjewRWc5sEUDO7BFnTywRTg+sEXSP7BFbkGwRQlDsEWjRLBFP0awRdhHsEV0SbBF70qwRYpM
sEUkTrBFwE+wRVlRsEX1UrBFjlSwRSpWsEXGV7BFX1mwRftasEWVXLBFLl6wRcpfsEVlYbBF
/2KwRZtksEU0ZrBF0GewRWxpsEUFa7BFjGywRTxusEXWb7BFcnGwRQtzsEWldLBFIHawRbt3
sEVXebBF8XqwRYx8sEUmfrBFwn+wRV2BsEX3grBFkoSwRSyGsEXIh7BFYYmwRf2KsEWXjLBF
Mo6wRc6PsEVnkbBFA5OwRZ2UsEU4lrBF0pewRW6ZsEUJm7BFo5ywRT+esEXYn7BFVaGwRe+i
sEWKpLBFJKawRcCnsEVZqbBF9aqwRY6ssEUqrrBFxq+wRV+xsEX7srBFl7SwRS62sEW7t7BF
V7mwRfO6sEWMvLBFKL6wRcK/sEVdwbBF+cKwRZLEsEUuxrBFyMewRWPJsEX/yrBFmcywRTTO
sEXOz7BFatGwRQXTsEWf1LBFOtawRdTXsEVw2bBFCduwRaXcsEUg3rBFu9+wRVXhsEXx4rBF
iuSwRSbmsEXA57BFW+mwRfXqsEWQ7LBFKu6wRcbvsEVh8bBF+/KwRZf0sEUy9rBFzPewRWX5
sEUB+7BFnfywRTb+sEXS/7BFbAGxRQcDsUWhBLFFPAaxRdYHsUVyCbFFDQuxRYYMsUUiDrFF
vg+xRVcRsUXzErFFjhSxRSgWsUXEF7FFXRmxRfkasUWVHLFFLh6xRcgfsUVjIbFF/yKxRZkk
sUU0JrFFziexRWopsUUDK7FFnyyxRTgusUXUL7FFcDGxRQkzsUWlNLFFPzaxRdo3sUVVObFF
8TqxRYo8sUUmPrFFwD+xRVtBsUX1QrFFkESxRSxGsUXGR7FFX0mxRftKsUWXTLFFME6xRcxP
sUVlUbFFAVOxRZtUsUU2VrFF0lexRWxZsUUHW7FFoVyxRTxesUXWX7FFcmGxRQtjsUWnZLFF
ImaxRbtnsUVXabFF82qxRYxssUUobrFFwm+xRV1xsUX3crFFknSxRSx2sUXId7FFY3mxRf16
sUWZfLFFMn6xRc5/sUVngbFFDYOxRaeEsUVDhrFF3oexRXiJsUXzirFFrYyxRUmOsUXij7FF
fpGxRRqTsUWGlLFFIpaxRbuXsUVXmbFF8ZqxRYycsUUonrFFxJ+xRV2hsUX5orFFkqSxRS6m
sUXIp7FFY6mxRf+qsUWfrLFFNK6xRc6vsUVnsbFFA7OxRZ+0sUU4trFF0rexRW65sUUJu7FF
o7yxRT++sUXYv7FFU8GxRe/CsUWIxLFFIsaxRb7HsUVXybFF88qxRY7MsUUozrFFxM+xRV3R
sUX50rFFldSxRS7WsUXK17FFY9mxRf/asUWb3LFFNN6xRdDfsUVq4bFFBeOxRZ/ksUU65rFF
1uexRXDpsUUL67FFp+yxRSDusUW777FFV/GxRfHysUWM9LFFJvaxRcL3sUVd+bFF9/qxRZD8
sUXo/rFFPwCyRX4BskX7ArJFlwSyRTAGskXMB7JFZQmyRQELskWdDLJFNg6yRdIPskVsEbJF
BxOyRaEUskU8FrJF2BeyRXIZskUNG7JFiByyRSIeskW+H7JFVyGyRfMiskWOJLJFKCayRcQn
skVdKbJF+SqyRZIsskUuLrJFyi+yRWMxskX9MrJFmTSyRTI2skXON7JFajmyRQM7skWfPLJF
OD6yRdQ/skVuQbJFCUOyRaVEskU/RrJF2keyRVVJskXvSrJFuUyyRSZOskXAT7JFWVGyRfVS
skWOVLJFKlayRcZXskVfWbJF+1qyRZdcskUwXrJFzF+yRWVhskUBY7JFm2SyRTZmskXQZ7JF
bGmyRQdrskWhbLJFPG6yRdZvskVwcbJFC3OyRaV0skUidrJFu3eyRVd5skXxerJFjHyyRSZ+
skXCf7JFW4GyRfeCskWShLJFLIayRciHskVhibJF/YqyRZeMskUyjrJFzo+yRWeRskUDk7JF
nZSyRTiWskXSl7JFbpmyRQebskWjnLJFPJ6yRdifskVyobJFDaOyRYikskUiprJF3qeyRXip
skUUq7JFrayyRUmuskXir7JFfrGyRfmyskWztLJFILayRbu3skVXubJF8bqyRYy8skUmvrJF
wr+yRV3BskX3wrJFksSyRSzGskXIx7JFYcmyRf3KskWXzLJFMs6yRc7PskVn0bJFA9OyRZ3U
skU41rJF0teyRW7ZskUJ27JFo9yyRT/eskW537JFVeGyRe/iskWK5LJFJOayRcDnskVZ6bJF
9eqyRdTsskUq7rJFxu+yRV/xskX78rJFl/SyRTD2skXM97JFZfmyRQH7skWd/LJFNv6yRdL/
skVsAbNFBwOzRaEEs0U8BrNF2AezRXIJs0XtCrNFiAyzRSIOs0W+D7NFWRGzRfMSs0WOFLNF
KBazRcQXs0VfGbNF+RqzRZUcs0UuHrNFyh+zRWMhs0X/IrNFmSSzRTQms0XQJ7NFaimzRQMr
s0WfLLNFOC6zRdQvs0VwMbNFCTOzRaU0s0U/NrNFuTezRVU5s0XxOrNFijyzRSY+s0XAP7NF
W0GzRfVCs0WQRLNFKkazRcZHs0VfSbNF+0qzRZVMs0UuTrNFyk+zRWVRs0X/UrNFm1SzRTRW
s0XQV7NFbFmzRQVbs0WhXLNFOl6zRdZfs0VyYbNFC2OzRYZks0UiZrNFu2ezRVdps0XzarNF
jGyzRSZus0XCb7NFXXGzRfdys0WSdLNFLHazRch3s0VjebNF/XqzRZl8s0UyfrNFzn+zRWqB
s0UDg7NFn4SzRTiGs0XUh7NFcImzRQmLs0XOjLNFP46zRdqPs0VVkbNF75KzRYqUs0UmlrNF
wJezRVuZs0X1mrNFkJyzRSqes0XGn7NFYaGzRfuis0WXpLNFMqazRcyns0VnqbNFAauzRZ2s
s0U2rrNF0q+zRWGxs0X3srNFkrSzRSy2s0XIt7NFYbmzRf26s0WZvLNFJr6zRcC/s0VbwbNF
9cKzRZDEs0UsxrNFxsezRWHJs0X9yrNFl8yzRTDOs0XMz7NFZdGzRQHTs0Wd1LNFNtazRdLX
s0Vs2bNFB9uzRaPcs0U83rNF2N+zRVfhs0UN47NFiOSzRSLms0W+57NFV+mzRfPqs0WO7LNF
KO6zRcTvs0Vd8bNF+fKzRZL0s0Uu9rNFyvezRWP5s0X/+rNFm/yzRTT+s0XQ/7NFagG0RQUD
tEWhBLRFOga0RdYHtEVwCbRFCwu0RaUMtEVBDrRF3A+0RXYRtEXxErRFqxS0RUcWtEXCF7RF
Wxm0RRgbtEWxHLRFTR60RbkftEVVIbRF7yK0RYoktEUmJrRFwCe0RVsptEX1KrRFxiy0RSou
tEXGL7RFYTG0RfsytEWXNLRFMDa0Rcw3tEVnObRFATu0RZ08tEU4PrRF0j+0RWxBtEUHQ7RF
o0S0RTxGtEXYR7RFckm0RQ1LtEWITLRFJE60Rb5PtEVZUbRF81K0RY5UtEUoVrRFxFe0RV9Z
tEX5WrRFlVy0RS5etEXKX7RFZWG0Rf9itEWbZLRFNGa0RdBntEVsabRFBWu0RaFstEU6brRF
1G+0RXBxtEULc7RFp3S0RSB2tEW7d7RFV3m0RfF6tEWMfLRFJn60RcJ/tEVdgbRF94K0RZKE
tEUshrRFyIe0RWGJtEX9irRFmYy0RTKOtEXOj7RFapG0RQOTtEWflLRFOJa0RdKXtEVumbRF
CZu0RaOctEU+nrRF2p+0RVWhtEXvorRFiqS0RSSmtEXAp7RFWam0RfWqtEWQrLRFKq60Rcav
tEVfsbRF+7K0RZe0tEUwtrRFzLe0RWW5tEUBu7RFnby0RTa+tEXSv7RFbMG0RQfDtEWjxLRF
PMa0RdjHtEVyybRFDcu0Rd7MtEUgzrRFvs+0RVnRtEXz0rRFjNS0RSjWtEXE17RFXdm0Rfna
tEWS3LRFLN60RcjftEVh4bRF/eK0RZnktEUy5rRFzue0RWjptEUD67RFney0RTjutEXU77RF
bvG0RQnztEWj9LRFPva0Rdj3tEV0+bRF7/q0RYj8tEUk/rRFwP+0RVkBtUX1ArVFjgS1RSoG
tUXEB7VFXwm1RfsKtUWVDLVFMA61RcoPtUVlEbVFARO1RZsUtUU2FrVF0Be1RWwZtUUHG7VF
oRy1RTwetUXWH7VFciG1RQ0jtUWnJLVFQSa1RbsntUV2KbVFESu1Ra0stUUoLrVFwi+1RV0x
tUUYM7VFszS1RSA2tUW7N7VFVTm1RfE6tUWMPLVFJj61RcI/tUVdQbVF90K1RZJEtUUsRrVF
yEe1RWFJtUX9SrVFmUy1RTJOtUXOT7VFaFG1RQNTtUWfVLVFOFa1RdRXtUVuWbVFCVu1RaVc
tUU+XrVF2l+1RVVhtUXvYrVFimS1RSZmtUXAZ7VFW2m1RfVqtUXYbLVFKm61RcZvtUVhcbVF
+3K1RZV0tUUwdrVFzHe1RWV5tUUBe7VFm3y1RTZ+tUXQf7VFaoG1RQWDtUWfhLVFOoa1RdaH
tUVwibVFC4u1RaWMtUUgjrVFu4+1RVWRtUXxkrVFipS1RSaWtUXCl7VFW5m1RfeatUWQnLVF
LJ61RcaftUVhobVF+6K1RZektUUyprVFzKe1RWiptUUBq7VFnay1RTautUXSr7VFbLG1RQez
tUWjtLVFPLa1Rdi3tUVyubVF7bq1RYi8tUUkvrVFvr+1RVnBtUXzwrVFjsS1RSjGtUXEx7VF
Xcm1RfnKtUWVzLVFLs61RcrPtUVj0bVF/9K1RZvUtUU01rVF0Ne1RWrZtUUD27VFn9y1RTje
tUXU37VF</AssayXData><AssayYData Points="1500">xau0QEnhtEAF87RA1d+0QHv3tECV5LRAfOW0QEXotEBrErVAcwq1QG0VtUA8DbVAuAW1QLgT
tUBD7rRAteO0QBP+tEDN9LRA3x+1QD7jtEBaMLVAbha1QNwBtUBzILVA9DS1QIX+tEC9D7VA
9AG1QGsHtUDo/rRAN+y0QFrxtEDLErVA1/a0QLwRtUAJGbVA0SW1QNA5tUBCHrVAPg61QPcP
tUDCEbVA2BC1QMQWtUCwMbVA5Ae1QH75tECmMbVAXBu1QMn5tEAZJ7VAiwm1QKMntUALFrVA
bxW1QHUUtUCrDrVAvvK0QJY3tUBi6rRAUue0QPogtUASBbVAcf60QMj0tECNB7VAXve0QFgw
tUB9/rRAxC21QBMatUBnybRABxm1QMT3tEBvJ7VAMyC1QF4ntUCeHLVAhei0QC8PtUA9CrVA
Egy1QHL/tEBeMbVABOq0QCvftEAYC7VAkRa1QPz2tEC+ArVALxS1QLA2tUDHE7VAyee0QBsU
tUAzAbVAtwe1QD0ttUAcBLVAExu1QCMhtUDu9LRAgg+1QH/vtEDX77RAKgO1QOQStUD/6bRA
ZhG1QIMAtUCG/7RACwa1QA4DtUAsFLVACvy0QCn4tECODrVAEAS1QKsdtUDl/bRAc/m0QGz5
tECNGrVA8w21QDbhtEBK6LRAHxq1QLrrtEAa57RAXQK1QC4PtUCm/7RAthS1QCoTtUBG+bRA
dQ21QGjrtEAiDLVA/ga1QB4TtUBUA7VAajq1QKUVtUBjBrVA6wm1QEUCtUBTErVACwS1QJTl
tEB3CbVATvq0QHAZtUAEC7VAJxS1QGj3tEB7MrVAdw+1QJgAtUBi77RACvy0QHgItUAP87RA
RRK1QF0ZtUCdG7VACAq1QELitECCGLVAjtm0QEEatUBfGbVAxRK1QOoYtUD1GLVAbB61QMYJ
tUC0GrVAEAu1QHMNtUCKEbVAGgm1QAwWtUAuErVAXOS0QLcOtUA6BrVAo960QF8OtUA97rRA
uyu1QPz2tEAwBrVANPC0QOXztED96bRAfhm1QOE3tUAwIrVAxxK1QAcJtUDCKLVA9P+0QBwV
tUAG6LRANgS1QHsbtUAA2rRA0+20QM4KtUBx57RAkTG1QAUGtUCzGLVAmgW1QFQhtUBQDbVA
jQy1QMsmtUDPJLVAq920QOkCtUCBMLVA8vW0QKUatUBaCrVA+gy1QJ4atUDg8LRAKxa1QMb1
tECYGrVAMBS1QGMItUCS+LRAcvm0QFsMtUDn/7RAZQC1QBALtUANBbVAOwO1QMwitUAsBbVA
XP60QOkLtUCqArVAje20QGUztUAnHrVAu/S0QPUMtUAIA7VAm+e0QC06tUCcDbVAvQy1QJE0
tUBy8bRAaQ21QOz7tEAqALVA+wC1QGU2tUDF9rRAdT21QPAJtUAVG7VA/ye1QP4btUB/CLVA
KPu0QIIAtUBc7LRAFSC1QHnxtEDvB7VAUv+0QAYUtUCw9bRAauO0QMrstEAvBrVANw61QOcD
tUDYELVA/yC1QH85tUDD+7RAswS1QOEPtUAYHLVAIBG1QBkHtUC1HbVAWOu0QCr5tEB1BrVA
n/y0QP3otEBNIrVAqxe1QHMGtUBSDbVA+h61QKoDtUCwJLVAvR61QDswtUCAELVA3fi0QH7/
tEAsI7VAbg+1QAsWtUBvQLVAWiy1QDcVtUAt+bRArRG1QG8rtUCb/rRAzCe1QJJPtUAZHLVA
vya1QA0ltUC8BLVAxBu1QCP2tEAXBrVAPRG1QBIgtUD4JLVApzK1QE/ttECWALVAXg21QOMi
tUBEHrVAxg61QI0YtUDpLbVAWOu0QK/ztEDhAbVAexi1QDHxtECrELVA7/C0QEIAtUALCbVA
LR+1QAkAtUCxALVAFBe1QPwStUAUCrVABS61QJ8JtUCsELVAlPe0QKgKtUB1KbVAoC21QKwJ
tUCWC7VAouu0QPIbtUArG7VA4CW1QJMptUB//7RAqBu1QB8GtUDlF7VAsfq0QB0StUAKM7VA
pwu1QI8etUDC+bRAIgq1QOYgtUBxFLVAFxS1QD0StUD+ILVAng21QJk1tUABGLVAwhe1QL0a
tUC88LRAbyO1QFADtUCFBrVA6Bm1QNsMtUAWLbVAKCK1QKIptUA/ErVAZju1QPUltUBQErVA
4wq1QEQKtUAT+rRAcAi1QIQTtUDeILVAceG0QOgltUBSFbVAmCW1QDYxtUAQBLVA6S61QCwW
tUDCLbVAOw+1QNP0tEDrGLVADCO1QPUZtUDZE7VAHQW1QHcGtUBMG7VA/iu1QEcntUAbDrVA
Nxe1QD4rtUA+97RAzgO1QIchtUClJrVAuFG1QAzwtEDyG7VAACC1QGI2tUBVJbVAOh61QBwl
tUBaMrVAVwS1QCowtUCjGbVA+w61QPgQtUCLJbVANfa0QCwstUCxMLVAaAe1QKb+tEDPBLVA
di61QEkatUBBDbVAXzW1QKEmtUChCrVATU+1QEgktUBRJbVACu+0QGsatUBLGrVAWwy1QNMC
tUDOI7VA2DS1QA8xtUD7GrVAQx+1QLAYtUADL7VAD1a1QKwxtUAxDLVAXvS0QGgbtUB0G7VA
5hK1QJY6tUD7FrVAJRG1QIATtUCgI7VAkzq1QKPotEB0B7VAAEe1QOsItUDGGrVA0AK1QN0z
tUCRC7VAt0e1QIIbtUARMbVAfhS1QKsMtUD3KLVAWgK1QMtGtUDwL7VAWDO1QJg0tUAQEbVA
DB+1QL8vtUA9/bRARCC1QJ39tECoOLVA+iy1QIIxtUBXCrVADEK1QGEStUBHNbVAhwu1QCMQ
tUDKIbVAoh21QBrptEDIAbVAbim1QDIBtUBCTrVAhye1QPX+tEDCLLVArzy1QGcntUB4ILVA
/g+1QDBAtUATE7VAOTS1QBsVtUBDILVA+Be1QLcKtUAOE7VAhBq1QJhAtUAjRrVAfkC1QCf7
tEDYF7VAKAG1QAUttUCzHrVA4hG1QJM1tUC9ULVA6zu1QN8ftUBoLrVAfhq1QFMytUA1QbVA
CR61QKEbtUC4NrVArh+1QN0VtUAI+bRAVkW1QD8atUAXKLVAQAW1QCIptUA+MbVAHBm1QG0k
tUAAJbVANSK1QBMitUCyRrVA0E21QMIntUCaFLVAJj+1QK3+tEChOLVAmhK1QGlCtUCBK7VA
tz61QC1HtUDcJbVAbwO1QK4ctUAhQ7VAmBu1QOUQtUDCLrVA3ii1QD8GtUDJLbVA2B61QN8s
tUBDNbVAaRy1QDIvtUB3OLVAIyG1QAAhtUCiD7VAcxW1QBUMtUBIIbVADDC1QFQrtUCLGrVA
whS1QPdHtUDjI7VAaDC1QFwZtUCtJbVAzf20QFoitUBEGbVAiyS1QBM/tUCVS7VANTi1QNUP
tUAENrVAXiW1QOv3tEChO7VABjm1QK0ntUBlMrVAj/u0QEEttUAeGLVAqBG1QLMjtUCF/7RA
IP+0QKcStUDqLbVAgDi1QAEPtUBiOLVAFT21QJoxtUA7ObVAGR+1QHMPtUC9JrVAGEi1QCwm
tUAuMLVAti61QKIjtUDnNbVAQiG1QI4qtUAfT7VAig61QM4dtUCNJbVACx21QEkrtUD/FbVA
WCC1QOsotUCJO7VAHCq1QFQHtUDQDLVACki1QO8QtUAEHrVAsiu1QOI9tUBONbVA3Cq1QN9I
tUBGTrVAjyC1QCUrtUAQN7VADUG1QPsYtUD8NrVAIy+1QPgltUC0RLVAgzC1QJU4tUAEALVA
MTi1QNhBtUBkHLVAqP20QHVNtUDFGbVATDS1QMkatUC9RLVAlUS1QEUgtUCCNrVAzjK1QJAW
tUBe9LRAhSO1QMhGtUDODrVA/A21QCEHtUDuGLVAIT21QPIXtUBlG7VAaDG1QOhEtUDvH7VA
kU61QNIgtUCiHrVAh1W1QOsptUAKNrVAcDK1QFU7tUBvLrVAEzy1QPYktUBAMrVAOEK1QPoZ
tUBtN7VAxD61QCMctUBkB7VABii1QMMstUANJLVAwCG1QE4wtUAoKLVAiFe1QKUbtUDlKrVA
ix61QAswtUDjL7VAyBu1QA9MtUA2A7VA2im1QKcEtUDsQLVApzi1QNIhtUDpO7VAtQG1QJwn
tUCQFrVAXwy1QIs9tUAVN7VAzCy1QD46tUDCNbVA0iG1QIUrtUDyG7VAIUG1QIdEtUAwLLVA
ET61QHU6tUCiMbVA2061QMkktUARNbVAnCW1QHlutUD/bLVA5y21QAk2tUAeQbVAITK1QN9j
tUA0N7VAGx+1QM4atUDfK7VAgx21QFwntUApK7VAXyi1QAIxtUALUbVA9Uy1QLkPtUCuG7VA
sEW1QJgvtUCgOrVAxg+1QK4dtUC+PrVAAkW1QDEctUD2SbVAoya1QDEstUDJOLVAsSG1QFhW
tUAGNbVAAS+1QCQYtUC1MbVAtFm1QN9dtUDFHbVAx0W1QIAztUCJOLVApTq1QJ4XtUAmM7VA
Wzy1QDsdtUDtMrVAIzS1QE1UtUA6ObVALSK1QPshtUBXLrVATSS1QJIjtUA2DrVAqj+1QPIQ
tUD9OLVAgSW1QJwwtUAh+7RACTW1QLUWtUCZLrVA7zK1QOI5tUDKLbVAZTu1QI08tUCt9rRA
vSu1QBhAtUDtArVAFB61QHVKtUB1JLVA3y21QLkjtUDxGrVARkS1QGcotUAmJrVAwUO1QBZN
tUCFWrVArQe1QPQetUAbCrVAYD61QAZDtUDVI7VAWjy1QOo8tUDIPLVAQkO1QD1JtUDbPrVA
HzS1QFUztUBmBLVArEC1QGMotUCOSrVADie1QMxFtUCaOLVA8Dq1QOg2tUCVSLVAol21QE5w
tUD4P7VAoVi1QEAotUBpRLVAvB21QPlOtUBCW7VA4ju1QA1CtUANSLVACjC1QIxUtUDhMrVA
hDy1QClBtUC5GrVAEjm1QHYktUCpMbVAVDG1QFb3tEA6HbVAIRu1QOg4tUAEZrVABiq1QKdM
tUAZPLVAnxG1QP9FtUDiOLVAziG1QE45tUDyOrVA6zK1QMxKtUCDR7VA3Ue1QM46tUCGQbVA
oRq1QNostUDgTrVAFEC1QOE+tUCsW7VARDG1QOQ1tUBeLrVAnVm1QEUhtUDiObVAdyy1QE0n
tUD2QbVA7yy1QHFQtUCZO7VAgTq1QHxHtUCuOrVAhz61QORatUBqP7VASzy1QF4otUDsN7VA
JD+1QA5htUDgW7VATTi1QIw8tUDXOLVAZi61QJ4ytUArOrVAmx+1QLdGtUBPRrVAi2y1QJpf
tUA1SbVAKDK1QHQTtUCCHbVAQ1K1QD45tUCSJ7VAyjW1QAxitUDHObVA7WW1QAU1tUAjPbVA
91G1QMVAtUDtWLVA4lO1QKRLtUDZMrVAiFW1QHtRtUCdKbVA5wW1QFYZtUBsL7VAxEm1QP8n
tUCPQ7VAJkO1QLsotUCQO7VASzu1QG9HtUDsOLVAPl+1QDkztUAMPrVAMmG1QMJ6tUDZKrVA
2FS1QMsetUAGQrVAWD+1QLxCtUB8SrVAtUa1QOBMtUA1RbVAv2S1QCwxtUA6TbVA/Cq1QNYp
tUDWPbVA8Uy1QKUytUCjNbVA0kK1QKxdtUAGQrVA9GS1QKZptUD8TbVAyy61QGRhtUAvQLVA
oT+1QFE/tUCqN7VAoku1QI4ptUBKMrVAVja1QJZNtUCoXLVAP1G1QP9AtUBOQ7VA/iq1QHZL
tUDYQLVAlWi1QJZctUDaKrVAcWK1QMEqtUDoOLVAt0C1QNBMtUAaTbVAZjG1QERTtUDiNrVA
y0+1QBhHtUABTrVA9Bi1QOYvtUCQTrVA2kS1QAY8tUBHZLVA5FK1QJ9OtUDeXbVAbBu1QG0t
tUAfSrVAGEO1QLcgtUC9Q7VAckC1QCQttUD6J7VA8VG1QEw4tUDvQrVAIEq1QEY7tUCnS7VA
E2u1QA5YtUD4abVAiUG1QE4ttUBUWrVAcFq1QPFbtUCzbbVAfkq1QN5TtUC3NrVAcky1QC41
tUCiVLVAiHq1QJdMtUAGOrVAcDm1QGI5tUB8OrVAo1C1QE8ytUCIRLVABUq1QLlMtUArOLVA
VRi1QB9ItUD7U7VAzz21QJQ6tUA8Q7VAny61QFNWtUAbP7VAqyS1QNsptUCCYrVAzyS1QFdG
tUDZJrVA+zi1QHZHtUCeUrVAcFi1QIYptUBYMrVAd121QKphtUD3QbVAbku1QJ5CtUC2NbVA
ym61QN1btUDeO7VALU61QD5FtUDzPrVAT0e1QIExtUAwTLVAzV21QKE9tUDrKbVADVS1QPU1
tUC+WbVA2IG1QMFMtUAvT7VAp0S1QINatUCxXLVAEUC1QBFmtUB4WLVAa061QFs8tUDOObVA
K361QGdLtUCNSLVAfEK1QPZHtUCpXLVA90i1QC1mtUDqTLVAd0C1QKo0tUC6NLVAoGW1QF9J
tUA7QrVAvEm1QIxitUAsMrVAf0W1QOJBtUD6arVAC0a1QNgqtUDRR7VAvT21QDQ+tUAKXbVA
yFm1QFQ8tUCINrVAqV21QPUwtUBkJrVA2lq1QG8wtUDHS7VAM1u1QAFJtUBWOrVAOFm1QGVR
tUCqQrVAw0m1QKpItUBmVrVAcDu1QFIhtUBARrVA/161QD1stUCmU7VAtlK1QFdytUBRRrVA
lTi1QAtitUCKQrVAq0G1QMootUAsb7VA62e1QJRNtUB+SLVA11m1QCJ+tUB7ZrVA2Ea1QMJb
tUCQWLVAbT21QFdqtUByPbVADVq1QJU0tUD3QrVA+lW1QB5ftUApRrVAJVy1QO9ztUBQVrVA
G6O1QNthtUCyTbVAzk21QGBJtUDiU7VA91y1QFIutUDeeLVAUUm1QJ4mtUC/Z7VAjje1QPlK
tUDMV7VAaUm1QKl3tUBKMbVARDi1QC88tUAjR7VAh2C1QNVDtUCYV7VA70q1QNZGtUBQcrVA
v2u1QItatUDMLrVAK0u1QNo2tUB1W7VAZGe1QNBTtUC3WLVAYnK1QEFutUBFXbVAK1C1QDhn
tUBGSbVA/zu1QPJDtUDZYbVA+Fe1QL88tUB7ZLVAD161QN5wtUD/Q7VA0iS1QJVOtUAhVrVA
3FG1QCJXtUD6YbVAGXK1QAtTtUChHrVAb0G1QPNmtUCkWbVApjW1QMtGtUAGUbVA1Ui1QIgz
tUCTcLVA4Tu1QHpbtUDzKbVAuky1QDBXtUDNSbVA/1+1QLdntUA6U7VAgDq1QBJqtUBIXrVA
HVC1QLFZtUA1TbVAWUK1QORNtUCdYbVA+VS1QFJftUCAJbVAM2m1QE1ntUAUPrVACkq1QFNF
tUC3SLVApUy1QOqItUB2UbVA82e1QApQtUCSVrVADVC1QOlRtUC4U7VAfFq1QFVktUCaTrVA
vDe1QL5ltUAzgLVAzW+1QONktUBxO7VAgWu1QBBLtUBxX7VAU1C1QNJRtUBIVbVAnVy1QHx7
tUA0ZrVA+V+1QM1MtUC0RrVAv4y1QEVhtUBzS7VAXWi1QBNvtUDgZ7VAQUi1QJOHtUAdQLVA
sHy1QIZXtUBgbrVAHGu1QLIntUDVSrVAA0m1QMdItUCPSLVApG21QA8wtUCgZbVA8ky1QDY5
tUBWQrVAu1y1QCdltUBRYLVArkO1QDpdtUAeZbVAlGO1QJdrtUBWRrVAili1QDFmtUC8UrVA
n3a1QHNPtUDgaLVADV+1QFxJtUAaTLVAPJC1QChatUDzWrVAZCy1QOlitUBSb7VA2HW1QCBU
tUABTLVALy+1QOhitUBCVrVAeV61QNROtUBST7VAIky1QA9etUDhZLVAWzG1QFZltUBuXrVA
+1q1QDFitUCqabVAgT21QDA6tUDVY7VAUHW1QG5jtUCrbLVA3U21QGZJtUCsS7VAY2S1QGlZ
tUBVP7VA7iK1QBNZtUBfU7VAhl61QJZJtUDMXLVAtDe1QJdYtUCRZrVAu2a1QNVPtUDOc7VA
/YS1QDBztUAYbrVAk3+1QFJHtUAVbrVALXC1QJZ6tUALd7VAf3S1QPputUBzc7VAjmu1QBNq
tUBpUbVA</AssayYData></Step><Step><CommonData><SampleLocation>21</SampleLocation><SampleID>YNCCT5A-p035</SampleID><SampleGroup></SampleGroup><SampleInfo></SampleInfo><SampleRow>G</SampleRow><SamplePlate>1</SamplePlate><WellType>KSAMPLE</WellType><Concentration>-1</Concentration><ConcentrationUnits>µg/ml</ConcentrationUnits><MolarConcentration>1000</MolarConcentration><MolarConcUnits>nM</MolarConcUnits><MolecularWeight>-1</MolecularWeight><Temperature>30</Temperature><StartTime>5960617</StartTime><AssayTime>300</AssayTime></CommonData><FlowRate>1000</FlowRate><StepType>ASSOC</StepType><StepName>Association</StepName><StepStatus>OK</StepStatus><ActualTime>300.006</ActualTime><CycleTime>0.2</CycleTime><AssayXData Points="1500">buG1RS/jtUXI5LVFZOa1Rf/ntUWZ6bVFNeu1RaHstUU97rVF1u+1RXLxtUUM87VFp/S1RUP2
tUXd97VFePm1RRL7tUWt/LVFSf61ReP/tUV+AbZFGAO2RbQEtkVPBrZF6Qe2RYUJtkUgC7ZF
ugy2RVUOtkXvD7ZFixG2RSYTtkXAFLZFWha2RfMXtkVuGbZFChu2RaUctkU/HrZF2x+2RXQh
tkUQI7ZFqSS2RUUmtkXfJ7ZFeim2RRYrtkWwLLZFSy62ReUvtkV+MbZFGjO2RbY0tkVPNrZF
6ze2RYU5tkUgO7ZFujy2RVU+tkXvP7ZFi0G2RSRDtkXARLZFWka2RdRHtkVwSbZFCku2RaVM
tkVBTrZF20+2RXZRtkUQU7ZFq1S2RUVWtkXhV7ZFfFm2RRZbtkWyXLZFS162ReVftkWAYbZF
HGO2RbZktkVRZrZF62e2RYdptkUia7ZFvGy2RVdutkXzb7ZFjXG2RShztkWjdLZFPXa2Rdh3
tkV0ebZFDnu2Ral8tkVDfrZF33+2RXqBtkUcg7ZFqYS2RUOGtkXfh7ZFeIm2RRSLtkWwjLZF
SY62ReOPtkV+kbZFGpO2RbSUtkVPlrZF6Ze2RYWZtkUim7ZFupy2RVWetkXvn7ZFi6G2RSSj
tkXApLZFWqa2RdSntkVwqbZFCqu2RaWstkVBrrZF26+2RXaxtkUSs7ZFq7S2RUW2tkXht7ZF
erm2RRa7tkWyvLZFS762Ree/tkWCwbZFHMO2RbjEtkVRxrZF7ce2RYfJtkUiy7ZFvsy2RVfO
tkXzz7ZFjdG2RQjTtkWj1LZFPda2RdbXtkVy2bZFDtu2RafctkVD3rZF3d+2RXjhtkUU47ZF
reS2RUnmtkXj57ZFfum2RRjrtkW07LZFTe62RenvtkWC8bZFHvO2Rbj0tkVT9rZF7/e2RYn5
tkUk+7ZFvvy2RVr+tkXU/7ZFbgG3RQoDt0WjBLdFPwa3RdsHt0V0CbdFEAu3RakMt0VFDrdF
4Q+3RXoRt0UWE7dFsBS3RUsWt0XnF7dFgBm3RRwbt0W2HLdFUR63Resft0WHIbdFICO3Rbwk
t0VXJrdF8Se3RYspt0UmK7dFwiy3RT0ut0XWL7dFcjG3RQwzt0WnNLdFQza3Rd03t0V4ObdF
Eju3Ra08t0VHPrdF4z+3RX5Bt0UYQ7dFtES3RU9Gt0XpR7dFgkm3RR5Lt0W4TLdFWk63RfNP
t0VuUbdFClO3RaNUt0U/VrdF21e3RXRZt0UQW7dFqVy3RUVet0XhX7dFemG3RRZjt0WwZLdF
S2a3Rednt0WAabdFHGu3RbZst0VRbrdF7W+3RYdxt0Ugc7dFvHS3RVV2t0Xxd7dFjXm3RSZ7
t0XCfLdFPX63RdZ/t0VygbdFDIO3RaeEt0VBhrdF3Ye3RXaJt0USi7dFq4y3RUeOt0Xjj7dF
fJG3RRiTt0WylLdFTZa3RemXt0WCmbdFHpu3Rbict0VTnrdF75+3RYmht0Uio7dFvqS3RVem
t0Xzp7dFjam3RSirt0WjrLdFPa63Rdavt0VysbdFDrO3Rae0t0VDtrdF3be3RXi5t0UUu7dF
rby3RUm+t0Xjv7dFfsG3RRjDt0W0xLdFT8a3RenHt0WFybdFHsu3RbrMt0VVzrdF78+3RYvR
t0Uk07dFwNS3RVrWt0X117dFcNm3RQrbt0Wl3LdFP963Rdvft0V24bdFEOO3Ravkt0VF5rdF
4ee3RXzpt0UW67dFsuy3RUvut0Xn77dFgvG3RRzzt0W29LdFUfa3Re33t0WH+bdFIvu3Rbz8
t0VX/rdF8/+3RY0BuEUoA7hFowS4RT0GuEXYB7hFcgm4RQ4LuEWnDLhFQw64Rd8PuEV4EbhF
FBO4Ra0UuEVJFrhF4xe4RX4ZuEUaG7hFtBy4RU8euEXpH7hFhSG4RSAjuEW6JLhFUya4Re8n
uEWLKbhFJCu4RcAsuEVaLrhF9S+4RZExuEUqM7hFxjS4RWA2uEX7N7hFlTm4RTE7uEXMPLhF
aD64RQFAuEVuQbhFCEO4RaNEuEU9RrhF2Ee4RXRJuEUOS7hFqUy4RUVOuEXfT7hFelG4RRZT
uEWwVLhFS1a4ReVXuEWAWbhFGlu4RbZcuEVRXrhF61+4RYdhuEUiY7hFvGS4RVdmuEXxZ7hF
jWm4RShruEWjbLhFPW64RdZvuEVycbhFDnO4Rad0uEVDdrhF3Xe4RXh5uEUSe7hFrXy4RUd+
uEXjf7hFfIG4RRiDuEW0hLhFTYa4RemHuEWCibhFHou4RbiMuEVTjrhF7Y+4RYmRuEUkk7hF
vpS4RVqWuEXzl7hFdpm4RQqbuEWlnLhFP564RdufuEV0obhFEKO4RaukuEVFprhF4ae4RXqp
uEUWq7hFsKy4RUuuuEXnr7hFgLG4RRyzuEW2tLhFUba4Re23uEWHubhFCru4RbS8uEVPvrhF
67+4RYXBuEUgw7hFusS4RVXGuEXxx7hFi8m4RSbLuEXAzLhFXM64RdbPuEVy0bhFDNO4RaXU
uEVB1rhF29e4RXbZuEUQ27hFq9y4RUfeuEXh37hFeuG4RRbjuEWy5LhFS+a4ReXnuEWA6bhF
Guu4RbbsuEVR7rhF6++4RYfxuEUg87hFvPS4RVf2uEXx97hFjfm4RSb7uEWh/LhFPf64Rdj/
uEVyAblFDgO5RacEuUVDBrlF3Qe5RXgJuUUUC7lFrQy5RUkOuUXjD7lFfhG5RRgTuUW0FLlF
Txa5RekXuUWFGblFHhu5RbocuUVTHrlF7x+5RYkhuUUkI7lFviS5RVomuUXzJ7lFbim5RQor
uUWjLLlFPy65RdsvuUV0MblFEDO5Rak0uUVFNrlF4Te5RXo5uUUWO7lFsDy5RUs+uUXlP7lF
gEG5RRxDuUW2RLlFUUa5RetHuUWHSblFIku5RbxMuUVXTrlF80+5RY1RuUUIU7lFo1S5RT1W
uUXYV7lFclm5RQ5buUWpXLlFQ165Rd9fuUV4YblFFGO5RbBkuUVJZrlF5We5RX5puUUaa7lF
tmy5RU9uuUXrb7lFhXG5RSBzuUW8dLlFVXa5RfF3uUWLeblFJnu5RcB8uUV6frlF9X+5RZGB
uUUsg7lFxoS5RWKGuUX9h7lFl4m5RTGLuUXMjLlFZo65RQGQuUVukblFCpO5RaOUuUU9lrlF
2Je5RXSZuUUOm7lFwpy5RUWeuUXfn7lFeqG5RRSjuUWwpLlFSaa5ReWnuUV+qblFGqu5Rbas
uUVPrrlF66+5RYWxuUUgs7lFvLS5RVW2uUXxt7lFjbm5RSa7uUXCvLlFPb65Rda/uUVywblF
DMO5RafEuUVBxrlF3ce5RXjJuUUSy7lFrcy5RUfOuUXjz7lFftG5RRjTuUW01LlFTda5RenX
uUWF2blFHtu5RbrcuUVV3rlF79+5RYvhuUUk47lFwOS5RVrmuUXW57lFcOm5RQzruUWl7LlF
Qe65RdvvuUV28blFEvO5Rav0uUVH9rlF4fe5RXz5uUUW+7lFsvy5RUv+uUXn/7lFggG6RRwD
ukW4BLpFUQa6Re0HukWHCbpFIgu6Rb4MukVXDrpF8Q+6RYsRukUmE7pFoRS6RTsWukXWF7pF
chm6RQwbukWnHLpFQR66Rd0fukV4IbpFEiO6Ra4kukVHJrpF4ye6RXwpukUYK7pFtCy6RU0u
ukXpL7pFgjG6RR4zukW6NLpFUza6Re83ukWJObpFJDu6Rb48ukVaPrpF9T+6RY9BukUoQ7pF
xES6RV5GukX5R7pFk0m6RS5LukXKTLpFZE66Rf9PukWZUbpFNVO6Rc5UukU7VrpF1le6RXBZ
ukUMW7pFp1y6RUFeukXdX7pFdmG6RRJjukWuZLpFR2a6ReNnukV8abpFGGu6RbJsukVNbrpF
6W+6RYJxukUcc7pFuHS6RVF2ukXrd7pFh3m6RSJ7ukW8fLpFV366RfF/ukWNgbpFKIO6RaGE
ukU9hrpF2Ie6RXKJukUOi7pFp4y6RUOOukXfj7pFeJG6RRSTukWulLpFSZa6ReOXukV+mbpF
GJu6RbScukVNnrpF6Z+6RYWhukUeo7pFuqS6RVOmukXvp7pFi6m6RSSrukXArLpFWq66RdSv
ukVwsbpFDLO6RaW0ukVBtrpF27e6RXa5ukUSu7pFq7y6RUe+ukXhv7pFfMG6RRbDukWyxLpF
S8a6RefHukWAybpFHMu6RbbMukVRzrpF7c+6RYfRukUg07pFvNS6RVXWukXx17pFjdm6RSbb
ukXC3LpFPd66RdbfukVy4bpFDuO6RafkukVB5rpF3ee6RXbpukUS67pFruy6RUfuukXh77pF
fPG6RRjzukW89LpFVfa6RfH3ukWL+bpFJvu6RcD8ukU7/rpF1v+6RXIBu0UMA7tFpwS7RUEG
u0XdB7tFdgm7RRILu0WrDLtFRw67ReMPu0V8EbtFGBO7RbQUu0VNFrtF6Re7RYIZu0UeG7tF
uhy7RVMeu0XvH7tFiSG7RSQju0XAJLtFWia7RfUnu0WPKbtFKiu7RaUsu0VgLrtF+S+7RZUx
u0UxM7tFyjS7RWY2u0XhN7tFmzm7RTU7u0WjPLtFPT67Rdg/u0V0QbtFDkO7RalEu0VDRrtF
3Ue7RXhJu0UUS7tFrky7RUlOu0XjT7tFflG7RRhTu0W0VLtFT1a7RelXu0WFWbtFHlu7Rbpc
u0WnXrtF51+7RYthu0UkY7tFwGS7RVpmu0XUZ7tFcGm7RQxru0WlbLtFQW67Rdtvu0V2cbtF
EnO7Rat0u0VFdrtF4Xe7RXp5u0UWe7tFsny7RUt+u0Xnf7tFgIG7RRyDu0W2hLtFUYa7Re2H
u0WHibtFIou7RbyMu0VXjrtF8Y+7RY2Ru0UIk7tFo5S7RT2Wu0XYl7tFcpm7RQ6bu0WnnLtF
Q567Rd2fu0V4obtFEqO7Ra6ku0VHprtF46e7RXypu0UYq7tFsqy7RU2uu0Xpr7tFgrG7RR6z
u0W4tLtFU7a7Re+3u0WJubtFJLu7Rb68u0VavrtF1L+7RXDBu0UMw7tFpcS7RUHGu0Xbx7tF
dsm7RRDLu0WrzLtFRc67ReHPu0V80btFFtO7RbLUu0VL1rtF59e7RYLZu0Uc27tFuNy7RVHe
u0Xr37tFh+G7RSDju0W85LtFVea7RfHnu0WN6btFJuu7RcLsu0U97rtF1u+7RXLxu0UM87tF
p/S7RUP2u0Xd97tFfPm7RRj7u0Wy/LtFTf67Ren/u0WCAbxFHgO8RboEvEVTBrxF7Qe8RYkJ
vEUkC7xFvgy8RVoOvEXzD7xFjxG8RQoTvEWlFLxFPxa8RdsXvEV0GbxFEBu8RakcvEVFHrxF
4R+8RXohvEUWI7xFsCS8RUsmvEXlJ7xFgCm8RRwrvEW2LLxFUS68ResvvEWHMbxFIDO8Rbw0
vEVXNrxF8Te8RY05vEUoO7xFoTy8RT0+vEXWP7xFckG8RQ5DvEWnRLxFQ0a8Rd1HvEV4SbxF
Eku8Ra5MvEVJTrxF40+8RX5RvEUYU7xFslS8RU1WvEXpV7xFglm8RR5bvEW4XLxFU168Re1f
vEWJYbxFJGO8Rb5kvEVXZrxF82e8RY1pvEUoa7xFo2y8RT1uvEXYb7xFdHG8RQ5zvEWpdLxF
Q3a8Rd93vEV4ebxFFHu8Ra58vEVJfrxF5X+8RX6BvEUag7xFtIS8RU+GvEXrh7xFhYm8RR6L
vEW6jLxFU468Re+PvEWLkbxFJJO8Rb6UvEValrxF9Ze8RXCZvEUKm7xFpZy8RT+evEXbn7xF
dqG8RRCjvEWrpLxFR6a8ReGnvEV8qbxFFqu8RbKsvEVLrrxF56+8RYKxvEUcs7xFuLS8RVG2
vEXtt7xFibm8RSK7vEXtvLxFV768RfO/vEWNwbxFKMO8RaPEvEU9xrxF9ce8RXjJvEUUy7xF
vsy8RVrOvEX1z7xFj9G8RSrTvEXE1LxFYNa8RfnXvEWV2bxFLtu8RcrcvEVk3rxF/9+8RZnh
vEU147xFoeS8RT3mvEXW57xFcum8RQzrvEWn7LxFQ+68Rd3vvEV48bxFEvO8Ra70vEVH9rxF
4/e8RX75vEUY+7xFtPy8RU3+vEXp/7xFhQG9RR4DvUW6BL1FUwa9Re8HvUWJCb1FJAu9Rb4M
vUVaDr1F9Q+9RXARvUUKE71FpRS9RT8WvUXbF71Fdhm9RRAbvUWrHL1FRR69Rd8fvUV6Ib1F
FiO9RbAkvUVLJr1F5Se9RYkpvUUkK71Fviy9RVouvUXUL71FcDG9RQozvUWlNL1FQTa9Rds3
vUV2Ob1FEDu9Ras8vUVFPr1F4T+9RXxBvUUWQ71FskS9RUtGvUXnR71Fgkm9RRxLvUW4TL1F
UU69Re1PvUWJUb1FIlO9Rb5UvUVXVr1F81e9RY1ZvUUoW71Fxly9RT1evUXYX71FcmG9RQ5j
vUWnZL1FQ2a9Rd9nvUV4ab1FFGu9Ra5svUVJbr1F5W+9RX5xvUUac71FtHS9RU92vUXpd71F
hXm9RR57vUW6fL1FVX69Re9/vUWLgb1FJIO9RcCEvUVchr1F1Ie9RXCJvUUMi71FpYy9RUGO
vUXbj71FdpG9RRCTvUWrlL1FRZa9ReGXvUV6mb1FFpu9RbCcvUVLnr1F55+9RYChvUUco71F
tqS9RVGmvUXrp71Fh6m9RSCrvUW8rL1FV669RfGvvUWNsb1FJrO9RcK0vUVctr1F97e9RZO5
vUUsu71FyLy9RWS+vUX9v71FmcG9RTPDvUXOxL1FaMa9RdbHvUVwyb1FDMu9RaXMvUVBzr1F
3c+9RXbRvUUS071Fq9S9RUfWvUXj171FfNm9RRjbvUWy3L1FTd69RenfvUWC4b1FHuO9Rbjk
vUVT5r1F7ee9RYnpvUUk671Fvuy9RVruvUX1771Fj/G9RQrzvUWl9L1FP/a9Rdv3vUV0+b1F
EPu9Ran8vUVF/r1F4f+9RXoBvkUWA75FsAS+RUsGvkXnB75FgAm+RRwLvkW2DL5FUQ6+ResP
vkWHEb5FIhO+RbwUvkVYFr5F8Re+RY0ZvkUIG75Foxy+RT0evkXYH75FdCG+RQ4jvkWpJL5F
Qya+Rd8nvkV4Kb5FFCu+RbAsvkVJLr5F4y++RX4xvkUYM75FtDS+RU82vkXpN75Fgjm+RR47
vkW6PL5FUz6+Re8/vkWJQb5FJEO+RcBEvkVaRr5F9Ue+RXBJvkUKS75Fo0y+RT9OvkXbT75F
dFG+RRBTvkWpVL5FRVa+ReFXvkV6Wb5FFlu+RbJcvkVLXr5F51++RYBhvkUcY75FuGS+RVFm
vkXtZ75Fh2m+RSJrvkW+bL5FWG6+RfNvvkWNcb5FCHO+RaN0vkU9dr5F2He+RXR5vkUOe75F
qXy+RUN+vkXff75FeoG+RRaDvkWwhL5FS4a+ReWHvkWAib5FHIu+RbaMvkVRjr5F64++RYeR
vkUik75FvJS+RViWvkXxl75FjZm+RSibvkWjnL5FPZ6+RdifvkVyob5FDqO+RaekvkVDpr5F
36e+RXipvkUUq75Frqy+RUmuvkXlr75FfrG+RRqzvkW2tL5FT7a+Reu3vkWEub5FILu+Rby8
vkVVvr5F8b++RYvBvkUmw75FwMS+RVzGvkX1x75Fkcm+RSzLvkXGzL5FYs6+RfvPvkV20b5F
M9O+RavUvkVH1r5F1Ne+RXDZvkUK275Fpdy+RUHevkXb375FduG+RRDjvkWr5L5FRea+ReHn
vkV86b5FFuu+RbDsvkVJ7r5F5e++RX7xvkUa875FtvS+RU/2vkXr975FhPm+RSD7vkW8/L5F
Vf6+RfH/vkWLAb9FJgO/RcIEv0U7Br9F1ge/RXIJv0UMC79Fpwy/RUMOv0XdD79FeBG/RRIT
v0WuFL9FRxa/ReMXv0V+Gb9FGBu/RbQcv0VNHr9F6R+/RY8hv0UeI79FuiS/RVMmv0XvJ79F
iym/RSQrv0W+LL9FWi6/RfUvv0VuMb9FCjO/RaU0v0U/Nr9F2ze/RXY5v0UQO79Fqzy/RUU+
v0XhP79F</AssayXData><AssayYData Points="1500">XmC1QAh0tUCTi7VAM5K1QCKBtUDMjrVA8Ju1QKTAtUBFhLVAeKO1QG6AtUAfjbVAMqC1QCqQ
tUAGp7VAqma1QLR8tUASorVA1X61QJGNtUBreLVAxIi1QNWJtUBrkLVAcGy1QKeVtUBApbVA
aX+1QOCBtUB/p7VAV5O1QAegtUDQdbVA6pW1QAl+tUCpe7VAMJe1QPZ5tUCmhbVAzZ+1QAeB
tUCxl7VA96C1QIuztUBth7VAx421QG6btUA/lbVAgJC1QA2RtUDwc7VAVKS1QDKctUCWhrVA
YqK1QDmgtUB0kLVA8Z61QL2RtUBVirVAvoi1QDWXtUDxmbVAL4a1QOi3tUA/rLVAKKi1QG5o
tUBZlrVAlbu1QHqCtUCfpbVAHJi1QFV2tUCinrVAnqC1QKSWtUCWgrVAApS1QPSGtUAzXLVA
Smi1QBabtUCzcrVAqIS1QGh0tUBSrLVAgYi1QAdytUATfrVAsKK1QL10tUDbcbVADpe1QAZ6
tUChh7VA5X21QKt4tUAzcbVAk3W1QCuxtUBbcrVAMZG1QLuItUAsh7VAfF61QIaFtUD+krVA
3061QFOTtUDSmrVAFYS1QEuttUD5sbVAhV21QHWKtUDnlbVAsEa1QM+HtUBEo7VAoJG1QCWC
tUAFgbVAO4a1QPmFtUCtobVAh4W1QKietUCbjrVASXe1QIKntUC9d7VArn+1QJCVtUBba7VA
go21QJFztUBfe7VApHC1QGWVtUC/erVACJq1QDRutUA9j7VAzqe1QH2NtUDCbrVAE1+1QIWG
tUCKorVAume1QGJjtUAehrVAcVq1QPGCtUBAiLVAt421QLFztUAanrVA8V61QEGTtUBdXLVA
hI+1QECHtUDkd7VAHoa1QIdqtUCgiLVA+Yy1QJWltUCff7VA8Iu1QGtrtUBymbVAlIu1QKmO
tUCinrVAZWK1QP2StUCMjLVAKqq1QPKztUA+fLVARI21QDB2tUCFaLVAj2u1QDyDtUBUb7VA
j3O1QMSCtUBelbVAB261QNputUDTj7VAJI21QIOMtUAhcbVAVnW1QJCWtUDbXbVAC3+1QO+I
tUDXfrVA6oq1QAB9tUDRkbVAkYi1QIRvtUA5g7VAfXi1QD6OtUAugbVA+KK1QMWhtUApabVA
sYe1QHx+tUBwcbVAG2u1QNB8tUCajLVAU3W1QLWttUD6dbVA33O1QIdxtUCGjbVANnO1QPF0
tUBbmbVAcY+1QHWNtUAogrVAjYS1QLBvtUC/ebVAK7C1QDWHtUCQg7VAIGy1QN59tUADfbVA
mny1QEGHtUCSbbVA1461QPuetUARkrVAsJm1QGB/tUBSgrVAXXC1QGNptUDac7VAPXy1QJWH
tUAsWLVAyHG1QCpPtUCKgrVAyGy1QAWFtUANerVAJpG1QHqKtUBIYrVAon21QI5etUA8dbVA
C5i1QIB5tUBAjbVA92+1QOZ7tUBVWbVAtG61QJh0tUD1c7VAlmu1QMeYtUDha7VAy321QL53
tUDxb7VADJG1QIF8tUD1nrVA3XS1QKVjtUAki7VAVHG1QA6RtUDma7VAc7C1QP2CtUCKh7VA
jZK1QKaKtUBHgrVA9YK1QFF0tUB8f7VA2nS1QC5WtUB9frVARoO1QCl6tUCHfLVATXi1QNed
tUCWerVAI4i1QE6KtUD9cLVA4Xm1QFGKtUAtarVAxoW1QI+ItUCserVAx121QDKNtUBFbrVA
mEy1QBWStUDie7VAbXG1QBmItUDSkrVABI+1QGButUB0hrVAhoC1QFyHtUDin7VAPH+1QGh+
tUDvnLVAXXy1QJyltUCDdLVAYYC1QP+ktUCvc7VAeXW1QGlwtUD7ibVAXI61QDeKtUCSirVA
vmK1QHZttUAecLVADIy1QA2LtUBHcrVAcoq1QJ6JtUBpbrVAh5y1QAl9tUC2erVAiHS1QB5m
tUBGobVATpS1QOyJtUDreLVA0lO1QOOatUCZnbVA83K1QN6atUCZlLVAHZC1QH16tUAdirVA
lW21QHeItUBtlbVAfZ21QEh9tUAafrVABoO1QKVgtUB2f7VA+p61QIhvtUAAebVAA3q1QNtw
tUBqfrVAZH21QE2VtUBNgbVAN4a1QK1/tUCBdbVAn1O1QBx8tUC2crVAbpa1QAeAtUC0pLVA
KI+1QEKitUAFnrVAbZC1QDyOtUBsbrVAgIm1QP2WtUArZLVALoG1QNt7tUDGg7VAKp61QKiJ
tUD4gLVACHi1QLaStUCbX7VA73a1QPhotUB4ubVAfHG1QFGPtUDtmbVA25m1QDyhtUAxd7VA
i5q1QCJ8tUBEeLVALne1QPR5tUB9drVAbJS1QNpqtUCAg7VA94K1QMFotUAni7VAJWK1QBx+
tUD7mrVAA4S1QKJttUB3fbVAsYe1QO+RtUCcm7VAfH21QFydtUA+brVAH6i1QC6ItUBhc7VA
nZ21QCuKtUDnjbVA45W1QFyHtUBxn7VAKom1QMGbtUAVhrVAi3+1QJaHtUDtmLVAL361QItc
tUAsXrVA3Ve1QExatUB6j7VAKXK1QDh3tUBzf7VAwJy1QEestUC4j7VAXIS1QIKDtUBOkrVA
P6C1QMV6tUAgmbVAKZK1QOyQtUCZoLVAzpW1QD+mtUB1frVAoYK1QEGRtUApcrVAGW+1QC6j
tUDKY7VAYXi1QB18tUBTjrVAJqu1QACFtUBRfbVAJIa1QJiOtUDCnbVA77K1QKZltUBPhbVA
lYy1QEhntUDla7VAO2+1QMOFtUAjdLVAa7m1QBWctUBzn7VAqI+1QKd7tUD3ZbVA0Ya1QCyf
tUCtjbVAtZW1QMCMtUB9kLVABK61QGhatUA5ebVAO4C1QFqRtUAHmrVAY4S1QH+btUDvWbVA
ZZi1QN+CtUA3lLVAyoa1QJaltUCYh7VAAo21QOJrtUDje7VAHHK1QNBztUBekbVAGIG1QGF9
tUCJgbVA4YO1QMiBtUASe7VA9Hm1QAGYtUDNhrVAAYG1QE+atUBJa7VApoO1QLN7tUAYsrVA
tJK1QMqltUDwl7VAhFG1QId/tUDzkbVAqpe1QLCEtUAXj7VAOXi1QFFptUAhgrVAeI61QKl7
tUDrtbVAuJi1QMWStUAKmbVAKqK1QJ2PtUCYhLVAW4C1QApitUDffbVAz7K1QFCAtUClm7VA
Wnq1QHaatUDfprVA6221QBWAtUC6kLVAK5q1QGZmtUALi7VAy7i1QGGBtUDiiLVA25e1QGOq
tUA4ZbVAPny1QMaGtUDkfLVArYe1QOGFtUDVbbVAWo61QA6StUD2h7VAjHa1QJN1tUA/lbVA
+my1QF+mtUBtkbVA2H21QP2gtUAdhbVAj6C1QA2KtUDcf7VAvny1QK6TtUDmd7VAMIS1QNeO
tUAyf7VA2Zm1QFO0tUDbibVAOri1QKKItUDXf7VASIu1QDWMtUAEirVASqy1QCx8tUBKcLVA
pZC1QBSgtUBoebVAo4W1QLFvtUCSr7VAarG1QAyQtUBifbVAmZq1QLGItUCxerVAf3+1QAGB
tUAFobVAFHK1QFaktUAYqLVAqoe1QC6RtUCZjLVAt6a1QI6mtUA0gbVAeZW1QB2StUDPhbVA
Boy1QMeCtUAUk7VA14S1QI5ztUAchrVA7461QMK+tUBiiLVADJu1QPV9tUByhbVAaq21QHea
tUB3oLVAzKu1QJyutUDrmrVAQX21QL2btUBckbVAy3q1QAKntUBSqLVApn21QAyxtUBEhLVA
dcG1QM1/tUDti7VAgqm1QHugtUAaqbVAw3q1QKzKtUDTsrVAJ5W1QIGetUD3kbVAa4u1QOiW
tUD2bbVAvny1QF6itUC+jrVArHu1QAu7tUAlmLVAan+1QImxtUCIgbVA3XS1QMKetUBDuLVA
Zri1QNuttUA4lrVA2Ji1QFp2tUCdorVAOoG1QAOntUA5i7VAjKK1QC96tUBffLVAqoy1QGp4
tUAOi7VAxYW1QBiNtUBbq7VA7ni1QK97tUBudLVAUmy1QMWQtUBgpbVAkn21QLl9tUB9dLVA
Nc61QLqltUAup7VAO4e1QNuEtUDJl7VAk421QGuVtUDejLVAUra1QP6ZtUBYjLVAiIG1QIuZ
tUBioLVAN8e1QPidtUD7rbVANYy1QECitUDNeLVAQ2y1QGePtUAeorVAULq1QMp1tUBYhbVA
8n61QPOutUCjf7VA75a1QEiRtUALf7VA86a1QPSftUB7krVA16y1QJqxtUDfm7VABbm1QEuK
tUDGg7VA5Jm1QE6DtUBNirVAPI61QNKItUBHmrVAaGK1QIGntUAnoLVAB7O1QLyUtUDKg7VA
56K1QI54tUCFpbVABJy1QHKgtUBOerVAnYW1QOCetUBrn7VABL+1QKmWtUAfurVA8pS1QKqP
tUAwerVAPH21QH+BtUBpabVAJHy1QFGCtUA6lLVAR7q1QLx+tUAUq7VA9L+1QOGJtUDFeLVA
B5y1QMmhtUAboLVAHoi1QOyStUCSs7VAfpW1QMShtUBlibVA8J61QEKCtUBvprVA7JG1QNmY
tUDMj7VA77W1QJujtUC7hLVA04+1QBywtUA5i7VAIYC1QKVhtUBxeLVAK5m1QCSmtUAqlbVA
Ko21QAajtUCQgLVAQKK1QAaDtUDsiLVAhI+1QJSFtUArc7VAfpO1QO6VtUAJibVAAo+1QOmR
tUDJg7VAoLi1QPKWtUB/ebVAnoy1QMWAtUDJbrVAQYy1QLahtUBKpbVABIu1QMiYtUDUmbVA
Lp61QFyMtUDprLVAap61QKCLtUD/lLVAC4m1QPiGtUC6eLVA/521QGuhtUD/ebVAhny1QMSY
tUA1sLVAb6G1QKeStUC/h7VAaZq1QKSitUBvtrVA94G1QEyGtUAVcrVA4Hy1QLGRtUBwnbVA
75O1QHGWtUDSk7VAD6m1QKCXtUApjrVAFbi1QPOCtUC5jrVAcXm1QE2YtUCrbrVA8Ke1QPCk
tUCtpLVAcau1QLyLtUCahrVAP6K1QDadtUA8t7VAmYa1QDKptUBGZ7VAglq1QEiZtUCsdLVA
Dpy1QPR7tUBMkLVACn+1QOeftUBZcrVAg4q1QA6GtUDCgrVAgYW1QJGOtUDpprVAaXC1QL+e
tUC4l7VAcp+1QAmjtUDPpbVABZy1QLWttUAgqLVAKXi1QGyetUBvobVAeL21QLG0tUA0cLVA
Xrm1QK6MtUD6oLVAu4y1QNFhtUATgLVApqK1QGuatUC+mLVAZV61QH6XtUCul7VARXK1QNCH
tUARfbVAz3e1QFqstUAzq7VAOIW1QPRptUAqqbVAUo+1QNiGtUB5dLVAnrC1QFObtUAgmbVA
0pi1QBh9tUDflLVACJW1QByJtUDOhrVA9aG1QJSVtUD0o7VAyI+1QMWHtUAoirVAsY+1QBOY
tUAilLVAZqa1QD2jtUBtc7VAiJe1QFSZtUDwkrVAEpy1QI2ltUBQnLVA16q1QJx1tUAapbVA
fJW1QDGwtUDfmbVA6I21QNSLtUCzfrVAu6O1QFmKtUDqjrVAqKa1QIyjtUB3XLVAl4m1QA92
tUBNlrVAvaO1QKGEtUBAeLVAN361QPJ2tUABlbVAAKe1QCCItUCrw7VAVHq1QFCFtUBgjrVA
y5+1QOCPtUDCqbVAY6W1QBKHtUBDsrVAsIm1QFGOtUDChrVAapG1QCiJtUCrebVAc4W1QJai
tUCvtrVAAq61QPW3tUDqbrVAxoi1QGyWtUDDgbVApn61QDWNtUDEe7VAwZK1QECStUDQkLVA
Om21QMiltUABg7VA23i1QKtwtUApkLVA9pW1QFyatUA5kbVA15y1QGVmtUBoaLVANJK1QEGL
tUDjmLVALHq1QMKbtUDijLVAho61QIqjtUAsu7VAa461QCCXtUC3uLVA2pq1QPaxtUAikbVA
IqO1QHd+tUBSg7VAjlC1QB+itUAberVA0aO1QNWOtUC9mLVASrm1QLm0tUB2o7VAC621QJqK
tUCQnbVAGaq1QFiMtUDAxbVA1Iu1QG+VtUAUgbVA2JG1QEuYtUAUdLVAXXq1QNSHtUAvk7VA
7Ye1QOWptUALdrVAHrW1QDSTtUBalbVA6Jm1QAmZtUBxfLVA15S1QPN9tUBLaLVAq521QKKa
tUDYqbVApaS1QNmDtUAlnLVAwIO1QHCXtUAFqbVABai1QA+QtUBofbVARYu1QHWVtUBBbrVA
wIa1QDKgtUCrdrVAqpu1QOePtUDShLVAWqq1QNagtUANabVAVJC1QNSWtUDPgbVARWK1QECu
tUB2uLVArZq1QCOjtUAwdbVAJIK1QKNVtUCQb7VAOpO1QLqKtUC3hrVAxHi1QPWRtUArm7VA
0aG1QHBZtUCtirVAr4e1QGSftUB7h7VAy3G1QMWptUA/h7VAmW61QH2otUBYu7VAloa1QHuu
tUAyrrVA9pa1QOqDtUDhgLVAFqm1QNt8tUDoeLVAOri1QJl9tUDrlLVAj7q1QPmntUCej7VA
AnC1QKqftUBOkrVA2661QI+wtUBTn7VAIpK1QOtrtUDGkLVAB4+1QPirtUCVhbVAwo21QDOx
tUDej7VA24K1QMuktUClmrVA/KS1QEyFtUCRlLVAlpm1QMuatUBHlbVAbKW1QJmwtUAUlLVA
1J+1QKGltUASnrVAd5i1QLhttUDUk7VA64+1QIuHtUAcprVAGrS1QOqjtUCFf7VAoXy1QFSL
tUATe7VA9oa1QO6ptUADjrVADH61QNautUCXh7VAXZe1QBabtUBEfbVAbbi1QBF8tUBZhrVA
RLC1QCactUA2vrVAKXq1QBCAtUDRt7VAxZG1QMyatUAlsrVA7nu1QJWctUCIk7VAtL21QIiP
tUB8jbVAwqW1QPi+tUBRtbVADLe1QBajtUDvsLVAgpm1QEqstUBKiLVA4qG1QO9ttUBJqrVA
9aW1QCKctUBvvLVAwau1QMigtUAoqbVARJK1QD+0tUCThLVA7bO1QPS8tUD/qLVAn6K1QCuk
tUDHxrVALOG1QHF/tUBmoLVAt5O1QH+ztUCQhbVAl8G1QCqAtUAxoLVA+pe1QJiKtUCqhbVA
SHa1QHSrtUAdkrVA5MC1QPShtUDGfrVA04m1QKeJtUCRwbVAFKi1QGlwtUD9kLVAR6u1QCeA
tUCzZLVAM5G1QCl4tUDXirVAzpy1QM6ctUALmrVAGa+1QKKDtUB3d7VAD4+1QMyotUBfd7VA
0Z21QBedtUCCtbVA1Km1QCqJtUBjn7VAlWS1QLGmtUAZirVAOpe1QKmQtUAur7VAd6q1QIWI
tUDlorVAgZS1QL2ZtUBcZrVAZ4K1QGW2tUBVhrVAxpq1QA+ktUDKqbVAjX+1QISBtUDmvrVA
8qq1QJqotUDgnbVABYW1QNuPtUCrr7VAaa21QHyTtUDojLVAnZy1QGyStUDTqrVAlbC1QCG2
tUBOlbVA1bS1QD6UtUDWnbVAuqK1QGqhtUBUyrVA2L+1QFSXtUAFnLVAOam1QAejtUC0jbVA
b5y1QHCFtUDLhrVAJ661QImXtUD0p7VASWm1QBOwtUBaoLVAx6G1QC6HtUAYd7VA+7G1QF6+
tUBejbVA4YK1QPmntUDUk7VAurK1QK/JtUDqpbVA/JW1QPK2tUDBubVAJLO1QGSPtUCkl7VA
RJ+1QLq8tUANmrVAga21QBWXtUBvxLVAlLy1QOujtUA1g7VAdqi1QOC+tUDwuLVAt561QBG9
tUCZ3rVAnLy1QKuztUD8prVAKJe1QKuQtUDvpLVAvJu1QG+2tUCylrVAVqW1QDe5tUDDprVA
rZS1QCystUCPnbVA7sq1QF9itUC4n7VAW561QGRgtUAtkrVAGNS1QEOvtUD7j7VAN6a1QKaT
tUCejbVABKW1QE7GtUAEg7VAJtO1QM+dtUDIrbVAybC1QI6htUD8qbVAC5S1QLqLtUBH67VA
VqK1QOC+tUBSu7VACae1QAjCtUBltrVAzbC1QFmltUD3l7VAEr21QJjMtUDpp7VAip+1QCXF
tUCRw7VA</AssayYData></Step><Step><CommonData><SampleLocation>21</SampleLocation><SampleID></SampleID><SampleGroup></SampleGroup><SampleInfo></SampleInfo><SampleRow>H</SampleRow><SamplePlate>1</SamplePlate><WellType>BUFFER</WellType><Concentration>-1</Concentration><ConcentrationUnits>µg/ml</ConcentrationUnits><MolarConcentration>-1</MolarConcentration><MolarConcUnits>nM</MolarConcUnits><MolecularWeight>-1</MolecularWeight><Temperature>30</Temperature><StartTime>6266279</StartTime><AssayTime>300</AssayTime></CommonData><FlowRate>1000</FlowRate><StepType>DISASSOC</StepType><StepName>Dissociation</StepName><StepStatus>OK</StepStatus><ActualTime>300.007</ActualTime><CycleTime>0.2</CycleTime><AssayXData Points="1500">e0G/RS1Dv0XJRL9FYka/Rf5Hv0WYSb9FM0u/Rc1Mv0VKTr9F40+/RX9Rv0UZU79FtFS/RU5W
v0XqV79Fg1m/RR9bv0W4XL9FVF6/RfBfv0WJYb9FJWO/Rb9kv0VaZr9F9me/RY9pv0Ura79F
xWy/RWBuv0X6b79FlnG/RS9zv0XLdL9FZHa/RQB4v0Wceb9FFXu/RbB8v0VKfr9F5X+/RYGB
v0Ubg79FtoS/RVKGv0Xsh79Fh4m/RSGLv0W9jL9FWI6/RfKPv0WNkb9FJ5O/RcOUv0Velr9F
+Je/RZSZv0Utm79FyZy/RWKev0X+n79FmKG/RTOjv0WupL9FSKa/ReOnv0V/qb9FGau/RbSs
v0VQrr9F6q+/RYWxv0Ufs79FurS/RVS2v0Xwt79Fi7m/RSW7v0XBvL9FWr6/Rfa/v0WPwb9F
K8O/RcXEv0Vgxr9F+se/RZbJv0Uvy79Fy8y/RWfOv0UA0L9FnNG/RTXTv0XR1L9Fbda/RQbY
v0Wi2b9FPNu/Rdfcv0Vx3r9FDOC/Rajhv0UV479FsOS/RUrmv0Xl579Fgem/RRvrv0W27L9F
UO6/Rezvv0WF8b9FIfO/Rb30v0VW9r9F8ve/RYv5v0Ul+79Fwfy/RVz+v0X2/79FkgHARSsD
wEXHBMBFYgbARfwHwEWYCcBFMQvARc0MwEVIDsBF4w/ARX0RwEUZE8BFshTARU4WwEXoF8BF
gxnARR8bwEW4HMBFVB7ARe4fwEWJIcBFIyPARb8kwEVYJsBF9CfARY8pwEUpK8BFwyzARV4u
wEX4L8BFlDHARS8zwEXJNMBFZDbARf43wEWaOcBFNTvARa48wEVKPsBF5T/ARX9BwEUbQ8BF
tkTARVBGwEXsR8BFh0nARSFLwEW9TMBFVk7ARfJPwEWLUcBFJ1PARcFUwEVcVsBF+FfARZJZ
wEU1W8BFz1zARWtewEUGYMBFoGHARTxjwEXXZMBFcWbARQxowEWmacBFQmvARa5swEVKbsBF
5W/ARX9xwEUbc8BFtnTARVB2wEXsd8BFhXnARSF7wEW9fMBFVn7ARfJ/wEWLgcBFJ4PARcGE
wEVchsBF+IfARZKJwEUti8BFx4zARWKOwEX+j8BFmJHARTOTwEWulMBFSpbAReOXwEV/mcBF
GZvARbKcwEVOnsBF6p/ARYOhwEUfo8BFuKTARVKmwEXup8BFianARSOrwEW/rMBFWK7ARfSv
wEWNscBFKbPARcW0wEVetsBF+rfARZS5wEUvu8BFy7zARWS+wEUAwMBFmsHARRXDwEWwxMBF
TMbAReXHwEWBycBFHcvARbbMwEVSzsBF7M/ARYfRwEUh08BFvdTARVjWwEXy18BFjdnARSfb
wEXB3MBFXN7ARfjfwEWS4cBFLePARcfkwEVi5sBF/OfARZjpwEUx68BFzezARWnuwEUC8MBF
ffHARRnzwEWy9MBFTPbARej3wEWB+cBFHfvARbj8wEVS/sBF7P/ARYcBwUUjA8FFvQTBRVgG
wUXyB8FFjQnBRSkLwUXDDMFFXg7BRfgPwUWUEcFFLxPBRckUwUVkFsFF/hfBRZoZwUUzG8FF
rhzBRUoewUXlH8FFfyHBRRsjwUW0JMFFUCbBRewnwUWFKcFFISvBRboswUVWLsFF8i/BRYsx
wUUnM8FFwTTBRVw2wUX4N8FFkjnBRS07wUXHPMFFYj7BRf4/wUWYQcFFM0PBRc1EwUVIRsFF
40fBRX1JwUUZS8FFskzBRU5OwUXqT8FFg1HBRR9TwUW4VMFFVFbBRfBXwUWJWcFFJVvBRb9c
wUVaXsFF9l/BRY9hwUUrY8FFxWTBRWBmwUX8Z8FFlmnBRTFrwUXLbMFFZ27BRQJwwUWcccFF
N3PBRdF0wUVtdsFFCHjBRaJ5wUU+e8FF13zBRXN+wUUOgMFFe4HBRReDwUWwhMFFSobBReaH
wUWBicFFG4vBRbaMwUVQjsFF7I/BRYeRwUUhk8FFvZTBRVaWwUXyl8FFi5nBRSWbwUXBnMFF
XJ7BRfafwUWSocFFK6PBRcekwUVipsFF/KfBRZipwUUzq8FFzazBRWmuwUXjr8FFfbHBRRmz
wUWytMFFTrbBReq3wUWDucFFH7vBRbi8wUVUvsFF8L/BRYnBwUUlw8FFwcTBRVrGwUX2x8FF
j8nBRSvLwUXFzMFFYM7BRfzPwUWW0cFFMdPBRcvUwUVn1sFF4dfBRX3ZwUUX28FFstzBRUze
wUXo38FFgeHBRR3jwUW45MFFUubBRe7nwUWH6cFFI+vBRb3swUVY7sFF9O/BRY3xwUUp88FF
xfTBRV72wUX698FFlPnBRS/7wUXJ/MFFZP7BRQAAwkWaAcJFFQPCRbAEwkVKBsJF5gfCRYEJ
wkUbC8JFtAzCRVAOwkXsD8JFhRHCRSETwkW6FMJFVhbCRfAXwkWLGcJFJxvCRcEcwkVcHsJF
9h/CRZIhwkUrI8JFxyTCRWAmwkX8J8JFlinCRTErwkXNLMJFZy7CReEvwkV9McJFFzPCRbI0
wkVONsJF6DfCRYM5wkUdO8JFuDzCRVQ+wkXuP8JFiUHCRSNDwkW/RMJFWkbCRfRHwkWPScJF
KUvCRcVMwkVgTsJF+k/CRZZRwkUvU8JFy1TCRWRWwkUAWMJFe1nCRRdbwkWwXMJFTF7CReZf
wkWBYcJFG2PCRbZkwkVQZsJF7GfCRYdpwkUha8JFumzCRVZuwkXyb8JFi3HCRSdzwkXBdMJF
XHbCRfh3wkWSecJFLXvCRcd8wkVifsJF/n/CRZiBwkUzg8JFzYTCRWmGwkUCiMJFnonCRTeL
wkXTjMJFb47CRQiQwkWikcJFPpPCRdmUwkVzlsJFDpjCRaiZwkUXm8JFsJzCRUyewkXon8JF
gaHCRR2jwkW2pMJFUqbCRe6nwkWHqcJFI6vCRb2swkVYrsJF9K/CRY2xwkUps8JFw7TCRV62
wkX4t8JFlLnCRS+7wkXJvMJFZL7CRf6/wkWawcJFFcPCRbDEwkVKxsJF5sfCRX/JwkUby8JF
tszCRVDOwkXsz8JFhdHCRSHTwkW61MJFVtbCRfLXwkWL2cJFJdvCRcHcwkVc3sJF9t/CRZLh
wkUt48JFx+TCRWLmwkX858JFmOnCRTPrwkWu7MJFSO7CRePvwkV/8cJFGfPCRbT0wkVO9sJF
6vfCRYP5wkUf+8JFuPzCRVT+wkXu/8JFiQHDRSMDw0W/BMNFWAbDRfQHw0WNCcNFKQvDRcMM
w0VeDsNF+g/DRZQRw0UvE8NFyRTDRWQWw0X+F8NFmhnDRRUbw0WuHMNFSh7DReYfw0V/IcNF
GyPDRbQkw0VQJsNF6ifDRYUpw0UhK8NFuizDRVYuw0XyL8NFizHDRSczw0XBNMNFXDbDRfY3
w0WSOcNFKzvDRcc8w0VgPsNF/D/DRZZBw0UxQ8NFzUTDRWdGw0UCSMNFfUnDRRdLw0WwTMNF
TE7DRehPw0WBUcNFHVPDRbZUw0VSVsNF7FfDRYdZw0UhW8NFvVzDRVhew0XyX8NFjWHDRSdj
w0XDZMNFXmbDRfhnw0WSacNFLWvDRcdsw0VibsNF/m/DRZhxw0Uzc8NFzXTDRUh2w0Xjd8NF
f3nDRRl7w0W0fMNFTn7DRep/w0WDgcNFH4PDRbqEw0VUhsNF8IfDRYuJw0Uli8NFwYzDRVqO
w0X2j8NFj5HDRSuTw0XHlMNFYJbDRfyXw0WYmcNFMZvDRc2cw0VnnsNFAqDDRZ6hw0U3o8NF
06TDRW2mw0UIqMNFpKnDRT6rw0XZrMNFda7DRQ6ww0V7scNFF7PDRbC0w0VMtsNF5rfDRYG5
w0Udu8NFtrzDRVK+w0Xsv8NFh8HDRSPDw0W9xMNFWMbDRfLHw0WLycNFJ8vDRcPMw0VczsNF
+M/DRZTRw0Ut08NFydTDRWTWw0X+18NFmtnDRTPbw0Wu3MNFSt7DRebfw0V/4cNFG+PDRbTk
w0VQ5sNF6ufDRYXpw0Uf68NFuuzDRVTuw0Xw78NFi/HDRSXzw0XB9MNFWvbDRfb3w0WP+cNF
K/vDRcf8w0Vg/sNF/P/DRZYBxEUxA8RFzQTERWcGxEUCCMRFewnERRcLxEWyDMRFTA7ERegP
xEWDEcRFHRPERbgUxEVSFsRF7hfERYkZxEUjG8RFvxzERVoexEX0H8RFjyHERSkjxEXFJMRF
XibERfonxEWWKcRFLyvERcssxEVnLsRFADDERXsxxEUXM8RFsDTERUw2xEXoN8RFgTnERR07
xEW2PMRFUj7ERe4/xEWHQcRFI0PERb1ExEVYRsRF8kfERY1JxEUnS8RFw0zERV5OxEX4T8RF
lFHERS1TxEXJVMRFb1bERf5XxEWaWcRFM1vERc9cxEVKXsRF41/ERX9hxEUbY8RFtGTERVBm
xEXqZ8RFhWnERSFrxEW6bMRFVG7ERfBvxEWLccRFJXPERcF0xEVadsRF9nfERY95xEUre8RF
xXzERWB+xEX8f8RFloHERTGDxEXLhMRFZ4bEReGHxEV9icRFF4vERbCMxEVMjsRF6I/ERYGR
xEUdk8RFuJTERVKWxEXul8RFh5nERSObxEW9nMRFWJ7ERfKfxEWNocRFJ6PERcOkxEVcpsRF
+KfERZKpxEUtq8RFyazERWKuxEX+r8RFmLHERTOzxEXNtMRFabbERQS4xEWeucRFObvERdW8
xEVvvsRFCsDERaTBxEVAw8RF28TERXXGxEUOyMRFfcnERRfLxEWyzMRFTM7ERejPxEWB0cRF
HdPERbjUxEVS1sRF7tfERYfZxEUj28RFvdzERVbexEXy38RFjeHERSfjxEXD5MRFXObERfjn
xEWS6cRFLevERcnsxEVr7sRF/O/ERZjxxEUz88RFzfTERUj2xEXj98RFffnERRn7xEWy/MRF
Tv7ERer/xEWDAcVFHwPFRbgExUVUBsVF7gfFRYkJxUUlC8VFvwzFRVoOxUX2D8VFjxHFRSkT
xUXFFMVFXhbFRfoXxUWWGcVFLxvFRckcxUVkHsVF/h/FRZohxUUzI8VFzyTFRUomxUXjJ8VF
fynFRRkrxUW0LMVFTi7FReovxUWFMcVFHzPFRbo0xUVUNsVF8DfFRYk5xUUlO8VFvzzFRVo+
xUX2P8VFj0HFRStDxUXHRMVFYEbFRfxHxUWWScVFMUvFRctMxUVnTsVFAFDFRZxRxUUXU8VF
sFTFRUxWxUXoV8VFgVnFRR1bxUW4XMVFUl7FRe5fxUWHYcVFI2PFRb1kxUVYZsVF8mfFRY1p
xUUpa8VFw2zFRV5uxUX4b8VFlHHFRS1zxUXJdMVFYnbFRf53xUWaecVFM3vFRc18xUVIfsVF
43/FRX2BxUUZg8VFsoTFRU6GxUXqh8VFg4nFRR+LxUW6jMVFVI7FRe6PxUWJkcVFJZPFRb+U
xUValsVF9JfFRY+ZxUUpm8VFxZzFRWCexUX6n8VFlqHFRS+jxUWwpMVFTKbFReanxUWBqcVF
G6vFRbasxUVSrsVF7K/FRYexxUUhs8VFvbTFRVi2xUXyt8VFjbnFRSm7xUXDvMVFXr7FRfi/
xUWUwcVFL8PFRcnExUVkxsVFAMjFRZrJxUUVy8VFsMzFRUrOxUXmz8VFf9HFRRvTxUW21MVF
UNbFRezXxUWN2cVFKdvFRcPcxUVe3sVF+N/FRZThxUUv48VFyeTFRWTmxUX+58VFmunFRTPr
xUXP7MVFa+7FRQTwxUWg8cVFOfPFRdX0xUV59sVFCvjFRab5xUVA+8VF2/zFRUj+xUXj/8VF
fwHGRRkDxkW0BMZFTgbGReoHxkWFCcZFHwvGRbgMxkVUDsZF8A/GRYkRxkUlE8ZFvxTGRVgW
xkX0F8ZFjxnGRSkbxkXFHMZFXh7GRfofxkWUIcZFLyPGRckkxkVkJsZF/ifGRZopxkUVK8ZF
sCzGRUouxkXmL8ZFfzHGRRszxkW2NMZFUDbGRew3xkWFOcZFHzvGRbo8xkVWPsZF8D/GRYtB
xkUlQ8ZFwUTGRVxGxkX2R8ZFkknGRStLxkXHTMZFYk7GRfxPxkWYUcZFMVPGRc1UxkVpVsZF
AljGRX1ZxkUXW8ZFslzGRUxexkXoX8ZFgWHGRR1jxkW4ZMZFUmbGRe5nxkWJacZFI2vGRb9s
xkVYbsZF9G/GRY1xxkUpc8ZFxXTGRV52xkX6d8ZFlHnGRS97xkXLfMZFZH7GRQCAxkWagcZF
FYPGRbCExkVKhsZF5ofGRYGJxkUbi8ZFtozGRVCOxkXsj8ZFh5HGRSGTxkW9lMZFVpbGRfKX
xkWLmcZFJ5vGReOcxkVcnsZF+J/GRZKhxkUto8ZFyaTGRWKmxkX8p8ZFmKnGRTGrxkXNrMZF
aa7GReOvxkV9scZFGbPGRbK0xkVOtsZF6rfGRYO5xkUfu8ZFuLzGRVS+xkXwv8ZFicHGRSXD
xkW/xMZFWsbGRfTHxkWPycZFK8vGRcXMxkVgzsZF+s/GRZbRxkUv08ZFy9TGRWTWxkUA2MZF
e9nGRRXbxkWw3MZFTN7GRebfxkWB4cZFG+PGRbbkxkVQ5sZF7OfGRYfpxkUh68ZFvezGRVbu
xkXy78ZFjfHGRSfzxkXD9MZFXvbGRfj3xkWU+cZFLfvGRcn8xkVk/sZF/v/GRZoBx0U1A8dF
zwTHRWsGx0UECMdFoAnHRTwLx0XVDMdFcQ7HRQwQx0WmEcdFQhPHRdsUx0VKFsdF4xfHRX8Z
x0UZG8dFtBzHRU4ex0XqH8dFgyHHRR0jx0W2JMdFUibHRewnx0WHKcdFISvHRb0sx0VWLsdF
8i/HRYsxx0UnM8dFwzTHRVw2x0X4N8dFkjnHRS07x0XHPMdFYj7HRfw/x0WYQcdFMUPHRc1E
x0VIRsdF40fHRX1Jx0UZS8dFskzHRU5Ox0XqT8dFg1HHRR9Tx0W4VMdFVFbHRfBXx0WJWcdF
JVvHRb9cx0VaXsdF9F/HRZBhx0UrY8dFxWTHRWBmx0X6Z8dFlmnHRTFrx0XLbMdFZm7HRQBw
x0V7ccdFF3PHRbJ0x0VMdsdF6HfHRYF5x0Ude8dFuHzHRVJ+x0Xuf8dFh4HHRSODx0W9hMdF
WIbHRfSHx0WNicdFKYvHRcOMx0VejsdF+o/HRZSRx0Utk8dFyZTHRWSWx0X+l8dFmpnHRTOb
x0WunMdFSp7HReOfx0V/ocdFGaPHRbSkx0VOpsdF6qfHRYOpx0Ufq8dFuKzHRVSux0Xur8dF
h7HHRSOzx0W/tMdFWLbHRfS3x0WQucdFKbvHRcW8x0VevsdF+r/HRZTBx0Uvw8dFycTHRWTG
x0X+x8dFmsnHRTPLx0WuzMdFSs7HRePPx0V/0cdFGdPHRbTUx0VO1sdF6tfHRYXZx0Uf28dF
utzHRVTex0Xw38dFieHHRSXjx0XB5MdFWubHRfbnx0WS6cdFK+vHRcfsx0Vg7sdF/O/HRZjx
x0Ux88dFzfTHRWb2x0UC+MdFffnHRRn7x0Wy/MdFTP7HRej/x0WDAchFHQPIRbgEyEVSBshF
7gfIRYkJyEUjC8hFvwzIRVgOyEX0D8hFjRHIRSkTyEXDFMhFXhbIRfgXyEWUGchFLxvIRckc
yEVkHshF/h/IRZohyEU1I8hFzyTIRWsmyEUGKMhFoCnIRTwryEXXLMhFcS7IRQwwyEWoMchF
QjPIRa40yEVKNshF5jfIRX85yEUZO8hFtDzIRVA+yEXqP8hFhUHIRR9DyEW6RMhFVkbIRfBH
yEWLSchFJUvIRcFMyEVaTshF9k/IRZBRyEUrU8hFxVTIRWBWyEX6V8hFllnIRTFbyEXLXMhF
Zl7IRQBgyEWcYchFF2PIRbBkyEVMZshF6GfIRYFpyEUda8hFtmzIRVJuyEXsb8hFh3HIRSNz
yEW9dMhFWHbIRfR3yEWNechFKXvIRcN8yEVefshF+H/IRZSByEUvg8hFyYTIRWSGyEUAiMhF
monIRRWLyEWwjMhFSo7IReOPyEV/kchFG5PIRbSUyEVOlshF6pfIRYOZyEUfm8hFupzIRVSe
yEXwn8hF</AssayXData><AssayYData Points="1500">fEa1QP1PtUAbS7VAR1y1QPldtUAJb7VA0G+1QEBjtUAxarVARG+1QIyLtUAEbrVAcHW1QM1e
tUDRjrVAFGO1QJt1tUBlmLVAsXm1QEyHtUDmZLVA/nC1QP5ctUBSa7VAboa1QE2OtUC/drVA
xl21QMlutUBXbrVAwHC1QLSUtUAdhLVAdKG1QPFUtUCtW7VAOJS1QGCDtUAzirVAWG21QM1R
tUCue7VAu3q1QBuStUDhebVAv061QPh3tUDJXrVAUX+1QMmJtUA/i7VARoW1QLN+tUDxdrVA
+oG1QOOFtUBacbVADna1QFtytUDdY7VAPX61QFVjtUC1c7VAVU61QCBytUBtmrVA2Ge1QBSK
tUAgk7VAyoq1QGR6tUDMgrVA22K1QK5GtUA1X7VA9p+1QEuTtUCXerVAr3+1QLl7tUACubVA
xH+1QGqjtUDVgLVAwZi1QPeLtUCmerVAqWO1QA6XtUCSZrVA03q1QMSetUCqk7VADHC1QIqV
tUBvjbVAjX61QHuJtUBAf7VAjZ61QPdGtUDjkrVA1161QDl3tUBOnbVAgIa1QKVhtUCNb7VA
J3u1QLhotUAqX7VAOIG1QGB2tUDIbbVAOYG1QN94tUB/Z7VAZHe1QClotUD/lbVAMoq1QBRg
tUDojbVAdXu1QOGNtUDCfrVAI5K1QL6ktUCoibVA/oC1QAKFtUAOfrVA3GO1QH9vtUBulbVA
GIe1QDSqtUCFU7VAHXO1QPqMtUBCdbVAwXG1QGd8tUB/bbVA4Xq1QIFktUDgdbVAq5K1QKVq
tUCcbLVA+4a1QKuUtUDFfbVAJ2i1QDV4tUAcaLVA7G+1QF6ZtUDmjrVAYKS1QDBytUCDhLVA
lYO1QIx/tUCRZ7VAsHG1QFCLtUCzhrVAs6a1QJSOtUCVf7VAzYG1QLZ9tUAueLVAOGu1QCNu
tUCpq7VAyHC1QBOAtUC2h7VA9Zq1QCthtUC1jrVAcGK1QExetUDWs7VAcHy1QDmCtUCDb7VA
foW1QEZ7tUC9drVAW1y1QDKDtUDJlbVAJmi1QC+HtUBTg7VAh5u1QE17tUAbrbVAa4i1QDtv
tUAqbrVA1pm1QIJ4tUAkkLVAuZO1QElxtUB6dbVAcFm1QFGWtUBQkbVA2Yq1QGWFtUCqdbVA
abG1QMSmtUD7p7VAFZK1QHR9tUB+s7VA0Ia1QACXtUA0d7VA/J21QACktUB3dbVAN4e1QDGz
tUAiqLVAKWy1QMhntUBrlrVA1aW1QOt6tUCtrbVAkWa1QHOItUBPe7VAmJK1QN2wtUDdqrVA
l3m1QIuHtUAxlrVAwZK1QL+KtUAqg7VAcpO1QCZxtUCJl7VAmYW1QDCUtUDNsrVARp+1QCGD
tUAhgLVAUJy1QA1+tUDbmrVAPZe1QESKtUCInLVAkJe1QEF1tUC2jbVAZJu1QIKCtUCua7VA
Dbm1QI6RtUAPoLVAgYK1QGGxtUClibVAe2i1QB98tUAofrVAsZK1QCWLtUB3XrVAEqG1QMuJ
tUBxfLVA6221QICgtUAxkLVAk6K1QHN8tUAnmbVAZnq1QNB4tUAvy7VAQ921QF1+tUBWibVA
L2u1QIGRtUBlm7VAdba1QF+QtUC1l7VAVaK1QD6XtUD8gbVAcrO1QAystUDDmrVAR5u1QCqF
tUA0orVAqZu1QAB6tUBWm7VA8p+1QHijtUBgf7VAdYm1QJuotUCPlrVAt4C1QCabtUA0h7VA
Yq21QKqMtUCesrVAz7W1QCCMtUAWi7VA4Mm1QJ6ftUBPjbVA9Z+1QFCgtUCrd7VAIpi1QMKB
tUD9g7VA4Ie1QI/LtUCQgbVAr6m1QDertUBQv7VAV4e1QAq3tUBfnrVADXa1QImetUAfl7VA
5r+1QDqFtUAGkbVAz761QMaMtUDkg7VATme1QNjKtUDEfbVAIa61QG+ktUBxdLVAXMi1QAG3
tUAlX7VAz4K1QAmXtUAym7VAdHy1QJOWtUAEfbVAcHi1QOSrtUArn7VAzo+1QBS7tUB2j7VA
9Jq1QE9rtUA5erVA3KG1QH6VtUCnhbVAtbe1QC+EtUAhhbVAWG+1QMlotUAMnLVAjp61QAuh
tUBOh7VAD7i1QE2WtUBEnLVAqKS1QFt/tUApnbVACqi1QKibtUD0gbVAOpq1QHG5tUCKd7VA
06W1QHyytUAtwrVAWY61QF2GtUAunLVATH61QKOXtUB9qLVAnIy1QP5+tUBLhrVAIo61QCKr
tUAsm7VA9H21QCiMtUAXh7VAqYq1QJ9/tUBQp7VATbS1QBGOtUDjhrVAbIC1QFOftUAcdLVA
fYW1QFaKtUApnrVAc361QC+ktUCKi7VAoZu1QEqotUBrlbVAX621QD+ItUCrpLVAq5S1QNN2
tUCtl7VAy521QGiVtUA/qbVAYpu1QHWOtUAelLVAdom1QMChtUD/q7VAVZC1QG5/tUD+lLVA
tJq1QMCctUCPjrVA+IW1QBOQtUB3hbVAt5m1QKyctUBQlbVA/Jq1QPC8tUCJjrVA35+1QDOc
tUBKnrVAK7u1QMCbtUBQqLVAPZu1QOystUDik7VA55q1QH2TtUDmnbVARpm1QMamtUALfbVA
uqa1QN6PtUAmqrVA7YS1QEyItUATiLVAs4e1QJ2ktUDffbVA8qC1QPmOtUCxpLVATn21QP2q
tUCznrVA47u1QA6ktUA/kLVA4bO1QM+rtUBForVA+Ka1QDiOtUBotLVAOpC1QH9rtUCYqLVA
IaK1QBaotUARl7VAw5i1QK6ZtUAWp7VAHXe1QLaVtUCXf7VAL461QJNvtUDDdrVAxKC1QF2L
tUAkkbVAkXa1QFyUtUAXkLVAkJu1QBmntUCFkrVAAYa1QJi5tUD1r7VAupC1QEactUDrtLVA
GJ21QLBltUBRirVAeqS1QBWttUC4uLVALrC1QKaYtUACmbVAfo+1QPOctUBJg7VAGYW1QHel
tUCaj7VAhYW1QOWgtUB4drVA/J21QGaNtUCEoLVAqaa1QIKltUAVjrVAj6y1QG2ztUBtabVA
h7e1QGOFtUAFmbVAZYe1QDNvtUCivLVAeKm1QAvNtUAzkLVAHZ61QN+gtUAgorVAa5m1QIiN
tUC1krVAxpy1QB6ktUCWx7VACKK1QKqHtUDLrbVAaJu1QIWutUD1mrVAx561QNyJtUAnn7VA
EKe1QB2TtUAen7VA2621QO6ltUBmgbVAg7O1QPWxtUC+o7VAMp+1QB+etUAxoLVAs6i1QDic
tUCvrbVAgJC1QKybtUBQj7VAKpa1QG+RtUDylLVAg7m1QKx+tUB9iLVAm7m1QF2BtUA7kLVA
S621QF2MtUAEo7VA7rC1QDzBtUBwxbVAFKG1QIS8tUCEj7VAZry1QMCntUA5o7VA9q+1QAGs
tUD2r7VAfYe1QHudtUAOpLVA8qy1QFuztUD1qrVAbJO1QAO2tUBPnbVAtn21QMHBtUBisrVA
8Jy1QFubtUBnqrVAKZu1QM2ktUDHl7VAJre1QE+3tUBxmbVAp6q1QJrDtUD9pLVA4pW1QNOv
tUD2pLVAl7i1QJantUDmpbVAGZK1QPCRtUCHy7VAE6O1QFBrtUCDjLVAxKC1QM2RtUAgorVA
GKq1QIeatUAxlbVAkbG1QGGntUD8vrVA2by1QL2CtUCur7VABYu1QP6WtUBwx7VAaau1QCqL
tUDTh7VAusW1QJiatUAvk7VAqby1QD+ntUAenrVAAJa1QO6ltUDjx7VAZam1QOKmtUDEyLVA
S4y1QP2OtUAsq7VAsJW1QGGktUCAdbVAoJK1QHehtUASiLVA3JW1QK+ZtUCpqLVAB6C1QFqM
tUCctLVA8na1QM6TtUDVqLVArn61QDq7tUDmm7VAIJ+1QMqLtUAYhbVAvqq1QMfEtUB0frVA
l5m1QFXAtUBJhbVAyY21QPSetUDIerVAzba1QBemtUCbpbVAxc21QLCgtUAkvLVAWqO1QOSh
tUBNkbVAY461QPO0tUA3srVAXYC1QCKgtUAAs7VAmqy1QC6ftUCenrVATni1QCaTtUBl3LVA
gLS1QLqNtUComrVAO8O1QGubtUCCtbVAC5W1QBKytUABmrVAVHC1QH2atUDjwbVAgKa1QHev
tUApoLVAk6q1QFBrtUBDt7VAkK61QBmxtUDUxbVAr7i1QOKytUBes7VAOXq1QKedtUBqqrVA
tZe1QJu4tUBswbVADIi1QArCtUBqnbVAwqG1QMaQtUBPjbVA4qG1QGeRtUB/nLVAHoG1QKF1
tUDnmrVAX4+1QPCitUCbrrVA3bC1QITTtUBksbVAEoa1QH2HtUCgwLVAR6C1QMOmtUDpnbVA
P6O1QGSmtUBgk7VAz5+1QMCNtUAYpbVAZsC1QASftUDasbVAo6u1QIK3tUBJfLVABZO1QKjS
tUC9pLVAQLC1QNWgtUDpmbVAWK21QLWGtUASj7VA2sW1QH3gtUDup7VAucK1QP2vtUCOprVA
7Z21QEuMtUDlp7VAtZi1QI3RtUBdj7VACLm1QCmUtUCVs7VA+Ja1QJ2utUCon7VA1c+1QDOJ
tUAIurVAJK61QMG8tUAlxLVAqYW1QFWRtUBMuLVAx7a1QBmTtUABiLVA5Le1QOWWtUCI1bVA
cpK1QGiItUB5sLVAo7a1QJCltUDkvbVASaK1QCietUB6srVA4661QB6ktUCEgLVA0721QI2J
tUDWmrVAL6S1QNDGtUDsxLVAIJW1QMqjtUDwvLVA7be1QCKUtUCLtrVAWaW1QO+PtUBdlrVA
BtO1QLCgtUAyqbVAOKe1QLOstUDjtrVAwbm1QAahtUCQubVAYK+1QLSctUDul7VAKa61QCub
tUDWxbVA3s+1QASztUDrnbVAXp61QD+utUD7zrVAB6a1QFi8tUBSqrVA4ai1QP6etUBYrrVA
x421QHS5tUDKtrVAB9W1QFuPtUDVobVA6Yq1QFyqtUCVmrVAd521QJmvtUCe3LVAYo21QKSl
tUBgubVATqu1QC+ytUCnxbVAJrO1QGyotUD20rVA/ru1QEmRtUBdyLVA8qS1QKqutUBVu7VA
zLG1QHXNtUCyuLVArsi1QAmktUAGs7VAM8W1QPHJtUCSvbVAtqC1QFqctUD0uLVAs8m1QGSZ
tUD5prVAPqy1QDLRtUDMv7VAbZ61QCy7tUCbxLVAV661QCmqtUAzvLVAEKi1QNp2tUBwq7VA
pLq1QJmRtUBUjrVAh721QDC1tUBMebVAn8O1QB2QtUDxe7VArJO1QDPatUDMjbVA97O1QCSh
tUA1zbVAv7G1QFSutUAWubVA2+W1QHvFtUD5zLVAac61QMrAtUAWvrVAq6m1QI6+tUAzy7VA
44C1QMm+tUBHq7VAUq+1QC2ctUCUprVAH8m1QFektUDelrVA8KW1QMWXtUCcsLVAu6W1QHTJ
tUCqnLVAPLO1QD2atUBhjbVAYLG1QPOHtUCkpbVAWtG1QNyutUBcvLVASaq1QBGFtUBgpLVA
zqu1QI67tUDvtrVA6N61QA7YtUBCt7VA2cK1QN25tUB2vLVAvrK1QNTctUALxbVAJLi1QBmy
tUC4sbVAL561QA+rtUDjzrVAWbe1QMa7tUBTv7VAc8C1QDKitUBWw7VAWLO1QMi2tUDqpLVA
O761QMuptUBNobVAu7a1QDaotUCLrrVAe5a1QEqCtUCRmbVApa+1QK3LtUAQyLVAwrO1QL/L
tUBGx7VAF5+1QAW0tUAwvLVA2N61QB3dtUBlrrVA5721QMLUtUA0pbVAmMC1QK+ytUCOurVA
k7a1QCa3tUCjn7VAwte1QCKUtUAUsbVAgMu1QFShtUBPurVA07C1QBqjtUBzyrVAm7K1QJ26
tUBq37VAp7a1QAOStUCR5LVAarS1QMW7tUD4rrVA8tC1QPWntUBQtrVArai1QOqttUA537VA
Q6K1QGnRtUB6urVAU721QADDtUAmqrVA/8u1QOyatUA0x7VA6qG1QJWrtUDczbVAyLC1QPSi
tUA2obVACqi1QD3DtUAhqLVACqu1QP3VtUCayrVAQre1QNrFtUDmz7VAQai1QJfZtUCLyLVA
48S1QHW3tUCDrLVAFo+1QBzNtUAmt7VARbq1QNijtUDD4bVA+ta1QKOOtUD02LVAiK21QECv
tUDZxrVAEK61QOrYtUAM3rVAare1QPGUtUDFkLVAZ521QCOqtUCXuLVA2qG1QO6NtUBYorVA
yLS1QICptUA1z7VAm6y1QJzOtUAavrVAwJ61QG3ItUC/mbVA+q61QJSitUCis7VAL8e1QIyk
tUAcirVA+b61QEf0tUBg4rVAZcu1QOustUADm7VAT9W1QKS1tUA4n7VAYOC1QNnTtUDmzrVA
EL61QJ+htUDwwLVA0de1QNTBtUC2k7VADae1QNSvtUCBq7VA0qm1QA/ltUAS2bVA7L21QMrB
tUATt7VAEJe1QGL6tUBooLVAqKO1QF6mtUBgqLVAyei1QFChtUDAu7VA7dy1QM3ctUBaq7VA
cou1QETNtUA9wbVAK8q1QM/ptUDlurVAQMG1QPy6tUBqr7VAVa61QOu+tUAM8rVA77G1QJvk
tUDUpbVAbri1QIPAtUB+rrVArcu1QI6gtUANtbVAFrq1QEyztUB4xLVAc3i1QBaZtUAnzbVA
PcK1QL2rtUB7pLVACrW1QCbNtUD7s7VAi6q1QN6ttUB/urVAmsi1QMO4tUB8orVAEpy1QCCy
tUARyrVAm7e1QJKntUAc1bVAmtu1QJa6tUBPzbVADI21QDnbtUDa1bVAi9S1QCjRtUDtprVA
RK+1QMSptUBAtbVAGrq1QIintUBsr7VAGMO1QIrAtUDJ9bVA08S1QEaYtUBovLVAyfO1QHzD
tUAT7bVAENa1QJvXtUCftLVAGc+1QD7dtUDkyLVA9c+1QAmxtUDgzrVAr6S1QJDJtUCup7VA
nuK1QJnAtUAxr7VAf6m1QFvRtUBbxbVAwda1QCDOtUAFy7VATMm1QDW0tUDApLVAaNS1QAOo
tUBF2bVAJ7m1QP2/tUCMw7VAorW1QDintUB4rLVAJtG1QICutUBPoLVA/tC1QDC9tUBEzbVA
5661QMTctUAqtbVAg7e1QDzXtUBdo7VAJOS1QOy6tUDb3LVAh9a1QP25tUAVyLVApre1QAXF
tUCzsrVAeai1QHHZtUAZ1LVAStq1QOnBtUAcubVAxrG1QIi+tUB8v7VAV9W1QKrUtUBwkbVA
TbG1QFjFtUCm0LVAq8G1QPWytUCzzLVAqci1QKjftUAxy7VAXsO1QNrVtUC6sbVA7cC1QK7H
tUAXlLVAcqq1QAy/tUA0rLVAPb61QJaqtUAVpLVApLe1QBW3tUB7jbVAQKC1QLjPtUCWwbVA
Q9G1QBWitUAr2LVAV9K1QMXKtUBV7bVAm7S1QNXNtUBpwLVAib61QBN9tUC03LVA2dS1QL3B
tUAZ57VAr+a1QPGqtUASqLVAAMi1QK6xtUDrxbVAU5u1QC7ltUC4vLVA77m1QH7ZtUAP4rVA
K+m1QKnEtUC3vLVAXce1QJi5tUDnybVAAba1QPHAtUCqqrVAtfC1QL3ftUDNvbVAc8C1QDDe
tUAiyLVAea61QFGhtUA/0LVA1MO1QOzetUCVyLVAicu1QI/QtUCJ1LVArL+1QFO6tUBaxbVA
PaO1QISvtUCOwbVAZqC1QF61tUD3w7VAPOa1QJnDtUAkybVAjty1QBbhtUBCxrVASM21QMj8
tUCM4LVANcm1QMjOtUAX97VASLa1QFEFtkBeubVA/s+1QEnEtUALzrVAn9S1QNqvtUCX2LVA
Gqu1QM/NtUDE47VAqcO1QCLrtUDUy7VAFMe1QKLMtUAJ8bVA/Ou1QLS7tUAB1LVAIda1QEyY
tUD1mrVA/tO1QP/KtUA10bVAorS1QG2ttUCYvrVAqdi1QHnttUDn3rVAuvm1QDrLtUAn4rVA
X9C1QHbBtUCGz7VAOdG1QKPLtUCK17VAm6W1QB+3tUA2zbVAf8S1QL3LtUD41rVAjK+1QNTX
tUB907VA</AssayYData></Step><Step><CommonData><SampleLocation>23</SampleLocation><SampleID>YNCCT5A-p035</SampleID><SampleGroup></SampleGroup><SampleInfo></SampleInfo><SampleRow>G</SampleRow><SamplePlate>1</SamplePlate><WellType>KSAMPLE</WellType><Concentration>-1</Concentration><ConcentrationUnits>µg/ml</ConcentrationUnits><MolarConcentration>1000</MolarConcentration><MolarConcUnits>nM</MolarConcUnits><MolecularWeight>-1</MolecularWeight><Temperature>30</Temperature><StartTime>6572124</StartTime><AssayTime>300</AssayTime></CommonData><FlowRate>1000</FlowRate><StepType>ASSOC</StepType><StepName>Association</StepName><StepStatus>OK</StepStatus><ActualTime>300.011</ActualTime><CycleTime>0.2</CycleTime><AssayXData Points="1500">iqHIRTqjyEXUpMhFb6bIRQmoyEWlqchFQKvIRdqsyEV2rshFD7DIRYqxyEUms8hFwbTIRVu2
yEX3t8hFkrnIRSy7yEXFvMhFYb7IRf2/yEWWwchFMsPIRczEyEVnxshFAcjIRZzJyEU2y8hF
0szIRW3OyEUH0MhFo9HIRTzTyEXW1MhFcdbIRQ3YyEWn2chFQtvIRdzcyEV23shF8N/IRYzh
yEUo48hFweTIRV3myEX358hFkunIRSzryEXH7MhFY+7IRf3vyEWY8chFNPPIRc70yEVp9shF
A/jIRZ75yEU6+8hF1PzIRW/+yEUJAMlFpQHJRT4DyUXaBMlFdgbJRQ8IyUWrCclFJgvJRb8M
yUVbDslF9w/JRZARyUUsE8lFxRTJRWEWyUX7F8lFlhnJRTIbyUXMHMlFZx7JRQEgyUWaIclF
NiPJRdAkyUVrJslFByjJRaEpyUU8K8lF1izJRXEuyUUNMMlFpzHJRUIzyUXcNMlFeDbJRRM4
yUWtOclFSDvJReQ8yUV+PslFGUDJRbNByUVPQ8lF6kTJRYRGyUXyR8lFjEnJRShLyUXBTMlF
XU7JRflPyUWSUclFLlPJRcdUyUVjVslF/VfJRZhZyUU0W8lFzlzJRWleyUUFYMlFnmHJRTpj
yUXUZMlFb2bJRQloyUWlaclFQGvJRdpsyUV2bslFD3DJRYpxyUUmc8lFwXTJRVt2yUX3d8lF
knnJRSx7yUXHfMlFYX7JRf1/yUWYgclFMoPJRcyEyUVnhslFA4jJRZyJyUU4i8lF0ozJRW2O
yUUHkMlFo5HJRT6TyUXYlMlFc5bJRQ2YyUWpmclFQpvJRb2cyUVZnslF8p/JRY6hyUUqo8lF
w6TJRV2myUX3p8lFkqnJRSyryUXHrMlFYa7JRf2vyUWYsclFMrPJRc60yUVntslFA7jJRZy5
yUU4u8lF1LzJRW2+yUUJwMlFo8HJRT7DyUXaxMlFc8bJRQ/IyUWKyclFJsvJRb/MyUVbzslF
9M/JRZDRyUUs08lFxdTJRWHWyUX718lFltnJRTDbyUXM3MlFZ97JRQHgyUWa4clFNOPJRdDk
yUVp5slFBejJRaHpyUU668lF1OzJRW/uyUUJ8MlFpfHJRT7zyUXa9MlFc/bJRQ/4yUWK+clF
JvvJRb/8yUVb/slF9P/JRZABykUqA8pFxQTKRWEGykX7B8pFlgnKRTALykXMDMpFZQ7KRQEQ
ykWcEcpFNhPKRdIUykVrFspFBxjKRaEZykU8G8pF2BzKRXEeykUNIMpFpyHKRUIjykXeJMpF
eCbKRfInykWOKcpFKCvKRcMsykVdLspF+S/KRZIxykUuM8pFyTTKRWM2ykX/N8pFmDnKRTQ7
ykXQPMpFaT7KRQVAykWhQcpFOkPKRdZEykVvRspFC0jKRaVJykVAS8pF3EzKRXZOykURUMpF
q1HKRUZTykXiVMpFfFbKRRdYykUXWspFaVvKRehcykWCXspFHWDKRbdhykVTY8pFv2TKRVlm
ykX0Z8pFjmnKRSprykXDbMpFX27KRflvykWUccpFLnPKRcl0ykVldspF/3fKRZp5ykU0e8pF
0HzKRWt+ykUFgMpFoYHKRTyDykXWhMpFcYbKRQuIykWnicpFQovKRdyMykV4jspF8o/KRYyR
ykUok8pFwZTKRV2WykX5l8pFkpnKRS6bykXHnMpFY57KRf2fykWYocpFNKPKRc6kykVppspF
A6jKRZ6pykU4q8pF1KzKRW+uykUJsMpFpbHKRT6zykXatMpFdrbKRQ+4ykWKucpFJrvKRcG8
ykVbvspF97/KRZDBykUsw8pFxcTKRV/GykX7x8pFlMnKRTDLykXMzMpFZc7KRQHQykWa0cpF
NNPKRdDUykVr1spFBdjKRZ7ZykU628pF1NzKRW/eykUJ4MpFpeHKRT7jykXa5MpFdubKRQ/o
ykWr6cpFJuvKRb/sykVb7spF9O/KRZDxykUq88pFxfTKRV/2ykX798pFlvnKRTD7ykXM/MpF
Zf7KRQEAy0WaActFNgPLRdAEy0VrBstFBQjLRaEJy0U8C8tF1gzLRXEOy0ULEMtFpxHLRUIT
y0XcFMtFeBbLRfIXy0WMGctFKBvLRcEcy0VdHstF+R/LRZIhy0UuI8tFySTLRWMmy0X/J8tF
mCnLRTQry0XOLMtFZy7LRQkwy0WlMctFPjPLRdo0y0V2NstFDzjLRak5y0VEO8tFvzzLRVk+
y0X0P8tFjkHLRSpDy0XFRMtFX0bLRftHy0WUSctFMEvLRclMy0VlTstFAVDLRZpRy0U2U8tF
0FTLRWtWy0UFWMtFoVnLRTpby0XWXMtFb17LRQlgy0WlYctFQGPLRdpky0V2ZstFD2jLRYpp
y0Uka8tFv2zLRVluy0X0b8tFjnHLRSpzy0XDdMtFX3bLRfl3y0WUectFMHvLRcl8y0VlfstF
A4DLRZqBy0U2g8tF0ITLRWuGy0UFiMtFoYnLRTyLy0XmjMtFcY7LRQ2Qy0WnkctFQpPLRb2U
y0VXlstF8pfLRY6Zy0Uom8tFw5zLRV2ey0X5n8tFlKHLRS6jy0XJpMtFY6bLRf+ny0WaqctF
NKvLRdCsy0VprstFBbDLRZ6xy0U6s8tF1LTLRW+2y0UJuMtFpbnLRUC7y0XavMtFdr7LRQ/A
y0WKwctFJsPLRb/Ey0VbxstF98fLRZDJy0Usy8tFxczLRWHOy0X9z8tFltHLRTLTy0XO1MtF
Z9bLRQPYy0Wc2ctFONvLRdLcy0Vt3stFCeDLRaPhy0U+48tF2OTLRXPmy0UN6MtFqenLRULr
y0W97MtFWe7LRfLvy0WO8ctFKPPLRcP0y0Vf9stF+ffLRZT5y0Uu+8tFyfzLRWP+y0X//8tF
mAHMRTQDzEXQBMxFaQbMRQUIzEWeCcxFOgvMRdYMzEVvDsxFCxDMRaURzEVAE8xF2hTMRXYW
zEURGMxFqxnMRUYbzEXgHMxFfB7MRRUgzEWxIcxFTSPMReYkzEWAJsxFGyjMRbUpzEVRK8xF
6izMRVkuzEXyL8xFjjHMRSozzEXDNMxFXzbMRfk3zEWUOcxFMDvMRck8zEVlPsxF/z/MRZpB
zEU0Q8xF0ETMRWlGzEUFSMxFoUnMRTpLzEXWTMxFb07MRQtQzEWnUcxFQFPMRdxUzEV2VsxF
D1jMRYpZzEUmW8xFwVzMRVtezEUbYMxFqWHMRUZjzEXiZMxFWWbMRfRnzEWeacxFJmvMRcVs
zEV2bsxFCXDMRaNxzEU+c8xF2HTMRXN2zEUPeMxFqXnMRUR7zEW/fMxFWX7MRQmAzEWjgcxF
JoPMRcOEzEVfhsxF+4fMRaeJzEVCi8xF3IzMRXiOzEXyj8xFjJHMRSiTzEXBlMxFXZbMRfeX
zEWSmcxFLJvMRceczEVlnsxF/5/MRZqhzEU0o8xF0KTMRWumzEUFqMxFoanMRTqrzEXWrMxF
b67MRQuwzEWlscxFQLPMRdq0zEV2tsxF8LfMRYq5zEUmu8xFv7zMRVu+zEX0v8xFkMHMRSzD
zEXFxMxFYcbMRfvHzEWWycxFMMvMRczMzEVlzsxFCdDMRaXRzEVA08xF2tTMRXbWzEUP2MxF
itnMRSbbzEW/3MxFad7MRQPgzEWe4cxFOuPMRdTkzEVv5sxFCejMRaXpzEU+68xF2uzMRXPu
zEUP8MxFq/HMRSTzzEW/9MxFW/bMRfT3zEWQ+cxFKvvMRcX8zEVf/sxF+//MRZYBzUUwA81F
zATNRWUGzUUBCM1FnAnNRTYLzUXSDM1Faw7NRQcQzUWjEc1FPBPNRdgUzUVzFs1FDRjNRakZ
zUVEG81F3hzNRVkezUX0H81FjiHNRSojzUXDJM1FXybNRfsnzUWUKc1FMCvNRcoszUVlLs1F
/y/NRZoxzUU0M81F0DTNRWk2zUUFOM1FnjnNRTo7zUXUPM1Fbz7NRQtAzUWlQc1FQEPNRdpE
zUV+Rs1FF0jNRbNJzUVNS81F6EzNRYROzUUdUM1FilHNRSZTzUW/VM1FW1bNRfRXzUWQWc1F
LFvNRcVczUVhXs1F+1/NRZZhzUUwY81FzGTNRWVmzUUBaM1FnGnNRTZrzUXSbM1Fa27NRQdw
zUWjcc1FPHPNRdh0zUVxds1FDXjNRad5zUVCe81F3nzNRVl+zUXyf81FjIHNRSiDzUXDhM1F
XYbNRfmHzUWcic1FNovNRdKMzUVtjs1FB5DNRaORzUU8k81F2JTNRXOWzUUNmM1FqZnNRUKb
zUXBnM1FXZ7NRfefzUWSoc1FLKPNRcekzUVjps1F/afNRZapzUUyq81FzqzNRWeuzUUDsM1F
nLHNRSqzzUXFtM1FYbbNRfu3zUWWuc1FMLvNRcy8zUVlvs1FAcDNRZrBzUU6w81F1sTNRXHG
zUULyM1FpcnNRUDLzUXczM1Fds7NRfDPzUWM0c1FKNPNRcHUzUVd1s1F99fNRZLZzUUu281F
x9zNRWPezUX9381FluHNRTLjzUXO5M1FZ+bNRQPozUWc6c1FOOvNRdTszUVt7s1FCfDNRaPx
zUU+881F2vTNRXP2zUUP+M1FqfnNRST7zUW//M1FWf7NRfT/zUWOAc5FKgPORcMEzkVfBs5F
+wfORZQJzkUwC85FygzORWUOzkUPEM5FmhHORTYTzkXQFM5FaxbORQcYzkWhGc5FPBvORdYc
zkVxHs5FCyDORachzkVCI85F3CTORVcmzkXyJ85FjinORSgrzkXDLM5FXS7ORfkvzkWUMc5F
LjPORco0zkVjNs5F/zfORZo5zkU0O85FzjzORWk+zkUDQM5FnkHORThDzkXURM5FbUbORQlI
zkWjSc5FPkvORdhMzkVzTs5FD1DORalRzkVEU85Fv1TORVlWzkX0V85FkFnORSpbzkXFXM5F
X17ORftfzkWWYc5FMGPORcxkzkVlZs5FAWjORZxpzkU4a85F0mzORW1uzkUHcM5Fo3HORT5z
zkXYdM5FcXbORQ14zkWpec5FQnvORd58zkVZfs5F8n/ORY6BzkUog85Fw4TORV2GzkX5h85F
lInORS6LzkXKjM5FY47ORf+PzkWakc5FNJPORdCUzkVpls5FBZjORZ6ZzkU6m85F1pzORW+e
zkULoM5FpaHORUCjzkXcpM5FdqbORQ+ozkWrqc5FRqvOReCszkV8rs5FFbDORbGxzkVNs85F
5rTORYK2zkUbuM5Ft7nORVG7zkW/vM5FWb7ORfS/zkWQwc5FKsPORcXEzkVfxs5F+8fORZTJ
zkUwy85FzMzORWXOzkUB0M5FmtHORTbTzkXS1M5Fa9bORQfYzkWh2c5FPNvORdjczkVx3s5F
DeDORaHhzkVA485F3OTORXbmzkXy585FjOnORSjrzkXB7M5FXe7ORffvzkWS8c5FLPPORcf0
zkVj9s5F/ffORZj5zkUy+85FzvzORWn+zkUDAM9FngHPRTgDz0XUBM9FbQbPRQkIz0WlCc9F
PgvPRdoMz0VzDs9FDxDPRakRz0VEE89FvRTPRVkWz0X0F89FjhnPRSobz0XDHM9FXx7PRfkf
z0WUIc9FLiPPRcokz0VlJs9F/yfPRZopz0U2K89F0CzPRWsuz0UHMM9FoTHPRTwzz0XWNM9F
cTbPRQs4z0WnOc9FQDvPRdw8z0V4Ps9F8j/PRYxBz0UmQ89FwUTPRVtGz0X3R89FkEnPRSxL
z0XHTM9FYU7PRf1Pz0WWUc9FMlPPRc5Uz0VnVs9FA1jPRZxZz0U4W89F1FzPRW1ez0UHYM9F
o2HPRT5jz0XYZM9Fc2bPRQ1oz0Wpac9FQmvPRd5sz0V6bs9FE3DPRa9xz0VIc89F5HTPRYB2
z0UZeM9FtXnPRU97z0XqfM9FV37PRfJ/z0WMgc9FKIPPRcOEz0Vdhs9F+YfPRZSJz0Uui89F
yozPRWOOz0X/j89FmJHPRTSTz0XQlM9FaZbPRQWYz0Wemc9FOpvPRdacz0Vvns9FC6DPRaWh
z0U+o89F2qTPRXamz0UPqM9Fq6nPRSarz0W/rM9FW67PRfSvz0WQsc9FLLPPRcW0z0Vhts9F
+7fPRZa5z0Uyu89FzLzPRWe+z0UBwM9FnMHPRTbDz0XSxM9Fa8bPRQfIz0Wjyc9FPMvPRdjM
z0Vvzs9FCdDPRaXRz0U+089F2tTPRXPWz0UP2M9Fq9nPRUTbz0Xg3M9FfN7PRRXgz0Wx4c9F
SuPPRebkz0WC5s9FGejPRbXpz0VR689F6uzPRVnuz0Xy789FjvHPRSjzz0XD9M9FXfbPRfn3
z0WU+c9FLvvPRcr8z0Vj/s9F///PRZoB0EU0A9BF0ATQRWkG0EUFCNBFoQnQRToL0EXWDNBF
bw7QRQsQ0EWxEdBFQBPQRdwU0EV2FtBF8BfQRYwZ0EUmG9BFwRzQRV0e0EX3H9BFkiHQRSwj
0EXHJNBFYybQRf0n0EWWKdBFMivQRc4s0EVnLtBFAzDQRZwx0EVAM9BF2jTQRXY20EURONBF
jDnQRSY70EXBPNBFWz7QRfc/0EWSQdBFNkPQRdBE0EVrRtBFB0jQRaFJ0EU6S9BF1kzQRXFO
0EULUNBFp1HQRUBT0EXcVNBFdlbQRfBX0EWMWdBFJlvQRcFc0EVbXtBF91/QRZBh0EUsY9BF
x2TQRWFm0EX7Z9BFlmnQRTJr0EXMbNBFZ27QRQNw0EWccdBFNnPQRdJ00EVtdtBFB3jQRaN5
0EU8e9BF2HzQRXF+0EUNgNBFp4HQRUKD0EXehNBFeIbQRROI0EWvidBFSIvQReSM0EWAjtBF
GZDQRbWR0EVPk9BFypTQRYSW0EUdmNBFjJnQRSab0EXBnNBFW57QRfef0EWSodBFLKPQRcek
0EVhptBF/afQRZap0EUyq9BFzKzQRWeu0EUBsNBFnLHQRTiz0EXStNBFa7bQRQe40EWKudBF
JrvQRcG80EVbvtBF97/QRZDB0EUsw9BFxcTQRWHG0EX7x9BFlsnQRTjL0EXUzNBFbc7QRQnQ
0EWj0dBFPtPQRdrU0EV01tBFD9jQRanZ0EVE29BF4NzQRXre0EUV4NBFr+HQRUrj0EXm5NBF
gObQRRvo0EWW6dBFUevQRczs0EVZ7tBF8u/QRY7x0EUq89BFw/TQRV/20EX599BFlPnQRS77
0EXK/NBFY/7QRf//0EX9AdFFPAPRRdAE0UVpBtFFBQjRRaAJ0UU6C9FF1gzRRW8O0UULENFF
pxHRRUAT0UXcFNFFdhbRRREY0UWMGdFFJhvRRcEc0UVdHtFF9x/RRZAh0UUsI9FFxSTRRWEm
0UX7J9FFlinRRTAr0UXMLNFFZy7RRQEw0UWcMdFFNjPRRdI00UVtNtFFBzjRRaM50UU8O9FF
2DzRRXE+0UUNQNFFqUHRRUJD0UXeRNFFWUbRRfJH0UWOSdFFKEvRRcNM0UVfTtFF+U/RRZRR
0UUwU9FFylTRRWVW0UX/V9FFmFnRRTRb0UXOXNFFaV7RRQNg0UWcYdFFOGPRRdRk0UVtZtFF
CWjRRaNp0UU+a9FF2mzRRXRu0UUPcNFFinHRRThz0UXSdNFFbXbRRQd40UWjedFFPHvRRdh8
0UVxftFFDYDRRaeB0UVCg9FF3oTRRXiG0UUTiNFFrYnRRUiL0UXkjNFFX47RRRmQ0UWzkdFF
T5PRReqU0UWEltFF8pfRRYyZ0UUom9FFwZzRRV2e0UX3n9FF1qHRRS6j0UXHpNFFY6bRRf+n
0UWYqdFFNKvRRc6s0UVprtFFBbDRRZ6x0UU6s9FF1LTRRW+20UULuNFFpbnRRT670UXavNFF
dr7RRQ/A0UWKwdFFJsPRRb/E0UVbxtFF98fRRZDJ0UUqy9FFxczRRWHO0UX7z9FFltHRRTDT
0UXM1NFFZ9bRRQHY0UWc2dFFNtvRRdLc0UVd3tFFB+DRRaPh0UU849FF2OTRRXHm0UUN6NFF
p+nRRULr0UW97NFFWe7RRfLv0UWO8dFFKPPRRcP00UVd9tFF+ffRRZL50UUu+9FFx/zRRWP+
0UUHANJF</AssayXData><AssayYData Points="1500">0NO1QIr2tUDV9LVA0ge2QB/ptUDSD7ZAUgy2QHkctkB+IbZAJfC1QOHptUDY/7VAXgS2QOPp
tUA76bVAZha2QP/otUAJ8rVARvu1QMLttUBd+7VAqAK2QKMFtkCw5rVAHve1QHYdtkCu3LVA
w+21QD/DtUAvGLZA0fe1QNLjtUBG97VAdtG1QD7StUB7+rVAstK1QEP/tUC13bVApO21QDzj
tUBXFLZAAwG2QLbztUDWGLZA6Om1QDvktUA/4LVAF/i1QMfutUDp9rVAdgC2QJTltUBOD7ZA
xPO1QB3ktUD14rVAGwC2QNvItUAcr7VAeei1QAYEtkCv97VANvi1QF29tUCo4rVAvtq1QHf5
tUD0tLVAMru1QJ/2tUA+1rVAmeG1QPHztUBkBbZAZ+S1QI7FtUAf67VAHQK2QL0ftkDG7LVA
QPO1QMvPtUC64rVAYMq1QGbptUD/7LVA+Aa2QPrxtUCL2bVAAdq1QKvitUB/3LVABAK2QELj
tUATFrZAEcS1QGTytUAq1bVAPuC1QEUutkDZ+rVA0cq1QPXstUCw9LVAHPu1QFTqtUDU27VA
0+u1QA/StUC2x7VA5v61QAEOtkA5+rVAafW1QF72tUAP1bVAQ9+1QNfOtUAN1rVAbu61QEXs
tUDV27VAi8K1QFnqtUAdxbVAPOO1QOHjtUAU4bVApLy1QDvztUCvFbZAtem1QIzztUD3trVA
udK1QLTjtUCEyLVAveG1QDDItUAj+LVA1M21QLzQtUCm47VAzMW1QO2stUBi3rVA2/21QPHP
tUDP8rVA2M61QOrmtUAT4rVACb61QI22tUDU0rVAhN61QBfitUAg2LVAw/O1QGXNtUCSBLZA
NLe1QFDrtUA1r7VAkgC2QD8KtkCD9rVAhsu1QLbdtUCF37VArOO1QEPAtUCj67VA7fu1QEkE
tkAf4bVANe21QNrhtUDq0LVA3cW1QLT0tUBe1LVAesq1QO0RtkAX0bVAuNi1QKrZtUCF4rVA
8hG2QHbktUCjwLVArcu1QKjctUA6t7VArOS1QN/mtUDrvbVA38G1QCPbtUD01bVAF+y1QEjl
tUBD6rVAtdO1QMCZtUCCBLZAvO61QBa9tUBB6bVA8cG1QCHntUAQBrZA/c21QIPRtUDjwbVA
mPe1QGvZtUB67bVAlMW1QBPKtUAkyrVAhtC1QFLttUAk6bVA/621QPbktUCD9LVAUuW1QLzn
tUD36LVAPcO1QBbktUCZ77VAQt+1QOq1tUDRy7VAk7i1QObItUCp/LVA8eq1QIrBtUATvLVA
iNy1QI/wtUBY5bVAT+21QJPotUBk6bVAqLm1QJjctUDd4LVA6uW1QBfDtUDGxbVAK6i1QN7l
tUCv4LVA+ra1QCvptUDL8bVAp8C1QDTVtUAdxrVAJ9m1QNHRtUB91rVAxN61QDO7tUDB4rVA
v/21QMeutUAFu7VAktO1QFLGtUAC67VAI+W1QMvftUDsybVAUN+1QLXWtUA/trVAZuC1QHHS
tUDAx7VAuri1QL/GtUCx27VAN961QHy8tUCoyrVAy8O1QBvhtUDD2LVA9e21QJ7ftUA04rVA
sce1QBzWtUDYz7VAVuO1QFPwtUCGjLVAvNu1QAjmtUB967VAD9+1QGvMtUCC37VAcs61QLnk
tUDf37VAN9e1QNrCtUA4wrVAK761QEijtUBgw7VA/Pi1QIrJtUCzsbVACbS1QMG7tUBPr7VA
BsK1QFuztUBgxrVAL9G1QHzMtUDmw7VAd+G1QOjAtUDo1bVAG7y1QNnktUCjpLVAVNi1QJa2
tUAy17VAsM+1QM/GtUBy2LVAf861QGa6tUDbrbVA+PG1QFbItUB/vbVAO8a1QIzAtUCK07VA
CrC1QFrEtUBos7VAVue1QBSstUBWn7VAvtS1QNm3tUDnu7VAcOC1QBqltUAIv7VA0de1QNbX
tUB4srVAqK21QC66tUB11rVAz821QHPntUDD57VA6gi2QODttUBtv7VA7NS1QK3RtUAzp7VA
OMS1QLzNtUAlxLVAt+y1QDnTtUBO2LVAfMK1QILttUCutrVAMMq1QKHhtUC20bVA7uC1QDjc
tUA8oLVAWtq1QIvbtUB2wbVAnbW1QL3ktUCUx7VAtdC1QGTEtUCL0LVAtNm1QHPctUA777VA
fLy1QDL6tUA+xrVA06S1QGvqtUAw27VAh6e1QB/RtUD+zrVAOru1QIjAtUBjv7VARaq1QGHu
tUB/pbVAVNm1QJO/tUAfpLVA/8y1QMe/tUCqsbVAwMa1QGTQtUCw1LVAhs21QHbRtUDplLVA
fNq1QIHqtUCnyLVAJbW1QMTFtUBy5LVAmMO1QLLHtUA17LVAod21QLbRtUBm1LVAIsC1QMLC
tUCh8rVAcqy1QMXFtUDFq7VARca1QI7ItUAWw7VA99C1QPjPtUAVq7VAybi1QJ26tUBd/LVA
MMK1QB7EtUAd0bVATda1QMUCtkCTrLVA8da1QP7ptUDjqLVATc61QBThtUBBtrVAlpC1QH7V
tUBJyLVAV9i1QI7GtUCvtrVAOt61QMDXtUD577VAIem1QKrYtUC6wbVAWci1QLHdtUAXqrVA
D8W1QBzXtUCTr7VAcsK1QFHOtUDH5bVAxuO1QMWVtUBVu7VAPN+1QDrFtUCAq7VAQKy1QPe3
tUDCxbVAxsO1QNbYtUDB1LVAVOS1QKzJtUCvyrVABMm1QH+7tUA2t7VAhMC1QADJtUDet7VA
PLm1QBbPtUCtxrVA0Nu1QBzPtUA15bVAwM21QE7etUBtu7VA+Ku1QFDItUBdsrVAUdm1QI7P
tUC9oLVAm8u1QBa2tUCaurVAB9O1QFz4tUAh1LVA1MW1QPHWtUBPvrVA2qa1QFjAtUA4k7VA
h9m1QJnRtUCiq7VAece1QJu7tUACubVAScC1QK3EtUCPu7VArsm1QLi/tUCmybVArLy1QKa7
tUBCyrVAfeW1QFO/tUCIprVAj7m1QEDJtUDSxbVA75a1QOvHtUBTz7VAUq21QKK4tUCrz7VA
f621QPHHtUDY2bVAVtK1QFO3tUDEzrVAjtW1QP7MtUDGv7VAT+K1QKzftUDJtrVA4bS1QEXF
tUCK0bVAZvG1QNqntUBxt7VAx5u1QOPXtUCeurVAMcu1QAXotUD8wrVAt7K1QNLKtUBxxLVA
s7y1QILntUBqyrVAzqi1QJWntUAZ1LVARvi1QGXEtUBh0rVAmqK1QJimtUAu1bVAkMC1QASV
tUDP4bVA27u1QPnAtUAP8LVANtG1QAi1tUBOj7VA4cW1QImytUAu4LVACsS1QHG5tUD0nrVA
4tK1QO7JtUDJ1rVA+OS1QFextUD8xrVAudC1QACptUDMsLVAsQC2QGK7tUBa5bVAobC1QM/b
tUCf3LVALMq1QAO+tUB77rVAlb61QCTEtUCK47VAt7W1QLe8tUC807VA+MK1QNLVtUBp4bVA
x/S1QCbDtUCbyLVA/Nq1QH7VtUA/u7VAqM21QGfCtUCv17VAB9+1QLrhtUB10bVAh821QDTK
tUAQ17VA+a61QJC1tUBJ37VAncS1QO6XtUAou7VAMca1QGLmtUC2wbVAM861QOu0tUAk1LVA
Kr21QFaftUBewbVAgf61QBnstUCzybVAO8C1QNfbtUCV2rVAoLm1QMbatUA68LVANLW1QDvb
tUCCxLVASd+1QKLEtUDjybVAt9O1QKXqtUCc2LVAz/W1QKXmtUCyx7VABN21QNrutUACzbVA
n7y1QNLDtUDFtLVA57m1QP6htUDY17VAqNa1QL+7tUDr47VAcda1QFCstUDiwLVAv/K1QDfM
tUDKmLVAi8W1QIaotUCdpLVAU+q1QJW0tUBXybVA78y1QHTJtUA2wLVAvN21QNagtUBKu7VA
uMm1QGHdtUC5vLVAs8y1QA2ltUBDxLVA09e1QJKytUBc27VAud61QFvWtUCpwLVA/6O1QO3K
tUAh1rVAiqC1QAzTtUCs4LVAW7W1QJfVtUAMuLVAftm1QPHBtUBJ17VACsa1QAzitUBr07VA
R+C1QI+9tUCEt7VAn661QLu1tUDd2rVAl9+1QHDUtUC13rVAvOG1QPXftUBvv7VARse1QDbN
tUA8xLVAiLe1QBTNtUBvw7VAOa61QOzltUCKxLVA59W1QO/VtUB46LVAksy1QFr9tUAmx7VA
itK1QG/MtUD6wbVAZuG1QHzXtUDX2rVAf9i1QCHetUAQ6LVACMe1QM3dtUCf5LVAZNy1QHHP
tUB7wLVAb8G1QCC2tUDmyrVA+sm1QNHCtUDuvrVAHNC1QLzTtUC6rrVAjvy1QFa3tUChvrVA
0ai1QArltUC+yrVA1bG1QIzQtUAj2LVAfre1QNTVtUDRwLVAodG1QIGstUBRtLVANd21QJXD
tUCI2rVAkt61QCy7tUBFzrVAJae1QD3htUDHwbVAh9q1QLTRtUBU6rVAhvG1QEfKtUDv17VA
VrS1QBWntUAj/rVAQM21QIrKtUBTtbVA18G1QBa5tUAVt7VANau1QDTGtUCix7VAqcy1QPbl
tUD82rVAvbW1QBTMtUCm6bVAZ6q1QFC3tUA56rVAlcy1QHrDtUBAwLVAU9e1QHbetUCJy7VA
Ct21QFrEtUDeqbVAVMe1QAzbtUCsq7VATti1QATItUDh4bVAEee1QFXjtUAwubVAt9C1QPvU
tUDks7VAE+y1QCzKtUCA1rVA48W1QAD1tUC2xbVAC+i1QCzDtUA+s7VAH8y1QATXtUBj7LVA
4Li1QG7QtUBKzrVAmta1QG7OtUCjuLVActC1QBzBtUDYrLVAuOK1QPbqtUA8xLVAf7W1QFfc
tUCAtLVAUry1QDPStUBuw7VALd61QOy6tUBsv7VAC+K1QOW0tUCp2rVAa8K1QCXKtUAWprVA
isq1QDajtUDxyLVATdK1QNu4tUD8ybVApL21QI28tUCdprVAOMu1QPG1tUDUwLVAMci1QD3N
tUCR0bVAzc+1QG+ytUBrzLVArdO1QP/BtUBXv7VAnbm1QK7ctUC6w7VAmb61QD7KtUCryLVA
paG1QMTbtUADu7VAs6K1QHPctUCmwLVAbr61QAbPtUBPv7VAPtC1QGWvtUBGv7VA78y1QBOj
tUACy7VA29a1QKm4tUDj7rVAhce1QEvhtUBUvrVA4bS1QLSctUD1zrVAHNO1QB/jtUD02rVA
DNm1QKmdtUA857VAcr61QBLKtUC2r7VAdOK1QHbytUCKu7VAzcW1QJaqtUD/xLVAo9y1QAK0
tUAlwbVA4si1QN/ftUDyxrVA19C1QObitUD7yLVACdy1QBrFtUAO07VAZLO1QI/VtUCy2rVA
jMC1QMzztUARsLVAtNC1QDfJtUAburVA+PS1QNTTtUCTvrVAw8+1QMKwtUD2xrVAjc+1QLDC
tUAiw7VA1si1QFvKtUB9rrVA6eu1QLnPtUClvLVAJbu1QAKhtUCq1LVAare1QKnutUCA2bVA
cc21QLvntUAUrLVA8sC1QG67tUCWzbVADLC1QHzStUDFwLVAJbS1QP7LtUBmzrVAeKq1QFyg
tUCcu7VA3tC1QJfXtUCMwbVA8cm1QHn6tUAA5LVAbuy1QI6otUAr4rVAZ6K1QN/StUD807VA
OcS1QJmrtUAb1bVAbOG1QC+stUCsz7VAgcu1QPLztUAy2rVA0sK1QEvOtUDu6LVAOK61QNjT
tUB4y7VAxM+1QGvStUC9rbVAkt+1QDDAtUCav7VA+Pi1QLXitUA2sLVAIc61QFDBtUDsurVA
X7G1QFK+tUDEobVAY8u1QPHatUBP67VArci1QLDDtUAqwbVAwL+1QEi+tUCVvbVARtG1QImR
tUCO27VAzMG1QCqdtUANrrVAraO1QIvbtUD067VAML61QHKntUA+zbVA87+1QAnjtUCY0bVA
heO1QKO+tUBjrrVA7961QODZtUActbVAk9W1QKPbtUCa1LVAy8u1QLLTtUBh7LVAur61QFGm
tUD0y7VA7cG1QLzUtUA0y7VA2uK1QLm6tUCe57VA1LO1QDy3tUBw0bVAVa21QHjEtUASoLVA
Qb61QPKPtUCyr7VAada1QEumtUCXt7VAM8u1QB/PtUBU3bVASMq1QMXTtUBGyrVAzrW1QK++
tUBauLVA+7+1QGLZtUA70LVADrW1QODstUBBt7VA2bW1QHjVtUBtx7VAz7y1QM3HtUB3rLVA
6QW2QNjftUDc2bVA8My1QJHBtUDmzLVADvG1QPSutUAEyrVADca1QNSgtUBZzLVAqtK1QFLU
tUDS07VAYtG1QFK/tUA607VAmMu1QKbRtUBgDbZA48u1QJbYtUDmtbVAkLi1QJzetUAE0LVA
suG1QIfjtUB14rVAkdm1QEPGtUCevrVAVtC1QKbTtUCd3bVALNq1QMbJtUAt2rVAwM+1QBzm
tUAv17VA7ey1QAvNtUAF2bVArsS1QE36tUCsqLVA7NG1QBrAtUCbu7VAo9y1QPG7tUCL/LVA
jNa1QLHktUD0rbVAuMa1QLLJtUBmvLVAy921QPvstUAWtrVAsNe1QBqytUCQw7VAxba1QO+9
tUDk27VA59W1QJnKtUCv17VAcbe1QBvatUCQxbVATKy1QBD/tUB6t7VAtc21QLTdtUCv2LVA
Uvu1QKC9tUA68bVAP8W1QJXGtUAqyLVA59a1QFfKtUDyyrVAZda1QK/FtUDhobVAQti1QN/g
tUCgxbVAaNi1QMDWtUBIurVAY/C1QIy4tUBKvLVAob21QPrhtUC61LVA2tm1QD/LtUBV0LVA
Csa1QLHktUBXwrVApNq1QBS3tUCC4rVAubu1QNz0tUBz0bVAR+m1QFvJtUAUtrVAEve1QAfO
tUAtvbVAYOu1QLLNtUD82bVA9661QGPNtUDbzLVAFs61QIDatUDu1rVAP7i1QFOwtUABqbVA
7Mu1QIDftUDE3bVA47i1QN3htUCl67VAn7u1QLCTtUA3z7VAN6q1QPfbtUBG3LVAoq61QKzi
tUCJsLVAXbC1QMiotUB8s7VA0ua1QM68tUB6vrVAWs+1QM3QtUA0t7VAP9C1QKextUCPxLVA
7de1QGevtUBxz7VAC9y1QFzvtUDozrVACrG1QDzHtUC91LVAXsK1QEDjtUD3zLVAqsi1QCLg
tUC/trVAMNi1QGHMtUDTurVAws21QOPitUB74bVA2/+1QOT9tUAXprVA2ce1QO7etUBlu7VA
0cm1QFbitUA70bVACN21QOm2tUAE5bVAONy1QD3+tUAh6LVAr/u1QPvYtUBhvrVAhea1QHrH
tUAQ0bVAjNG1QI3XtUCitrVATMK1QBXZtUAE4rVAePa1QJXjtUCM6bVAofG1QEOvtUAy17VA
AN+1QKDMtUDw07VAnOG1QL2/tUAovrVAy9K1QHfTtUCRxbVARsK1QL/VtUCg5bVAD8q1QKfr
tUDk7LVAH8u1QJbPtUD3yrVAD8m1QI/AtUDPuLVAtOm1QLvOtUD23bVA5/G1QEnYtUAxvrVA
Jca1QE7atUCLkbVABMq1QMPytUC3vrVAkby1QO3atUAHtrVA6My1QPrCtUAQ0bVAg7i1QA+4
tUC1+LVABsu1QD/RtUCfx7VA8921QLXrtUAA+LVAYcW1QNzgtUA+xbVAMcC1QADAtUBl27VA
Lte1QCqjtUCF2LVAEqW1QJvHtUD+zrVAO9e1QBbntUAO+7VAHuO1QBnNtUBP0LVA1Ly1QPrG
tUCe5rVA1Nq1QDnXtUCTxbVA+ey1QJfHtUAN7rVAxc21QLS4tUCbwrVA3ti1QP3ctUBeD7ZA
9a21QEbgtUBUzLVASOm1QGu1tUBG0rVA69e1QGCntUBP4rVAscO1QBHytUDh4rVAKeu1QG/F
tUC++LVAw9u1QLG5tUAdy7VAo9W1QFXVtUBE57VAgdm1QF/TtUAyybVAH8K1QPuttUDl17VA
Ys+1QI6itUA347VAVeu1QJy8tUD1grVAw8K1QLfgtUCr+rVARrC1QFygtUDC3LVAY9K1QDDF
tUBhyLVA</AssayYData></Step><Step><CommonData><SampleLocation>23</SampleLocation><SampleID></SampleID><SampleGroup></SampleGroup><SampleInfo></SampleInfo><SampleRow>H</SampleRow><SamplePlate>1</SamplePlate><WellType>BUFFER</WellType><Concentration>-1</Concentration><ConcentrationUnits>µg/ml</ConcentrationUnits><MolarConcentration>-1</MolarConcentration><MolarConcUnits>nM</MolarConcUnits><MolecularWeight>-1</MolecularWeight><Temperature>30</Temperature><StartTime>6877789</StartTime><AssayTime>300</AssayTime></CommonData><FlowRate>1000</FlowRate><StepType>DISASSOC</StepType><StepName>Dissociation</StepName><StepStatus>OK</StepStatus><ActualTime>300.006</ActualTime><CycleTime>0.2</CycleTime><AssayXData Points="1500">oQHSRVED0kXrBNJFhgbSRSAI0kW8CdJFVQvSRfEM0kWKDtJFJhDSRaER0kU7E9JF1hTSRXAW
0kULGNJFpRnSRUEb0kXcHNJFdh7SRRIg0kW+IdJFWSPSRdQk0kVwJtJFCSjSRaUp0kU/K9JF
2izSRXYu0kUQMNJFqzHSRUUz0kXgNNJFfDbSRRY40kWvOdJFPTvSRdY80kVyPtJFC0DSRadB
0kVBQ9JF3ETSRXhG0kUSSNJFrUnSRUdL0kXjTNJFfE7SRRhQ0kWzUdJFTVPSRedU0kWCVtJF
HljSRbhZ0kVTW9JF71zSRYhe0kUkYNJFvmHSRVlj0kX1ZNJFcGbSRQlo0kWladJFQWvSRdps
0kV2btJFEHDSRalx0kVFc9JF4HTSRXp20kUWeNJFr3nSRUt70kXnfNJFgH7SRRyA0kW1gdJF
UYPSRe2E0kWGhtJFIojSRbyJ0kVXi9JF8YzSRY2O0kUHkNJFoZHSRT2T0kXWlNJFcpbSRQ6Y
0kWnmdJFQ5vSRd6c0kV4ntJFFKDSRa2h0kVJo9JF56TSRYqm0kUmqNJFwKnSRTur0kXWrNJF
cK7SRQuw0kWlsdJFUbPSRe+00kWIttJFIrjSRb650kVXu9JF87zSRY++0kUHwNJFo8HSRT3D
0kXYxNJFcsbSRQ7I0kWpydJFQ8vSRd7M0kV4ztJFFNDSRa3R0kVJ09JF79TSRX7W0kUa2NJF
tdnSRU/b0kXr3NJFhN7SRSDg0kW64dJFVePSRe/k0kWK5tJFJOjSRcDp0kVZ69JF9ezSRZHu
0kUq8NJFxvHSRV/z0kX79NJFl/bSRTD40kXM+dJFZvvSRQH90kVu/tJFNwDTRaMB00U/A9NF
2ATTRXQG00UOCNNFqQnTRUUL00XeDNNFeg7TRRQQ00WvEdNFSxPTReUU00WAFtNFGhjTRbUZ
00VRG9NF6xzTRYYe00UgINNFvCHTRVcj00XxJNNFjSbTRSYo00XAKdNFOyvTRdYs00VyLtNF
CzDTRacx00VDM9NF3DTTRXg200USONNFrTnTRUc700XjPNNFfD7TRRhA00WzQdNFTUPTRelE
00WCRtNFHEjTRbhJ00VTS9NF7UzTRYhO00UiUNNFvlHTRVdT00UoVdNFblbTRQdY00WjWdNF
PVvTRdhc00VyXtNFDmDTRalh00VDY9NF3mTTRXhm00UUaNNFr2nTRUlr00XlbNNFfm7TRRpw
00W1cdNFT3PTRet000WEdtNFIHjTRbp500VVe9NF73zTRYp+00UkgNNFwIHTRVmD00XzhNNF
j4bTRQmI00WjidNFP4vTRdiM00V0jtNFDpDTRaeR00VDk9NF3JTTRXiW00USmNNFrZnTRUmb
00XjnNNFfp7TRRig00WzodNFT6PTRemk00WEptNFHqjTRbqp00VTq9NF76zTRYiu00UksNNF
vrHTRVmz00XztNNFj7bTRQm400WjudNFP7vTRXa900XKvtNFEMDTRanB00VFw9NF3sTTRXrG
00UUyNNFr8nTRUvL00XlzNNFgM7TRRrQ00W10dNFT9PTRevU00WE1tNFINjTRbrZ00VV29NF
8dzTRYre00Um4NNFwOHTRTvj00XW5NNFcObTRQvo00Wl6dNFQevTRdzs00V27tNFEvDTRavx
00VH89NF4/TTRXz200UY+NNFsfnTRU3700Xp/NNFgv7TRR4A1EW4AdRFUwPURe8E1EWIBtRF
JAjURb4J1EVXC9RF8wzURY0O1EUoENRFwhHURV0T1EX3FNRFkxbURS4Y1EXIGdRFZBvURf0c
1EWZHtRFMiDURc4h1EU9I9RF1iTURXAm1EUMKNRFpSnURUEr1EXcLNRFdi7URRIw1EWtMdRF
RzPUReM01EV8NtRFGDjURbM51EVNO9RF6TzURYI+1EUeQNRFukHURVND1EXvRNRFiEbURSRI
1EXASdRFWUvURfVM1EVwTtRFCVDURaVR1EU/U9RF2lTURXRW1EUQWNRFqVnURUVb1EXgXNRF
el7URRZg1EWvYdRFS2PURedk1EWAZtRFHGjURbVp1EVRa9RF62zURYZu1EUgcNRFvHHURVdz
1EXxdNRFjXbURSZ41EWhedRFPXvURdZ81EVyftRFDoDURaeB1EVDg9RF3ITURXiG1EUSiNRF
rYnURUeL1EXjjNRFfo7URSKQ1EW8kdRFV5PURfGU1EWNltRFEpjURauZ1EVHm9RF4JzURXye
1EUWoNRFr6HURUuj1EXnpNRFgKbURRyo1EW1qdRFUavUReus1EWGrtRFIrDURbyx1EVXs9RF
8bTURY221EUouNRFwrnURV271EX3vNRFk77URS7A1EXIwdRFZMPURf3E1EWZxtRFNMjURc7J
1EU9y9RF1szURXLO1EUM0NRFp9HURUHT1EXc1NRFeNbURRLY1EWt2dRFR9vURePc1EV83tRF
GODURbHh1EVN49RF5+TURYLm1EUe6NRFuOnURVPr1EXt7NRFiO7URSTw1EW+8dRFV/PURfP0
1EWN9tRFB/jURaP51EU9+9RF2PzURXT+1EUOANVFqQHVRUMD1UXeBNVFeAbVRRQI1UWvCdVF
ZAvVRfEM1UWNDtVFJhDVRcIR1UU9E9VF1hTVRXIW1UUMGNVFpxnVRUEb1UXcHNVFeB7VRRIg
1UWtIdVFRyPVReMk1UV+JtVFGCjVRbMp1UVNK9VF6SzVRYIu1UUeMNVFujHVRVMz1UXvNNVF
ijbVRSQ41UXAOdVFVzvVRfM81UWPPtVFCUDVRaNB1UU/Q9VF2ETVRXRG1UUOSNVFqUnVRUVL
1UXeTNVFek7VRRRQ1UWvUdVFS1PVRedU1UWAVtVFGljVRbVZ1UVRW9VF61zVRYZe1UUgYNVF
vGHVRVVj1UXxZNVFimbVRSZo1UXAadVFO2vVRdZs1UVwbtVFDHDVRaVx1UVBc9VF2nTVRXZ2
1UUQeNVFq3nVRUV71UXgfNVFfH7VRRaA1UWxgdVFS4PVReeE1UWChtVFHIjVRbWJ1UVRi9VF
7YzVRYaO1UUikNVFvJHVRVeT1UXxlNVFjZbVRSiY1UXCmdVFV5vVRfGc1UWNntVFJqDVRcCh
1UU7o9VF1qTVRXCm1UUMqNVFpanVRUGr1UXarNVFdq7VRRCw1UWrsdVFR7PVReC01UV8ttVF
FrjVRbG51UVLu9VF57zVRYK+1UUcwNVFuMHVRVPD1UXtxNVFiMbVRSLI1UW+ydVFV8vVRfPM
1UVuztVFB9DVRaPR1UU909VF2NTVRXLW1UUO2NVFqdnVRU/b1UXr3NVFht7VRSDg1UW84dVF
VePVRfHk1UWK5tVFJujVRcLp1UU769VF1uzVRXDu1UUM8NVFp/HVRUHz1UXc9NVFdvbVRRL4
1UWr+dVFR/vVReP81UV8/tVFGADWRbEB1kVNA9ZF6QTWRYIG1kUeCNZFuAnWRVML1kXtDNZF
iA7WRSQQ1kW+EdZFWRPWRfMU1kWNFtZFBxjWRaMZ1kU/G9ZF2BzWRXQe1kUOINZFqSHWRUUj
1kXeJNZFeibWRRQo1kWvKdZFSSvWReUs1kWALtZFGjDWRbUx1kVPM9ZF6TTWRYQ21kUgONZF
qTnWRUM71kXePNZFeD7WRRRA1kXCQdZFW0PWRdZE1kVyRtZFLEjWRchJ1kViS9ZF/UzWRZlO
1kUyUNZFzlHWRTtT1kXWVNZFcFbWRQxY1kWnWdZFQVvWRdxc1kV2XtZFEmDWRath1kVHY9ZF
42TWRXxm1kUYaNZFsWnWRU1r1kXnbNZFgm7WRR5w1kW4cdZFU3PWRe101kWIdtZFJHjWRb55
1kVZe9ZF1HzWRW5+1kUJgNZFpYHWRT+D1kXahNZFdIbWRRCI1kWridZFRYvWReCM1kV6jtZF
FpDWRbGR1kVLk9ZF55TWRYCW1kUcmNZFtZnWRVGb1kXrnNZFhp7WRSKg1kW8odZFV6PWRfGk
1kWNptZFB6jWRcKp1kU9q9ZF2KzWRXKu1kUOsNZFqbHWRUOz1kXctNZFeLbWRRK41kWtudZF
SbvWRe281kWKvtZFJsDWRcDB1kVZw9ZF9cTWRXDG1kUJyNZFpcnWRT/L1kXazNZFdM7WRRDQ
1kWp0dZFRdPWReDU1kWE1tZFHtjWRbrZ1kVT29ZF79zWRYje1kUk4NZFwOHWRVnj1kXz5NZF
bubWRQno1kWl6dZFP+vWRdrs1kV07tZFEPDWRavx1kVF89ZF4PTWRXr21kUW+NZFr/nWRUv7
1kXn/NZFgv7WRRwA10W4AddFUQPXRe0E10WGBtdFIgjXRbwJ10VXC9dF8wzXRY0O10UHENdF
oxHXRT0T10XYFNdFdBbXRQ4Y10WpGddFRRvXRd4c10V8HtdFFCDXRa8h10VJI9dF5STXRYAm
10UaKNdFtSnXRU8r10XrLNdFhi7XRSAw10W8MddFVTPXRfE010WNNtdFJjjXRcI510VbO9dF
9zzXRZM+10UsQNdFxkHXRWJD10X7RNdFl0bXRTBI10XMSddFaEvXRQFN10VuTtdFCVDXRaVR
10U/U9dF2lTXRXZW10UQWNdFq1nXRUVb10XgXNdFel7XRRZg10WvYddFS2PXReVk10WAZtdF
GmjXRbVp10VRa9dF62zXRYRu10UgcNdFvHHXRVVz10XxdNdFinbXRSR410XAeddFWXvXRfN8
10WPftdFCYDXRaOB10U/g9dF2ITXRXSG10UOiNdFqYnXRUOL10XejNdFeo7XRRSQ10WvkddF
S5PXReWU10WAltdFFpjXRbGZ10VLm9dF55zXRYCe10UcoNdFtaHXRVGj10XrpNdFhqbXRSCo
10W8qddFVavXRfGs10WNrtdFJrDXRcKx10Vbs9dF97TXRZG210UsuNdFyLnXRWK710X9vNdF
l77XRTLA10XOwddFScPXRdTE10VwxtdFDMjXRaXJ10VBy9dF2szXRXbO10UQ0NdFq9HXRUXT
10Xg1NdFetbXRRbY10Wv2ddFS9vXRefc10WA3tdFHODXRbXh10VR49dF7eTXRYbm10Ui6NdF
vOnXRVfr10Xx7NdFje7XRSbw10XC8ddFPfPXRdb010Vy9tdFDPjXRaf510VB+9dF3PzXRXj+
10USANhFrQHYRUcD2EXjBNhFfAbYRRgI2EWzCdhFTQvYRekM2EWCDthFHhDYRboR2EVTE9hF
7xTYRYgW2EUkGNhFvhnYRVkb2EXzHNhFbh7YRQkg2EWjIdhFPyPYRdgk2EV0JthFDijYRakp
2EVDK9hF3izYRXou2EUUMNhFrzHYRUkz2EXlNNhFfjbYRRo42EW1OdhFTzvYRes82EWGPthF
IEDYRbxB2EVVQ9hF8UTYRYpG2EUmSNhFwEnYRVtL2EXWTNhFcE7YRQxQ2EWlUdhFQVPYRdpU
2EV2VthFEljYRatZ2EVHW9hF4FzYRXxe2EUWYNhFsWHYRUtj2EXnZNhFgmbYRRxo2EW4adhF
UWvYRe1s2EWIbthFInDYRb5x2EVXc9hF83TYRY122EUHeNhFo3nYRT972EXYfNhFdH7YRQ6A
2EWpgdhFQ4PYRd6E2EV6hthFFIjYRa+J2EVJi9hF5YzYRX6O2EUakNhFtZHYRU+T2EXrlNhF
hJbYRSCY2EW8mdhFVZvYRfGc2EWNnthFJqDYRcCh2EU7o9hF1qTYRXCm2EUMqNhFp6nYRUGr
2EXcrNhFdq7YRRKw2EWtsdhFR7PYReO02EV8tthFGLjYRbG52EVNu9hF57zYRYK+2EUewNhF
uMHYRVPD2EXtxNhFiMbYRSLI2EW+ydhFWcvYRfPM2EWPzthFKNDYRcTR2EVd09hF2NTYRXTW
2EUu2NhFytnYRWTb2EX/3NhFm97YRRTg2EWj4dhFPePYRdjk2EVy5thFB+jYRb7p2EVZ69hF
8+zYRZHu2EUJ8NhFo/HYRT/z2EXY9NhFdPbYRQ742EWp+dhFQ/vYRd782EV6/thFFADZRa8B
2UVJA9lF5QTZRYAG2UUaCNlFswnZRU8L2UXrDNlFhA7ZRSAQ2UW6EdlFVRPZRe8U2UWKFtlF
JBjZRcAZ2UU7G9lF9RzZRXAe2UUJINlFpSHZRT8j2UXaJNlFdCbZRRAo2UWpKdlFRSvZReAs
2UV6LtlFFjDZRa8x2UVLM9lF5zTZRYA22UUcONlFtTnZRVE72UXrPNlFhj7ZRSJA2UW8QdlF
V0PZRfFE2UWNRtlFJkjZRaFJ2UU9S9lF2EzZRXJO2UUOUNlFp1HZRUNT2UXcVNlFeFbZRRRY
2UWtWdlFSVvZReNc2UV+XtlFq2DZRQFi2UU9Y9lF6WTZRYJm2UUeaNlFumnZRVNr2UXvbNlF
iG7ZRSRw2UXAcdlFWXPZRfV02UVwdtlFCXjZRaV52UVBe9lF2nzZRXZ+2UUQgNlFq4HZRUWD
2UXghNlFeobZRRaI2UWxidlFS4vZReeM2UWAjtlFHJDZRbiR2UVRk9lFRZXZRYKW2UUgmNlF
vJnZRVeb2UXxnNlFjZ7ZRSag2UXAodlFO6PZRdak2UVwptlFKqjZRbWp2UVPq9lF66zZRYSu
2UUgsNlFvLHZRVWz2UXxtNlFirbZRSa42UXCudlFQ7vZReW82UWAvtlFHMDZRbXB2UVRw9lF
7cTZRYbG2UUiyNlFvMnZRVfL2UXxzNlFjc7ZRQfQ2UWj0dlFPdPZRdjU2UVy1tlFDtjZRanZ
2UVD29lF3tzZRXje2UUU4NlFreHZRUnj2UXl5NlFfubZRRro2UWz6dlFT+vZRens2UWE7tlF
IPDZRbrx2UVV89lF7/TZRYr22UUm+NlFwPnZRTv72UXW/NlFcP7ZRQwA2kWlAdpFQQPaRdwE
2kV2BtpFEgjaRasJ2kVHC9pF5QzaRYAO2kUaENpFthHaRU8T2kXrFNpFhhbaRSAY2kW8GdpF
VRvaRfEc2kWKHtpFJiDaRcIh2kU9I9pF1iTaRXIm2kUMKNpFpynaRUEr2kXcLNpFdi7aRRIw
2kWtMdpFRzPaReM02kV8NtpFGDjaRbM52kVNO9pF6TzaRYI+2kUeQNpFukHaRVND2kXvRNpF
iEbaRSRI2kW+SdpFWUvaRfNM2kVuTtpFCVDaRaVR2kU/U9pF2lTaRXRW2kUQWNpFq1naRUVb
2kXgXNpFel7aRRZg2kWvYdpFSWPaReVk2kV+ZtpFGmjaRbNp2kVNa9pF6WzaRYJu2kUecNpF
unHaRVNz2kXvdNpFiHbaRSR42kXAedpFWXvaRdR82kVwftpFHoDaRbiB2kVTg9pF74TaRYiG
2kUkiNpFvonaRVmL2kX1jNpFj47aRSqQ2kXEkdpFX5PaRfmU2kWVltpFMJjaRcqZ2kVmm9pF
/5zaRZue2kUHoNpFo6HaRT2j2kXYpNpFdKbaRQ6o2kWpqdpFQ6vaRdys2kV4rtpFFLDaRa2x
2kVJs9pF47TaRX622kUYuNpFs7naRU+72kXpvNpFhL7aRR7A2kW6wdpFVcPaRe/E2kWKxtpF
JMjaRcDJ2kVby9pF1szaRXDO2kUJ0NpFpdHaRUHT2kUW1dpFdtbaRRDY2kWr2dpFRdvaReDc
2kV83tpFFuDaRbHh2kVL49pF5+TaRYLm2kUc6NpFtunaRVHr2kXr7NpFhu7aRSDw2kW88dpF
V/PaRfH02kWM9tpFB/jaRaP52kU9+9pF2PzaRXL+2kUOANtFpwHbRUMD20XeBNtFeAbbRRII
20WtCdtFRwvbReMM20V+DttFGBDbRbMR20VNE9tF6RTbRYIW20UeGNtFuhnbRVMb20XvHNtF
iB7bRSQg20W+IdtFWSPbRdQk20VwJttFCSjbRaUp20U/K9tF2izbRXYu20UQMNtFqzHbRUUz
20XgNNtFfDbbRRY420WxOdtFSzvbRec820WAPttFHEDbRbhB20VRQ9tF7UTbRYZG20UiSNtF
vknbRVdL20XzTNtFjE7bRQdQ20WjUdtFPVPbRdhU20V0VttFDljbRalZ20VDW9tF3lzbRXpe
20UUYNtF</AssayXData><AssayYData Points="1500">r+O1QKT1tUCo8rVAYBu2QITwtUCn87VAjQ62QPYYtkAjHbZAKgS2QDYXtkBuIbZAnxu2QKT/
tUDoJbZAOCC2QPAhtkBJBLZAvDK2QGchtkCGFLZAoBS2QIc1tkBMSbZADiS2QEMstkC+C7ZA
hiC2QI4dtkCILbZAyjO2QNoJtkD9KbZAKz62QAz9tUBuF7ZAEBy2QOkMtkATEbZAyj+2QEXm
tUDKSLZA0yy2QBAKtkCtCbZAxyS2QCQltkBj/bVAAy22QJ4QtkDrG7ZA4yO2QC0MtkClJLZA
MjC2QDMOtkB0SLZArvG1QB8ptkAy+LVA+SW2QLcDtkCD9LVAjx+2QDcttkBRKbZALye2QLYV
tkBiL7ZATxS2QGr+tUBfGLZAdDG2QHc4tkAJPbZAgS62QFohtkAYB7ZAHli2QAwRtkAMIrZA
aj22QFQvtkCfLLZAKtm1QI4ctkCBJbZAqj+2QCEwtkAsBrZA0hO2QGkstkC7BbZAWwy2QE89
tkA8GLZAdBm2QGQetkBTFbZAEBG2QMv/tUAbPrZAU0e2QH4xtkCoRLZAcyO2QCAvtkCJMrZA
SEO2QJEutkDKC7ZAJi22QLgttkDK/7VAdgW2QGL/tUDZHbZAASu2QPoxtkDM7rVAFRG2QEsA
tkAJDrZAFky2QKoGtkCMILZASRW2QBQUtkAcH7ZA/jm2QHwctkC9RbZA7gy2QJcHtkAfMrZA
JRG2QNRHtkDsL7ZAtw+2QHdKtkBeRLZAgRS2QPEftkBoNbZADDS2QIkVtkD3A7ZAJRy2QIn5
tUCjC7ZAfFW2QNEJtkCAHLZApyW2QFo3tkD2GLZAoQi2QBUTtkADFbZABvy1QA0atkBqLrZA
/Ra2QI8ctkCnK7ZAJT+2QAAqtkBZDrZAkSm2QKsWtkCUGrZAtSy2QJoitkDXH7ZASRC2QEMX
tkDTCLZAaga2QAoitkBmKrZA/ju2QF8etkCVKbZAIxO2QN4KtkDNIrZA/xm2QGAttkBXE7ZA
GgC2QGgGtkA7E7ZAvg+2QC0ftkAmWLZA6Rm2QCpCtkCgH7ZAnTi2QF0stkAaKbZA1iW2QAAb
tkBV/bVA+TG2QEYgtkAuIbZAsBG2QGY9tkD5JrZA/h22QF8AtkAGMbZAkiq2QDcDtkCTMLZA
eyu2QO8ytkA1ObZAWB22QAowtkCDIrZABA+2QJoctkAoKbZA1B+2QAYctkB7ULZAiiC2QIQX
tkD+HrZAY1G2QNwHtkD1K7ZA1v+1QCs5tkD2ErZA8DC2QNEYtkD4G7ZAWBu2QI0dtkCMJLZA
cQO2QDQPtkBKFrZAKxW2QL4TtkAiDrZAnUW2QDcetkBqDrZAiRS2QDIutkBjCbZA+AO2QMUr
tkB9IrZAgSW2QCwztkDTALZAbhy2QB8EtkDnC7ZA2zi2QGATtkBVOrZA6yW2QLkwtkCQKbZA
pTu2QEEntkCf5LVAeAm2QBMmtkAaKrZABhy2QBYrtkB2K7ZApEK2QI4QtkCTE7ZAYAi2QCo1
tkA3NLZAJCC2QLxJtkDs97VAFSS2QA4OtkCuJrZAz/+1QIYOtkA+G7ZA+Ce2QNA3tkDQ/rVA
Fia2QIxAtkCSKrZAI+61QPgDtkBmRLZATwe2QEYbtkCRILZAliu2QAcRtkDW87VAew62QNxX
tkBbBrZAkTu2QDUbtkBwBrZAtQ62QKIStkA7MrZAWBG2QDQltkBqB7ZAVSu2QGAdtkAzE7ZA
TCG2QKc0tkD3FLZAoSy2QMYLtkDo+7VAYh+2QCkgtkBXELZAQyG2QN81tkAHErZAxDG2QHZB
tkBeGbZAbQO2QLwmtkCRQbZA6xK2QH4VtkAiFLZAuQ62QNYutkCFJrZApBW2QCtItkBvJLZA
QiK2QCUYtkCHKLZANx22QGo4tkB/P7ZAixq2QAgatkBwL7ZAXxa2QOwdtkBqJrZAERW2QA8d
tkBEI7ZA1SW2QAIitkBfP7ZAbSW2QFQltkCGJbZAbSC2QAc8tkAxEbZAajy2QMMPtkAXQLZA
Oxe2QDYRtkAFFbZAzDa2QDAVtkCjGrZADQy2QBIltkDWJrZAIBa2QEc1tkCMBLZATji2QJIb
tkB9D7ZAmSm2QPxEtkCmKrZAWUy2QGEmtkDoEbZANUe2QB0ntkDmLLZAbQi2QE5TtkDuBrZA
eDS2QPkgtkDjH7ZAyC22QAMNtkCmJLZAoT62QCAStkArE7ZAdhy2QI0dtkDZErZACiG2QPUp
tkC7H7ZAChy2QPgztkBHEbZAbjG2QGg8tkDe+bVAHhS2QJAFtkCQBLZALBO2QDENtkCO/bVA
Xj22QIk7tkCgKrZASDq2QHQotkAXBbZAoBm2QA8ntkD107VAafm1QPQstkCRGrZA6i62QBcg
tkDQC7ZAe1C2QB8ctkCPDrZAchK2QB4+tkBHK7ZArB+2QOgztkC9K7ZAjj22QOFatkCyO7ZA
ghC2QCYhtkBEErZAHAK2QI8GtkABObZAkEi2QO4ktkAOGrZA1Au2QLA8tkBYDrZAmfa1QFcT
tkDI+bVASka2QAYRtkD4PrZAei+2QDFAtkCcGLZAqiW2QCsptkCKFrZAsxm2QBMptkBdLbZA
Uxm2QF8GtkB6/rVAowO2QFIWtkA9MrZA6Du2QF41tkD/KLZAzDS2QFIltkAoH7ZAWDK2QAYj
tkAFOrZAUg22QHcftkBGUbZAayu2QNkBtkBKGrZA3UW2QNQmtkB68rVA1022QAQitkD9QbZA
pj62QLEVtkBhILZAUQW2QKActkCwMbZATS+2QNz2tUCQELZAdR+2QAoqtkBUNbZAqza2QPMN
tkBoKbZAnRG2QIgotkDe+rVA2hW2QFg/tkDcGbZA3+a1QKr7tUBUGrZAaiu2QJEbtkB5GrZA
Riu2QHw0tkBaF7ZAKQ62QLErtkAWFLZA0xK2QDlHtkDEQrZAUSS2QIcytkDEN7ZASUC2QJIR
tkB5BLZAsBq2QPQ9tkAfEbZAVi62QDtrtkCRErZAgzK2QNMytkB0NbZAii22QL4ftkA/+7VA
9Rq2QJcHtkBJPbZAFDa2QOMJtkA3J7ZA9hO2QGADtkDgSLZAVxS2QGcXtkCzDrZAdyK2QM8p
tkANLrZAPjC2QJZHtkCGV7ZA7Ay2QBVDtkDQDrZAADW2QDVAtkBFI7ZAJQu2QJEAtkAbLrZA
Uz62QJgntkCYM7ZA1EC2QOYstkDSIrZAbx22QGYrtkDc+rVAbRe2QCw3tkAAQLZA5/+1QLkT
tkCsS7ZA9Cy2QCMOtkCOALZAizu2QHYktkDxG7ZAEya2QMc/tkB0C7ZAJTG2QLI9tkD4LbZA
2BK2QMoXtkB9KLZATiS2QJAitkCBSbZAOTu2QHMbtkC2GbZAMie2QPU6tkAaQrZA9U22QNlN
tkAXHbZA+SC2QMA0tkCFJ7ZAzCu2QAgptkAbAbZAHBa2QF85tkDxSbZA9Au2QDI4tkC1KrZA
bCa2QGAttkD5A7ZAhim2QCkOtkDIObZAeB62QMcHtkCuNLZAjjK2QFYftkDQE7ZAjjm2QG4m
tkB3SbZA/yG2QJsztkA2HbZAKRW2QLYntkBINrZAsjy2QEk+tkBQ+7VABWy2QEsWtkDlKLZA
nT62QKpGtkCnDrZA3Ba2QNb/tUDlKrZAbCm2QJsytkCuGLZA6BC2QHJFtkA2ILZAkym2QBsh
tkCfLbZAVA22QK8NtkBCILZAOD22QMcgtkDDNLZAaRm2QINEtkBCJ7ZAXg62QF8ytkD/HLZA
hiu2QOFVtkBVJbZA5xK2QFVGtkD9ArZAMi22QKUntkCTMrZAyhW2QDIttkA1UbZAHAy2QJFU
tkD2JLZA+UG2QPUktkARC7ZAbBe2QMwatkDsErZALya2QN5UtkD9FLZAr/+1QF4stkDzILZA
qhW2QHAYtkAIVbZAkBq2QAIXtkAlKLZAwya2QPcztkB6HLZARFu2QCY3tkAiELZAFQy2QK5K
tkA5MrZAwju2QNQ2tkDoILZANRu2QPI+tkDIHbZAORm2QP4WtkC7KrZA+y22QFkntkDQBrZA
0k+2QFUktkA8CrZAZzq2QLMmtkBuILZAlCq2QFsntkBHKrZAYym2QOYgtkAaJ7ZAYEa2QLAK
tkBcPLZAywq2QL5VtkDdQ7ZAWx+2QDIPtkCBOrZAjiq2QBRFtkAKNrZAkBW2QFUFtkD8OLZA
zDu2QOMHtkAhD7ZAb0S2QEgItkCAQLZAiyi2QAYTtkCDFbZAEUW2QKgttkCmErZAahq2QGM6
tkCYRbZARSa2QGcjtkCWRrZAcku2QEgBtkAgGLZARQa2QG1JtkDCJLZA4BK2QIwytkBeD7ZA
hSq2QIgZtkDFOLZAYSu2QLIQtkCANbZA/Qm2QM07tkA0JbZAoCq2QJBRtkC1RbZAgGS2QF0y
tkCvL7ZAgju2QJ8ntkDgGbZAxCi2QLwwtkA1H7ZAJyW2QL8itkBsObZAVim2QKFCtkBc/7VA
FUC2QLEytkACQbZAwhu2QBpCtkBhMbZACgG2QIMmtkAQMbZAF0G2QPwxtkB5PLZAIjO2QAhL
tkB3Q7ZArUe2QIkOtkBaVLZA7UK2QHk4tkA/MrZAazC2QCQotkBaK7ZATGC2QCo7tkDoNbZA
LD+2QGAYtkCzMrZADzO2QMNUtkDCB7ZAlya2QNJAtkAJQ7ZAty62QKw9tkASI7ZA6xu2QDIg
tkBqTLZAjTa2QDpItkDuRbZAyiK2QIY4tkDkJLZAhBu2QGo6tkARJLZA9im2QHk1tkDYR7ZA
PC22QDRItkB5J7ZABhG2QIo0tkCzL7ZAijy2QA4stkDmRbZADEa2QAgYtkAwN7ZA2jS2QMIc
tkCaE7ZAyQG2QKY0tkAsNbZAIzu2QB41tkAhPbZAe/61QEk5tkDzP7ZAVze2QNMytkAnKbZA
dSa2QCZCtkAqOLZAWyu2QHAytkBhTrZA+DO2QFM+tkA8RrZATTS2QCYqtkDK+LVAlDm2QPsn
tkDJM7ZADi+2QDlItkA6ILZAEC+2QKgAtkA9N7ZAWD+2QFwstkCaPbZAUxO2QAo1tkB3J7ZA
1S+2QN0JtkCsH7ZAAiy2QO9AtkDwHbZAKSW2QKAstkBjMbZA1jS2QJcdtkBCR7ZAlzi2QAEx
tkAhRbZAsGS2QP0qtkCxHrZAlSa2QL0otkAwKrZADim2QMNYtkCsM7ZAi0q2QLtFtkAkS7ZA
Rz62QI8dtkDrSLZAORy2QKJOtkCm/rVA6jm2QCo+tkDtQrZApjq2QONOtkAtULZAIkq2QKsY
tkCsMLZAtBm2QD8RtkCLLbZAIyu2QF9AtkAtCbZAsi+2QL5YtkDHB7ZAOiy2QFwntkCdBbZA
+SO2QDMrtkDhK7ZAIES2QC5itkDNJrZA6162QCEJtkABYLZAfxK2QDUEtkDHLLZAJTa2QGMe
tkDkX7ZA6SG2QGsstkDFQLZAuUS2QIwetkBvJ7ZATkC2QO5CtkDpHbZA+Dy2QPojtkCQQrZA
2FK2QPk4tkDmGbZAxj22QKc8tkD6ILZAmD22QL01tkD3SrZAdyy2QKlJtkAWKrZAnT+2QHIi
tkAdLLZA0262QBQTtkCiPrZAGjW2QOo5tkChTbZAJWG2QHA2tkANJ7ZAMEq2QDtItkCTSLZA
XEK2QERCtkBxIrZAFBW2QJ8itkAKPLZApzi2QAZWtkDVGbZAAT62QKYmtkA4IrZAhVC2QEop
tkAwFbZAli+2QNc3tkBNNrZAHUe2QOo2tkAKN7ZAKSm2QDJUtkAiL7ZAYDi2QOIwtkDoMLZA
PkG2QGZBtkB+CrZAOB+2QL0otkCLBbZAIze2QIRHtkAZ/rVAIT62QCVWtkDZUrZAwTC2QMU1
tkDIXLZAKB+2QJvztUByQLZAzUK2QHxOtkAWTrZAliG2QHpHtkBlE7ZAskK2QKRGtkDyLrZA
Dw62QDsVtkD3ObZA/xy2QMAytkAwQrZAqUO2QPcOtkBfQrZAmTC2QJdatkCuBrZAuRa2QEJH
tkBzELZAaD+2QLRCtkABNbZAbDG2QHsltkAzPbZA+0+2QEoxtkBOMLZApBu2QJontkCERLZA
KCC2QAYWtkBzGLZAdkm2QCZKtkD5J7ZAHTC2QBRWtkD9RbZAskq2QOlNtkAPLLZAFB+2QKc1
tkBLOLZAly+2QGUptkAsRbZAA022QEFAtkCqRrZAd0K2QGsWtkDzUrZAawq2QIhUtkCeNbZA
/iq2QAQ9tkAZQbZAXxO2QAY8tkArQ7ZApEi2QOdGtkB8S7ZAiT22QDMEtkCbJrZAykq2QLtS
tkCmO7ZAEiG2QINhtkDIKbZABTu2QLNCtkC+VrZAYja2QNJGtkCFUrZAJWW2QGsOtkBHXbZA
Vza2QBJKtkALKrZABka2QGgotkB2NLZAR2S2QJ07tkDzWbZAaS62QLEgtkARLLZAlHW2QMlL
tkB7IrZAoD22QBxMtkC4IrZARD62QDoetkBCSrZAWie2QMQbtkBlJrZAuT22QCU5tkDxFrZA
thG2QKZctkDyYrZAIEa2QIZJtkBuQLZAYES2QAVRtkDFLrZApTu2QAI+tkB8T7ZADSi2QIhN
tkBET7ZAiTi2QDBotkAIQ7ZAVTm2QEBBtkDLPrZAVVm2QFwxtkCeJ7ZA8zS2QLdJtkD/J7ZA
X3O2QFRTtkC/RbZAnU62QMNRtkBh/7VAAzq2QA1StkA0YrZAVTC2QJIQtkAmPbZA2FS2QIwf
tkCsR7ZAh2S2QAkHtkDqLrZA60e2QL1AtkCUULZAqUC2QDJBtkB3Q7ZAHDC2QI4itkBrU7ZA
f1q2QKMwtkCeYrZAniu2QBYvtkAJTbZAoTO2QO9GtkB6J7ZARTC2QABFtkBPULZAq0y2QIMc
tkCBTrZAdDi2QAxYtkARSrZAXUS2QJVgtkBmOrZAG0e2QNFbtkCZM7ZAzlO2QOA9tkDNUbZA
ukG2QLFJtkDbL7ZAHwy2QPE5tkBLNrZARVG2QCA5tkDIPbZA8ii2QPE2tkBfLrZAwSy2QBsK
tkBoLbZAFF62QPRctkAQRbZASj62QDYAtkByQLZAWGi2QGRKtkAvKrZA4S22QGVBtkB3YrZA
3k+2QJgytkBUUbZA9x+2QPxOtkCxSbZAbGK2QPQ7tkDDarZA3E62QGsgtkDbRrZA1lm2QI0w
tkCJPbZAxyu2QENJtkDoGbZAXGm2QKghtkCNL7ZAoUa2QI0otkCHJrZAMly2QA5EtkCFPbZA
bUy2QOVltkDYTrZA+FC2QIZCtkAxUbZA2lW2QPZNtkDnSrZAdz62QMErtkC/OrZAgEG2QBFE
tkB0NbZAXCK2QE5GtkDkUbZA41m2QPg1tkBIRLZALVC2QKJXtkBYPrZAKlO2QDZftkA3OrZA
iCy2QONbtkDOXLZAfUa2QCUutkABRrZAiT22QD0otkBfT7ZASEu2QFE/tkAwT7ZArDy2QB1+
tkAcXLZAQE+2QIg4tkCNWrZA+FO2QDBYtkA7a7ZA0Ta2QJ5ItkCCTLZARmG2QJVGtkDhNrZA
3zm2QB0gtkCZYLZASE62QOQ6tkDqDbZAvzm2QMdmtkAyP7ZAKWa2QPU1tkBGRbZAjSG2QD5G
tkD6LbZAZni2QNRftkBlXrZAOFW2QEhCtkBEPLZARTG2QFlitkDRRrZACWe2QKtutkADWLZA
m0C2QA16tkBWPrZASja2QBg8tkD9VbZA4Qm2QPBLtkAANLZAhFe2QDpdtkAUI7ZAaUi2QPdt
tkCmBbZAej62QN1atkDgTrZA50K2QK1btkDeS7ZAiTq2QOl4tkDTRLZAaEe2QNc0tkCaQbZA
GTG2QHw3tkAhLbZApF62QKh0tkCARbZAJC22QCZAtkCeYLZADUi2QH9VtkDmVLZAo2y2QIs2
tkCyQbZAeFK2QO89tkCDMrZA8Ca2QJY9tkBQJLZAKmG2QPFktkAdQLZAPjC2QKJCtkCEfLZA
6SW2QDw+tkBDNLZAaEy2QFsntkBuXLZAWE62QA1ItkDrPbZAvHi2QNZbtkD+YLZAHFO2QDNr
tkDaV7ZA</AssayYData></Step></KineticsData></ExperimentResults>
