# Supplementary material for: Snapshots of actin and tubulin folding inside the TRiC chaperonin
Source: Nat Struct Mol Biol. 2022 Apr 21;29(5):420–9. doi: 10.1038/s41594-022-00755-1 (PMC9113939; doi:10.1038/s41594-022-00755-1)
Supplement: Source Data Extended Data Fig. 3 — Biolayer interferometry sensogram raw data for Extended Data Fig. 3b and inset [file 41594_2022_755_MOESM11_ESM.zip › Extended Data Fig 3b Inset/CCT5 + Nb18.frd]

<?xml version="1.0" encoding="UTF-8" standalone="yes"?>
<ExperimentResults><ExperimentInfo Name="20191203_loading_test1uMYNCCT5A"><ExpDescription></ExpDescription><RTDVersion>2.0</RTDVersion><RunID>23D8D91B-96CB-46CB-8456-4F4334392B0C</RunID><ExperimentType>KINETICS</ExperimentType><ExperimentSubType>KBASIC</ExperimentSubType><StartDateTime>2019-12-03T12:38:04</StartDateTime><MachineName>FORTEBIO-OCTET</MachineName><UserName>sgcoctet</UserName><LotNumber></LotNumber><PlateName>191203</PlateName><PlateName2></PlateName2><SensorName>C3</SensorName><SensorPlate>1</SensorPlate><SensorType>SA (Streptavidin)</SensorType><SensorRole>LIGAND</SensorRole><SensorInfo></SensorInfo><WritingSW>DataAcquisition.exe 11.0.0.64</WritingSW><InstrumentType>OctetRED384</InstrumentType><InstrumentSerial>FB-20119</InstrumentSerial><InstrumentFW></InstrumentFW><IntegrationTime>1.7</IntegrationTime><DSPType>CPF</DSPType><DSPStitching>1</DSPStitching><HasManifest>1</HasManifest><InfoHash>372099449</InfoHash></ExperimentInfo><AssayParamsInfo/><KineticsData><Step><CommonData><SampleLocation>1</SampleLocation><SampleID></SampleID><SampleGroup></SampleGroup><SampleInfo></SampleInfo><SampleRow>F</SampleRow><SamplePlate>1</SamplePlate><WellType>BUFFER</WellType><Concentration>-1</Concentration><ConcentrationUnits>µg/ml</ConcentrationUnits><MolarConcentration>-1</MolarConcentration><MolarConcUnits>nM</MolarConcUnits><MolecularWeight>-1</MolecularWeight><Temperature>30</Temperature><StartTime>0</StartTime><AssayTime>60</AssayTime></CommonData><FlowRate>1000</FlowRate><StepType>BASELINE</StepType><StepName>Baseline</StepName><StepStatus>OK</StepStatus><ActualTime>60.014</ActualTime><CycleTime>0.2</CycleTime><AssayXData Points="300">AAAAAD81Xj4ZBNY+PzUeP/ypUT9cj4I/9iicP1TjtT/ufM8/TDfpPwAAAEAv3QxA/KkZQCuH
JkD4UzNAxSBAQPT9TEDByllA8KdmQB+Fc0D2KIBAjZeGQPT9jECLbJNA8tKZQIlBoEAhsKZA
hxatQB+Fs0CF67lAHVrAQIPAxkAbL81AgZXTQBkE2kCwcuBAF9nmQK5H7UAUrvNAy6H5QBkE
AEFMNwNBmG4GQcuhCUEX2QxBYhAQQZZDE0HhehZBFK4ZQWDlHEGsHCBB308jQSuHJkFeuilB
qvEsQd0kMEEpXDNBXI82QajGOUH0/TxBJzFAQXNoQ0Gmm0ZB8tJJQSUGTUFxPVBBMzNTQWZm
VkGynVlB5dBcQfYoYEFzaGNBvp9mQfLSaUE9Cm1BiUFwQUw3c0F/anZBy6F5Qf7UfEElBoBB
vp+BQWQ7g0EK14RBpHCGQUoMiEHjpYlBiUGLQSPbjEHJdo5BbxKQQQiskUGuR5NBSOGUQe58
lkGHFphBLbKZQdNNm0Ft55xBEoOeQawcoEFSuKFB+FOjQdnOpEFzaKZBGQSoQbKdqUFYOatB
/tSsQZhurkE9CrBB16OxQX0/s0EX2bRBvHS2QVYOuEH8qblBokW7QTvfvEHher5BexTAQSGw
wUHHS8NBYOXEQQaBxkGgGshBRrbJQexRy0GF68xBZmbOQQwC0EGmm9FBTDfTQfLS1EFEi9ZB
MQjYQdej2UFxPdtBF9ncQbx03kFWDuBB/KnhQZZD40E73+RB1XjmQXsU6EEUrulBuknrQWDl
7EH6fu5BoBrwQTm08UHfT/NBeen0QR+F9kHFIPhBarz5QQRW+0Ge7/xBRIv+QXUTAEJI4QBC
FK4BQuF6AkK0SANChxYEQs3MBEKgmgVCbWcGQj81B0IMAghC388IQrKdCUJ/agpCTDcLQh8F
DELy0gxCvp8NQpFtDkJeOg9CMQgQQgTWEELRohFCpHASQnE9E0JECxRCENgUQuOlFUK2cxZC
g0AXQlYOGEIj2xhC9qgZQsN1GkKPQhtCRAscQtPNHEKgmh1Cc2geQj81H0ISAyBC388gQrKd
IUKFayJCUjgjQiUGJEL40yRCxaAlQphuJkJkOydCNwkoQgrXKELXoylCpHAqQnc+K0JvEixC
F9ksQummLUK2cy5CiUEvQlYOMEIp3DBCmpkxQsl2MkI5NDNCBgE0QtnONEKsnDVCeWk2Qkw3
N0IfBThC7NE4Qr6fOUKLbDpCXjo7QjEIPEL+1DxC0aI9Qp5vPkJxPT9CPQpAQhDYQELdpEFC
sHJCQoNAQ0JQDURCI9tEQvaoRULDdUZCMzNHQgYBSELTzUhCpptJQnlpSkJGNktCGQRMQuXQ
TEK4nk1ChWtOQlg5T0IrB1BC+NNQQsuhUUKeb1JCajxTQj0KVEIK11RC3aRVQqpxVkJ9P1dC
SgxYQh3aWELwp1lCvHRaQo9CW0JcD1xCzcxcQqCaXUJzaF5CPzVfQhIDYELfz2BCsp1hQn9q
YkJSOGNCHwVkQvLSZELFoGVCkW1mQmQ7Z0IxCGhCBNZoQtejaUKkcGpCdz5rQkQLbEIX2WxC
6aZtQrZzbkKJQW9C</AssayXData><AssayYData Points="300">AAAAABKWhDrVWZk7ahelO1tztzuMQCY8ZlpMPFH7GzyPlvA7TKBCPEyl5jtFQTo8dHE3PDzA
hDyuOh08CyQhPBZPYDwbezI8v5VaPE6ZhDzYJn48B1g5PJN6hDxlvYE8pcRxPBBggjzPVLM8
qm+ePFCdnzwExrs8r7OKPPpboDw4Gac8OKGSPLfrrTx93LM8mnDBPCpnpTzKgqI85gq8PALw
wjxKM7A8ifOaPFdWvTwOcpQ8NPPHPEdftTwkYrE8LtbLPH8EwjwHEdM88PLjPBbozjwUnvg8
A9XUPP/H6DzbTc08NJHoPOpcwDzkxPE8zvPxPCnV8zydGek8R6baPOwR3Tzn/AI9i1PsPCeE
8zzvbgY93dQBPYyMDj2F+N08tUoDPaCK7TywagY9dvT9PAuHAz02Wgg9TW7tPBIHCT3z+Ao9
+ocDPYQo+jyXpAU9HgD/PGIHFT1Q8wk9sKQDPcoVCz2R8A897/4sPe1/Bj3kqxE9opAVPc9z
Ej1yqBY9HwAdPSCMEz33hhg9bf0jPVKFDz1p+xI92N8RPRdKMj1exBs9wRMmPTAPIj0GJiM9
cyIqPTpTMT0R8xA90ZAYPccmOz1PZys9bkIqPfpcLz2pABY9NMchPTGqMj3VqC49s+wiPS+m
Hz3z2S091AgrPc3jMD1XZjo99ypIPa5PND3NJSU9zlNAPa5iLD06AzY9oS87PUaPOz2A9EM9
DyZIPUWIPj3PuEE9qP9BPfbuQj3IlzY96cQ6PRh1UT0D+0U98CU6PUvRRT3z1ks9YK9TPRFP
PD39QVI9fCFOPUalVz1rSDk9M2VaPR/dUj18LFQ9Dj1NPSwmVT1UnGs98TNWPY/kSj2VVE89
fGNVPYVgTD2QKk893EdRPe7HVj3vJFM9VuhYPQFiWT0icU89f29qPa9BVT37pFM93cdqPafL
Zz160VY9mkRgPW9HaT0UDFI9bNxrPa+tXj2MVVs9bUZdPXNNXz1P6G49uXxaPYEidj3mnlc9
VbZkPc/2Yz3oMG89GsduPTiZYj0bIWQ9eb9oPcRCXj0ZtGA9eY9fPSHVaz1E0II9xeRfPZ7Y
aT0Nu209/st4PSiXcz3tTXA9DbJyPXYFeT2JZ3U9Xc9rPYWJbz1ywH89Sz90PUg4hT0S3XA9
UOF1PUiabz178oI9tRR9PTAweT3JqXM9f81+PQIkdT3EeXk9N0d4PWMDgD39FXQ9S5R4PWPF
fz3SoYY9qiuAPQy7bD1/1n49zpeQPVuEcz2dlYQ9xKKCPcDzgT2v3Ic9/+2FPdVOhj1GeII9
cEKAPazbiD0hxo09Y0N+PdVghz18+4g94UuHPX2Xgz1ZHnU9RPZ2PXduhT2geow92PmNPUD8
kT1P34s9qtqNPe3/jD0jNIQ9WdmNPX2YjD2ocn49CFOIPbf/iD1Oa5M9JAuEPaphkT1eOIk9
HcqKPQPxhD2Ayo09MQ2QPa7Fkj1kXpM9bwWRPbxwlD2ZXI89XBiOPaxfjD3TQJY9zeaAPWEK
jT3zRo89AgWXPe4uiT1hNY89/PKOPfQMkD2U74o9w1GWPYv9kT3AUJA96l6VPR/3iz1LMI89
i8SRPZyblT3cMJc9</AssayYData></Step><Step><CommonData><SampleLocation>1</SampleLocation><SampleID>CCT5A-p105</SampleID><SampleGroup></SampleGroup><SampleInfo></SampleInfo><SampleRow>E</SampleRow><SamplePlate>1</SamplePlate><WellType>KSAMPLE</WellType><Concentration>-1</Concentration><ConcentrationUnits>µg/ml</ConcentrationUnits><MolarConcentration>100</MolarConcentration><MolarConcUnits>nM</MolarConcUnits><MolecularWeight>-1</MolecularWeight><Temperature>30</Temperature><StartTime>83580</StartTime><AssayTime>300</AssayTime></CommonData><FlowRate>1000</FlowRate><StepType>LOADING</StepType><StepName>Loading</StepName><StepStatus>OK</StepStatus><ActualTime>300.014</ActualTime><CycleTime>0.2</CycleTime><AssayXData Points="1500">Vg5wQjXecEICq3FC1XhyQqhGc0J1E3RCSOF0QhSudULne3ZCukl3QocWeEJU43hCJ7F5Qvp+
ekLHS3tCmhl8QmznfEI5tH1CDIJ+QtlOf0JWDoBCQHWAQqbbgEKPQoFCSKGBQq4HgkIUboJC
/tSCQmQ7g0JOooNCNwmEQp5vhEKH1oRC7jyFQtejhULACoZCJ3GGQhDYhkJ3PodCYKWHQkoM
iEKwcohCmtmIQgBAiULqpolCUA2KQjl0ikIj24pCiUGLQnOoi0LZDoxCwnWMQincjEISQ41C
c6iNQtkOjkKRbY5Ce9SOQmQ7j0LLoY9CtAiQQhtvkEIE1pBC7jyRQlSjkUI9CpJCpHCSQo3X
kkL0PZNC3aSTQscLlEItcpRCFtmUQn0/lUJmppVCUA2WQrZzlkKg2pZCBkGXQvCnl0LZDphC
QHWYQvjTmELhOplCSKGZQjEImkKYbppCgdWaQmo8m0LRoptCugmcQiFwnEIK15xC9D2dQlqk
nUJEC55CqnGeQpTYnkL6Pp9CYKWfQscLoEKwcqBCmtmgQgBAoULqpqFCUA2iQjl0okKg2qJC
iUGjQnOoo0LZDqRCwnWkQnvUpELhOqVCy6GlQrQIpkIab6ZCBNamQmo8p0JUo6dCugmoQqRw
qEIK16hC9D2pQlqkqUJEC6pCLXKqQpTYqkJ9P6tC46WrQs0MrEK2c6xCHdqsQgZBrUJsp61C
Vg6uQkB1rkKm265Cj0KvQvaor0LfD7BCyXawQi/dsEIYRLFCf6qxQmgRskJSeLJCuN6yQqJF
s0LEoLNCrge0QphutEL+1LRC6Du1Qk6itUI3CbZCIXC2QofWtkJxPbdC16O3QsAKuEIncbhC
ENi4Qvo+uUJgpblCSgy6QrByukKa2bpCAEC7Quqmu0JQDbxCOnS8QqDavEKJQb1Ccqi9QtkO
vkLCdb5Ce9S+QmQ7v0LKob9CtAjAQhpvwEIE1sBC7jzBQlSjwUI+CsJCpHDCQo7XwkL0PcNC
3aTDQkQLxEItcsRCFtnEQn0/xULkpcVCzQzGQrZzxkIc2sZCBkHHQmynx0LTDchCvHTIQqbb
yEIMQslCxKDJQq4HykIUbspC/tTKQug7y0JOostCOAnMQp5vzEKH1sxC7jzNQtejzULACs5C
J3HOQhDYzkJ3Ps9CYKXPQkoM0EKwctBCmtnQQgBA0ULqptFCUA3SQjp00kKg2tJCiUHTQvCn
00LZDtRCQHXUQinc1ELiOtVCSKHVQjEI1kKYbtZCgdXWQmo810LRotdCOAnYQiFw2EKH1thC
cD3ZQtej2ULACtpCqnHaQhDY2kL6PttCYKXbQkoM3EIzc9xCmtncQoNA3UJsp91C0w3eQrx0
3kKm295CDELfQvao30KuB+BCFG7gQv7U4EJkO+FCTqLhQjgJ4kKeb+JCBNbiQu4840JUo+NC
PgrkQidx5EKO1+RCdz7lQt2k5ULGC+ZCsHLmQp7v5kKiRedC6qbnQlAN6EI6dOhCI9voQolB
6UJyqOlCXA/qQhRu6kJ71OpCZDvrQsqh60K0COxCnm/sQgTW7ELuPO1CVKPtQj4K7kKkcO5C
jtfuQnc+70LdpO9CRAvwQi1y8EKU2PBCfT/xQmam8ULNDPJCtnPyQhza8kIGQfNC8KfzQlYO
9EJAdfRCptv0QpBC9UJ5qfVC3w/2Qsh29kIv3fZCGET3QgKr90JoEfhCUnj4Qrje+EIfRflC
CKz5Qq4H+kIUbvpC/tT6QmQ7+0JOovtCNwn8Qp5v/EKH1vxCcT39Qtej/ULBCv5CJ3H+QhDY
/kJ3Pv9CYKX/QiUGAENYOQBDzWwAQwCgAEPs0QBDHgUBQ5Q4AUMIbAFDPJ8BQ7DSAUPkBQJD
FjkCQ4xsAkMAoAJDM9MCQ6gGA0PbOQNDUG0DQ8SgA0P40wNDKwcEQ6A6BEMUbgRDcJ0EQ6TQ
BEMYBAVDjjcFQ8BqBUM1ngVDaNEFQ90EBkMQOAZDhWsGQ/qeBkMt0gZDYAUHQ9U4B0NKbAdD
fZ8HQ/LSB0MlBghDmjkIQw5tCENCoAhDttMIQ+oGCUNeOglD020JQwahCUNi0AlD1wMKQwo3
CkN/agpD9J0KQyfRCkOcBAtDzzcLQ0RrC0N3ngtD7NELQx4FDEOUOAxDCGwMQzyfDEOw0gxD
5AUNQ1g5DUOMbA1DAKANQ3TTDUOoBg5DHDoOQ1BtDkODoA5D+NMOQ2wHD0OgOg9DFG4PQ0ih
D0O81A9D8AcQQ2Q7EEPZbhBDDKIQQ4HVEEM4CRFDKTwRQ55vEUMvnRFDpNARQ9cDEkNMNxJD
f2oSQ/SdEkNo0RJDnAQTQxA4E0NEaxNDuJ4TQy3SE0NgBRRD1TgUQ0psFEN9nxRD8tIUQyUG
FUNYORVDzWwVQ0KgFUN00xVD6gYWQxw6FkOSbRZDBqEWQzrUFkOWAxdDCjcXQz5qF0OynRdD
5tAXQ1oEGEPPNxhDAmsYQ3eeGEOq0RhDHgUZQ1I4GUPGaxlD+p4ZQ27SGUOiBRpDFjkaQ4xs
GkO+nxpDM9MaQ2YGG0PbORtDUG0bQ4OgG0P40xtDbAccQ6A6HEP8aRxDcJ0cQ+bQHEMYBB1D
jjcdQ8BqHUM1nh1DqtEdQ90EHkNSOB5DhWseQ/qeHkMt0h5DogUfQxY5H0NKbB9Dvp8fQ/LS
H0NmBiBD2zkgQw5tIENCoCBDttMgQysHIUNeOiFD020hQy+dIUNi0CFD1wMiQ0w3IkN/aiJD
9J0iQ2jRIkOcBCNDEDgjQ0RrI0O4niNDLdIjQ2AFJEPVOCRDCGwkQ32fJEPy0iRDJQYlQ5o5
JUPNbCVDQqAlQ7bTJUPqBiZDXjomQ5JtJkMGoSZDOtQmQ5YDJ0MKNydDPmonQ7KdJ0Mn0SdD
WgQoQ883KEMCayhDd54oQ+zRKEMeBSlDlDgpQ8ZrKUP6nilDbtIpQ+QFKkMWOSpDjGwqQwCg
KkMz0ypDqAYrQ9s5K0NQbStDg6ArQ/jTK0NsByxDoDosQxRuLENwnSxDpNAsQxgELUNMNy1D
wGotQzWeLUNo0S1D3QQuQxA4LkOFay5DuJ4uQy3SLkNgBS9D1TgvQ3B9L0Pwpy9D8tIvQyUG
MEOaOTBDDm0wQ0KgMEO20zBD6gYxQ146MUPTbTFDBqExQ3vUMUPwBzJDIzsyQ5huMkPKoTJD
/tQyQ3IIM0PoOzNDGm8zQ5CiM0ME1jNDOAk0Qwo3NEM+ajRDsp00Q+bQNENaBDVDjjc1QwJr
NUM1njVDqtE1Q90ENkNSODZDxms2Q/qeNkNu0jZDogU3QxY5N0OMbDdDvp83QzPTN0NmBjhD
2zk4Q1BtOEODoDhD+NM4Q2wHOUOgOjlD/Gk5Q3CdOUOk0DlDGAQ6Q0w3OkPAajpDNZ46Q2jR
OkPdBDtDEDg7Q4VrO0O4njtDLdI7Q6IFPEPUODxDSmw8Q3yfPEPy0jxDZgY9Q5o5PUMObT1D
QqA9Q7bTPUMsBz5DXjo+Q9JtPkMGoT5DYtA+Q9gDP0MKNz9Dfmo/Q7KdP0Mm0T9DnARAQ843
QENEa0BDdp5AQ+zRQEMeBUFDlDhBQwhsQUM8n0FDsNJBQ+QFQkNYOUJDzGxCQwCgQkM000JD
ZgZDQ9w5Q0NQbUNDcJ1DQ/jTQ0MsB0RDoDpEQ9JtRENCoERDdNNEQ6gGRUMcOkVDUG1FQ8Sg
RUM61EVDbAdGQ+I6RkM+akZDcJ1GQ6TQRkMYBEdDTDdHQ8BqR0M8n0dDbtJHQ+QFSEMWOUhD
jGxIQ76fSEM000hDZgZJQ9w5SUMObUlDhKBJQ/jTSUMsB0pDoDpKQ9JtSkNIoUpDvNRKQ/AH
S0NkO0tDmG5LQwyiS0OC1UtDtAhMQyg8TENcb0xD0KJMQ2LQTEPYA01DTDdNQ35qTUP0nU1D
JtFNQ5wETkPON05DRGtOQ7ieTkPs0U5DHgVPQ5Q4T0PGa09DPJ9PQ7DST0PkBVBDWDlQQ8xs
UEMAoFBDdNNQQ6gGUUMcOlFDUG1RQ8SgUUM61FFDbAdSQ8g2UkM+alJDcJ1SQ+bQUkNaBFND
jjdTQwJrU0M2nlNDqtFTQx4FVENSOFRDxmtUQ/qeVENu0lRD5AVVQxY5VUOMbFVDvp9VQzTT
VUNmBlZD3DlWQw5tVkOEoFZDttNWQywHV0OgOldD/GlXQ4SgV0Ok0FdD2ANYQ0w3WEPAalhD
9J1YQ2jRWEPeBFlDWDlZQ8xsWUMAoFlDdNNZQ6gGWkPcOVpDUG1aQ8SgWkP401pDbAdbQ6A6
W0MUbltDcJ1bQ6TQW0MYBFxDTDdcQ8BqXEP0nVxDaNFcQ5wEXUMQOF1DhmtdQ7ieXUMu0l1D
YAVeQ9Q4XkNKbF5DfJ9eQ/LSXkMkBl9DmjlfQw5tX0OEoF9DttNfQ+oGYENeOmBDkm1gQwah
YEM61GBDrgdhQwo3YUM+amFDsp1hQ+bQYUNaBGJDzjdiQwJrYkN2nmJDqtFiQx4FY0NSOGND
xmtjQzyfY0Nu0mND5AVkQxY5ZEOMbGRDvp9kQzTTZENmBmVD3DllQw5tZUOEoGVD+NNlQywH
ZkOgOmZD0m1mQ0ihZkN61GZD8AdnQ2Q7Z0OYbmdDDKJnQ0DVZ0O0CGhDKDxoQ1xvaEPQomhD
BNZoQ9gDaUMKN2lDfmppQ7KdaUMm0WlDWgRqQ843akMCa2pDdp5qQ6rRakMeBWtDUjhrQ8Zr
a0Oup2tDbtJrQ+QFbEMWOWxDjGxsQ76fbEM002xDZgZtQ9w5bUNQbW1DhKBtQ/jTbUMsB25D
oDpuQ/xpbkNwnW5DpNBuQxgEb0NMN29DwGpvQzaeb0No0W9D3gRwQxA4cEOGa3BDuJ5wQy7S
cENgBXFD1DhxQ0pscUN8n3FD8tJxQyQGckOaOXJDDm1yQ0KgckO203JD6gZzQ146c0PSbXND
BqFzQzrUc0OWA3RDCjd0Q35qdEOynXRDJtF0Q1oEdUPON3VDRGt1Q3aedUPs0XVDHgV2Q5Q4
dkPGa3ZDPJ92Q27SdkPkBXdDWDl3Q4xsd0MAoHdDdNN3Q6gGeEMcOnhDUG14Q8SgeEP403hD
bAd5Q8g2eUP8aXlDcJ15Q6TQeUMYBHpDTDd6Q8BqekP0nXpDaNF6Q5wEe0MQOHtDhmt7Q7ie
e0Ps0XtDYAV8Q9Q4fEMIbHxDfJ98Q7DSfEMkBn1Dmjl9Q8xsfUNCoH1DdNN9Q+oGfkMcOn5D
km1+QwahfkM61H5DlgN/Q8g2f0M+an9D0KJ/Q+bQf0OwAoBDkR2AQys3gEPFUIBDXmqAQ7CC
gEORnYBD47WAQ33PgENe6oBDsAKBQ0ocgUPjNYFD2U6BQxdpgUOPgoFDKZyBQ+O1gUOez4FD
N+mBQ/ICgkOsHIJDRjaCQwBQgkO6aYJDVIOCQw6dgkPJtoJDYtCCQx3qgkO2A4NDZBuDQx81
g0O4ToNDc2iDQy2Cg0PHm4NDgbWDQzvPg0PV6INDjwKEQykchEPjNYRDnk+EQzdphEPygoRD
i5yEQyW2hEPfz4RDmumEQzMDhUPuHIVDqDaFQ0JQhUP8aYVDloOFQ1CdhUPptoVDpNCFQz3q
hUP4A4ZDkR2GQ0w3hkMGUYZDwWqGQ1qEhkP0nYZDrreGQ0jRhkMC64ZDywGHQ4Ubh0MfNYdD
2U6HQ5Noh0MtgodD55uHQ4G1h0M7z4dD1eiHQ48CiEMpHIhD4zWIQ55PiEM3aYhD8oKIQ4uc
iENGtohD38+IQ5rpiEMzA4lD7hyJQ6g2iUNCUIlD/GmJQ5aDiUNQnYlD6baJQxLTiUNS6IlD
DAKKQ6YbikNgNYpDG0+KQ7RoikNvgopDCJyKQ8O1ikN9z4pDF+mKQ9ECi0NqHItDJTaLQ99P
i0OaaYtDM4OLQ+6ci0OHtotDQtCLQ/zpi0OWA4xDUB2MQ+k2jEOkUIxDUmiMQwyCjEOmm4xD
BLaMQ/rOjEO06IxDbwKNQwgcjUOiNY1DXE+NQ/ZojUOwgo1DapyNQwS2jUO+z41DWOmNQxID
jkOsHI5DZjaOQyFQjkO6aY5DVIOOQw6djkPJto5DYtCOQ/zpjkO2A49DZBuPQx81j0O4To9D
c2iPQy2Cj0PHm49DgbWPQxvPj0PV6I9DbwKQQykckEPjNZBDfU+QQzdpkEPygpBDi5yQQ0a2
kEPfz5BDmumQQ1QDkUPuHJFDqDaRQ0JQkUP8aZFDtoORQ1CdkUPptpFDpNCRQ1LokUPsAZJD
phuSQz81kkP6TpJDk2iSQ06CkkPnm5JDorWSQ1zPkkP26JJDsAKTQ0ock0MENpNDvk+TQ1hp
k0MSg5NDrJyTQ2a2k0OD0JNDuumTQ3UDlEMvHZRDyTaUQ2JQlEMdapRD14OUQ4WblEMftZRD
2c6UQ3PolEMtApVDxxuVQ203lUMhUJVDummVQ3WDlUMvnZVDybaVQ2LQlUMd6pVDtgOWQ3Ed
lkP+NJZDuE6WQ3NolkPsgZZDppuWQ2C1lkP6zpZDtOiWQ04Cl0MIHJdDojWXQ1xPl0P2aJdD
sIKXQ2qcl0MEtpdDvs+XQ1jpl0MSA5hDrByYQ2Y2mEMhUJhDummYQ3WDmEMOnZhDybaYQ4PQ
mEMd6phDtgOZQ3EdmUMKN5lDxVCZQ39qmUMZhJlD052ZQ223mUMn0ZlD4eqZQ3sEmkMUHppD
zzeaQ5hOmkNSaJpDDIKaQ6abmkM/tZpD+s6aQ5PomkNOAptD5xubQ6I1m0M7T5tD9mibQ7CC
m0NKnJtDBLabQ57Pm0NY6ZtD8gKcQ6wcnENmNpxDAFCcQ7ppnENUg5xDDp2cQ8m2nENi0JxD
HeqcQ7YDnUNkG51DHzWdQ7hOnUNzaJ1DDIKdQ8ebnUOBtZ1DLdKdQ9XonUNvAp5DKRyeQ8M1
nkN9T55DOGmeQ/KCnkOMnJ5DJbaeQ7/PnkN56Z5DMwOfQ80cn0OHNp9DIVCfQ9tpn0N1g59D
L52fQ8m2n0OD0J9DMeifQ8sBoEOFG6BDHzWgQ9lOoENzaKBDLYKgQ8eboEOBtaBDG8+gQ9Xo
oENvAqFDKRyhQ+Q1oUN9T6FDOGmhQ9GCoUOMnKFDJbahQ9/PoUOa6aFDMwOiQ+4cokOHNqJD
QlCiQ9tpokOWg6JDL52iQ+q2okOk0KJDPuqiQ+wBo0OmG6NDQDWjQ/pOo0OUaKNDLYKjQ+ib
o0OBtaNDPM+jQ/boo0OQAqRDShykQ+Q1pEOeT6RDWGmkQ/KCpEOsnKRDRrakQwDQpEO76aRD
VAOlQw8dpUOoNqVDY1ClQx1qpUPLgaVDZZulQx+1pUPZzqVDc+ilQy0CpkPHG6ZDgTWmQxtP
pkPVaKZDb4KmQymcpkPktaZDfc+mQzjppkPyAqdDjBynQ0Y2p0PfT6dDmmmnQ1SDp0PunKdD
qLanQ6rRp0P86adDlgOoQ1AdqEP+NKhDpFCoQ1JoqEPsgahDppuoQ2G1qEP6zqhDtOioQ04C
qUMIHKlDojWpQ1xPqUP2aKlDsIKpQ2ucqUMEtqlDv8+pQ1jpqUMTA6pDrByqQ2c2qkMhUKpD
u2mqQ3WDqkMPnapDybaqQ2PQqkMd6qpDtwOrQ3Edq0MrN6tDxVCrQ39qq0MZhKtD052rQ223
q0Mn0atD4uqrQ3sErEM1HqxD/jSsQ5hOrENSaKxDDYKsQ6abrENhtaxD+s6sQ7TorENOAq1D
CBytQ8M1rUNcT61DF2mtQ7CCrUNrnK1DJbatQ7/PrUN56a1DEwOuQ80crkOHNq5DIVCuQ7tp
rkN1g65DL52uQ8m2rkOD0K5DHequQ8sBr0OFG69DQDWvQ9lOr0OUaK9DLYKvQ+ibr0Oita9D
PM+vQ/bor0OQArBDShywQwQ2sEOeT7BDWGmwQ/KCsEOsnLBDZ7awQwDQsEO76bBDdQOxQw8d
sUPJNrFDY1CxQx1qsUO3g7FDcZ2xQx+1sUNU07FDc+ixQy0CskPHG7JDgTWyQxtPskPVaLJD
kIKyQymcskPktbJDns+yQzjpskPyArNDjByzQ0Y2s0MAULNDmmmzQ1SDs0MPnbNDqLazQ2PQ
s0P86bND</AssayXData><AssayYData Points="1500">/IqZPfLgjz0SBZY9J6GnPW8bsT1Ehb09bUzRPbE/3z2CMuw9FvX3PYA5CD6l2Q0+a74YPrWq
IT4cRis+/lwwPo2TOz41t0I+BtpNPqj3Uz5bmV8+AF5nPhLebT46Ong+RGF8PiQDgz4W+4k+
YnqLPmEYjz7K5JY++qKcPlabnT4n0aE+3MCmPnkiqj6lj7A+Wgq0Pu/duT52+Ls+VyrCPjtd
xT4HYMo+Hj3NPt0i0j52rNc+/gHfPhIV3j7paOQ+jOToPuDY7D6a1fE+YZj1Pi85+T6I8fw+
Ig4BPzPaAj82QAQ/7kUGP1eRCT8dkAo/s0MNP+OGDz+mzxA/MYQTPxdeFT8x7xc/Kn8aP62i
Gz9Tyh4/K6AfP+V1Ij8bfyM/roImP6OEJz8h+yg/wNsqPz9uLj/KuTA/cCowPzJAND8KoTU/
1J83P262OD9n1jo/PHQ8P5HOPz+VYUE/7WJCPzZzQz9vnkY/ZoZJP2mwST+aQEw/QqVNP0u+
Tz8dOlI/TthTP8KkVD9bClY/yG9YP8GHWj91+1w/ZMldP3VaYD/mlWI//PNjP0LWZT9cQGg/
cK5qP5Doaz86sm4/QLBuPyAMcT8c2XI/u4B1P1oHdz+/JXk/3ZV6P8oOfT/Nen0/sEh/P9JL
gT9kZ4E/0rCCP81hgz+fXYQ/HzOFPx+bhj9S0oc/JdqHPwtjiD+piok/FR2KP5gIiz/7GIw/
eW2NPxR3jT+QKY8/pYePP9Y6kD8nM5E/p1qSPx13kz9LyJM/gO+UP4kNlj8IkpY/R3+XP05o
mD8TZ5k/uoOaP7Y1mz/tvJs/yvmcP0OYnT9/W54/RfieP2EcoD9+wqA/w36hPyiQoj/QYKM/
MW+kP4b6pT9qiqU/Y4qmP56npz+MZqg/vAqpP3gxqj/RPqs/dY+sP+2qrD8/sKw/oIWuP4N7
rz/2wK8/zMawP5HVsD9HPLI/tEOzP0sttD+29bQ/QIq1PyqEtj8X37Y/ZpW3P5ZHuD/dqrk/
YxC6P3lLuz+ufrs/IsS8P5h5vD/x070/Ox6/Pyfrvz9rKsA/c8zBP4HEwT9edsM/Ie/DP7GJ
xD/XeMU/6yLGP27nxj+7zMc/3KLIP+QIyT+NUMo/OcXKPxEvyz+NSsw/3qHNP27uzT/aiM4/
pIbPP5w80D/vSdE/mIPSP1CM0j8ItNI/sHfTP4bl1D88ANY/qZ3WP5zM1j8S69c/yZjYP2Mz
2T+jd9o/Iw7bP+J72z+53dw/QDPcP1KC3T9Lzt4/EoLfPzkV4D/ZLOE/cG3hP8Oo4j/EQuM/
3dfjPzGB5D+sauU/sXflP+te5j+mHOc/E4zoP9mf6T9y9Ok/VsLqPzbm6j9vEOw//nTsP8FG
7T/NMe4/2vjuP7H/7z+7kfA/wb7wPxsJ8j/wQPI/lXTzP4879D8klvQ/Mhr1PxPT9T+CJfc/
X1v3P9Nu+D9awPg/cNj5Py+c+T9+6vo/3mj7PwBr/D8Bmf0/NNH9P9U//j/Xxf4/Xj//P2Rf
AEDBuABAPdgAQPpdAUDaxgFAuesBQB5NAkB66gJAbPwCQIN3A0BMZgNAewMEQDa6BEDzsgRA
c14FQBGnBUB9ygVAYX0GQC7gBkC/3AZAOFYHQCWbB0B3jgdA+WYIQFrnCEB56whA9TIJQIu/
CUBc2AlAak4KQI7DCkAu7QpALS4LQFbHC0DVFAxAqk8MQMy4DEB6Fg1A81gNQGyFDUBM7g1A
GVgOQP6jDkC/4g5A8G0PQLTdD0CS7g9AOVwQQIePEEDHyxBAoVgRQKJTEUAt3RFA1A0SQLOC
EkBu2RJA6uoSQP6xE0BiihNAnCQUQPKbFEAT4xRA7C0VQL6MFUCQFRZAZ0gWQNhbFkCJ3BZA
2z4XQEjEF0AvjhdAHhAYQPpqGECnzxhAeuYYQNQVGUCemRlA9QUaQP9UGkB0SRpAGKwaQOZM
G0CwYRtAJegbQHtUHEC5exxAY/scQGXpHECvTB1AtAseQNzwHUBTah5A/IQeQA4NH0C3Ph9A
PDkfQCCpH0DhOyBABpQgQDi3IEDwOyFA9rYhQKh4IUDO7yFAbTciQDSNIkAa7SJASDAjQGFn
I0Dv5yNAlC8kQIqwJEC5kyRAPS4lQBo1JUBNviVA+AkmQAJpJkDbdyZAFPwmQHZoJ0BNeSdA
5e4nQOQdKEDydyhA3NEoQNIIKUDagSlAVLYpQGrqKUDsFipAr78qQPX6KkBAPStAyWIrQFy0
K0C1ByxAk0UsQH2PLEA85SxAuGotQFlfLUArmS1AQQsuQHxNLkD4lC5ACd0uQLNHL0Bxdi9A
ggcwQFcVMEBEJTBAUKMwQBTlMEDFTDFAz4kxQGDrMUAjPDJACUgyQDl9MkBSCDNAc18zQKiq
M0C2BjRA/e8zQFGfNEDdkzRAyv00QG5ZNUDVdDVAzPo1QNxFNkALnzZAmPc2QEn6NkAjMDdA
III3QNf0N0A8MzhALHo4QJinOEDb4zhAPRQ5QLGWOUAv8jlAYe45QEpWOkCnkDpAB0Q7QGs7
O0DyejtAT8U7QL8KPEDizDxALIE8QLTIPEBMHD1AYVE9QEDtPUCi7j1Av0s+QK6ZPkDnuz5A
1CQ/QH0oP0ArXj9AER9AQM4uQEBEfUBAKpVAQLvJQECMIUFAxmFBQNWUQUAhI0JAo1BCQMeb
QkD2k0JAJBRDQIFgQ0BH+kNAxM5DQNY8REDoSkRAA99EQKUVRUC5k0VAkX1FQKfBRUDOG0ZA
Du5FQOauRkD5zEZA1/1GQHlpR0Bog0dA1XxHQP43SEB6YkhAqbtIQHLLSEBRJ0lA339JQCZO
SUBq0ElAfCJKQDEvSkDEd0pARKdKQEUUS0DWXUtAlJxLQB62S0BelExARF9MQB25TEDy5kxA
cWJNQJeHTUBBEE5A4QFOQKdkTkBGu05AYMtOQDzpTkBXT09A7Z9PQGOeT0D/N1BAKC5QQMWU
UEAEZVBAFhVRQMEuUUCdilFAvMBRQKELUkD24lFA6rZSQK/JUkA2tFJAkT9TQBF+U0A++VNA
r0pUQExVVECobFRAWNxUQBfOVEDW71RAwE9VQLx8VUDSIFZAmBRWQNh5VkD0uVZAz/tWQDEc
V0CPcldAu41XQMnUV0BbE1hAXyZYQAloWEBACllAEdpYQLhoWUCSm1lAiTVaQJwPWkBSl1pA
3cZaQFHHWkDF/VpAI4JbQECmW0BA6FtAo+9bQBLuW0CtdVxASq1cQK4GXUCkXl1AlmddQBvB
XUAy311A/3leQD5yXkB1o15AsqFeQEYVX0BVPV9ABI5fQGniX0AmEWBA2E5gQJVGYEAkiGBA
9BVhQG43YUDNjWFAI6lhQBnGYUAeHGJAJDdiQKV1YkDW7GJAG9hiQAtZY0B7qWNAsZZjQDKh
Y0BbD2RAwVVkQK50ZED/sGRAgAdlQGRKZUDFyWVALaNlQJbfZUA8UWZAWmVmQNB6ZkCNtmZA
DzpnQA59Z0D2mGdAj6ZnQIXdZ0ClWGhA0zBoQGhhaEACzGhA7hdpQOo0aUAej2lAnaZpQAz9
aUDofmpAoZNqQN6HakBL/WpAyBxrQEBea0Csu2tA8AtsQPzYa0C5MmxAi2lsQL6XbEBnEm1A
+VZtQGZYbUD+YG1ABr1tQMYebkClb25AHHZuQM7XbkDVv25AejZvQKk8b0Cj1G9AYmxvQPnc
b0DGSXBAfXBwQLKVcEBY2XBA+gNxQEdKcUC1cnFA9YVxQN71cUDJAXJA8iVyQOyYckBdz3JA
7+xyQLBDc0DjKXNAaltzQJ2ac0Dg/nNAwSl0QMXjdECeTnRAzgZ1QEIOdUBIfnVAj1R1QDym
dUAjdXVAS/F1QBI7dkBdOHZA9Mx2QGAJd0C+YXdAjh93QOWCd0ARgXdASOZ3QAIfeEABeHhA
6cZ4QIGqeEAj6nhAkmR5QB+EeUD/iHlA3wh6QEC9eUAaeHpASHF6QIaOekAMLHtAklh7QKZO
e0DiantAnsN7QKiLe0AjBHxAWWl8QIxZfEDr23xADTN9QK0DfUCT9HxAb6N9QHybfUB2+n1A
cc19QItJfkDWnX5AOmh+QF7OfkCIHn9AIG5/QJJUf0B0vX9AJOV/QKkggED5HoBAYDOAQNJQ
gEDdcYBAymiAQOm2gED/o4BAkuSAQOzmgECBAYFAS9yAQKgsgUCpVYFAOGSBQLSCgUDZYYFA
ZcCBQKuogUBLyIFAyvKBQCAPgkD9QoJAkjKCQBIlgkDSTIJA5nuCQE2UgkCVuYJAU9KCQGS8
gkC4D4NA0B2DQEz4gkCgRoNAR3aDQK93g0C6n4NAAsGDQM6qg0C26YNAmwCEQNj/g0AsNoRA
oy2EQENthEAAOIRAKIuEQC3ThECgrIRANMmEQOH1hEBxCoVAayiFQEUhhUBraIVAZHGFQI5/
hUAQioVA4NaFQJalhUAz9IVACcyFQMMehkBmCoZAejqGQPpuhkBQjYZAIHuGQP+jhkA4sIZA
mMeGQP3GhkDCBIdA3hCHQL4ih0ATRYdAQUaHQOlIh0BDfIdAGI2HQI/gh0BLuIdAjuCHQC7t
h0CfBIhAhBmIQF5MiECcSYhAK2mIQPlfiECllYhAlKWIQGOciECFt4hA6giJQE8WiUAmC4lA
Dj+JQONPiUCcaIlAFIqJQN2qiUCov4lAV6yJQHbJiUCJ4IlAz/6JQBvoiUAQVIpAgkCKQD9h
ikCce4pA4XiKQGilikAioopAdbiKQCbHikAwEotA4gOLQGQ2i0DGS4tAiFqLQOhUi0B3fotA
6XqLQOapi0CkrotAPZqLQDb8i0Aa54tAawGMQBVOjECiI4xA2UmMQFpkjEA3gYxAC4uMQADP
jEA5xIxAJMSMQEDwjEDeHY1APQ+NQKM+jUAyK41AZlSNQKV/jUDcUI1AT4iNQISujUAkqI1A
9rSNQL30jUCd+o1AfDKOQKo2jkAtMI5ArVeOQLxijkCyeI5AQpOOQMKvjkCnyI5As8qOQN7g
jkDb3Y5A5haPQHMYj0CIXI9AuFuPQHt3j0Cob49AHKaPQK/Cj0Ci4I9A1NuPQOnvj0DFI5BA
9gSQQI0VkEDeG5BAqmGQQKdXkEDYfpBA0p2QQKCVkEAbgJBA4s+QQODOkEDr75BAVySRQC4L
kUDJRJFANFqRQI4xkUAhk5FAyZKRQHKakUA0sJFAje6RQHTnkUDM+5FA3iWSQMEpkkD7T5JA
uy6SQMlTkkBQUJJAnYySQJuSkkBfsJJA16ySQGLGkkAEC5NAWfCSQBkwk0CXGpNAWy6TQBlZ
k0BCb5NAk3GTQL1/k0A3kZNAgcuTQMqxk0C/uJNAwt2TQBfyk0BoHpRAtvqTQLgilEA1d5RA
Dl+UQBhXlEB9X5RAS4aUQFeXlEAvxpRAh+6UQGbLlEBNF5VAZROVQKQDlUAxT5VARiiVQM1d
lUDRSJVAY3qVQBCZlUCTpJVARNaVQM7HlUD+65VA++6VQBUalkD7PZZA1TGWQAw9lkD9WZZA
2n+WQIOHlkDXmZZA3JaWQO6vlkCt6JZAFruWQJjzlkAUK5dAERmXQJUnl0DNapdA2FCXQDpq
l0CFoJdAdIuXQNC/l0AfnJdALtuXQBDXl0Dw9JdAeOqXQC8XmEAbHphAlGKYQAlEmEDMbZhA
mmyYQN9smEChgphAwsSYQP7XmEC11ZhAAfKYQHTQmEAi5JhAGDWZQE0pmUCJQ5lAhzOZQMZV
mUAKgplA5bCZQDOemUCFw5lAI86ZQPzXmUBpFppAYvKZQF/2mUCWEZpANQGaQK9pmkD/WppA
oHqaQD+MmkBJcJpAdZKaQOWimkBtzZpANbKaQAPvmkC9+ppASSObQKb/mkBxSJtAYj+bQNhj
m0DWUZtAr46bQLGEm0DrhZtAwrCbQBi1m0DXtZtAWMKbQHDqm0BZGZxAvgicQGUbnECnFJxA
KDicQL4wnEA2jJxAPlScQDJ6nEArqpxApMOcQOymnECfpZxAes6cQJEMnUAsEp1A3RWdQGxT
nUDPT51AhWidQDhanUBsmZ1ATGudQL2nnUC9oZ1A8r6dQArOnUBy4p1AMuedQFIXnkCYGJ5A
PjSeQOstnkDySJ5AAF6eQCx/nkDpjJ5AFHWeQBeinkD7q55A3LKeQHjDnkAn6Z5AKvKeQBQA
n0CbS59AS0GfQD0zn0B1Z59Ay0qfQIVHn0BJap9AS6GfQEmIn0Bhnp9Aya+fQNHjn0CCqZ9A
eMmfQH0EoEBLFKBAwyKgQF1LoEBLRKBAZUGgQKyWoEAafqBAgHmgQHCRoEA7r6BAU9qgQJHP
oEDu5qBADvCgQI0CoUD+C6FAKVyhQE00oUD1KKFA12ShQNJmoUDpiaFAQ3+hQJR5oUCRlKFA
ss6hQEvXoUAg1aFAXNuhQDv2oUCaBaJAGgaiQDIqokAZLKJAmj2iQLdaokC4ZKJAnm2iQMKJ
okAvoqJAaceiQBLEokAh0aJArfmiQMX1okDCO6NAoSOjQLH/okAnOKNA60KjQEVdo0ASb6NA
dXqjQOaSo0DWhKNA3ZWjQLazo0CenKNAc8mjQKPfo0BBA6RA6RGkQGIlpEBWFaRANy+kQJ1e
pEB7SaRAIE+kQOJcpEBHeKRAYJekQEKopEAnr6RA0rikQDLUpEBm1aRAjvKkQB8gpUAFAqVA
dgulQKUZpUCMUaVAYXOlQJ5QpUDGVaVAopSlQAp9pUBVnqVAoJalQHbLpUAF6KVADcmlQFvq
pUCm96VAqhOmQPIDpkDGBKZAeDimQL9upkDNH6ZA1WGmQCdapkA7faZAu6imQO/YpkDF4aZA
g7imQDPLpkCP2aZA6PamQMn3pkBXE6dAgyynQKMqp0A0LqdAj0WnQKxBp0DKaKdAUWmnQCB7
p0CBj6dAHa2nQD7Tp0DLs6dA59CnQDKxp0DV4qdAUBGoQH0oqEBVEKhAMBOoQIkcqEBNV6hA
DFmoQOFOqEDZbKhAnXeoQFylqEDZdqhA3quoQM3ZqEDNxKhAjeioQMjAqEDN+ahA5AmpQIwD
qUDn/6hAfSupQMtjqUADNalARlSpQBxvqUCwkKlAsoepQImAqUC6uKlAs8qpQLL+qUCA3qlA
8+GpQCcDqkBQNapAL+2pQHE0qkD1IqpAAD+qQD9tqkCjd6pAZGuqQGtHqkCgkKpAy3yqQG+W
qkDDtapANbiqQPzHqkCvzqpA872qQCLuqkCuB6tA6x+rQK4tq0CDIKtAWiurQLBVq0Did6tA
+EGrQD5tq0DVbqtAy5urQG2Xq0BGlatAdcOrQFzaq0Dd8atALderQLcIrEA4+6tAOUWsQJYh
rEB4QaxAVzesQBVarED7WaxAG2msQCBrrEC5a6xAOp2sQJqSrEAmeaxAm8WsQFairECM3axA
EuasQAYwrUA07KxAqg6tQModrUDVP61AiDutQDxFrUB9bK1As16tQHuRrUBQea1AUoKtQNuP
rUB7sK1A7cOtQC7BrUCBEq5A/MKtQE7wrUCf9q1AqwGuQHEwrkAXRK5AjxiuQIorrkDYVq5A
BlOuQM1erkBMf65AC36uQESVrkBSs65AGMquQNKyrkA95K5AmsyuQL3grkBpD69AT/uuQPlA
r0CCEa9AxCOvQPwar0BxY69AIW6vQChar0DMb69AO1yvQMpvr0DKr69A5amvQKu2r0Dj3K9A
GqyvQInIr0C4669A+d6vQCT+r0BEy69AyguwQIspsECrLrBAQTiwQKZ0sEDVWbBAYXOwQOBv
sEDAbrBAEZOwQEKBsEBisLBAj9CwQM3AsEDFt7BA6dWwQEjqsEBuE7FAhQOxQOEtsUDqN7FA
S0SxQEYesUCXNLFAJm2xQJqCsUCrbLFAzZqxQAx8sUBOg7FAQq2xQP23sUCks7FAv8mxQObc
sUC1ALJAB/yxQAMLskCBKbJAFjOyQPoVskCtPbJAc0SyQNVJskCON7JAPHGyQBKGskBpnLJA
OnSyQGmgskAoo7JA6tOyQIvUskCA87JA8BqzQCDxskAs+bJAV+WyQAMPs0AaNLNAFDezQCkh
s0DnR7NA</AssayYData></Step><Step><CommonData><SampleLocation>1</SampleLocation><SampleID></SampleID><SampleGroup></SampleGroup><SampleInfo></SampleInfo><SampleRow>F</SampleRow><SamplePlate>1</SamplePlate><WellType>BUFFER</WellType><Concentration>-1</Concentration><ConcentrationUnits>µg/ml</ConcentrationUnits><MolarConcentration>-1</MolarConcentration><MolarConcUnits>nM</MolarConcUnits><MolecularWeight>-1</MolecularWeight><Temperature>30</Temperature><StartTime>389378</StartTime><AssayTime>60</AssayTime></CommonData><FlowRate>1000</FlowRate><StepType>BASELINE</StepType><StepName>Baseline</StepName><StepStatus>OK</StepStatus><ActualTime>60.004</ActualTime><CycleTime>0.2</CycleTime><AssayXData Points="300">lgO0Q7MdtENMN7RDB1G0Q6BqtENbhLRDFZ60Q6+3tENp0bRDA+u0Q70EtUN3HrVDETi1Q8tR
tUOGa7VDH4W1Q9qetUNzuLVDDdK1Q8frtUOCBbZDGx+2Q9U4tkOEULZDHWq2Q9iDtkNxnbZD
LLe2Q+bQtkN/6rZDOgS3Q9Mdt0OON7dDJ1G3Q+Jqt0N7hLdDNp63Q8+3t0Np0bdDI+u3Q94E
uEN3HrhDMji4Q8tRuEOGa7hDQIW4Q9qeuENzuLhDLtK4Q3fuuEOCBblDPB+5Q9Y4uUOQUrlD
KWy5Q+SFuUOen7lDOLm5Q/LSuUOM7LlDRga6Q+AfukOaObpDY1C6Qx1qukO3g7pDcZ26Qyy3
ukPF0LpDf+q6QzoEu0PTHbtDjje7QydRu0PiartDnIS7Qzaeu0PPt7tDitG7Q0Tru0PeBLxD
mB68QzI4vEPsUbxDhmu8Q0CFvEPanrxDlLi8Q07SvEPo67xDlgO9Q1AdvUPqNr1DpFC9Qz5q
vUP4g71Dkp29Q0y3vUPm0L1DoOq9Q1sEvkP0Hb5Drze+Q0hRvkMDa75DnIS+Q1aevkMRuL5D
qtG+Q0TrvkP+BL9DmB6/Q1I4v0PsUb9Dpmu/Q0CFv0P6nr9DlLi/Q07Sv0MJ7L9DlgPAQ1Ad
wEMLN8BDpFDAQ19qwEP4g8BDs53AQ223wEMH0cBDwerAQ3sEwUMVHsFDzzfBQ2lRwUMja8FD
3oTBQ3eewUMyuMFD7NHBQ4brwUMfBcJD2h7CQ5Q4wkMuUsJD6GvCQ5aDwkNQncJD6rbCQ6TQ
wkMV7sJD+APDQ5Idw0NMN8NDB1HDQ6Bqw0NbhMND9J3DQ6+3w0NI0cNDA+vDQ70ExENWHsRD
ETjEQ6pRxENla8RD/oTEQ5iexENSuMRDDdLEQ6brxENhBcVD+h7FQ7U4xUNOUsVD/GnFQ7eD
xUNQncVDC7fFQ6TQxUNf6sVD+APGQ7MdxkNMN8ZDB1HGQ6BqxkNbhMZD9J3GQ6+3xkNI0cZD
AuvGQ70Ex0NWHsdDETjHQ6pRx0Nla8dDH4XHQ7mex0NzuMdDLtLHQ8frx0OCBchDGx/IQ8k2
yEOEUMhDHWrIQ9iDyEOSnchDLLfIQ+bQyEOA6shDOgTJQ/QdyUOON8lDSFHJQ+JqyUOchMlD
Vp7JQ/C3yUOq0clDROvJQ/4EykO5HspDUjjKQw1SykPHa8pDYYXKQxufykO1uMpDb9LKQwns
ykPDBctDfR/LQxc5y0PRUstDa2zLQyWGy0O/n8tDebnLQzTTy0PN7MtDtwPMQ1AdzEMLN8xD
xVDMQ19qzEMZhMxDs53MQ223zEMn0cxDku3MQ3sEzUMVHs1DzzfNQ2lRzUMja81D3oTNQ3ee
zUMyuM1Dy9HNQ2XrzUMfBc5D2h7OQ3M4zkMuUs5Dx2vOQ4KFzkM8n85D6rbOQ4TQzkMd6s5D
2APPQ3Edz0MsN89D5lDPQ4Bqz0Msh89D1J3PQ463z0NI0c9D4urPQ5wE0EM2HtBD8DfQQ6pR
0ENEa9BD/oTQQ7me0ENSuNBDDdLQQ6br0ENhBdFDGx/RQ7U40UNvUtFDHWrRQ7eD0UNxndFD
LLfRQ8XQ0UOA6tFD</AssayXData><AssayYData Points="300">kPKzQE4JtEDGJbRAaVe0QGZRtEBoZLRAa1a0QDSKtEBCmrRA74K0QCyatECOobRAPny0QCGs
tECNhrRATr+0QAFutEACo7RAUrK0QE+stECHn7RAeqO0QDC9tECzmLRAXbe0QDGttECSyLRA
hKy0QAHGtEDhuLRAAeK0QCCptEC05rRAYtS0QAK4tEA8/rRAeuW0QKP7tEAlwLRAE/a0QCjH
tEDJErVAMf20QCn0tEDO87RAdda0QBjgtECECLVAXtK0QCjgtEAUF7VAWiO1QHMFtUDE57RA
sii1QCsYtUB6IrVAmxa1QN8gtUAsLLVAzQ+1QLjptECqELVAHRS1QIQXtUBeGbVAcx+1QJ8V
tUDXSbVAZTC1QM0LtUDdRbVAozu1QJc/tUALLbVAfWC1QBRMtUA0WrVADzm1QPJJtUBVT7VA
zUi1QBhZtUD6UrVA0VS1QEKAtUDslbVAnU+1QJBotUBRgLVAKIG1QLmDtUCTgLVAWn21QFOS
tUCgeLVAnWa1QFFgtUAojbVA3Xm1QEuItUAQhbVAOoi1QFu7tUCekrVAzp+1QD66tUAnlrVA
Ysq1QNWTtUBguLVALKq1QAmotUC+oLVAFLK1QKi1tUBnoLVAaa61QOGctUAzvrVAXIS1QBrJ
tUCk0LVAMLq1QPvStUDA3bVAFdm1QC78tUAd17VAhOa1QKXVtUDl17VAFfq1QNnrtUA027VA
n+e1QN7gtUA28rVA4OO1QAoKtkDPGbZAJgq2QNT1tUAS7rVA1vO1QMX9tUDjHbZAZym2QCoV
tkC+MbZAvTC2QOX+tUBs+rVApRC2QF0qtkBPFLZA9Qe2QFITtkA1O7ZAnjW2QLBGtkCsMrZA
dj+2QKs9tkBOUbZAvjq2QJkMtkAvPbZAOxq2QGEvtkAySLZAnUa2QGI9tkAWVbZACU22QIEl
tkBlNbZAj1C2QNRntkCzT7ZAhUy2QJJstkAERrZAs3G2QKpXtkDOX7ZA0FK2QPuEtkBYhLZA
hFS2QNVttkCMr7ZAx222QA5etkCLYrZA/Gi2QA5utkBVa7ZAoHO2QJRbtkAchrZAw5O2QAV7
tkAfgbZAVou2QA6JtkCBkbZAi6+2QD18tkAdlLZAr5i2QJybtkApjrZAj362QBfItkAGt7ZA
EZG2QLKztkBYhrZA9LC2QG6WtkCvtLZA1b22QGbRtkD6v7ZA26q2QEKVtkBRxLZAmrG2QCDE
tkAsx7ZAYNS2QN62tkBD3bZAP8C2QKeYtkDqtrZACd+2QJ/ItkDhrLZAyua2QHzItkA7v7ZA
msO2QLDKtkB0trZAAd+2QFbQtkCc8LZArfK2QIDFtkCc3LZAIby2QCfgtkC/37ZAxdu2QE7i
tkCD8bZAW8i2QHW6tkBf2LZASOq2QNz3tkDrBLdALva2QBPStkCJA7dA0RK3QEQAt0Cr8bZA
G+22QKwTt0Dj4bZAfxm3QDAQt0AIJLdAAxu3QKMPt0C27bZAqhW3QH3xtkA7/7ZA4g23QAEC
t0C/8bZAGgq3QAbetkDW+7ZAdRC3QAUWt0ANAbdAXi23QLYAt0B5CbdANUW3QBAWt0C8D7dA
nRm3QCRAt0DtNrdA</AssayYData></Step><Step><CommonData><SampleLocation>3</SampleLocation><SampleID>YNCCT5A-p035</SampleID><SampleGroup></SampleGroup><SampleInfo></SampleInfo><SampleRow>E</SampleRow><SamplePlate>1</SamplePlate><WellType>KSAMPLE</WellType><Concentration>-1</Concentration><ConcentrationUnits>µg/ml</ConcentrationUnits><MolarConcentration>1000</MolarConcentration><MolarConcUnits>nM</MolarConcUnits><MolecularWeight>-1</MolecularWeight><Temperature>30</Temperature><StartTime>455405</StartTime><AssayTime>300</AssayTime></CommonData><FlowRate>1000</FlowRate><StepType>ASSOC</StepType><StepName>Association</StepName><StepStatus>OK</StepStatus><ActualTime>300.008</ActualTime><CycleTime>0.2</CycleTime><AssayXData Points="1500">GgTSQ/se0kO2ONJDcFLSQwps0kPEhdJDXp/SQxi50kPS0tJDbOzSQyYG00PUHdNDjzfTQyhR
00PjatNDfITTQzee00Pxt9NDi9HTQ1fu00P/BNRDmR7UQ1M41EPtUdRDp2vUQ0GF1EP7ntRD
lbjUQ0/S1EPp69RDowXVQ14f1UP3ONVDkVLVQ0ts1UMGhtVDn5/VQ1m51UMI0dVDoerVQ1wE
1kP1HdZDsDfWQ0lR1kMDa9ZDnYTWQ1ee1kMSuNZDq9HWQ0Xr1kP/BNdDuh7XQ1M410MOUtdD
p2vXQ2KF10P7ntdDlbjXQ0/S10MK7NdDowXYQ14f2EP3ONhDslLYQ0ts2EMGhthDn5/YQ023
2EMI0dhDoerYQ1wE2UP1HdlDsDfZQ2pR2UMDa9lDvoTZQ1ee2UMSuNlDzNHZQ2br2UMgBdpD
uh7aQ3Q42kMuUtpDyGvaQ4KF2kMcn9pD1rjaQ5HS2kMq7NpD5QXbQ34f20M5OdtD81LbQ6Fq
20M7hNtD9Z3bQ4+320NJ0dtD4+rbQ50E3EM3HtxD8TfcQ6tR3ENFa9xD/4TcQ5me3ENTuNxD
DtLcQ6fr3ENiBd1D+x7dQ7Y43UNPUt1DCmzdQ8SF3UNen91D97jdQ7LS3UP17d1DBgbeQ58f
3kM5Od5D81LeQ61s3kNHht5D4Z/eQ5u53kM1095D7+zeQ4kG30MiIN9D3TnfQ3ZT30Mwbd9D
yobfQ4Sg30Meut9DCNHfQ6Hq30NcBOBD9R3gQ7A34ENqUeBDBGvgQ76E4EN4nuBDErjgQ8zR
4ENm6+BDIAXhQ7oe4UN0OOFDDlLhQ6dr4UNiheFD+57hQzO44UMI0eFDwurhQ3wE4kMWHuJD
0DfiQ2pR4kMka+JDvoTiQ3ie4kMSuOJDzNHiQ4br4kMgBeND2h7jQ3Q440MuUuNDyGvjQ4KF
40M9n+ND1rjjQ5HS40Mq7OND5QXkQ34f5EM5OeRD0lLkQ4Bq5EM7hORD9Z3kQ4+35ENJ0eRD
4+rkQ50E5UM3HuVD8TflQ4tR5UNFa+VD/4TlQ5me5UNTuOVD7dHlQ6fr5UNiBeZD+x7mQ7Y4
5kNPUuZDCmzmQ6OF5kNen+ZD97jmQ7LS5kNs7OZDBgbnQ58f50NNN+dDCFHnQ8Jq50NchOdD
Fp7nQ7C350Nq0edDcu3nQ74E6EN4HuhDEjjoQ8xR6ENma+hDIIXoQ7qe6EN0uOhDLtLoQ8jr
6EOCBelDHB/pQ9Y46UORUulDKmzpQ+WF6UOfn+lDObnpQ+fQ6UOh6ulDOwTqQ/Ud6kOPN+pD
SVHqQwRr6kOdhOpDWJ7qQ/G36kOr0epDRevqQ/8E60O6HutDUzjrQ+1R60Ona+tDQYXrQ/ue
60OVuOtDT9LrQ+nr60OjBexDPR/sQ/c47EORUuxDS2zsQwaG7EOfn+xDTbfsQwjR7EOh6uxD
XATtQxYe7UOwN+1DalHtQ0Nw7UOjhe1DeJ7tQxK47UPM0e1DZuvtQyAF7kO6Hu5DdDjuQw5S
7kPIa+5DgoXuQxyf7kO2uO5DcNLuQwrs7kPEBe9DXh/vQxg570OyUu9DbGzvQwaG70PAn+9D
brfvQyjR70PC6u9DfATwQxYe8EPQN/BDi1HwQyRr8EPfhPBDmZ7wQzO48EPt0fBDhuvwQ0EF
8UPaHvFDdDjxQy5S8UPpa/FDgoXxQz2f8UPWuPFDkdLxQxDt8UPlBfJDfh/yQzk58kPSUvJD
jWzyQ0eG8kPhn/JDm7nyQzTT8kPv7PJDiAbzQ0Mg80PcOfNDdlPzQ1Ft80PrhvND1J3zQ263
80Mo0fNDwurzQ1wE9EMWHvRD0Df0Q2pR9EMEa/RDvoT0Q3ie9EMSuPRDrNH0Q2br9EMgBfVD
uh71Q3Q49UMOUvVDyGv1Q4KF9UMcn/VD1rj1Q5HS9UMq7PVD5QX2Q58f9kM5OfZD81L2Q6Fq
9kM7hPZD9Z32Q4+39kNJ0fZDBOv2Q50E90NYHvdD8Tf3Q6xR90Nma/dDAIX3Q7qe90NTuPdD
DtL3Q6fr90NiBfhDHB/4Q7Y4+ENwUvhDCmz4Q8SF+ENen/hDGLn4Q7LS+ENs7PhDJgb5Q9Qd
+UNuN/lDKFH5Q+Nq+UN8hPlDN575Q9C3+UOL0flDRev5Q94E+kOZHvpDMjj6Q+1R+kOna/pD
QYX6Q/ue+kOVuPpDT9L6Q+nr+kOjBftDPR/7Q/c4+0OyUvtDS2z7QwaG+0Ofn/tDTbf7QwjR
+0OA6vtDXAT8QxYe/EOwN/xDalH8QwRr/EO+hPxDeJ78QxK4/EOs0fxDZuv8QyAF/UO6Hv1D
dDj9Qw5S/UPIa/1DgoX9Qxyf/UPWuP1DcNL9Qyrs/UPEBf5Dfh/+Qxg5/kPSUv5DjWz+QxqE
/kPUnf5Dj7f+QyjR/kPj6v5DfAT/Qzce/0PQN/9Di1H/QyRr/0PehP9DeJ7/QzK4/0PM0f9D
huv/Q5ACAERtDwBEOhwARBcpAETkNQBEwUIARI5PAERbXABEOGkARBV2AETiggBEv48ARIyc
AERpqQBENrYARA3CAETqzgBEx9sARJToAERx9QBEPgIBRBsPAUToGwFExSgBRKI1AURvQgFE
TE8BRCpcAUQHaQFE1HUBRKCCAUR+jwFEW5wBRCipAUQFtgFE0sIBRK/PAUR83AFEWekBRCb2
AUQDAwJE0A8CRK0cAkR6KQJEVzYCRDRDAkT7TgJE3lwCRKtpAkSIdgJEVYMCRCyPAkT/nAJE
3KkCREC1AkQdwgJE6s4CRMfbAkSk6AJEFfYCRE4CA0QbDwNE+BsDRMUoA0SiNQNEgEIDRExP
A0QqXANE9mgDRNR1A0SxggNEfo8DRFucA0QoqQNEBbYDROLCA0SvzwNEjNwDRFnpA0Q29gNE
AwMERNoOBES3GwREhCgERGE1BEQ+QgREC08EROhbBETFaAREknUERG+CBERMjwREGZwERPao
BETDtQREoMIERG3PBERK3AREKOkERPT1BETSAgVEng8FRHwcBURZKQVEJjYFRANDBUTQTwVE
rVwFRIRoBURhdQVEPoIFRAuPBUTYmwVEtagFRJK1BURfwgVEns8FRAncBUTm6AVEs/UFRJAC
BkRdDwZEOhwGRAcpBkTkNQZEwUIGRI5PBkRrXAZESGkGRBV2BkTyggZEv48GRJycBkRzqAZE
QLUGRB3CBkT7zgZEx9sGRJToBkRx9QZETgIHRBsPB0T4GwdExSgHRKI1B0SAQgdETE8HRCpc
B0T2aAdE1HUHRKCCB0R+jwdEW5wHRCipB0QFtgdE0sIHRK/PB0R83AdESOkHRNT1B0TyAghE
0A8IRJwcCER6KQhEUTUIRC5CCET7TghEx1sIRKRoCERxdQhEToIIRBuPCET4mwhExagIRKK1
CERvwghETM8IRBncCET26AhEw/UIRKACCURtDwlEShwJRBcpCUT0NQlEwUIJRJ5PCUR8XAlE
SGkJRCZ2CUTygglE0I8JRK2cCUSEqAlEULUJRC7CCUT6zglE2NsJRLXoCUSC9QlETgIKRCwP
CkT4GwpE1igKRLM1CkSAQgpEXU8KRCpcCkQHaQpE5HUKRLGCCkSOjwpEa5wKRDipCkQVtgpE
4sIKRL/PCkSc3ApEaekKRDb2CkQTAwtE6g4LRL0cC0SUKAtEZzYLRDRDC0QRUAtE3lwLRLtp
C0SYdgtEZYMLREKQC0QPnQtEhKgLRFC1C0QuwgtE+s4LRNjbC0S16AtEgvULRF8CDEQsDwxE
CRwMROYoDESzNQxEkEIMRF1PDEQ6XAxEB2kMRLN1DESQggxELI8MRPibDETWqAxEs7UMRIDC
DERdzwxEKtwMRAfpDESi9QxEsQINRI4PDURbHA1EOCkNRAU2DUTiQg1Er08NRIxcDURpaQ1E
NnYNRBODDUTgjw1EGZwNRDipDUTUtQ1EoMINRH7PDURb3A1EKOkNRAX2DUTSAg5Eng8ORJwc
DkRpKQ5ENjYORIBCDkRdTw5EKlwORAdpDkTUdQ5EsYIORI6PDkTenA5EWakORJK1DkRvwg5E
TM8ORJzcDkRp6Q5ERvYORB4CD0T6Dg9ExxsPRJQoD0RxNQ9EPkIPRI5PD0RbXA9E5mgPRIJ1
D0Rfgg9ELI8PRL2cD0TWqA9Ew7UPRNLCD0Svzw9EfNwPRFnpD0Qm9g9EAwMQRNAPEESmGxBE
hCgQRGE1EEQuQhBEC08QRNhbEES1aBBEknUQRF+CEEQ8jxBEGZwQROaoEETDtRBEkMIQRG3P
EEQ63BBEF+kQROT1EETBAhFEng8RRGscEURIKRFEFTYRRPJCEUR0UBFE+FsRRGlpEURndhFE
VYMRROqOEUTYmxFEpKgRRHG1EURvwhFETM8RRFvcEUSU6BFEbfcRRAMDEkT6DhJE2BsSRKQo
EkRxNRJETkISRBtPEkT4WxJExWgSRKJ1EkSAghJETI8SRCqcEkT2qBJE1LUSRKDCEkR+zxJE
StwSRCjpEkT09RJE0gITRJ4PE0R8HBNESCkTRCY2E0TyQhNE0E8TRJxcE0R0aBNEUHUTRC6C
E0T6jhNEx5sTRKSoE0RxtRNETsITRBvPE0T42xNExegTRKL1E0SAAhRETA8URCocFET2KBRE
wzUURDRDFEQbTxRE6FsURMVoFESidRREgIIURG2PFETYmxREdKgURFC1FEQuwhRE0M8URKbb
FETF6BREovUURIACFURtDxVEShwVRCgpFUQFNhVE8kIVRNBPFUStXBVEmmkVRHh2FURVgxVE
6o4VRMebFUSkqBVEkrUVRG/CFUQ8zxVEKtwVRKvpFUSI9hVEHgIWRPoOFkQ6HBZEFykWROQ1
FkTBQhZEjk8WRGtcFkQ4aRZEFXYWROKCFkS/jxZEnJwWRGmpFkRGthZEE8MWRPDPFkS93BZE
q+kWRGf2FkREAxdEERAXRO4cF0S7KRdEmDYXRGVDF0RCUBdEplsXRIRoF0RQdRdELoIXRAuP
F0TYmxdEtagXRJK1F0RfwhdEPM8XRAncF0Tm6BdEw/UXRJACGERdDxhEOhwYRAcpGETkNRhE
sUIYRI5PGERrXBhEOGkYRBV2GETyghhEv48YRJycGER0qBhEQLUYRB7CGETqzhhEx9sYRJTo
GERx9RhETgIZRBsPGUT4GxlExSgZRKI1GUSAQhlETE8ZRCpcGUT2aBlE1HUZRKCCGUR+jxlE
W5wZRCipGUQFthlE0sIZRK/PGUSM3BlEWekZRDb2GUQTAxpE2g4aRLcbGkSEKBpEYTUaRC5C
GkQLTxpE2FsaRLVoGkTkdRpEX4IaRDyPGkQJnBpE5qgaRHi2GkSQwhpEXc8aRDrcGkQX6RpE
5PUaRMECG0SODxtEaxwbREgpG0QVNhtEgEIbRF1PG0QqXBtEB2kbRNR1G0SxghtEfo8bRFuc
G0QoqRtEBbYbRNLCG0SvzxtEjNwbRFnpG0Qm9htEAwMcROAPHEStHBxEiikcRFc2HEQ0QxxE
EVAcRN5cHES7aRxEiHYcRGWDHERCkBxED50cRISoHERQtRxELsIcRAvPHETY2xxEtegcRIL1
HERfAh1EPA8dRAkcHUTWKB1EBTYdRIBCHURdTx1EOlwdRAdpHUTkdR1EsYIdRI6PHURbnB1E
OKkdRBW2HUTiwh1Ev88dRIzcHURp6R1ENvYdRA0CHkTqDh5EtxseRIQoHkRhNR5EPkIeRAtP
HkToWx5EtWgeRJJ1HkRvgh5EPI8eRBmcHkTmqB5Ew7UeRKDCHkRtzx5EStweRBfpHkT09R5E
wQIfRJ4PH0RrHB9ESCkfRBU2H0TyQh9Ev08fRJxcH0R0aB9EUHUfRB6CH0T6jh9Ex5sfRKSo
H0SCtR9ETsIfRBvPH0T42x9E1ugfRKL1H0SAAiBETA8gRCocIET2KCBE1DUgRLFCIER+TyBE
W1wgRDhpIEQFdiBE4oIgRK+PIER8nCBEWakgRDa2IEQDwyBE4M8gRLfbIESE6CBEyvYgRC4C
IUQLDyFE2BshRLUoIUSSNSFEX0IhRDxPIUQZXCFE5mghRMN1IUSQgiFEbY8hREqcIUQXqSFE
9LUhRMHCIUSezyFEa9whREjpIUQV9iFE8gIiRNAPIkScHCJEdCgiRFA1IkQeQiJE+k4iRNhb
IkSkaCJEcXUiRE6CIkQsjyJE+JsiRNaoIkSitSJEgMIiREzPIkQZ3CJExegiRKL1IkSAAiNE
TA8jRCocI0T2KCNE1DUjRLFCI0R+TyNEW1wjRChpI0QFdiNE4oIjRK+PI0SMnCNEWakjRDa2
I0QTwyNE6s4jRLfbI0SU6CNEwfojRK0EJEQbDyRE6BskRMUoJESSNSREb0IkRDxPJEQZXCRE
9mgkRMN1JESggiREbY8kRDqcJEQXqSRE5LUkRMHCJESOzyREa9wkREjpJEQV9iRE8gIlRL8P
JUScHCVEeiklRFA1JUQeQiVELE8lRP9cJUTcaSVEQHUlRB6CJUTqjiVEx5slRKSoJURxtSVE
TsIlRBvPJUT42yVExeglRJj2JUSAAiZETA8mRCocJkT2KCZE1DUmRLFCJkR+TyZEW1wmRChp
JkQFdiZE0oImRK+PJkSMnCZEWakmRDa2JkQDwyZE0M8mRK3cJkSE6CZEYfUmRC4CJ0QLDydE
2BsnRLUoJ0SSNSdEX0InRDxPJ0QJXCdE5mgnRMN1J0SQgidEbY8nREqcJ0QXqSdE9LUnRMHC
J0SezydEfNwnREjpJ0Qm9idE8gIoRNAPKEScHChEdCgoRFA1KEQuQihE+k4oRNhbKESkaChE
gnUoRE6CKEQsjyhE+JsoRNaoKESztShEgMIoRF3PKEQq3ChEB+koRNT1KESxAilEfg8pRFsc
KUQ4KSlEBTYpROJCKUSvTylEjFwpRFlpKUQ2dilEE4MpROCPKUS3mylEhKgpRGG1KUQuwilE
C88pROjbKUS16ClEkvUpRF8CKkQ8DypECRwqROYoKkSzNSpEkEIqRF1PKkQ6XCpEB2kqROR1
KkSxgipEjo8qRGucKkQ4qSpEFbYqROLCKkS/zypEnNwqRGnpKkRQ9SpEHgIrROoOK0TIGytE
pCgrRHI1K0ROQitEHE8rROhbK0TGaCtEonUrRHCCK0RMjytEKpwrRPaoK0TUtStEoMIrRH7P
K0RK3CtEKOkrRAX2K0TSAixErw8sRHwcLERZKSxEJjYsRANDLETaTixEt1ssRIRoLERhdSxE
LoIsRAuPLETomyxEtagsRJK1LERfwixEPM8sRBrcLETm6CxExPUsRJACLURuDy1EOhwtRBcp
LUTkNS1EwUItRI5PLURrXC1ESGktRBV2LUTygi1Ev48tRJycLURpqS1ERrYtRBPDLUTwzy1E
ztwtRJrpLUR49i1ERAMuRBwPLkT+HC5EzCkuRKg2LkR2Qy5E6k4uRLdbLkSUaC5EcnUuRD6C
LkQLjy5E6JsuRMaoLkSStS5EcMIuRDzPLkQJ3C5E5uguRAX2LkTiAi9Erw8vRIwcL0RZKS9E
NjYvRBNDL0TqTi9Et1svRJRoL0RhdS9EPoIvRAuPL0Tomy9ExqgvRJK1L0Rwwi9EPM8vRBrc
L0T26C9EFfYvRKACMERuDzBEShwwRBcpMET0NTBE0kIwRJ5PMER8XDBESGkwRCZ2METygjBE
0I8wRKycMESEqDBEULUwRC7CMEQLzzBE2NswRLXoMESC9TBEXwIxRCwPMUQJHDFE5igxRLM1
MUSQQjFEXU8xRDpcMUQHaTFE5HUxRMGCMUSejzFEa5wxREipMUQVtjFE8sIxRNDPMUSc3DFE
eukxRFD1MUQeAjJE+g4yRNgbMkSkKDJEgjUyRE5CMkQsTzJECVwyRNZoMkSzdTJEgIIyRF2P
MkQqnDJE9qgyRNS1MkSxwjJEfs8yRFvcMkQo6TJEBfYyROICM0SvDzNEjBwzRFkpM0Q2NjNE
E0MzROpOM0S3WzNElGgzRHJ1M0Q+gjNEHI8zROibM0TGqDNEkrUzRHDCM0Q8zzNEGtwzRPbo
M0TE9TNE</AssayXData><AssayYData Points="1500">aYu2QDOYtkD1UbdACAK4QMm1uEBTirlAhvW5QIB+ukCXEbtAW5q7QBcnvECgnLxAke68QMap
vUAMA75AkUm+QJi7vkChPb9AHnW/QFwAwECDP8BAC4PAQHm/wECOJsFAhXzBQDWUwUBByMFA
KgnCQOdwwkCNi8JApNnCQFwrw0D8UMNAIVHDQHmcw0BFncNAusnDQAnmw0C3N8RAVxzEQIt0
xEAEdcRAVJjEQNutxEAN2sRAKNTEQBT2xECl9sRA7OzEQHc3xUCyQ8VABEHFQPCNxUAsXsVA
YWrFQL50xUBchcVAJa3FQL+bxUD52sVA7LXFQIe2xUCNl8VA3/jFQMn1xUB69cVAbfzFQA73
xUBuMcZAkwPGQIYkxkBpMMZA7g7GQD81xkAJXMZAfzbGQEpOxkBqYsZATVzGQA1VxkBpasZA
OnzGQLVoxkCihcZAYp/GQJGTxkAMpsZA92rGQFiRxkC3wsZACK7GQI60xkBQucZAss/GQKzj
xkDo8MZA4MLGQI68xkAh4cZAJNPGQIDDxkAk+MZAUebGQI7ZxkDrAsdAaxfHQG39xkA5BsdA
FgTHQMYIx0D588ZAHAjHQMMHx0DFJcdAC0THQAUBx0BjH8dAgkTHQM4Yx0ClRcdAsh7HQMtf
x0AmO8dAKibHQEhRx0CCS8dAkXDHQHhlx0BkYcdAg13HQNZkx0DcjcdAsnvHQIZbx0C8eMdA
pJXHQEOBx0DXkcdABYrHQO+qx0BOhsdADWfHQMt0x0Btg8dAbrXHQAiPx0C5kMdAqp/HQLnJ
x0B5zMdADJfHQEm+x0B208dAIbfHQL27x0AlvcdAOtXHQK3Rx0B578dASt7HQNHZx0DI4sdA
CujHQIHkx0Dm5cdANP3HQMH0x0Ci1sdA9OfHQLoIyEAp1MdARO3HQLvdx0BR6MdAa+DHQAEd
yEB0+cdAeSXIQIohyEBF9cdAoxTIQHARyEAP9MdAMg3IQIAeyECzF8hAeTvIQJofyECCP8hA
PA3IQGlfyEDPLMhApQXIQApFyECDL8hAiibIQKtDyEB9HshARSXIQENByEDEL8hA71PIQIFn
yECCXMhAPULIQOB0yEAvXshA8SrIQMw2yECgTshAA0rIQFNxyEDdXchA13HIQBx1yEAvXchA
6lHIQJB4yEA7jchAon7IQGx8yEAFhchAWYzIQKaVyEBdachA3XnIQOCSyED/v8hAPn/IQI+N
yEBFi8hAX4jIQHtpyECImMhAJ77IQMqVyECWn8hA3J/IQLCWyEArmshAhcbIQEW6yECWn8hA
46bIQLG8yEBiqMhA25zIQB+5yED6xshACczIQGW7yEAqh8hAV7TIQPOzyEByqchAtt3IQMfe
yECAwshAmbHIQNjKyECLw8hAZ9jIQMS3yEC1wMhAefnIQE/oyEBT1MhALPLIQGbkyEA13chA
D+jIQBLuyEC32MhAgenIQGTyyECa3chAJw7JQKjyyEB37chAO/PIQHrtyEBt48hAmNbIQFXW
yEDX4chAwPvIQNAVyUDYB8lABdXIQBPxyEBZ/shApRzJQOseyUBz8chAWgDJQCgAyUDeBMlA
XfvIQC4hyUAqNclAXhrJQLgIyUDJC8lAAyfJQD0fyUCBG8lAMSvJQPj4yEBWHslAwhXJQIkP
yUDnKMlACR/JQMlSyUAiRslAK0DJQPL+yEADJclARjHJQDgYyUC7OMlAcCbJQPgzyUBxT8lA
/DHJQO0nyUCHJ8lAfzfJQMgvyUB/EslAPQvJQC5ZyUBfYclA3SPJQC8yyUCLGMlASUXJQHM9
yUBLQclAKlfJQO87yUBSKslA8kbJQPYlyUDEUMlAKHTJQNs+yUBof8lAjVfJQIQ+yUCnZ8lA
20nJQJp+yUDodclAE2XJQDSEyUDMS8lAlpPJQGRoyUAsdMlA3E7JQA52yUC0aMlAMVrJQAwz
yUAIZclAanLJQLd5yUCDnMlA6HbJQF9ayUA3dclA/UPJQL2IyUDAfslAQ2zJQDh5yUBRSclA
+nXJQIKAyUCke8lAFF/JQG1XyUDFhMlAxH/JQKpyyUAaa8lA82LJQHOHyUDxo8lA7oPJQOuU
yUDHdclA/KDJQI19yUCdkMlAGofJQBONyUAgkMlA8HTJQHKOyUByislACMHJQKqtyUBywclA
0ZrJQAauyUACm8lAQnjJQD2KyUDemslAbLHJQMa2yUDQuMlADanJQEusyUBRk8lAnNTJQBiB
yUAamclA68LJQDfMyUBE1MlAGs3JQEO5yUD8aslA09PJQO2pyUD4p8lAyp/JQHydyUANsclA
9ZbJQLzKyUDpqMlASZXJQNa+yUAkqslA5L/JQMqmyUBB+MlAhrrJQBzZyUCTt8lAZ8DJQEu2
yUDfxslAd7XJQJW+yUDwxMlAfd7JQKefyUCL58lAC7LJQKDByUAqwclAALjJQL6/yUC7tMlA
ndvJQNrSyUB/5clAjtfJQMWyyUBax8lAAsjJQDPqyUDWCMpAaN3JQJboyUDA2clArKbJQNvK
yUA/1MlATejJQMrXyUCP08lAw9HJQOvNyUBp2MlAU9zJQNPZyUBl6clAYOHJQPzLyUCRDcpA
4/jJQOb7yUBIvslA9/HJQOHoyUBo48lAksTJQKgTykDY28lAtf7JQPnjyUAE/8lADfzJQLPY
yUAD9MlAs9bJQES1yUARwMlAbO/JQCwGykCiGspA9evJQAPuyUCVCcpA6N3JQDriyUBN5MlA
XO7JQAUAykDLHcpAP+XJQFL5yUDM/MlAHAXKQLYNykBO7clAXBDKQC4WykDiAMpA1ALKQAvw
yUC0K8pACvfJQJcEykC68MlAIvXJQHMHykAMAMpAkAnKQHbayUDp9MlAIxjKQKz+yUCIAMpA
SBbKQPwsykAZDMpAit/JQJkMykDA8clAnQbKQGQJykAY+slAthXKQOAgykA6DcpAr0fKQDsZ
ykCe7clAO+HJQOzpyUAQKspAvhzKQG0hykAHAcpATQDKQLUhykDYBspAxhfKQLMMykDYL8pA
Si7KQFYQykBHHspAgRjKQBQSykBsLMpAuCbKQDoJykDC/8lAphzKQMzzyUBqC8pA7CzKQKb9
yUAqB8pATTrKQJQyykASLMpAwyrKQP05ykCyKspAgkjKQPH7yUAkJspAeyDKQI0ZykBfHMpA
bh7KQPwQykCQNspAiznKQIQuykCrHMpAJjbKQNk0ykAZHspAIfvJQOQvykDHNcpA0EXKQLc/
ykAqHMpA107KQCY3ykBNLMpAezXKQBwVykCFQ8pAExzKQOdNykA0IcpAQDnKQDErykBLQspA
HzfKQGE6ykD36clA6zHKQMsxykA4NspAQD3KQHE4ykCVU8pA2CDKQMlCykDKXMpA80vKQIk+
ykCpSMpArDzKQNw6ykDZFMpAUU/KQMc+ykAqC8pANyrKQJomykC4KMpAv1DKQMMBykAbPspA
SVfKQMBUykDDN8pA2FzKQJwrykDaRMpAgmnKQIhYykCmb8pAbTzKQL1cykCsL8pA8VvKQBRJ
ykCUWcpAmUzKQPJLykANQMpAHmLKQKxQykBOVMpAg1rKQM5aykApIMpA+inKQDE7ykAUMspA
MkHKQAo/ykDbR8pAQ2bKQKFNykC0S8pAyUTKQEY7ykCKYcpAalLKQBZVykBkVcpAIGrKQIBV
ykB/MspA1UHKQHBQykCjVMpAlXXKQFs5ykCCVspA4DzKQF8pykD+T8pAylnKQGJUykBMe8pA
3mDKQFBaykBLZ8pAfzzKQHJeykBxVcpAykPKQH0tykBhTspAvE/KQJZPykBiWcpACGHKQJlX
ykC7SspAf3XKQMNdykB+acpAmkHKQNFiykA0kcpAU1DKQFVPykD5YcpAsUnKQP9dykB4TMpA
s2zKQJ1dykCLecpAYV7KQBZYykAPe8pAOHvKQAo7ykC6UspAvoLKQJ18ykDcWMpAH4nKQKZz
ykBmYspAlmfKQB5gykAhgMpA2nHKQC9hykDbS8pAZVHKQHt8ykDwbspAXlDKQIU6ykCZmcpA
42jKQJ9nykB5kspABJrKQK89ykCsdspAR2LKQPVmykAtaMpAaVXKQNFtykBJYspAJIPKQFR4
ykApPspAOYDKQACDykBkfcpACljKQMpeykDWX8pAZ3vKQFduykASZ8pAQmfKQJVjykAfZspA
kVrKQEd2ykDhSMpAb1nKQPKLykATespA72LKQP9cykCSccpAGYzKQGmoykAshMpACnzKQHRn
ykCJbMpAnZ3KQGllykCyg8pATGvKQGhNykD7S8pAZGbKQCV6ykDtZspA51jKQKBzykAzg8pA
5YfKQLlcykAfecpApVrKQKxYykAge8pAIqDKQCuAykCgj8pA6HPKQPtpykDTbcpAIl3KQL1d
ykDrcMpA14DKQCBWykB1W8pA+4fKQINqykBkZspALYnKQJCBykDieMpAwXHKQPOGykBUhspA
dX3KQN9UykCvacpAfZnKQMZzykB9fMpAW3XKQDNuykDmfspAvITKQLBrykC/mcpAgUzKQCaQ
ykAHb8pA94TKQKSEykDcispAbnPKQFNRykC7g8pAp3rKQCt3ykDkaMpA6a/KQMh6ykDjespA
mo3KQENwykAuYcpAlWfKQGiTykBTecpANoDKQNSGykBFecpA8mPKQNhkykB+jcpAVGnKQK9I
ykBHdspAYF7KQPmfykDwecpAcZXKQD2DykBHd8pAAIvKQNecykBMospAy4nKQFlbykAzTspA
GonKQB6LykDFlcpAS7bKQJ5WykAjX8pACYDKQCVuykDAZMpAToXKQNSbykBdrspAf4fKQEZW
ykBcZspAuXbKQF9bykA6l8pAaHfKQJ6OykB5gcpAgHfKQLCEykC6p8pA2HnKQC2MykCKYspA
WJfKQD2cykDTfspADHnKQL6NykATfspA5oLKQC9+ykBTfMpAg5LKQMR3ykBtX8pA6oHKQAiQ
ykDcfspAlk7KQPCGykDQYcpAzHjKQNZ0ykAgjMpAoFLKQDZ3ykAXicpAb7LKQLlzykDqkcpA
15fKQCd0ykBsicpARqLKQNF4ykBLcMpAnpzKQLR7ykBnbspAhIPKQFh2ykDxkMpATWHKQF51
ykAUgMpAW57KQLhwykAghMpAY4HKQIWbykA7kMpAbnPKQAZkykDpdspAHofKQFCSykCRdspA
oH3KQEqHykBnospAyI3KQHB8ykDKiMpAc6fKQNGGykDcecpAfZPKQA6YykCoe8pAIH7KQOaX
ykBcX8pAAZDKQKGiykD9hMpAWoTKQN+bykCIg8pAkXvKQESPykCPXcpAY4bKQFCEykBTlspA
O1fKQG6DykAodMpAZX7KQAhtykDexMpA8G/KQACRykBUiMpAw4fKQOV2ykC1lMpANJnKQM9u
ykCehcpA6ZbKQIuBykAMkspAiHzKQAh/ykByrcpANaHKQI2FykC3j8pAs6PKQOSDykBPh8pA
/p/KQM3LykD4tcpAQXnKQISaykAaa8pAnJ/KQLWMykDzd8pA2YvKQOd5ykCmmMpAAXrKQKJ/
ykAqccpAXHjKQIyIykBctMpAfbPKQCl+ykBvd8pArXjKQNuIykA6g8pAd4vKQOOxykDpiMpA
spHKQDhwykDFY8pAHHXKQAOZykBjb8pAWp7KQEmdykDrhspA7nrKQN2AykCHfcpAp6XKQFiF
ykD+TMpA2IzKQGqIykCWh8pAw53KQEuYykAGg8pAxmrKQPl6ykARccpA23nKQK94ykB5qspA
0InKQO2ZykBfocpAoH3KQHCLykA2g8pAHnTKQHNfykBCecpAr6HKQGRRykCIgcpAY33KQFSJ
ykCFq8pAZHzKQCmNykB+ispAimvKQApyykChdspA4ITKQE1kykB+gcpAcI/KQP9oykBZi8pA
13vKQMSOykB5o8pANGnKQOFZykAMiMpAunjKQDeYykBJo8pAYnTKQNFzykBcg8pAqG3KQFE9
ykBunMpADXTKQE1zykCcicpAfkvKQNJmykDnS8pAuZTKQLF+ykD8j8pA+JLKQBB5ykD5g8pA
BnzKQEBtykCocspAz17KQBGEykBiiMpAT47KQItUykDTh8pAk4PKQIVgykB0gcpAx6PKQNSB
ykDLcMpAzIDKQBtvykDje8pAnJTKQLuVykD3espAjoHKQBN1ykA5nMpAjK/KQIt1ykC2ccpA
DoTKQPyIykAwj8pA/qLKQApsykDEgcpAZl7KQA2KykC5e8pA3ojKQMuNykAvsspAyXfKQHB8
ykDQq8pA7WLKQK6xykDmfMpA9lDKQIyNykBHispAMKrKQGxjykBHWcpA3IbKQB5zykCdkMpA
24zKQLOJykBSfspACnnKQCp+ykBVS8pAUILKQLmNykDCmspARprKQBa1ykBwlspATnLKQMiK
ykCgaspAAlfKQBmRykAijspALH7KQCOxykBUeMpAyELKQACPykAGjspACrHKQPqFykB3o8pA
LFnKQAmEykAEXMpAbIfKQEiDykBSjcpAPZLKQOhrykBNdspAdpbKQApjykC6e8pAaoTKQLSP
ykBNa8pAsXnKQAZ/ykAyccpArXHKQM5yykBRfspAYoXKQCl3ykDnXcpAzpbKQChvykDqacpA
12HKQHKMykDSlMpAz4bKQJ18ykDpgMpAJmfKQPSKykCnfspALX7KQGyIykDtZcpAr0rKQKBn
ykAYicpAzWHKQIhqykAzgMpA4EnKQNNqykDqespA0WTKQL+TykD7ecpA5GrKQENtykBbfcpA
VpTKQOCYykAOmcpAhGTKQMKJykBjY8pAhGXKQM5kykDoicpAkFrKQJxQykCmdcpAwY7KQKtp
ykBWkMpA42bKQFZoykD2ecpAim3KQEhsykDMbspAfnHKQLFfykANdMpAbmrKQFSCykAeY8pA
gXzKQD1aykAvYspAELHKQF6LykAFjcpAQpLKQP6KykCvdcpA3F7KQChZykDmmMpAEoXKQDda
ykDYXspAZY7KQNFgykCaWspAz5PKQBxYykC1U8pAOpXKQLZpykAucMpArYfKQK9oykBPcspA
22TKQHiiykDxn8pAiHTKQD5hykA+aspAY1fKQHNgykCej8pAxGrKQItfykBJmcpA2HPKQC5p
ykC7ZMpAg3TKQM+JykCld8pA/3jKQGx7ykBUbcpAqVLKQI2BykBNTspAiGzKQFNUykCrcspA
cpHKQHdSykDEeMpANYjKQO9xykC4X8pA14DKQN1XykBhc8pAPGfKQFxvykDSfspA9XvKQMuB
ykCcf8pAY3TKQLtmykBkespA43XKQOqzykBhbMpAL2zKQC5wykCRfcpAcW3KQDZlykBLdspA
5HrKQJhfykDAY8pARnDKQB5ZykBsfspAFnfKQMNSykCqc8pAmnPKQNFvykComspAopDKQHJ9
ykAlb8pAtYjKQHerykB0hcpAsGjKQLBrykAgi8pA7nPKQBZfykCuZcpAD2TKQBNwykCPQcpA
BnTKQBd0ykCvZ8pAqGzKQOqHykDjdcpA0HTKQEFoykBtc8pA70TKQPdCykAKWcpAl2zKQGmC
ykDdjMpAgVzKQDRrykBBZMpADonKQP2CykBZaMpA8IzKQC5CykCgaspAoGDKQHKaykC4iMpA
xmrKQK1zykA6f8pAGI7KQIdtykCyaMpAo17KQHh+ykD8c8pAPobKQPBlykAhT8pAK4PKQGtV
ykDkcspAlFLKQHZZykCDVMpACG7KQGRZykAadspACnrKQDp0ykACjcpAEVXKQNtrykBgcMpA
hojKQNpfykCTeMpAYmTKQKBmykBNhspAl2rKQBNWykBiWcpAjF7KQBdvykCwkcpAsWnKQLqS
ykCuZcpAqlfKQMuHykCEf8pARJjKQFttykDDb8pAo3rKQLdKykCSdspA43DKQItmykBmb8pA
NmLKQDBwykCVW8pA3krKQBVnykBVgcpAvU3KQL42ykAoXcpAJlzKQNFRykDlZMpAsGbKQAtO
ykDObMpA</AssayYData></Step><Step><CommonData><SampleLocation>3</SampleLocation><SampleID></SampleID><SampleGroup></SampleGroup><SampleInfo></SampleInfo><SampleRow>F</SampleRow><SamplePlate>1</SamplePlate><WellType>BUFFER</WellType><Concentration>-1</Concentration><ConcentrationUnits>µg/ml</ConcentrationUnits><MolarConcentration>-1</MolarConcentration><MolarConcUnits>nM</MolarConcUnits><MolecularWeight>-1</MolecularWeight><Temperature>30</Temperature><StartTime>761111</StartTime><AssayTime>300</AssayTime></CommonData><FlowRate>1000</FlowRate><StepType>DISASSOC</StepType><StepName>Dissociation</StepName><StepStatus>OK</StepStatus><ActualTime>300.002</ActualTime><CycleTime>0.2</CycleTime><AssayXData Points="1500">kQI0RCIQNEQAHTREzCk0RKo2NER2QzREVFA0RCtcNEQIaTRE1XU0RLKCNESPjzREXJw0RDmp
NEQGtjRE48I0RMDPNESN3DREauk0RDf2NEQUAzVE8Q81RL4cNUSbKTVEaDY1REVDNUQiUDVE
71w1RMxpNUSZdjVEdoM1RFSQNUQgnTVE/qk1RNW1NUShwjVEf881RFzcNUQp6TVEBvY1RNMC
NkSfDzZEfRw2REkpNkQmNjZE80I2RNBPNkSdXDZEemk2REd2NkQkgzZEApA2RM6cNkSsqTZE
eLY2RFbDNkQz0DZEAN02RN3pNkSq9jZEhwM3RGQQN0Q7HDdECCk3RNU1N0SyQjdEj083RFxc
N0Q5aTdEBnY3ROOCN0SwjzdEjZw3RGqpN0Q3tjdEFMM3RPHPN0S+3DdEi+k3RGj2N0Q1AzhE
EhA4RN8cOES8KThEiTY4RGZDOEQzUDhEEF04RO1pOES6djhEl4M4RG6POERLnDhEGKk4RPW1
OETCwjhEn884RGzcOERJ6ThEFvY4RPMCOUTQDzlEnRw5RHopOURHNjlEJEM5RPFPOUTOXDlE
rGk5RIl2OURWgzlEM5A5RACdOUTdqTlEqrY5RIfDOURU0DlEMd05RP7pOUTb9jlEuAM6RIUQ
OkRiHTpEPyo6RAw3OkTjQjpEtlA6RCtcOkRgajpE1XU6RKGCOkR/jzpES5w6RCmpOkQGtjpE
08I6RLDPOkR93DpEWuk6RDf2OkQEAztE4Q87RK4cO0SLKTtEaDY7RDVDO0QSUDtE31w7RLxp
O0SJdjtEZoM7RDOQO0QQnTtErKk7RJm2O0R2wztEItA7RADdO0TM6TtEqvY7RHYDPERUEDxE
IB08RPcoPETVNTxEoUI8RH9PPERLXDxEKWk8RPV1PETTgjxE8Y88RM6cPESbqTxEeLY8REXD
PEQi0DxE79w8RMzpPESq9jxEdgM9RFQQPUQgHT1E/ik9RMQ1PUShQj1Ebk89REtcPUQYaT1E
9XU9RMKCPUSfjz1EfJw9REmpPUQmtj1E88I9RNDPPUSu3D1Eeuk9RFj2PUQkAz5EAhA+RM4c
PkSsKT5EiTY+RFZDPkQzUD5EEF0+RN1pPkSqdj5Eh4M+RGSQPkQ7nD5ECKk+ROW1PkSywj5E
j88+RFzcPkQ56T5EFvY+ROMCP0TADz9EjRw/RGopP0Q3Nj9EFEM/RPFPP0S+XD9Em2k/RHh2
P0RFgz9EEpA/RO+cP0S8qT9EmbY/RHbDP0RD0D9EIN0/RP7pP0TK9j9EqANARIUQQERSHUBE
LypARPw2QETZQ0BEtlBARINdQERPakBELXdARJGCQERuj0BEO5xARBipQET1tUBEwsJARJ/P
QERs3EBESelARCb2QETzAkFE0A9BRK4cQUR6KUFEWDZBRCRDQUQCUEFEzlxBRKxpQUR4dkFE
VoNBRDOQQUQAnUFE3alBRKq2QUR2w0FEVNBBRJ/fQUSb6UFE1fVBRLICQkSPD0JEXBxCRDkp
QkQGNkJE40JCRLBPQkSNXEJEWmlCRDd2QkQEg0JE4Y9CRK6cQkSLqUJEaLZCRDXDQkQS0EJE
39xCRLzpQkSZ9kJEZgNDREMQQ0QQHUNE3SlDRLo2Q0SXQ0NEbk9DRDtcQ0QYaUNE5XVDRMKC
Q0Sfj0NEbJxDREmpQ0QGtkNE48JDRMDPQ0SN3ENEaulDRDf2Q0QUA0RE4Q9ERL4cRESLKURE
aDZERDVDREQSUERE31xERLxpRESZdkREZoNERDOQREQQnURE3alERLq2RESHw0REZNBERDvc
REQI6URE5fVERLICRUSPD0VEbBxFREkpRUQWNkVE40JFRMBPRUSdXEVEamlFREd2RUQkg0VE
8Y9FRM6cRUSbqUVEeLZFREXDRUQi0EVEAN1FRMzpRUSq9kVEdgNGRFQQRkQgHUZE/ilGRNU1
RkSoQ0ZEhVBGRFJdRkQvakZE/HZGRNmDRkS2kEZEg51GRFCqRkQtt0ZEocJGRG7PRkRL3EZE
GOlGRPX1RkTSAkdEnw9HRHwcR0RJKUdEJjZHRPNCR0TQT0dErlxHRHppR0RYdkdEJINHRAKQ
R0TOnEdErKlHRIm2R0RWw0dEM9BHRADdR0Td6UdEuvZHRIcDSEReD0hEOxxIRAgpSETlNUhE
skJIRI9PSERsXEhEOWlIRBZ2SETjgkhEwI9IRJ2cSERqqUhER7ZIRBTDSETxz0hEvtxIRJvp
SER49khERQNJRCIQSUTvHElEzClJRKo2SUR2Q0lEVFBJRCBdSUT+aUlE1XVJRKGCSUR/j0lE
XJxJRCipSUQGtklE0sJJRLDPSUSN3ElEWulJRDf2SUQEA0pE0A9KRK4cSkR6KUpEWDZKRDVD
SkQCUEpE31xKRKxpSkSJdkpEVoNKRDOQSkQAnUpE3alKRKq2SkSHw0pEVNBKRCvcSkQI6UpE
5fVKRLICS0SPD0tEXBxLRDkpS0QWNktE40JLRMBPS0SNXEtEWmlLRDd2S0QEg0tE4Y9LRK6c
S0SLqUtEWLZLRDXDS0QC0EtE39xLRLzpS0SJ9ktEZgNMRDMQTEQQHUxE7SlMRLo2TESRQkxE
bk9MRDtcTEQYaUxE9XVMRMKCTESPj0xEbJxMREmpTEQWtkxE88JMRMDPTESd3ExEaulMREf2
TEQUA01E8Q9NRM4cTUSbKU1EeDZNREVDTUQiUE1EAF1NRMxpTUSZdk1EdoNNREOQTUQgnU1E
/qlNRNW1TUShwk1Ebs9NREvcTUQo6U1E9fVNRNICTkSfD05EfBxORFopTkQmNk5EBENORNBP
TkSuXE5EemlORFh2TkQkg05EApBORM6cTkSsqU5EibZORFbDTkQz0E5EEN1ORN3pTkS69k5E
hwNPRGQQT0QxHU9EDipPROs2T0S4Q09ElVBPRGJdT0Q/ak9EHHdPROmDT0TGkE9Eo51PRAip
T0TVtU9EssJPRI/PT0Rc3E9EOelPRAb2T0TjAlBEwA9QRI0cUERqKVBENzZQRBRDUEThT1BE
vlxQRJtpUERodlBERYNQRBKQUETvnFBEvKlQRJm2UERmw1BEQ9BQRBDdUETt6VBExPVQRKEC
UURuD1FESxxRRBgpUUT1NVFEwkJRRJ9PUUR8XFFESWlRRCZ2UUTzglFE0I9RRK6cUUR6qVFE
WLZRRCTDUUQC0FFEztxRRKzpUUSJ9lFEVgNSRDMQUkQQHVJE3SlSRLo2UkSHQ1JEXk9SRDtc
UkQIaVJE5XVSRLKCUkSPj1JEbJxSRDmpUkQWtlJE48JSRMDPUkSd3FJEaulSREf2UkQUA1NE
8Q9TRM4cU0SbKVNEeDZTRFZDU0QiUFNES1xTRBhpU0T1dVNEwoJTRJ+PU0RsnFNESalTRCa2
U0TzwlNE0M9TRK7cU0R66VNEWPZTRCQDVEQCEFREzhxURKwpVESJNlREVkNURDNQVEQAXVRE
3WlURKp2VESHg1REZJBURDucVEQIqVRE5bVURLLCVESPz1REXNxURDnpVEQG9lRE4wJVRMAP
VUSNHFVEWilVRDc2VUQEQ1VE4U9VRK5cVUSLaVVEaHZVRDWDVUQSkFVE35xVRLypVUSZtlVE
ZsNVREPQVUQQ3VVE7elVRLr2VUSXA1ZEZBBWRDscVkQOKlZE2zZWRLhDVkSVUFZEYl1WRD9q
VkQMd1ZE6YNWRLaQVkSTnVZE+KhWRNS1VkSiwlZEfs9WRFzcVkQo6VZEBvZWRNICV0SwD1dE
fBxXRFopV0Q3NldEBENXROFPV0SuXFdEi2lXRFh2V0Q1g1dEApBXRN+cV0S8qVdEibZXRGbD
V0Qz0FdEEN1XRN3pV0S69ldEkQJYRG4PWEQ7HFhEGClYROU1WETCQlhEj09YRGxcWEQ5aVhE
FnZYROOCWETAj1hEnZxYRGqpWEQ3tlhEFMNYROHPWES+3FhEm+lYRGj2WERFA1lEEhBZRO8c
WUTMKVlEmTZZRHZDWURDUFlEIF1ZRO1pWUTUdVlEooJZRH6PWURLnFlEGKlZRPW1WUTSwllE
n89ZRHzcWURJ6VlEJvZZRAQDWkTQD1pErhxaRHopWkRYNlpENUNaRAJQWkTfXFpEvGlaRIl2
WkRWg1pEM5BaRACdWkTdqVpEurZaRIfDWkRez1pEO9xaRAjpWkTl9VpEsgJbRI8PW0RsHFtE
OSlbRBY2W0TjQltEwE9bRJ1cW0RqaVtER3ZbRCSDW0Txj1tEzpxbRJupW0R4tltERcNbRCLQ
W0Tv3FtEzOlbRJn2W0R2A1xEQxBcRCAdXETtKVxEyjZcRKJCXERuT1xES1xcRChpXET1dVxE
0oJcRJ+PXER8nFxEWqlcRCa2XEQEw1xE0M9cRJ3cXER66VxER/ZcRCQDXUQCEF1EzhxdRKwp
XUR4Nl1EVkNdRDNQXUQAXV1EzGldRKp2XUSHg11EVJBdRDGdXUQIqV1E1LVdRLLCXUSPz11E
XNxdRDnpXUQW9l1E4wJeRMAPXkSNHF5EaileREc2XkQUQ15E8U9eRL5cXkSbaV5EeHZeREWD
XkQikF5E75xeRLypXkSZtl5EdsNeREPQXkQg3V5E7eleRMr2XkSoA19EdBBfRFIdX0QeKl9E
/DZfRNlDX0SmUF9Eg11fRFBqX0Qtd19EkYJfRG6PX0Q7nF9EGKlfRPW1X0TCwl9En89fRGzc
X0Q56V9E7flfROkDYETAD2BEnRxgRGopYEQ3NmBEFENgRPFPYES+XGBEi2lgRHh2YERFg2BE
EpBgRO+cYES8qWBEmbZgREXDYESwz2BEfNxgRFrpYEQ39mBEBANhROEPYUSuHGFEiylhRGg2
YUQ1Q2FEElBhRN9cYUS8aWFEmXZhRGaDYURDkGFEEJ1hRO2pYUTKtmFEkcJhRG7PYURL3GFE
GOlhRPX1YUTSAmJEnw9iRHwcYkRJKWJEJjZiRARDYkTQT2JErlxiRHppYkRYdmJEJINiRAKQ
YkTfnGJErKliRIm2YkRmw2JEM9BiRBDdYkTd6WJEuvZiRJECY0RuD2NEOxxjRBgpY0TlNWNE
skJjRI9PY0RsXGNEOWljRBZ2Y0TjgmNEwI9jRJ2cY0RqqWNER7ZjRBTDY0Txz2NEztxjRJvp
Y0Ro9mNERQNkRCIQZETvHGREzClkRJk2ZER2Q2REQ1BkRCBdZET+aWREynZkRKKCZER+j2RE
S5xkRCipZET1tWRE0sJkRG7PZERL3GREGOlkRPX1ZETCAmVEnw9lRHwcZURJKWVEJjZlRPNC
ZUTQT2VEnVxlRHppZURYdmVEJINlRAKQZUTOnGVErKllRHi2ZURWw2VEM9BlRADdZUTd6WVE
qvZlRIcDZkRkEGZEKhxmRAgpZkTlNWZEskJmRH5PZkRcXGZEKGlmRPV1ZkTSgmZEn49mRHyc
ZkRaqWZEJrZmRATDZkTQz2ZErtxmRIvpZkRY9mZEJANnRAIQZ0TfHGdErClnRIk2Z0RWQ2dE
M1BnRABdZ0TdaWdEunZnRIeDZ0RkkGdEO5xnRAipZ0TltWdEssJnRI/PZ0Rs3GdEOelnRBb2
Z0TzAmhEwA9oRI0caERqKWhENzZoRBRDaETxT2hEvlxoRJtpaERodmhERYNoRCKQaETvnGhE
zKloRKq2aER2w2hEVNBoRCrcaET46GhE1PVoRKICaUR+D2lEXBxpRCgpaUQGNmlE40JpRLBP
aUSNXGlEWmlpRDd2aUQUg2lE4Y9pRL6caUSLqWlEaLZpREXDaUQS0GlE79xpRLzpaUSZ9mlE
ZgNqREMQakQQHWpE7SlqRLo2akSXQ2pEXk9qRDtcakQYaWpE5XVqRMKCakSfj2pEbJxqREmp
akQWtmpE88JqRNDPakSd3GpEeulqREf2akQkA2tE8Q9rRM4ca0SsKWtEeDZrRFZDa0QiUGtE
AF1rRN1pa0SqdmtEh4NrRFSQa0QgnWtE+KhrRNS1a0SiwmtEfs9rREvca0Qo6WtE9fVrRNIC
bESwD2xEfBxsRFopbEQmNmxEBENsRNBPbESdXGxEemlsRFh2bEQkg2xEApBsRM6cbESsqWxE
eLZsRFbDbEQz0GxEAN1sRN3pbESq9mxEhwNtRGQQbUQxHW1EDiptRNs2bUS4Q21EhVBtRGJd
bUQvam1EDHdtROmDbUS2kG1Ek51tRPiobUTUtW1EosJtRH7PbURL3G1EKOltRPX1bUTSAm5E
nw9uRHwcbkRJKW5EJjZuRPNCbkSfT25EXFxuRAhpbkTldW5EwoJuRI+PbkRsnG5EOaluRBa2
bkTjwm5EwM9uRJ3cbkR66W5ER/ZuRCQDb0TxD29EzhxvRJspb0R4Nm9ERUNvRCJQb0QAXW9E
zGlvRKp2b0R2g29EVJBvRCCdb0T+qW9EyrZvRKjDb0R00G9ES9xvRB7qb0T89m9E0gJwRKYQ
cERyHXBEUCpwRBw3cESRQnBExlBwRDtccEQIaXBE5XVwRMKCcESPj3BEbJxwREmpcEQWtnBE
88JwRNDPcEQA3XBEaulwREf2cEQUA3FE8Q9xRL4ccUSbKXFEaDZxREVDcUQiUHFE71xxRLxp
cUSZdnFEdoNxREOQcUQgnXFE7alxRMS1cUSiwnFEfs9xREvccUQo6XFE9fVxRNICckSfD3JE
fBxyRFopckQmNnJEBENyROFPckSuXHJEi2lyRFh2ckQ1g3JEApByRN+cckSsqXJEibZyRGbD
ckQz0HJEEN1yRN3pckS69nJElwNzRG4Pc0SNHHNEGClzROU1c0TCQnNEn09zRM5cc0RJaXNE
FnZzRPOCc0TAj3NEnZxzRHqpc0RHtnNEFMNzRPHPc0TO3HNEm+lzRHj2c0RFA3REEhB0RO8c
dETMKXREmTZ0RHZDdERDUHREIF10RP5pdETUdXREooJ0RH6PdERcnHREKKl0RAa2dETSwnRE
sM90RHzcdERK6XREJvZ0RPQCdUTAD3VEnhx1RHopdURINnVEJEN1RAJQdUTOXHVErGl1RHh2
dURWg3VEIpB1RACddUTdqXVEqrZ1RIfDdURez3VEKtx1RAjpdUSq9nVEhwN2RFQQdkQqHHZE
CCl2RNQ1dkSyQnZEfk92RFxcdkQoaXZE9nV2RNKCdkSgj3ZEfJx2RFqpdkQmtnZEBMN2RNDP
dkSu3HZEeul2RFj2dkQ1A3dEAhB3RN8cd0SsKXdEiTZ3RFZDd0QzUHdEAF13RN1pd0S6dndE
h4N3RF6Pd0Q7nHdECKl3ROW1d0SywndEj893RFzcd0Q56XdEBvZ3ROMCeETAD3hEjRx4RGop
eEQ3NnhEFEN4RPJPeES+XHhEi2l4RGh2eERFg3hEEpB4RO+ceES8qXhEmbZ4RHbDeERD0HhE
IN14RO3peETE9XhEogJ5RG4PeURMHHlEKCl5RPY1eUTSQnlEoE95RGxceURKaXlEJnZ5RPSC
eUTQj3lErpx5RHqpeURYtnlEJMN5RALQeUTO3HlErOl5RIn2eURWA3pEMxB6RBAdekTdKXpE
ujZ6RIdDekRUUHpEMF16RAhpekTUdXpEsoJ6RI+PekRcnHpEOal6RBa2ekTjwnpEwM96RI3c
ekRq6XpESPZ6RBQDe0TyD3tEvhx7RJspe0R4NntERUN7RCJQe0TvXHtEzGl7RKp2e0R2g3tE
VJB7RCCde0T+qXtE1LV7RKLCe0R+z3tEXNx7RCjpe0T29XtE0gJ8RKAPfER8HHxEWil8RCY2
fEQEQ3xE0E98RK5cfESLaXxEWHZ8RDWDfEQSkHxE35x8RLypfESJtnxEZsN8RDPQfEQQ3XxE
7el8RLr2fESRAn1EZBB9REEdfUQeKn1E9jV9RMJCfUSVUH1Ecl19REppfUQcd31E+oN9RF6P
fUSNnH1ECKl9ROW1fUTCwn1Ej899RM7cfUQ56X1EFvZ9RPQCfkTAD35Enhx+RGopfkRINn5E
JEN+RPJPfkTOXH5ErGl+RHh2fkRWg35EIpB+RACdfkTdqX5EqrZ+RIfDfkRk0H5EKtx+RAjp
fkTl9X5E</AssayXData><AssayYData Points="1500">WuPLQC9By0CTtspAaW7KQKYXykBf0slA3lbJQIgkyUCW+chALabIQKqeyECnTshA4DTIQAPo
x0DO1sdACqnHQAmMx0BIcsdA8HPHQNkpx0BhHsdA+RrHQJbzxkB8AcdA+tjGQJa9xkDTnsZA
hpTGQF+lxkBsccZANnvGQC9jxkC4XcZAVlTGQK4qxkDbH8ZACRfGQCsixkBz8sVAt+HFQAfi
xUB65MVAgO3FQCfSxUBaq8VAJsrFQCTNxUA10cVAGqfFQBeuxUCVncVAiIDFQPZaxUAugMVA
JYHFQM5gxUCrgsVAnmzFQI45xUCCSsVAdUXFQGxLxUCpPcVASyDFQKQ5xUB/EsVA7QPFQG4h
xUDS8sRA7efEQL3hxEB1FsVAVOLEQPAHxUBY6MRAddrEQBTPxEDAt8RAqq/EQCXIxEDuwcRA
5rrEQHOyxEC/oMRAULHEQPyZxECdfMRASW3EQLORxEAmocRA3GnEQBp/xEDEjcRAoX7EQCVn
xECbTcRAJEvEQIVVxEDkZcRAaWfEQEtbxECwUMRAc1rEQM42xEDmP8RA3V7EQE42xEDUJ8RA
8f3DQBETxECJL8RAwzTEQFYuxEBGCcRAr/fDQOA0xEDWJ8RAawvEQFLmw0CT7cNAdRbEQLvY
w0Az+sNAatrDQIDgw0Cjy8NAS9/DQLXgw0C85sNAbOTDQEbNw0D7vMNAmNPDQECgw0AXjMNA
UqzDQO2vw0ASrsNAC5DDQHKZw0CIo8NAIbzDQJSuw0AXm8NA55DDQHinw0BCj8NAgH/DQGpw
w0DRhcNAaH/DQJJxw0CFbcNA02rDQE1cw0CRYMNAMn7DQB5uw0ArWsNAoGnDQGoQw0DNSMNA
tEvDQEZNw0BvM8NAyjDDQI8ww0BWNsNAATfDQEZQw0AaMcNAVCTDQNkmw0BLFsNAaybDQM0u
w0CIH8NANCfDQMoHw0BXGcNA1gzDQFP/wkAUCcNA4QnDQNHxwkDA/sJAD/XCQM8Ew0BxFcNA
txvDQP7LwkCs4sJAFvbCQJ3DwkCjxcJAUszCQEjYwkCVysJAIsDCQPjEwkASwsJAiMnCQNzW
wkCgzMJAdJrCQJ2ywkB1r8JA5crCQI7QwkDQt8JAr6jCQNKtwkASpsJA/K7CQCzBwkB9sMJA
Vq3CQKOowkDcdMJA05TCQJaOwkA4mcJAL2/CQGB7wkCLjsJAem/CQFmwwkDKbcJAzIfCQKyF
wkBqeMJAqnfCQM6BwkBFbsJAB2fCQH9pwkASe8JAYTvCQElrwkCzacJA1V/CQGJGwkB+aMJA
wEjCQCZIwkCoQsJAtivCQL40wkAqZcJAeEvCQPhBwkD1SMJAGWnCQNMbwkCURMJAkRzCQG85
wkA5JsJA0kfCQG0nwkCbLsJA/iHCQCMjwkAxLsJAZinCQLcCwkAOH8JAZQbCQAgWwkAJMsJA
a/7BQOIDwkBI4cFAYxfCQMcKwkBSHMJALfPBQOkjwkA3E8JAuwHCQKUGwkATC8JAHwLCQLQF
wkDQ7cFAX9nBQOfcwUCS6MFAyuLBQB3iwUBr6cFA4eLBQIr5wUCC5sFAm9TBQOK1wUC748FA
j8bBQCTGwUBetMFA1s7BQKiawUDNzMFA9eDBQK7EwUDPwMFA173BQPK0wUAun8FA8azBQPmt
wUCitsFAUczBQHHIwUA7jMFA39vBQMWUwUA1nsFA3qPBQLGMwUDSlcFAaZHBQL5ywUC6nMFA
zJbBQFiOwUD3jcFAYIDBQFWPwUAxccFAeofBQK9dwUDrisFAIaHBQGV1wUByjcFA0ZzBQLeJ
wUAfdcFATIDBQA96wUA3isFAcHTBQG5LwUAijMFAJ2zBQFtuwUAzXcFAiW7BQEx2wUDDeMFA
/WPBQGdVwUAAfcFAAkjBQAx6wUA4YMFAEHvBQM5NwUD8WsFARmDBQOlRwUAtU8FAx1nBQC5O
wUDpI8FA6jrBQOZnwUBARcFA1C/BQBYhwUBrOcFAmzzBQMU+wUDqKMFAZS3BQIUawUCML8FA
MTvBQNI4wUAYLMFAYiHBQNELwUB6IsFAyD3BQCZBwUDrFcFANvvAQJ4LwUA1FsFAaybBQP3f
wECYFcFAmxPBQGQowUAH38BAGejAQGEuwUDl8MBApAnBQIf7wED5CcFAsgHBQHElwUDkDcFA
hBbBQEHywEDb9sBARvbAQOoFwUDC4sBA4gzBQKXrwEAn+MBAWPfAQGvnwECO4MBAkeDAQGHn
wECh08BAHf3AQBPmwECa3MBAG/vAQNH0wEBy38BAfOPAQCcNwUBzz8BA383AQC4IwUBFuMBA
Ac/AQE7JwECH4MBAsNPAQPfDwEBq08BActDAQHjYwEABtcBAXNDAQM+XwEAZrMBA1a/AQF+3
wEAez8BAuKfAQLrTwEDAuMBAF83AQLzNwECTu8BAqaXAQMO1wEAcssBAo4HAQDfUwECbkMBA
YpbAQHTAwEA3ssBAFrDAQAKPwEAQmsBA77TAQASywEC8kMBA+5rAQFCowEATmsBAVqXAQMuO
wEBnm8BAK5zAQB+LwEBmjsBAhYLAQJhxwEAIkMBAtp3AQAGiwEDVj8BA+m7AQJRiwEBulMBA
D47AQGyiwEDOSsBAtH/AQCR/wEBRVsBAsWPAQOVzwED2dcBAp5DAQLF1wEDVdMBA42LAQBqG
wEBVjMBAQEzAQO9iwEAGZcBA317AQMpawEDkbsBAv0vAQC9YwEBIWMBAc2PAQAdPwECEecBA
NG7AQDhZwEB7QMBAkGHAQMJPwECgQsBA+GnAQEVLwEChR8BAHyLAQO9VwEAVZcBA5C3AQKti
wED2HcBA8UnAQMpjwEBEKcBAOzvAQLBKwECnR8BA/0LAQFccwEB6TMBABkfAQOo+wEBtEcBA
CDrAQFQLwEC+KcBAWCfAQG82wEDoOsBAQFzAQOtVwECVCcBAQxTAQGwSwECVIMBAqkDAQA06
wEDbGcBA4vC/QKQcwECWHMBAGBfAQE4dwEAsGMBA2xTAQJ77v0AA8r9AKSTAQEwhwEDGJcBA
vw7AQGsqwEDuE8BAkd6/QK4BwECzB8BAwxnAQAIMwEAUHMBAlAvAQDEFwEBpBsBAdQfAQIX/
v0Cr7L9ATivAQIQnwECp679AzOi/QJ7iv0DCx79AMPi/QEPyv0CUCsBACuq/QAHtv0Cy8b9A
wQDAQLz7v0C2zL9Aed+/QHLmv0DX579AY+S/QKcFwEAJ4L9Arfe/QDPEv0Bb379A+Oi/QGnz
v0CD379A7tu/QPnRv0CkrL9A1OG/QFfgv0BQ3r9Azfm/QGS/v0CYy79A+uu/QM/Cv0C09b9A
p86/QGzdv0Al0L9Aq7S/QDjOv0Bfrr9A+Mm/QBKev0Bgxr9Au7+/QA/Gv0Cjrr9AyLS/QPSn
v0BKw79A+cS/QLjUv0A20L9Az8y/QFilv0A5ub9AM/O/QBqrv0AUor9A4KW/QHaav0BA2b9A
epO/QGbGv0B4sb9A3J6/QCSsv0BPt79AD3G/QFajv0Afr79A8Z6/QAC9v0BNuL9AH7O/QPxv
v0DCpL9AErG/QHbBv0Asp79Ax5i/QDmMv0AErr9A+Y+/QF6dv0Bwhr9As6S/QFesv0Dwir9A
j2O/QJG5v0CJob9AKaS/QE7Qv0B4oL9Aebe/QOeXv0Defr9A+oO/QDOIv0D8jL9AGo+/QBaJ
v0Bxhr9ARnS/QKxZv0Cbgr9AxnC/QPJ4v0DDeb9A4W+/QEiBv0CQjb9APoe/QBSKv0ATor9A
Enq/QHWbv0CVWL9AvXK/QNV0v0AeZr9AMWy/QPNUv0AIfb9ACGG/QPRTv0CFb79AAWm/QB9z
v0C7Zr9AH42/QDdnv0ClX79Ag4S/QNxxv0AHc79AHWe/QJFhv0DlY79A/XO/QHdyv0CuT79A
2l+/QKNav0B6cr9AYVC/QAR5v0CuX79Abky/QFSBv0C4Xb9ApWu/QG1wv0DuUL9A5V+/QOBO
v0CoVr9A+z2/QDVXv0B2Kb9AM12/QI5Vv0AeUr9Atzy/QAVLv0DGX79Adki/QIhYv0BmVb9A
TFO/QLApv0AzP79A5Vq/QD1ev0AhPb9Abz2/QFxbv0BEXL9ALFO/QOswv0DPVb9AeTq/QBtq
v0CqJr9AdjK/QJ81v0AbTr9AKT+/QFw+v0CrNr9A4DG/QFouv0DHNr9ACCe/QKoov0ALQL9A
mEG/QMNNv0COG79ABym/QHNQv0AxE79AZkK/QNhCv0CIWb9A2Q2/QOQWv0CrRL9AITO/QHks
v0AdPr9Awx2/QIUmv0DoF79AQha/QJgRv0AEIb9A+yu/QDovv0AhVb9AeQm/QFIZv0DKBL9A
1xy/QDA1v0D6Gb9A0Be/QOL+vkADGr9Anfu+QJL9vkCICb9AbgS/QLUmv0CU/L5ARvW+QL4K
v0D+/r5AFhe/QIEhv0CnDr9AGgi/QAMWv0B5IL9Am+6+QI7zvkBcEr9AoP6+QHoAv0CUAL9A
tgi/QJ0dv0Dn9b5AHhC/QIQdv0D4+r5APuy+QLr0vkDh4r5A7eG+QJ/jvkA5BL9Acda+QMzs
vkCZ/b5AZfW+QJn7vkBd6L5Ax7a+QKLbvkAjzL5Acdu+QLjvvkCi9r5AzPq+QFrvvkB43L5A
89K+QAcHv0B93b5AH8S+QPnevkA9575AxOi+QDLOvkBxzL5A7tG+QLHLvkBH4r5AUO6+QJ/X
vkBxzL5An9++QIHavkBsBL9AFP6+QDPRvkAm0r5ACdu+QDO8vkCo4r5AtOG+QJvfvkDYAb9A
eNC+QMjdvkCAy75AHNi+QEzfvkBI2L5ABOC+QHfTvkC/2b5ATd2+QMndvkDWxb5ARPK+QEXt
vkAVor5A/6q+QDjZvkCv1L5Asd++QLjGvkCz275AusO+QGzGvkCM775AiNW+QJ7LvkAH875A
psm+QNHmvkAy0b5A6L6+QDTNvkDAx75A0re+QDezvkAYw75AIre+QHnZvkBfvb5AXra+QKO8
vkDm0b5Ao+m+QLm6vkBFzb5AIsS+QKGivkAXvb5AXca+QJy4vkBK1r5A97W+QH+tvkDcsr5A
cKa+QC3PvkCRi75Ao9++QDacvkAZt75AgpW+QMKJvkCb7L5AmMu+QIWzvkC7qr5AcKC+QKOf
vkCfiL5AM8G+QN6gvkBFrb5AyYi+QAiRvkB0gb5Am7q+QBKRvkDojL5AQMq+QDCTvkDhcb5A
7LC+QM52vkD2f75A7dS+QDOAvkCniL5A45m+QGmUvkAksb5AzXG+QCm5vkCmeb5Aar++QO25
vkAhgb5AZaC+QFSbvkCgor5AIJO+QCWmvkBHg75AgGm+QPGFvkCjqL5A6aa+QHOJvkB9tL5A
Z6y+QGV1vkC+kb5AnHO+QEuSvkD2er5AunO+QDShvkBinL5AdnG+QK1vvkBeoL5AT52+QPGG
vkDdgb5A62a+QHafvkDHe75AxXi+QPhlvkAcZL5A/qK+QFWJvkDJjL5AqYa+QGSKvkArl75A
XI6+QIJMvkBJc75A2ly+QHR6vkAuXL5A7m++QGB1vkB+g75AgH2+QESZvkDkXr5AzVm+QGlO
vkAQa75AsH6+QFxSvkBubL5Aj3m+QLyTvkAJe75AW0++QEdXvkDcbL5Avli+QIZlvkCqZr5A
7WG+QOFbvkBljL5A2Fm+QNtLvkB/Rb5AxHO+QKiMvkAKRL5Agya+QKpsvkAfbr5ArGm+QH1o
vkBlWL5AdFa+QPo8vkD+SL5AHVS+QIpivkDger5AP1i+QBZXvkDLWb5Ab3u+QONlvkDrQb5A
vFK+QHxWvkCvXL5ATka+QFtNvkAiXr5A9E2+QJtkvkB4SL5AhFu+QGl7vkCiNr5A+Wy+QJZY
vkARSr5AuVq+QIgvvkB8J75Ar1y+QFthvkAqab5AnVG+QHUvvkChN75Aqly+QKQevkBhUr5A
Yzy+QGsqvkBgOL5AfEC+QPU7vkD9SL5AbjO+QLssvkD9OL5AqB++QLU4vkAwb75ADFC+QOhb
vkCPVL5A7mS+QDJRvkC0a75AATW+QH49vkBVNb5A3ES+QNdnvkAzNr5AMkC+QF8svkBhTb5A
Wii+QG4pvkCdXL5AXG2+QG9DvkAUN75AWSi+QO1LvkCXQL5AEzq+QM8kvkBwFb5AJzu+QOsf
vkDBP75AUyS+QGAfvkDVE75ACiW+QOhHvkDxHb5AqCi+QDUjvkDZKL5Ai0u+QOY9vkCrL75A
UR6+QB4wvkDOIr5AaVa+QCYlvkBFCr5Aqi6+QO8uvkAJMr5AQzG+QM05vkAWIr5ArzS+QDZE
vkCoL75ARCe+QN4ovkAlJL5AMTy+QGgpvkAjOr5Aozq+QJwWvkA3Gr5AAkG+QB46vkDRJL5A
DAm+QPAtvkBfNr5AYCO+QKstvkAnEL5AkyC+QI5DvkDFDL5Auh6+QIEkvkCCMr5AQSi+QGcy
vkCLG75A1R6+QN4xvkALRb5AgC++QEkDvkCqA75A2hm+QM0FvkCPEr5AWAe+QEQdvkBjSL5A
DPi9QHghvkAf/b1A3e69QKQdvkDnEb5Aaxm+QIMNvkA7BL5AAyi+QIsWvkDzJr5AEjC+QL3/
vUBxCL5AafG9QN8CvkAzEr5AUPS9QFULvkC9Lb5AXx2+QE35vUAwDL5AMeS9QFHhvUCxFL5A
4RS+QBzvvUDg9L1AXfC9QN++vUBX571AsAe+QPgavkCxLL5A2Bu+QG/bvUBZB75AMQO+QBwT
vkD68L1A3eu9QGsHvkCQ/L1AcSO+QF4cvkCPCb5Aru69QL4KvkBv/71A4QW+QOgWvkDfA75A
oOS9QA7evUCYAr5Az/e9QEUDvkAlC75AJhq+QGcAvkB6D75Azf69QLvnvUDeAb5AWc29QKne
vUAs+L1ARPW9QGrUvUAO271A9ci9QCAPvkAg971Ae/m9QAf6vUDZ+b1AkO29QAXYvUBS871A
58m9QELjvUAey71AYfq9QITVvUBn4b1Ah8S9QAXjvUDExb1An9u9QG7ZvUDB6L1AuOK9QCgE
vkDC3b1AsQK+QIDjvUByx71Agvy9QA32vUDjAb5A7tm9QHPNvUCr0b1AFs29QOrLvUCbzb1A
aNe9QKblvUCH471AhAm+QADPvUBH/L1AMvG9QD0MvkCwwL1AQd29QPapvUD/071AP7+9QAHi
vUDsur1AJ+m9QHXovUCh1L1A1+29QKXnvUC/2L1A8eq9QNPKvUCm171A4Lu9QOPCvUB1xb1A
Ws+9QD6kvUC/9r1Ayc+9QC+2vUASor1ARwC+QEnUvUAyDr5AodC9QLnPvUCe0r1AQsy9QNK6
vUDnyb1AT729QAbBvUBP071Ajey9QDemvUD9u71An7i9QLblvUDxzb1ANMe9QHrVvUB3z71A
Or29QJzSvUAivb1AMdm9QAHovUDr271AJvO9QGOwvUC99r1AAAG+QHzGvUC2sb1A5eu9QAfV
vUADx71AEsW9QCzCvUBi0r1ASta9QGbcvUD81r1At7K9QC3EvUDbpL1AZNm9QH3gvUCkt71A
pdW9QKqsvUAhu71AWNS9QHq6vUBkrL1Apci9QLigvUB3vL1Ag7C9QLS6vUA39L1Anpa9QODR
vUCf1r1Af9S9QFCTvUAMu71A2bu9QHLJvUDmsr1AJsu9QHvDvUAH3b1Ay+m9QBvNvUAqs71A
PMG9QLDBvUCSwr1ABti9QN2dvUC7rr1AX5S9QCfGvUCUur1AuMO9QP+avUCjy71A9dG9QHWi
vUCon71AkN+9QPOgvUDTlL1AfKO9QNiXvUBFqr1AOIi9QMy4vUCEu71Aqda9QEKnvUBXl71A
M6K9QBaxvUBXkr1A3t29QK+lvUAKqr1ARKK9QFe9vUDav71ARZS9QP+lvUCnor1A4Im9QCqz
vUAMp71AU4K9QNqmvUBOdb1Am5y9QJWRvUDNe71A4by9QICPvUAKfr1Arbm9QPmmvUDGt71A
tqu9QM+LvUCgn71A3qm9QHCZvUByor1ABn69QMBxvUA/lb1A6Gy9QESZvUDSo71A4ae9QCKt
vUAuj71A</AssayYData></Step><Step><CommonData><SampleLocation>5</SampleLocation><SampleID>YNCCT5A-p035</SampleID><SampleGroup></SampleGroup><SampleInfo></SampleInfo><SampleRow>E</SampleRow><SamplePlate>1</SamplePlate><WellType>KSAMPLE</WellType><Concentration>-1</Concentration><ConcentrationUnits>µg/ml</ConcentrationUnits><MolarConcentration>1000</MolarConcentration><MolarConcUnits>nM</MolarConcUnits><MolecularWeight>-1</MolecularWeight><Temperature>30</Temperature><StartTime>1066919</StartTime><AssayTime>300</AssayTime></CommonData><FlowRate>1000</FlowRate><StepType>ASSOC</StepType><StepName>Association</StepName><StepStatus>OK</StepStatus><ActualTime>300.008</ActualTime><CycleTime>0.2</CycleTime><AssayXData Points="1500">sgJ/RCMQf0QAHX9E3Sl/RKo2f0SHQ39EVFB/RDFdf0QOan9E23Z/RLiDf0R/j39EXJx/RCmp
f0QGtn9E48J/RLDPf0SN3H9EWul/RDf2f0SCAYBE8QeARFcOgETGFIBENBuARJshgEQJKIBE
cC6ARN40gERFO4BEq0GARBFIgESAToBE71SARFVbgETDYYBEKmiARJhugEQHdYBEbXuARNyB
gETIh4BELo6ARJ2UgEQLm4BEcqGARNingERHroBEtbSARBy7gESKwYBE8ceARF/OgETO1IBE
NNuARKPhgEQJ6IBEeO6ARN70gERN+4BEuwGBRCIIgUSQDoFE9xSBRGUbgUTUIYFEOiiBRCYu
gUSUNIFE+zqBRGlBgUTYR4FEPk6BRK1UgUQTW4FEgmGBRPFngURXboFExnSBRCx7gUSbgYFE
CYiBRHCOgUTelIFERZuBRKuhgUQaqIFEiK6BRO60gURdu4FExMGBRCrIgUSYzoFEB9WBRG3b
gUTc4YFEyOeBRC7ugUSd9IFEA/uBRHIBgkTgB4JERw6CRLUUgkQcG4JEiiGCRPEngkRfLoJE
zjSCRDQ7gkSjQYJEEUiCRHhOgkTmVIJETVuCRLthgkQqaIJEkG6CRP90gkRle4JE1IGCRDqI
gkSpjoJED5WCRH6bgkTkoYJEU6iCRLmugkQotYJEjruCRP3BgkRryIJE0s6CREDVgkTz2oJE
YeGCRMjngkQ27oJEnfSCRAv7gkRyAYNE4AeDREcOg0S1FINEHBuDRIohg0TxJ4NEXy6DRM40
g0Q0O4NEo0GDRAlIg0RwToNE3lSDRE1bg0SzYYNEImiDRIhug0T3dINEZXuDRMyBg0Q6iINE
qY6DRIyUg0T7moNEaaGDRNCng0Q+roNEpbSDRBO7g0R6wYNE6MeDRFfOg0S91INELNuDRJLh
g0QB6INEcO6DRNb0g0RF+4NEqwGERBoIhESIDoRE7hSERF0bhETMIYREMiiERKEuhEQHNYRE
8zqERGFBhETIR4RENk6ERKVUhEQLW4REemGEROBnhERPboREtXSERCR7hESKgYRE+YeERF+O
hETOlIRENJuERKOhhEQJqIREeK6EROa0hERNu4REu8GERCLIhESQzoRE99SERGXbhETU4YRE
OuiERKnuhESU9IRE+/qERGkBhUTQB4VEPg6FRKUUhUQTG4VEeiGFROgnhURPLoVEvTSFRCQ7
hUSSQYVE+UeFRGdOhUTWVIVEPFuFRKthhUQRaIVEgG6FRO50hURVe4VExIGFRCqIhUSYjoVE
B5WFRG2bhURZoYVEyKeFRC6uhUSdtIVEA7uFRHLBhUTgx4VER86FRLXUhUQc24VEiuGFRPnn
hURf7oVEzvSFRDT7hUSjAYZECQiGRHgOhkTeFIZETRuGRLMhhkQiKIZEiC6GRO40hkRdO4ZE
zEGGRDJIhkShToZEB1WGRPNahkRhYYZE0GeGRDZuhkSldIZEC3uGRHqBhkTgh4ZET46GRL2U
hkQkm4ZEkqGGRAGohkRnroZE1rSGRDy7hkSrwYZEEciGRHjOhkTm1IZEVduGRLvhhkQq6IZE
kO6GRP/0hkRt+4ZE1AGHREIIh0SpDodEFxWHRAMbh0RpIYdEWyiHRMEuh0QwNYdEljuHRAVC
h0R0SIdE2k6HRJRUh0QDW4dEaWGHRNhnh0Q+bodErXSHRBN7h0SCgYdE8YeHRFeOh0TGlIdE
NJuHRJuhh0QJqIdEcK6HRN60h0REu4dEs8GHRCLIh0SIzodE99SHRF3bh0TM4YdEMuiHRKHu
h0QH9YdE8/qHRGEBiETIB4hENg6IRJ0UiEQLG4hEciGIROAniERPLohEtTSIRCQ7iESKQYhE
+UeIRF9OiETOVIhEPFuIRKNhiEQJaIhEeG6IROZ0iERNe4hEu4GIRCKIiESQjohE95SIRGWb
iETUoYhEOqiIRKmuiESUtIhE+7qIRGnBiETQx4hEPs6IRK3UiEQT24hEguGIRPHniERX7ohE
xvSIRCz7iESbAYlEAQiJRHAOiUTeFIlERBuJRLMhiUQaKIlEiC6JRO40iURdO4lExEGJRDJI
iUShTolEB1WJRPNaiURhYYlEyGeJRDZuiUSldIlEC3uJRHqBiUTgh4lET46JRL2UiUQkm4lE
iqGJRPmniURfrolEzrSJRDy7iUSjwYlECciJRHjOiUTm1IlETduJRLvhiUQi6IlEkO6JRP/0
iURl+4lE1AGKRDoIikSpDopElBSKRPsaikRpIYpE0CeKRDYuikSlNIpEEzuKRHpBikTgR4pE
T06KRLVUikQkW4pEimGKRPlnikRfbopEznSKRDR7ikSjgYpECYiKRHiOikTmlIpETZuKRLuh
ikQiqIpEkK6KRP+0ikRlu4pE1MGKRDrIikSpzopElNSKRPvaikRp4YpE0OeKRD7uikSt9IpE
E/uKRIIBi0ToB4tEVw6LRMYUi0QsG4tEmyGLRAEoi0RwLotE1jSLREQ7i0SrQYtEGkiLRIhO
i0TuVItEXVuLRMRhi0QyaItEoW6LRAd1i0R2e4tE3IGLREuIi0S5jotEpZSLRI6bi0T1oYtE
Y6iLRMqui0Q4tYtEp7uLRA3Ci0S/x4tELs6LRJTUi0QD24tEaeGLRNjni0Q+7otErfSLRBz7
i0SCAYxE8QeMRF8OjETGFIxENBuMRJshjEQJKIxEeC6MRN40jERNO4xEu0GMRCJIjESQToxE
91SMRF1bjETMYYxEOmiMRKFujEQPdYxE+3qMRGGBjETQh4xEPo6MRKWUjEQTm4xEeqGMROin
jERXroxEvbSMRCy7jESSwYxEAciMRGfOjETW1IxERNuMRKvhjEQa6IxEgO6MRO70jERd+4xE
xAGNRDIIjUSYDo1EBxWNRG4bjURZIY1EyCeNRC4ujUSdNI1EAzuNRHJBjUTgR41ER06NRLVU
jUQcW41EimGNRPFnjURfbo1EznSNRDR7jUSjgY1ECYiNRHiOjUTmlI1ETZuNRLuhjUQiqI1E
kK6NRP+0jURlu41E1MGNRDrIjUSpzo1ElNSNRPvajURp4Y1E0OeNRD7ujUSQ9o1ElvuNRIIB
jkToB45EVw6ORL0UjkQsG45EmyGORAEojkRwLo5E1jSOREQ7jkSrQY5EGkiORIBOjkTuVI5E
VVuORMRhjkQqaI5EmG6ORAd1jkRue45E3IGORMiHjkQujo5ElJSORAObjkRpoY5E2KeOREeu
jkSttI5EHLuORIrBjkTxx45EX86ORMbUjkQ0245Em+GORAHojkRw7o5E3vSORET7jkSzAY9E
IgiPRIgOj0T3FI9EXRuPRMwhj0QyKI9EoS6PRA81j0T7Oo9EYUGPRNBHj0Q+To9EpVSPRBNb
j0T1YY9E0GePRDZuj0SldI9EE3uPRHqBj0Toh49ET46PRL2Uj0Qkm49EkqGPRAGoj0Rnro9E
1rSPRDy7j0SrwY9EGsiPRIDOj0Tu1I9EVduPRMThj0Qy6I9EmO6PRP/0j0Ru+49EWQGQRL8H
kEQuDpBEnRSQRAMbkERyIZBE2CeQREcukES1NJBEHDuQRIpBkETwR5BEX06QRM5UkEQ0W5BE
o2GQRAlokER4bpBE5nSQRE17kES7gZBEIoiQRJCOkET/lJBEZZuQRNShkEQ6qJBEoa6QRA+1
kET7upBEacGQRNDHkEQ+zpBEpdSQRBPbkER64ZBE6OeQRFfukES99JBELPuQRJIBkUQBCJFE
Zw6RRNYUkUQ8G5FEoyGRRBEokUSALpFE5jSRRFU7kUS7QZFEKkiRRJBOkUT/VJFEZVuRRNRh
kUQ6aJFEqW6RRJR0kUT7epFEaYGRRNCHkUQ+jpFErZSRRBObkUSCoZFE6KeRRFeukUTGtJFE
LLuRRJrBkUQByJFEcM6RRN7UkURE25FEs+GRRBrokUSI7pFE7vSRRF37kUTMAZJEMgiSRJgO
kkQHFZJEdhuSRNwhkkRLKJJEsS6SRCA1kkSOO5JE9UGSRGNIkkTKTpJEOFWSRKdbkkQNYpJE
yGeSRC5ukkSddJJEA3uSRHKBkkTYh5JER46SRK2UkkQcm5JEgqGSRPCnkkRfrpJExrSSRDS7
kkSawZJECciSRHjOkkTe1JJETduSRLvhkkQi6JJEkO6SRPf0kkRl+5JE1AGTRDoIk0QmDpNE
lBSTRAMbk0RpIZNE2CeTRD4uk0StNJNEHDuTRIJBk0TwR5NEV06TRMZUk0QsW5NEmmGTRAFo
k0RwbpNE1nSTRER7k0SzgZNEGoiTRIiOk0TulJNEXZuTRMShk0QyqJNEoa6TRAe1k0TzupNE
YcGTRNDHk0Q2zpNEpdSTRAvbk0R64ZNE6OeTRE/uk0S99JNEJPuTRJIBlET5B5REZw6URM4U
lEQ8G5REqyGURBEolESALpRE5jSURFU7lETEQZREKkiURJhOlET/VJREbluURNRhlERCaJRE
Lm6URJR0lEQDe5REcoGURNiHlERHjpRErZSURByblESCoZRE8KeURF+ulETGtJRELLuURJrB
lEQByJREcM6URN7UlERE25REs+GURCLolESI7pRE9/SURF37lETMAZVEMgiVRJgOlUQHFZVE
bhuVRFkhlUTIJ5VELi6VRJ00lUQDO5VEckGVROBHlURHTpVEtVSVRBxblUSKYZVE8GeVRF9u
lUTGdJVE7H2VROKClUS/h5VEeI6VRN6UlUREm5VEs6GVRCKolUSIrpVE97SVRF27lUTMwZVE
OsiVRKHOlUQP1ZVE+9qVRGnhlUTQ55VEPu6VRKX0lUQT+5VEegGWROgHlkRXDpZEvRSWRCwb
lkSSIZZEASiWRHAulkTWNJZERDuWRLNBlkQaSJZEiE6WRO5UlkRdW5ZExGGWRDJolkSYbpZE
B3WWRG57lkTcgZZEQoiWRLGOlkQglZZEhpuWRPWhlkRbqJZEyq6WRDi1lkSfu5ZEBcKWRHTI
lkTazpZElNSWRPvalkRp4ZZE0OeWRD7ulkSt9JZEE/uWRIIBl0ToB5dEVw6XRMYUl0QsG5dE
miGXRAEol0RwLpdE3jSXREQ7l0SzQZdEGkiXRIhOl0T3VJdEXVuXRMxhl0Q6aJdEoW6XRA91
l0T7epdEYYGXRNCHl0Q+jpdEpZSXRBObl0R6oZdE6KeXRFeul0S9tJdELLuXRJLBl0QByJdE
cM6XRNbUl0RE25dEq+GXRBrol0SA7pdE7vSXRF37l0TEAZhEMgiYRJgOmEQHFZhEdhuYRNwh
mETIJ5hENi6YRJ00mEQLO5hEekGYROBHmERPTphEtVSYRCRbmESKYZhE+WeYRF9umETOdJhE
PHuYRKOBmEQRiJhEeI6YROaUmERVm5hEu6GYRCKomESQrphE/7SYRGW7mETUwZhEOsiYRCbO
mESU1JhE+9qYRGnhmETQ55hEPu6YRKX0mEQT+5hEggGZROgHmURXDplEvRSZRCwbmUSaIZlE
ASiZRHAumUTWNJlERDuZRKtBmUQaSJlEgE6ZRO5UmURVW5lExGGZRCpomUSYbplEB3WZRG57
mURZgZlEyIeZRC6OmUSdlJlEC5uZRHKhmUTYp5lER66ZRLW0mUQcu5lEisGZRPDHmURfzplE
xtSZRDTbmUSj4ZlECeiZRHjumUTe9JlETfuZRLMBmkQiCJpEiA6aRPcUmkRlG5pEzCGaRDoo
mkShLppEjDSaRPs6mkRpQZpE0EeaRD5OmkSlVJpEE1uaRHphmkToZ5pEV26aRL10mkQke5pE
koGaRAGImkRnjppE1pSaRESbmkSroZpEGqiaRIiumkTutJpEXbuaRMTBmkQyyJpEmM6aRAfV
mkRu25pE1OGaRELomkSx7ppElPSaRAP7mkTsAZtEWwibRMIOm0QwFZtEHBubRAUim0R0KJtE
Ji6bRJQ0m0T7OptEaUGbRNBHm0Q+TptErVSbRBNbm0SCYZtE6GebRFdum0S9dJtELHubRJqB
m0QBiJtEcI6bRN6Um0REm5tEs6GbRCKom0SIrptE97SbRF27m0TMwZtEMsibRKHOm0QH1ZtE
dtubRGHhm0TI55tENu6bRKX0m0QL+5tEegGcROAHnERPDpxEtRScRCQbnESSIZxE+SecRF8u
nETONJxEPDucRKNBnEQJSJxEeE6cROZUnERNW5xEu2GcRCJonESQbpxE93ScRGV7nETMgZxE
OoicRKGOnESUlJxE+5qcRGmhnETQp5xEPq6cRK20nEQTu5xEesGcROjHnERPzpxEvdScRCzb
nESS4ZxEAeicRHDunETW9JxED/2cRBUCnUQaCJ1EiA6dRO4UnURdG51EzCGdRDIonUShLp1E
BzWdRPM6nURhQZ1EyEedRDZOnUSdVJ1EC1udRHphnUTgZ51ET26dRL10nUQke51EkoGdRPmH
nURnjp1E1pSdRDybnUSroZ1EEaidRICunUTutJ1EVbudRMTBnUQqyJ1EkM6dRP/UnURu251E
1OGdRDronUSp7p1ElPSdRPv6nURpAZ5E0AeeRD4OnkSlFJ5EExueRIIhnkToJ55EVy6eRMY0
nkQsO55EmkGeRAFInkRwTp5E3lSeRERbnkSzYZ5EGmieRIBunkTudJ5EXXueRMSBnkQyiJ5E
mI6eRAeVnkRum55EWaGeRMinnkQ2rp5EnbSeRAu7nkRywZ5E2MeeREfOnkSt1J5EHNueRIrh
nkTw555EX+6eRMb0nkQ0+55EowGfRAkIn0R4Dp9E3hSfRE0bn0SzIZ9EIiifRJAun0T3NJ9E
ZTufRNRBn0Q6SJ9EqU6fRBhVn0R+W59E7GGfRFNon0TCbp9EMHWfRJZ7n0QFgp9EbIifRNqO
n0SMlJ9E+5qfRGqhn0TQp59EPq6fRKW0n0QTu59EesGfROjHn0RXzp9EvdSfRCzbn0SS4Z9E
AeifRGfun0TW9J9EPPufRKsBoEQaCKBEgA6gROYUoERVG6BExCGgRCoooESYLqBE/zSgRG47
oERZQaBEwEegRC5OoESUVKBEA1ugRGphoETYZ6BEPm6gRK10oEQTe6BEgoGgRPCHoERXjqBE
xpSgRDSboESaoaBECaigRHiuoETetKBETbugRLPBoEQiyKBEkM6gRPfUoERl26BEzOGgRDro
oESp7qBElPSgRPv6oERqAaFE0AehRD4OoUStFKFEExuhRIIhoUToJ6FEVy6hRMY0oUQsO6FE
mkGhRAlIoURwTqFE3lShRERboUSzYaFEImihRIhuoUTudKFEXXuhRMyBoUQyiKFEoY6hRAeV
oUR2m6FEYaGhRMinoUQ2rqFEnLShRAu7oUR6waFE4MehRE/OoUS11KFEJNuhRIrhoUT556FE
Z+6hRM70oUQ8+6FEowGiRBEIokR4DqJE3hSiRE0bokS7IaJEIiiiRJAuokT/NKJEZTuiRNRB
okQ6SKJEJk6iRJRUokT7WqJEamGiRNhnokQ+bqJErXSiRBN7okSCgaJE6IeiRFeOokS9lKJE
LJuiRJKhokQBqKJEcK6iRNa0okREu6JEq8GiRBrIokSIzqJE7tSiRF3bokTE4aJEMuiiRJju
okQH9aJEbvuiRNwBo0TIB6NELg6jRJwUo0QDG6NEkiGjRNgno0RGLqNEtTSjRBw7o0SKQaNE
+UejRF9Oo0TOVKNENFujRKNho0QRaKNEeG6jROZ0o0RNe6NEu4GjRCKIo0SQjqNE95SjRGWb
o0TMoaNEOqijRKmuo0QPtaNE+7qjROzBo0RTyKNEws6jRK3Uo0SW26NEBeKjRGzoo0Ta7qNE
QPWjRPv6o0SKAaRE0AekRD4OpESlFKREExukRKMhpEToJ6REVy6kRL00pEQsO6REmkGkRAFI
pERnTqRE1lSkRERbpESrYaREGmikRIBupETudKREQH2kRD6CpEQyiKREoY6kRAeVpER2m6RE
YaGkRMinpEQurqREnLSkRAu7pERywaRE4MekREbOpES11KREHNukRIrhpET556REX+6kRM70
pEQ0+6RE</AssayXData><AssayYData Points="1500">/Mu9QBvyvUCXc75AgSu/QDGSv0AvLMBAuJvAQAD3wEDXesFAz8bBQDwKwkC0g8JAWs/CQAcq
w0A7ZsNAG6fDQJ/Aw0AOLsRA+YfEQC+UxEApzMRAHrfEQJ7rxECGMcVAM0fFQLRzxUAXfsVA
ZH/FQDyfxUB0kcVABKvFQJ2kxUC8yMVAstHFQHDFxUCu88VAr/LFQP/hxUDRGMZA5gLGQKry
xUDx/MVAZAfGQF8PxkAyIsZAgxLGQO4yxkBOJ8ZA4RbGQMYixkBMF8ZA7jPGQHwqxkBtEsZA
kSjGQGZJxkDPMcZAHFPGQK4oxkCDZ8ZAu1LGQKU/xkDtQsZACV3GQNNSxkDcSMZAt03GQEg1
xkCQTcZA7WjGQNR1xkAJXcZAyETGQOl5xkCKaMZA2WLGQCB3xkByW8ZAnpLGQDRbxkCuccZA
J1XGQDQ1xkAjc8ZAG2rGQJ5ZxkBHg8ZAiWvGQLFixkDGdMZARVzGQDJfxkBHacZAr3fGQOlr
xkBaVsZAHmrGQOJQxkDEbsZA03PGQFlyxkBDl8ZA+FnGQNGExkD5d8ZAwarGQBKNxkAFhsZA
7nLGQJCgxkCJcMZAuovGQNqHxkCrlsZARojGQBCRxkCqdcZAS4HGQHtqxkAvksZA2ZjGQHJk
xkASicZAdEfGQOKSxkBxn8ZAcY/GQDN4xkDzl8ZAzmrGQFWWxkATh8ZAxlbGQEV2xkDzvcZA
yoPGQLB/xkAmmsZAMqrGQFySxkCAlMZAPJ7GQMevxkDthcZA6pDGQGGAxkDgeMZAp6zGQLx3
xkC5isZAwJfGQN6WxkDZo8ZAf8bGQEyVxkAZpMZAKn7GQIedxkDeqsZArabGQNGSxkAXl8ZA
xpzGQOKZxkDRd8ZAyJ/GQI2UxkDdlMZAGZ7GQNCkxkCIesZAtofGQEayxkAlwcZAScXGQDa2
xkDVpsZAB6XGQCt+xkDur8ZANsLGQHGSxkDtfMZA96XGQMXQxkDkoMZAIr/GQK6fxkBIocZA
RaDGQE6QxkCdj8ZAjpHGQFCVxkDfusZAR4PGQIiYxkBHpcZABbPGQEqtxkCOzcZAdcrGQFKm
xkBVrMZA1JvGQNK1xkBEx8ZAAq/GQEyXxkCmosZAcLrGQBuvxkCzjsZAM6HGQC2ixkDLp8ZA
y6LGQI2yxkDRrMZAmrbGQLm4xkBPvsZAW4PGQBu4xkDUv8ZAEJDGQLiKxkA/ocZAr7zGQOhs
xkAbzsZAup7GQPevxkAKrsZA5NDGQBSuxkBjw8ZA1snGQCLIxkCTnMZA6MTGQFqoxkA0pMZA
nqzGQGeRxkBascZAm5LGQB6txkDfvMZA5tzGQFO6xkCMx8ZAyajGQPOmxkBIzMZAN7XGQK3E
xkDA2cZAKprGQHbmxkB3xMZAb9PGQFXDxkAFmsZAPKnGQI2sxkDrx8ZAAcPGQASqxkBBo8ZA
4sPGQEKqxkD0qcZAQcDGQMzSxkAnycZAD8fGQLauxkCuqMZAvLnGQHO7xkADxMZAWtXGQIP6
xkAlqMZA6rvGQBDTxkCnq8ZAuLrGQBvVxkArzcZActrGQN2exkC0ysZAYYbGQJTVxkDh0cZA
8czGQI6pxkAMzsZAi6XGQOHIxkD1z8ZArszGQLabxkAAuMZAssrGQBLGxkAn28ZAiOTGQGmt
xkA5yMZAiNTGQLybxkB428ZAtaTGQCauxkBKxcZAWavGQFC9xkD/w8ZANM7GQHWqxkD43sZA
eN3GQJfrxkBEr8ZA0APHQLrHxkDV2cZAeuLGQIq+xkAy3cZAFsrGQObYxkDNzMZAt6LGQFDC
xkBe78ZAzNbGQCCfxkBU4MZA17fGQIKrxkA/8MZA4eDGQPHXxkB/0MZABrvGQPOrxkDbtMZA
YLvGQBShxkD1vMZAgcvGQFjVxkD18MZAZ8bGQEO8xkBK8sZAtNXGQKHNxkBWxsZA57zGQMXY
xkDMt8ZALNLGQNfAxkD9z8ZAbdbGQKqqxkDt1cZA88fGQG/YxkC91sZAZrDGQP6+xkCtwsZA
8PvGQOfHxkBM2cZAf73GQMfDxkC318ZA9rfGQFr8xkAGycZAiOXGQLjixkCNwMZAT/DGQHnH
xkDvvMZAquPGQGHdxkCY0MZAu8/GQILcxkDjwMZAbcvGQAPgxkB20cZAW7nGQBTGxkAY7cZA
2snGQBe0xkCh5cZACs7GQCTAxkA85sZAhMzGQBCaxkBPyMZAK9nGQA3QxkDx1sZAs7nGQErl
xkBl08ZAaNXGQIPTxkBIzMZAC+zGQNK3xkAs18ZAaNbGQPLSxkA028ZAeeDGQP3dxkAg78ZA
m9XGQMzNxkBEz8ZA4sPGQDvhxkAW+sZAhsnGQA3KxkAn7cZAta7GQOrJxkDpzMZAidnGQBzu
xkAy3cZA9ezGQJu6xkCUz8ZAR87GQAz5xkC9sMZAm9TGQBXRxkAp48ZAwsHGQNPYxkDP5MZA
TsbGQKvZxkBp88ZAWePGQOrVxkDVqMZAYMvGQPHUxkA05sZAXs/GQEqsxkB97MZAMOTGQFfd
xkAu1MZAvMLGQBXNxkCgx8ZAZNrGQEzjxkDs0cZAddDGQA3GxkD3zcZAdNfGQDHZxkAD18ZA
o+fGQLnSxkBbyMZAENzGQBP5xkAp1MZA1//GQMXyxkDd18ZAxfTGQATmxkBNysZA2MTGQDSs
xkDlzMZAALHGQMvRxkDp1MZAv+PGQEOixkDuy8ZApOzGQG3bxkCi8cZAB93GQNPgxkAl1cZA
BLfGQMPkxkCQ0cZABsnGQAbrxkBG+sZAGLPGQBvNxkCL9MZAI+PGQPb0xkBZ7sZAYPjGQADW
xkBo5sZAheXGQMLBxkB74cZAx8fGQO+5xkDP/MZAXMDGQJvIxkDI0sZA4+3GQCYdx0Cx98ZA
o9PGQMzgxkBc5MZATRXHQKfVxkCB9sZAtLrGQBHMxkCWwcZAm63GQAzSxkBG6sZAjMHGQKnj
xkCp7cZAnenGQKfgxkCByMZAgwfHQKHtxkBXzcZAJNvGQAbVxkBIzcZAU9vGQB3MxkCp6MZA
n9HGQBvPxkCbAsdAbQHHQBC+xkAY7cZAm7XGQNjnxkD6yMZAcuHGQEwVx0CRz8ZAx8bGQGeX
xkCx+cZA4fbGQDvbxkBECMdA/cjGQN0Ax0Aa+cZAxeXGQFgBx0CZ9MZAfuzGQOLnxkCz2sZA
4OTGQK7XxkDbxcZAa/rGQNPrxkBB1cZAvdTGQBfuxkAo5sZAZ9fGQJLfxkAU5sZA7ODGQDTX
xkDG8cZAW9DGQOfTxkC/6cZApOHGQCDFxkC828ZAoOHGQPm6xkC4+sZAhRfHQBTDxkDGycZA
HtLGQAjYxkCk/sZAqPfGQFPTxkBt58ZAy+zGQJL8xkD/1MZAGs7GQKfkxkC7vcZA/8bGQFTT
xkB5EcdAcsvGQE/TxkCf3cZAZ/rGQNDOxkCz78ZAThjHQPblxkBn28ZA8vLGQOfLxkDF7cZA
VN/GQNvWxkAx3cZAneLGQE7gxkA23MZAnvHGQLfpxkA89cZACt3GQLjYxkAG9MZAE+/GQAbc
xkCPz8ZAYdnGQIm+xkDuBcdAhtLGQGD0xkDL18ZA3uXGQJboxkCX/cZAAeLGQIz8xkAx1sZA
B/jGQIq+xkDa5sZAT9nGQD/kxkDh8sZAh8/GQLivxkC++MZADvPGQPPqxkBb48ZAzePGQEH0
xkBBCcdAoQ3HQPzTxkC1+cZA2vPGQJPcxkCq+MZATwXHQOXUxkCb8cZAVgDHQLTQxkDTw8ZA
q+DGQHDQxkAH18ZA7N3GQJfGxkDfycZAKNvGQNrdxkAH9MZA2ePGQAjfxkA35MZAiQLHQHLx
xkBwA8dALOHGQJ3XxkBA9cZAFfLGQDjXxkDYz8ZAhOPGQOj+xkD00cZAmvbGQPPVxkBYDMdA
TsTGQOTcxkC51sZAqfvGQC74xkBq/MZAWrjGQEvExkCQx8ZAefvGQO0Qx0Da7sZAdOjGQAvj
xkAz0MZA9ujGQAbmxkAKCcdAS8zGQPrxxkA24cZABOvGQMbjxkAx8MZA9P3GQAHwxkAp3MZA
BAzHQOUYx0AvAMdA8+vGQPTHxkDxyMZAQL3GQFfvxkD5/sZAhcXGQOUCx0Bd4cZA+NjGQIfY
xkCW48ZAZODGQDjGxkDry8ZAHvPGQO30xkBG3MZAH+7GQHDpxkCABsdA0PTGQH7kxkC7/sZA
VwPHQBEHx0Cp+sZAcu/GQEIdx0De88ZAaNPGQM/qxkBu88ZAwgLHQPn8xkCS9MZAz/nGQIvu
xkBj9sZAS9TGQE/5xkDz2MZAauHGQLXdxkBE28ZAle7GQLTnxkAn5MZAWOrGQODPxkCy68ZA
19XGQBjpxkAL3sZAqufGQNPmxkA06MZADuHGQGvTxkAG4sZAjP7GQKfpxkDM98ZA4OPGQKPc
xkBo/sZApwLHQFcHx0Cm6cZAzwDHQELnxkA7usZAi/jGQC/cxkAZ+sZAjfnGQH3TxkDV88ZA
oerGQKMLx0DF2cZACPPGQL8Bx0C5+8ZA0+nGQLIqx0DF8sZAdATHQNffxkCoyMZAAdTGQPLz
xkAV2sZAIr3GQBjrxkCG+MZApsnGQPQdx0AVCsdAiPjGQED1xkDB2cZA0BjHQJ7/xkAMB8dA
Y93GQB/txkDOAcdAr/7GQMr7xkAz/8ZAYADHQFcLx0A6AMdAhRHHQNr+xkBG0cZAAd/GQFDj
xkBS/8ZAmBLHQDHexkDcCsdAkALHQOHpxkAP6cZAygbHQKvvxkDwD8dAkOrGQKLwxkDpJMdA
/djGQMDbxkCV8sZAWevGQHzfxkCY4cZACfnGQJ0gx0AP38ZAdeXGQOn8xkBjAMdAa/jGQPfo
xkBB88ZAvdLGQProxkAi88ZANfTGQDmtxkC++sZAienGQMXIxkB83sZAte3GQITixkAJ48ZA
CwbHQC7fxkAs7sZAC97GQD7dxkAoBMdAHefGQNoSx0B5GMdA7+nGQI3fxkBwC8dAuuzGQBbm
xkAN7sZAiiLHQJn2xkDC5sZA/+LGQLHWxkDS6MZAzOfGQBHpxkBT4cZAguzGQC7fxkDdDMdA
cdvGQJ0Bx0AJAsdABtrGQDIfx0BC48ZAGifHQMPzxkDo88ZASPPGQOzhxkBe1sZAjvbGQGPl
xkAu8MZApNHGQJPzxkCdycZA4vzGQBoYx0AmE8dAPtXGQPXsxkAZ4sZAA/jGQIHnxkCf+8ZA
LfXGQN3mxkBc/8ZAvMrGQOIQx0CH6MZAtNnGQAH/xkDc/8ZAbNnGQL/rxkCAEMdAYuPGQHe1
xkBy0cZAzyTHQGj1xkC258ZASgLHQOsDx0CJ7cZATeTGQJb2xkBh68ZAY/TGQKn1xkCL3sZA
ZOvGQAnjxkAI08ZAn+jGQDD0xkCj38ZAvPvGQFDpxkB2+sZAStPGQGPmxkCC4sZAnuLGQGzt
xkC+9MZAwRDHQHcQx0AZ6sZAjArHQKHdxkBP/MZARxvHQAr0xkD72MZAu/DGQOfpxkB2/MZA
hQnHQFHoxkAv3MZA3BDHQKD0xkCD3MZAQhXHQMf5xkCg9cZA/tXGQOkGx0D1D8dAftbGQPkb
x0Dr8cZAQP3GQIsdx0CR+cZAl+zGQIrlxkDk+cZAT/DGQMHuxkCQAMdAExTHQA7ExkCO7MZA
BRLHQHnRxkDxAsdAfQDHQD7vxkB1AMdAnfjGQKbsxkD81sZAAAjHQELvxkAY5cZA7srGQDzs
xkBn7cZA69jGQCYCx0Ci8cZAQvHGQI/4xkDk68ZAgPDGQHrnxkDIAsdAXNXGQP4Ix0AMAMdA
3/PGQJDbxkAf+8ZAxfPGQNXQxkCH1cZAHdHGQKrfxkD888ZAb/3GQMn1xkAZ1sZAprXGQKID
x0C/w8ZAS+PGQOX/xkDPAsdAdf3GQCQDx0DS6MZAV/zGQPvwxkC0wMZAU8zGQIv2xkDW98ZA
vQ/HQHEDx0DY8sZAQ/TGQI3bxkBO/8ZA6fLGQGDtxkDX5cZAztjGQKvcxkAJ8MZAYdbGQK0F
x0BQ7MZArNzGQKwNx0Dgz8ZAvtnGQH74xkCI38ZAVuDGQLAGx0C728ZAUw3HQFbcxkC/9cZA
NdrGQPkZx0CNBsdAAwTHQPfrxkDw88ZArObGQHfqxkDj8cZA09XGQAHbxkB96sZAd93GQOD3
xkAA78ZAOO7GQFXtxkD6/sZAU8fGQK/7xkAJ6sZAiMzGQI4Hx0Ck7MZAv+jGQCnmxkBH8sZA
nvbGQCD1xkBA48ZA+NfGQL/6xkBb68ZAXxXHQGTYxkC13cZAMyDHQEbzxkC2CMdArxDHQBv2
xkBa3MZAbRjHQCsBx0Aq2cZA9xrHQHP9xkAN5cZAA/vGQGDcxkCt0MZAr/3GQK8ix0COE8dA
2vPGQM7qxkCxAsdAM+fGQFEvx0AIAsdAke7GQFsDx0B87cZA1dnGQFPpxkCR4cZAGB/HQJ31
xkDN+8ZAowLHQNgOx0BOxMZAD+rGQJ7fxkD+/cZAiBrHQFbrxkBw68ZAbNnGQEb9xkDE48ZA
XfTGQPnixkC548ZAqQHHQDsLx0B1FsdAivTGQDH8xkDjG8dA9cLGQPASx0BQCMdAHe/GQAII
x0DW5sZAbvvGQKPpxkDq58ZA1OHGQBTXxkDyAsdAmvvGQAH/xkCd2MZA/N3GQFkSx0DC2cZA
UeXGQBH1xkCBBcdACNDGQD0Jx0CV3cZAm8rGQH3zxkA1+8ZA8PbGQJvbxkCI58ZAsfDGQNLQ
xkD42sZAFPbGQK/DxkBT18ZA7vnGQKbtxkAjCMdA6vjGQDbSxkAoEMdAcPPGQJ35xkCD98ZA
xfbGQG3MxkA94cZAgdzGQCXRxkBY3sZAjvrGQEXpxkCu5cZAPuzGQM3txkAA+cZAquXGQKzM
xkCg7MZAAOnGQNPKxkBTzMZAR7vGQPT4xkDDAsdAgv7GQE7nxkAr08ZAr8DGQHAGx0B2AcdA
yNrGQH/VxkA088ZAePXGQJ7bxkDg28ZA6PzGQM/txkDZD8dAVvjGQLHbxkBB88ZA3vnGQBj+
xkDu+sZAZOTGQCLRxkBoBsdAZvLGQEkTx0D848ZA5d3GQPf9xkDi6cZA9PvGQO3rxkCp7sZA
+uLGQFjoxkDW58ZA2P3GQIi4xkBy0MZAgO/GQNXmxkAcCcdAUA3HQBcFx0CTCMdAo+nGQDjs
xkDQ58ZANNrGQPMIx0B428ZA2fzGQPjMxkC0AcdA+erGQI7nxkB12sZAtuXGQFAAx0C52sZA
j+3GQKIQx0AOBsdAD+vGQPDgxkBMC8dACM/GQJUFx0BwI8dAj9zGQIzqxkA04sZAeA3HQPgZ
x0B5AcdAT/TGQFgAx0BF2sZAOfLGQPbaxkBG58ZA7/HGQEQPx0CI58ZAaevGQATuxkCy9sZA
munGQNbcxkAl/sZAUOTGQF/UxkCk48ZAzN/GQJb7xkAU+sZAJvXGQPnfxkBG/8ZA3+bGQJX5
xkCb+cZAwfDGQEXlxkApBcdADN/GQC/9xkCJ88ZA2xfHQLcBx0Bd68ZAeuDGQNPXxkD6G8dA
8fPGQOIEx0DV1MZAS+DGQDn0xkDU7sZAydXGQAbpxkCN38ZAu+/GQLz6xkAu8MZArwTHQPAi
x0Cq78ZAgO3GQL/oxkDV8sZARALHQJUMx0CQzMZA8fjGQJHvxkDp4MZAaf7GQG4Ox0A638ZA
AuTGQAUFx0BV6cZAlQTHQPPjxkCT3sZA0+7GQMXmxkB5+sZAANfGQFAOx0C88sZAjPzGQEU2
x0ArvcZAEB3HQC8Bx0A36sZAM/7GQN/zxkAw4sZAtsTGQCXsxkAR/sZAr+jGQMLSxkD/1MZA
RdzGQE3ixkC06MZAuQbHQHDNxkCUyMZAYO7GQHTsxkAuFMdAnurGQK0Gx0An+sZATO7GQMLJ
xkAo0MZAlwvHQI/3xkBhwcZAZOPGQHfYxkA1/cZAtffGQEvfxkDJAcdAPw7HQKIIx0Ag1sZA
D9rGQIT+xkCi58ZAmA7HQHbpxkDmHMdAidnGQFntxkCDy8ZAu+LGQPoAx0CG0cZAyvzGQH/3
xkC77cZA</AssayYData></Step><Step><CommonData><SampleLocation>5</SampleLocation><SampleID></SampleID><SampleGroup></SampleGroup><SampleInfo></SampleInfo><SampleRow>F</SampleRow><SamplePlate>1</SamplePlate><WellType>BUFFER</WellType><Concentration>-1</Concentration><ConcentrationUnits>µg/ml</ConcentrationUnits><MolarConcentration>-1</MolarConcentration><MolarConcUnits>nM</MolarConcUnits><MolecularWeight>-1</MolecularWeight><Temperature>30</Temperature><StartTime>1372565</StartTime><AssayTime>300</AssayTime></CommonData><FlowRate>1000</FlowRate><StepType>DISASSOC</StepType><StepName>Dissociation</StepName><StepStatus>OK</StepStatus><ActualTime>300.001</ActualTime><CycleTime>0.2</CycleTime><AssayXData Points="1500">mgGlRIwIpUT6DqVEYRWlRM8bpUQ+IqVEOiilRKgupUQPNaVEfTulROxBpURSSKVEwU6lRCdV
pUSWW6VEBGKlRGtopUTZbqVEQHWlRK57pUQdgqVEKYilRJiOpUT+lKVEdZulROShpURKqKVE
ua6lRB+1pUSOu6VE/MGlRGPIpUTRzqVEDdalRKbbpUQN4qVEe+ilROrupUTV9KVEPPulRKoB
pkQRCKZEdw6mROYUpkRUG6ZEuyGmRCkopkSYLqZE/jSmRGU7pkTTQaZEOkimRKhOpkQPVaZE
fVumRORhpkRSaKZEuW6mRCd1pkSWe6ZE/IGmRGuIpkTRjqZEQJWmRK6bpkQVoqZEg6imRG+u
pkTVtKZERLumRLPBpkQZyKZEiM6mRO7UpkRd26ZEy+GmRDLopkSg7qZEB/WmRHX7pkTcAadE
SginRLkOp0QfFadEjhunRPwhp0RjKKdE0S6nRDg1p0SmO6dEDUKnRHtIp0TqTqdE1VSnRDxb
p0SqYadEEWinRH9up0TudKdEVHunRLuBp0QpiKdEkI6nRP6Up0Rlm6dE06GnREKop0SorqdE
F7WnRIa7p0TswadEW8inRMnOp0Qw1adEntunRATip0Rz6KdE2e6nREj1p0Su+6dEHQKoRIMI
qETyDqhEYRWoRMcbqEQ2IqhEnCioRAsvqERxNahE4DuoREZCqEQASKhEZ06oRPpWqETgW6hE
qmGoRBFoqER3bqhE5nSoREx7qES7gahEKYioRJCOqET+lKhEZZuoRNOhqERCqKhEqK6oRA+1
qER9u6hE7MGoRFLIqETBzqhEJ9WoRJbbqET84ahEOuioRKDuqEQP9ahEffuoROQBqURSCKlE
uQ6pRCcVqUSWG6lE/CGpRGsoqUTRLqlEQDWpRKY7qUQVQqlEg0ipRGdOqUTVVKlEPFupRKph
qUQRaKlEf26pRO50qURUe6lEw4GpRCmIqUSYjqlE/pSpRG2bqUTToalEQqipRLGuqUQXtalE
hrupROzBqURayKlEwc6pRDDVqUSe26lEBOKpRHPoqUTa7qlESPWpRLf7qUSiAapECQiqRHcO
qkTeFKpETBuqRLshqkQhKKpEkC6qRPY0qkRlO6pEy0GqRDpIqkSoTqpED1WqRH1bqkTkYapE
UmiqRMFuqkQndapEjnuqRPyBqkRriKpE0Y6qRECVqkSmm6pEFaKqRHuoqkTqrqpEWLWqRL+7
qkSqwapEGciqRALPqkRW1qpE19uqRMPhqkQy6KpEG++qRM30qkQ8+6pEqgGrRBEIq0R/DqtE
5hSrRFQbq0TDIatEKSirRJguq0QHNatEbTurRNxBq0RCSKtEsU6rRB9Vq0SGW6tE9GGrRFpo
q0TJbqtEOHWrRJ57q0QNgqtEc4irROKOq0RIlatENJurRKKhq0QRqKtEd66rRN60q0REu6tE
s8GrRBnIq0SIzqtE7tSrRF3bq0TL4atEMuirRKDuq0QH9atEdfurRNwBrERKCKxEuQ6sRB8V
rESGG6xE9CGsRFoorETJLqxEODWsRJ47rEQEQqxEc0isRNpOrERIVaxEt1usRKJhrEQJaKxE
d26sRN50rEREe6xEs4GsRCGIrESIjqxE9pSsRF2brETLoaxEOqisRKCurEQPtaxEdbusROTB
rERSyKxEuc6sRCfVrESO26xE/OGsRGPorETR7qxEOPWsRKb7rEQVAq1EewitROIOrUTNFK1E
PButRKohrUQRKK1Efy6tRO40rURUO61Ew0GtRClIrUSYTq1EuVatRL9brUTcYa1EQmitRLBu
rUQfda1EhnutRPSBrURaiK1EyY6tRDiVrUSem61EDaKtRHOorUTirq1ESLWtRLe7rUSiwa1E
EcitRHfOrUTm1K1ETNutRLvhrUQh6K1EkO6tRP70rURl+61EywGuRDoIrkSgDq5EDxWuRHUb
rkTkIa5ESiiuRLkurkQfNa5EjjuuRPxBrkRjSK5E0U6uRDhVrkSmW65EFWKuRHtorkRnbq5E
1XSuRDx7rkSqga5EGYiuRH+OrkTulK5EVJuuRMOhrkQpqK5EmK6uRP60rkRtu65E3MGuRCnI
rkSYzq5E/tSuRG3brkTc4a5EQuiuRLDurkQX9a5EhvuuROwBr0RaCK9EwQ6vRDAVr0SeG69E
BCKvRHMor0TaLq9ESDWvRK47r0SaQa9ECUivRG9Or0TeVK9ETFuvRLNhr0QhaK9EkG6vRPZ0
r0Rle69Ey4GvRDKIr0Sgjq9EB5WvRHWbr0Tkoa9ESqivRLmur0Qfta9EjruvRPTBr0RjyK9E
0c6vRKbXr0SE3K9EFeKvRHvor0Tq7q9E1fSvRDz7r0SiAbBEEQiwRHcOsETmFLBETBuwRLsh
sEQhKLBEkC6wRPY0sERlO7BE00GwRDpIsESoTrBED1WwRH1bsETkYbBEUmiwRMFusEQndbBE
lnuwRPyBsERriLBE2o6wRECVsESum7BEHaKwRACosERvrrBE3rSwRES7sESzwbBEGciwRH/O
sETu1LBEXduwRMPhsEQy6LBEoO6wRAf1sER1+7BE3AGxREoIsUS5DrFEHxWxRI4bsUT0IbFE
YyixRNEusUQ4NbFEpjuxRA1CsUR7SLFE6k6xRFBVsUS/W7FELWKxRJRosUQCb7FEcXWxRNd7
sURGgrFErIixRBuPsUTNlLFEPJuxRKKhsUQJqLFEd66xROa0sURMu7FEu8GxRCnIsUSQzrFE
/tSxRGXbsUTT4bFEQuixRKjusUQX9bFEffuxROwBskRSCLJEwQ6yRCcVskSWG7JE/CGyRGso
skTRLrJEQDWyRK47skQVQrJEAEiyRG9OskQLV7JECVyyRLNhskQhaLJEiG6yRPZ0skRde7JE
y4GyRDKIskSgjrJEB5WyRHWbskTcobJESqiyRLmuskQftbJEjruyRPzBskRjyLJE0c6yREDV
skSm27JEFeKyRHvoskTq7rJE1fSyRDz7skSqAbNEEQizRH8Os0TmFLNEVBuzRMMhs0QpKLNE
mC6zRP40s0RtO7NE00GzREJIs0SwTrNEF1WzRIZbs0T0YbNEWmizRMlus0SIdrNEhnuzRASC
s0RziLNE2o6zREiVs0Sum7NEHaKzRACos0RvrrNE3rSzRES7s0SzwbNEIcizRIjOs0T21LNE
XduzRMvhs0Qy6LNEoO6zRA/1s0R1+7NE5AG0REoItES5DrREHxW0RI4btET8IbREYyi0RMku
tEQ4NbREnju0RA1CtERzSLRE4k60REhVtEQ0W7REomG0RAlotER3brRE5nS0REx7tES7gbRE
KYi0RJCOtET+lLREbZu0RNOhtERCqLREqK60RBe1tER9u7RE7MG0RFrItETBzrRE8Ne0RN7c
tES74bREa+i0RNrutERA9bRErvu0RJoBtUQACLVEbw61RN4UtUREG7VEsyG1RBkotUSILrVE
9jS1RFw7tUTDQbVEMki1RKBOtUQGVbVEbVu1RNxhtURKaLVEsG61RB91tUSGe7VE9IG1RFqI
tUTJjrVEMJW1RJ6btUQNorVEc6i1ROKutURQtbVEt7u1RCXCtUSMyLVE+s61RObUtUTP27VE
u+G1RCnotUQT77VEgfW1ROj7tUSaAbZECQi2RG8OtkTeFLZETBu2RLMhtkQhKLZEiC62RPY0
tkRlO7ZEy0G2RDJItkTqTrZE1VS2RERbtkSqYbZEGWi2RH9utkTudLZEVHu2RMOBtkQpiLZE
mI62RAaVtkRtm7ZE3KG2REKotkTRrrZEQLW2RKa7tkQVwrZEhMi2RG/OtkTV1LZERNu2RKrh
tkQZ6LZEiO62RO70tkRl+7ZEwwG3RDIIt0SgDrdEBhW3RHUbt0TcIbdESii3RLAut0QfNbdE
jju3RPRBt0RjSLdE0U63RDhVt0SeW7dEDWK3RHtot0TibrdEUHW3RLd7t0QlgrdElIi3RPqO
t0RplbdEz5u3RD6it0SsqLdEE6+3RIG1t0Q0u7dEosG3RAnIt0R3zrdE3tS3REzbt0S74bdE
Iei3RJDut0T29LdEZfu3RMsBuEQ6CLhEqA64RA8VuER9G7hE5CG4RFIouETBLrhEJzW4RJY7
uEQEQrhEa0i4RNpOuERAVbhErlu4RJphuEQJaLhEb264RN50uEREe7hEs4G4RCGIuESIjrhE
9pS4RFybuETLobhEMqi4RKCuuEQPtbhEdbu4ROTBuERKyLhEuc64RCfVuESO27hE9OG4RGPo
uETR7rhEOPW4RKb7uEQNArlEewi5RGcOuUTNFLlEPBu5RKohuUQRKLlEfy65ROY0uURUO7lE
w0G5RClIuUSYTrlE/lS5RG1buUTcYblEQmi5RLBuuUQXdblEhnu5ROyBuURaiLlEwY65RDCV
uUSWm7lEBKK5RHOouUTarrlESLW5RK67uUSawblECci5RG/OuUTe1LlETNu5RLPhuUQh6LlE
iO65RPb0uURc+7lEywG6RDIIukSgDrpEDxW6RHUbukTcIbpESii6RLAuukQfNbpEjju6RPRB
ukRjSLpEyU66RDhVukSmW7pEDWK6RHtoukTibrpEUHW6RDx7ukSigbpEe4i6ROqOukTVlLpE
PJu6RKqhukQRqLpEf666ROa0ukRUu7pEw8G6RCnIukSYzrpE/tS6RG3bukTc4bpEQui6RLDu
ukTk9bpENPu6RPQBu0RaCLtEyQ67RDgVu0SeG7tEDSK7RHMou0TiLrtESDW7RDQ7u0SiQbtE
EUi7RHdOu0TmVLtETFu7RLNhu0QhaLtEiG67RPZ0u0Rce7tEw4G7RDKIu0SYjrtEBpW7RG2b
u0TcobtEQqi7RLCuu0QXtbtEhru7ROzBu0RayLtEwc67RCfVu0SW27tEBOK7RGvou0Ta7rtE
QPW7RK77u0QVArxEhAi8RG8OvETVFLxERBu8RLMhvEQZKLxEiC68RO40vERcO7xEy0G8RDJI
vESgTrxEBlW8RHVbvETkYbxESmi8RLluvEQfdbxEjnu8RPSBvERjiLxE0Y68RDiVvESmm7xE
DaK8RHuovERnrrxEzbS8RDy7vESqwbxEEci8RH/OvETm1LxETNu8RLvhvEQh6LxEkO68RP70
vERl+7xE0wG9RDoIvUSoDr1EDxW9RH0bvUTkIb1EUii9RLkuvUQnNb1Ejju9RPxBvURjSL1E
yU69RDhVvUSmW71EDWK9RHtovURnbr1EzXS9RDx7vUSigb1EEYi9RH+OvUTmlL1EVJu9RLuh
vUQpqL1EkK69RP60vURtu71E08G9RELIvUSozr1EF9W9RH3bvUTs4b1EUui9RMHuvUQw9b1E
lvu9RAQCvkRrCL5E2g6+REgVvkSuG75EHSK+RIQovkRvLr5EYTW+RMc7vkQ2Qr5EnEi+RAJP
vkRxVb5E2Fu+RD5ivkSsaL5EG2++RM10vkQ8e75EooG+RAmIvkR3jr5E3pS+REybvkS7ob5E
Iai+RJCuvkT2tL5EZbu+RMvBvkQ6yL5EqM6+RA/VvkR1275E5OG+RErovkS57r5EJ/W+RI77
vkT8Ab9EYwi/RNEOv0Q4Fb9Ephu/RBUiv0R7KL9EZy6/RNU0v0Q8O79EqkG/RBFIv0R/Tr9E
5lS/RFRbv0S7Yb9EKWi/RJhuv0T+dL9EbXu/RNOBv0RCiL9EsI6/RBeVv0SGm79E7KG/RFqo
v0TJrr9EMLW/RJ67v0QNwr9Ec8i/RNrOv0RI1b9Et9u/RKLhv0QJ6L9Ed+6/RN70v0RM+79E
uwHARCEIwESQDsBE9hTARGUbwETTIcBEOijARKguwEQXNcBEfTvAROxBwERSSMBEwU7ARDBV
wESWW8BEBGLARGtowETabsBEQHXARK57wESagcBEAIjARG+OwETVlMBERJvARLOhwEQhqMBE
iK7ARO60wERcu8BEw8HARCnIwESYzsBEBtXARG3bwETT4cBEQujARLDuwEQX9cBEhvvAROwB
wURaCMFEwQ7BRDAVwUSWG8FEBCLBRHMowUTaLsFESDXBRK47wUQdQsFECUjBRG9OwUTeVMFE
RFvBRLNhwUQZaMFEiG7BRPZ0wURce8FEy4HBRDKIwUSgjsFEBpXBRHWbwUTkocFESqjBRLCu
wUQftcFEjrvBRPTBwURjyMFEyc7BRDjVwUSe28FEDeLBRHvowUTi7sFEUPXBRDz7wUSiAcJE
EQjCRH8OwkTmFMJEVBvCRLshwkQpKMJEkC7CRP40wkRlO8JE00HCREJIwkSoTsJEF1XCRH1b
wkTsYcJEUmjCRMFuwkQndcJECXzCRASCwkRriMJE0Y7CRECVwkSmm8JEDaLCRHuowkTirsJE
ULXCRLe7wkQlwsJEjMjCRPrOwkRp1cJEz9vCRD7iwkSk6MJE2u7CRED1wkSu+8JEFQLDRAAI
w0RvDsNE3hTDREQbw0SzIcNEISjDRIguw0T2NMNEXDvDRMtBw0Q6SMNEoE7DRAZVw0R1W8NE
5GHDREpow0S5bsNEH3XDRI57w0T0gcNEY4jDRNGOw0Q4lcNEppvDRA2iw0R7qMNEZ67DRNW0
w0Q8u8NEosHDRBHIw0R/zsNE5tTDRFTbw0S74cNEKejDRJDuw0T+9MNEbfvDRNMBxERCCMRE
qA7ERBcVxESGG8RE7CHERFooxETBLsREMDXERJ47xEQEQsREc0jERNpOxERIVcRErlvERJph
xEQJaMREd27ERN50xERMe8REs4HERCGIxESIjsRE9pTERGWbxETLocREMqjERKCuxEQPtcRE
dbvEROTBxERKyMREuc7ERB/VxESG28RE9OHERFroxETJ7sREOPXERJ77xEQNAsVEcwjFROIO
xURQFcVENBvFRKIhxUQRKMVEdy7FROY0xURMO8VEu0HFRCFIxUSQTsVE9lTFRGVbxUTTYcVE
OmjFRKhuxUQPdcVEfXvFROSBxURSiMVEwY7FRCeVxUSOm8VE/KHFRGuoxUTRrsVEQLXFRKa7
xUQVwsVEAMjFROrOxUTW1MVERNvFRC7ixUSc6MVEAu/FRGn1xUTY+8VEPgLGRKwIxkQbD8ZE
zRTGRDwbxkSiIcZEESjGRHcuxkTmNMZEVDvGRLtBxkQpSMZEkE7GRP5UxkRtW8ZE02HGREJo
xkSobsZEF3XGRIZ7xkTsgcZEWojGRMGOxkQwlcZEnpvGRASixkRzqMZE4q7GREi1xkS3u8ZE
msHGRAjIxkR3zsZE3tTGREzbxkS74cZEIejGRIjuxkT29MZEZfvGRMsBx0QyCMdEoA7HRA8V
x0R1G8dE5CHHREoox0S5LsdEJzXHRI47x0T8QcdEY0jHRNFOx0RAVcdEplvHRBVix0R7aMdE
Z27HRNZ0x0Q8e8dEqoHHRBmIx0SAjsdE7pTHRFSbx0TDocdEKajHRJiux0T+tMdEbbvHRNzB
x0RCyMdEsM7HRBfVx0SG28dE9OHHRFrox0TJ7sdEMPXHRJ77x0QEAshEcwjIROIOyERIFchE
txvIRKIhyEQIKMhEdy7IROY0yERMO8hEu0HIRCFIyESQTshEBlXIRGVbyETTYchEOmjIRKhu
yEQXdchEfXvIROSByERSiMhEuY7IRCeVyESWm8hE/KHIRGuoyETRrshEQLXIRKa7yEQVwshE
e8jIRGfOyETW1MhERNvIRKrhyEQZ6MhEgO7IRO70yERU+8hEwwHJRCkIyUSYDslEBhXJRG0b
yUTcIclEQijJRLAuyUQfNclEhjvJRPRByURjSMlEyU7JRDhVyUSeW8lEDWLJRHtoyUTibslE
zXTJRDx7yUSigclEEYjJRHeOyUTmlMlETJvJRLuhyUQhqMlEkK7JRP60yURlu8lE08HJRDrI
yUSozslEF9XJRH3byUTs4clEUujJRMHuyUQw9clEQP3JRC4CykRrCMpE2g7KREgVykSuG8pE
HSLKRIQoykTyLspEWDXKRMc7ykQuQspElEjKRAJPykRxVcpE2FvKREZiykSsaMpEG2/KRIJ1
ykQ8e8pE</AssayXData><AssayYData Points="1500">677HQJ7wxkCd0cZAT4fGQH5pxkBMJMZARCvGQCHtxUDp3sVAs77FQC2gxUCylcVAqoXFQOFm
xUB7X8VAADfFQMwpxUCmF8VAAS/FQDXexED71sRAu83EQInaxECDxcRAcqzEQNiwxEC1o8RA
MaPEQJmnxEDjdMRA+WfEQHuZxEAcecRAe2fEQM5qxED8X8RAIYXEQKZUxEArPcRAozvEQLMs
xEAVL8RAB1vEQEoSxEAHLsRAdQTEQNAKxED668NAnAnEQIAQxEBOCcRAoPnDQKEExECS8MNA
CszDQA3mw0An7cNAiNfDQPi3w0CmyMNA6PDDQCXRw0AOu8NAHrvDQEW1w0BCxcNAFI7DQNa1
w0AurMNAvaPDQCeDw0DwoMNA3YfDQH17w0DDbMNAG4HDQHVXw0DnlMNASV7DQFNow0C/RsNA
M0TDQAaCw0D7TsNA3kbDQKpEw0CDUMNALijDQH5ew0D6MMNAtUzDQKwiw0AaNcNA5zjDQGRD
w0DWI8NAcTrDQF8fw0BrSsNAazHDQEchw0BV6MJAwiXDQJolw0DaGsNA1BzDQBn/wkD3E8NA
XwHDQCAHw0C57sJAcxLDQAfmwkAKA8NAn+fCQH29wkCBnMJAq+TCQHr5wkBm58JAP+jCQFq7
wkDp1sJA9bfCQP7FwkASu8JAW7TCQCXQwkBq3sJAibrCQOKiwkAGz8JAbrLCQJHBwkCxvcJA
7p3CQGO8wkD8wsJAzqLCQMeYwkAspcJAU47CQEmLwkDDoMJAr6fCQMSAwkCFo8JAlXzCQImH
wkCkaMJA1G7CQBp4wkA3e8JAqHjCQLCEwkDuiMJA/m3CQIFdwkAeXsJAtGDCQB0+wkAGeMJA
D0TCQD1AwkDKWcJA5XTCQJNLwkCYZcJAZVbCQOw/wkAFOsJA6iHCQGM1wkCdXcJAd0bCQMle
wkCfIMJAVUzCQCUTwkA3RcJAig7CQE4fwkBYScJArz7CQD4SwkCbP8JAFBbCQJ7qwUDQ5cFA
qhbCQKNEwkCwDsJA+QDCQDEbwkCaEsJAxvLBQG4rwkCV48FAmObBQH0JwkBB/cFAXRvCQKwU
wkAy9sFAtOvBQPrVwUA09cFAZwTCQOv4wUC7wMFAotLBQM4NwkBoAcJAuMzBQN39wUCi+cFA
m8/BQFHZwUBM28FA+NzBQJPgwUBEzsFAD8PBQNmkwUAVz8FAh6LBQGHjwUC9zsFA9cnBQJzf
wUBy18FAxbvBQE2vwUAce8FAC6/BQDjTwUCx0MFAW6bBQEXkwUAVnsFAx6jBQOCnwUBJqsFA
tazBQIaSwUB7n8FAYavBQP+gwUC5lsFAU5LBQB3KwUAzo8FAiazBQKCmwUDMj8FAhYTBQL1c
wUDRn8FAdpTBQACawUD3hcFAHXjBQJ2JwUCKisFAf4LBQHdowUC7fcFANWbBQAtuwUAAfcFA
n3HBQKVVwUBBacFAvHfBQMw4wUApdsFApl/BQLhdwUB8QsFAbYXBQEJlwUAERcFAO3XBQMlg
wUAiU8FAKWDBQLFwwUBDTsFAO0vBQBZJwUChg8FAhVzBQFIzwUDVccFAJmXBQCtkwUD7VsFA
LTvBQP9XwUCCYMFAZS/BQLwewUC0L8FAay/BQEIIwUCOVsFA+mLBQLg/wUAHPcFANi/BQJAr
wUBBOcFAH07BQDlOwUC/JcFAaz7BQPg2wUAbOsFA+yrBQMo+wUDoI8FAcAjBQJg+wUAtD8FA
kx3BQBMLwUBOCMFATgvBQIUewUBa5sBA/vXAQOwDwUBSFcFAhhzBQFIJwUBz9cBA+Q3BQFAc
wUCQ4MBABDDBQEIOwUBTB8FA/+7AQPH3wEBJ4cBA8hLBQNo0wUDk3sBAkuHAQLMGwUAC8sBA
DNjAQCfawEBP7cBAO8rAQNXwwECw2cBAktrAQFLqwEAU8MBAVcnAQGLkwEC65MBA0uPAQGfo
wEDbvMBARODAQOPwwEAqy8BAw7rAQHHbwEDvwcBAFMbAQCrkwEBY7MBAtsnAQIvbwEDK48BA
k8fAQAHJwED3sMBA8ejAQB7XwEBJucBArL/AQGzVwEDlscBAYpTAQGCnwEDdvsBAJbTAQE7z
wECNs8BAkbnAQLi8wEBwr8BAJc7AQEuuwEAFuMBAJrXAQFiVwEB7qcBADqfAQI+vwEA+lcBA
T5TAQLC2wEBZssBAjZnAQKikwEB0n8BAV3vAQB+AwECiesBA0pfAQFmlwEBsh8BAgrXAQEag
wEBvmsBANJbAQOfCwEC3scBAaMfAQEmLwEA+ecBAP5DAQHBxwEC3mMBAb5nAQKCfwEA1jcBA
iIHAQEKZwECjbsBA0Z7AQG9uwECKacBAJYrAQPeTwEDIk8BAP4DAQNJzwEBOe8BAF2fAQB1n
wEAslMBA9YPAQPVzwEAjccBAjJ/AQAFmwECGdsBAXV/AQBRawEB/eMBAeIXAQKZ3wEAeXMBA
aXrAQJdowED1d8BAwovAQIR2wECdc8BAn2HAQMhXwECJbMBAUXbAQPtawEAXUsBAv2zAQPVw
wEAnZ8BAe2TAQGpxwEATZMBAo2XAQP+GwEB3QMBAfVPAQDlrwEC8asBA9EnAQE5DwECzX8BA
7E7AQJxNwEBCR8BAQ0zAQF9jwEDkWMBAQTzAQLIvwEAAS8BAWkHAQH9lwEBeMsBA/yXAQHE6
wEAZV8BAhC/AQFJAwEDRYsBAR1DAQJQvwEBqWcBAcE3AQCZHwEANH8BAFlHAQLdmwEBDEcBA
PTPAQLVBwEA+J8BAczLAQCQ9wEBhMsBAUA7AQCUhwEBhSsBAP03AQOArwEC4BcBAcyLAQDlJ
wEBaPcBA+TrAQN8SwEDDKsBAVB7AQEUXwEDGJMBA0xrAQMUKwEBvLsBAQzfAQBMTwECCA8BA
Z0TAQLgkwEDMKcBAOxzAQMkTwEAlJsBAHti/QKkcwECmE8BAaRrAQLb9v0DnA8BA3/+/QEk0
wEAfCsBA6QfAQAMZwED4UcBAxDPAQOgJwEBEFcBAEDnAQH37v0ByHsBA6vG/QM0nwEAkGsBA
R+u/QLbfv0Ax979AbgfAQPbuv0CQ/L9AFxLAQHYXwEA/5r9ADf2/QHv0v0AF4L9AewDAQA7Q
v0A3AMBAifS/QI/hv0DA879AGP+/QD/Rv0Cp7r9APB3AQJIFwECfAcBAXgHAQDUNwEBe8L9A
3N+/QNHwv0Cq3L9AUtW/QIzmv0BG+b9A19m/QFTkv0BJ+r9AlP2/QFzLv0DVCMBAtdS/QFDo
v0BUG8BA0di/QN37v0CX3b9AtNy/QP3Fv0DVw79AsMy/QCPXv0DD8b9AIbW/QLP9v0DAx79A
h8m/QDPFv0CWxr9A/PG/QHTnv0BV779A4NO/QLXWv0AxAsBAI9i/QGHjv0A03b9Avt2/QGnd
v0Aosb9Aeuq/QNbuv0Bzs79A9ai/QKDAv0BCsL9AE66/QN7Hv0C0wr9Alra/QEzQv0DMsL9A
mMa/QNDMv0BUyb9AUb+/QHjFv0Dhy79AR8e/QBe7v0Ckv79AN5S/QH3Xv0CFrb9Ab7a/QBS/
v0A9ob9A6bO/QI+7v0CFz79Aba6/QC6+v0Adtr9APMq/QFSov0DAqL9AspW/QH2ov0Ahw79A
66S/QLK+v0Dtor9Aep6/QLevv0Cwi79AkKq/QMGpv0Cy579ADsm/QDbCv0DmsL9A1bK/QB+q
v0DesL9AKKK/QOu1v0Ayo79ATaa/QKKAv0CKrb9AtXi/QA+Lv0CNnb9AbHu/QKeFv0AanL9A
SYm/QKSgv0Azr79AhZ2/QOe2v0AphL9ALJy/QCulv0Bkjr9AeXe/QHV6v0AQjL9Au4e/QIWX
v0Bqjr9AsKu/QP+lv0CXpr9AKXe/QCd0v0DKYL9AXLC/QEdyv0Ckj79AnKG/QMWOv0CKp79A
AX+/QBNvv0Aqbr9AjJe/QHiAv0DLpb9AbXK/QEuDv0CXr79AaoW/QKNfv0DEgb9Aclm/QF5z
v0AIn79AJX2/QLV/v0Bjhb9A94u/QPCQv0DDdL9AzXW/QG12v0CAcb9Ai3S/QBVdv0BCeb9A
rX+/QB6Fv0CAl79ATni/QDtjv0Dia79Adne/QGiHv0DIgr9Ai1e/QIt+v0BmZL9AglW/QByJ
v0Cpg79AxmK/QNBdv0Anar9Aj0C/QNdov0DSXb9ApWi/QLVqv0DSd79AV0W/QAdrv0DlY79A
DFq/QNxav0C5Xr9A8lC/QIZbv0A+Xb9Ask2/QKOFv0B2UL9AHEG/QOlLv0BFWb9AVmS/QBBv
v0CnUr9AzG2/QFtPv0CXWL9Ah3G/QAZcv0BRSr9AB1q/QJdpv0B4Zr9AUlq/QEdIv0DDY79A
90W/QFtmv0DdZr9AA3K/QEYvv0CKOL9AaHO/QIJcv0DhMr9A7Da/QLkzv0B6Vb9Ai2G/QAI1
v0A1Jr9Axny/QCc+v0B6PL9AjDO/QApIv0BqRb9AFVW/QEFTv0CRW79ACUO/QO89v0CtIb9A
oi6/QNU9v0BzP79AnkG/QL51v0AmR79ALz6/QGJBv0BwR79AVlO/QExVv0DrKL9Awz6/QFBC
v0BkO79AKD6/QEdKv0D8Jb9ABT+/QKEiv0D6Qr9AOAS/QNk0v0ATP79A61q/QPwqv0CzUr9A
c0S/QF43v0DIJ79A6Rm/QOApv0CIPb9AtBe/QPsXv0BSFL9Ayji/QAEqv0DhTb9ATDe/QDM0
v0D+IL9Ary+/QGE8v0AmEL9A6S2/QPo0v0AeD79Aqk6/QMMPv0D0Kr9AyCO/QCIfv0BEOL9A
uwm/QMpXv0BxRr9A8hi/QOwfv0CvML9AHC+/QA8wv0CpCb9AAiq/QBsCv0CLJr9AxSW/QHAd
v0A3CL9A+g+/QK4Nv0CMO79AoBa/QFkov0BAJ79AxBy/QLIbv0D58b5AsTG/QF0Mv0BYHL9A
dyy/QIg9v0BQDr9A4xu/QIb3vkCdML9AoBG/QDkov0BCMb9Azwq/QOsUv0B/TL9AfBS/QC0t
v0A3PL9Aagu/QCkSv0DqLL9A8QC/QCH6vkCKHb9A+T+/QH0Av0A5/b5AcBO/QLcCv0BXAL9A
O/K+QF4nv0DcJb9AZSW/QAUJv0AvLL9AwCi/QLkhv0BOC79AgP6+QG/ovkAh+b5ASBu/QEj0
vkCND79AVgu/QJ4mv0B2Ib9AYg+/QLT+vkDIB79ANwi/QM8Yv0CqBr9AOuG+QMEAv0Av5r5A
oAG/QHLzvkBqBr9Algy/QInZvkBV3L5A8gW/QKL3vkAtCL9AiwG/QOP3vkCL1L5AZN2+QKwI
v0BD+L5AsAe/QGgdv0CYCr9AXg6/QJnjvkBq5b5AJva+QFQLv0DXHL9A6Ay/QC4Kv0DI/b5A
q+6+QEsKv0CfBr9ATwu/QHn9vkCg/L5AV8e+QA4Av0AI/75AcuK+QLj5vkCov75AngC/QH7P
vkBxAb9Avey+QAgLv0B+6b5ASuq+QKzsvkCX2r5Af+a+QLbQvkCNAb9AbPW+QO7VvkDL8r5A
Ae2+QC/zvkC6675And++QDXovkAQ6L5AlLy+QObXvkCRz75AB9q+QFfDvkDB6b5AJta+QBTy
vkDQ575Aq+e+QGfavkB0GL9A996+QFXnvkDc2b5AIMS+QKiyvkBD875AFPK+QDHmvkBI0r5A
LAW/QBL2vkDcyb5Anui+QB7XvkAu1L5A6t2+QDXKvkAH2L5Ane2+QAbavkDgw75AneO+QFHV
vkB6zb5A9bi+QLDbvkCuzL5Ascq+QIDdvkDm9b5AR/++QEK3vkCY/b5AIOi+QJLFvkBN1L5A
69e+QNbbvkCAx75A8ua+QLTTvkCbyr5AQPC+QGe1vkDT5L5A3tC+QD3bvkCi3r5AycO+QMni
vkCrwb5Acsy+QGeivkC/zL5AP9e+QF/EvkA1yr5A1s6+QFzGvkCFxb5ADsS+QC7RvkCZ0L5A
Ldi+QHKwvkCrwr5AVeO+QCDbvkBCvb5Aq9a+QEvnvkAR4b5AbeG+QMHDvkAuqr5A4KG+QHzu
vkBypL5AXtq+QFbavkBjub5AnLC+QIPAvkBiuL5A9qi+QMauvkAeub5Ao8C+QLaQvkBqo75A
4dW+QNqAvkAQr75A+La+QK3ovkBExb5AU7u+QALQvkAWu75AI86+QI/KvkBOzr5A28W+QOXh
vkAuqr5A8K++QO2OvkCM5b5ABbO+QI+xvkBUyL5AMOm+QH2lvkBKyr5AIrq+QK2xvkDCor5A
rqS+QIqjvkCgrL5AcbK+QHCovkCjqb5Am7a+QCi4vkDNq75AGaC+QCCuvkDImr5A5Ka+QOq9
vkBVxL5Ai7y+QGidvkBd175A7q2+QMmyvkCevb5AQb2+QEHEvkBnvr5Af72+QA/IvkCNrr5A
YJm+QNSjvkCFw75AR7a+QGeuvkByk75ATsi+QCGvvkBQgb5AO52+QPqSvkDbuL5AHoO+QE7X
vkBfqr5AtaG+QKSWvkCDib5AOb++QDecvkAutL5A7LC+QFXVvkAYiL5AOaC+QDWSvkBshr5A
zq6+QOO4vkD4lb5Aq6q+QPKvvkBSn75Ah7G+QIiovkDWqL5A4aS+QOmfvkAylr5AEp++QE2H
vkAcpL5AU7S+QBOlvkCapb5Aa6S+QHCrvkBVrr5An4S+QPunvkB5i75A0qK+QJuevkDsy75A
J6y+QLCdvkBgh75AEHy+QGmJvkAqnb5AFq2+QGarvkACk75A34a+QGyvvkCPpr5Apqa+QFyQ
vkB7lb5A0oG+QA9mvkAJnL5AWry+QK+DvkARl75A84G+QDaavkBml75AvZ++QFqfvkD8pb5A
G4O+QD95vkB7h75AzX2+QGWbvkDDsL5AEJS+QLyDvkAWqL5ATIi+QMh+vkCWgL5A6Y6+QJmW
vkAMqr5A3Fq+QDeTvkC6kb5AXma+QLp7vkD+hr5ALXC+QOhvvkCekb5AWoO+QOiSvkBimL5A
7aK+QPZyvkC+nb5AZ4e+QBCHvkDNcb5AgYS+QLyBvkD9hr5Ap3++QNSnvkAmdL5A/py+QLJ/
vkB9fL5AvXu+QKuHvkANrb5AVH6+QNlRvkCAcr5APWm+QDZuvkBrer5AX3++QGmBvkBrh75A
iJO+QGRgvkDba75AW3S+QBNovkDmYr5Aqqm+QLehvkDwYb5A9Ke+QDOHvkCShb5AIG2+QNt6
vkBgeL5AiW2+QLtvvkB5br5AboG+QIppvkCfhr5AT3O+QIeGvkB5Z75AtKK+QONkvkBeX75A
wUW+QCZTvkCgcr5AdWS+QFxTvkAEfb5A/n++QIyHvkDKgr5AZle+QAefvkCAZb5AFl++QLtZ
vkD3X75AXYG+QD+LvkCtdr5AeXm+QLpzvkBac75A1XO+QEWYvkCRVb5A4IK+QBdpvkCmZ75A
j2G+QLKivkAhar5AJmi+QCxyvkBqar5AsnG+QC16vkA/X75AvWS+QKxrvkCSWL5ALW6+QGxp
vkBWSr5ApmW+QL9GvkB9h75ALUa+QJlvvkAUPL5A82m+QHWEvkCCXb5AmmS+QO1PvkBxUr5A
+Fa+QIlovkB8S75AqGi+QOyCvkBgg75AjJG+QFZTvkDaPL5AYFe+QGFOvkBWe75Ahl++QDFA
vkDgjL5ADJO+QPt/vkBLVb5A1F2+QG5avkBvVL5AdWS+QO9mvkCIY75AQEq+QL9gvkDaY75A
JE++QGFYvkDNdb5AGGm+QMdEvkB6Qb5A/3a+QE1ivkBEUL5AjHW+QC5JvkAbU75AOG6+QCRB
vkB1Jr5A83q+QLFEvkDfZ75Ao22+QMdDvkD7W75AkTi+QHQ3vkDoQL5ACka+QKdDvkBUOr5A
Oj2+QJNTvkC4W75AKiS+QPJBvkDYUb5Auli+QDVFvkC4Z75Afke+QNtFvkBuM75ATWa+QGdw
vkAMVr5ABVG+QOk+vkATWb5ASD++QNOHvkAyUL5A+Ue+QKYdvkDZRb5Afje+QOtLvkAhTb5A
wT2+QChRvkD0X75AL1i+QIovvkAJML5An26+QHZuvkAER75AZl6+QN5BvkDXPL5AlTu+QEtQ
vkAyKL5A</AssayYData></Step><Step><CommonData><SampleLocation>7</SampleLocation><SampleID>YNCCT5A-p035</SampleID><SampleGroup></SampleGroup><SampleInfo></SampleInfo><SampleRow>E</SampleRow><SamplePlate>1</SamplePlate><WellType>KSAMPLE</WellType><Concentration>-1</Concentration><ConcentrationUnits>µg/ml</ConcentrationUnits><MolarConcentration>1000</MolarConcentration><MolarConcUnits>nM</MolarConcUnits><MolecularWeight>-1</MolecularWeight><Temperature>30</Temperature><StartTime>1678618</StartTime><AssayTime>300</AssayTime></CommonData><FlowRate>1000</FlowRate><StepType>ASSOC</StepType><StepName>Association</StepName><StepStatus>OK</StepStatus><ActualTime>300.006</ActualTime><CycleTime>0.2</CycleTime><AssayXData Points="1500">ooHKRCGIykSQjspE0ZbKRMebykTTocpEQqjKRKiuykQXtcpEfbvKROzBykRSyMpEwc7KRCfV
ykSW28pE/OHKRGvoykTR7spEQPXKRK77ykQVAstEgwjLROoOy0RYFctERBvLRKohy0QZKMtE
hy7LRO40y0RcO8tEw0HLRDFIy0SYTstEBlXLRG1by0TbYctESmjLRLBuy0QfdctEhXvLROyB
y0RaiMtEwY7LRC+Vy0Sem8tEBKLLRHOoy0TZrstESLXLRLa7y0QdwstEi8jLRPrOy0Rg1ctE
z9vLRDXiy0Sk6MtECu/LRHn1y0To+8tETgLMRL0IzERvDsxE3RTMREwbzESyIcxEISjMRIcu
zET2NMxEZTvMRMtBzEQ6SMxEoE7MRA9VzER1W8xE5GHMRFJozES5bsxEJ3XMRI57zET8gcxE
a4jMRNGOzERAlcxErpvMRBWizESDqMxE6q7MRNW0zEREu8xEqsHMRBnIzESHzsxE7tTMRFzb
zETL4cxEMejMRKDuzEQG9cxEdfvMRNsBzURKCM1EsA7NRDwXzUQxHM1E9CHNRGMozUTJLs1E
ODXNRJ47zUQMQs1Ee0jNROFOzURQVc1EtlvNRCVizUQRaM1Ed27NROZ0zURMe81Eu4HNRCmI
zUSQjs1E/pTNRG2bzUTToc1EQqjNRKiuzUQXtc1EhbvNROzBzURayM1Ewc7NRC/VzUSe281E
BOLNRHPozUTZ7s1ESPXNRLb7zUQdAs5EiwjORHcOzkTdFM5ETBvORLIhzkQhKM5EkC7ORPY0
zkRlO85Ey0HORDpIzkSgTs5ED1XORH1bzkTkYc5EUmjORLluzkQndc5ElnvORPyBzkRriM5E
0Y7ORECVzkSum85EFaLORHuozkTqrs5EWLXORDy7zkSqwc5EGcjORH/OzkTu1M5EVNvORMPh
zkQx6M5EmO7ORAb1zkRt+85E2wHPREoIz0SwDs9EHxXPRIUbz0T0Ic9EYijPRMkuz0Q4Nc9E
njvPRAxCz0R7SM9E4k7PRFBVz0S2W89EomHPRBFoz0R3bs9E5nTPRFR7z0S7gc9EKYjPRJCO
z0Qbl89EIZzPRNOhz0RCqM9EqK7PRBe1z0R9u89E7MHPRFrIz0TBzs9EL9XPRJ7bz0QE4s9E
c+jPRNnuz0RI9c9EtvvPRB0C0ESDCNBEbw7QRN0U0ETHG9BEsiHQRJwo0ESHLtBEcTXQRN87
0EROQtBEtEjQRKBO0ETVVNBERFvQRLJh0EQZaNBEh27QRO500ERUe9BEw4HQRDGI0ESYjtBE
BpXQRG2b0ETbodBEQqjQRLCu0EQftdBEhbvQRPTB0ERayNBEyc7QRC/V0ESe29BEBOLQRHPo
0ETZ7tBESPXQRK770EQdAtFEgwjRRPIO0UTdFNFERBvRRLIh0UQhKNFEhy7RRPY00URcO9FE
y0HRRDpI0USgTtFED1XRRHVb0UTkYdFEUmjRRLlu0UQnddFEjnvRRPyB0URriNFE0Y7RRECV
0USmm9FEFaLRRHuo0UTqrtFEULXRRDy70USqwdFEGcjRRH/O0UTu1NFEVNvRRMPh0UQx6NFE
mO7RRAb10URt+9FE2wHSREoI0kSwDtJECBjSRA8d0kQEItJEWijSRMku0kQ4NdJEnjvSRAxC
0kRzSNJE4k7SREhV0kS2W9JEJWLSRAho0kR3btJE3XTSREx70kSygdJEIYjSRIeO0kT2lNJE
ZZvSRMuh0kQ6qNJEoK7SRA+10kR1u9JE5MHSRFLI0kS4ztJEJ9XSRJbb0kT84dJEa+jSRNHu
0kRA9dJEpvvSRBUC00SDCNNE6g7TRFAV00Q8G9NEoiHTRBEo00R/LtNE5jTTRFQ700TDQdNE
KUjTRJhO00T+VNNEbVvTRNth00RCaNNEsG7TRBd100SFe9NE9IHTRFqI00TJjtNEL5XTRJ6b
00QMotNEc6jTROKu00RQtdNEtrvTRCXC00QRyNNEd87TRN3U00RM29NEu+HTRCHo00SQ7tNE
9vTTRGX700TLAdREOgjURKAO1EQPFdREfRvUROQh1ERSKNREuC7URCc11ESWO9RE/EHURGtI
1ETRTtREQFXURK5b1EQVYtREg2jUROpu1ETVdNREx3vURKqB1ESciNREh47UROKW1ETfm9RE
RqLURLSo1EQbr9REibXURDy71ESqwdREEcjURH/O1ETu1NREVNvURMPh1EQx6NREmO7URAb1
1ERt+9RE2wHVREII1USwDtVEHxXVRIUb1UT0IdVEWijVRMku1UQ4NdVEnjvVRAxC1URzSNVE
4k7VREhV1US2W9VEHWLVRINo1URvbtVE3XTVREx71USygdVEIYjVRIeO1UT2lNVEXJvVRMuh
1UQ6qNVEoK7VRA+11UR1u9VE5MHVRFLI1US4ztVEJ9XVRI7b1UT84dVEYujVRNHu1URA9dVE
pvvVRAwC1kR7CNZE4g7WRFAV1kS2G9ZEoiHWRBEo1kR/LtZE5jTWRFQ71kS7QdZEKUjWRJhO
1kT+VNZEbVvWRNNh1kRCaNZEqG7WRBd11kSFe9ZE7IHWRFqI1kTBjtZEL5XWRJab1kQEotZE
c6jWRNmu1kRItdZEtrvWRB3C1kSMyNZEd87WRN3U1kRM29ZEsuHWRCHo1kSH7tZE9vTWRH37
1kT8AddEawjXRNEO10TJFtdExxvXRBUi10SDKNdE6i7XRFg110REO9dEqkHXRBlI10R/TtdE
7lTXRFxb10TDYddEMWjXRJhu10QGdddEdXvXRNuB10RCiNdEsI7XRBeV10SFm9dE9KHXRFqo
10TJrtdEL7XXRJ6710QMwtdEc8jXROLO10RI1ddEttvXRCXi10QI6NdEb+7XRN3010RM+9dE
sgHYRCEI2ESHDthE9hTYRFwb2ETLIdhEMSjYRKAu2EQGNdhEdTvYRORB2ERKSNhEuE7YRCdV
2ESOW9hE/GHYRGto2ETRbthEOHXYRKZ72EQVgthEe4jYROqO2ETVlNhEPJvYRKqh2EQZqNhE
f67YRO602ERUu9hEw8HYRCnI2ESYzthE/tTYRG3b2ETb4dhE/OnYROru2EQX9dhEhfvYROwB
2URaCNlEwQ7ZRC8V2USeG9lEBCLZRHMo2UTZLtlESDXZRLY72UQdQtlEjEjZRPJO2URgVdlE
x1vZRDVi2UScaNlECm/ZRHF12UTfe9lEy4HZRLSI2UQjj9lEK5fZRCmc2USqodlEGajZRH+u
2UTutNlEVLvZRMPB2UQxyNlEmM7ZRP7U2URt29lE2+HZRELo2USw7tlEF/XZRIX72UT0AdpE
WgjaRMkO2kQvFdpEnhvaRAQi2kRzKNpE2S7aREg12kS2O9pEHULaRIxI2kR3TtpE3VTaRExb
2kSyYdpEIWjaRJBu2kT2dNpEZXvaRNOB2kQ6iNpEqI7aRA6V2kR9m9pE5KHaRFKo2kTBrtpE
J7XaRJa72kT8wdpEa8jaRNHO2kRA1dpEbdvaRNvh2kRK6NpEuO7aRCf12kSm+9pEDALbRHsI
20TiDttEUBXbRL8b20SiIdtEESjbRH8u20RgNdtEzzvbRLJB20QhSNtEkE7bRPZU20RkW9tE
y2HbRDpo20SobttEDnXbRH1720TkgdtEUojbRMGO20QnldtElpvbRASi20RrqNtE2a7bREC1
20Suu9tEFcLbRIPI20TyzttEWNXbRETb20Sy4dtEGejbRIfu20Tu9NtEXPvbRMMB3EQxCNxE
mA7cRBMX3EQRHNxE2yHcREoo3ESwLtxEHzXcRIU73ETsQdxEWkjcRMlO3EQvVdxEnlvcRARi
3ERzaNxE4m7cREh13ES2e9xEooHcRAiI3ER3jtxE5pTcREyb3ES7odxEIajcRJCu3ET2tNxE
ZLvcRNPB3EQ6yNxEqM7cRBfV3ER929xE7OHcRFLo3ETB7txEJ/XcRJb73EQEAt1EawjdRNkO
3URAFd1EphvdRBUi3USDKN1E6i7dRFg13UREO91EqkHdRBlI3USHTt1E7lTdRFxb3UTLYd1E
MWjdRKBu3UQGdd1EbXvdRNuB3URCiN1EsI7dRB+V3USFm91E9KHdRFqo3UTJrt1EL7XdRJ67
3UQMwt1Ec8jdROLO3URI1d1EttvdRKLh3UQR6N1Ed+7dROb03UR1+91EuwHeRCkI3kSQDt5E
9hTeRGQb3kTTId5EOijeRKgu3kQONd5EfTveROxB3kRSSN5EwU7eRCdV3kTwW95EBGLeRGto
3kTRbt5EQHXeRK573kQVgt5Eg4jeROqO3kT6lt5E6JveRKqh3kQZqN5Ef67eRO603kRcu95E
w8HeRCnI3kSYzt5E/tTeRG3b3kTb4d5EQujeRLDu3kQX9d5EhfveRPQB30RaCN9EyQ7fRC8V
30SeG99EBCLfRHMo30TZLt9EQDXfRK4730QdQt9Eg0jfRPJO30RgVd9Ex1vfRDZi30ScaN9E
h27fRHF130Tge99EToLfRLSI30Qjj99E1ZTfRESb30Sqod9EGajfRIeu30TutN9EXLvfRMvB
30QxyN9EoM7fRAbV30Rt299E2+HfREro30Sw7t9EH/XfRIX730T0AeBEWgjgRMkO4EQ4FeBE
nhvgRAwi4ERzKOBE4i7gRFA14ES2O+BEokHgRBFI4ER3TuBE5lTgRExb4EQEYuBE02ngRCNv
4ERIdeBErnvgRB2C4EQIiOBE8o7gRN2U4ERMm+BEsqHgRCGo4ESHruBE9rTgRGS74ETLweBE
OsjgRKDO4EQO1eBEfdvgROTh4ERS6OBEuO7gRCf14ESO++BE/AHhRGII4UTRDuFEXBfhRFoc
4UQVIuFEeyjhROou4URYNeFEvzvhRKpB4UQZSOFEf07hRO5U4URcW+FEw2HhRDFo4USYbuFE
BnXhRG174UTbgeFESojhRLCO4UQfleFEhZvhRPSh4URiqOFEya7hRDi14USeu+FEDMLhRHPI
4UTizuFEUNXhRLbb4UQl4uFElOjhRPru4URg9eFEz/vhRDYC4kSkCOJEEw/iRP4U4kToG+JE
TiLiRL0o4kRvLuJE1TTiREQ74kSyQeJEGUjiRIdO4kTuVOJEXFviRMth4kQxaOJEmG7iRP50
4kRte+JE24HiREKI4kSwjuJEH5XiRIWb4kT0oeJEWqjiRMmu4kQvteJEnrviRAzC4kRzyOJE
4s7iREjV4kS22+JEJeLiRBHo4kR37uJE5vTiREz74kS7AeNEKQjjRJAO40T2FONEZBvjRMsh
40Q6KONEqC7jRA4140R9O+NE5EHjRFJI40TBTuNEJ1XjRJZb40T8YeNEa2jjRNFu40RAdeNE
pnvjRBWC40R7iONE6o7jRL+X40S9nONEqqHjRBmo40R/ruNE7rTjRFS740TDweNEKcjjRJjO
40QG1eNEltvjRNvh40RC6ONEsO7jRB/140SF++NE9AHkRFoI5ETJDuREOBXkRJ4b5EQEIuRE
cyjkRNku5ERINeREtjvkRB1C5EQISOREd07kRN1U5ERMW+REu2HkRCFo5ESQbuRE9nTkRGR7
5ETLgeREOojkRKiO5EQOleREfZvkROSh5ERSqOREuK7kRCe15ESWu+RE/MHkRGvI5ETRzuRE
QNXkRKbb5EQV4uREe+jkROLu5ERQ9eREv/vkRCUC5UQRCOVEfw7lROYU5URMG+VEuyHlRCko
5USQLuVE9jTlRGQ75UTTQeVEOkjlRKhO5UQOVeVEfVvlROxh5URSaOVEwW7lRCd15USWe+VE
BILlRGuI5UTZjuVEQJXlRK6b5UQdouVEg6jlRG+u5UTdtOVERLvlRLLB5UQZyOVEh87lRO7U
5URc2+VEw+HlRCno5USY7uVE/vTlRG375UTTAeZEOgjmRKgO5kQXFeZEfRvmROwh5kRSKOZE
wS7mRCc15kSWO+ZE/EHmRGtI5kTRTuZEQFXmRK5b5kQVYuZEg2jmROpu5kRYdeZEv3vmRC2C
5kSUiOZEAo/mRHGV5kTXm+ZERqLmRKyo5kQbr+ZEgbXmRPC75kSiweZEEcjmRHfO5kTm1OZE
TNvmRLvh5kQp6OZEkO7mRP705kRt++ZE0wHnRDoI50SoDudEDhXnRH0b50TkIedEUijnRLgu
50QnNedEjjvnRPxB50RiSOdE0U7nRDhV50SmW+dEDGLnRHto50TqbudEUHXnRDx750SqgedE
EYjnRH+O50TulOdEVJvnRMOh50QxqOdEmK7nRAa150Rtu+dE28HnRELI50SwzudEF9XnRIXb
50Ts4edEWujnRCfx50SQ9udEjvvnRAQC6ERzCOhE4g7oREgV6ES2G+hEoiHoRIwo6ER3LuhE
5jToREw76ES7QehEIUjoRJBO6ET+VOhEZFvoRMth6EQ6aOhEoG7oRA516ER9e+hE5IHoRFKI
6ETBjuhEJ5XoRJab6ET8oehEa6joRNmu6ERAtehErrvoRBXC6ESDyOhEb87oRN3U6ERE2+hE
suHoRBno6ESH7uhE7vToRFz76ETDAelEMQjpRKAO6UQGFelEdRvpRNsh6URKKOlEuC7pRB81
6USFO+lE9EHpRGJI6UTJTulEOFXpRJ5b6UQMYulEe2jpROJu6URQdelEtnvpRCWC6UQRiOlE
d47pROaU6URUm+lEu6HpRCmo6USQrulE/rTpRGS76UTTwelEQsjpRKjO6UQO1elEfdvpROTh
6URS6OlEwe7pRCf16USO++lE/AHqRGII6kTRDupEOBXqRKYb6kQVIupEeyjqROou6kRQNepE
PDvqRKpB6kQRSOpEf07qROZU6kRUW+pEw2HqRClo6kSYbupE/nTqRG176kTbgepEQojqRLCO
6kQXlepEhZvqRPSh6kRaqOpEya7qRC+16kSeu+pEDMLqRHPI6kTizupESNXqRLbb6kQl4upE
jOjqRPru6kTm9OpEz/vqRLoB60SkCOtEEw/rRHkV60ToG+tETiLrRLwo60QjL+tE3jTrREw7
60SyQetEIUjrRIhO60T2VOtEZFvrRMth60Q6aOtEoG7rRA5160R9e+tE5IHrREqI60S4jutE
H5XrRIWb60T0oetEYqjrRMmu60Q4tetEnrvrRAzC60RzyOtE4s7rRFDV60S22+tEJeLrRBDo
60R/7utE5vTrREz760SyAexEIQjsRJAO7ET2FOxEZBvsRMsh7EQ6KOxEqC7sRA417ER9O+xE
5EHsRFJI7ES4TuxEJ1XsRI5b7ET8YexEa2jsRNFu7ERAdexEpnvsRBWC7ESDiOxE6o7sRNWU
7EREm+xEqqHsRBCo7ER/ruxE7rTsRFS77ETDwexEKcjsRJjO7EQG1exEbdvsRNvh7ERC6OxE
sO7sRBf17ER9++xE7AHtRFoI7UTBDu1ELxXtRJYb7UQEIu1EayjtRNku7URINe1ErjvtRB1C
7USMSO1Eb07tRN5U7URMW+1EsmHtRCFo7USIbu1E9nTtRGR77UTLge1EMYjtRKCO7UQGle1E
dZvtRNuh7URKqO1EsK7tRB+17USOu+1E9MHtRGLI7UTJzu1EONXtRJ7b7UQM4u1Ee+jtROLu
7URI9e1EtvvtRKIB7kQICO5Edw7uRN4U7kRMG+5EuiHuRCEo7kSQLu5E9jTuRGQ77kTLQe5E
OkjuRKBO7kQOVe5EfVvuRORh7kRSaO5EuG7uRCd17kSWe+5E/IHuRGuI7kTRju5EQJXuRKab
7kQVou5Ee6juROqu7kRQte5EPLvuRKrB7kQZyO5Ef87uRO7U7kRU2+5Ew+HuRDHo7kSY7u5E
/vTuRG377kTbAe9EQgjvRLAO70QfFe9EhRvvRPQh70RaKO9EyS7vRC8170SeO+9EDELvRHNI
70TiTu9ESFXvRLZb70QdYu9EjGjvRPJu70Rgde9EdXvvRDaC70SkiO9ECo/vRHmV70Tom+9E
TqLvRLSo70Qjr+9E1bTvRES770Sqwe9EGcjvRH/O70Tu1O9EVNvvRMPh70Qp6O9EmO7vRAb1
70Rt++9E</AssayXData><AssayYData Points="1500">wQ++QNEPvkAJm75AOBC/QMh7v0CS2r9AC2/AQACfwECX/cBAGIzBQAyrwUBD5cFA/i/CQKlu
wkBNw8JAcuXCQE8qw0CELcNAjkjDQMh+w0CvmMNAHb3DQEutw0A97sNAjbbDQCH4w0Cr2cNA
1OvDQFjtw0AVK8RAQA3EQJAvxECWNsRAkznEQPgsxED+McRATjfEQPE4xEDnKMRADFnEQHwo
xEDPOMRAb0TEQMA4xEDcNsRAKG/EQH5SxEAHXcRA1EXEQE4kxEBzWsRAN1fEQEZJxEBRX8RA
rE3EQCp5xEAucMRAemXEQMBSxECzJcRAjzvEQERmxECdSsRAVFrEQBNwxEA0X8RA92TEQMFW
xEBLXcRAj3HEQMdhxEAkdMRAtlXEQKR1xECbY8RA8oHEQM9yxEDAcMRAo2zEQLGOxEBihsRA
l2DEQGttxEAvccRAXonEQAFjxEC2X8RAfGPEQApuxEDXecRAzFfEQHaCxEC3ZcRAZ4DEQLuA
xEAIXcRAbHvEQNaQxECbY8RA/mzEQLxrxEDGfMRAfnHEQN6AxEDijsRA8HrEQGGCxEComsRA
L2zEQCZrxECKhMRAHmHEQCZ1xEDAqsRAuVnEQMRHxEDof8RAGGTEQB51xEDbjcRAMlfEQFuI
xEAfksRAE3TEQFd6xEAufsRA34LEQNpzxEAvgMRA3ZPEQIB+xEDhscRADYTEQFd0xEBzhsRA
j2rEQFx5xEDefsRAT5jEQPNuxEAQlsRAnnPEQN+MxEC5dsRAl4vEQA12xEAncMRAxZHEQPOH
xEDKtMRAcYDEQN11xEB2jsRAKGLEQASRxECqd8RARanEQEyvxECgncRAGYPEQPJ8xECkccRA
m4HEQI+PxEDxoMRAy4LEQKR5xEBLksRACG7EQDqNxEBujcRATp3EQG2XxEBXi8RAO5LEQF2W
xEARycRAF2zEQN+sxED2bsRAkoXEQMyTxEBJqcRA2HzEQDq0xEADpsRArpbEQCF9xEBrpcRA
3bPEQBWMxEBAe8RA6IrEQDaPxEDUc8RApL3EQHWgxEBOZ8RAaIfEQLelxECho8RAVZfEQEG6
xEAEesRAKKvEQFurxECJtsRAuJnEQES1xEBYi8RAn3fEQFCaxEBATsRAq5vEQNiQxECYicRA
P3LEQM1zxEBNxcRAMHvEQPqsxEBzhcRAH5vEQOOsxEDvpMRAcsbEQLmmxEDOlMRAuoXEQPWZ
xEByl8RARYXEQBOJxEACkcRAs5/EQEmbxEB3nMRAXbDEQHKnxECwf8RAvYHEQO+MxEDNlsRA
tIvEQP+MxEBXk8RAb3jEQIGrxEDGdMRAcKTEQIGGxECsmMRAA5jEQPqaxECmksRAaJfEQLKn
xEDAecRAG7vEQJCXxECuoMRAYpbEQOSUxEBEvcRALJHEQAWRxED5esRAEJnEQCaQxEDCr8RA
HLfEQHuaxEChs8RAWLXEQGudxEB+l8RAPZ3EQE+GxECZk8RAvaLEQNeJxEDOmsRA+dbEQPWS
xEBNrMRAtp7EQHfAxEDgj8RA/JbEQE6UxECYocRA777EQKx0xEBkosRApYzEQG2gxEAopcRA
ro/EQH+DxEBdgcRAoLPEQKynxEChnsRAMJzEQNyuxEDjncRAl4TEQNSkxEA9icRAaavEQBCm
xEAcocRA7p3EQIB3xEDWlcRAgJfEQIScxEBHmMRAGbHEQGeuxEAEs8RAb6rEQC6HxEApfsRA
KJjEQBejxEBjisRAP7TEQMrAxEDTe8RAPaTEQE+exEBhpcRAdZ7EQGRxxEBLicRAIX/EQPif
xEAHx8RA3W7EQHStxEB+h8RAi3nEQP+cxEAxrsRAGKrEQOWPxEAmocRAkJnEQLCnxECwlsRA
LavEQK6ZxEAGdMRAdZLEQHqLxEBYr8RAWanEQDKyxEDOocRANKfEQLSPxEBYdcRAAWDEQGig
xEBZh8RAYrXEQIWvxEBWqMRAOIDEQI6BxEB1rcRApOXEQM+QxEB/h8RAvZDEQNivxEDib8RA
J4LEQPaJxECgucRAGanEQCpuxEAUrMRAJp3EQHCOxEDgisRAupPEQB6nxEDqlcRAXZDEQJqy
xEAE0sRAfYvEQFiuxEBFkcRAVZDEQA6jxECsxMRAL47EQBuYxEAqrMRAMa7EQPmLxEDWrcRA
zLfEQOW9xECtpcRAY77EQFmrxEA0kcRACJjEQBe0xEAXlcRAEYrEQOeexEB4ecRAsrXEQLep
xEDEfsRAyaLEQLefxEACkcRAw6XEQOKjxEBeicRArKHEQC6QxEC6qMRArJrEQH+JxEARt8RA
+G7EQNS8xEBGmsRAprTEQDafxEBFx8RAzZTEQEONxEBPscRATKnEQMK+xEBNp8RALJ3EQDh8
xEADmcRASnvEQFiexEDKm8RA8qLEQAyTxED3ssRAq5LEQIm0xEAzwcRA0ZPEQFuZxEADosRA
crHEQK/AxEA8u8RAnKHEQA6ZxEDyycRAU57EQHWUxEBKnMRAbMbEQAmTxEDeycRA6KDEQMit
xEC7usRAY63EQI+OxEBIkcRAwarEQHR/xEBIr8RAgZ/EQAOfxEB3sMRALajEQJWixEAktcRA
iYHEQBarxED+gsRAn7DEQJPHxEBGx8RAsZnEQDjaxEDmrcRAK5TEQE/KxEBcj8RAGaHEQEC/
xEBFt8RA77HEQKKfxEBYz8RABqTEQMiRxEAEr8RA56rEQKvDxEBEssRAP9DEQFuixEB2hsRA
RrbEQAejxECQksRAr4vEQDqgxED1zMRAxZ7EQPm8xEDyr8RAZILEQECexEAjt8RA1I3EQFOb
xEBWwcRAp6bEQEugxEBWgcRAW7PEQDuzxEDoqMRAWbXEQKG/xECfo8RA8pzEQJK6xED12cRA
dbrEQCuixEDQsMRASJvEQKqQxED32cRAwKPEQEGwxEBohsRA7avEQMO9xECpmsRA19DEQCS2
xEAJ1MRAcYnEQIjMxEC9rMRA0I3EQAa8xECdq8RAL4HEQFe+xEA+oMRAl6rEQBK6xEBArMRA
uq/EQHuhxEAe3cRA9rzEQHGPxEDTmsRAQrfEQJ2kxEDXncRAe+nEQHuTxEBoo8RAfb/EQAe2
xECDsMRAdZjEQOGrxEDlrsRAXObEQPy6xEDOwMRAXmrEQFKexEAErMRA78DEQI2bxEDUxsRA
ZqvEQE+cxEDspMRAfMzEQCa7xEDjoMRACazEQKW7xEDfqcRAr3/EQO2NxEChrcRAWrLEQLfE
xEDEp8RAlrvEQOq1xEAooMRATLnEQHbRxECrz8RAJbbEQKicxECazMRAlK3EQGS4xEDol8RA
nLzEQHLJxECatsRA0afEQMHXxEBalsRA9LrEQD6uxEDqpcRA7aHEQI2nxEBkpsRAjJDEQO2v
xEAV28RABMfEQESQxECdr8RA/KTEQHqhxECBvsRAVLXEQGGbxECQ0sRAoqnEQDKrxEAUp8RA
56/EQBKcxECy0cRAd7jEQDvHxEDEkcRA3rXEQFiVxEAvvcRAgOHEQPO4xECwvcRAT6DEQJnC
xEBemcRA2MjEQNqmxEDbjsRAerTEQMWHxEBymMRAyLnEQK2dxECBqsRA0LPEQMG1xEBTlsRA
s8HEQEerxEADnsRA9aDEQPXDxEAll8RAEqzEQF+7xEBW0cRAbbfEQHrbxEAbpcRA7NTEQGSc
xECj1MRAKdvEQNfJxEBg18RAPZjEQLrLxEB+usRAF+XEQHe2xECFzcRAXJfEQLC6xECtusRA
P9rEQEnAxEBWr8RAKLfEQMCtxEDewMRAqbHEQGDAxEA40cRAobbEQOqTxEB+o8RAFsHEQOWe
xECItcRAkpXEQAPMxEDxesRA56PEQHfMxEBb2cRA5LXEQCKzxEAX0sRAccXEQAHWxEDMwcRA
CKjEQOyrxECVlcRAeprEQI+XxEAT4sRAt8DEQI2mxEBzpsRAoaLEQFm7xEC1rcRA7czEQMio
xEDyvsRAlOzEQNHIxEDrvsRAyeLEQAjyxECpwcRAWb3EQAS/xEASrMRAcJHEQI+mxEAlqMRA
es7EQJ2gxECynMRAe5vEQMGOxED9ocRAVbzEQN+ixEB7wMRABr7EQKCixEAGp8RAt6PEQL2D
xECksMRAn6nEQK+2xECCysRANb/EQDrExEBfs8RA257EQPzDxEBDwsRAz7LEQNOmxEDorcRA
jKbEQK+pxEB6r8RA/7bEQGKgxECAs8RAVsnEQDSqxEBzy8RA8a/EQJGrxEDDtcRAKL3EQIqy
xEBjwMRAXMLEQLHExEBsqcRAytHEQH+KxEBtsMRAv5vEQNbKxEBXyMRASqvEQEWXxECf4cRA
prnEQOGbxEDLzcRAP9PEQD24xEAGpsRAD7rEQHjAxEBnl8RAVtTEQA7HxEBdt8RA9rLEQDKY
xEDJusRAVp3EQFPJxECumsRABqPEQAvIxEBNosRAl6jEQLmbxECoo8RA7uXEQMynxEC53sRA
z4fEQMS5xECbucRAAIzEQFHLxEBYpsRAY8jEQMO6xEC+v8RA8oHEQDu6xEBTqsRAe63EQDDK
xECKdsRAF6jEQCiMxECEw8RAuLjEQI22xEAypcRAaazEQOPExEAWu8RAW7PEQAjBxEDm6cRA
y5XEQNPIxEC6hsRAUszEQDPFxECey8RAXOfEQEmgxEBW1sRApLXEQGCXxEDXrsRAfq7EQD+8
xEC5rsRAbK7EQBTRxED6y8RAk6fEQLWsxEDIoMRAYK3EQHvBxECRt8RAa7XEQO63xED3qcRA
urjEQFulxEA7xcRANdHEQGG4xEBUxcRASr7EQK6qxEDstcRApMbEQKOwxEAapMRAzLTEQEiq
xEB5rMRA2uTEQP3bxED7m8RAdsDEQOTDxEBRysRAocXEQKi4xEDptMRAJvDEQCDJxEDj5sRA
kKzEQMCcxECgzMRACcXEQB7IxEDGw8RANeLEQKq5xEDiz8RA9rPEQADFxEAuxcRAF7XEQBPF
xEBkkMRAHa7EQILMxEAQtcRA3bnEQJ2nxEBEr8RA9avEQHzHxEDSrcRA+LLEQPXPxEDL18RA
1NzEQKmuxEAMzcRAFsXEQOSTxEC7osRAHKbEQKvcxEAivcRAB8vEQMmexEAevcRABL/EQATH
xECuzsRA0NbEQF/cxEB/1cRAC7bEQJGrxEBQy8RAgs7EQO3sxEBL38RAvbrEQDm1xEARzcRA
Yr3EQBTZxEAbtMRA8dPEQCvPxEAYyMRALLzEQEzGxEAwzsRAx8bEQCSZxEBrvsRAjKPEQFnk
xEDtu8RAyq/EQAPsxEDbz8RAzLPEQA7dxECk6cRAYPPEQNC0xEB/n8RA063EQBzDxECgysRA
0LTEQAegxED0sMRAK7TEQDLexEBZq8RAW93EQLS7xEBIxsRAQ9DEQKKmxEA0ysRA67bEQMHP
xED34sRAGq/EQC7cxEAKp8RAMKDEQKPhxEDvwMRAu7/EQPGpxEDPycRAxLHEQJu/xEDJ48RA
nLXEQNzJxECZ/cRAgqHEQIDMxEAd6sRAV9PEQAvmxECJoMRA/c7EQFCmxECXx8RAMMLEQKa1
xEBdzMRA56/EQB7LxEB92cRAHbzEQGq0xEB0u8RA58rEQBuoxEDLtcRA18DEQHyrxEBWt8RA
OqbEQIe3xECx1MRAGI7EQI/UxEAxvcRAarnEQH+xxEDC2sRAxpLEQMffxECCpcRA37TEQA6m
xEAF1sRA7tTEQLWwxEBs2MRAqrrEQMmpxEAyucRAjKbEQGPBxED+08RAjNXEQFHMxECq0MRA
Z8rEQOCxxED9rsRA0bbEQNeexEBUycRAgN/EQJXDxECK7sRAstTEQFPMxEDRvcRA4MPEQGrW
xEA7pMRAz8HEQHW+xEAl08RAmMrEQPPAxEC20sRAq5rEQK7HxEDTtMRAhMXEQKzMxEBm0cRA
+7DEQA7IxED5r8RAz7bEQNnFxEC3ucRA6dHEQAbbxEDdu8RA3dLEQJPRxEDt2MRAosrEQHq4
xEDfvMRAg8DEQHe6xEA5zsRAqqjEQMezxEDpqcRAbq/EQGiyxED50sRA3dbEQLTOxEBAy8RA
EL3EQF26xEDJwMRAG5XEQDLIxECt2cRAidnEQK3FxEDGw8RAvK7EQCmsxECCzcRAid3EQDTO
xEA2s8RALafEQEPnxEC/v8RAsonEQL3bxEDwz8RAceLEQF2zxEDf0sRAJcnEQIbIxEBX9MRA
qN3EQJO9xEBisMRAuc3EQCKsxEAcscRATanEQKjjxEAty8RA/d/EQHWsxED3zsRAga3EQLa3
xEBfmcRAqaXEQBWtxEAY5sRAieTEQK3UxECttsRAzL7EQGTGxEAKvMRABbDEQKnexEDV3cRA
sOfEQNbOxEBbwsRAGK/EQOe1xEAi3MRAEr3EQMu5xEDUocRA5KzEQFHAxEDb5MRABM7EQJbY
xEAFz8RA9+HEQDbTxECmycRAosLEQNrIxECfq8RAb6TEQO6yxECVvsRAn8LEQHTDxED2wsRA
tbjEQNXMxEC4zsRA9tPEQCHAxEBBzcRAhuLEQBjCxEArtcRAHKLEQIC5xEAovsRAY9fEQILG
xEB5t8RARtnEQB3jxEA2qsRAV+XEQEW9xEARssRANs3EQCvJxEBR3cRAYd3EQOjGxEB918RA
2MHEQDuqxEDu0MRAfqDEQLXFxEBY7cRAzMvEQLrexEA5vcRAMMbEQN7qxEB11sRAl7XEQJif
xEAo5cRAVrvEQM7mxEDx28RAcMPEQDvWxEAEp8RAdZ7EQLDIxEApuMRA1PXEQPPsxEBt4sRA
YADFQMDIxEBJ4sRAa7nEQGSaxEDNyMRANrLEQMq6xEAU3cRAtuzEQEnHxEBBy8RAC8TEQCTa
xEAas8RANc3EQMHCxEAirsRAgazEQBrSxECZx8RAgsPEQE/NxEC5zsRAOs3EQHfTxED2ucRA
HKHEQA/cxECCqsRAhNfEQHq8xECoEsVAvLTEQNv9xEAgtcRAIdnEQJvFxEAqyMRA47bEQKe7
xEClwMRABMbEQJSkxEC3p8RA4sPEQA7DxEB9ysRAmbfEQL+0xEBep8RAM7TEQGXPxECap8RA
07LEQKCQxEBD3sRA4LDEQA3KxEC97sRAPcXEQE/txECSyMRA+ajEQOfCxEDyHMVAwPDEQObo
xED+z8RAs97EQNesxECet8RAMc7EQOS9xEBR3sRAnZzEQDrwxEDDssRAXsTEQAPnxEB7wMRA
p6nEQKy/xEDitsRAYLbEQAitxECWx8RAmrTEQOzGxEAvv8RAsbfEQAXGxED6zMRAXtLEQBjO
xEBNA8VAIt7EQArIxEB40MRAfcTEQLbBxEDtucRA6NbEQIi+xEAZ18RAv7PEQJuyxEBBusRA
v9LEQAq/xECvyMRAVMXEQF3txECT0cRAt9jEQFfCxEC10MRAj67EQOHYxEBQ2MRAQuvEQMHf
xEB30MRAYJ7EQJnExEDRvcRAdbnEQMavxEC07MRA79LEQE3KxECDwMRAhc/EQCCvxEB+6MRA
eLLEQGimxEAspcRARurEQM3OxECYs8RAgtLEQHjFxED31MRAccHEQHTSxEB71sRANcjEQMS0
xEBarMRAXtLEQNrJxEAF6sRAzuDEQDXTxEA13sRA2dHEQCm8xEDCzMRAQdTEQLO7xEDs4sRA
IsnEQFzTxECJgcRAnt7EQE7LxEBS5cRASePEQOWqxEBp0cRAB7PEQCK7xED9ysRA4QPFQOji
xEDrwsRA0gHFQLuyxEA3yMRABb3EQNXVxECEvcRA+OvEQEzRxEBJ08RAxajEQAK8xEC/1sRA
a8HEQF7ixEAiysRAvrvEQPyqxEBnpcRAjNHEQC6exEDGycRAdr3EQICsxEDzwMRAy87EQHD6
xED/w8RAdObEQC24xECG3cRArO/EQPqzxEBD3MRAXbfEQK3LxEBu3MRArdXEQK7pxEATyMRA
7MnEQJC2xEAH0MRAxNLEQGHIxEBm2sRACOvEQDHLxEAw48RAdMLEQA6+xECT3sRATtjEQPCw
xEBGxsRA</AssayYData></Step><Step><CommonData><SampleLocation>7</SampleLocation><SampleID></SampleID><SampleGroup></SampleGroup><SampleInfo></SampleInfo><SampleRow>F</SampleRow><SamplePlate>1</SamplePlate><WellType>BUFFER</WellType><Concentration>-1</Concentration><ConcentrationUnits>µg/ml</ConcentrationUnits><MolarConcentration>-1</MolarConcentration><MolarConcUnits>nM</MolarConcUnits><MolecularWeight>-1</MolecularWeight><Temperature>30</Temperature><StartTime>1984214</StartTime><AssayTime>300</AssayTime></CommonData><FlowRate>1000</FlowRate><StepType>DISASSOC</StepType><StepName>Dissociation</StepName><StepStatus>OK</StepStatus><ActualTime>299.999</ActualTime><CycleTime>0.2</CycleTime><AssayXData Points="1500">2wHwRJQI8EQCD/BEaRXwRNcb8ERGIvBErCjwRBsv8ESBNfBE8DvwRNtB8ERCSPBEsE7wRB9V
8ESFW/BE9GHwRGJo8ETJbvBEN3XwRJ578EQMgvBEc4jwROGO8ERQlfBEtpvwRCWi8ESLqPBE
+q7wRGm18ETPu/BENcLwRKTI8EQSz/BEedXwROfb8ERW4vBEQujwRKju8EQX9fBEffvwROwB
8URSCPFEwQ7xRC8V8USWG/FEBCLxRGso8US4LvFEJzXxRI078UT8QfFEYkjxRNFO8URAVfFE
plvxRBVi8UR7aPFE6m7xRFB18US/e/FEJYLxRJSI8UT6jvFEaZXxRNeb8UQ9ovFErKjxRBKv
8UR5tfFE57vxRFbC8URCyPFEqM7xRBfV8UR92/FE7OHxRFro8UTB7vFEL/XxRJb78UQEAvJE
cwjyRNkO8kRAFfJErhvyRB0i8kSDKPJE8i7yRFg18kTHO/JELULyRJxI8kQKT/JEcVXyRN9b
8kRGYvJEtGjyRBtv8kSJdfJEdXvyRNuB8kRKiPJEuI7yRB+V8kSNm/JE9KHyREqo8kS4rvJE
J7XyRI278kT8wfJEYsjyRNHO8kRA1fJEptvyRBXi8kR76PJE4e7yRFD18kS2+/JEJQLzRIsI
80T6DvNEaBXzRM8b80Q+IvNErCjzRBIv80SBNfNE5zvzRFZC80RCSPNEqE7zRBdV80R9W/NE
7GHzRFJo80TBbvNEmnXzRAh880RvgvNE1YjzRMGO80SylfNEGZzzRIei80Q5qPNEqK7zRBe1
80R9u/NE7MHzRFLI80TBzvNEJ9XzRJbb80QE4vNEa+jzRNnu80RA9fNErvvzRB0C9ESDCPRE
8g70RFgV9ETHG/RENSL0RJwo9EQKL/REcTX0RN879EROQvREtEj0RKBO9EQOVfREdVv0RONh
9ERKaPREuG70RCd19ESNe/RE/IH0RGKI9ETRjvREN5X0RKab9EQVovREe6j0ROqu9ERYtfRE
v7v0RCXC9ESUyPREAs/0RGjV9ETX2/REPuL0RKzo9EQS7/REBvX0RHX79ETbAfVESgj1RLgO
9UQfFfVEjRv1RPQh9URiKPVEyS71RDc19USeO/VEDEL1RHNI9UThTvVEUFX1RLZb9UQlYvVE
i2j1RPpu9URgdfVEz3v1RD6C9USkiPVEEo/1RHmV9UTnm/VETqL1RDmo9USorvVEF7X1RH27
9UTswfVEUsj1RMHO9UQv1fVEltv1RATi9URz6PVE2e71REj19USu+/VEFQL2RHsI9kTqDvZE
WBX2RL8b9kQtIvZElCj2RAIv9kRxNfZE1zv2REZC9kSsSPZEG0/2RIFV9kRtW/ZE22H2REJo
9kSwbvZEH3X2RIV79kT0gfZEYoj2RMmO9kQ3lfZEnpv2RAyi9kRzqPZE4a72REi19kS2u/ZE
HcL2RIvI9kTyzvZEYNX2RM/b9kQ14vZEpOj2RBnw9kR59fZE5/v2RE4C90S8CPdEoA73RA4V
90R1G/dE4yH3REoo90S4LvdEHzX3RI0790T8QfdEYkj3RNFO90Q3VfdEplv3RAxi90R7aPdE
4W73REh190S2e/dEJYL3RIuI90T6jvdEYJX3RM+b90Q1ovdEpKj3RAqv90R5tfdE57v3RE7C
90S8yPdEI8/3RJHV90QA3PdEZuL3RNXo90RE7/dEqvX3RBn890R/AvhE7gj4RKAO+EQOFfhE
dRv4ROMh+ERKKPhEuC74RCc1+ESNO/hE/EH4RGJI+ETRTvhEQFX4RKZb+EQVYvhEe2j4ROpu
+ERYdfhEvnv4RC2C+ESciPhEAo/4RHGV+ETXm/hERqL4RLSo+EQbr/hEBrX4RHW7+ETbwfhE
Ssj4RLjO+EQf1fhEhdv4ROzh+ERS6PhEwe74RC/1+ESW+/hEBAL5RHMI+UTZDvlESBX5RK4b
+UQdIvlEiyj5RPIu+URgNflExzv5RDVC+USkSPlECk/5RHlV+UTfW/lETmL5RLxo+USgbvlE
DnX5RH17+UTjgflEUoj5RPqO+UR5lflE6Jv5RFai+URCqPlEqK75RBe1+UR9u/lE7MH5RFrI
+UTBzvlEL9X5RJbb+UQE4vlEc+j5RNnu+URI9flEtvv5RB0C+kSLCPpE8g76RGAV+kTHG/pE
NSL6RJwo+kQKL/pEcTX6RN87+kRGQvpErEj6RBtP+kQGVfpEdVv6RNth+kRKaPpEsG76RB91
+kSNe/pE9IH6RFqI+kTJjvpEN5X6RJ6b+kQMovpEc6j6RNmu+kRItfpEtrv6RB3C+kSLyPpE
+s76RGDV+kTP2/pENeL6RKTo+kQK7/pEefX6RN/7+kROAvtEvAj7RKgO+0QOFftEfRv7ROMh
+0RSKPtEwS77RCc1+0SWO/tE/EH7RGtI+0TRTvtEQFX7RK5b+0QVYvtEg2j7RPJu+0RYdftE
x3v7RC2C+0SciPtECo/7RHGV+0Tfm/tETqL7RLSo+0Qjr/tEibX7RPi7+0RmwvtEzcj7RDvP
+0Si1ftEENz7RHfi+0Ri6PtETO/7RLr1+0Qh/PtE2wH8REII/ESwDvxEFxX8RIUb/ET0IfxE
Wij8RMku/EQvNfxEnjv8RAxC/ERzSPxE4U78REhV/ES2W/xEHWL8RINo/ETybvxEYHX8RMd7
/EQ1gvxEpIj8RAqP/ER5lfxE35v8RE6i/EQ5qPxEqK78RA61/ER9u/xE48H8RFLI/ES4zvxE
J9X8RJbb/ET84fxEa+j8RNHu/ERA9fxErvv8RBUC/UR7CP1E6g79RFgV/US+G/1ELSL9RJQo
/UQCL/1EcTX9RNc7/URGQv1ErEj9RBtP/UQGVf1EdVv9RNth/URKaP1EsG79RB91/USNe/1E
9IH9RGKI/UTJjv1EN5X9RKab/UQMov1Ee6j9ROGu/URQtf1Evrv9RCXC/USUyP1EAs/9RGjV
/UTX2/1EPuL9RKzo/UQS7/1EgfX9ROj7/UTTAf5EQgj+RKgO/kQXFf5EfRv+ROwh/kRSKP5E
wS7+RCc1/kSWO/5EBEL+RGtI/kTZTv5EQFX+RK5b/kQdYv5Eg2j+RPJu/kRYdf5Ex3v+RC2C
/kSciP5ECo/+RHGV/kTfm/5ERqL+RLSo/kSgrv5EDrX+RHW7/kTjwf5EUsj+RLjO/kQf1f5E
jdv+RPzh/kRi6P5E0e7+RDf1/kSm+/5EDAL/RHsI/0TqDv9EUBX/RL4b/0QtIv9ElCj/RAIv
/0RxNf9E1zv/REZC/0SsSP9EEk//RIFV/0ToW/9E02H/REJo/0Sobv9EF3X/RH17/0Tsgf9E
Uoj/RMGO/0Qvlf9Elpv/RASi/0RrqP9E2a7/REi1/0Suu/9EHcL/RIPI/0Tyzv9EYNX/RMfb
/0Q14v9EnOj/RArv/0R59f9E3/v/RCcBAEVaBABFjQcARcUKAEX8DQBFLxEARWYUAEWaFwBF
zRoARQQeAEU7IQBFbyQARaYnAEXdKgBFEC4ARUQxAEUhNABFWDcARYs6AEXDPQBF9kAARS1E
AEVkRwBFmEoARc9NAEUCUQBFOVQARXFXAEWkWgBF210ARQ5hAEVGZABFeWcARaxqAEXjbQBF
F3EARU50AEWFdwBFuHoARfB9AEUjgQBFWoQARY2HAEWDigBFuo0ARe6QAEUllABFWJcARY+a
AEXHnQBF+qAARTGkAEVkpwBFnKoARdOtAEUGsQBFPbQARXG3AEWougBF270ARRLBAEVGxABF
fccARbTKAEXnzQBFH9EARVLUAEWJ1wBFwdoARbbdAEXq4ABFIeQARVjnAEWL6gBFw+0ARfbw
AEUt9ABFZPcARZj6AEXP/QBFAgEBRTkEAUVxBwFFpAoBRdsNAUUOEQFFRhQBRXkXAUWwGgFF
5x0BRRshAUVSJAFFhScBRbwqAUX0LQFFJzEBRVo0AUWRNwFFhzoBRbo9AUXyQAFFKUQBRVxH
AUWUSgFFx00BRf5QAUU1VAFFaFcBRaBaAUXXXQFFCmEBRUJkAUV1ZwFFrGoBRd9tAUUXcQFF
SnQBRYF3AUW4egFF7H0BRSOBAUVWhAFFiYcBRcGKAUW2jQFF7pABRSWUAUVYlwFFj5oBRcOd
AUX6oAFFLaQBRWSnAUWYqgFFz60BRQaxAUU5tAFFcbcBRai6AUXbvQFFEsEBRUbEAUV9xwFF
tMoBRefNAUUb0QFFUtQBRYXXAUW82gFF8N0BRSfhAUUd5AFFVOcBRYfqAUW+7QFF8vABRSn0
AUVc9wFFlPoBRcv9AUX+AAJFNQQCRWgHAkWgCgJF0w0CRQoRAkU9FAJFdRcCRawaAkXfHQJF
FyECRUokAkWBJwJFtCoCRewtAkUfMQJFVjQCRY03AkXBOgJF+D0CRS9BAkViRAJFWEcCRc1K
AkUETgJFN1ECRS1UAkVkVwJF2VoCRRBeAkXqYAJFIWQCRVRnAkWLagJFvm0CRfZwAkUpdAJF
YHcCRZR6AkXLfQJFAoECRTWEAkVthwJFoIoCRdeNAkUKkQJFQpQCRXmXAkWsmgJF450CRReh
AkVOpAJFgacCRbiqAkXsrQJFI7ECRVq0AkWNtwJFxboCRbq9AkXuwAJFJcQCRVzHAkWPygJF
x80CRfrQAkUx1AJFZNcCRZjaAkXP3QJFAuECRTnkAkVx5wJFpOoCRdvtAkUS8QJFRvQCRXn3
AkWw+gJF4/0CRUgBA0VSBANFhQcDRbwKA0XwDQNFJxEDRV4UA0VQFwNFhxoDRbodA0XyIANF
JSQDRVwnA0WUKgNFxy0DRf4wA0U1NANFaDcDRaA6A0XTPQNFCkEDRUJEA0V1RwNFrEoDRd9N
A0UXUQNFTlQDRYFXA0W4WgNF7F0DRSNhA0VWZANFjWcDRYNqA0W2bQNF7nADRSV0A0VYdwNF
j3oDRcd9A0X6gANFMYQDRWSHA0WcigNFz40DRQaRA0U5lANFcZcDRaSaA0XXnQNFDqEDRUKk
A0V5pwNFrKoDReOtA0UbsQNFTrQDRYW3A0W4ugNF8L0DRSfBA0VaxANFkccDRcnKA0X8zQNF
L9EDRWbUA0Wa1wNF0doDRcfdA0U74QNFc+QDRabnA0Xd6gNFtu0DRe7wA0Ul9ANFWPcDRY/6
A0XD/QNF+gAERTEEBEVkBwRFnAoERc8NBEUGEQRFPRQERXEXBEWoGgRF2x0ERQ4hBEVGJARF
fScERbAqBEXnLQRFGzEERVI0BEWJNwRFvDoERfQ9BEUnQQRFHUQERZFHBEWHSgRFvk0ERfJQ
BEUpVARFXFcERZRaBEXHXQRF/mAERTFkBEVoZwRFoGoERdNtBEUKcQRFPXQERXV3BEWsegRF
330ERReBBEVKhARFgYcERbSKBEXsjQRFH5EERVaUBEWJlwRFwZoERfidBEX+oARFNaQERWin
BEWgqgRF160ERQqxBEVCtARFdbcERay6BEXfvQRFF8EERU7EBEWBxwRFuMoERezNBEUj0QRF
VtQERY3XBEXB2gRFut0ERe7gBEUh5ARFWOcERY/qBEXD7QRF9vAERS30BEVk9wRFmPoERc/9
BEUCAQVFOQQFRXEHBUWkCgVF2w0FRQ4RBUVGFAVFeRcFRbAaBUXnHQVFGyEFRVIkBUWFJwVF
vCoFRfQtBUUnMQVFHTQFRVQ3BUWHOgVFvj0FRfZABUUpRAVFYEcFRZRKBUXLTQVFAlEFRTVU
BUVtVwVFpFoFRdddBUUOYQVFQmQFRXlnBUWwagVF420FRRtxBUVOdAVFhXcFRbh6BUXwfQVF
I4EFRVqEBUWRhwVFxYoFRfyNBUXykAVFZpQFRVyXBUXRmgVFx50FRUChBUVzpAVFqqcFRd2q
BUW6rQVF7rAFRSG0BUVYtwVFi7oFRcO9BUX6wAVFLcQFRWTHBUWYygVFz80FRQLRBUU51AVF
cdcFRaTaBUXX3QVFDuEFRUbkBUV55wVFsOoFRePtBUUb8QVFUvQFRYX3BUW8+gVF8P0FRScB
BkVeBAZFVAcGRYcKBkW6DQZF8hAGRSkUBkVcFwZFlBoGRccdBkX6IAZFMSQGRWgnBkWcKgZF
0y0GRQYxBkU9NAZFdTcGRag6BkXfPQZFF0EGRUpEBkWBRwZFtEoGRedNBkUfUQZFVlQGRYlX
BkXBWgZF9F0GRe5gBkUhZAZFVGcGRYtqBkXDbQZF9nAGRS10BkVgdwZFmHoGRc99BkUCgQZF
OYQGRW2HBkWkigZF240GRQ6RBkVGlAZFfZcGRbCaBkXnnQZFG6EGRVKkBkWFpwZFvKoGRfCt
BkUnsQZFHbQGRVC3BkWHugZFvr0GRfLABkUpxAZFXMcGRZTKBkXLzQZF/tAGRTHUBkVo1wZF
nNoGRdPdBkUK4QZFPeQGRXXnBkWo6gZF3+0GRRfxBkVK9AZFgfcGRbT6BkXs/QZFIwEHRVYE
B0WNBwdFxQoHRfgNB0XuEAdFIRQHRVgXB0WPGgdFwx0HRfYgB0UtJAdFZCcHRZgqB0XPLQdF
AjEHRTk0B0VtNwdFpDoHRdc9B0UOQQdFQkQHRXlHB0WwSgdF400HRRtRB0VOVAdFhVcHRbha
B0XwXQdFI2EHRVZkB0WNZwdFg2oHRbptB0XucAdFJXQHRVh3B0WPegdFw30HRfqAB0UthAdF
ZIcHRZyKB0XPjQdFBpEHRT2UB0VxlwdFqJoHRdudB0USoQdFRqQHRXmnB0WwqgdF560HRRux
B0VStAdFibcHRby6B0X0vQdFK8EHRV7EB0WWxwdFycoHRQDOB0X20AdFatQHRaLXB0XV2gdF
DN4HRUThB0V35AdFUOcHRYfqB0W+7QdF8vAHRSn0B0Vc9wdFlPoHRcv9B0X+AAhFNQQIRWgH
CEWgCghF0w0IRQoRCEVCFAhFdRcIRawaCEXjHQhFFiEIRU4kCEWBJwhFuCoIRfAtCEUjMQhF
VjQIRY03CEXFOghFuj0IRe5ACEUlRAhFWEcIRY9KCEXDTQhF+lAIRTFUCEVkVwhFnFoIRc9d
CEUGYQhFOWQIRXFnCEWoaghF220IRRJxCEVGdAhFfXcIRbB6CEXofQhFH4EIRVKECEWJhwhF
wIoIRfSNCEXqkAhFIZQIRVSXCEWLmghFvp0IRfagCEUppAhFYKcIRZiqCEXLrQhFArEIRTW0
CEVttwhFpLoIRde9CEUOwQhFRsQIRXnHCEWwyghF480IRRvRCEVO1AhFhdcIRc3aCEXw3QhF
J+EIRR3kCEVQ5whFh+oIRbrtCEXy8AhFJfQIRVz3CEWP+ghFx/0IRf4ACUUxBAlFZAcJRZwK
CUXPDQlFBhEJRT4UCUV1FwlFqBoJRdsdCUUSIQlFSiQJRX0nCUW0KglF6C0JRR8xCUVSNAlF
iTcJRcA6CUX0PQlF6kAJRSFECUVYRwlFi0oJRcNNCUX2UAlFLVQJRWRXCUWYWglFz10JRQJh
CUU5ZAlFcWcJRaRqCUXbbQlFDnEJRUZ0CUV5dwlFsHoJReN9CUUbgQlFToQJRYWHCUW8iglF
8I0JRSeRCUValAlFUJcJRYeaCUW+nQlF8qAJRSmkCUVcpwlFlKoJRcutCUX+sAlFNbQJRWi3
CUWguglF070JRQrBCUVCxAlFdccJRazKCUXfzQlFFtEJRU7UCUWB1wlFuNoJRezdCUUj4QlF
WuQJRY3nCUXF6glF/O0JRS/xCUVi9AlFWPcJRdH6CUUE/glFOwEKRW8ECkWmBwpF2QoKRRAO
CkVEEQpFIRQKRVQXCkWLGgpFvh0KRfYgCkUtJApFYCcKRZgqCkXLLQpFAjEKRTk0CkVtNwpF
pDoKRdc9CkUOQQpFQkQKRXlHCkWwSgpF400KRRtRCkVSVApFhVcKRbxaCkXwXQpFJ2EKRVpk
CkVQZwpFh2oKRbptCkXycApFKXQKRVx3CkWUegpFx30KRf6ACkU1hApFaIcKRaCKCkXTjQpF
CpEKRUKUCkV1lwpFrJoKRd+dCkUWoQpFSqQKRYGnCkW0qgpF7K0KRSOxCkVWtApFjbcKRcC6
CkW2vQpF</AssayXData><AssayYData Points="1500">c3XFQHD5xECUz8RA2azEQD58xEB6YMRABD/EQMgRxEBwLcRAjQnEQNrww0BDusNA56bDQA/j
w0DBzMNADcLDQPuQw0AiysNAa8HDQDeRw0Dal8NAm5rDQBZzw0A8hMNAX1zDQFdpw0DqY8NA
D2TDQCtKw0CPUsNAgDHDQB5sw0DtR8NAoVTDQNo8w0AcN8NAkzjDQOImw0Af1sJAmw3DQF4B
w0DvEsNAngfDQGYgw0AR+sJAyvjCQMsew0BO+MJAZRrDQDvqwkCLGMNAjffCQAPgwkC04sJA
rerCQI7iwkCP7sJAKsXCQEzZwkDj6cJADdDCQJDMwkDcksJAPrnCQLKpwkByrsJALrLCQDGt
wkC9rsJAdLDCQLKywkChr8JAz7PCQIOYwkDXfMJAG5bCQFa0wkDDnMJAmJfCQC2hwkCvjMJA
2ZTCQNF/wkCJhcJAFVbCQP6KwkDTYsJA5W/CQCpzwkCWj8JAS3/CQMJ1wkDIWcJA/mPCQEpZ
wkBhQcJAglXCQE5ywkC5W8JAlC3CQOJUwkDpUsJAMU3CQNIjwkBoP8JAME7CQFYfwkC4KsJA
+zHCQBZUwkD7MMJAIzHCQOEEwkBFNsJAzjvCQJlMwkC1DsJA+BvCQBQlwkCSE8JArO/BQHME
wkBaFcJAuxbCQEIgwkDLAsJAoxDCQGUCwkBSCcJA0wjCQA/mwUAX8cFAce3BQNv6wUCLEsJA
gO3BQKPPwUA49sFA5/7BQPv+wUBf+sFA8ejBQBHCwUC2vsFAPNnBQJHiwUCO48FAWfDBQEPL
wUAm1cFAZqXBQOXQwUDV08FAYs/BQLbRwUAsx8FAUNHBQMnHwUAet8FAFLvBQKWMwUBVtcFA
ipbBQCy/wUACf8FAmprBQMyuwUAkiMFAWsrBQP+mwUDur8FAr6PBQDuOwUCsq8FAZKzBQA2t
wUDznMFAnqHBQGuMwUC5qcFAv5jBQOm0wUCBisFA/ZrBQLGWwUCiY8FA/4/BQOV2wUAlgcFA
bIXBQNp9wUDyXsFAqIjBQKZxwUBChcFAgXXBQDhPwUCtWsFADVTBQBdjwUBuN8FAjVTBQICJ
wUBTXcFAe3XBQGZXwUARTMFA3qDBQC5zwUBhVcFA0YLBQFJewUBmiMFALkPBQBFVwUB/TsFA
Qj7BQOdgwUDrWMFA6zfBQJA0wUDGPsFAek/BQHdywUA+MsFAU0nBQC0uwUCyTcFAtSTBQEEy
wUAYPcFAi0rBQAdLwUDYIsFASRfBQO5JwUA1P8FAlzrBQCE3wUD2MMFA9yrBQOs/wUDhM8FA
KDfBQKQrwUC8JsFAsAHBQFUZwUBEMMFAByrBQBxVwUAdNsFA1//AQLA5wUAkEcFA2jnBQMgM
wUAvG8FARQ/BQITuwEDDB8FAYvTAQCLvwEAIJsFAturAQAkPwUCwFcFAqwHBQL8DwUDKHcFA
sijBQBbgwEA/y8BA0/DAQFUFwUCW6MBAfPPAQPE7wUBx5cBAeOTAQFXEwECt28BAAQnBQGns
wECN/MBAwNXAQPHxwECOF8FASMnAQCnrwEBg9sBAJu3AQLb0wEB038BAMNnAQBLvwEAV18BA
59bAQMztwEBi/8BAEsrAQEQCwUCZ18BAFMfAQEW0wEBv/cBAFujAQMzvwEA23MBA5u3AQIWU
wED7t8BAic7AQEnXwEDHrMBAxtDAQNKmwEAnzcBARbnAQB3fwEAC1sBALsLAQEq9wEAms8BA
KNrAQLaawECwq8BABsbAQC3IwECQm8BAIaXAQDS5wEBo18BAsqHAQFuSwEAeusBAL63AQG3B
wEDGucBAtZnAQNuzwEC4n8BAObbAQM+qwEB8fMBAE6DAQAyYwEDvwcBAR8nAQNa1wEBTf8BA
bprAQBiRwECyj8BAJoLAQFq/wEBWjMBA8ZDAQHKkwEBor8BAtJ3AQNp1wECsdcBAtpLAQM2Z
wECFj8BABGrAQHa0wECSnMBABHvAQEJQwEDQesBA7JDAQKdVwEACjsBAUafAQEGdwEDtjcBA
tofAQD53wEBKesBAHI/AQPV9wEApl8BADWHAQPGEwECgccBAal7AQAtwwEBmbsBA+XvAQCpo
wEBWgcBA9HbAQG2KwEDoa8BAJH/AQOqWwEDhlsBAAZXAQKlewECXXsBAXmDAQLdkwED8acBA
6VjAQG9YwECJi8BA6nbAQAtQwEBuT8BAUpTAQOtLwECNP8BAjC3AQNd5wEB0fMBAEmbAQCh4
wECsQMBAm0rAQFJtwEB4W8BAWmXAQPJuwEDTU8BAoTnAQKdTwEALYMBAVG7AQC5fwEC/QcBA
HlvAQKlqwEBUV8BAk4HAQGZGwECUTMBAFHPAQPZ1wEBmbMBAiVPAQO40wEDjf8BAY0HAQNQ+
wEAERMBAMl3AQIxIwEBfS8BABD/AQKAswECRMMBA4CLAQEIzwEAy8r9AwyHAQAY4wEC6L8BA
czvAQGg1wEBVI8BAAEDAQG00wEB5RMBA6DTAQE9NwEC1NcBAlUfAQAUMwEAaJsBA/kDAQOM3
wEAZLMBAqBbAQL8+wED0FMBAOWfAQCUiwECaHMBAKkvAQMcZwECvJcBAbDPAQFsbwEC9O8BA
LPO/QLcuwECqNcBAlTLAQPf/v0BYM8BAdjHAQMgUwEC3LcBAgxTAQJ4ywED/G8BAzBLAQLAD
wEATFMBAQwzAQHESwECsI8BAaw3AQNYswEBPI8BAUwjAQIc2wEA1HsBArPG/QIAdwECrN8BA
kjTAQGn3v0CcEcBAuA/AQMoiwECLCcBAqA3AQBYlwECI879ATyHAQAUKwEACE8BAyg7AQKoP
wEAe5L9A/g3AQF8OwECGEMBA6Q7AQOL7v0Bp4r9Af/q/QA0CwEBwEsBAjem/QCL2v0A5979A
0gnAQJ37v0DEC8BAGve/QFDvv0B4/b9AKfi/QHUBwECB9L9Art+/QKwSwEBo5b9ASOa/QFgK
wEDGCsBAjOW/QGwPwEDD1r9A1OW/QNrlv0CQ3b9Arf2/QKoCwEDcCcBAi++/QL7tv0AU979A
9+q/QCbav0DD/r9Ahd+/QKfPv0BY+79Au/G/QGXGv0Ae7b9AXvq/QLvcv0C6A8BA3QrAQHn9
v0CS1b9AEse/QEv6v0DLwb9A3N6/QDfev0Bg3b9AhO6/QDHHv0DLAcBAS++/QBHQv0BY2b9A
HfK/QB7Uv0Di2r9AoNe/QE7Pv0Crrr9AufO/QFHrv0B67r9A6e+/QHjIv0Cr/79AkdO/QOvO
v0DBur9Av9G/QNzfv0CL8L9AD8G/QIrkv0Dq0b9AwL+/QCLQv0A0wr9Awr2/QC61v0Cwsr9A
1qm/QJfav0Cy9b9ALOS/QJTAv0AO879ADdK/QOjHv0BPwL9Auba/QAe4v0ATjr9AK66/QBzr
v0DjvL9ABq6/QLG2v0Bx0b9Alca/QB61v0ARpL9Azcm/QCrFv0Bv1L9AwM6/QG62v0CV0r9A
tr+/QGvQv0DEwr9ARti/QDXDv0Bkq79Aici/QC/Cv0Aszb9AZI6/QKyuv0BatL9AJ6y/QB6P
v0DSxb9A5sy/QLanv0Au0r9AiKi/QHyav0DJkb9Avr+/QBuUv0Ajo79Ar7y/QPGav0AWvb9A
X7G/QAHFv0Aiy79AVNi/QFSsv0ALl79ANp2/QF+5v0BZpr9AWZu/QHu8v0ACk79Axr2/QCal
v0BkiL9Aa6W/QH+uv0BJnb9A0r2/QMSnv0DXp79AF5a/QMGnv0DVpr9AmK2/QKqnv0B8kr9A
Hq+/QEiKv0Dvnr9AiZq/QN2qv0CGor9Au6K/QD6gv0Dppr9AVoi/QCWUv0AFjb9A4IO/QKmT
v0B4yb9AdJS/QNKJv0DtvL9ANrC/QNecv0Cyir9AhJi/QAurv0Dgmr9AJpW/QNiGv0ADm79A
k6q/QGTAv0BGk79Agou/QDmmv0Bnlr9AIoi/QIWIv0Bfg79AF7u/QC6Zv0BuhL9A3pS/QON8
v0CDpb9ANXe/QLeUv0DufL9AMqK/QL2gv0AJgb9AiKu/QNluv0Asnb9AgIy/QBqav0Bmeb9A
ypu/QF6bv0Acjr9AeYm/QLWDv0CMg79AR1C/QHCfv0BOZ79Ah2S/QIV+v0DSs79Auni/QO1t
v0BWXr9A6YK/QAZyv0CCnb9Axn+/QL+Kv0APhL9AZJG/QKiuv0CXWL9AO3y/QGN7v0A2lb9A
PlK/QKxbv0CNeb9A/He/QGCXv0B1ir9AKWW/QIFrv0Btbr9A0Jm/QD5sv0BFeb9ABHm/QFWZ
v0BedL9AEnq/QF2Pv0APbL9Axku/QCZ8v0AzZL9AVoi/QORlv0DVi79Agmy/QMZxv0BTW79A
Voe/QMRSv0A1f79AAoq/QAhyv0CYYb9A42C/QJV9v0C/c79A8Fy/QL9+v0Cpc79A3nS/QDtp
v0CCc79AiXO/QM5Pv0CWgb9AVlm/QA5uv0DSb79AIFC/QKRbv0Dcdb9AIGW/QCiHv0C5ab9A
WGu/QBNlv0DVUr9A1GC/QPBVv0CGc79Ad2a/QNJWv0Cja79A+VK/QNZEv0DKNb9AkXq/QFdQ
v0Bwf79AQEm/QAdkv0A2Zr9AxFu/QDxdv0ChVr9AF2q/QBxVv0Bxe79ADFS/QC1Nv0CKW79A
EFS/QJdlv0DGRL9A2Cu/QP5Ov0AkLr9A+1q/QAVQv0C6S79As0m/QDeGv0AfZL9Au2y/QGpR
v0BNZ79A+F2/QGZzv0A4Pb9A0l+/QG1Yv0AObr9AsU6/QFJdv0DgRb9AdFG/QPRKv0B0NL9A
FEm/QMcav0CRUb9AhSW/QO05v0AeS79AgWC/QE45v0A/Lr9Af1q/QAM1v0AfQb9AgjG/QAAh
v0C9Qr9AaVa/QA5Fv0CrM79ASHG/QFJbv0BeM79A/ka/QLE2v0D1Jb9A5Ve/QGNQv0A1Ob9A
wBu/QExBv0DpPb9ANk2/QKRBv0BnQ79AiGW/QFIbv0C7Zb9ANDm/QBRCv0DbSb9A9CS/QD0m
v0BrGL9AfSi/QMJZv0CkW79Aaj2/QPRUv0BfKr9AV0a/QP8av0BOOL9ARiC/QClXv0D9G79A
7yi/QKIqv0D3Kr9AdkC/QOUav0CVPL9AV0G/QAtIv0ApLb9AuC+/QIJFv0DuXr9Ah0i/QJNX
v0DNVb9AxDu/QE5Rv0CGHr9AC0G/QDMtv0AiJb9Ahim/QO81v0A2Yr9A8zu/QPdBv0DhHb9A
/iO/QIQ9v0A8CL9A8Cq/QBs0v0ANMr9A+h6/QC8vv0A6PL9AtzW/QMUgv0AlPL9AMjm/QCIU
v0DrJb9AeTG/QNAKv0AoPL9AEjG/QKIRv0CjI79ANRe/QCskv0DfR79A6fu+QNg4v0BUD79A
8AK/QGszv0D6Mb9AqCK/QIcfv0CHIL9A5Ee/QAwNv0DwFr9Azxe/QM8iv0CEGr9AcyO/QOc2
v0BFDL9Avxe/QG4rv0AIJr9Abg2/QAVFv0CrR79A0RW/QOAfv0CcJr9A6yC/QGn5vkCyI79A
MP++QLgMv0BlG79Au/q+QNUWv0A7Ab9A6zG/QOUrv0ByEb9ADji/QOMIv0D2EL9APCe/QEsu
v0BNDL9AoRO/QGIhv0DjG79AChG/QEUAv0CNGr9A/CC/QD0Ov0DLH79A8hG/QHhKv0Bz/r5A
yOa+QJMUv0DsEb9AoC6/QL8Ov0BlM79A8/a+QBYxv0BjDL9AUxS/QCkdv0AKEr9AXS6/QNkG
v0DUGb9AuCC/QJ5Dv0BUHb9AZCe/QAIIv0D+Pb9AT/u+QDoGv0ATD79A0Qm/QH0Cv0ChKb9A
Rvy+QJ7yvkBnKb9AUgC/QFcLv0CG775Ap/u+QCL0vkC3Fb9Aaf2+QJb8vkCW/r5AZvO+QLEP
v0DWCb9AtSG/QDUZv0DQFb9A5v2+QGEkv0BLAb9AEc6+QNUjv0Cz975AFPG+QLwZv0BvCL9A
9jC/QM0ov0CvO79A5Pq+QMnqvkA8ML9AdQm/QJj1vkCIM79AtRW/QOIEv0BV4r5Aphy/QBXb
vkBREr9ATRS/QPL3vkAw9r5AJPu+QC38vkDYFL9AnQ+/QOcgv0B+7r5Acu6+QPf2vkAu8r5A
3uS+QDMPv0BH9L5AJRe/QEUBv0B4Ar9AU+O+QOfrvkAaCL9ArwS/QJsWv0CpJr9AKea+QPr2
vkDO4b5Ab/O+QEH3vkAOFb9AGwu/QBn+vkA18r5AfNS+QIAiv0CF475A6/++QIH4vkCo8r5A
wO++QNwAv0A6/r5AXgm/QJvbvkBE/b5ARh6/QJPtvkBo5b5AUPq+QAoVv0DU9b5Aq/q+QAPt
vkCx9L5AK+u+QPUUv0DiBr9Abui+QOsiv0A97r5AW+++QFoDv0AsD79Aqfa+QOMAv0D/M79A
+Qi/QKvmvkBp3r5AmPO+QMP1vkBK675Aq+i+QJ0Av0ABBr9AWt++QBYMv0BC6L5AZ9a+QBoO
v0D49L5Arxy/QF79vkCh275AheC+QFTyvkDG3b5A7Pe+QLX3vkCE9b5AsdW+QJUlv0Cw4L5A
QfW+QA4Iv0AEzb5ALQG/QAHjvkBk6r5AIPG+QHDSvkD27L5AOe6+QHnZvkBr275Amf6+QNDF
vkAgv75Agua+QIvovkCt0L5AKeq+QLXVvkAq8r5Ai8q+QGbpvkDU6r5AduW+QHbnvkDL9b5A
Hdm+QODQvkAxyr5AHQK/QJXnvkD4tr5AwNy+QPvvvkCTtr5A4NK+QAfivkCm5r5Apcm+QHDf
vkAQBL9Art6+QGTPvkBbBr9Aztm+QB/kvkAF975AM+6+QF73vkBqzL5Aytq+QCMfv0DV3r5A
9O6+QC68vkCHyb5ALue+QAbwvkD9975ATs6+QN/vvkBI7L5AJcm+QJ7LvkCv2b5AMt++QKLv
vkDj1L5A0Nm+QALZvkANzL5Ai/S+QLCyvkAS475A0+G+QOTRvkCiyr5A0+O+QFn6vkDAv75A
B7++QKrYvkBZ6L5A0d2+QD7XvkBipb5AfeK+QOnPvkCK0b5AeNq+QHnIvkDVuL5AZM6+QIbA
vkCH0b5AicW+QAr/vkC4Ar9ArMO+QGrSvkDa2b5ALt6+QJbJvkAIwr5A5e2+QOT5vkCpyr5A
7OG+QFzZvkAIwb5A7NO+QA/qvkAM+75A0OO+QKfgvkCM5L5AEMK+QGW4vkAAz75AfNW+QAnn
vkDe3b5AebC+QLfevkBWsL5AGdu+QCrSvkAIwr5AOq6+QBLbvkDqs75Attq+QOjRvkAUwr5A
yL2+QIDVvkBS0L5AILK+QBLevkC3yr5AfM2+QLjcvkCczL5Ak9K+QKy2vkDiy75ApeS+QF7D
vkCe1r5A7eW+QL3FvkDJxb5AacG+QJTRvkC9rr5AjM2+QGm6vkDcvL5AIcy+QKbDvkBy2r5A
Q+W+QDLavkB2zb5AIsG+QDHqvkCdrb5AQb6+QIDMvkDxtL5A0fO+QLOkvkBWxr5AIOi+QGfZ
vkCSyL5A6rS+QMDsvkAP3b5ATsy+QEyrvkBAuL5A4dm+QPDIvkDp675AZde+QFDUvkAf075A
BMu+QCzMvkA0z75AsK6+QKKsvkBnyr5AW8u+QFXCvkDmu75AkdC+QOXcvkDN275A/ti+QJG/
vkBssL5AOde+QIDGvkAUpL5Albu+QIG8vkCpsL5Aw5y+QEauvkCz1L5A9qa+QKazvkDbwL5A
uMy+QF27vkCStb5AycS+QJ7EvkAY3b5Aisy+QP+kvkBXpb5A/72+QKGgvkAWir5Az9u+QB6w
vkAkxr5A0rO+QAvGvkBKpr5Ad7O+QHzJvkBmwL5AaK6+QE/JvkAvlr5A9bO+QMK6vkBHnr5A
GcS+QBa9vkBUtL5AG5K+QDKcvkC4t75AqrK+QO+nvkDSwr5A3Ja+QOO9vkDjsb5AGLK+QMK6
vkCMq75A4sG+QAWnvkBTzb5AwsO+QAi6vkD1qr5APae+QGi1vkDkur5A07G+QJu6vkAcpr5A
Vpi+QLvgvkDSw75AZdm+QFHNvkCZrL5ALMG+QBiZvkBvwb5AZcG+QHeovkB+vr5A2pu+QGme
vkDklL5A</AssayYData></Step><Step><CommonData><SampleLocation>9</SampleLocation><SampleID>YNCCT5A-p035</SampleID><SampleGroup></SampleGroup><SampleInfo></SampleInfo><SampleRow>E</SampleRow><SamplePlate>1</SamplePlate><WellType>KSAMPLE</WellType><Concentration>-1</Concentration><ConcentrationUnits>µg/ml</ConcentrationUnits><MolarConcentration>1000</MolarConcentration><MolarConcUnits>nM</MolarConcUnits><MolecularWeight>-1</MolecularWeight><Temperature>30</Temperature><StartTime>2290307</StartTime><AssayTime>300</AssayTime></CommonData><FlowRate>1000</FlowRate><StepType>ASSOC</StepType><StepName>Association</StepName><StepStatus>OK</StepStatus><ActualTime>300.011</ActualTime><CycleTime>0.2</CycleTime><AssayXData Points="1500">6cAKRUnECkV8xwpFsMoKRefNCkUe0QpFUdQKRYnXCkW82gpF890KRSvhCkUg5ApFU+cKRYvq
CkW+7QpF9fAKRS30CkVg9wpFl/oKRcr9CkUCAQtFNQQLRWwHC0WjCgtF1w0LRQ4RC0VBFAtF
eBcLRbAaC0XjHQtFGiELRU0kC0WFJwtFuCoLRe8tC0UiMQtFWjQLRY03C0WDOgtF9z0LRe1A
C0UgRAtFWEcLRY9KC0XCTQtF+VALRS1UC0VgVwtFl1oLRc5dC0UCYQtFOWQLRXBnC0WjagtF
120LRQ5xC0VFdAtFeHcLRbB6C0XjfQtFGoELRVGEC0WJhwtFvIoLRfONC0UmkQtFHJQLRZGX
C0XImgtFvp0LRTOhC0VqpAtFnacLRZOqC0UIrgtFP7ELRTW0C0WqtwtFg7oLRbq9C0XxwAtF
JMQLRVzHC0WPygtFxs0LRfnQC0Ux1AtFaNcLRZvaC0XS3QtFBuELRT3kC0V05wtFp+oLRdvt
C0US8QtFSfQLRXz3C0W0+gtF5/0LRR4BDEVWBAxFiQcMRcAKDEXzDQxF6RAMRSAUDEVYFwxF
ixoMRcIdDEX1IAxFLSQMRWAnDEWXKgxFzi0MRQIxDEU5NAxFbDcMRaM6DEXbPQxFDkEMRUFE
DEV4RwxFrEoMReNNDEUWUQxFTVQMRYFXDEW8WgxF710MRSJhDEVaZAxFjWcMRYNqDEW6bQxF
7XAMRSR0DEVcdwxFj3oMRcZ9DEX5gAxFMYQMRWSHDEWbigxFzo0MRQaRDEU5lAxFcJcMRaea
DEXbnQxFEqEMRUWkDEV8pwxFsKoMReetDEUesQxFUbQMRYm3DEW8ugxF870MRSvBDEUgxAxF
VMcMRYvKDEW+zQxF9dAMRSjUDEVg1wxFl9oMRcrdDEUC4QxFOeQMRWznDEWj6gxF1+0MRQ7x
DEVF9AxFePcMRbD6DEXj/QxFGgENRU0EDUWFBw1FvAoNRe8NDUUmEQ1FHBQNRZEXDUWHGg1F
uh0NRfEgDUUkJA1FXCcNRY8qDUXCLQ1F+TANRS00DUVkNw1FmzoNRc49DUUGQQ1FPUQNRXBH
DUWnSg1F200NRRJRDUVJVA1FfFcNRbRaDUXnXQ1FHmENRVFkDUWJZw1FvGoNRfNtDUXpcA1F
IHQNRVR3DUWLeg1Fvn0NRfGADUUohA1FXIcNRZOKDUXGjQ1F/ZANRTWUDUVolw1Fn5oNRdKd
DUUKoQ1FPaQNRXSnDUWsqg1F360NRRaxDUVJtA1FgbcNRbS6DUXrvQ1FIsENRVbEDUWNxw1F
wMoNRffNDUUv0Q1FYtQNRZnXDUXM2g1FBN4NRTfhDUVu5A1FpecNRdnqDUXO7Q1F6fANRSD0
DUVU9w1Fi/oNRcL9DUX1AA5FLQQORWQHDkWXCg5Fzg0ORQIRDkU5FA5FcBcORaMaDkXbHQ5F
DiEORUUkDkV8Jw5FsCoORectDkXxMA5FUTQORYU3DkW8Og5F8z0ORSZBDkVeRA5FVEcORYdK
DkW+TQ5F9VAORShUDkVgVw5Fk1oORcpdDkX9YA5FNWQORWhnDkWfag5F120ORQpxDkVBdA5F
dHcORax6DkXjfQ5FFoEORU2EDkWBhw5FuIoORe+NDkUikQ5FWpQORY2XDkWDmg5Fup0ORe2g
DkUkpA5FXKcORY+qDkXCrQ5F+bAORS20DkVktw5Fm7oORc69DkUGwQ5FOcQORXDHDkWnyg5F
280ORRLRDkVF1A5FfNcORbTaDkXn3Q5FHuEORVHkDkWJ5w5FwOoORfPtDkXp8A5FIPQORVj3
DkWL+g5Fwv0ORfUAD0UtBA9FZAcPRZcKD0XODQ9FAhEPRTkUD0VsFw9FoxoPRdsdD0UOIQ9F
RSQPRXgnD0WwKg9F4y0PRRoxD0VNNA9FhTcPRbg6D0XvPQ9FJkEPRVpED0VPRw9Fh0oPRbpN
D0XxUA9FKFQPRVxXD0WwWg9F510PRRphD0VRZA9FhWcPRbxqD0XzbQ9FJnEPRRx0D0VUdw9F
h3oPRb59D0X1gA9FKIQPRWCHD0WXig9Fyo0PRQKRD0U1lA9FbJcPRZ+aD0XXnQ9FCqEPRUGk
D0V0pw9FrKoPRd+tD0UWsQ9FTbQPRYG3D0W4ug9F670PRSLBD0VaxA9FjccPRYPKD0W6zQ9F
7dAPRSTUD0VY1w9Fj9oPRcLdD0X54A9FLeQPRWTnD0Wb6g9Fzu0PRQbxD0U59A9FcPcPRaf6
D0Xb/Q9FDgEQRUUEEEV8BxBFsAoQRecNEEUaERBFTRQQRYUXEEW8GhBF7x0QRSYhEEVaJBBF
TycQRYcqEEW+LRBF8TAQRSQ0EEVcNxBFkzoQRcY9EEX5QBBFMUQQRWhHEEWbShBF0k0QRQpR
EEU9VBBFdFcQRadaEEXbXRBFEmEQRUlkEEV8ZxBFtGoQRedtEEUacRBFUXQQRYl3EEW8ehBF
830QRSaBEEUchBBFVIcQRYuKEEW+jRBF9ZAQRSiUEEVglxBFk5oQRcqdEEUCoRBFNaQQRWyn
EEWfqhBF160QRQ6xEEVBtBBFdLcQRay6EEXjvRBFFsEQRU3EEEWFxxBFuMoQRe/NEEUi0RBF
WtQQRZHXEEXE2hBF+90QRTPhEEVm5BBFnecQRdDqEEUI7hBFO/EQRXL0EEWq9xBF3foQRbb9
EEXtABFFJAQRRVgHEUWPChFFwg0RRfkQEUUxFBFFZBcRRZsaEUXOHRFFBiERRT0kEUVwJxFF
pyoRRd8tEUUSMRFFSTQRRXw3EUW0OhFF6z0RRR5BEUVWRBFFjUcRRcBKEUW2TRFF7VARRSBU
EUVYVxFFi1oRRcJdEUX1YBFFLWQRRWRnEUWXahFFzm0RRQJxEUU5dBFFcHcRRaN6EUXbfRFF
DoERRUWEEUV4hxFFsIoRReeNEUUakRFFUZQRRYWXEUW8mhFF850RRSahEUVepBFFVKcRRYeq
EUW+rRFF9bARRSi0EUVgtxFFl7oRRcq9EUUCwRFFNcQRRaXHEUXZyhFFDM4RRenQEUUg1BFF
VNcRRYvaEUW+3RFF9eARRS3kEUVg5xFFk+oRRcbtEUX98BFFNfQRRWj3EUWf+hFF0v0RRQoB
EkVBBBJFdAcSRawKEkXfDRJFFhESRU0UEkWBFxJFuBoSResdEkUiIRJFViQSRY0nEkXAKhJF
ti0SRe0wEkUkNBJFWDcSRYs6EkXCPRJF9UASRS1EEkVkRxJFl0oSRc5NEkUCURJFOVQSRXBX
EkWjWhJF210SRQ5hEkVFZBJFeGcSRbBqEkXjbRJFGnESRU10EkWFdxJFuHoSRe99EkUigRJF
VoQSRY2HEkXEihJFuo0SRe2QEkUklBJFWJcSRY+aEkXGnRJF+aASRTGkEkVkpxJFm6oSRc6t
EkUGsRJFPbQSRXC3EkWnuhJF270SRQ7BEkVFxBJFfMcSRbDKEkXnzRJFHtESRVHUEkWJ1xJF
vNoSRfPdEkXp4BJFIOQSRVTnEkWL6hJFwu0SRfXwEkUt9BJFYPcSRZf6EkXK/RJFAgETRTkE
E0VsBxNFowoTRdcNE0UOERNFRRQTRXgXE0WwGhNF4x0TRRohE0VRJBNFiScTRbwqE0XvLRNF
JjETRV40E0WRNxNFyDoTRfs9E0UzQRNFakQTRZ1HE0XUShNFCE4TRT9RE0V2VBNFqlcTRYNa
E0W6XRNF8WATRSRkE0VcZxNFj2oTRcZtE0X+cBNFMXQTRWR3E0WbehNFzn0TRQKBE0U5hBNF
cIcTRaOKE0XbjRNFDpETRUWUE0V4lxNFsJoTReedE0UaoRNFUaQTRYWnE0W8qhNF860TRSax
E0UctBNFVLcTRYu6E0W+vRNF9cATRSjEE0VgxxNFk8oTRcrNE0X+0BNFNdQTRWjXE0Wf2hNF
190TRQrhE0VB5BNFbOcTRaPqE0XX7RNFDvETRUX0E0V49xNFrPoTReP9E0UaARRFTQQURYUH
FEW4ChRF7w0URSIRFEVWFBRFjRcURcAaFEX3HRRFLyEURWIkFEWVJxRFzCoURQQuFEU3MRRF
bjQURaE3FEXZOhRFDD4URUNBFEV2RBRFVEcURYdKFEW+TRRF8VAURShUFEVcVxRFk1oURcpd
FEX+YBRFMWQURWhnFEWfahRF0m0URQZxFEU9dBRFcHcURad6FEXffRRFEoEURUmEFEV8hxRF
tIoUReeNFEUekRRFVpQURYmXFEXAmhRF850URSuhFEVepBRFVKcURYuqFEW+rRRF9bAURSi0
FEVgtxRFl7oURcq9FEX+wBRFNcQURWjHFEWfyhRF0s0URQrRFEVB1BRFdNcURazaFEXf3RRF
FuEURUnkFEWB5xRFuOoURevtFEUi8RRFVvQURY33FEXE+hRFuv0URe0AFUUgBBVFWAcVRY8K
FUXCDRVF+RAVRS0UFUVkFxVFmxoVRc4dFUUGIRVFOSQVRXAnFUWnKhVF2y0VRRIxFUVFNBVF
fDcVRbQ6FUXnPRVFHkEVRVFEFUWFRxVFvEoVRe9NFUUmURVFHFQVRU9XFUWHWhVFvl0VRfFg
FUUoZBVFXGcVRZNqFUXGbRVF/nAVRTF0FUVodxVFm3oVRdJ9FUUGgRVFPYQVRXSHFUWnihVF
240VRRKRFUVJlBVFfJcVRbSaFUXnnRVFHqEVRVGkFUWJpxVFwKoVRfOtFUVmshVFErUVRZG3
FUWLuhVFwr0VRfXAFUUtxBVFYMcVRZfKFUXOzRVFAtEVRTnUFUVs1xVFn9oVRdfdFUUO4RVF
QeQVRXjnFUWw6hVF4+0VRRrxFUVN9BVFhfcVRbz6FUXv/RVFJgEWRVoEFkWNBxZFgwoWRboN
FkXxEBZFJBQWRVwXFkWPGhZFxh0WRfkgFkUxJBZFaCcWRZsqFkXSLRZFBjEWRT00FkVwNxZF
pzoWRd89FkUSQRZFSUQWRXxHFkW0ShZF600WRR5RFkVWVBZFjVcWRcBaFkX3XRZFK2EWRWJk
FkWVZxZFi2oWRQBuFkU3cRZFanQWRaF3FkXZehZFDH4WRUOBFkV2hBZFVIcWRYeKFkW+jRZF
8ZAWRSiUFkVglxZFk5oWRcqdFkX+oBZFNaQWRWinFkWfqhZF160WRQqxFkVBtBZFdLcWRay6
FkXjvRZFFsEWRU3EFkWBxxZFtMoWRevNFkUi0RZFVtQWRY3XFkXA2hZF990WRe3gFkUg5BZF
WOcWRYvqFkXC7RZF9fAWRS30FkVk9xZFl/oWRc79FkUCARdFOQQXRXAHF0WjChdF2w0XRQ4R
F0VFFBdFfBcXRbAaF0XnHRdFGiEXRVEkF0WFJxdFvCoXRe8tF0UKMRdFQTQXRXg3F0WsOhdF
4z0XRRZBF0VNRBdFhUcXRbhKF0XvTRdFIlEXRVZUF0WNVxdFxFoXRbpdF0XtYBdFJGQXRVhn
F0WPahdFwm0XRflwF0UxdBdFaHcXRZt6F0XSfRdFBoEXRT2EF0VwhxdFp4oXRd+NF0USkRdF
SZQXRXyXF0W0mhdF650XRR6hF0VWpBdFiacXRcCqF0XzrRdFK7EXRV60F0WVtxdFyLoXRQC+
F0U3wRdFasQXRaHHF0XUyhdFDM4XRUPRF0V21BdFVNcXRYfaF0W+3RdF8eAXRSjkF0Vg5xdF
k+oXRcrtF0X+8BdFNfQXRWz3F0Wf+hdF1/0XRQoBGEVBBBhFdAcYRawKGEXjDRhFFhEYRU0U
GEWFFxhFuBoYRe8dGEUiIRhFWiQYRY0nGEWDKhhFui0YRe0wGEUkNBhFXDcYRY86GEXGPRhF
+UAYRTFEGEVoRxhFm0oYRdJNGEUKURhFPVQYRXRXGEWnWhhF310YRRZhGEVJZBhFgWcYRbhq
GEXrbRhFInEYRVZ0GEWJdxhFwHoYRfd9GEXtgBhFIIQYRViHGEWPihhFwo0YRfmQGEUtlBhF
ZJcYRZeaGEXOnRhFBqEYRTmkGEVwpxhFo6oYRdutGEUOsRhFRbQYRXi3GEWwuhhF470YRRrB
GEVNxBhFhccYRbzKGEXvzRhFItEYRVrUGEWN1xhFg9oYRbrdGEXx4BhFOeQYRWznGEWj6hhF
1+0YRQ7xGEVB9BhFePcYRaz6GEXj/RhFFgEZRU0EGUWFBxlFuAoZRe8NGUUiERlFWhQZRZEX
GUWDGhlFuh0ZRfEgGUUkJBlFXCcZRZMqGUXGLRlF/jAZRTE0GUVoNxlFmzoZRdI9GUUKQRlF
PUQZRXRHGUWsShlF300ZRRZRGUVJVBlFgVcZRbhaGUXrXRlFImEZRVZkGUWNZxlFwGoZRfdt
GUUrcRlFYnQZRZl3GUXMehlFBH4ZRTeBGUVuhBlFoYcZRdmKGUXOjRlF6ZAZRSCUGUVUlxlF
i5oZRb6dGUX1oBlFLaQZRWCnGUWTqhlFyq0ZRQKxGUU1tBlFbLcZRZ+6GUXXvRlFDsEZRUHE
GUV4xxlFrMoZRePNGUUW0RlFTdQZRYXXGUW42hlF790ZRSLhGUVa5BlFT+cZRYPqGUW67RlF
7fAZRST0GUVc9xlFj/oZRcb9GUX5ABpFMQQaRWwHGkWTChpFyg0aRQIRGkU1FBpFbBcaRZ8a
GkXXHRpFCiEaRUEkGkV0JxpFrCoaReMtGkUWMRpFTTQaRYU3GkW4OhpF7z0aRSJBGkVaRBpF
kUcaRcRKGkX7TRpFL1EaRWZUGkWdVxpFj1oaRcZdGkU7YRpFbmQaRaVnGkXZahpFEG4aRelw
GkV2dBpFVHcaRYd6GkW+fRpF9YAaRSiEGkVghxpFk4oaRcqNGkUCkRpFNZQaRWyXGkWjmhpF
150aRQ6hGkVFpBpFeKcaRbCqGkXjrRpFGrEaRU20GkWFtxpFuLoaRe+9GkUmwRpFWsQaRU/H
GkWHyhpFus0aRfHQGkUo1BpFXNcaRZPaGkXK3RpF/uAaRTXkGkVo5xpFn+oaRdLtGkUK8RpF
QfQaRXT3GkWs+hpF4/0aRRYBG0VNBBtFgAcbRbgKG0XrDRtFIhEbRVYUG0WNFxtFwBobRbYd
G0XtIBtFICQbRVgnG0WPKhtFwi0bRfkwG0UtNBtFZDcbRZs6G0XOPRtFBkEbRT1EG0VwRxtF
o0obRdtNG0USURtFRVQbRXxXG0WwWhtF410bRRZhG0VNZBtFgGcbRbhqG0XvbRtFInEbRVp0
G0WNdxtFxHobRbp9G0XxgBtFJIQbRVyHG0WPihtFxo0bRf6QG0UxlBtFaJcbRZuaG0XSnRtF
CqEbRT2kG0V0pxtFqKobRd+tG0USsRtFSbQbRYC3G0W0uhtF670bRSLBG0VWxBtFjccbRYPK
G0W2zRtF7dAbRSTUG0VY1xtFj9obRcLdG0X54BtFMeQbRWTnG0Wb6htFzu0bRQbxG0U59BtF
cPcbRaj6G0Xb/RtFEgEcRUkEHEV8BxxFtAocRecNHEUeERxFVhQcRYkXHEXAGhxF8x0cRSoh
HEUgJBxFVCccRYsqHEW+LRxF9TAcRSg0HEVgNxxFlzocRco9HEUCQRxFNUQcRWxHHEWfShxF
100cRQ5RHEVBVBxFeFccRbBaHEXjXRxFGmEcRU1kHEWFZxxFvGocRe9tHEUmcRxFXnQcRZF3
HEXIehxF+30cRTOBHEVqhBxFnYccRdSKHEUIjhxFP5EcRXaUHEWqlxxFh5ocRbqdHEXxoBxF
JKQcRVynHEWPqhxFxq0cRf6wHEUxtBxFaLccRZ+6HEXSvRxFCsEcRT3EHEV0xxxFrMocRd/N
HEUW0RxFSdQcRYDXHEW42hxF690cRSLhHEVW5BxFjeccRcDqHEW27RxF7fAcRSD0HEVY9xxF
j/ocRcL9HEX5AB1FLQQdRWQHHUWbCh1Fzg0dRQYRHUU5FB1FcBcdRagaHUXbHR1FEiEdRUUk
HUV8Jx1FsCodRectHUUaMR1FHDQdRYk3HUW8Oh1F8z0dRSZBHUVeRB1FVEcdRYdKHUW+TR1F
9VAdRShUHUVgVx1Fk1odRcpdHUX+YB1FNWQdRWxnHUWfah1F120dRQpxHUVBdB1FeHcdRax6
HUXjfR1F</AssayXData><AssayYData Points="1500">AdO+QDPSvkDZIr9AssW/QIIAwECFc8BAe8jAQGYywUBWecFAxMfBQAUgwkDFSMJADILCQBmZ
wkCqxMJAwQfDQNk6w0BcIcNAc2jDQLBUw0AdgMNAVrbDQAPDw0BZqsNArb3DQGfCw0AvCsRA
D+PDQNLRw0BqCMRA7OLDQCzdw0Cw/MNAgOLDQEUKxEBVBMRAXPHDQJTjw0AeJsRAAQXEQNza
w0Cd78NAKv7DQBwSxEB568NA7PDDQMQAxECBDsRAafPDQMIUxED2FcRAkgbEQGwixECE6sNA
zSTEQLMwxEBAG8RAUAnEQFwOxECiDMRAzezDQAMzxEDDM8RAgS/EQFMJxECmFcRAxSfEQE0t
xEAkJcRAIB3EQNIIxED8D8RAQSvEQPUexECyDcRA6SPEQNwjxECKFsRAMEHEQE0IxEAPAcRA
7gTEQAkrxEAOGsRA2iHEQEYjxEB2J8RAkxbEQLUcxEBAHMRA4znEQFD8w0BDJ8RA5wDEQFkh
xEDkNMRAfAvEQNghxEAZNsRAVRrEQI4yxEDCE8RAh0DEQCkpxEApF8RAyP3DQKUNxEAMMcRA
ejbEQBIwxEAKKMRAivHDQNpBxEC6AMRAPjfEQO0SxEClGMRA4TvEQGQpxECRCcRA9TnEQDo1
xEDfG8RAwAjEQHU9xECGO8RAtSrEQNQaxEDtI8RATBvEQHkwxEBvGsRATgzEQEgdxEBsKsRA
uyXEQJIGxEA0FsRAXhPEQJ9FxECRLMRAzyrEQGAxxEANM8RALBjEQFwKxECtIcRAWjXEQNYU
xEDwHMRAXUDEQBcbxEAqGsRA2RfEQM4ixEA4LMRA8BrEQMo+xEBKDMRAEVHEQEM8xEAwMcRA
ryPEQDBmxEBSMMRAFRPEQMtCxEAeNcRA+DrEQC5bxECIFMRADizEQIIpxEB8H8RAQ07EQLgh
xEDLIcRAXC/EQOoExEABKcRAiD3EQElBxEA4DcRAhSfEQKcZxEB+QMRA8S3EQOIZxED8O8RA
tiLEQOspxEDEI8RAYQ7EQEo/xED/KMRA5w7EQF8vxECELsRAihrEQAVLxEA+KMRAZj/EQD9e
xED6L8RAQETEQMETxEC2L8RA3kzEQP5AxEAaNMRARizEQNc6xEDLNMRAhA/EQPRLxEAnPMRA
TVrEQCAhxEDYQcRAPxbEQEo4xEDhB8RAujjEQOIaxEC1SsRAfx/EQNoixEBkJMRAVRDEQF0u
xECbNcRAnhTEQNgexEAsJsRARyDEQMImxECbUsRAzkHEQG0/xEDmSMRAZEvEQFAxxEAXHsRA
kzjEQHdKxEBXEcRAfkPEQApLxEC+JMRAwkXEQHMwxEANM8RAuDDEQIw3xEDZOcRAsjLEQGga
xEBsGsRAvkjEQGdDxEAQH8RANTHEQHlUxEDCF8RAQjPEQMYfxEC+MMRAbUHEQN89xECTKMRA
3w3EQNQsxEAIDcRAFSfEQDg7xED/FcRALyLEQEYyxEDiDMRAahDEQJoxxEAwGcRAzhHEQH4m
xEDjUcRAGh7EQBEuxECPNcRAqSzEQABIxEDcQcRArw/EQGE9xECbKcRAUR/EQK0hxEDaM8RA
AyHEQLQgxECoD8RAhEDEQNo7xECqHsRApDzEQAQ1xEBkAMRATS7EQKU0xECCMcRAkCrEQLBC
xEDzJcRAzUTEQCglxEDARMRADx3EQPMqxEChBcRAFiDEQDMuxEAoP8RA9DnEQIlDxED1R8RA
a0vEQN1kxEByRsRAcSLEQHJZxECqIcRALSnEQM5OxEB2JcRAaDbEQPNexEAWJ8RAAB/EQFdF
xEBUDsRAy0/EQDY0xEC6ScRAYhPEQJA8xEAGPMRAwjfEQGwuxECRLMRATi7EQDktxEDTJMRA
7FvEQEsfxECHCcRAwT/EQJMwxECjJ8RAdhnEQKk8xEDqRcRAWQbEQHNJxEBEG8RAqRrEQMQ3
xEB8SsRAmWbEQChHxEC5N8RAhkbEQK8qxECLSsRA6yTEQOA8xEDBN8RA1TDEQMc4xEDeIsRA
YzTEQMUuxEATYcRAET/EQBNDxEBpPcRAiyrEQDYcxECwN8RA+zrEQN8uxEBDK8RA9jLEQMc8
xED0UcRACAjEQNUexED+d8RAuDjEQPVHxEAsOcRACVfEQIgvxEDsT8RAMjnEQO42xECzPsRA
ZDHEQPY0xECdJ8RAXCzEQDspxEDHQ8RAODrEQOg6xEAAT8RAbyDEQExQxEDFOcRAVCvEQNcj
xEAWVsRATTLEQB84xEBcScRAikPEQC9BxECP9cNAy0vEQDEwxEAcDcRAIzLEQJNSxEBXT8RA
ZzrEQERAxEAuIcRAsyzEQNMVxEDYNsRA8j7EQHIwxED/L8RAlBrEQGxVxEB7SsRAVjjEQGNJ
xED/LcRALT/EQJs9xEDwQMRAshHEQKVGxEDdTsRAbErEQLxMxEAxO8RA0CnEQKMuxEDPNsRA
DCjEQGBJxEAiYMRAaCLEQFBExEBIRsRAJCrEQAQaxEDJT8RAtB3EQI85xEAXO8RAbT7EQANH
xEDiIsRAfFXEQAU6xEDKJsRAAzfEQKRQxECKNcRA5nXEQIFLxEApYcRAhD/EQMxuxEC6WMRA
CEfEQExXxEAAY8RA9lHEQOpKxEBLRsRALCfEQJpLxEDdR8RA1l7EQFpMxED5ZMRAJVzEQFBS
xEBnTsRAbl3EQNRHxEC/MMRA6mPEQBJRxECzScRAHk/EQO03xEBzPMRAtCzEQKtbxEDlXcRA
hmzEQKtwxEAjMsRAeyHEQOY2xEAGQ8RApmHEQPhFxEBfMcRAoBXEQJNBxEAZX8RA2B7EQCY2
xECrUsRAdljEQCJAxEDfTcRABlbEQCRJxEDsM8RAzjnEQNw8xEAeRcRAAUHEQCcixEBiWcRA
BkTEQL47xECrPMRAM2LEQAQsxEDCHMRA4UHEQDg1xEBASsRAZ0PEQEgnxEA/PMRAcCXEQIpL
xEB/PsRA2T/EQCE1xEA1YcRA8EPEQGlHxECaUsRA1D7EQIY5xECSOsRA9mfEQBBQxEDiNsRA
/T/EQA5WxEAaV8RA4SnEQPFbxEBQQ8RAlUbEQG5SxEDeJcRA2VzEQMFaxECxQcRAGFLEQJU/
xEDmP8RANhvEQA82xECtOcRAJzjEQJ8zxEA8UsRATyjEQM4sxEC2QcRAOknEQH9PxEDxacRA
5yDEQC5OxED4YsRAGTjEQHstxEApNcRAN1/EQGo/xEA7NsRA8l7EQDoxxEB+U8RAuU7EQGFG
xEC7Q8RAE2XEQIlTxEAOUcRApkvEQN83xEAmL8RAMU3EQCk+xEBtXsRA1S3EQO1AxECQQsRA
Hz/EQMxkxEATaMRAtzDEQN5pxEBsWcRACUnEQGcYxEBBR8RAI0HEQNJGxEBHNsRAxFTEQFAs
xECoTsRA31TEQDswxEC/McRA5lnEQB1DxEAGGcRAEzPEQKVPxEBARcRAiUXEQClAxECMVMRA
ClPEQKlfxEA3MsRA61PEQHJNxEC5T8RADEHEQGo0xEDSPsRAel3EQLJUxEATV8RAnkHEQKM9
xEBYRsRAOlvEQIBHxEAeP8RAlkrEQDZrxEBmOcRAcFbEQGZGxEAfTcRAjFzEQOouxEB7WsRA
SWHEQOBExEA+TsRAdTTEQL5bxEABP8RA9TPEQD5LxEDBOMRAtljEQNhWxECSUsRAI1rEQIMx
xEDeHMRAW2zEQNRQxEACQ8RAFxTEQNmExEAEJMRA9ETEQCNdxECiTsRA8UrEQAZExEBFXMRA
umHEQG1WxEDQUcRAS1jEQIZMxEAfXMRAM0HEQFAvxECuMcRA5VTEQLE9xEAePsRA1lTEQPJi
xEBlcMRAWUnEQFRKxEDjXcRACkDEQGQoxEDKUcRAk1DEQAQ8xEDsWcRAnmLEQNY9xEDdXMRA
VEnEQCpaxEBgVMRAalvEQBNAxEDsYcRAXEfEQEtIxEBJMcRAS0jEQDtgxEAoeMRA3VvEQPE4
xEA3bcRAo0jEQIJCxEDWQcRAYF3EQOJHxECdTsRAVVfEQNBUxEAC+cNAsmrEQPc9xECHScRA
6T/EQFpmxECFVcRAYkHEQF0xxEAIPsRAW2TEQN5MxEAuRsRAFE/EQNxKxEAyRsRADS3EQIBN
xEDyV8RAtE/EQPlPxEDgQ8RAImnEQHdcxEDiRsRA5m3EQL9UxEDzPsRAVVrEQEgyxEBPR8RA
bVvEQGo/xECtWMRAHVvEQJdWxEBfVsRAiSnEQL8xxEDJYsRA5jXEQAkfxEADd8RArE3EQO5M
xED7K8RAc0fEQA1mxEDAO8RATm7EQB1hxEA2aMRAJWrEQOF2xEBDN8RA6UrEQOI+xEDuQsRA
RULEQEtIxEDZYMRARFzEQIc2xEAYSsRA+kfEQAA2xECyV8RA9jfEQBdUxEBIK8RATCXEQNt0
xEAhXsRAhk3EQGtPxEAlUcRA6FTEQH1IxEBxZcRAKGDEQA0+xEA8b8RA1nHEQGpuxEDrbMRA
v1nEQMFoxEDyO8RAQz/EQK9HxEA/UcRAqVLEQOJqxEDYUsRArWzEQDtkxEBFVsRAFYXEQNo7
xED3UMRA71/EQKFXxEC0QMRAK4LEQMFSxECxTsRATV3EQKdnxED5VsRAlD3EQKeDxEDLb8RA
GULEQF9ZxEAFQcRAOVbEQDlmxECORsRAtVzEQBlNxEAMXsRAZlvEQL1qxECpYsRALkXEQN9d
xEDyR8RAEkbEQGZlxEA1cMRAI3DEQOdRxEDjasRAPXjEQPhgxECtacRAqyDEQNhpxEAqYMRA
5GrEQHxHxEApW8RAeknEQHRZxECLUcRAX1rEQBg4xEBHVMRACWvEQLpoxEBSVsRAEkLEQIk2
xEDKUMRAi3PEQAdGxEByQ8RAgHDEQOxnxEBqO8RAm1fEQOBmxEATZsRAK1DEQCVUxEDeNcRA
l1TEQCBzxECrTsRACHTEQOtTxEDIVcRAQTDEQL1qxEB5K8RALW3EQJFuxEB6RMRA03fEQIRr
xEATbsRAxy7EQMM9xECsdMRATEDEQItdxEDQWcRAym3EQHZqxEB5LsRAGVXEQDyUxEATSsRA
ImnEQO1SxEBxVcRAGTnEQP5bxEDrXsRACkvEQBlPxEDUWMRAJ2rEQD5axEAXM8RAWIPEQHJ7
xEBzf8RA/2vEQB1FxECfSMRAe1zEQE9LxEBJQcRAZFXEQNZzxEDLZsRA2mHEQH1HxEDRbcRA
Q3TEQIVCxEA/dMRADWTEQHVuxEC+acRAM27EQNg6xEAYXsRAP0bEQKw1xED4KMRAekbEQI14
xEBETsRArETEQDtWxEBgYMRAdE7EQFNKxEC/RcRA3TrEQG1VxEBUYcRAjk7EQDwkxEBsfsRA
0zjEQDBuxEBNMcRA/mDEQOluxEB5UMRAqzDEQDNRxEDma8RA9UTEQB5CxEAaVMRAB2vEQDRM
xEA3V8RAJHDEQHuSxEBSKcRAcFHEQOdpxECUh8RAw17EQBNSxEAJTcRACErEQORZxEBEWsRA
klPEQCAzxEBvV8RAE1zEQLM/xEAXYMRAgFvEQN9lxEC6VMRAj0/EQL02xEB+f8RAU3fEQERy
xEChY8RA+0XEQO5MxEBqYMRAGmrEQDZXxEBRV8RAAm7EQIJlxEBsX8RAzXPEQAtdxEB7U8RA
iV3EQHNIxED4VsRAW2DEQKh6xEBddcRA/FLEQBFxxED6ZsRAzGTEQGc5xECRPcRAcljEQMZW
xEAhOMRA5WnEQCNgxEDzX8RAmXPEQNVaxEChbcRAREnEQNhixECYYcRAqTTEQDhDxECjicRA
2GTEQOdoxECCf8RAqGfEQLZlxECFQ8RAumrEQLVdxECUV8RA2HzEQJ+QxECyZsRA6VLEQO5W
xEBjecRA5FbEQPJwxEDAPsRAq0PEQPhLxEAwT8RAEVrEQKhpxEDSPsRAj1/EQHM7xEBJh8RA
WEbEQPBkxECBWsRAY0bEQMlqxEDsYMRA/1PEQLlPxEDyScRAW1XEQGNLxEAgf8RAG3HEQBVA
xEBhQ8RAglrEQOZkxEC0TMRAW1XEQOV7xECXUcRAz17EQHFVxEALbsRAmJrEQGdKxECFZsRA
G2/EQLJOxEAAYsRAZ2XEQINExECoTcRAjoHEQPRtxECcV8RAcGvEQBFPxECCPsRA3jbEQKdm
xEAdXcRANU7EQHxwxED3T8RA+3DEQB1fxEDqd8RAA3HEQFBFxEAXUMRAg0fEQDJExECEdcRA
OG3EQKVcxEDebMRA3lTEQGJ4xED3acRAxKrEQBmKxED3W8RAaorEQCdZxEDRY8RAg2DEQGVj
xED4YsRAf3jEQKF0xEBeUMRA4JDEQLRfxECAesRAKGPEQFRIxEB+WcRAImvEQNxhxECMVsRA
hWjEQMllxEAzYcRA5WDEQE1kxEDrg8RAIX3EQKyPxEBFUsRAHGnEQAl3xEC7aMRAYknEQLt0
xEBRhsRAfpHEQOF1xECXn8RAHHTEQBNZxEB5X8RAnl3EQORUxEBXaMRAYljEQG1yxED8fsRA
rV/EQC9FxEC0UcRAFkTEQHhNxEDfUsRASWPEQApaxECrbcRAEHbEQDZuxEDqZ8RAx1DEQFxj
xEAxPMRAb3vEQC1pxEDURcRAM2LEQH1txEAjasRAcWbEQGtyxECpb8RAEmPEQG9OxEDwdsRA
HUjEQKtXxEC2jMRAT3PEQEJTxECiW8RA51vEQERaxEAOZMRAwHTEQI1KxEChMcRAql7EQH1t
xEDkYMRArlfEQEBnxEDoRsRAE17EQPg3xEBSUcRAO3nEQPhjxEB3VcRArWTEQBpSxEDSZ8RA
UGTEQMKJxEByXcRAV2XEQCWLxEBNdcRAbz/EQAt1xECorMRAN27EQJFHxEBtaMRAlkjEQGtP
xEDea8RABGvEQD5gxEDFTcRAH23EQGmIxED6T8RAbk7EQORMxEC8WMRAakHEQD5xxECuYcRA
jGbEQMxgxEDbTsRA7VnEQEtdxEAWfsRAFHrEQDRKxECXTsRAvj/EQBVLxECQXcRAaFjEQIlZ
xEAeXsRArGjEQA5IxEBmfsRAYWrEQGxRxEBuTsRADl7EQA08xEBuW8RAIFHEQGmOxEBRb8RA
XYjEQP1nxEAugcRAQknEQPRuxEDHisRAF2zEQD9MxEDwjMRAbFjEQDJZxEDeYcRA9nbEQKNQ
xECwXsRA6pDEQLd/xEDYbsRAHl/EQOtPxED7YsRA+CnEQLZWxECvW8RAs2PEQF9txEDxfsRA
PF/EQP5pxEAYa8RAJI3EQPY3xED3NMRAz2nEQLlbxEC9c8RA63bEQKRcxEArc8RA/1zEQDhh
xEDMcMRAxXfEQBRuxEAWX8RACETEQM5JxECoXcRAKoLEQA9xxEBecsRAYV/EQIBaxEBVdMRA
8GXEQE5gxECOa8RAl0fEQJyExEA3i8RArmTEQNJyxEBqY8RALXLEQC5exEDAXsRAiGvEQGRc
xECuX8RAoYzEQHtvxEADWcRA3VPEQE1uxEBCaMRATVjEQIZkxEA8bcRAHWnEQHFJxEB1bsRA
Xy/EQANaxEC3VMRAK0jEQFV8xECLc8RAM3LEQFN0xEDTYMRA123EQFttxEAEUMRAAWnEQBZ0
xED5X8RAzU7EQC1exEDcUsRAQ17EQJJixED/csRAv2nEQEhBxECTgMRAC2rEQNJsxEAvXMRA
umXEQG1uxEDIgMRA0mHEQOJxxEAvXsRAvmHEQDJfxECeiMRANl/EQP5rxED7c8RAumnEQBJj
xEC7WMRAOGfEQINdxEB9gsRAqWnEQKFjxEAXMcRAC3TEQAhuxEAbZsRAY2XEQEBwxEBkjMRA
LGrEQFqcxEDdbcRAaqDEQFltxEABYMRASWLEQCdrxEDidsRAsW7EQD1wxEAoZsRAUkzEQBpe
xECfYsRAtl7EQJxkxECVkMRAU3HEQEpYxED9g8RAK03EQAhaxEBQksRACnLEQE5hxEB6XsRA
nWXEQFdyxEBIPcRAPnjEQOt6xEBmg8RANW/EQP9pxEDIbsRA63zEQI9MxEC2dMRAglXEQEN2
xECTfcRA</AssayYData></Step><Step><CommonData><SampleLocation>9</SampleLocation><SampleID></SampleID><SampleGroup></SampleGroup><SampleInfo></SampleInfo><SampleRow>F</SampleRow><SamplePlate>1</SamplePlate><WellType>BUFFER</WellType><Concentration>-1</Concentration><ConcentrationUnits>µg/ml</ConcentrationUnits><MolarConcentration>-1</MolarConcentration><MolarConcUnits>nM</MolarConcUnits><MolecularWeight>-1</MolecularWeight><Temperature>30</Temperature><StartTime>2596056</StartTime><AssayTime>300</AssayTime></CommonData><FlowRate>1000</FlowRate><StepType>DISASSOC</StepType><StepName>Dissociation</StepName><StepStatus>OK</StepStatus><ActualTime>300.011</ActualTime><CycleTime>0.2</CycleTime><AssayXData Points="1500">FoEdRXaEHUWphx1F4YodRRiOHUVLkR1Fg5QdRbqXHUXtmh1FJJ4dRRqhHUVNpB1FgKcdRbiq
HUXvrR1FIrEdRVq0HUWNtx1FxLodRfu9HUUvwR1FZsQdRZnHHUXQyh1FCM4dRR7RHUVi1B1F
ldcdRczaHUX/3R1FN+EdRWrkHUWh5x1F1OodRQzuHUU/8R1FdvQdRa73HUXh+h1FGP4dRUsB
HkWDBB5FtgceRe0KHkUkDh5FFhEeRU0UHkWFFx5FvBoeRe8dHkUiIR5FWiQeRY0nHkXEKh5F
+y0eRS8xHkVmNB5FnTceRdA6HkUIPh5FO0EeRXJEHkWlRx5F3UoeRRBOHkVHUR5FflQeRbJX
HkXpWh5FHF4eRVNhHkWHZB5FvmceRbRqHkXrbR5FHnEeRVV0HkWJdx5FwHoeRfd9HkUqgR5F
YoQeRZWHHkXMih5F/40eRTeRHkVqlB5FoZceRdmaHkUMnh5FQ6EeRXakHkWupx5F4aoeRRiu
HkVPsR5Fh7QeRbq3HkXxuh5F570eRS/BHkVixB5FmcceRczKHkUEzh5FO9EeRW7UHkWl1x5F
2doeRRDeHkVH4R5FeuQeRa7nHkXI6h5F++0eRTPxHkVm9B5FnfceRdD6HkUI/h5FPwEfRXIE
H0WpBx9F4QofRRQOH0VHER9FfhQfRbYXH0XpGh9FIB4fRVMhH0WHJB9FvicfRbQqH0XrLR9F
HjEfRVU0H0WJNx9FwDofRfM9H0UqQR9FYkQfRZVHH0XxSh9F500fRRpRH0VRVB9FhVcfRbxa
H0XvXR9FJmEfRVpkH0WRZx9FxGofRfttH0UvcR9FZnQfRZl3H0XQeh9FCH4fRTuBH0VyhB9F
pYcfRd2KH0UQjh9FR5EfRXqUH0Wylx9F6ZofRRyeH0VToR9Fh6QfRXynH0W0qh9F560fRR6x
H0VRtB9FibcfRby6H0XzvR9FJsEfRV7EH0WRxx9FyMofRf/NH0Uz0R9FatQfRaHXH0XU2h9F
DN4fRT/hH0V25B9FqecfReHqH0UM7h9FP/EfRXb0H0Wp9x9F4fofRRj+H0VLASBFgwQgRbYH
IEXtCiBFJA4gRRoRIEVNFCBFhRcgRbwaIEXvHSBFJiEgRVokIEWRJyBFyCogRfstIEUzMSBF
ZjQgRZ03IEXUOiBFCD4gRT9BIEVyRCBFqUcgRd1KIEUUTiBFS1EgRX5UIEW2VyBF7VogRSBe
IEUWYSBFTWQgRYBnIEW4aiBF620gRSJxIEVadCBFjXcgRcR6IEX3fSBFL4EgRWKEIEWZhyBF
0IogRQSOIEU3kSBFbpQgRaWXIEXZmiBFEJ4gRUOhIEV6pCBFrqcgReWqIEUYriBFT7EgRYe0
IEW6tyBF8bogRee9IEUawSBFUcQgRYXHIEW8yiBF880gRSbRIEVa1CBFkdcgRcjaIEX73SBF
M+EgRWrkIEWd5yBF1OogRQjuIEU/8SBFcvQgRan3IEXh+iBFFP4gRUsBIUV+BCFFtgchRekK
IUUgDiFFWBEhRYsUIUXCFyFF9RohRS0eIUVkISFFlyQhRc4nIUUCKyFFOS4hRWwxIUWjNCFF
fDchRbQ6IUXnPSFFHkEhRVVEIUWJRyFFwEohRfNNIUUqUSFFYlQhRZVXIUXMWiFF/10hRTdh
IUVqZCFFoWchRdlqIUUMbiFFQ3EhRXZ0IUWudyFF4XohRRh+IUVPgSFFg4QhRbqHIUXtiiFF
JI4hRRqRIUVNlCFFhZchRbyaIUXvnSFFJqEhRVqkIUWRpyFFxKohRfutIUUzsSFFZrQhRZ23
IUXUuiFFCL4hRTvBIUVyxCFFpcchRd3KIUUUziFFR9EhRX7UIUW21yFF6dohRSDeIUVT4SFF
SeQhRYDnIUW46iFF6+0hRR7xIUVW9CFFifchRcD6IUX3/SFFKgEiRWIEIkWVByJFzAoiRQQO
IkU3ESJFahQiRaEXIkXZGiJFDB4iRUMhIkV2JCJFriciReUqIkUYLiJFTzEiRYM0IkW6NyJF
7ToiReM9IkUaQSJFTUQiRYVHIkW8SiJF700iRSZRIkVaVCJFkVciRcRaIkX7XSJFL2EiRWZk
IkWZZyJF0GoiRQhuIkU7cSJFcnQiRal3IkXdeiJFFH4iRUeBIkV+hCJFsociRemKIkUgjiJF
U5EiRUmUIkWAlyJFtJoiReudIkUeoSJFVqQiRYmnIkW8qiJF860iRSqxIkVetCJFlbciRcy6
IkX/vSJFN8EiRWrEIkWhxyJF2coiRQzOIkVD0SJFdtQiRa7XIkXh2iJFGN4iRU/hIkWD5CJF
uuciRe3qIkXj7SJFGvEiRU30IkWF9yJFvPoiRe/9IkUmASNFXgQjRZEHI0XICiNF+w0jRTMR
I0VqFCNFnRcjRdQaI0UIHiNFPyEjRXYkI0WpJyNF4SojRRQuI0VLMSNFfjQjRbY3I0XtOiNF
ID4jRVhBI0WPRCNFwkcjRflKI0UtTiNFZFEjRVpUI0XOVyNFBlsjRTleI0UvYSNFSWQjRYBn
I0W4aiNF620jRR5xI0VWdCNFjXcjRcB6I0XzfSNFKoEjRV6EI0WVhyNFzIojRf+NI0U3kSNF
bpQjRaGXI0XZmiNFDJ4jRUOhI0V6pCNFrqcjReGqI0UYriNFT7EjRYO0I0W2tyNF7bojRSC+
I0VYwSNFTcQjRYXHI0W4yiNF780jRSLRI0Va1CNFkdcjRcTaI0X73SNFL+EjRWLkI0WZ5yNF
0OojRQTuI0U78SNFbvQjRb73I0Xd+iNFEP4jRUcBJEV6BCRFsgckRekKJEUcDiRFUxEkRUkU
JEV8FyRFtBokRecdJEUeISRFUSQkRYknJEW8KiRF8y0kRSoxJEVeNCRFkTckRcg6JEX7PSRF
M0EkRWpEJEWdRyRF1EokRQhOJEU/USRFdlQkRalXJEXhWiRFFF4kRUthJEWDZCRFtmckRe1q
JEUgbiRFFnEkRU10JEWFdyRFuHokRe99JEUigSRFWoQkRZGHJEXEiiRF940kRS+RJEVmlCRF
mZckRdCaJEUEniRFO6EkRXKkJEWlpyRF3aokRRCuJEVHsSRFfrQkRbK3JEWwuiRFHL4kRVPB
JEWHxCRFvsckRbTKJEXnzSRFHtEkRVHUJEWJ1yRFwNokRfPdJEUq4SRFXuQkRZXnJEXM6iRF
/+0kRTfxJEVq9CRFofckRdT6JEUM/iRFQwElRXYEJUWuByVF4QolRRgOJUVLESVFgxQlRbYX
JUXtGiVF4x0lRRohJUVNJCVFhSclRbgqJUXrLSVFIjElRVo0JUWuNyVFxDolRfs9JUUvQSVF
ZkQlRZlHJUXQSiVFCE4lRTtRJUVyVCVFqVclRd1aJUUUXiVFR2ElRX5kJUWyZyVF5WolRRxu
JUVTcSVFh3QlRb53JUXxeiVF430lRRqBJUWPhCVFxoclRfmKJUUxjiVFJpElRZuUJUXSlyVF
BpslRfudJUV4oSVFVqQlRYmnJUXAqiVF860lRSqxJUVitCVFlbclRcy6JUUAviVFN8ElRWrE
JUWlxyVF2colRQzOJUVD0SVFdtQlRa7XJUXh2iVFGN4lRU/hJUWD5CVFuuclRe3qJUXj7SVF
GvElRU30JUWF9yVFuPolRe/9JUUiASZFWgQmRZEHJkXECiZF+w0mRTMRJkVmFCZFnRcmRdAa
JkUIHiZFOyEmRXIkJkWpJyZF3SomRRQuJkVHMSZFfjQmRbY3JkXpOiZFID4mRVNBJkWLRCZF
gEcmRbRKJkXrTSZFIlEmRVZUJkWNVyZFwFomRfddJkUvYSZFYmQmRZVnJkXMaiZFBG4mRTdx
JkVudCZFoXcmRdl6JkUMfiZFQ4EmRXqEJkWuhyZF5YomRRiOJkVPkSZFg5QmRbqXJkXtmiZF
450mRRqhJkVRpCZFhacmRbyqJkXzrSZFJrEmRV60JkWRtyZFyLomRfu9JkUzwSZFZsQmRZ3H
JkXQyiZFCM4mRT/RJkVy1CZFqdcmRd3aJkUU3iZFR+EmRX7kJkW25yZF6eomRSDuJkVY8SZF
TfQmRYD3JkW4+iZF6/0mRSIBJ0VaBCdFjQcnRcQKJ0X3DSdFLxEnRWIUJ0WZFydF0BonRQQe
J0U7ISdFbiQnRaUnJ0XdKidFEC4nRUcxJ0V6NCdFsjcnRek6J0UcPidFU0EnRYdEJ0V8RydF
tEonRetNJ0UeUSdFVlQnRYlXJ0XAWidF810nRSphJ0VeZCdFlWcnRchqJ0UAbidFN3EnRWp0
J0WhdydF1HonRQx+J0U/gSdFdoQnRamHJ0XhiidFGI4nRUuRJ0WDlCdFtpcnRe2aJ0UknidF
WKEnRU2kJ0XCpydFuKonRSyuJ0VksSdFm7QnRZW3J0UGuydFPb4nRXDBJ0VNxCdFgMcnRbjK
J0XrzSdFItEnRVbUJ0WN1ydFxNonRffdJ0Uv4SdFYuQnRZnnJ0XM6idFBO4nRTvxJ0Vu9CdF
pfcnRdn6J0UQ/idFRwEoRXoEKEWyByhF6QooRRwOKEVTEShFSRQoRXwXKEW0GihF6x0oRR4h
KEVWJChFiScoRcAqKEXzLShFKjEoRV40KEWVNyhFyDooRQA+KEU3QShFakQoRaFHKEXUSihF
DE4oRT9RKEV2VChFqVcoReFaKEUYXihFS2EoRYNkKEW2ZyhF7WooReNtKEUWcShFTXQoRYV3
KEW4eihF730oRSKBKEVahChFkYcoRcSKKEX7jShFM5EoRWaUKEWdlyhF0JooRQieKEU7oShF
cqQoRaWnKEXdqihFEK4oRUexKEV6tChFsrcoReW6KEUcvihFU8EoRYfEKEW+xyhFtMooRefN
KEUe0ShFVtQoRYnXKEXA2ihF890oRSrhKEVe5ChFlecoRczqKEUA7ihFN/EoRWr0KEWF9yhF
1PooRQz+KEU/ASlFdgQpRakHKUXhCilFGA4pRUsRKUWDFClFthcpRe0aKUUgHilFFiEpRU0k
KUWAJylFuCopRe8tKUUiMSlFWjQpRZE3KUXEOilF+z0pRS9BKUVmRClFmUcpRdBKKUUITilF
O1EpRXJUKUWlVylF3VopRRReKUVHYSlFfmQpRbZnKUXpailFHG4pRVNxKUWHdClFfHcpRbR6
KUXnfSlFHoEpRVGEKUWJhylFwIopRfONKUUqkSlFXpQpRZWXKUXMmilFAJ4pRTehKUVqpClF
oacpRdSqKUUMrilFP7EpRXa0KUWutylF4bopRRi+KUVLwSlFg8QpRbbHKUXtyilFJM4pRVjR
KUWP1ClFwtcpRfnaKUUs3ilFZOEpRZvkKUXO5ylFBuspRTnuKUUW8SlFSfQpRYD3KUW4+ilF
6/0pRSIBKkVWBCpFjQcqRcQKKkX3DSpFLxEqRWIUKkWZFypFzBoqRQQeKkU7ISpFbiQqRaUn
KkXdKipFEC4qRUcxKkV6NCpFtjcqRek6KkUcPipFU0EqRYdEKkV8RypFtEoqRedNKkUeUSpF
VlQqRYlXKkXAWipF810qRSphKkVeZCpFlWcqRcxqKkUAbipFN3EqRWp0KkWhdypF2XoqRQx+
KkVDgSpFdoQqRa6HKkXliipFGI4qRU+RKkWDlCpFupcqRfGaKkXjnSpFGqEqRU2kKkWFpypF
uKoqRe+tKkUmsSpFWrQqRZG3KkXEuipF+70qRS/BKkVmxCpFmccqRdDKKkUEzipFO9EqRXLU
KkWl1ypF3doqRRDeKkVH4SpFfuQqRbLnKkXp6ipFHO4qRVPxKkWL9CpFvvcqRcT6KkXv/SpF
JgErRVoEK0WRBytFxAorRfcNK0UvEStFZhQrRZkXK0XQGitFBB4rRTshK0VuJCtFpScrRd0q
K0UQLitFQzErRXo0K0WuNytF5TorRRw+K0VPQStFh0QrRbpHK0WwSitF500rRRpRK0VRVCtF
hVcrRbxaK0XzXStFJmErRV5kK0WRZytFyGorRfttK0UzcStFZnQrRet3K0XQeitFCH4rRT+B
K0VyhCtFqYcrRd2KK0UUjitFS5ErRX6UK0W2lytF6ZorRSCeK0VToStFSaQrRYCnK0W0qitF
660rRSKxK0VWtCtFjbcrRcC6K0X3vStFKsErRV7EK0WVxytFzMorRQDOK0U30StFatQrRaHX
K0XZ2itFDN4rRUPhK0V25CtFrucrReHqK0UY7itFS/ErRYP0K0W29ytF7forRSD+K0VYASxF
TQQsRYUHLEW4CixF7w0sRSIRLEVaFCxFjRcsRcQaLEX3HSxFLyEsRWIkLEWRJyxFCissReMt
LEUaMSxFUTQsRYU3LEW8OixF7z0sRSZBLEVeRCxFkUcsRchKLEXzTSxFKlEsRV5ULEWVVyxF
yFosRQBeLEU3YSxFamQsRaFnLEXUaixFDG4sRUNxLEV2dCxFrncsReF6LEUYfixFT4EsRYOE
LEW6hyxF7YosReONLEUakSxFTZQsRYWXLEW4mixF750sRSahLEVapCxFkacsRcSqLEX7rSxF
M7EsRWa0LEXbtyxF0LosRQi+LEU/wSxFcsQsRanHLEXdyixFEM4sRUfRLEV+1CxFstcsRena
LEUg3ixFU+EsRYvkLEW+5yxF9eosRSjuLEVg8SxFl/QsRcr3LEUC+yxFNf4sRWwBLUWjBC1F
1gctRbQKLUXnDS1FHhEtRVYULUWJFy1FvBotRfMdLUUqIS1FXiQtRZUnLUXIKi1FAC4tRTcx
LUVqNC1FoTctRdQ6LUUMPi1FQ0EtRXZELUWpRy1F4UotRRhOLUVLUS1Fg1QtRbZXLUXtWi1F
410tRRphLUVNZC1FhWctRbhqLUXvbS1FInEtRVp0LUWRdy1FxHotRft9LUUvgS1FZoQtRZ2H
LUXQii1FCI4tRTuRLUVulC1FpZctRd2aLUUQni1FR6EtRX6kLUWypy1F6aotRRyuLUVUsS1F
SbQtRXy3LUW0ui1F570tRR7BLUVWxC1FicctRcDKLUXzzS1FKtEtRV7ULUWV1y1FyNotRQDe
LUU34S1FauQtRaHnLUXU6i1FDO4tRT/xLUV29C1FUfgtRdT6LUUY/i1FSwEuRYIELkW2By5F
vAouRRAOLkVHES5FehQuRbIXLkXpGi5FHB4uRU8hLkWHJC5FfCcuRbQqLkXnLS5FHjEuRVY0
LkWJNy5FwDouRfM9LkUqQS5FXkQuRZVHLkXMSi5FAE4uRTdRLkVuVC5FoVcuRdhaLkUMXi5F
Q2EuRXZkLkWuZy5F4WouRRhuLkVPcS5FgnQuRbp3LkWwei5FJH4uRRqBLkVRhC5FhYcuRbiK
LkXvjS5FIpEuRVqULkWNly5FxJouRfudLkUvoS5FZqQuRZ2nLkXQqi5FBK4uRTuxLkVytC5F
pbcuRd26LkUQvi5FR8EuRX7ELkWyxy5F6couRRzOLkVU0S5Fi9QuRb7XLkW02i5F690uRR7h
LkVR5C5FiecuRcDqLkXz7S5FKvEuRWL0LkWV9y5FzPouRQD+LkU3AS9FbgQvRaEHL0XYCi9F
DA4vRUMRL0V2FC9FrhcvReUaL0UYHi9FTyEvRYIkL0W6Jy9F8SovRectL0UaMS9FUTQvRcQ4
L0U3Oy9F8z0vRSZBL0VeRC9FkUcvRchKL0UATi9FM1EvRWpUL0WdVy9F1FovRQxeL0U/YS9F
dmQvRapnL0Xhai9FGG4vRUtxL0WCdC9FtncvRe16L0Ugfi9FWIEvRYuEL0XChy9F9YovRSyO
L0VkkS9Fl5QvRc6XL0XEmi9F950vRWyhL0VipC9FfKcvRbSqL0XnrS9FHrEvRVa0L0WJty9F
wLovRfe9L0UqwS9FYsQvRZXHL0XMyi9FAM4vRTfRL0Vu1C9FodcvRdjaL0UM3i9FQ+EvRXbk
L0Wu5y9F5eovRRjuL0VP8S9FgvQvRbr3L0Xt+i9FJP4vRRoBMEXEBDBFhQcwRbwKMEXvDTBF
IhEwRVoUMEWNFzBFxBowRfsdMEUvITBFZiQwRZknMEXMKjBFBC4wRTsxMEVuNDBFpTcwRdg6
MEUQPjBF</AssayXData><AssayYData Points="1500">nYjEQBFHxEA0LsRA0yXEQLDkw0Dz9sNAGtvDQOPRw0DQx8NATLXDQHnJw0ABw8NA36fDQLuS
w0BghcNAuZHDQLBxw0A7dMNAoHzDQFetw0DpV8NAamvDQMlWw0CMNMNAF4PDQC1gw0DyJ8NA
30vDQIstw0DINsNApGXDQMlDw0DmP8NApEXDQF82w0AS/MJASzrDQFUow0BuHMNAzg3DQGoi
w0BWBsNA9hTDQLQNw0Al8MJAkf/CQH0Sw0Cg98JAIwXDQFkbw0DTy8JAQPjCQPXTwkB+C8NA
lenCQBvrwkDY8MJAfcfCQLjJwkB9q8JA98bCQBjhwkBzrcJAvL3CQHXgwkDss8JAsLPCQOHL
wkDpoMJA9MzCQPevwkBl0sJAA7PCQLh2wkAs0MJAMJDCQNKjwkCPiMJAN6nCQBCXwkALtsJA
JZrCQMCRwkCqoMJAYJTCQDydwkClo8JAl3rCQIl8wkDbcMJAFnrCQK1UwkD5e8JACoPCQOaK
wkAvYsJA5nnCQKh4wkCjWMJAwWHCQCtmwkD3bMJA9YfCQAR8wkA1V8JA+WXCQOVbwkDaQ8JA
UkLCQC5zwkACacJAlRnCQJs7wkCxWsJALzTCQK1LwkAQRcJAYFfCQA4ywkBGV8JAJkvCQK5P
wkAlJMJA5SXCQNAkwkClLMJA9TTCQCUwwkDpFMJAFxjCQCAFwkBeLMJA4ybCQGE5wkBgKcJA
iQjCQCUAwkDEGsJA6Q3CQCUzwkCJP8JAo/vBQMkXwkA0GMJAQubBQFIGwkDr58FAqRXCQOYf
wkA+7cFA7ODBQPkAwkBpHMJAaRbCQFj+wUBI88FAvCHCQMb3wUADFcJAYhPCQNYPwkCr7MFA
TffBQOzxwUDTEMJA6P7BQGniwUAq7MFAhPTBQIjUwUCK2MFAzfXBQMvPwUCW/sFAkeXBQHHN
wUCS4MFA6N3BQMfQwUBw0sFAvc7BQJPTwUAhzMFATc/BQOrDwUC9vsFAPdDBQPP/wUBZ08FA
h/DBQJrnwUBttcFAZtXBQCuiwUCM38FAD5bBQOOdwUD0r8FACp/BQKC8wUDnh8FA8bLBQByN
wUBPncFAFNXBQMC7wUATkMFAEaPBQNCjwUDNl8FAf7nBQE+pwUCGf8FAoo/BQDZ3wUB6ncFA
q5fBQE2rwUAArsFAQJzBQOuEwUA0c8FAUo/BQFWFwUAqfcFAKJXBQHKmwUAUicFAmn7BQG2g
wUBRicFAc5LBQHl9wUAJbcFAq2PBQPiMwUDJsMFAjYnBQCuiwUC+iMFAlUbBQMiLwUAvUMFA
w4HBQJ6iwUDTYMFA4qnBQNtdwUCuacFAamTBQAJBwUCaZMFAJ37BQINswUBblcFASl/BQGhZ
wUBNXcFA44jBQAFgwUA5UsFAgk3BQPVuwUCoUsFABULBQOxAwUB+asFAHU3BQC1fwUCMW8FA
6WPBQC1JwUBKbsFACFDBQBVZwUARR8FAT4TBQNU6wUDiSsFAADzBQM1NwUAEZMFAsiPBQExL
wUBsXcFAkGvBQNZ1wUApWMFA30TBQGE6wUDpNMFAF1DBQIkswUC9PMFANFnBQFF1wUC8TsFA
s1zBQCQ2wUBHUsFAjT7BQK4OwUBdT8FAJVHBQLoZwUDxLsFAqD7BQEFHwUBbRsFAtEDBQB81
wUC2OMFA3zzBQHw5wUD2MsFA+CfBQEQhwUARKMFA0RfBQHUOwUBUK8FACxHBQG8mwUBKO8FA
nTTBQPAgwUBcKsFAwVHBQIgfwUAtV8FAaybBQEkQwUCgCcFAwkXBQPk3wUDgGMFAdwrBQGIO
wUBwF8FArBvBQOkQwUALBMFA1iPBQJsHwUCiEsFAQEDBQO39wEA96MBAbgbBQPoUwUBV/8BA
bf3AQK4iwUATCMFAjxDBQMX3wEDV7sBA2BbBQLbiwEAU48BAejHBQHjlwEDk18BAezPBQLoW
wUAd5MBAlB/BQM7uwEAj1cBA1/HAQAf3wEAgvMBANg3BQLL2wEDk+cBAyPTAQFQEwUBvBcFA
MOLAQD/XwEB//cBATfrAQOACwUArx8BAeNnAQHrhwEBVzMBAGePAQP/6wECl9sBAWvrAQIcB
wUBR1sBALM7AQJyuwEBK+cBAwt7AQAbQwEC37sBAxc/AQG7kwECpycBANBPBQFjjwEB01cBA
+OjAQF3HwEDRBcFA9MTAQCfGwEBB58BAHcXAQBnVwEA208BAPa3AQBjgwED4tcBAesHAQADS
wECYAsFA67/AQDS8wEDBvsBAluHAQHHBwEBNs8BAKrPAQG+twEAXusBAjazAQAnQwEBelMBA
6snAQPHjwEAx0MBAPbPAQE29wEBTo8BA/6rAQGqzwEAIucBArrrAQDC5wEA1s8BAk5HAQBG/
wEClp8BA77DAQIXBwECWsMBAYMjAQB6+wECwnMBAQ5bAQBCIwEDru8BAqLPAQBmWwED9p8BA
cbLAQMyJwEAYr8BAAcDAQFedwECDmcBA0cnAQON6wEBUtcBA3pTAQIabwECAwcBA863AQKua
wEBbmMBAoKDAQAV+wEADnsBA7pvAQJarwEBw0sBA/Z3AQGy+wEBpscBAX77AQJebwEC2pMBA
9cXAQCN1wEBFosBANI7AQPJ/wEChycBANcLAQPCtwEB5p8BAbnzAQI/KwEBVjcBAD7LAQJKg
wECulcBAv5fAQNiQwEAomsBAdKrAQG6MwECShcBAxrfAQIudwEBJcsBAjHfAQDKzwEB0o8BA
+nrAQKeQwEAMe8BAGZnAQFh+wEBTmMBALY3AQFqXwEDGmsBAMpjAQNWHwEAydcBA55jAQBC2
wECCi8BAv3rAQJGewECxbMBAOYzAQOG+wEBcscBA0XfAQEd4wEDXgcBAg3XAQNh5wEBnY8BA
umXAQF6JwEBVm8BAHH/AQNltwEAUbsBA/JnAQNN6wECbmsBAX4PAQA5IwEAqmcBAclXAQEaB
wEA8cMBAlXLAQDmTwEAKgsBAS4PAQCpfwECem8BAOm7AQJ5JwEAYa8BAnk/AQOddwEDwc8BA
1WXAQHVNwEBzpMBAml3AQHhywEBfWsBAGWDAQIxIwEDZhcBATGTAQP5nwEBkTMBAwFTAQAZO
wEDShcBA20zAQPpqwEB9cMBAsVPAQONWwECfY8BA/nnAQH1twEAWZ8BARWTAQCxHwEAFdsBA
2V3AQOpawEAbbsBA2WjAQFtxwEAbXsBAszzAQG5jwEBydMBA1oTAQDpWwEC6WsBAH0zAQDB7
wECxasBAbkbAQGJgwEDmi8BAOGnAQHBDwEB0c8BAZ1jAQPI/wECLXsBAeEHAQE1NwEDYVMBA
0GHAQBRjwEAtO8BArFvAQOlwwEAWScBAi2XAQAYlwEDsRsBADEjAQAphwEDLZ8BA20XAQHNu
wED1TsBAok/AQI4vwEBfWcBAQU7AQHFjwECTS8BALG/AQE4kwEBGScBA/BzAQJBIwEDKPMBA
tSrAQG1PwECOJcBAFFHAQLQewEAv/b9ABj/AQHU9wEB2N8BAvDzAQENfwEDFP8BAiE/AQJtK
wED1NcBAohPAQNUrwEBONcBA1zrAQNQawEDJVsBAalXAQIJGwECWNMBAbEzAQOAswEA1F8BA
Ty7AQE5EwEAdNMBARkHAQCI1wEA9UsBAyzTAQBU3wEDPKcBAyDDAQMIrwECtbMBAcS3AQKkX
wED3RMBA5UnAQGY/wEAlOcBAqj3AQCdWwEAOF8BA3TrAQGEYwEBpIMBAtS7AQOQ/wECxFMBA
fjzAQFQtwEABLsBAeTvAQBZjwEARJ8BAC0bAQGEnwECCH8BApjrAQHU2wECcL8BAuiPAQHEt
wEAkRcBA8znAQDAgwEA1LsBAdT3AQF4gwEB3NcBAvynAQLMTwEAjHcBAtx/AQB4lwEDAGcBA
bCDAQEgwwEBCKcBALTvAQA0uwEC1FcBAES/AQC9BwEDAVMBA0TPAQLtawED3QMBArhjAQKcX
wEDnFcBAtfa/QEgawEDn/L9AFkfAQFobwECVJcBA0CbAQL8xwEAKMsBA1yXAQPQrwEBsLcBA
mzLAQIj0v0DCFMBApB/AQEoowEDqMsBAnCTAQDgtwEAqBMBAw/i/QIs5wED8EsBAPSTAQI0T
wEAqEcBANjjAQBEgwEAgFcBAyi3AQB0dwEDlNsBAUhXAQHMfwEACJ8BAuijAQOUHwEBH/r9A
+wrAQBUQwEDHOMBAtP+/QMHhv0BIF8BAcDnAQFENwECe+b9Ah+6/QHcAwEBxL8BAn0XAQPX8
v0CPAMBAjPa/QMX7v0DSAcBAG9O/QAgvwEBUBMBAHz7AQFMbwEB8IMBAJxTAQM3Vv0APIcBA
IRbAQG4FwED8EMBAbAfAQHP5v0Bez79A4Nm/QMUMwEDvBcBAwPy/QDn6v0CAD8BAnQLAQP/w
v0A97b9AH+2/QNAcwEC8879AZ/2/QIcGwECzKMBAXfC/QDYawEAOI8BA2grAQGjPv0Ca+r9A
NO+/QP4pwEBfB8BAiwjAQCXwv0CYBMBAZOW/QHcSwEAtDMBAZvS/QN/lv0CiCsBAEPK/QBwE
wEAA879AA+K/QO0AwEAS9r9A2gPAQOn7v0CY5b9A8PG/QJb/v0ClGsBAuOS/QHHvv0BlD8BA
B9y/QBLcv0AA979AIAnAQDLUv0C/8b9A4wLAQOvZv0CG679AH+6/QJ3lv0Bo879Afeq/QDPt
v0C9/L9Aw+m/QDXdv0Ay8r9AwyXAQEcHwEAZ679AJu6/QFe1v0AK279AOBDAQBYEwEBq7b9A
CPe/QMDfv0AMGsBAo/+/QMnUv0BH7r9A9BDAQJrfv0BbAcBAjvu/QNfXv0B86r9Ag8C/QCzz
v0Dk279AUfa/QM70v0A66r9ATr6/QOvov0AXAMBAHvG/QCkIwEB9579A0+a/QDPav0DkA8BA
5Q3AQHbSv0Ai2L9ABv6/QMO8v0CSuL9A1fa/QA3/v0D5uL9Azve/QEu8v0Ahxb9A49C/QA/x
v0D04r9Ajca/QD/Dv0BY0r9A1PW/QM7iv0B2yL9AJ92/QHn5v0Ct3b9A9e+/QC4AwEBSxb9A
1t6/QL3/v0D90b9A38e/QADov0A60r9AMc+/QM7Rv0BS0r9AYuK/QJ3Kv0DsD8BAM9q/QDje
v0CIxr9A9ADAQEPJv0AM1L9AWe+/QAjKv0Bo6L9AdOS/QJzCv0BA079AXL+/QKfTv0DAzr9A
Gfe/QGjev0Cn9r9ALdq/QAnVv0Bwv79AFcm/QJLiv0AMvb9AF9a/QLbNv0Daz79A2dC/QFHM
v0ASyb9AA8+/QIe2v0A29b9AVce/QKPUv0DG2r9ATbO/QFPjv0DKrb9AVNW/QG3Ev0CB1L9A
BMq/QFyzv0C50L9AVOG/QAPKv0DwqL9AMQfAQP3yv0Dftr9Ab9q/QLvOv0Bexr9ATqq/QKrG
v0COzb9Acce/QJfrv0AS4r9A9MK/QGzOv0Dpx79AbPS/QGvIv0C/179As9S/QH6vv0AAqb9A
Zs+/QLC7v0A7qL9ARMi/QOa5v0Clt79AuNC/QKHCv0Cu2b9AysW/QEHJv0Bksr9Atre/QLPC
v0AHyb9AZ9+/QNW6v0DHu79ARPa/QN3Rv0D9vL9Audi/QAnQv0DemL9AdNO/QOChv0DWo79A
c9e/QHHJv0BLxr9AD8u/QLPCv0D8y79A2NS/QNq2v0CHwb9AW5W/QE3Ov0Bx+r9AOKi/QIjW
v0CC179AqeC/QHG8v0CAt79ANKm/QNHgv0A8pr9AZ9G/QDuyv0Ayxb9Az6q/QFyHv0DTtb9A
ltC/QHXCv0B4lL9A8c6/QP6gv0BT5b9AVa6/QNKiv0B3xb9A/bi/QCy6v0Czpr9AW8a/QIG8
v0APp79AKLm/QG7Ov0A4nb9AHMC/QDyvv0Cf0L9ASci/QK22v0Deor9AWLK/QEXHv0DHxr9A
kqe/QPe7v0CSp79A15q/QKfDv0Cyrr9AJqa/QDWiv0DIob9AY8a/QGuYv0C1nL9A4rK/QLKQ
v0BXr79A4KS/QKOvv0BOvr9AesK/QEKkv0BFor9AdbO/QISvv0BttL9AmMy/QFm0v0ApfL9A
wuG/QEytv0Bkrb9AZa+/QAnfv0BVqb9A/qC/QCe9v0A8pL9Aaa+/QDWHv0Bpur9ASYm/QOyQ
v0CEm79AY4G/QByrv0C0p79Au8i/QC6Vv0DqsL9AUpa/QKG7v0BJj79A2qa/QKyMv0D3oL9A
+ou/QA+qv0CInb9A5aS/QCTIv0AKyL9AqqG/QCeSv0CsjL9AprK/QCbEv0Dgo79AbK6/QMmy
v0Chmb9AJ8a/QP2xv0Cmnr9A/6m/QL6Pv0AnkL9AGLG/QF/Ev0Abcr9AXL2/QCe4v0A8lb9A
wbm/QFihv0Adhb9A2qq/QGK4v0CKi79Alby/QJWov0DHkb9AvJG/QLTMv0C3vr9ABWu/QKWU
v0BImL9AKai/QDq2v0AwsL9AkZS/QJiav0ARsL9Au4W/QJa8v0C1jL9AcqW/QCCnv0B5rr9A
Y8C/QEmkv0CGpb9A2pi/QAuVv0Derb9Ah3m/QFqev0AXmr9AJHu/QFyfv0Dwd79A4K2/QASa
v0CGvL9AyKu/QMyzv0CGbL9AeJ2/QCunv0DTdr9AGMe/QN2Pv0C5uL9AAYO/QBipv0Cnq79A
BKC/QA6uv0BVer9AGJ+/QAB3v0Alir9AUqu/QDeVv0AVrb9A9ae/QFGxv0BQor9At5C/QMeG
v0DWwr9AQuG/QLacv0CtqL9AZqm/QHPAv0Badr9AvKO/QKF7v0C5p79Au8a/QG2Lv0BBjb9A
k6C/QBZ3v0AQh79AdYq/QL6xv0AilL9AoJq/QDx6v0AgpL9A6bq/QECRv0AvlL9ACKq/QHWt
v0Byib9Auae/QFx4v0DYfb9AlY2/QNWgv0CNe79ATMW/QHaVv0DCmb9Ainy/QEOlv0ADrb9A
O5a/QBmFv0BOfL9AWq2/QMtzv0Ahrr9AH4e/QGx9v0Dzjr9AK5m/QCaTv0BRkb9AMIO/QL2B
v0DBgr9AXL+/QHuYv0BOlL9AKpW/QM96v0BUg79Aya6/QHCEv0AYg79AurK/QCmfv0Dgo79A
RJW/QBGPv0AIZr9AQG+/QMObv0Ctfb9AK4K/QC59v0DPxL9ASIm/QG+Wv0A7mL9Av4u/QPyK
v0Ckl79Am26/QHLBv0Cbgb9AqIG/QK+Gv0Colr9A9Yi/QJSYv0DIkL9AOpS/QLSrv0CBeL9A
3oW/QLqpv0Digr9AG6e/QMeJv0A5db9Aj6O/QFx2v0CYmb9AkZq/QJOIv0Brm79AD42/QFuD
v0CDo79AbmS/QOqbv0Czl79Ax2G/QK6Pv0CCVb9ABqG/QCN6v0D8fL9A23q/QNR2v0ArVr9A
dme/QFCVv0AzaL9AAo+/QDh8v0Azkr9AKpW/QDR4v0CAcr9Aq36/QJhnv0DvcL9AvHG/QDii
v0D1pb9AiqK/QPmKv0Diqb9AZH2/QLmGv0A/mb9ALoy/QPGEv0C7kL9AP5S/QDaKv0ASvb9A
nIC/QOl8v0C/jL9ASqe/QJdXv0ADir9ARnO/QI9nv0CdeL9AYpe/QLJnv0BGf79AO5C/QOKf
v0DqX79AWGi/QKZ4v0Atfb9AGXW/QMJ+v0Cteb9Ao56/QHqUv0DAir9AToG/QIGhv0BehL9A
GWG/QAWGv0DIeL9AbV+/QC5kv0A7j79AKHi/QCVOv0Cbgr9AxoC/QHlqv0Apqr9AU4m/QOhb
v0Cymr9AvoW/QEtwv0A5dr9An6e/QB6Iv0D2eb9APoW/QLlpv0Cocr9AuJS/QDF4v0DXib9A
qoS/QLxxv0BWmL9AwYG/QA2Nv0DyX79A4pK/QCh7v0CBfr9Aspm/QG5/v0Akor9ATn6/QGZ+
v0CIdb9AYny/QKmFv0Cmgb9AIlq/QNZ9v0B2nL9AAHq/QNuRv0DGdb9AtoC/QGV4v0AqY79A
C32/QLWFv0AAir9Au2a/QL9yv0Anhb9AiXG/QFWDv0A0Yb9Am32/QD5+v0CIjL9A3IC/QFl+
v0DElL9A</AssayYData></Step><Step><CommonData><SampleLocation>11</SampleLocation><SampleID>YNCCT5A-p035</SampleID><SampleGroup></SampleGroup><SampleInfo></SampleInfo><SampleRow>E</SampleRow><SamplePlate>1</SamplePlate><WellType>KSAMPLE</WellType><Concentration>-1</Concentration><ConcentrationUnits>µg/ml</ConcentrationUnits><MolarConcentration>1000</MolarConcentration><MolarConcUnits>nM</MolarConcUnits><MolecularWeight>-1</MolecularWeight><Temperature>30</Temperature><StartTime>2902189</StartTime><AssayTime>300</AssayTime></CommonData><FlowRate>1000</FlowRate><StepType>ASSOC</StepType><StepName>Association</StepName><StepStatus>OK</StepStatus><ActualTime>300.014</ActualTime><CycleTime>0.2</CycleTime><AssayXData Points="1500">R0EwRatEMEXfRzBFFkswRU1OMEWAUTBFdlQwRa1XMEXhWjBFGF4wRU9hMEWCZDBFtmcwRe1q
MEUgbjBFV3EwRY90MEXCdzBF+XowRSx+MEVkgTBFm4QwRc6HMEUGizBFOY4wRXCRMEWjlDBF
25cwRRKbMEVFnjBFfKEwRbSkMEXnpzBF3aowRRSuMEVHsTBFerQwRbK3MEXlujBFHL4wRU/B
MEWHxDBFuscwRfHKMEUozjBFXNEwRZPUMEXG1zBF/dowRTXeMEVo4TBFn+QwRdLnMEUK6zBF
Pe4wRXTxMEWr9DBF3/cwRRb7MEVN/jBFgAExRbgEMUWtBzFF4QoxRRgOMUVPETFFghQxRboX
MUXtGjFFJB4xRVwhMUWPJDFFxicxRfkqMUUxLjFFaDExRZs0MUXSNzFFBjsxRT0+MUV0QTFF
p0QxRd9HMUUSSzFFSU4xRXxRMUW0VDFF51cxRR5bMUUUXjFFR2ExRX5kMUW2ZzFF6WoxRSBu
MUVTcTFFi3QxRcJ3MUX1ejFFLH4xRWCBMUWXhDFFyocxRf2KMUU1jjFFbJExRXqUMUWylzFF
5ZoxRRyeMUVPoTFFh6QxRbqnMUXxqjFFJK4xRVyxMUWTtDFFxrcxRf26MUU1vjFFaMExRZ/E
MUXSxzFFCssxRT3OMUVw0TFFp9QxRdvXMUUS2zFFSd4xRXzhMUW05DFF5+cxRR7rMUUU7jFF
R/ExRX70MUW29zFF6foxRSD+MUVTATJFiwQyRcIHMkX1CjJFLA4yRWARMkWXFDJFzhcyRQEb
MkU5HjJFbCEyRaMkMkXWJzJFDisyRUUuMkV4MTJFsDQyReM3MkUWOzJFTT4yRYVBMkW4RDJF
70cyRSZLMkVaTjJFjVEyRcRUMkX3VzJFL1syRWZeMkWZYTJFdmQyRalnMkXhajJFFG4yRUtx
MkV+dDJFtncyRel6MkUgfjJFU4EyRYuEMkXChzJF9YoyRSyOMkVgkTJFl5QyRc6XMkUBmzJF
OZ4yRXChMkWjpDJF26cyRQ6rMkVBrjJFeLEyRbC0MkXjtzJFGrsyRU2+MkVDwTJFdsQyRa7H
MkXhyjJFGM4yRUvRMkWC1DJFttcyRe3aMkUg3jJFV+EyRY/kMkXC5zJF+eoyRSzuMkVg8TJF
l/QyRcr3MkUB+zJFNf4yRWwBM0WfBDNF0gczRQoLM0VBDjNFdBEzRasUM0XjFzNFFhszRU0e
M0WAITNFdiQzRa4nM0XhKjNFGC4zRUsxM0WCNDNFtjczRe06M0UgPjNFV0EzRYtEM0XCRzNF
9UozRSxOM0VkUTNFl1QzRc5XM0UGWzNFOV4zRXBhM0WjZDNF22czRRJrM0VFbjNFfHEzRbB0
M0XndzNFGnszRRB+M0VHgTNFeoQzRbKHM0XpijNFHI4zRVORM0WLlDNFvpczRfGaM0UonjNF
YKEzRZOkM0XGpzNF/aozRTGuM0VosTNFn7QzRdK3M0UKuzNFPb4zRXTBM0WnxDNF38czRRbL
M0VJzjNFgNEzRbTUM0Wp1zNF4dozRRTeM0VH4TNFfuQzRbLnM0Xp6jNFHO4zRVPxM0WL9DNF
vvczRfX6M0Uo/jNFYAE0RZMENEXKBzRFAQs0RTUONEVoETRFnxQ0RdIXNEUKGzRFPR40RXQh
NEWrJDRF3yc0RRYrNEVJLjRFgDE0Rbg0NEXrNzRF4To0RRQ+NEVLQTRFfkQ0RbZHNEXtSjRF
IE40RVdRNEWLVDRFwlc0RflaNEUsXjRFZGE0RZdkNEXOZzRFAWs0RTluNEVwcTRFo3Q0Rdt3
NEUOezRFRX40RXyBNEWwhDRF44c0RRqLNEVNjjRFhZE0RbyUNEXvlzRFJps0RVqeNEWRoTRF
yKQ0RfunNEUzqzRFZq40RZmxNEXQtDRFrrc0ReG6NEUYvjRFS8E0RYLENEW2xzRF7co0RSTO
NEVX0TRFj9Q0RcLXNEX52jRFLN40RWThNEWX5DRFzuc0RQHrNEU57jRFcPE0RaP0NEXb9zRF
Dvs0RUX+NEV8ATVFsAQ1RecHNUUaCzVFUQ41RUcRNUV6FDVFshc1ReUaNUUcHjVFUyE1RYck
NUW+JzVF8So1RSQuNUVcMTVFjzQ1RcY3NUX5OjVFMT41RWhBNUWbRDVF0kc1RQpLNUU9TjVF
dFE1RadUNUXfVzVFFls1RUleNUWAYTVFtGQ1RalnNUXdajVFFG41RUtxNUV+dDVFtnc1Rel6
NUUgfjVFV4E1RYuENUXChzVF9Yo1RSyONUVkkTVFl5Q1Rc6XNUUBmzVFOZ41RWyhNUWjpDVF
26c1RQ6rNUVFrjVFeLE1RbC0NUXjtzVFGrs1RU2+NUVDwTVFesQ1Ra7HNUXlyjVFHM41RU/R
NUWH1DVFutc1RfHaNUUk3jVFXOE1RZPkNUXG5zVF+eo1RTHuNUVo8TVFm/Q1Rc73NUUG+zVF
Pf41RXABNkWnBDZF2wc2RRILNkVFDjZFfBE2RbQUNkXnFzZFGhs2RU0eNkVDITZFeiQ2RbIn
NkXlKjZFHC42RU8xNkWHNDZFvjc2RfE6NkUoPjZFXEE2RZNENkXKRzZF/Uo2RTFONkVoUTZF
m1Q2RdJXNkUKWzZFPV42RXRhNkWnZDZF32c2RRJrNkVFbjZFfHE2RbR0NkXndzZFHns2RRR+
NkVHgTZFeoQ2RbKHNkXpijZFHI42RVORNkWHlDZFvpc2RfGaNkUonjZFXKE2RZOkNkXGpzZF
/ao2RTWuNkVosTZFn7Q2RdK3NkUKuzZFPb42RXTBNkWrxDZF38c2RRbLNkVJzjZFgNE2RbTU
NkXr1zZFHts2RVXeNkWJ4TZFwOQ2RffnNkUq6zZFYu42RZXxNkXM9DZFBPg2RTf7NkUU/jZF
RwE3RX4EN0WyBzdF6Qo3RSAON0VTETdFixQ3Rb4XN0X1GjdFKB43RWAhN0WXJDdFyic3RQEr
N0U1LjdFbDE3RZ80N0XWNzdFDjs3RUE+N0V4QTdFq0Q3ReNHN0UaSzdFTU43RUNRN0V6VDdF
rlc3ReVaN0UcXjdFT2E3RYdkN0W6ZzdF8Wo3RSRuN0VccTdFp3Q3RcZ3N0X9ejdFNX43RWiB
N0WfhDdF0oc3RQqLN0VBjjdFdJE3RauUN0XflzdFFps3RUmeN0WAoTdFuKQ3RamnN0XhqjdF
FK43RUuxN0WCtDdFtrc3Re26N0UgvjdFV8E3RY/EN0XCxzdF+co3RSzON0Vk0TdFl9Q3Rc7X
N0UG2zdFOd43RXDhN0Wj5DdF2+c3RRLrN0VF7jdFfPE3RbT0N0Xn9zdF3fo3RRD+N0VHAThF
fgQ4RbIHOEXpCjhFHA44RU8ROEWHFDhFvhc4RfEaOEUoHjhFXCE4RZMkOEXKJzhF/So4RTUu
OEVoMThFnzQ4RdY3OEUKOzhFPT44RXRBOEWrRDhF30c4RRJLOEVJTjhFfFE4RbRUOEXnVzhF
3Vo4RRReOEVHYThFfmQ4RbZnOEXpajhFIG44RVNxOEWLdDhFwnc4RfV6OEUsfjhFYIE4RZeE
OEXKhzhFAYs4RTmOOEVskThFo5Q4RdaXOEUOmzhFQZ44RXihOEWwpDhF46c4RRqrOEVNrjhF
Q7E4RXq0OEWutzhF5bo4RRy+OEVPwThFh8Q4Rb7HOEXxyjhFKM44RVzROEWT1DhFytc4Rf3a
OEU13jhFaOE4RZ/kOEXW5zhFCus4RUHuOEV08ThFq/Q4Rd/3OEUW+zhFSf44RYABOUW4BDlF
6wc5RSILOUVVDjlFjRE5RcQUOUX3FzlFKhs5RWIeOUWZITlFzCQ5RQQoOUU7KzlFFC45RUsx
OUV+NDlFtjc5Rek6OUUgPjlFWEE5RYtEOUXCRzlF9Uo5RSxOOUVkUTlFl1Q5Rc5XOUUBWzlF
OV45RXBhOUWjZDlF1mc5RQ5rOUVBbjlFeHE5RbB0OUXjdzlFGns5RU1+OUVDgTlFeoQ5Ra6H
OUXlijlFGI45RU+ROUWClDlFupc5Re2aOUUknjlFWKE5RY+kOUXGpzlF+ao5RTGuOUVksTlF
m7Q5Rc63OUUGuzlFOb45RXDBOUWnxDlF28c5RQ7LOUVFzjlFeNE5RbDUOUXj1zlFGts5RRDe
OUVD4TlFeuQ5Ra7nOUXl6jlFGO45RU/xOUWC9DlFuvc5RfH6OUUk/jlFXAE6RY8EOkXCBzpF
+Qo6RTEOOkVkETpFmxQ6Rc4XOkUGGzpFPR46RXAhOkWjJDpF2yc6RRIrOkVFLjpFfDE6RbA0
OkXjNzpFGjs6RVE+OkVDQTpFekQ6RbJHOkXlSjpFHE46RVNROkWHVDpFvlc6RfFaOkUoXjpF
XGE6RZNkOkXGZzpF/Wo6RTFuOkVocTpFm3Q6RdJ3OkUGezpFPX46RXSBOkWnhDpF34c6RRKL
OkVJjjpFfJE6RbSUOkXrlzpFHps6RRSeOkVHoTpFfqQ6RbanOkXpqjpFIK46RVOxOkWLtDpF
vrc6RfW6OkUovjpFYME6RZfEOkXKxzpFAcs6RTXOOkVs0TpFo9Q6RdbXOkUO2zpFQd46RXjh
OkWr5DpF4+c6RRbrOkVN7jpFQ/E6RXr0OkWu9zpFHvs6RST+OkVYATtFjwQ7RcIHO0X5CjtF
LA47RWQRO0WbFDtFzhc7RQEbO0U5HjtFcCE7RaMkO0XWJztFDis7RUEuO0V4MTtFqzQ7ReM3
O0UWOztFTT47RYBBO0V2RDtFrkc7ReFKO0UUTjtFS1E7RX5UO0WyVztF6Vo7RSBeO0VTYTtF
l2Q7Rc5nO0UBaztFOW47RXBxO0WjdDtF23c7RRJ7O0VFfjtFfIE7RbCEO0XnhztFHos7RVGO
O0WJkTtFvJQ7RfOXO0UqmztFXp47RZWhO0XIpDtF/6c7RfWqO0VqrjtFR7E7RXq0O0WytztF
6bo7RRy+O0VTwTtFh8Q7RbrHO0XxyjtFKM47RVzRO0WT1DtFxtc7Rf3aO0Ux3jtFaOE7RZvk
O0XS5ztFBus7RT3uO0Vw8TtFp/Q7Rd/3O0US+ztFSf47RYABPEW0BDxFqQc8ReEKPEUUDjxF
SxE8RX4UPEW2FzxF6Ro8RSAePEVTITxFiyQ8Rb4nPEX1KjxFKC48RWAxPEWXNDxFyjc8RQE7
PEU5PjxFbEE8RZ9EPEXWRzxFCks8RUFOPEV0UTxFq1Q8ReNXPEUWWzxFTV48RUNhPEV2ZDxF
rmc8RQprPEU9bjxFdHE8Rad0PEXfdzxFEns8RUl+PEV8gTxFsIQ8ReeHPEUaizxFEI48RUeR
PEV6lDxFspc8RemaPEUcnjxFU6E8RYukPEW+pzxF9ao8RSiuPEVgsTxFk7Q8Rcq3PEUBuzxF
Nb48RWzBPEWjxDxF1sc8RQ7LPEVBzjxFdNE8RavUPEXj1zxFFts8RU3ePEWF4TxFuOQ8Re/n
PEUi6zxFWu48RY3xPEXE9DxF+/c8RS77PEVm/jxFmQE9RXYEPUXGBz1F4Qo9RRQOPUVLET1F
ghQ9RbYXPUXtGj1FIB49RVghPUWLJD1Fwic9RfUqPUUsLj1FYDE9RZc0PUXONz1FATs9RTk+
PUVwQT1Fo0Q9RdtHPUUOSz1FRU49RXhRPUWwVD1F51c9RRpbPUUQXj1FR2E9RXpkPUWyZz1F
5Wo9RRxuPUVTcT1Fi3Q9Rb53PUX1ej1FKH49RWCBPUWXhD1Fyoc9RQGLPUU1jj1FbJE9RZ+U
PUXWlz1FDps9RUGePUV4oT1Fq6Q9ReOnPUUaqz1FTa49RUOxPUV6tD1Frrc9ReW6PUUcvj1F
T8E9RYfEPUW6xz1F8co9RSjOPUVc0T1Fk9Q9RcbXPUX92j1FMd49RWjhPUWf5D1F0uc9RQrr
PUU97j1FdPE9Raf0PUXf9z1FEvs9RUn+PUV8AT5FtAQ+RecHPkUeCz5FFA4+RUcRPkV+FD5F
thc+RekaPkUgHj5FUyE+RYckPkW+Jz5F9So+RSguPkVgMT5FkzQ+RcY3PkX9Oj5FNT4+RWhB
PkWfRD5F0kc+RQZLPkU9Tj5FdFE+RadUPkXfVz5FEls+RUlePkWAYT5FtGQ+RetnPkXhaj5F
FG4+RUtxPkV+dD5Ftnc+Re16PkUgfj5FU4E+RYuEPkW+hz5F9Yo+RSyOPkVgkT5Fl5Q+Rc6X
PkUBmz5FOZ4+RWyhPkWfpD5F1qc+RQqrPkVBrj5FeLE+Rau0PkXjtz5FFrs+RU2+PkVDwT5F
dsQ+Ra7HPkXhyj5FGM4+RUvRPkWC1D5Futc+Re3aPkUk3j5FWOE+RY/kPkXG5z5F+eo+RTHu
PkVo8T5Fm/Q+RdL3PkUG+z5FPf4+RXABP0WnBD9F3wc/RRILP0VJDj9FfBE/RbQUP0XrFz9F
Hhs/RVUeP0WJIT9FwCQ/RfMnP0UqKz9FYi4/RZUxP0XMND9F/zc/RTM7P0VqPj9FQ0E/RXpE
P0WuRz9F5Uo/RRhOP0VPUT9Fh1Q/RbpXP0XxWj9FJF4/RVxhP0WPZD9Fxmc/Rf1qP0Uxbj9F
aHE/RZt0P0XSdz9FCns/RT1+P0VwgT9Fo4Q/RduHP0USiz9FRY4/RXyRP0WwlD9F55c/RRqb
P0UQnj9FR6E/RXqkP0Wypz9F5ao/RRiuP0VPsT9Fh7Q/Rbq3P0Xxuj9FJL4/RVzBP0WTxD9F
xsc/RfnKP0Uxzj9FaNE/RZvUP0XS1z9FBts/RT3eP0V04T9Fp+Q/Rd/nP0US6z9FRe4/RXzx
P0W09D9F5/c/Rd36P0UQ/j9FRwFARXoEQEWyB0BF5QpARRwOQEVPEUBFhxRARd8XQEXhGkBF
GB5ARUshQEWCJEBFtidARe0qQEUkLkBFWDFARY80QEXCN0BF+TpARSw+QEVkQUBFm0RARc5H
QEUGS0BFOU5ARXBRQEWjVEBF2ldARQ5bQEVFXkBFfGFARbBkQEXnZ0BFGmtARRBuQEVHcUBF
enRARbJ3QEXpekBFHH5ARVOBQEWHhEBFvodARfWKQEUojkBFXJFARZOUQEXGl0BF/ZpARTGe
QEVooUBFm6RARdKnQEUGq0BFPa5ARXSxQEWntEBF37dARRK7QEVFvkBFfMFARbDEQEXnx0BF
HstARRTOQEVH0UBFftRARbbXQEXp2kBFIN5ARVPhQEWL5EBFwudARfXqQEUo7kBFYPFARZf0
QEXK90BFAvtARTX+QEVoAUFFnwRBRdIHQUUGC0FFPQ5BRXQRQUWnFEFF3xdBRRIbQUVJHkFF
gCFBRbQkQUXrJ0FF4SpBRRQuQUVLMUFFfjRBRbY3QUXtOkFFID5BRVhBQUWLREFFwkdBRfVK
QUUsTkFFZFFBRZdUQUXOV0FFBltBRTleQUVwYUFFo2RBRdpnQUUOa0FFRW5BRXxxQUWwdEFF
53dBRRp7QUUQfkFFR4FBRXqEQUWuh0FF5YpBRRiOQUVPkUFFgpRBRbqXQUXxmkFFJJ5BRVyh
QUWPpEFFxqdBRfmqQUUxrkFFaLFBRZu0QUXSt0FFBrtBRT2+QUV0wUFFp8RBRd/HQUUSy0FF
Sc5BRXzRQUW01EFF69dBRR7bQUVV3kFFieFBRcDkQUXz50FFKutBRWLuQUWV8UFFi/RBRf/3
QUU3+0FFbv5BRUcBQkV+BEJFsgdCReUKQkUcDkJFUxFCRYcUQkW+F0JF8RpCRSgeQkVcIUJF
kyRCRcYnQkX9KkJFMS5CRWgxQkWfNEJF0jdCRQo7QkU9PkJFdEFCRadEQkXfR0JFFktCRUlO
QkWAUUJFtFRCRalXQkXhWkJFFF5CRUthQkWCZEJFumdCRe1qQkUkbkJFWHFCRY90QkXCd0JF
9XpCRSx+QkVkgUJFl4RCRc6HQkUGi0JFOY5CRXCRQkWjlEJF2pdCRQ6bQkVFnkJFfKFCRbCk
QkXnp0JFGqtCRVGuQkVHsUJFfrRCRbK3QkXpukJFIL5CRffBQkV6xEJFvsdCRfHKQkUozkJF
YNFCRZPUQkXK10JF/dpCRTXeQkVo4UJFn+RCRdbnQkUK60JFQe5CRXjxQkWs9EJF4/dCRRb7
QkVN/kJF</AssayXData><AssayYData Points="1500">6ai/QC6Rv0DjFMBAnXHAQGzgwEBGHMFAiVDBQLycwUArEsJAxkbCQK6BwkB+rsJAdPXCQFgv
w0BAcMNAporDQJuZw0BUksNA5crDQNGjw0Cmt8NAQ9LDQLXiw0ANzcNA2xHEQBsVxEBXxsNA
OhbEQLkqxEBJDMRAexPEQI0vxECwGMRA3xHEQFYDxECQMsRA8wbEQOomxEDKKcRATCbEQJoz
xECcMMRA4jnEQNUbxEB0HcRAggPEQK0KxEC9LMRARwzEQPw0xEAjL8RAViDEQMErxECTKcRA
fATEQO4qxEBTDsRAq0LEQJwvxEBzI8RAEDfEQIQWxEC+McRAEi/EQE1ExECxLsRAXRTEQCM8
xECuVMRAKyjEQPI4xEBvCsRAdUHEQE0fxECRGcRAkUHEQFZMxEDcN8RAr0XEQOo3xECAKMRA
2hXEQMMLxEAXK8RApTTEQDNIxEA8IMRA6inEQBAcxEADIcRAQS/EQABJxEC4GsRABzLEQDMs
xECrEcRA0CvEQE08xECwJcRAzi/EQIdSxEC3QMRAfCzEQEhOxECmU8RA5kHEQAE1xECXL8RA
YB7EQKYgxEBpM8RA1DPEQMoyxEDSLsRAzjbEQIUtxEC1NcRAeizEQKwFxECsI8RAyy3EQEA1
xECZQMRADlHEQJMqxEDvT8RAlTXEQIEExEBRMMRA7RLEQBUxxECsI8RAcj7EQLk0xEDIGcRA
ZTTEQHgzxEAGMsRAcSLEQH4yxEBfOcRAQC3EQKg5xEDlNcRA1UrEQDVExEBwNsRAAVLEQLA6
xEByGsRA9zTEQOM1xEB1MMRA7ivEQOgpxEBxKcRAt0LEQFgsxEBrKsRANhXEQKE2xEC0QMRA
uTnEQJIgxEB/McRA7E3EQIgfxEAbMMRApjXEQOUkxECMOsRAwwXEQMUmxEDYPcRAQzvEQBk4
xEDnGcRAw0rEQJVdxEDwHcRA8C/EQGNAxEBsP8RA7RnEQNIuxEBcW8RAXFnEQNFSxEDvN8RA
Sh3EQH0/xEDzS8RAyjbEQLgSxEBaPMRAbBfEQKhPxEDKSsRAWzPEQIEsxECcF8RAqj3EQAZF
xECjWsRA/zHEQPUXxEAbSMRAdCbEQIExxEC9KMRAWyHEQH9AxEA6K8RA0wXEQLQ4xEANUcRA
eyfEQBA7xEA8RcRAczzEQMYhxEC0FcRA6C/EQOs8xEDhMcRA4CjEQOsyxEApSMRAOybEQPE2
xEAYOcRAFHbEQDwnxEDEScRAJifEQMlBxED0KMRAqC3EQLxOxEAIHMRAjjXEQOBpxEALOcRA
BSvEQPYdxEDNGMRAQC3EQL9WxEA3LcRAjSHEQDUqxEA2MMRAI0PEQKoqxEDcIMRAIzTEQDM/
xEAhSMRAdFzEQLQwxEB3IsRA41XEQMw8xECbK8RAHh/EQDMfxEDjJ8RAD0XEQHP4w0CiUcRA
clLEQKtLxEDrOcRA6TbEQOggxEB2N8RAyz3EQHk2xEA2PsRAK0TEQBs+xEB7OcRAyEDEQHAk
xEASVcRAyCbEQPswxECdOMRAO1HEQBMlxEBkMMRAXz3EQANcxEBAAsRA1BjEQKA5xED2LsRA
nSTEQGppxECRKcRAvBHEQAsjxEBaMsRA5i3EQAFJxECxNsRAujXEQP09xECmG8RAjELEQDcv
xEARKsRA7UDEQFVIxEDeD8RAjTbEQNk2xECMQcRA6RLEQCA7xEAlKMRAAEjEQP0bxECQPMRA
dTHEQJkYxEA0YcRADnbEQHkyxEBiKsRAExLEQPZBxEBKLMRArTjEQPJUxECGaMRAcyvEQAZY
xEC3QMRAzTTEQJhmxEBVX8RAXTfEQFYmxECtP8RAYT3EQA82xECqMcRAkjjEQBlaxEBsPcRA
BEHEQEkMxECpJcRAeivEQB9LxEDRHcRAcUjEQB8VxEDHKsRAM2nEQCNOxECWM8RA3CzEQCEi
xEA1N8RAABnEQGhaxED6NsRA7B7EQJtsxED2GMRADRzEQKUvxEBkR8RALzPEQLYRxECBScRA
ow/EQBcxxED+P8RAM1bEQDstxEAyRsRAyCnEQHpMxEAnAMRAV0/EQCEoxECXWMRAvTPEQD07
xEAkR8RAXz7EQOY9xECUL8RAKCbEQGk/xECmU8RAnDbEQLVNxEDNHMRADjbEQOMnxECyIcRA
bDLEQHgoxEAiRsRA2CTEQEZCxEDvMcRAayHEQBY3xED/VcRAXD7EQLggxEB6XcRAMD7EQOxA
xEBLU8RAY3fEQIhdxEBpLMRAyEHEQJJYxEDeOMRAITnEQAA/xECiRsRAKTbEQDM3xEBaKMRA
wi/EQCggxED8W8RAS0zEQMlBxEAmXcRA5kHEQI06xEBaRMRAVjjEQDQuxECITcRA+UfEQBAj
xEDpV8RAYDHEQJklxEBoU8RAiCTEQPMsxEDATMRAtl3EQLpPxEBlM8RAanLEQG5PxEBWSsRA
Sj/EQCJBxED8IMRA9yPEQBBDxECSTsRA5S7EQANTxEBMMsRAYS/EQHc+xEA5MsRArifEQA0w
xEDMQsRAa1HEQDtHxEB9E8RAK0fEQBtRxEDwLcRAGijEQFpGxEA2X8RAgTvEQB8+xEB7T8RA
PjnEQGsfxEBgHcRAQ0fEQIhexEBsV8RAKzvEQN07xEC4L8RA1lnEQNZPxEDURMRAKTfEQJou
xED9WcRAtUzEQLIsxEDvQ8RA+FzEQGNNxEDQKcRAdU3EQF04xEA3P8RANTXEQCVFxEAUNMRA
OjnEQCxQxEBnJMRAM2PEQOZKxEDRXcRAx0XEQN8TxEAYN8RAxybEQIExxED2UsRAkFbEQFwL
xEAnN8RAsz7EQMxIxECWOMRAclXEQMFcxED0HcRAIifEQClVxEDxTcRA8ifEQGEuxEB7L8RA
EyfEQHNGxEDdM8RANh/EQIdKxEAuRMRAOEzEQDc+xEC4WMRAPRvEQM1sxEA6WMRAbxvEQL9J
xEAtVcRAqSnEQB0wxEDnbMRA10/EQA08xEBHT8RANjfEQPQoxEAsJMRAySHEQElFxECxKMRA
RDDEQB05xEChVsRAQS/EQHJOxEBbM8RApEHEQN8/xEBVO8RAZDvEQA02xEDONMRAskTEQOw3
xEDFTMRANFXEQONtxEATOMRA6FXEQF4+xEDjLcRA/T7EQNd2xEAELsRA3TnEQDM/xED/d8RA
7EfEQNlIxECgPsRA0D7EQPo/xEAJS8RAli7EQFhZxEAcccRArSvEQMxUxEACXMRAnjLEQOIs
xEA9WsRA0kPEQIIwxEBMSsRA9irEQNdVxECqM8RAbkrEQCUTxEA1W8RAX0HEQOVVxEBOSsRA
iEjEQGVMxEAQLsRA9iHEQDJHxEC3QsRAz1/EQMcsxEBBUcRAyU7EQFhAxEBOSsRAT2jEQLdr
xEA0MsRAIDHEQIRJxEAbIcRAwkrEQORMxECFM8RAuD7EQElUxEDMOcRAOCDEQGk9xEBhUsRA
tUXEQGKJxEB5cMRAqVrEQMVIxEAMQ8RAryLEQMNbxEC5KsRALjDEQDhLxEDKQ8RAxkLEQKwn
xEB4V8RAykzEQBlNxEAYQMRA8jbEQLM0xEAWSMRAaWPEQEhNxEDvXcRAzUXEQIYzxEAbPcRA
dDfEQA13xEAOS8RAKEXEQNRGxEB/dsRAjETEQC8PxEC1X8RAkWHEQPc1xEBBPsRAKEnEQO4m
xEDtK8RAwkHEQLpHxEBqU8RA1lfEQExSxEDxJcRAeR3EQCZgxECtNsRAKmDEQOVexEBlXsRA
/FDEQPE9xEBDY8RA9y3EQDlNxECJRcRAw1bEQOJWxECYRcRACFzEQEpyxEAaG8RAMTvEQEtT
xEAWRMRAS0rEQJg1xEBtQ8RAh1nEQCQdxEA4OMRA8x7EQLRUxECxRMRAdCfEQA8+xEAgQMRA
3SnEQHo3xEC7ScRARDfEQAZvxEDdVMRAeULEQAkXxEBJRcRALFPEQJhgxEDNVsRAb1fEQLsj
xEBvIsRAhEvEQMMFxED+P8RA7lbEQEZixEC2dsRAES3EQI9lxECsTsRAnmXEQLo9xEB/VcRA
eDnEQJ8/xECvUcRAVkrEQJc0xEBrNsRAL2XEQGpIxEC+H8RAC03EQFFDxEAvbcRA7kTEQM8t
xECCVsRAEUDEQPhMxEAsesRAtDfEQA8wxEBbLcRAki3EQPtAxECRPMRAuGXEQIJFxEC9N8RA
qz3EQCI4xEBkTMRADVjEQPtUxEAfgMRA+VHEQB9RxEAKh8RAEFjEQIguxEAPU8RACkfEQA82
xEAyX8RAe2bEQFtaxECxVcRAm03EQP1txEBzVsRAVjDEQFkqxECTScRAIzbEQLRBxEC4asRA
ux/EQLEoxEB7W8RAsWTEQL9OxECER8RAKkHEQIhOxEC3XMRASFbEQA5oxEAfXsRABmHEQFxU
xEB1V8RAHkjEQOZIxEBebMRAPXvEQHNgxEAWiMRARzjEQGxOxEBKK8RANGnEQA1VxEDLPcRA
lCrEQPpqxECmZ8RAoFjEQNBFxEDbI8RAyzTEQNpCxECgccRAEknEQLFLxED9RMRAUV/EQGlE
xEDOcMRAf0/EQK0/xED/a8RA/hDEQPpFxED9bcRARkbEQNc/xEBvOsRAoFPEQE49xECoY8RA
eCvEQOZXxEDiX8RAOmPEQBJAxEA1bMRAGVnEQEZGxEDkOcRAUlDEQJCQxEC7FcRApUPEQLlS
xEDKV8RAKDrEQMJyxEBOKMRAqHLEQBwbxEC0JcRA4TvEQKs6xEAxSsRATVTEQBtHxEBpYMRA
2C3EQK9exEDYP8RAbT7EQOtrxEAbV8RAFzHEQOBUxEDeeMRAxyHEQJIrxEDuYMRAOy3EQLxE
xEC+TcRAtmPEQNtaxEAaVsRAmmLEQOxPxEBhccRAVFfEQBQRxEDrYcRAoE/EQBs9xED+UsRA
iGDEQOJQxECnc8RADHDEQMA9xEBmZMRAlkHEQL1axEDzJMRA5V3EQMhrxEBVNcRAX0jEQCNB
xEDJY8RAbBXEQD8+xEDOUcRAekLEQNVXxEBDVsRAZlvEQLNYxEAUUMRAizTEQBtixECdRMRA
3WnEQF9zxEB6V8RAaW3EQKhXxEBOJMRAX1bEQNFdxEDac8RA+WfEQBlUxEB3Y8RATWrEQBsv
xEAJS8RAdE3EQOVaxEABQMRAIzbEQIxLxECHLcRA8jLEQIc+xEB6WcRAk03EQCU8xECRJ8RA
eB/EQOxTxEAJRcRAUVDEQDwyxEAHR8RABUXEQEVexECPNMRAPWjEQJ9pxECUVMRAQ0/EQAE9
xEA2YcRAeF/EQAgyxECoWcRASGXEQNJJxEBbX8RAJFjEQDpyxEACVsRA81vEQKqExEDSNcRA
TkLEQL5dxEBTSsRA41fEQLFuxEBQV8RAaBjEQLVKxEC+ZsRA/n7EQCxFxEChVMRAK0rEQBtZ
xECzTcRAB0rEQM4rxECFX8RAG2PEQKB6xEB5McRAbmrEQKVTxEC5YcRABUPEQKlSxEC+osRA
2XjEQIZexEC6UsRAxFfEQIlFxEBOYsRA+WPEQMNdxEA7S8RAFkPEQM9sxEB3asRAeETEQM+U
xEC5bcRA1UHEQIxaxEAHWsRAOGfEQH8nxEBvYcRAgkPEQGFYxECfXsRATS3EQDpoxEBYasRA
iVrEQFJjxEBcl8RAJS3EQAVDxEDkacRAh3rEQKNJxEBHc8RAN1HEQJxIxEAKRcRAbmPEQCc8
xEA9R8RAhFrEQGFSxEAnWMRASljEQMhLxEB8QcRAH1rEQNVlxEAwZcRAdE7EQBNUxEDNU8RA
kinEQEJJxECoW8RAmVvEQKNGxEAFRcRAnl/EQG1gxEDBP8RAGybEQO46xEDDasRARUvEQDZQ
xEDDZMRAfXbEQMRPxEBSgcRAVEjEQIlXxEA3YsRAq1jEQK9ixED/QcRARUTEQCw9xEBTVcRA
PXbEQGA7xECUVsRA9FjEQIVzxECDWcRAx4jEQCVjxEBhY8RAa2vEQPZFxEBpOcRABmfEQDht
xEA/WcRArVbEQB9TxECqPsRAs1fEQCl4xEDxOsRAWVjEQHROxEDZVMRAwzXEQG1txEB5VsRA
j07EQHJWxEBXVsRAtFzEQJJ0xECET8RAjlbEQKl2xEAiIsRAeU3EQI1WxEALLsRAyWbEQNuB
xEA+NsRAa0rEQN1bxECsT8RAwUfEQMwxxEB5T8RAFlnEQCNcxEBqYcRA81HEQP1xxEC4csRA
31fEQLFpxEDnU8RApljEQDRexECSesRAbmjEQKxNxEDeT8RA/V3EQL5ixEA5ZcRAy4TEQINN
xEDVU8RAsWTEQNB8xECgN8RArl/EQF9YxEAkZsRAc1nEQAFQxECxZsRANmvEQMI4xEDYZcRA
xTnEQBEyxECiaMRADWvEQK01xEDLk8RA/nLEQJBTxEDiV8RA/VbEQEdZxEBHYMRAemvEQPOG
xEBaW8RAvVjEQKl4xEDLW8RAAWvEQCwuxEAkXcRAWnXEQGE0xEBELcRA0FbEQLVcxEC2WsRA
BEnEQBNoxEAjXMRANknEQCY5xEA6csRAznjEQORrxECcM8RAk2DEQOVLxEC4e8RAVmbEQPZe
xECGZ8RAs1LEQEZexEAWY8RAoz3EQMRlxEBXYMRAyV3EQKB4xEC5Y8RAX4LEQARUxECkS8RA
HHjEQJNaxEAtSsRAfVfEQH5XxED7WcRAY1PEQGGDxEB3UMRA+X/EQOpMxEC+icRAREnEQC1i
xEB9Z8RAsUPEQARpxECyU8RAVH7EQLN3xECuc8RA1VvEQH1RxEBTTsRAkXPEQDFOxECZccRA
ik3EQGtNxEBUTcRA/UzEQFRsxEC9eMRAw3vEQGQ9xECLTsRAPHzEQKQ7xECuaMRAIWbEQDtp
xEBpRsRA22PEQCBFxECLN8RA+1LEQNpXxEBMSMRAIVrEQCtNxEBJXcRAtTPEQDMuxECAY8RA
xFbEQFMaxEDXXsRAco7EQBVKxEDTfMRAqGLEQJI8xEBtXsRAoEDEQE5qxEA8SsRAMWnEQMVa
xEBMQMRAwVrEQPljxEBAZsRAD3zEQMdlxEBAkMRAw5zEQNRExEAXR8RAoGfEQGF/xEAMQsRA
0lbEQI6IxEDrUsRAl27EQONixEBvYsRAfUzEQGthxEDPWcRANWjEQFZgxEBYZsRAokfEQFZG
xEDXaMRAW3DEQHNLxEDORMRA22rEQB9bxEBidcRAUVXEQLt/xEASU8RA9kXEQPBTxEBMXMRA
pHDEQLVoxEDQhMRA9WLEQOhWxECKO8RAhnbEQP58xEAkUcRA5VXEQFFhxEALW8RAiWfEQKhz
xEDXW8RAHYPEQGKIxEB1cMRAz0DEQIhZxECpdsRAojzEQPkxxECLXMRAv1rEQHWYxEC+XcRA
32PEQHhuxEAjbMRAdE/EQC5hxEChlMRAuXfEQIQ9xEBJc8RAU0LEQMpNxEDGf8RAanHEQJN8
xEDzYMRADILEQACExEC+isRAZGDEQJZ1xEBobMRAvHnEQNF9xEA5YcRAuzzEQElexEDSicRA
BVvEQKR3xECudMRANlnEQKdmxED0lsRACIXEQBlaxEB4YsRANUrEQAKAxECsUsRAPmXEQAVn
xEBVX8RAGnTEQKNixEDNfsRAA1DEQL5nxEDFjsRAbXjEQIFgxEBbcsRARlDEQNpaxECHX8RA
X2DEQJ1fxEDfcMRAVVHEQI+cxECoT8RAO2TEQG95xEBxcMRAo1DEQGJqxEBrbMRAA1zEQL08
xEBfeMRAIFTEQMVWxEDxbMRAcHHEQLhlxEDRjMRAw33EQG9yxEAdgsRAFVXEQKVaxEAxdcRA
snrEQGc5xEDda8RA/2PEQCKAxEDJRsRAc0XEQCx6xEBEbsRAPo/EQE6ExEBrVsRApmvEQFtp
xEDic8RAY1fEQJ5YxEDJRMRAImfEQMpuxECOcMRAmFzEQK2XxEBeVMRAQF3EQJl2xECocMRA
GWXEQPKbxEBAicRAUEHEQKqNxEBvVcRAaYXEQFxZxECIYcRAuoXEQKNoxED7a8RAnoLEQBFy
xEAleMRA</AssayYData></Step><Step><CommonData><SampleLocation>11</SampleLocation><SampleID></SampleID><SampleGroup></SampleGroup><SampleInfo></SampleInfo><SampleRow>F</SampleRow><SamplePlate>1</SamplePlate><WellType>BUFFER</WellType><Concentration>-1</Concentration><ConcentrationUnits>µg/ml</ConcentrationUnits><MolarConcentration>-1</MolarConcentration><MolarConcUnits>nM</MolarConcUnits><MolecularWeight>-1</MolecularWeight><Temperature>30</Temperature><StartTime>3207827</StartTime><AssayTime>300</AssayTime></CommonData><FlowRate>1000</FlowRate><StepType>DISASSOC</StepType><StepName>Dissociation</StepName><StepStatus>OK</StepStatus><ActualTime>300.002</ActualTime><CycleTime>0.2</CycleTime><AssayXData Points="1500">gAFDReAEQ0UTCENFSwtDRYIOQ0W1EUNF6BRDRRwYQ0VTG0NFih5DRb0hQ0X1JENF6idDRR4r
Q0VVLkNFjDFDRb80Q0XzN0NFKjtDRWE+Q0WUQUNFyERDRf9HQ0U2S0NFaU5DRaFRQ0XUVENF
C1hDRUNbQ0V2XkNFrWFDReBkQ0UYaENFS2tDRYJuQ0W1cUNF7XRDRSR4Q0VXe0NFTX5DRYSB
Q0W3hENF74dDRSaLQ0VZjkNFkJFDRcSUQ0X7l0NFMptDRWWeQ0WdoUNF0KRDRQeoQ0U6q0NF
cq5DRaWxQ0XctENFE7hDRW68Q0XovkNFscFDReTEQ0UcyENFU8tDRYbOQ0W90UNFs9RDRSjY
Q0Ue20NFUd5DRYjhQ0W75ENF8+dDRSbrQ0Vd7kNFlPFDRcj0Q0X/90NFMvtDRWn+Q0WdAURF
1ARERQsIREU+C0RFdg5ERakRREXgFERFGBhERUsbREWCHkRFtSFERe0kREUkKERFVytERU0u
REWEMURFuzRERe83REUmO0RFWT5ERZBBREXERERF+0dERYBLREVdTkRFkFFERchUREX7V0RF
MltERWVeREWdYURF0GRERQdoREU+a0RFcm5ERaVxREXcdERFE3hERUd7REV+fkRFtYFEReiE
REUgiERFU4tERYqOREW9kURF9ZREReqXREUem0RFVZ5ERYihREW/pERF86dERSqrREVdrkRF
lLFERci0REX/t0RFMrtERWm+REWdwURF1MRERQvIREU+y0RFds5ERanRREXg1ERFGNhERUvb
REV+3kRFteFERe3kREUg6ERFV+tERYruREXC8URFt/RERer3REUi+0RFVf5ERYwBRUXEBEVF
9wdFRSoLRUVhDkVFmRFFRcwURUUDGEVFNhtFRW4eRUWhIUVF2CRFRQsoRUVDK0VFdi5FRa0x
RUXgNEVFGDhFRU87RUWCPkVFuUFFRfFERUUkSEVFGktFRY5ORUWEUUVFt1RFRe9XRUUiW0VF
WV5FRYxhRUXEZEVF+2dFRS5rRUVlbkVFmXFFRdB0RUUHeEVFOntFRW5+RUWlgUVF2IRFRQ+I
RUVHi0VFeo5FRbGRRUXklEVFGJhFRU+bRUWGnkVFuaFFRfGkRUUkqEVFHqtFRVGuRUWIsUVF
u7RFRe+3RUUmu0VFXb5FRZDBRUXIxEVF+8dFRTLLRUVlzkVFndFFRdDURUUH2EVFPttFRXLe
RUWp4UVF3ORFRRPoRUVH60VFfu5FRbHxRUXo9EVFHPhFRVP7RUWK/kVFvQFGRfUERkXqB0ZF
HgtGRVUORkWIEUZFvxRGRfcXRkUqG0ZFYR5GRZkhRkXMJEZF/ydGRTYrRkVpLkZFoTFGRdg0
RkUPOEZFQztGRXo+RkWxQUZF5ERGRRxIRkVPS0ZFhk5GRblRRkXxVEZFKFhGRVtbRkWSXkZF
xmFGRf1kRkU0aEZFZ2tGRZ9uRkXScUZFpXVGRVF4RkV0e0ZFUX5GRYSBRkW7hEZF84dGRSaL
RkVdjkZFkJFGRciURkX/l0ZFMptGRWmeRkWdoUZF1KRGRQuoRkU+q0ZFdq5GRa2xRkXgtEZF
GLhGRUu7RkV+vkZFtcFGRejERkUgyEZFV8tGRYrORkWA0UZFt9RGRerXRkUi20ZFVd5GRYzh
RkXE5EZF9+dGRS7rRkVh7kZFmfFGRcz0RkUD+EZFNvtGRW7+RkWlAUdF2ARHRQsIR0VDC0dF
eg5HRa0RR0XkFEdFGBhHRU8bR0WGHkdFuSFHRfEkR0UkKEdFGitHRVEuR0WIMUdFuzRHRfM3
R0UmO0dFXT5HRZRBR0XIREdF/0dHRTZLR0VpTkdFoVFHRdRUR0ULWEdFQ1tHRXZeR0WtYUdF
4GRHRRhoR0VPa0dFaW5HRZ1xR0XUdEdFB3hHRT57R0V2fkdFqYFHReCER0UYiEdFS4tHRYKO
R0W1kUdF7ZRHRSCYR0VXm0dFjp5HRcKhR0X5pEdFLKhHRWOrR0WbrkdFzrFHRQW1R0U4uEdF
cLtHRae+R0XawUdFDcVHRerHR0Uey0dFVc5HRYjRR0XA1EdF99dHRSrbR0Vd3kdFlOFHRczk
R0X/50dFNutHRW7uR0Wh8UdF2PRHRQv4R0VD+0dFdv5HRa0BSEXkBEhFGAhIRU8LSEWCDkhF
uRFIRfEUSEUkGEhFWxtIRVEeSEWEIUhFuyRIRfMnSEUmK0hFXS5IRZAxSEXINEhF/zdIRTI7
SEVpPkhFnUFIRdRESEUHSEhFPktIRXJOSEWlUUhF3FRIRRNYSEVHW0hFfl5IRbFhSEXoZEhF
IGhIRVNrSEWGbkhFvXFIRfF0SEXmd0hFHntIRVF+SEWIgUhFwIRIRfOHSEUqi0hFXY5IRZSR
SEXIlEhF/5dIRTKbSEVlnkhFnaFIRdSkSEUHqEhFPqtIRXKuSEWpsUhF4LRIRRO4SEVLu0hF
fr5IRbXBSEXoxEhFIMhIRVPLSEWKzkhFgNFIRbfUSEXq10hFIttIRVXeSEWM4UhFwORIRffn
SEUq60hFYe5IRZnxSEXM9EhFA/hIRTr7SEVu/khFpQFJRdgESUUPCElFQwtJRXoOSUWxEUlF
5BRJRRwYSUVPG0lFhh5JRb0hSUWzJElFKChJRR4rSUVRLklFiDFJRcA0SUXzN0lFKjtJRV0+
SUWUQUlFzERJRf9HSUU2S0lFaU5JRaFRSUXYVElFC1hJRT5bSUV2XklFqWFJReBkSUUYaElF
S2tJRYJuSUW1cUlF7XRJRSB4SUVXe0lFjn5JRYSBSUW3hElF74dJRSKLSUVZjklFkJFJRcSU
SUX7l0lFMptJRWWeSUWdoUlF0KRJRfOnSUU2q0lFaa5JRaGxSUXUtElFC7hJRT67SUV2vklF
rcFJReDESUUYyElFS8tJRYLOSUW10UlF7dRJRSDYSUVX20lFit5JRYDhSUWz5ElF6udJRSLr
SUVV7klFjPFJRcD0SUX390lFLvtJRWH+SUWZAUpFzARKRQMISkU6C0pFbg5KRaURSkXYFEpF
DxhKRUcbSkV6HkpFrSFKReAkSkUYKEpFSytKRYIuSkW5MUpFQDZKRe04SkVsO0pFUT5KRYRB
SkW7REpF70dKRSZLSkVdTkpFkFFKRchUSkX7V0pFMltKRWleSkWdYUpF1GRKRQdoSkU+a0pF
dm5KRalxSkXgdEpFE3hKRUt7SkWCfkpFtYFKRe2ESkUgiEpFU4tKRYqOSkXCkUpFt5RKReqX
SkU+m0pFdp5KRamhSkXgpEpFE6hKRUurSkWCrkpFtbFKRei0SkUguEpFV7tKRYq+SkXCwUpF
t8RKRerHSkUey0pFVc5KRYzRSkXA1EpF99dKRSrbSkVh3kpFlOFKRczkSkUD6EpFNutKRWnu
SkWh8UpF2PRKRQv4SkVD+0pFdv5KRa0BS0XgBEtFGAhLRU8LS0WCDktFuRFLRe0US0UkGEtF
VxtLRU0eS0WEIUtFtyRLRe8nS0UiK0tFWS5LRZAxS0XENEtF+zdLRS47S0VlPktFmUFLRdBE
S0UDSEtFOktLRXJOS0WlUUtF3FRLRQ9YS0VHW0tFel5LRbFhS0XoZEtFHGhLRVNrS0WGbktF
vXFLRfF0S0Xqd0tFHntLRVV+S0WIgUtFu4RLRfOHS0Umi0tFXY5LRZCRS0XIlEtF+5dLRS6b
S0VlnktFmaFLRdCkS0UHqEtFOqtLRXKuS0WlsUtF3LRLRRO4S0VHu0tFfr5LRbHBS0XoxEtF
IMhLRVPLS0WKzktFvdFLRbPUS0Xq10tFIttLRVXeS0WI4UtFu+RLRfPnS0Uq60tFXe5LRZTx
S0XI9EtF//dLRTL7S0Vq/ktFoQFMRdQETEULCExFPgtMRXYOTEWtEUxF4BRMRRgYTEVLG0xF
gh5MRbUhTEXtJExFJChMRVcrTEWOLkxFhDFMRbs0TEXvN0xFJjtMRVk+TEWQQUxFyERMRftH
TEUyS0xFZU5MRZlRTEXQVExFB1hMRTpbTEVyXkxFpWFMRdxkTEUTaExFR2tMRXpuTEWxcUxF
5HRMRRx4TEVTe0xFhn5MRb2BTEXxhExFKIhMRV+LTEWSjkxFypFMRQGVTEU0mExFbJtMRZ+e
TEXWoUxFDaVMRUCoTEUeq0xFUa5MRYixTEW7tExF87dMRSa7TEVdvkxFlMFMRcjETEX/x0xF
MstMRWrOTEWh0UxF1NRMRQvYTEU+20xFdt5MRanhTEXg5ExFGOhMRUvrTEV+7kxFtfFMRe30
TEUg+ExFV/tMRY7+TEWAAU1FtwRNRe8HTUUiC01FWQ5NRYwRTUXEFE1F9xdNRS4bTUVlHk1F
mSFNRdAkTUUHKE1FOitNRXIuTUWlMU1F3DRNRRM4TUVHO01Ffj5NRbVBTUXoRE1FIEhNRVNL
TUWKTk1FwlFNRbdUTUXqV01FIltNRVVeTUWMYU1FxGRNRfdnTUUqa01FYW5NRZRxTUXMdE1F
A3hNRTZ7TUVufk1FoYFNRdiETUULiE1FQ4tNRXaOTUWtkU1F5JRNRRiYTUVPm01Fgp5NRbmh
TUXxpE1FJKhNRVurTUVRrk1FhLFNRbu0TUXzt01FJrtNRV2+TUWQwU1FyMRNRfvHTUUyy01F
as5NRZ3RTUXU1E1FB9hNRT7bTUV23k1FqeFNReDkTUUT6E1FS+tNRYLuTUW18U1F7fRNRSD4
TUVX+01FTf5NRYQBTkW3BE5F7wdORSYLTkVZDk5FkBFORcQUTkX7F05FLhtORWUeTkWZIU5F
0CRORQMoTkU6K05Fbi5ORaUxTkXcNE5FDzhORUc7TkV6Pk5FsUFOReRETkUcSE5FU0tORYZO
TkW9UU5F5FRORRhYTkVLW05Fgl5ORbVhTkXtZE5FIGhORVdrTkWObk5FhHFORbd0TkXvd05F
IntORVl+TkWQgU5FxIRORQuITkVDi05Feo5ORa2RTkXklE5FGJhORU+bTkWCnk5FuaFORfGk
TkUkqE5FW6tORZKuTkXGsU5F/bRORTC4TkVnu05Fn75ORdLBTkUNxU5FPMhORXTLTkVRzk5F
hNFORbvUTkXv105FJttORVneTkWQ4U5FyORORfvnTkUy605FZe5ORZ3xTkXU9E5FB/hORT77
TkVy/k5FqQFPRdwET0UTCE9FSwtPRX4OT0W1EU9F6BRPRSAYT0VTG09Fih5PRcIhT0WzJE9F
6idPRSIrT0VVLk9FjDFPRcA0T0X3N09FKjtPRWE+T0WUQU9FzERPRQNIT0U2S09Fbk5PRaFR
T0XUVE9FC1hPRUNbT0V2Xk9FrWFPReRkT0UYaE9FT2tPRYZuT0W5cU9F8XRPRSR4T0Vbe09F
UX5PRYSBT0W7hE9F74dPRSaLT0Vdjk9FkJFPRciUT0X7l09FMptPRWWeT0WdoU9F0KRPRQeo
T0U6q09Fcq5PRaWxT0XctE9FD7hPRUe7T0V6vk9FscFPRejET0UcyE9FU8tPRYrOT0W90U9F
s9RPRerXT0Ue209FVd5PRYjhT0XA5E9F8+dPRSrrT0Vh7k9FlPFPRcz0T0X/909FNvtPRWr+
T0WhAVBF2ARQRQsIUEVTC1BFbg5QRaERUEXYFFBFCxhQRUMbUEV6HlBFrSFQReQkUEUYKFBF
TytQRX4uUEWxMVBF6DRQRRw4UEVTO1BFhj5QRb1BUEX1RFBFKEhQRR5LUEVRTlBFiFFQRbtU
UEXzV1BFJltQRV1eUEWUYVBFyGRQRf9nUEUya1BFam5QRaFxUEXUdFBFC3hQRT57UEV2flBF
rYFQReCEUEUYiFBFS4tQRYKOUEW1kVBF7ZRQRSCYUEVXm1BFjp5QRcKhUEX5pFBFLKhQRWOr
UEW7rlBFzrFQRQW1UEU4uFBFcLtQRae+UEXawVBFt8RQRerHUEUiy1BFVc5QRYzRUEXE1FBF
99dQRS7bUEVh3lBFmeFQRczkUEUD6FBFOutQRW7uUEWl8VBF2PRQRQ/4UEVD+1BFiv5QRbEB
UUXkBFFFHAhRRVMLUUWGDlFFvRFRRfEUUUUoGFFFHhtRRVUeUUWIIVFFwCRRRfMnUUUqK1FF
YS5RRZQxUUXMNFFF/zdRRUM7UUV6PlFFrUFRReREUUUYSFFFT0tRRYZOUUW5UVFF8VRRRSRY
UUUaW1FFUV5RRYRhUUW7ZFFF82dRRSZrUUVdblFFlHFRRch0UUX7d1FFMntRRWV+UUWdgVFF
0IRRRQeIUUU+i1FFco5RRamRUUXclFFFE5hRRUubUUV+nlFFtaFRReikUUUgqFFFU6tRRYqu
UUXCsVFF9bRRReq3UUU2u1FFlr5RRcrBUUUBxVFFOMhRRSrLUUWjzlFF1tFRRQ3VUUXm11FF
HttRRVXeUUWI4VFFwORRRfPnUUUq61FFYe5RRZTxUUXM9FFF//dRRTb7UUVq/lFFoQFSRdQE
UkULCFJFQwtSRXYOUkWtEVJF4BRSRRgYUkVPG1JFgh5SRbkhUkXtJFJFJChSRVsrUkVRLlJF
hDFSRbs0UkXvN1JFJjtSRV0+UkWQQVJFyERSRf9HUkUyS1JFak5SRZ1RUkXUVFJFB1hSRT5b
UkVyXlJFqWFSReBkUkUTaFJFS2tSRX5uUkW1cVJF7XRSRSB4UkVXe1JFin5SRYSBUkW3hFJF
74dSRSKLUkVZjlJFjJFSRcSUUkX7l1JFLptSRWWeUkWZoVJF0KRSRQOoUkU6q1JFbq5SRaGx
UkXYtFJFD7hSRUO7UkV6vlJFrcFSReTEUkUcyFJFT8tSRYLOUkW50VJF7dRSRSTYUkUa21JF
Td5SRYThUkW75FJF7+dSRSbrUkVZ7lJFjPFSRcT0UkX791JFLvtSRWX+UkWdAVNF0ARTRQcI
U0U6C1NFcg5TRaURU0XcFFNFFBhTRUcbU0V+HlNFsSFTRegkU0UgKFNFUytTRYouU0WAMVNF
szRTReo3U0UeO1NFVT5TRYxBU0XARFNF90dTRS5LU0VhTlNFmVFTRdBUU0UDWFNFOltTRW5e
U0WlYVNF3GRTRQ9oU0VHa1NFem5TRbFxU0XodFNFHHhTRVN7U0WGflNFvoFTRfGEU0Xmh1NF
HotTRVGOU0WIkVNFwJRTRfOXU0Uqm1NFXZ5TRZShU0XMpFNF/6dTRTarU0VqrlNFobFTRdi0
U0ULuFNFQrtTRXa+U0WtwVNF5MRTRRjIU0VPy1NFgs5TRbnRU0Xs1FNFJNhTRVfbU0WO3lNF
wuFTRfnkU0Uw6FNFY+tTRZvuU0XO8VNFBfVTRfv3U0Vw+1NFp/5TRYABVEW3BFRF6gdURSIL
VEVZDlRFjBFURcQUVEX3F1RFLhtURWUeVEWZIVRF0CRURQcoVEUyK1RFai5URZ0xVEXgNFRF
GDhURUs7VEWCPlRFtUFURexEVEUgSFRFV0tURU1OVEWAUVRFt1RURe9XVEUiW1RFWV5URZBh
VEXEZFRF+2dURS5rVEVlblRFmXFURdB0VEUHeFRFOntURXJ+VEWlgVRF3IRURQ+IVEVHi1RF
eo5URbGRVEXklFRFHJhURVObVEWGnlRFvqFURfGkVEUoqFRFHqtURVWuVEWIsVRFwLRURfO3
VEUqu1RFYb5URZTBVEXMxFRF/8dURTbLVEVqzlRFodFURdjUVEUL2FRFQttURXbeVEWt4VRF
5ORURRjoVEVP61RFgu5URbnxVEXx9FRFJPhURVv7VEVN/lRFhAFVRbsEVUXvB1VFJgtVRVkO
VUWQEVVFxBRVRfcXVUUuG1VFYR5VRZkhVUXQJFVFAyhVRTorVUVyLlVFpTFVRdg0VUUPOFVF
RztVRXo+VUWxQVVF5ERVRRxIVUVTS1VFhk5VRb5RVUXxVFVFJFhVRRpbVUVRXlVFiGFVRbtk
VUXzZ1VFJmtVRV1uVUWQcVVFyHRVRft3VUUye1VFvn9VRTiCVUXQhFVFB4hVRTqLVUVyjlVF
qZFVRdyUVUUUmFVFR5tVRX6eVUWxoVVF6KRVRSCoVUVTq1VFiq5VRb6xVUWztFVF6rdVRR67
VUVVvlVF</AssayXData><AssayYData Points="1500">U3/EQLpFxED/YcRAnlbEQJZAxEDoAsRAAg/EQHjpw0B3DcRAX/vDQDLmw0Dy9MNAeNnDQLn4
w0DqD8RASs7DQMHVw0CT08NAMcjDQJHAw0CV8cNA/b/DQJrAw0Aev8NAiafDQE3Aw0AG3MNA
83jDQISyw0Dwq8NATnzDQMiZw0AQrsNANInDQF+Lw0Dbi8NAHaHDQPtaw0CGdsNANrHDQPh1
w0AFf8NA23jDQEmDw0D0dMNAW1PDQH0vw0B6dMNAXULDQL09w0CpU8NAOlXDQAU5w0BOYcNA
+U3DQC0ww0DyM8NAMCvDQN1Bw0DzUcNA0y/DQOVAw0AANsNA2BPDQCEhw0AvNsNAqR7DQN8y
w0CgOcNASxnDQC0iw0BuMMNAKvjCQBgEw0D/HMNA+x7DQEkew0DlFcNA1BjDQGcGw0Cy9sJA
7hLDQEP/wkCC1cJAhPHCQMEEw0C9/MJAisnCQJnywkAJ5MJAUQXDQFfcwkCZAsNAlP3CQCP2
wkB95MJAJuzCQHn0wkBJB8NAPN/CQALjwkCIv8JAhL7CQI/pwkB36sJAU9LCQDHgwkCVycJA
9uXCQFeywkAaysJA/MzCQFjBwkBxu8JAeaPCQH/KwkDtvcJAl9XCQDqLwkCXisJAx5XCQB6n
wkAJncJAkaPCQLnGwkDMwsJAjp7CQN6QwkA6ssJA67PCQJmRwkCWrsJAu6PCQCOPwkAhlsJA
UnPCQIJ3wkCwhcJAVHDCQAK5wkDumMJAwXXCQKiiwkD2ecJARpLCQEWZwkAVj8JAYIbCQJaD
wkDZiMJAhYHCQEqNwkDve8JAn3XCQAh7wkAPfcJAClvCQJmAwkAIdMJApW3CQMduwkDOScJA
41jCQE5fwkA2W8JAIlLCQGFHwkBHV8JAtGDCQFeLwkBWU8JAgUXCQKhQwkAKVcJAokfCQD5j
wkDlUcJAHizCQNFnwkDfW8JARFXCQLBTwkC8SsJAUEnCQHpvwkC6SMJAD1PCQMRawkBaT8JA
lEjCQENWwkC2O8JAmRzCQGs7wkBxZcJAYhXCQGYIwkCDR8JASkzCQIg5wkAcJcJAVzvCQNEt
wkDUNsJA+EjCQBUNwkB6F8JABC/CQNNIwkDjBsJAeyzCQAYkwkCWLsJADw/CQJwDwkBzUsJA
nSzCQPERwkDjIsJABQnCQH0fwkBWBcJAwAfCQPMKwkDy/sFAtPfBQCIQwkAv+sFA+i7CQGIw
wkC9IMJAHNTBQOz/wUAvHsJAEijCQOAYwkBdIsJA3hXCQLIHwkBdGsJAgRjCQHkTwkBRJcJA
vPvBQF8UwkB568FAVe/BQAIFwkAl+cFAqBzCQBL3wUB02sFAjPrBQIrswUCaFMJAthLCQCPk
wUCJB8JASdfBQAUPwkAfDcJA9t3BQNgJwkAo38FA+PrBQE/mwUAX7sFAcPHBQEDmwUBK48FA
BtXBQA/8wUABycFAzP3BQLLtwUAD+MFA8vTBQKUFwkCa1cFAqq/BQP7rwUD5z8FA0ObBQJDv
wUA15sFAnNPBQEXLwUBYx8FAIQnCQK/EwUDu6cFA3NvBQJfFwUCEtMFA8tDBQNLbwUBhusFA
w9jBQFvNwUDbtcFALrXBQKvNwUBm2MFAGLrBQJfgwUAl5cFAuc7BQC/UwUCDjMFAPOfBQNzG
wUB/z8FAd7rBQMXLwUBi18FA/67BQHCowUDm3cFAWrnBQLuywUBezcFAv5HBQNuOwUDU0cFA
Gp7BQKi2wUBBt8FAkcnBQIfYwUCbzcFAqM3BQGSkwUAovMFAOMLBQMiWwUDltMFA5K7BQIfI
wUANy8FAoo/BQACcwUDunMFAOpHBQFmswUBlvcFAyMDBQB2ZwUD+oMFAGanBQOrHwUAtusFA
SpHBQPKKwUAatMFAyprBQJd6wUBGt8FADZHBQJOvwUC3msFAcZjBQCOuwUAVnsFAyqjBQICw
wUCEhsFAz3bBQCGawUCurcFAk5/BQBXLwUDtmcFAWY7BQECswUB+gcFAu53BQGCBwUBhhMFA
7KzBQLCZwUDatMFADpLBQKd0wUA3ncFADILBQIGGwUBFc8FAB5fBQPyQwUBQlMFAwX/BQFem
wUDphcFAC4jBQCy1wUDvgMFA74vBQFhUwUAIgcFAZHvBQIN+wUBxgsFADo/BQAtjwUC3eMFA
EXPBQOxzwUBLgMFAgXbBQA2QwUBJo8FAoXzBQGCGwUDGicFANYvBQFh1wUCBfsFAq2DBQFmH
wUDNc8FAUI/BQPZfwUB9csFAN17BQC5vwUDXgMFASnjBQFGNwUBVbMFAnIfBQJVXwUDEYsFA
VW/BQM9hwUBkbMFAbnrBQLZEwUDzgsFAc1vBQNN3wUCpVMFAnhjBQGBtwUDNZsFAPUHBQH6D
wUBSYsFApGzBQK9cwUAXgsFAtWHBQIpFwUBxVMFAgHrBQLJswUATeMFAVVHBQGs0wUAPVsFA
I0PBQCduwUBfXMFAajDBQKhuwUC4W8FATjHBQEA8wUCCS8FAdWzBQH4swUA6S8FAUlXBQK9e
wUDPQsFA0mXBQAhxwUCCEMFA0nPBQKlJwUC3RsFA2HXBQPY7wUCjOcFAp03BQDVpwUB9e8FA
blrBQKJtwUDcVMFA90bBQIFOwUACNsFARy/BQHQJwUAIOcFAEFjBQOBXwUDROsFApEbBQNA/
wUAnScFASDTBQFUowUC+KMFAwUHBQEEowUD4N8FAKlDBQKQSwUB2KMFABGLBQO9MwUD+IMFA
xkXBQJsdwUBnSsFARkjBQHUuwUCVIsFAsCXBQGg4wUC+KsFAYjnBQCoswUBXMcFAgUzBQPUd
wUCZR8FAjT7BQL9GwUC/RsFAF0LBQEhFwUCaS8FAIy3BQIolwUA+KMFAwzfBQLY3wUDgPcFA
tU/BQOAewUDqH8FApT/BQGQPwUAlE8FAbyzBQGnywEDxFMFAYQDBQC8jwUClIMFAaTjBQMcG
wUDmQcFAbSLBQNVMwUASDsFAfTTBQMkVwUA0AcFAPSbBQNEzwUAOIMFApRPBQInywEBMP8FA
3iXBQO8mwUCZ7cBA0DTBQKY0wUDcIsFA9DzBQB0awUAWKsFA+jDBQLEUwUBmBcFAzSfBQCIV
wUDrLsFA8iPBQMH7wEDiCcFABAvBQJL+wEDbHsFAi//AQGcLwUC0/MBA5h/BQPchwUA3+sBA
1BbBQLwUwUDbDcFATwDBQJb1wECx/cBA4g/BQPglwUAvBsFA9uLAQCIOwUDuHsFAoRXBQLAe
wUBvLcFAyAPBQMEPwUC2F8FASgLBQKf8wECZIcFAxBTBQJkbwUDT8cBAl/3AQPExwUBBI8FA
UTnBQGICwUAcCcFAtSrBQMMGwUA4DMFAtPnAQG/9wEDP48BAhuDAQCQFwUBB6cBA+AXBQPz7
wECGDsFAiRPBQJMZwUCKCsFAhAfBQHsCwUAO78BAIvvAQFYAwUAN6MBA5+bAQBQFwUCb6cBA
5QTBQNoFwUCc+sBAuevAQMgXwUDe6cBAzfrAQPUFwUDjAMFAhezAQP8TwUBR7MBAsw3BQFIY
wUDu5cBAfgbBQOTbwEDJ2MBAOyjBQKDTwEB8/sBAIOzAQBLswEBEEsFABBnBQLn5wEC0CMFA
hODAQP/vwEDk2MBAjw3BQBwQwUD3CMFAb/DAQA4cwUA168BA2tPAQCAOwUCfEsFAvQfBQCcB
wUB10MBASe3AQLTRwEDvzcBANurAQMEFwUBr3sBAk+3AQN0lwUDNGsFAxgLBQGkDwUBS+MBA
S+zAQMXcwECh/8BAt9XAQGfVwECV/cBAvNjAQKjqwEAq58BAXuvAQJT9wEC6AsFAkOvAQBTN
wECz1sBAcNHAQOPTwEBv+cBADv/AQPHRwEC14sBAyAzBQL8FwUDc68BACdXAQKXswECW88BA
sNjAQNPOwEC12MBA9wTBQCbIwEBH88BA89fAQOrlwEA+vMBAC+jAQKjZwEDp2sBAA+zAQAft
wECBy8BAts/AQNfvwEBQ4MBAFebAQADGwED+5sBAVdLAQP72wEDzEsFACQvBQEjFwEAS9MBA
RPDAQKjewEDu3sBAzMXAQHS3wEBqzcBAJOLAQO8DwUAYyMBARPHAQKzJwECEnMBAx9PAQLXH
wEDct8BAL8rAQOW4wEBTzcBArNzAQESxwED9/sBAwcDAQHmdwEDb6sBAzsfAQH7wwECkq8BA
yqvAQHrYwEAe48BAMb7AQLXWwECJz8BALsLAQO7swEB30MBASOTAQPi6wEDev8BAOM3AQFOq
wEC388BAwsDAQKKvwEDa2MBAe8PAQJrFwEBhxcBABufAQATDwECQ2cBAbt7AQAfTwECrucBA
I7HAQJnfwEAW7sBAD7TAQLfDwEBqucBAQc3AQA6vwEBozcBAK7PAQDvTwEBhxMBAttvAQDS4
wEBVr8BAmp7AQPPAwEB3pMBAVbHAQDXmwED5ksBA6LvAQIniwEAI5cBAkZDAQHLAwEB628BA
5JbAQPLIwEB+w8BAdq/AQI3EwED02sBA8NfAQO2pwEBGs8BAdKnAQN2pwECbqcBAdJjAQCq1
wEAWtMBAfrHAQFyhwEBUtcBArY/AQF3KwECqysBAjJrAQP7IwEBh08BAucrAQNK2wEDTpsBA
l6rAQOilwEDHr8BAK8fAQLa3wEB/scBA05fAQC/YwEDLysBAlbbAQN7PwECoocBAcIzAQATH
wED/usBA/cbAQGW1wECvxsBAsL/AQEXQwEANrsBA4KXAQHDbwEA2wcBAoKrAQGKvwEBIqMBA
LJzAQNmNwEBEn8BAvb/AQAK7wEDOscBAipPAQAu3wEBymsBAJLTAQI6ewEDx2sBAObDAQKKX
wEB2xMBAkLvAQHeowECxt8BA1rfAQC6uwEDztsBA5IjAQF6qwEDm5sBAU4jAQPHEwEDbosBA
1aDAQBmVwECBt8BAa5zAQKW+wEDgt8BA1rvAQKeswEC9mcBAtonAQGzRwEAKo8BAIpvAQKPE
wEDAlMBAS57AQKyiwECvrMBA77jAQMiqwEAZmMBAxcTAQGC/wEAtr8BALsHAQArCwEDQkMBA
NpbAQNCHwEC/vsBAnpzAQPalwECvq8BA27XAQF2ewEAin8BAUrfAQA6GwECrkcBA8JbAQBOI
wEA2i8BAwovAQJStwEAwgMBA0ZbAQDnAwEDuocBAtXvAQOm4wEBqqsBAls7AQOmtwEA/t8BA
manAQAGfwECXosBAsK/AQM2GwEAKpsBAxJHAQDCrwEC6l8BAf7PAQPuXwECTtsBAgorAQBCt
wEDAj8BA4JrAQICUwEBigMBAxbnAQE2ewEBRhsBAP4jAQDWbwEAqgsBAg53AQMugwEDPmcBA
HJbAQO+lwEAOnMBAr4nAQGDMwEArq8BAsI7AQNOQwED3hcBA4InAQECWwEB0u8BAsYTAQHys
wEDEpMBA15HAQLCmwEAHt8BANY3AQGSQwECHocBAcXvAQI+hwEDUjMBAqpDAQFmqwEDVp8BA
4ZHAQNB7wECumsBABnPAQICRwEB8kcBAgq3AQNOCwEAWhcBA/I/AQMinwECohMBANpvAQKaF
wEC0n8BAoaPAQPN6wEDWpMBAGqPAQK6OwEDOoMBAPpnAQKaXwECuaMBATH3AQHOmwECmlMBA
2JHAQDeEwEDOtcBAPYvAQOibwEAUhcBAsXPAQJuBwEAeb8BAOZ3AQOl2wEBSfMBAzG/AQDaF
wEDwmsBAuJnAQNOGwEAwkMBAq4nAQNmOwECphcBA5G7AQB6wwEAChcBAQ2/AQGSPwEDVn8BA
g2PAQEp8wEBKm8BA77zAQHVwwEC8nMBAub3AQEuGwEBUbcBASoLAQPpswEBjgcBAyojAQKid
wEBGocBAyonAQI13wEBKjsBATJnAQC2dwEBodcBAZIjAQC2PwEAbgcBAlW7AQHiawEBxYsBA
7V/AQGl9wEAjfMBAhYbAQBdUwEAXgMBAd47AQFKawEDFd8BAh4XAQEOCwEBCc8BAMobAQEaU
wEC4f8BA/pDAQP91wEBxX8BAcI7AQDKNwEC/gMBAOpnAQPxzwECeesBA82jAQFaiwECFjMBA
gKbAQMd6wEB5isBA2IDAQCKFwEDZlsBAl4DAQCp3wEA0aMBA7WLAQEqIwECFcsBA5WPAQNxT
wEDrpcBAC5jAQABwwEBFcsBAxoXAQOSBwEAkocBAhYbAQM6UwEBxlcBA3FfAQDdiwEBigsBA
2m7AQKiHwEDaicBAJnTAQG9lwEBxh8BAtGPAQFp3wECnesBAiHrAQEFtwEAcgMBAg3bAQDSP
wEDBU8BAu3vAQCZ1wEChQMBAsVrAQKBpwEAaicBAbXHAQEM9wEA8XsBAkVjAQEJgwED3qcBA
aoDAQIRQwEBKW8BAHV3AQPVZwEAacsBAEF3AQHt3wEBbdsBAh3PAQJGUwEDnV8BAPGTAQCSG
wEDlq8BAVHjAQLeVwECWXsBApJvAQJRmwECbdMBAaIrAQB12wECBeMBAomrAQHlhwEDJf8BA
MWjAQIeDwEBTksBAOE7AQAZtwEAIm8BAuWvAQKdKwEDnZ8BAu4XAQBSNwECmXsBAp2DAQDBw
wEA3csBA6F/AQHpkwEAaX8BA4WfAQJxvwEBiccBAS3bAQNN7wEBMhsBAaXXAQHh5wEA8c8BA
mGXAQGRfwEDGXMBADmvAQCBhwECKasBAHoXAQASBwEAnTMBAGFXAQJRgwEAeecBAvWrAQF9r
wEDKfcBAkXXAQANhwEB0bcBAmYrAQIBrwEAYScBAhHTAQMN5wEC8X8BAd2/AQM9lwEA/dMBA
NHDAQCRwwEA9eMBAHl/AQFhKwEBxfsBA4l/AQC9LwECSZ8BAVmXAQM9VwEDHZsBAkHfAQChl
wEC9Q8BA5nTAQFiHwEDQbMBAwWvAQKxMwEAfnMBA+YDAQNZwwEBpdMBAWE/AQGtVwECoUsBA
UGjAQJhYwEDOQ8BAVHbAQFllwEB4ScBA6lbAQM9zwEBkW8BAIlrAQEd/wEAXecBA13PAQLNZ
wEDdZMBACWXAQCVTwECudsBA0mrAQNaKwEATY8BAaE/AQLhXwEBoUsBAhVjAQHBowEBidMBA
F0nAQIV6wEAebMBA2WjAQPFLwEDOh8BAVFzAQNJVwEBtZ8BAE2XAQBhjwEDUasBA5YLAQP9R
wEDePcBA0HLAQAJlwEC7acBAqlLAQMlawEDrZsBAwUHAQGNqwEAuacBAwk7AQIFQwEDUesBA
Zk7AQLRkwEAea8BAj5TAQJRVwEDuPMBAtXzAQLFfwECkVMBAIGfAQGtUwEDUW8BAEFTAQDRf
wEAQVcBAF1PAQElMwEDaW8BAajnAQEhdwECxcsBAe1rAQIZdwEBgY8BAeFPAQPI6wEBQcsBA
f4bAQIFxwEAbb8BAc03AQIpwwEAhS8BAc2TAQE1RwEATYMBACVnAQGtYwECTSMBADzzAQKly
wECMKMBANk/AQLxwwECnUMBAsVvAQBlSwEByZMBAV1rAQGKDwEBLesBAS1TAQNtVwEBqWMBA
7HDAQI9kwEDSbsBAvWDAQEdlwECfUMBA4EHAQDGHwEBlb8BAAknAQA0uwECNWMBA/0LAQNRP
wEBjXMBAdkPAQJlEwEBWU8BAkTXAQBpMwEDzQcBABVfAQNVLwEDhYcBANTvAQMhrwEC1S8BA
30XAQMJbwEAadcBAjWLAQEdZwEBEXMBAl1DAQAZhwEAGWcBAHUjAQJpbwEAugMBAAkzAQIBD
wEAsZMBAZVbAQMBhwEA1XcBAzFfAQOBYwECTc8BAJ0fAQF9KwEAOLcBAx1LAQDtwwEASTsBA
CFfAQMI8wEC9bcBAvmbAQBRUwEAyNsBAlVbAQDNowECFQcBAcFfAQEJQwEAqcMBAKUnAQAU+
wECgMsBAgjrAQExYwEBFTMBA/TfAQGBNwEAUUMBAD0/AQCQ/wEAIU8BACUjAQH49wECNU8BA
AW3AQB9kwEAQcMBA82XAQLwkwEA0XMBAuUPAQOYzwEDhPsBAuFHAQElewEDUNsBA20PAQG5M
wEDgS8BA</AssayYData></Step><Step><CommonData><SampleLocation>13</SampleLocation><SampleID>YNCCT5A-p035</SampleID><SampleGroup></SampleGroup><SampleInfo></SampleInfo><SampleRow>E</SampleRow><SamplePlate>1</SamplePlate><WellType>KSAMPLE</WellType><Concentration>-1</Concentration><ConcentrationUnits>µg/ml</ConcentrationUnits><MolarConcentration>1000</MolarConcentration><MolarConcUnits>nM</MolarConcUnits><MolecularWeight>-1</MolecularWeight><Temperature>30</Temperature><StartTime>3513869</StartTime><AssayTime>300</AssayTime></CommonData><FlowRate>1000</FlowRate><StepType>ASSOC</StepType><StepName>Association</StepName><StepStatus>OK</StepStatus><ActualTime>300.007</ActualTime><CycleTime>0.2</CycleTime><AssayXData Points="1500">iMFVRejEVUUbyFVFU8tVRYbOVUW90VVF8NRVRSjYVUVb21VFkt5VRcrhVUW75FVF8udVRSrr
VUVd7lVFlPFVRcf0VUX/91VFNvtVRWn+VUWhAVZF1ARWRQsIVkU+C1ZFdg5WRa0RVkXgFFZF
FxhWRTwcVkW/HlZFuSFWRewkVkUkKFZFVytWRZ8uVkXBMVZF+TRWRTA4VkUmO1ZFWT5WRZBB
VkXDRFZF90dWRS5LVkVhTlZFmFFWRcxUVkUDWFZFOltWRW1eVkWlYVZF2GRWRQ9oVkVCa1ZF
em5WRa1xVkXkdFZFG3hWRU97VkWGflZFvYFWRfCEVkUoiFZFW4tWRZKOVkXFkVZF+ZRWRTCY
VkVjm1ZFmp5WRdKhVkUFpVZFOKhWRW+rVkWjrlZF2rFWRQ21VkVEuFZFfLtWRa++VkWMwVZF
v8RWRffHVkUuy1ZFYc5WRZTRVkXM1FZFA9hWRTbbVkVt3lZFoeFWRdjkVkUL6FZFQutWRXbu
VkWt8VZF5PRWRRf4VkVL+1ZFgv5WRbkBV0XsBFdFJAhXRVcLV0WODldFxRFXRfkUV0UwGFdF
JhtXRVkeV0WQIVdFwyRXRfsnV0UyK1dFZS5XRZwxV0XQNFdFBzhXRTo7V0VxPldFqUFXReBE
V0UTSFdFS0tXRX5OV0W1UVdF6FRXRSBYV0VXW1dFil5XRcFhV0X1ZFdFLGhXRSJrV0VVbldF
jHFXRcN0V0X3d1dFLntXRWF+V0WYgVdF0IRXRQOIV0U6i1dFbY5XRaGRV0XYlFdFC5hXRUKb
V0V6nldFraFXReSkV0UXqFdFT6tXRYKuV0W5sVdF8LRXRSS4V0Vbu1dFjr5XRcXBV0X5xFdF
7sdXRSbLV0VZzldFkNFXRcPUV0X711dFLttXRWXeV0Wc4VdF0ORXRQfoV0U661dFce5XRaXx
V0Xc9FdFD/hXRUb7V0V+/ldFtQFYReQEWEUbCFhFTwtYRYYOWEW9EVhF8BRYRSgYWEVbG1hF
kh5YRYghWEW/JFhF8idYRSorWEVdLlhFlDFYRcc0WEX/N1hFNjtYRWk+WEWhQVhF1ERYRQtI
WEVCS1hFdk5YRa1RWEXgVFhFE1hYRUZbWEV+XlhFtWFYRehkWEUgaFhFV2tYRYpuWEXBcVhF
9XRYRSx4WEUie1hFWX5YRYyBWEXDhFhF94dYRS6LWEVhjlhFmJFYRcyUWEUDmFhFOptYRW2e
WEWloVhF2KRYRQ+oWEU+q1hFca5YRaWxWEXctFhFE7hYRUa7WEV+vlhFtcFYRejEWEUgyFhF
U8tYRYrOWEXB0VhF9dRYRSzYWEVf21hFVd5YRYzhWEW/5FhF9+dYRS7rWEVh7lhFmPFYRcz0
WEUD+FhFOvtYRW3+WEWlAVlF2ARZRQ8IWUVGC1lFeg5ZRbERWUXkFFlFGxhZRU8bWUWGHllF
uSFZRfAkWUUoKFlFWytZRZIuWUWIMVlFvzRZRfI3WUUqO1lFXT5ZRZRBWUXMRFlF/0dZRTZL
WUVtTllFoVFZRdhUWUULWFlFQltZRXpeWUWtYVlF5GRZRRdoWUVPa1lFhm5ZRblxWUXwdFlF
JHhZRVt7WUWOfllFxYFZRfmEWUXuh1lFY4tZRVmOWUWMkVlFw5RZRfeXWUUum1lFYZ5ZRZih
WUXMpFlFA6hZRTqrWUVtrllFpbFZRdi0WUUPuFlFQrtZRXq+WUWxwVlF5MRZRRvIWUVPy1lF
hs5ZRb3RWUXw1FlFKNhZRVvbWUWS3llFxeFZRbvkWUXy51lFKutZRV3uWUWU8VlFyPRZRf/3
WUUy+1lFaf5ZRaEBWkXUBFpFBwhaRT4LWkV2DlpFqRFaReAUWkUTGFpFSxtaRYIeWkW1IVpF
7CRaRSAoWkVXK1pFji5aRcExWkX5NFpFMDhaRSY7WkVZPlpFkEFaRcNEWkX7R1pFLktaRWVO
WkWcUVpF0FRaRQNYWkU6W1pFcV5aRaVhWkXcZFpFD2haRUZrWkV6blpFsXFaReR0WkUbeFpF
U3taRYZ+WkW9gVpF9YRaRSiIWkVfi1pFko5aRcqRWkX9lFpFNJhaRWebWkVdnlpF1qFaRQml
WkVAqFpFdKtaRauuWkXisVpFFbVaRfK3WkUmu1pFXb5aRZDBWkXIxFpF+8daRTLLWkVpzlpF
nNFaRdTUWkUH2FpFPttaRXbeWkWp4VpF4ORaRRPoWkVG61pFfu5aRbXxWkXo9FpFIPhaRVf7
WkWK/lpFwQFbRfUEW0UsCFtFXwtbRVUOW0WMEVtFvxRbRUAYW0V4G1tFrx5bReIhW0UZJVtF
8idbRSorW0VdLltFlDFbRcw0W0X/N1tFNjtbRWk+W0WhQVtF2ERbRQtIW0VCS1tFdk5bRa1R
W0XkVFtFF1hbRUtbW0WCXltFuWFbRexkW0UkaFtFV2tbRY5uW0XBcVtF+XRbRTB4W0Ume1tF
WX5bRYyBW0XDhFtF94dbRS6LW0VljltFmJFbRdCUW0UDmFtFOptbRXGeW0WloVtF3KRbRROo
W0VGq1tFfq5bRbGxW0XotFtFG7hbRVO7W0WKvltFvcFbRfDEW0UoyFtFW8tbRZLOW0XF0VtF
/dRbRfLXW0Um21tFXd5bRZDhW0XI5FtF++dbRTLrW0Vl7ltFmPFbRdD0W0UD+FtFOvtbRXH+
W0WlAVxF3ARcRRMIXEVGC1xFfg5cRbERXEXoFFxFGxhcRU8bXEWGHlxFvSFcRfAkXEUoKFxF
WytcRZIuXEXFMVxFuzRcRfI3XEUqO1xFXT5cRZRBXEXIRFxF/0dcRTJLXEVpTlxFoVFcRdRU
XEULWFxFPltcRXZeXEWtYVxF4GRcRRdoXEVLa1xFgm5cRblxXEXsdFxFJHhcRVd7XEWKflxF
wYFcRfmEXEUsiFxFIotcRVmOXEWMkVxFw5RcRfeXXEUum1xFZZ5cRZihXEXQpFxFA6hcRTqr
XEVtrlxFpbFcRdi0XEUPuFxFRrtcRXq+XEWxwVxF5MRcRRvIXEVPy1xFhs5cRb3RXEXw1FxF
KNhcRVvbXEWS3lxFiOFcRb/kXEXy51xFKutcRV3uXEWU8VxFzPRcRf/3XEU2+1xFaf5cRaEB
XUXUBF1FCwhdRT4LXUV2Dl1FrRFdReAUXUUXGF1FSxtdRYIeXUW5IV1F7CRdRSQoXUVXK11F
ji5dRcUxXUX5NF1FLDhdRWM7XUWaPl1FzkFdRQVFXUU4SF1Fb0tdRaNOXUXaUV1FEVVdRURY
XUV8W11FVV5dRYxhXUW/ZF1F92ddRSprXUVhbl1FmHFdRcx0XUUDeF1FOntdRW1+XUWlgV1F
2IRdRQ+IXUVCi11Feo5dRa2RXUXglF1FF5hdRU+bXUWCnl1FuaFdRfCkXUUkqF1FW6tdRY6u
XUXFsV1F+bRdRe63XUUmu11FXb5dRZDBXUXIxF1F+8ddRTLLXUVlzl1FnNFdRdDUXUUH2F1F
PttdRXLeXUWp4V1F4ORdRRPoXUVL611Ffu5dRbXxXUXo9F1FIPhdRVf7XUWK/l1FwQFeRfkE
XkUsCF5FYwteRVkOXkWMEV5FwxReRfsXXkUuG15FYR5eRZghXkXMJF5FAyheRTYrXkVtLl5F
oTFeRdg0XkULOF5FQjteRXo+XkWtQV5F5EReRRdIXkVPS15Fgk5eRblRXkXwVF5FJFheRVtb
XkWOXl5FxWFeRf1kXkXyZ15FJmteRV1uXkWQcV5FyHReRft3XkUye15FZX5eRZyBXkXUhF5F
B4heRTqLXkVyjl5FqZFeRdyUXkUTmF5FRpteRX6eXkWxoV5F6KReRRuoXkVTq15Fhq5eRb2x
XkX1tF5FKLheRV+7XkWSvl5FysFeRb/EXkXyx15FKsteRV3OXkWU0V5FyNReRf/XXkUy215F
ad5eRaHhXkXU5F5FC+heRT7rXkV27l5FrfFeReD0XkUX+F5FS/teRYL+XkW5AV9F7ARfRSQI
X0VXC19Fjg5fRcURX0X5FF9FMBhfRSYbX0VZHl9FjCFfRcMkX0X3J19FLitfRWUuX0WYMV9F
0DRfRQM4X0U6O19Fcj5fRaVBX0XcRF9FD0hfRUZLX0V+Tl9FsVFfRehUX0UbWF9FU1tfRYpe
X0W9YV9F9WRfRSxoX0Vfa19Flm5fRcpxX0UBdV9FOHhfRSp7X0Vhfl9F1oFfRQmFX0VAiF9F
eItfRauOX0XikV9Fu5RfRfKXX0Uqm19FXZ5fRZShX0XIpF9F/6dfRTarX0Vprl9FobFfRdS0
X0ULuF9FQrtfRXa+X0WtwV9F4MRfRRfIX0VPy19Fgs5fRbnRX0Xs1F9FJNhfRVvbX0WO3l9F
xeFfRfnkX0Uw6F9FJutfRVnuX0WQ8V9FyPRfRfv3X0Uy+19FZf5fRZwBYEXUBGBFBwhgRT4L
YEV2DmBFqRFgReAUYEUTGGBFSxtgRYIeYEW1IWBF7CRgRSAoYEVTK2BFii5gRb0xYEX1NGBF
KDhgRV87YEWWPmBFiEFgRb9EYEX3R2BFKktgRWFOYEWUUWBFzFRgRQNYYEU2W2BFbV5gRaVh
YEXYZGBFD2hgRUJrYEV6bmBFsXFgReR0YEUbeGBFT3tgRYZ+YEW5gWBF8IRgRSSIYEVbi2BF
jo5gRcWRYEX5lGBFMJhgRSabYEVZnmBFkKFgRcOkYEX7p2BFMqtgRWWuYEWcsWBF0LRgRQe4
YEUHvGBFgr5gRaXBYEXcxGBFD8hgRUbLYEV6zmBFsdFgRejUYEUb2GBFU9tgRYbeYEW54WBF
8ORgRSjoYEVb62BFku5gRcXxYEX99GBF8vdgRSr7YEVd/mBFlAFhRcgEYUX/B2FFMgthRWkO
YUWhEWFF1BRhRQsYYUU+G2FFch5hRakhYUXgJGFFEyhhRUsrYUV+LmFFsTFhReg0YUUgOGFF
UzthRYo+YUW9QWFF9URhRSxIYUVbS2FFck5hRalRYUXcVGFFE1hhRUtbYUV+XmFFtWFhRexk
YUUgaGFFV2thRYpuYUXBcWFF9XRhRSx4YUVfe2FFVX5hRYyBYUW/hGFF94dhRSqLYUVhjmFF
mJFhRcyUYUUDmGFFNpthRW2eYUWloWFF2KRhRQ+oYUVCq2FFeq5hRdKxYUUJtWFFQLhhRXS7
YUWrvmFF4sFhRbvEYUXyx2FFJsthRVnOYUWQ0WFFw9RhRfvXYUUu22FFZd5hRZzhYUXQ5GFF
B+hhRTrrYUVy7mFFpfFhRdz0YUUP+GFFQvthRXr+YUWxAWJF5ARiRRsIYkVPC2JFhg5iRb0R
YkXwFGJFKBhiRV8bYkWSHmJFiCFiRb8kYkXyJ2JFKitiRWEuYkWUMWJFzDRiRf83YkU2O2JF
bT5iRaFBYkXYRGJFC0hiRUJLYkV6TmJFwVFiRfVUYkUsWGJFX1tiRVVeYkWMYWJFv2RiRfdn
YkUqa2JFYW5iRZRxYkXMdGJF/3diRTZ7YkVtfmJFoYFiRdiEYkULiGJFQotiRXqOYkWtkWJF
5JRiRReYYkVPm2JFgp5iRbmhYkXspGJFJKhiRVurYkWOrmJFxbFiRfm0YkUwuGJFJrtiRVm+
YkWQwWJFw8RiRfvHYkUuy2JFZc5iRZjRYkXQ1GJFA9hiRTrbYkVy3mJFpeFiRdzkYkUP6GJF
RutiRXruYkWx8WJF5PRiRRv4YkVT+2JFhv5iRb0BY0XwBGNFKAhjRV8LY0WSDmNFyhFjRb8U
Y0XyF2NFKhtjRWEeY0WUIWNFzCRjRQMoY0U2K2NFbS5jRaExY0XYNGNFCzhjRUI7Y0V6PmNF
rUFjReREY0UXSGNFT0tjRYJOY0W5UWNF7FRjRSRYY0VbW2NFjl5jRcVhY0X5ZGNFMGhjRSZr
Y0WabmNF0nFjRQV1Y0U8eGNFb3tjRad+Y0XegWNF1IRjRUiIY0V8i2NFWY5jRYyRY0XDlGNF
+5djRS6bY0VlnmNFmKFjRdCkY0UDqGNFOqtjRXKuY0WlsWNF3LRjRQ+4Y0VGu2NFer5jRbHB
Y0XkxGNFG8hjRU/LY0WGzmNFudFjRfDUY0Uo2GNFW9tjRZLeY0XF4WNF/eRjRfLnY0Uq62NF
Xe5jRZTxY0XI9GNF//djRTb7Y0Vp/mNFoQFkRdQEZEULCGRFQgtkRXYOZEWpEWRF4BRkRRMY
ZEVLG2RFfh5kRbUhZEXoJGRFIChkRVcrZEWKLmRFwTFkRfU0ZEUsOGRFYztkRVk+ZEWMQWRF
w0RkRfdHZEUuS2RFZU5kRZhRZEXQVGRFA1hkRTpbZEVyXmRFpWFkRdxkZEUPaGRFRmtkRX5u
ZEWxcWRF6HRkRSB4ZEVTe2RFin5kRb2BZEX1hGRFLIhkRV+LZEWWjmRFjJFkRb+UZEX3l2RF
KptkRWGeZEWYoWRFzKRkRQOoZEU2q2RFba5kRaWxZEXYtGRFD7hkRUK7ZEV6vmRFscFkReTE
ZEUbyGRFT8tkRYbOZEW90WRF8NRkRSjYZEVf22RFkt5kRYjhZEX95GRF8udkRSrrZEVd7mRF
lPFkRcz0ZEX/92RFNvtkRWn+ZEWhAWVF1ARlRQsIZUU+C2VFdg5lRa0RZUXkFGVFFxhlRU8b
ZUWCHmVFuSFlRewkZUUkKGVFWytlRY4uZUXBMWVF+TRlRe43ZUUiO2VFWT5lRZBBZUXDRGVF
+0dlRS5LZUVlTmVFnFFlRdBUZUUHWGVFOltlRXJeZUWlYWVF3GRlRRNoZUVGa2VFfm5lRbFx
ZUXQdGVFD3hlRUZ7ZUV6fmVFwYFlRfWEZUUoiGVFX4tlRZKOZUXKkWVF/ZRlRTSYZUUqm2VF
YZ5lRdahZUUJpWVFQKhlRXirZUWrrmVF4rFlRbu0ZUXyt2VFJrtlRV2+ZUWUwWVFyMRlRf/H
ZUUyy2VFac5lRZzRZUXU1GVFC9hlRT7bZUV23mVFqeFlReDkZUUT6GVFSutlRX7uZUW18WVF
7PRlRSD4ZUVX+2VFiv5lRcEBZkX5BGZFLAhmRSILZkVZDmZFjBFmRcMUZkX7F2ZFLhtmRWUe
ZkWYIWZF0CRmRQMoZkU6K2ZFci5mRaUxZkXcNGZFDzhmRUY7ZkV6PmZFsUFmReREZkUcSGZF
U0tmRYZOZkW9UWZF8FRmRShYZkVbW2ZFkl5mRcphZkW/ZGZF8mdmRSprZkVdbmZFlHFmRcx0
ZkX/d2ZFNntmRWl+ZkWhgWZF1IRmRQuIZkU+i2ZFdo5mRa2RZkXglGZFF5hmRUqbZkWCnmZF
uaFmReykZkUgqGZFV6tmRY6uZkXBsWZF+bRmRTC4ZkUmu2ZFWb5mRZDBZkXDxGZF+8dmRS7L
ZkVlzmZFmNFmRczUZkUD2GZFNttmRW3eZkWh4WZF2ORmRQvoZkVC62ZFeu5mRa3xZkXk9GZF
F/hmRU/7ZkWC/mZFuQFnRewEZ0UkCGdFWwtnRY4OZ0XGEWdFuxRnRe4XZ0UmG2dFWR5nRZAh
Z0XDJGdF+ydnRS4rZ0VlLmdFmDFnRcw0Z0UDOGdFNjtnRW0+Z0WhQWdF2ERnRQ9IZ0VCS2dF
ek5nRa1RZ0XkVGdFF1hnRU9bZ0WCXmdFuWFnRfBkZ0UkaGdFW2tnRY5uZ0XGcWdF/XRnRTB4
Z0Ume2dFWX5nRZCBZ0XDhGdF94dnRS6LZ0VhjmdFmJFnRcyUZ0UDmGdFNptnRW2eZ0WhoWdF
2KRnRQ+oZ0VCq2dFeq5nRa2xZ0XktGdFHLhnRU+7Z0WGvmdFucFnRfDEZ0UoyGdFW8tnRZLO
Z0XG0WdF/dRnRTTYZ0Vn22dFnt5nRdLhZ0UJ5WdFPOhnRXTrZ0Wr7mdF3vFnRRH1Z0VI+GdF
fPtnRa/+Z0WMAWhFvwRoRfcHaEUqC2hFYQ5oRZQRaEXMFGhF/xdoRTYbaEVtHmhFoSFoRdgk
aEUPKGhFQitoRXouaEWtMWhF5DRoRRw4aEVPO2hFhj5oRZRBaEXwRGhFKEhoRVtLaEWSTmhF
xlFoRbtUaEXyV2hFJltoRV1eaEWUYWhFyGRoRf9naEUya2hFZW5oRZxxaEXUdGhFB3hoRT57
aEVyfmhF</AssayXData><AssayYData Points="1500">EHDAQF6NwEBD/sBAN03BQO6mwUAG5sFAmVDCQOS8wkCT7sJAWTPDQNx5w0D+eMNAPcHDQJPj
w0BB4cNAvRjEQOFFxEC8L8RAVHrEQHqbxEAtVMRASG3EQF12xEAZdMRAuX/EQGB7xEApmcRA
HXjEQPiCxECzf8RACoLEQAWQxECzi8RAgpbEQC2AxECzkcRAqaPEQM65xEA3tMRAVJfEQMSh
xEDcmsRA9KjEQMmqxEAwo8RAKJ/EQMubxEA0ksRAcqrEQIKixEB0psRAkqnEQIGBxEDmr8RA
tK3EQPOexEBxw8RA/qjEQLi8xECSp8RAAobEQGzMxEDhusRAI6nEQOqixEAvsMRAytLEQF2+
xEBVrsRA9r/EQMTGxEARpcRAMJvEQNvIxEDrvsRA76LEQDHRxEDIw8RAKbnEQPKXxECFrcRA
lrjEQC65xECYr8RA3sXEQJ+fxEAFn8RAaLbEQJilxEB/lcRAlKfEQHzFxEDitcRAFcPEQAy/
xEDimMRA1Z3EQBl0xEAT3cRA2MXEQMKwxEBkmcRAFcDEQOmaxEAQucRAb6fEQJbMxECjrsRA
O5PEQAWmxEAawMRAsrbEQKCoxEBtyMRAscDEQGWHxEDLjcRAXsXEQOPDxED8q8RAp7DEQFq3
xEB7nsRA2JbEQFvKxEBNssRAmaLEQKWrxEAAqcRANXrEQDCkxEDiw8RA3abEQBO0xEBAtcRA
bLzEQBjAxEDkxMRAWcTEQM/ixEAa08RA5rLEQC/GxEDclsRAhKvEQG7HxECrpsRAk5zEQNGu
xEAPocRAu6XEQIS5xEDW0MRAO7PEQJC+xEAE0sRAFMXEQAu0xECi0cRA1MbEQCOyxEBCwsRA
u7XEQM+jxEAv08RA2M3EQNuixEC32MRAPKHEQAuoxEDkp8RA86DEQByXxEC2ncRAqbnEQHLB
xEBGt8RAoLDEQJCgxEAnnsRA8qjEQEuhxEDlvsRA8qfEQH2oxECxmcRAz8HEQJjJxEA/ysRA
OMTEQOm+xEDLqsRAC8/EQGe0xECOwsRAI7HEQDimxEA2ysRAxafEQJf3xECMuMRAvaXEQLS7
xECzuMRAcJfEQICdxEDWyMRANqfEQGi0xEDMocRA/6fEQJrMxECXr8RAk7XEQCm6xEA6l8RA
5s/EQK/LxEDQu8RAhsbEQEfGxEAJj8RA863EQAfMxEC+rcRAbMbEQHelxEBdosRAG5fEQEq4
xEAEfMRAoLTEQOPKxEDGqMRAtKnEQG7IxEAbysRANJfEQBKexEA2wcRAC5vEQIuYxEDducRA
7KnEQMzVxEDsw8RANOHEQDHgxEBiwsRAC8LEQJjCxEDJs8RADqPEQFC5xEDSm8RAirDEQFSt
xEAHr8RAfM/EQJqxxEB9scRAIsjEQLHWxEAKo8RAsLjEQF7DxECdy8RAwqXEQN6txEBlw8RA
9s/EQNS6xEAisMRAv77EQFucxEAQscRAv7LEQCmcxEDZvsRAE97EQN7IxEDjrsRAyrrEQL/I
xEDrsMRAvKbEQFK3xEDxtsRAG8rEQFrLxEC3pcRA57XEQKrHxEDrxcRAOaXEQEC4xEArvsRA
NKPEQH+mxEBAqcRA4MnEQBayxEDaocRAOKrEQBflxEB7psRAk5nEQF6pxECEp8RAX57EQMWO
xED/vMRAFaTEQIeyxEDtj8RAaLPEQGq5xEDptMRAJNDEQBCyxEDjrcRAp7LEQOq7xEDt2MRA
e6fEQBirxEBuvcRA2bPEQC3AxEBUx8RA5MDEQCbfxECCs8RAu9PEQIq8xEBJusRABrDEQJuy
xEAa1MRAudTEQNrYxEC708RAkJvEQEesxEDJu8RAlb7EQHGmxEAc4sRA4eDEQN+8xECr6cRA
gcTEQHvJxEDhxcRAGsHEQGzMxEB+rsRAf7bEQP2/xEBywMRAx7fEQKOpxED808RAEKfEQO+M
xEDgisRArpjEQPKmxEAKlcRAs9LEQH2bxEAm18RA3s3EQLTExEAm1sRAia/EQHHQxEBcv8RA
1bzEQHPOxEDrqsRA5M3EQOPLxEAi3sRAh8TEQG2exEDCs8RAe/DEQD7BxEDlpcRAQ7bEQL/K
xECIycRAF7/EQMbqxED8x8RAOsLEQMCrxEAsucRA8c7EQE3RxEBiw8RAM9bEQGGJxEAut8RA
FsDEQFK8xEABt8RA0bvEQFXixEATrcRAar3EQM+exEDyv8RAzrrEQBC9xEBV6MRAcsnEQMCn
xECcwMRAxNDEQBKnxEBHocRAVtDEQAHIxECer8RAJbLEQHmoxEBotcRAdM/EQG66xEB+wMRA
hJzEQDStxED9tsRAJM7EQG28xEB+wcRAcqrEQC7JxECYm8RAMuLEQAXZxECAqMRAINvEQCWp
xEBG1cRAqZ/EQLF7xECrscRA5qjEQHm/xEAJxcRAqbzEQAC0xECe18RAtLvEQBetxEAv5sRA
JrnEQDvfxEB1scRAK9zEQM7BxECMv8RAT7TEQFW0xECtu8RAWODEQLrWxEA63sRAzLnEQFGs
xEAD28RAEszEQG3DxECr7MRAjqHEQN+vxEBju8RAvpnEQCTCxEBY6MRAJd3EQGmuxEALtsRA
ndfEQFrNxEDT28RAq8jEQJerxEDO58RA4r/EQGvOxEDO3sRAidzEQEKzxEAfysRAJerEQBjQ
xECLx8RAAsDEQMXRxECFxcRASbXEQGi7xEA27MRATLPEQAm4xEDlzcRA18PEQLi9xEB2rcRA
TsHEQI/RxECw0cRAbbPEQKy1xEAqzsRArN3EQGXFxEDN1MRA5cvEQOO5xEBU7cRAW+PEQJu/
xEDN1sRA1dfEQH7HxEDw3cRA/NHEQNG2xED9tsRAt8rEQKapxEC498RAMMPEQLS+xECemMRA
tbnEQPWvxEDWw8RA9eLEQIPKxEC35cRA+K7EQLTFxEB1z8RAa83EQF/XxED/sMRAyMTEQISl
xEApxcRAn8vEQE7hxEAV58RAN8DEQK7BxEDKx8RA4ODEQL7ixEA+2sRAt8LEQOy1xEBDzcRA
1cDEQKnLxEBYwMRAVqvEQArNxEB43cRAH7LEQDvRxED9p8RAJsbEQKTbxECEsMRAgdjEQMLO
xEBS3cRAEdDEQLXkxECh5sRA+d/EQMPPxED338RAYsnEQHTRxEDdocRAaKjEQAXMxECBqsRA
vLnEQHO9xEBu0cRA0r3EQMC/xEAV1cRALNvEQDakxEClysRAwsHEQFKrxEBns8RAysjEQLeY
xEBryMRAs8fEQCjFxEAS0cRAwczEQNmsxEB6tMRAi7DEQF7ExEDE2MRAjc3EQPS0xEDZ2sRA
ja3EQEXhxEC4ssRAINHEQM35xEBx2cRAc9/EQBb2xECL3MRA26rEQIvqxEDhx8RAe8zEQCbj
xECO1MRAOOrEQJ6nxEAJ4MRA3dDEQJLhxEBp58RAoc3EQDy6xED93cRAIsLEQGitxEDnrsRA
8d/EQBu2xECgB8VAcdDEQILExEC61sRAgNDEQAPjxEDOxcRAXffEQOikxEAw0cRAJqnEQL3R
xEDEycRAiLDEQE2oxEAd38RAR6vEQKHPxECe1sRAB8DEQHLexEAj2sRAj9bEQFuwxEBn2MRA
SsXEQBe3xEBzzMRAadPEQOC/xEAvy8RApLbEQAKxxECb5cRA+ufEQFa3xEC4/cRAo7HEQFfp
xEDuzsRA88nEQHjgxECtz8RAsunEQAHUxEA4t8RA2L3EQC+1xECDs8RA0qfEQFvXxECoscRA
UrTEQArKxEBf6sRAjePEQL7rxEBdpsRAYMnEQCrmxECCs8RA1NvEQNPJxECU3cRAuMfEQC3V
xEAIwsRAqNzEQFO+xEA+y8RA3N/EQOSxxEDs28RArfHEQDjZxEDH7sRAqM/EQGXNxEBxnMRA
3MbEQPK8xEAV3MRApt3EQH7axEDGwsRAdqHEQGvSxEBT0sRABe/EQP/oxECl2cRAerrEQOe7
xECY5MRAMtvEQGPMxEDX18RAcfLEQErMxEB8usRAkrPEQJzExEC/x8RAKtfEQFrMxEChAMVA
9MvEQIPcxECM4sRAIdnEQDe2xEDy08RArcvEQNy0xEBRvMRAoM3EQP/txEDAyMRAUdrEQFzT
xEB1wcRAO7nEQF/NxEB4ssRA0sPEQPCqxEA3w8RAv//EQC/rxEBT18RAfd3EQDvGxEAkvsRA
29nEQFGlxEARrcRAj7PEQEG2xECsqcRACs3EQEWjxEAg7sRAGsrEQK3ZxEAm8MRAdcnEQP/J
xEBU6MRAHbfEQJbTxEAQvMRAU+nEQJ7BxEDA2sRAJbPEQPynxEAB08RAsubEQPvGxEB4u8RA
Q+nEQLPvxEBu2cRA6vHEQIXDxEDRycRA6cvEQG2/xEBA48RAU8XEQCrMxEAlvsRAPdfEQAbP
xECj+8RAArvEQJ66xEC8w8RALrfEQJvoxECQtsRAkLHEQA7CxED/4sRA4d/EQFHgxEDZscRA
hcDEQILBxECvuMRAQtHEQJTHxEDeu8RA2dnEQL7ExEDDCMVAk+LEQPewxEBd68RAjq3EQDrg
xED98cRAHtPEQOzVxEC02cRASPXEQLmqxEC+ssRAQPHEQOUNxUDl7sRAANzEQJfQxEBp1sRA
ReDEQNfyxEC+38RAH9nEQNfUxECQtMRA0M7EQDXHxEAk68RAg7zEQLTaxEA93cRAktPEQMDf
xEDxz8RA/8DEQKzRxEDNwsRA1LbEQKzQxEDpucRAMAPFQHXIxECIz8RAY9PEQAS6xEAW4cRA
CdPEQFrUxED/0cRAP+nEQMvaxEDl2MRAQcbEQFvjxEDX6sRAZqfEQHbWxECt3MRAE9rEQASZ
xEBV78RAWNDEQLHCxEB/2sRAguPEQGq+xEDn98RAbefEQHoJxUDZ78RA3NbEQLTsxEBNxsRA
sc3EQEDMxECfz8RAN7rEQP+zxEDT08RAGfDEQKm4xECXycRA6/7EQA7ixEBR5sRAnffEQMet
xEBU/8RA++fEQAsAxUD62cRAmbzEQNDlxEAaB8VABAPFQLnvxEBd2cRA2vjEQMnuxEDC1sRA
h9nEQC3RxEBB1MRAuOzEQPnBxEAhxMRAELrEQDH6xED98MRAPezEQLbsxEBq6MRAdOPEQBjb
xEDf5sRAP8zEQCOXxEDW6MRAGNvEQDnvxEBN18RAELrEQMDdxEDV+MRAUcTEQC7KxECF8cRA
Vd3EQLvhxEAP4cRAD9DEQErexECk6sRA/8bEQFfTxEAJysRAbv3EQGnfxECf18RAbOPEQIDX
xECjxcRAFQ7FQPzZxEBpx8RAOrjEQNy8xEAb7cRAMNzEQBHqxEBh3MRA2PHEQAXYxEC0ycRA
Tb/EQBrixEBn1MRAQ9HEQAT6xED1+cRAUunEQFHAxEABv8RAfszEQC3LxEBo3sRAf/XEQGXO
xEAP68RAWdbEQEbLxEB7x8RA3/rEQOHexEAay8RAxubEQF39xEAAxsRA89LEQOgExUA6zcRA
bPrEQAkVxUA76MRAf9bEQIzbxEDx7MRABN7EQDHMxEDfucRA4fLEQBzpxECz7sRAgcLEQLbC
xEDhwMRA8MvEQLPexEB59MRA0v3EQH6/xEBuyMRAOuHEQHjcxEAkzsRA4d/EQJLFxEDZ6sRA
nP/EQIvIxEBS78RAieTEQMb2xEBo2sRABcfEQMHnxEBX2cRAa7rEQNjqxEAA+cRAAczEQPrR
xEB138RAI/XEQF7MxED13MRAf+zEQK/uxEAPy8RAaO/EQMjdxEBP1sRA7NbEQAQSxUBay8RA
cefEQJzMxEAG1cRATOzEQPK/xECZ6cRA79fEQHLTxECJ7MRAc/PEQNvxxEBY4sRAoQLFQGXO
xECK2cRAce3EQB8OxUAY3cRAyurEQGHJxECr9cRAYuXEQNcAxUBI68RANgTFQLjdxEBu28RA
htbEQK3ZxECP2MRAcNTEQAz7xEAgAMVA1/3EQI3qxEAj/sRAc/zEQB3hxEAw3sRA8LPEQCkB
xUAW9cRAmdXEQDzixEDtzcRABbrEQE7zxEDvxcRAZszEQAjgxEBD0sRAU+fEQGrGxECH38RA
fc7EQPfHxEAxysRAK9rEQAzlxEAy68RAOMPEQPjgxEAezsRAs+7EQJ/gxEARrsRAAs3EQAni
xEABvMRAGrzEQNvFxEBB1sRAZNjEQP7oxEAy68RAdc/EQI7nxEBL4MRA3L7EQPjKxED/18RA
SNrEQOLnxEAj8cRAD9LEQLb1xEAGy8RA+//EQEEFxUBE98RAwgXFQPvNxED85cRAihTFQDkP
xUBe68RAkL/EQLPoxEAI/cRAIfnEQLHfxEBx5MRA7fHEQA7exEDj8MRAavPEQOfxxECh5cRA
zNTEQBDQxECh4MRAQeDEQHoFxUBN3cRAagbFQHHOxECuycRAKsrEQMa/xECDBcVAydvEQJvG
xECWysRA4/zEQCPexEAN3sRAwejEQFQjxUC9zMRA4PHEQFnYxEDm9MRAftvEQC/sxEC/vMRA
k+LEQMXQxECr0MRA0uTEQCz5xEC88MRAqNrEQBsJxUAE8MRAwc/EQOb+xEDb18RAIPXEQIvo
xEAFAsVAquvEQPHjxEC348RAw+7EQAXuxEBMzsRAex/FQKrLxECdG8VANezEQPfwxEA2vsRA
4+XEQNfkxEAI1sRAWO7EQOMExUCcBcVAyt3EQEXSxEDL8MRA0+3EQCHnxECB7MRApQTFQFz/
xEDL1cRAZ9rEQI/zxECXxcRAHerEQIrlxEC2/cRALwDFQILxxEAo0MRAgenEQJ60xEDCBMVA
VMfEQHzrxEB+y8RA+unEQIzkxEDg1sRAQObEQEzpxEAB+MRAGN/EQG/VxEB8FcVACxHFQPLQ
xEAJzsRA3ezEQMfmxEDG2sRABMvEQPkPxUAu7sRAQfPEQKHixEDK7MRAtvbEQM0CxUAR5cRA
+tHEQLrYxEBB6sRA9uXEQLvsxEDI8MRA2PfEQB/oxEAZ4MRAK+zEQIP1xEC47cRAoSHFQGby
xEBODcVA3c/EQFLbxEBH78RA4MTEQHC/xED89sRAWRrFQDbkxEDR8MRA3QPFQLDixEB3/sRA
/RLFQLwaxUAtIsVAPO/EQFQQxUDlAcVASAHFQOEFxUBG28RAadPEQIkaxUCHIMVAiv/EQDzb
xEDCBsVAmOnEQIbtxEAJ68RASAbFQMPjxEAv2MRAOgDFQK70xECr4cRAeubEQPwdxUC998RA
Ov3EQI8fxUD1/8RAOPbEQOrCxEBG/8RAuO3EQMkExUAI48RATNnEQAD3xECX5MRAJfTEQAb7
xEC02MRAR/DEQFEDxUCi1MRA4v7EQMP4xEAD1sRAt+zEQN7BxEBYHcVAKPTEQBzCxECD0sRA
zunEQKHlxED+4sRAXxfFQKcPxUDJDMVAeNvEQNS7xEBVyMRA2cvEQBP9xECE0MRAXsfEQJr5
xEAGysRAauzEQLvixEC4I8VAtiHFQBnixEBH7MRAXN/EQOjdxEBn9MRAtNjEQPHkxEDL98RA
nN3EQEP4xEBHAMVALrDEQMbixEC75sRArA/FQKfIxECa78RAYgHFQCSvxEAM+sRAvvjEQI3V
xEBX4sRAQurEQMDlxEB3+8RAq/bEQMkkxUCJz8RAH9fEQOb3xEC89MRAsv3EQEDTxEC54cRA
afHEQNPhxEAS4sRAy+XEQI/2xEBjucRAydrEQIAPxUAwz8RAVuzEQCfaxECr3sRARuXEQHX1
xECiAsVA/+PEQDoLxUC358RAMtjEQNLvxEBH3cRAcAXFQAPkxEBJ0sRA7vXEQLz0xEBgDMVA
3ADFQJLrxEA+88RAcwLFQDv0xEChCsVAv/zEQObpxECEw8RA7wrFQMYMxUDD7MRA1P3EQJPj
xECO7sRAy/7EQOz+xEA8EcVA+vLEQBHdxEA26cRAdxDFQL3exEBk6cRANRTFQA/SxECs3cRA
5fDEQMb9xEBP9cRACd7EQGfaxEAK5sRAmuvEQLUOxUBJ3MRAcCzFQNkZxUBLKsVALNnEQDLl
xED64sRA</AssayYData></Step><Step><CommonData><SampleLocation>13</SampleLocation><SampleID></SampleID><SampleGroup></SampleGroup><SampleInfo></SampleInfo><SampleRow>F</SampleRow><SamplePlate>1</SamplePlate><WellType>BUFFER</WellType><Concentration>-1</Concentration><ConcentrationUnits>µg/ml</ConcentrationUnits><MolarConcentration>-1</MolarConcentration><MolarConcUnits>nM</MolarConcUnits><MolecularWeight>-1</MolecularWeight><Temperature>30</Temperature><StartTime>3819366</StartTime><AssayTime>300</AssayTime></CommonData><FlowRate>1000</FlowRate><StepType>DISASSOC</StepType><StepName>Dissociation</StepName><StepStatus>OK</StepStatus><ActualTime>300.012</ActualTime><CycleTime>0.2</CycleTime><AssayXData Points="1500">pYFoRVuFaEVBiGhFeItoRauOaEXikWhFGpVoRQuYaEVDm2hFep5oRa2haEXkpGhFGKhoRUur
aEWCrmhFubFoRe20aEUkuGhFW7toRY6+aEXGwWhF+cRoRTDIaEVjy2hFm85oRc7RaEUF1WhF
PdhoRXDbaEWj3mhF2uFoRRLlaEVF6GhFeOtoRa/uaEXi8WhF2PRoRQ/4aEVD+2hFev5oRa0B
aUXkBGlFHAhpRU8LaUWGDmlFuRFpRfEUaUU0GGlFWxtpRZMeaUXGIWlF/SRpRTAoaUVoK2lF
my5pRdIxaUUJNWlFPThpRXQ7aUWnPmlF2kFpRdxEaUUPSGlFR0tpRX5OaUWxUWlF6VRpRRxY
aUVTW2lFil5pRb5haUX1ZGlFKGhpRV9raUWTbmlFynFpRQF1aUU0eGlFbHtpRZ9+aUXWgWlF
DYVpRUGIaUV4i2lFr45pReKRaUXYlGlFD5hpRUObaUV6nmlFraFpReSkaUUYqGlFT6tpRYKu
aUW1sWlF7bRpRSS4aUVXu2lFjr5pRcbBaUVPxWlFMMhpRWPLaUWbzmlF0tFpRQXVaUU42GlF
cNtpRaPeaUXa4WlFEuVpRUXoaUV862lFr+5pRaXxaUXc9GlFFPhpRUf7aUV+/mlFtQFqRekE
akUcCGpFUwtqRYYOakW+EWpF8RRqRSgYakVbG2pFkx5qRcohakX9JGpFNChqRWgrakWfLmpF
1jFqRQk1akVBOGpFdDtqRac+akXeQWpFFkVqRUlIakWAS2pFdk5qRetRakUiVWpFVVhqRYxb
akXAXmpF92FqRSplakUgaGpFlWtqRcxuakWlcWpF3HRqRRR4akVHe2pFfn5qRbGBakXphGpF
HIhqRU+LakWKjmpFvpFqRfGUakUkmGpFW5tqRZOeakXWoWpFCaVqRUGoakV0q2pFq65qReKx
akUWtWpFSbhqRT+7akV2vmpFqcFqReDEakUYyGpFS8tqRYLOakW10WpF7dRqRSTYakVX22pF
jt5qRcLhakX55GpFLOhqRWPrakWb7mpFzvFqRQX1akU4+GpFcPtqRaf+akXaAWtFPwVrRUkI
a0V8C2tFcg5rRakRa0XcFGtFFBhrRUcba0V+HmtFtSFrRekka0UgKGtFVytrRYoua0XCMWtF
9TRrRSw4a0VjO2tFlz5rRc5Ba0UBRWtFOEhrRWxLa0WjTmtF2lFrRQ1Va0VFWGtFeFtrRa9e
a0XnYWtFGmVrRRBoa0VHa2tFvG5rRbFxa0UmdWtFHHhrRZF7a0XIfmtF/4FrRTKFa0UQiGtF
Q4trRXqOa0WxkWtF5JRrRRiYa0VPm2tFgp5rRbmha0XtpGtFJKhrRVera0WOrmtFwrFrRfm0
a0UwuGtFY7trRZu+a0XSwWtFBcVrRTjIa0Vwy2tFp85rRdrRa0US1WtFRdhrRXzba0Vy3mtF
qeFrRdzka0UU6GtFS+trRX7ua0W18WtF6fRrRSD4a0VX+2tFiv5rRcIBbEX1BGxFLAhsRWML
bEWXDmxFzhFsRQEVbEU4GGxFcBtsRaMebEXaIWxFEiVsRUUobEV8K2xFry5sRecxbEXcNGxF
EDhsRUc7bEV6PmxFsUFsRXRFbEUcSGxFU0tsRYZObEW+UWxF9VRsRShYbEVfW2xFk15sRcph
bEUBZWxFNGhsRWhrbEWfbmxF1nFsRQl1bEVBeGxFeHtsRat+bEXegWxFFoVsRU2IbEVDi2xF
do5sRa2RbEXglGxFGJhsRU+bbEWCnmxFuaFsRe2kbEUgqGxFV6tsRY6ubEXCsWxF+bRsRTC4
bEVju2xFm75sRc7BbEUFxWxFOMhsRXDLbEWjzmxF2tFsRRLVbEVF2GxFfNtsRa/ebEWl4WxF
3ORsRRTobEVH62xFfu5sRbHxbEXp9GxFHPhsRVP7bEWG/mxFvgFtRfkEbUUwCG1FYwttRZsO
bUXSEW1FBRVtRTgYbUVwG21Fpx5tRdohbUUNJW1FRShtRXwrbUWvLm1F5zFtRdw0bUUQOG1F
RzttRX4+bUWxQW1F6URtRSBIbUVTS21Fik5tRb5RbUX1VG1FKFhtRV9bbUWTXm1FymFtRf1k
bUU0aG1FaGttRZ9ubUXWcW1FCXVtRUF4bUV0e21Fq35tReKBbUWlhW1FIIhtRUOLbUV2jm1F
rZFtReCUbUUYmG1FS5ttRYKebUW5oW1F7aRtRSSobUVXq21Fjq5tRcaxbUX5tG1FMLhtRWO7
bUWbvm1FzsFtRQXFbUU4yG1FcMttRaPObUXa0W1FDdVtRUXYbUV8221Fr95tRaXhbUXc5G1F
EOhtRUfrbUV+7m1FsfFtRen0bUUc+G1FU/ttRYr+bUW+AW5F9QRuRSgIbkVfC25Fkw5uRcoR
bkX9FG5FMBhuRWgbbkWbHm5F0iFuRQUlbkU9KG5FdCtuRacubkXeMW5FFjVuRUk4bkV8O25F
sz5uRetBbkUeRW5FUUhuRUdLbkW8Tm5F81FuRSZVbkVdWG5FkVtuRchebkX/YW5FMmVuRQto
bkVDa25Fem5uRa1xbkXkdG5FGHhuRU97bkWGfm5FuYFuRfGEbkUkiG5FW4tuRZOObkXGkW5F
/ZRuRTCYbkVom25Fn55uRdKhbkUJpW5FPahuRXSrbkWnrm5F3rFuRRa1bkVJuG5FgLtuRXa+
bkWpwW5FHMZuRZ/IbkVLy25Fgs5uRbXRbkXt1G5FINhuRVPbbkWK3m5FwuFuRfXkbkUs6G5F
X+tuRZfubkXK8W5FAfVuRTj4bkVs+25Fo/5uRdYBb0UNBW9FRQhvRXgLb0WvDm9F4hFvRRoV
b0UQGG9FQxtvRXoeb0WxIW9F5CRvRRwob0VPK29Fhi5vRb4xb0XxNG9FKDhvRVs7b0WTPm9F
ykFvRf1Eb0U0SG9FaEtvRZ9Ob0XSUW9FBVVvRT1Yb0VwW29Fp15vRd5hb0USZW9FSWhvRXxr
b0Vybm9FqXFvRdx0b0UUeG9FR3tvRX5+b0WxgW9F6YRvRSCIb0VTi29Fio5vRcKRb0X1lG9F
LJhvRV+bb0WXnm9FyqFvRQGlb0U0qG9FbKtvRaOub0XWsW9FDbVvRUW4b0V4u29Fqb9vRSTC
b0UWxW9FC8hvRUPLb0V2zm9FrdFvReDUb0UY2G9FT9tvRYLeb0W14W9F7eRvRSTob0VX629F
ju5vRcbxb0X59G9FMPhvRWP7b0Wb/m9F0gFwRQsGcEWKCHBFcAtwRacOcEXeEXBFEhVwRUkY
cEU/G3BFch5wRakhcEXgJHBFFChwRUsrcEV+LnBFtTFwRe00cEUgOHBFVztwRYo+cEXCQXBF
+URwRSxIcEVjS3BFl05wRc5RcEUFVXBFOFhwRWxbcEWjXnBF2mFwRQ1lcEVFaHBFeGtwRa9u
cEXicXBFGnVwRVF4cEWEe3BFvH5wRfOBcEUmhXBFXYhwRXSLcEWnjnBF3pFwRRKVcEVJmHBF
gJtwRXaecEWpoXBF4KRwRRSocEVLq3BFgq5wRbWxcEXttHBFILhwRVe7cEWOvnBFwsFwRfnE
cEUsyHBFY8twRZvOcEXO0XBFBdVwRTjYcEVw23BFp95wRdrhcEUS5XBFRehwRXzrcEVy7nBF
qfFwRdz0cEUU+HBFR/twRX7+cEWxAXFF6QRxRSAIcUVTC3FFig5xRb4RcUX1FHFFLBhxRV8b
cUWXHnFFyiFxRQElcUU0KHFFbCtxRZ8ucUXWMXFFCTVxRUE4cUV0O3FFqz5xReJBcUUaRXFF
C0hxRUNLcUV2TnFFrVFxReBUcUUYWHFFT1txRYJecUW6YXFF7WRxRSRocUVba3FFjm5xRcZx
cUX5dHFFJHhxRVd7cUWOfnFFwoFxRfmEcUUwiHFFY4txRZuOcUXOkXFFBZVxRTiYcUVwm3FF
p55xRdqhcUUSpXFFSahxRXyrcUWzrnFFqbFxRdy0cUUUuHFFR7txRX6+cUW1wXFF6cRxRSDI
cUVXy3FFis5xRcLRcUX11HFFLNhxRV/bcUWX3nFFzuFxRQHlcUU46HFFcOtxRaPucUXa8XFF
DfVxRUX4cUV8+3FFr/5xRaUBckXcBHJFFAhyRUcLckV+DnJFsRFyRekUckUcGHJFUxtyRYoe
ckW+IXJF8SRyRSgockVbK3JFky5yRcYxckX9NHJFMDhyRWg7ckWfPnJF0kFyRQlFckU9SHJF
dEtyRatOckXeUXJFFlVyRUlYckU/W3JFdl5yRalhckXgZHJFGGhyRUtrckWCbnJFtXFyRe10
ckUgeHJFV3tyRY5+ckXCgXJF+YRyRTCIckVji3JFm45yRc6RckUFlXJFPZhyRXCbckWnnnJF
2qFyRRKlckVJqHJFfKtyRXKuckWpsXJF3LRyRRS4ckVHu3JFfr5yRbHBckXpxHJFIMhyRVPL
ckWKznJFvtFyRfXUckUs2HJFX9tyRZfeckXK4XJFAeVyRTTockVs63JFo+5yRdbxckUN9XJF
QfhyRXj7ckWv/nJF4gFzRRoFc0VNCHNFQwtzRbcOc0XvEXNFJhVzRVkYc0VPG3NFhh5zRfsh
c0UyJXNFZihzRT8rc0V2LnNFrTFzReA0c0UYOHNFSztzRYI+c0W6QXNF7URzRSRIc0VXS3NF
jk5zRcZRc0X5VHNFMFhzRWNbc0WbXnNF0mFzRQVlc0U9aHNFcGtzRaduc0XacXNFEnVzRUl4
c0V8e3NFcn5zRc6Bc0XchHNFFIhzRUeLc0V+jnNFsZFzRemUc0UgmHNFU5tzRYqec0W+oXNF
9aRzRSyoc0Vfq3NFl65zRcqxc0UBtXNFOLhzRWy7c0WjvnNF1sFzRQ3Fc0VFyHNFeMtzRa/O
c0Xn0XNFGtVzRRDYc0VH23NFet5zRbHhc0Xk5HNFHOhzRVPrc0WG7nNFvvFzRfX0c0Uo+HNF
X/tzRZP+c0XKAXRFAQV0RTQIdEVsC3RFnw50RdYRdEUJFXRFQRh0RXQbdEWrHnRF3iF0RRYl
dEULKHRFQyt0RXYudEWtMXRF4DR0RRg4dEVPO3RFgj50RbpBdEXtRHRFJEh0RVdLdEWOTnRF
xlF0RflUdEUwWHRFY1t0RZtedEXSYXRFBWV0RT1odEVwa3RFp250Rd5xdEUSdXRFSXh0RXx7
dEVyfnRFqYF0ReCEdEUUiHRFR4t0RX6OdEWxkXRF6ZR0RSCYdEVTm3RFip50RcKhdEX1pHRF
LKh0RV+rdEWXrnRFzrF0RQG1dEU4uHRFbLt0RaO+dEXWwXRFDcV0RUXIdEV4y3RFr850ReLR
dEUa1XRFC9h0RUPbdEV23nRFreF0ReDkdEUY6HRFT+t0RYLudEW68XRF7fR0RSD4dEVX+3RF
jv50RcIBdUX5BHVFMAh1RWMLdUWbDnVF0hF1RQUVdUU9GHVFcBt1RacedUXaIXVFEiV1RUUo
dUV8K3VFsy51RecxdUUeNXVFVTh1RYg7dUXAPnVF80F1RSpFdUVhSHVFlUt1RcxOdUWlUXVF
3FR1RRRYdUVHW3VFfl51RbFhdUXpZHVFIGh1RVNrdUWKbnVFwnF1RfV0dUUseHVFX3t1RZd+
dUXKgXVFAYV1RTiIdUVsi3VFo451RdqRdUUNlXVFQZh1RXibdUWrnnVF4qF1RRqldUUQqHVF
R6t1RXqudUWxsXVF5LR1RRy4dUVPu3VFhr51RbrBdUXxxHVFJMh1RVvLdUWTznVFxtF1Rf3U
dUUw2HVFaNt1RZ/edUXS4XVFCeV1RT3odUV063VFp+51Rd7xdUUS9XVFSfh1RT/7dUV2/nVF
qQF2ReAEdkUUCHZFSwt2RX4OdkW1EXZF7RR2RSAYdkVTG3ZFih52RcIhdkX1JHZFLCh2RV8r
dkWXLnZFyjF2RQE1dkU0OHZFbDt2RZ8+dkXWQXZFDUV2RUFIdkV4S3ZFq052ReJRdkUWVXZF
TVh2RUNbdkV6XnZFrWF2ReRkdkUcaHZFT2t2RYZudkW6cXZF8XR2RSR4dkVbe3ZFk352RcaB
dkX5hHZFMIh2RWOLdkWbjnZF0pF2RQWVdkU9mHZFcJt2RaOedkXaoXZFDaV2RUWodkV4q3ZF
r652ReexdkXctHZFELh2RUe7dkV6vnZFscF2RenEdkUcyHZFU8t2RYbOdkW+0XZF8dR2RSjY
dkVb23ZFk952RcrhdkX95HZFNOh2RWjrdkWf7nZF1vF2RQn1dkU9+HZFdPt2Rav+dkXeAXdF
FgV3RUkId0WAC3dFdg53Ra0Rd0XgFHdFGBh3RUsbd0V+HndFtSF3Re0kd0UgKHdFVyt3RYou
d0XCMXdF+TR3RSw4d0VjO3dFlz53RWZCd0XYRHdFOEh3RWxLd0WjTndF2lF3RQ1Vd0VFWHdF
eFt3Ra9ed0XiYXdFGmV3RU1od0WEa3dFem53Re9xd0UmdXdFWXh3RZB7d0XEfndF+4F3RS6F
d0VmiHdFmYt3RXKOd0WpkXdF3JR3RRSYd0VLm3dFfp53RbWhd0XppHdFIKh3RVerd0WKrndF
wrF3RfW0d0UsuHdFX7t3RZe+d0XWwXdFDcV3RUHId0V4y3dFq853ReLRd0UW1XdFSdh3RYDb
d0W33ndF6+F3RSLld0VV6HdFjOt3RYLud0W18XdFLvV3RSD4d0WZ+3dFiv53RaUBeEXcBHhF
FAh4RUcLeEV+DnhFsRF4RekUeEUgGHhFUxt4RYoeeEW+IXhF9SR4RSwoeEVfK3hFly54Rcox
eEUBNXhFODh4RWw7eEWjPnhF2kF4RQ1FeEVFSHhFeEt4Ra9OeEXiUXhFGlV4RRBYeEVDW3hF
el54Ra1heEXkZHhFHGh4RU9reEWCbnhFunF4RfF0eEUkeHhFW3t4RZN+eEXGgXhF/YR4RTSI
eEVoi3hFn454RdKReEUJlXhFQZh4RXSbeEWrnnhF3qF4RRaleEVNqHhFQ6t4RXaueEWtsXhF
4LR4RRi4eEVPu3hFgr54RbrBeEXtxHhFJMh4RVfLeEWOznhFwtF4RfnUeEUs2HhFZNt4RZve
eEXO4XhFBeV4RTzoeEVw63hFo+54RdrxeEUS9XhFRfh4RXz7eEWr/nhF4gF5RRYFeUUQCHlF
Qwt5RXoOeUWxEXlF5BR5RRwYeUVPG3lFgh55RboheUXxJHlFJCh5RVsreUWTLnlFxjF5Rfk0
eUUwOHlFZDt5RZs+eUXSQXlFBUV5RTxIeUVwS3lFp055RdpReUUSVXlFSVh5RXxbeUWzXnlF
5mF5RR5leUVVaHlFS2t5RcBueUXzcXlFKnV5RWF4eUWVe3lFzH55Rf+BeUXchHlFEIh5RUeL
eUV+jnlFsZF5RemUeUU8mHlFdJt5RaueeUXeoXlFFqV5RUmoeUU/q3lFdq55RamxeUXgtHlF
FLh5RUu7eUV+vnlFscF5RenEeUUgyHlFU8t5RYrOeUW+0XlF9dR5RSjYeUVf23lFk955Rcrh
eUUB5XlFNOh5RWzreUWf7nlF1vF5RQn1eUVB+HlFdPt5Rav+eUXeAXpFFgV6RUkIekWAC3pF
tw56ResRekUiFXpFVRh6RYwbekWCHnpF9yF6RS4lekUkKHpFmSt6RcwuekWpMXpF3DR6RRQ4
ekVLO3pFfj56RbVBekXpRHpFIEh6RVdLekWKTnpFwlF6RflUekUsWHpFZFt6RZdeekXOYXpF
BWV6RThoekVwa3pFl256RcZxekX9dHpFMHh6RWh7ekWbfnpFzoF6RQWFekU4iHpFcIt6RaOO
ekXakXpFEpV6RUWYekV8m3pFr556RaWhekXYpHpFEKh6RUerekV6rnpFsbF6ReS0ekUcuHpF
U7t6RYa+ekW+wXpF8cR6RSjIekVfy3pFk856RcrRekX91HpFNNh6RWjbekWf3npF1uF6RQnl
ekVB6HpFeOt6RavuekXi8XpF2PR6RQv4ekVD+3pFdv56Ra0Be0XSBXtFVQh7RUsLe0WCDntF
uhF7Re0Ue0UkGHtFVxt7RY4ee0XCIXtF+SR7RSwoe0VkK3tFmy57Rc4xe0UFNXtFODh7RXA7
e0WjPntF</AssayXData><AssayYData Points="1500">8KLEQN/LxEA6j8RAzJTEQOdzxEDKgsRACGvEQJZ1xEBPhMRAK3jEQG1DxEAycsRAzEzEQBds
xEDPT8RAx3DEQNlMxEDlE8RArC/EQNsJxEDPJ8RA2SnEQHAtxEDZGcRAUw7EQPZCxEAVJMRA
tiPEQFv+w0DhI8RAkAnEQFA6xEBFH8RAMNnDQIwPxECnB8RAaAjEQFMWxEBM/sNAJt/DQO/n
w0AW2sNAivfDQHXZw0Dz8MNACdnDQHHUw0DV5cNAG5HDQJ7Tw0DSyMNAUKjDQNftw0Ch1MNA
gq7DQJCkw0A5lsNAq7HDQNqBw0DnrsNAK8jDQEqIw0AZk8NAbZLDQACxw0Dur8NANJbDQG7F
w0AngcNAHKHDQH+aw0CguMNAknjDQFaRw0DUtMNANJLDQJuTw0AIf8NAho3DQPiHw0CFjcNA
P5LDQGp8w0CPdcNAaIPDQKaEw0AsYsNAOIrDQMtpw0CHZ8NAOlnDQHZrw0CzZ8NA/4vDQL5S
w0B4S8NA8X7DQMNmw0BrR8NAK0rDQGhXw0CPSsNAwVLDQJlRw0DLYMNAwWDDQJ4/w0AeQcNA
e1zDQI1Ew0CsNsNAfTTDQBFJw0BMZ8NAZVfDQFxaw0CpSsNAWUfDQFg2w0D/OcNAKTfDQApG
w0BuSsNAhSHDQHw5w0ArHsNAB0vDQCAdw0CsRsNA5jHDQIkXw0CTF8NABA/DQHsZw0DFMcNA
pVnDQL8Bw0B9GsNAywTDQGUkw0BCVMNAdQDDQI8Rw0BaM8NAVv3CQL8Gw0A7EMNA5RHDQFcN
w0CR3sJAawvDQEX8wkAY+sJAafPCQCwNw0DQEMNAQf3CQO3owkDRwsJAbQXDQCDdwkARBMNA
dejCQHPxwkAs/MJAaRrDQEzZwkDcz8JAHwPDQNfhwkC6BcNAlenCQMjhwkDGzcJAZdDCQHj0
wkDkCsNAe9nCQNnWwkBj8cJAMNXCQKTswkAs5MJAzObCQMfUwkDE3cJAIfHCQEnVwkAq5sJA
BcPCQBnAwkCG0sJAntbCQMLWwkAm2MJAH7XCQDDAwkBf1MJAAMXCQGOuwkDkxsJANMfCQOrZ
wkDoysJAlb7CQCjCwkCa3sJAk7nCQKTCwkAex8JAatLCQAywwkAt1MJAAMLCQIimwkBJtsJA
c6rCQI6/wkCKuMJAwJHCQEa0wkCZwcJAYsHCQEDCwkA5cMJAm4/CQGi4wkCNfcJADpLCQLWP
wkCOicJAv5PCQL6rwkBsxMJAwn7CQFqowkC6vcJAFLHCQJ+gwkDdlcJARaXCQGauwkAHkMJA
DKfCQGuYwkDmqsJANX/CQDmSwkCBpcJAJqLCQO6cwkCsk8JAV7XCQOJ3wkB1t8JAH5rCQKKm
wkAvg8JAu37CQG6IwkBYhsJAg3zCQBuZwkCtpcJAg3HCQMGlwkDJecJAwYvCQJWbwkAxf8JA
+ITCQA2RwkDjkMJACI/CQM2EwkDCc8JA9YXCQFZ9wkDhdsJAHmrCQOaDwkAsccJAU1fCQNSK
wkCLi8JAj33CQNF+wkBDbMJAf2PCQLp0wkA5asJAyXTCQP1uwkADicJAsWDCQINPwkCydsJA
LlLCQIZcwkCPUsJAnXTCQHBKwkCXUsJAsWfCQAeFwkBiX8JAllLCQGpuwkCsS8JAu1/CQPtk
wkDcP8JAo1zCQBp/wkDwecJAAE3CQFtewkCIWMJAoWfCQNNXwkADbcJAWHrCQL9PwkDUOsJA
o1zCQF53wkBWTsJAQUfCQK5fwkCbd8JAVXjCQKFkwkDuXMJApWzCQG1VwkAsGsJAJW7CQKxq
wkBJPMJAPGnCQOUfwkDUd8JAWCnCQM9dwkAjL8JAES3CQOBDwkCMcMJAqinCQMw0wkANHMJA
gFXCQO1bwkCvKcJAKTXCQFVRwkCWOsJAYUjCQEMuwkCPO8JASjDCQLkmwkD2N8JALE3CQKUy
wkB0OsJAZDHCQAYuwkANOMJAmkHCQBpLwkAIS8JAxzzCQLtJwkBIQ8JAtDnCQDNHwkCRCsJA
8zTCQJUiwkBHKsJAIifCQMUvwkB+H8JAtDLCQAtDwkCjScJAVE/CQB4ZwkCSS8JACxbCQJ8U
wkAb/cFAPD3CQA5AwkB7K8JAWRzCQOMxwkAbI8JAABHCQOjzwUCiPMJAtB7CQFVGwkDRMsJA
9EPCQN0RwkAoJ8JAcxPCQLgbwkCoP8JA6jTCQNgewkB2KcJAwRDCQBQKwkDaGsJAvBPCQCwV
wkBOMMJAGRfCQAcUwkAhDMJAISXCQIwFwkA0GsJAYijCQCcIwkCbCsJAj/7BQGcowkBSM8JA
Bg3CQJcCwkBOIcJA9wPCQIgUwkC1EMJALhPCQBktwkBpFMJAJAHCQCIewkAF+sFAPQzCQPkI
wkA8AMJApi/CQBgnwkCgD8JA3//BQKz0wUD/EMJAnzjCQFAIwkAGGsJAr+nBQPj4wUC/8cFA
oBjCQA3xwUAfFMJAawfCQA4LwkCL2MFAmvnBQJggwkDGEcJAUf/BQOABwkDQEcJANNPBQAMA
wkDOAsJAFurBQF8AwkA98sFADfPBQIf8wUCXCMJAAfbBQHwPwkDG7sFAwQjCQNruwUBA78FA
igPCQMLrwUAY6sFA6wTCQIjwwUCD88FABPTBQOnpwUD848FAu8LBQK8CwkBJEsJA7gjCQLTb
wUAf4sFApu3BQBYAwkCP5cFAu8/BQPzZwUDTBsJADh/CQCLRwUC4v8FAOu7BQFHawUCW58FA
gA3CQCnAwUAQ/sFAPunBQG75wUDZ7MFAF+fBQO7uwUD26sFAyuLBQOC/wUDH78FAo+bBQN3N
wUDC8sFATOzBQIbnwUDt2sFAJMvBQAnJwUCh3sFArdvBQJbUwUB95MFAUdjBQCznwUDaxsFA
uu/BQB/RwUCEyMFAr8TBQCDUwUA8rsFAN8LBQH72wUBI7sFAa8TBQMLVwUD+wMFAY9XBQLfu
wUB6x8FAL+LBQDTywUDt5sFAz8rBQLrlwUAhD8JAM7XBQJDkwUC+zMFAqdjBQGnFwUClyMFA
NbbBQPnYwUDX6MFAZtHBQDLhwUDS1MFAjrfBQJrTwUBEscFAl9nBQOPCwUAo4MFAjuDBQAa9
wUC84sFALr3BQC3MwUCtmMFA37XBQLS9wUBuzcFALsXBQKbJwUAZ3cFABLrBQHW6wUD3wsFA
9MjBQFq7wUCw7cFAXKTBQJa3wUBD28FAt7zBQErRwUD/u8FAVsvBQEqiwUA5z8FAXsTBQHfm
wUBRqcFATc7BQOPpwUBDp8FAsNHBQEDGwUAcu8FAIq7BQDK/wUAOycFAcbHBQH+1wUDX3MFA
lcvBQCyrwUBTxMFA4+TBQDXFwUBxkMFAE7nBQP68wUDApcFAOMHBQKubwUBWp8FAvsvBQNPe
wUDvtMFA+MHBQGbLwUA2lMFAo5LBQOCvwUBk0sFAprjBQPO0wUDVusFAa7rBQPuLwUDrw8FA
X6zBQMrFwUCNvcFAvZ7BQHLKwUB0lsFAf6HBQMm7wUCal8FA7pDBQKCXwUC50MFA7K3BQPHL
wUB6ysFAVLzBQN6dwUB7lsFArszBQIenwUA7hsFA4brBQP2lwUB5osFAoqzBQNyawUAitMFA
NKHBQKamwUDmqsFAc6bBQL6LwUC7scFAlpnBQO+2wUC1mMFAIKbBQHG/wUDUn8FAgZXBQHOt
wUAlqcFAyJnBQFOGwUBiscFAPKTBQLuuwUBqoMFAHM3BQKfDwUCGpMFAitHBQPOjwUDQpMFA
LnXBQO6gwUDAyMFATI/BQDmJwUBVecFAlZ3BQHbQwUAyf8FA9MHBQGCjwUDupcFAyqnBQDWI
wUDMf8FAJJzBQEyYwUCupsFAJJnBQL+GwUCFpcFAporBQG+kwUBoisFAUX/BQGWtwUDqnsFA
OIrBQA2dwUDTocFA3GzBQEFtwUA+pMFApYfBQA53wUBAgsFA9ofBQByowUDvmsFA/pbBQKh8
wUACsMFAoILBQAivwUCbjcFACXrBQB21wUBIpcFAsIrBQAuIwUA8ksFAGsPBQLS4wUDVj8FA
7lvBQIx/wUC3e8FAAH7BQGmhwUBMlsFAMZDBQAG2wUCidsFA7H7BQJNvwUAZg8FA3ZzBQBGR
wUD2bMFAmH/BQGWbwUBTpcFAtpbBQCSqwUCRlMFA8ojBQGSewUAclcFAnpHBQP6GwUBem8FA
WKjBQJl/wUBFesFAi3bBQM6JwUCQm8FAqG/BQJydwUCHacFAfHTBQDyLwUD5rMFAdKPBQBSk
wUAGhMFA2ofBQBG7wUCwg8FAYGfBQECNwUCAucFAw3PBQNKQwUD0isFA1ofBQId6wUDMvsFA
jm/BQJKYwUA+r8FAuYXBQO2NwUBtqsFAZYDBQGh/wUDygcFAX3nBQOiYwUCMfMFA4H3BQLq2
wUAEZ8FAIXbBQA+nwUCQl8FA2JDBQI98wUDLYcFAW3jBQK6MwUBUgsFAeIPBQLdjwUA/jsFA
LVvBQJx4wUCVYMFA0H/BQPN4wUDDkMFAY3XBQDaNwUAVf8FAHWbBQCJtwUCYhcFAtYTBQHWC
wUBhisFA1WPBQKyhwUB5hcFA9IrBQIGpwUAAgcFAWIvBQKWVwUBAWMFAOm3BQH5vwUAYcsFA
aYbBQD15wUCvUMFAYnfBQMyTwUCqdcFAgG7BQMFwwUCEiMFA/I7BQEJbwUCxhsFA4W3BQGSI
wUBBe8FAM3vBQJFqwUAyasFApGfBQFeUwUAMdMFAM1/BQKuiwUAWasFASmjBQKRzwUD3esFA
Z1DBQMxzwUDOY8FAcmHBQAukwUA+Z8FAXHHBQKVqwUD1bcFAJmzBQPpzwUBUrsFA4FbBQPl2
wUAEcMFAYGvBQKtYwUAdTcFAqlbBQKBEwUB5WsFAO3fBQJ50wUAIp8FAeGvBQFZdwUCvcMFA
C4bBQDZ8wUATdcFAG3bBQJ+UwUB2g8FAYFrBQFpRwUDCWMFARY7BQMtqwUAfYMFAMpHBQDZq
wUA9i8FAlkjBQBZvwUAXmsFAPXLBQNGDwUDoYsFA1ULBQM1swUDVa8FA21/BQIRuwUBHUMFA
CozBQNIpwUAVZcFA9FLBQONxwUAwWcFA3lbBQJ5wwUArT8FAKX/BQAyJwUDBVsFAh2jBQHh0
wUCAb8FAZXLBQK9swUBCasFAT3bBQEyAwUAhfcFAT3XBQFZzwUBwNMFASKDBQJyBwUDocsFA
KnPBQF2GwUBzZ8FAiUnBQMZ9wUBXeMFA8FvBQNJhwUBJicFAJnnBQHxowUCxZsFAQ1fBQCxh
wUB2f8FAkIPBQChIwUCWXcFAzG3BQA5TwUB6b8FArl3BQH5ewUATfcFAP0jBQE1zwUDoNcFA
2HfBQBNTwUBogMFAFnPBQJA7wUCUaMFApGLBQH5cwUAiWsFADIbBQLpdwUCBd8FAjnvBQBFu
wUC0TsFABlTBQKxtwUB4VMFAuHDBQD1IwUBHaMFAe2XBQL4/wUChXcFATkjBQAdKwUBIdMFA
Vl/BQKNnwUBPdMFA1E/BQCBMwUBPZ8FAR23BQE1dwUCFWsFA2UvBQHhPwUD0WcFAQVHBQIZU
wUCeUMFAzWHBQG+BwUBkcsFAzVzBQJhtwUAiUcFAO0/BQN1WwUA7acFAS27BQDt2wUBxPMFA
uk7BQN5awUCzYcFAmCjBQNVKwUD+WsFAFFTBQClfwUDjQcFAX2TBQMZhwUDOScFAumfBQOlT
wUANbsFA9FbBQEhcwUDLUcFAXkXBQFODwUAQN8FA+YvBQI5OwUBFX8FA1y/BQAJowUDeb8FA
R3TBQKEXwUDVMcFA3HjBQOdcwUBsa8FA5VvBQHFuwUD9ZMFAbDDBQGBQwUAiQMFAjkbBQPlP
wUA1QsFAKETBQJFywUBbM8FAGmbBQP07wUDXasFA+zrBQL5TwUAJccFAenLBQCdKwUBOYMFA
+l7BQC5XwUBNOMFA21nBQJhiwUAPMMFA9HLBQMFEwUCMS8FAWUfBQPwuwUAIM8FAjFHBQJk+
wUCJUsFArUHBQD5SwUD1ZMFAsVDBQKJUwUDtZcFAVFbBQNk0wUAnQMFA207BQAxVwUChWMFA
plzBQPRPwUDZUsFAlEbBQJw6wUC0NsFAFzjBQK9CwUDHP8FAZUTBQFFgwUC8QMFAUEnBQDc2
wUCgTMFA1TTBQK8zwUB/UMFAm03BQDMwwUBLYsFA6zHBQN5cwUDSLMFABETBQLxPwUD3N8FA
jkLBQElUwUDxUsFAviTBQN9bwUBGR8FADV7BQC1LwUDDRMFA7lHBQF9uwUCfUcFAP5LBQCBY
wUByM8FAEDXBQBgRwUAfMMFA6UHBQCEUwUATI8FAykzBQKM/wUBkOMFAb1HBQPM5wUBSMcFA
7k7BQCIxwUBzW8FAtn/BQLA/wUCMXsFAKiTBQAVawUALO8FAnDDBQCJEwUAuNcFA7TzBQMtO
wUDPNsFAkzHBQJEBwUBUGsFAEl7BQF4ewUDLOsFAqDbBQPlNwUDmQ8FAEDfBQDJrwUAsR8FA
QS/BQJs7wUBIVcFACjPBQJU2wUADHcFAeRfBQBJGwUBzUMFA5TDBQCZewUAvQsFA1zrBQEdg
wUArOsFAqDvBQBRpwUCNQcFA3FPBQBxIwUBDUcFA/DDBQFQWwUDhO8FA2jbBQEFUwUCtW8FA
1SrBQE0ywUA4PsFAtDfBQJtSwUCLW8FAlE7BQIglwUCH9sBAyyjBQB81wUCwOMFAuxnBQBke
wUA9PcFAiUTBQKIzwUCiTsFALibBQLJMwUAma8FAHDnBQNNBwUBeR8FAslfBQKk4wUBvHcFA
pkbBQNROwUDtPcFAjjzBQKtKwUAZAcFAxDjBQKIPwUDxJMFAZTfBQAQqwUBGNsFAwR7BQMtF
wUCxSsFAeUPBQEI/wUAlKMFAgTrBQDYywUA5isFAXE3BQFs4wUDuPcFAZhnBQA8swUBMPcFA
NjzBQCVOwUC6J8FAAi/BQM1gwUB5LcFAZBPBQP4cwUD5E8FA1S7BQCNYwUDtKsFA9CnBQMEW
wUDZP8FAxiXBQPUiwUCuNMFA2yrBQCRRwUCiWsFA3UzBQBw+wUC7McFA0FTBQJsswUB0KsFA
5B7BQAQuwUCcOMFAziTBQAo8wUCiIsFAMTbBQMU5wUCBP8FABDLBQO9MwUB9LMFAATXBQBYt
wUCxO8FAVFPBQAJmwUDnMMFAvzLBQHhSwUDINcFAEEHBQIFQwUD2McFAczDBQClGwUADTcFA
pzXBQJE2wUB8CMFAXhzBQLQcwUC3XsFA6ivBQOInwUBtIcFAEyLBQMckwUBkRsFAmibBQO8k
wUDgKcFA3RTBQGE4wUDKRsFAETHBQB8ywUBZOMFACj7BQGNPwUAzRMFAkTTBQLw+wUAlG8FA
2DfBQKEtwUB4QMFA4zLBQDQ9wUD/E8FAeijBQDwHwUBKL8FAPjTBQCgswUD0KsFAoDTBQDxX
wUA/KsFAxj/BQGEtwUDcSsFA8RzBQBsSwUA8FMFAm1LBQKMVwUDcQMFA3S7BQLNdwUBwVcFA
uw7BQO8lwUBvJcFADw3BQPoxwUC+JsFALCjBQFYNwUCuMMFA8kvBQIgWwUASK8FAtzHBQC1D
wUDdP8FAvjbBQAotwUALMsFAqAzBQBkrwUBwKcFAxj3BQJBCwUAQRsFA8C3BQPhBwUDHMcFA
DijBQI8owUBISMFATjXBQLQwwUDfL8FAbi3BQIkXwUBMPMFAQhvBQAMwwUCKJsFAwk7BQDYs
wUAfI8FAhDHBQGQewUBTM8FAqknBQOojwUAzOMFA3kbBQAMUwUAjH8FArz/BQFo7wUCuJ8FA
/BPBQIArwUBpIcFAAyDBQMElwUAmKsFA9f7AQAgpwUBjJcFA7C/BQNdPwUDdJcFA2x/BQFoa
wUAFF8FAjw7BQNIpwUCzJsFAqh/BQOErwUCnHcFA/RTBQHQ6wUCqOsFAhTvBQGU9wUAOJ8FA
diHBQM0ywUBuMsFArwbBQOQwwUA0IMFAESzBQAYFwUC/RsFA+xPBQIcuwUAUK8FAMTrBQBVd
wUD5K8FA</AssayYData></Step><Step><CommonData><SampleLocation>15</SampleLocation><SampleID>YNCCT5A-p035</SampleID><SampleGroup></SampleGroup><SampleInfo></SampleInfo><SampleRow>E</SampleRow><SamplePlate>1</SamplePlate><WellType>KSAMPLE</WellType><Concentration>-1</Concentration><ConcentrationUnits>µg/ml</ConcentrationUnits><MolarConcentration>1000</MolarConcentration><MolarConcUnits>nM</MolarConcUnits><MolecularWeight>-1</MolecularWeight><Temperature>30</Temperature><StartTime>4125413</StartTime><AssayTime>300</AssayTime></CommonData><FlowRate>1000</FlowRate><StepType>ASSOC</StepType><StepName>Association</StepName><StepStatus>OK</StepStatus><ActualTime>300.014</ActualTime><CycleTime>0.2</CycleTime><AssayXData Points="1500">1kF7RT5Fe0V2SHtFqUt7ReBOe0UTUntFCVV7RUBYe0V0W3tFq157Rd5he0UVZXtFTWh7RYBr
e0W3bntF73F7RSJ1e0VZeHtFjHt7RcR+e0X7gXtFLoV7RWWIe0WZi3tF0I57RQOSe0U6lXtF
bph7RaWbe0XYnntFD6J7RUOle0V6qHtFrat7RaOue0XasXtFDbV7RUW4e0V8u3tFr757RebB
e0UaxXtFUch7RYjLe0W7zntF89F7RSbVe0Vd2HtFlNt7Rcjee0X74XtFMuV7RWnoe0Wd63tF
1O57RQfye0U+9XtFdvh7Ran7e0Xg/ntF1gF8RQkFfEVACHxFeAt8RasOfEXiEXxFFRV8RUkY
fEWAG3xFtx58ReohfEX3JXxFdih8RYwrfEXELnxF9zF8RS41fEVhOHxFmTt8Rcw+fEUDQnxF
OkV8RW5IfEWhS3xF2E58RQ9SfEVDVXxFelh8RXBbfEWjXnxF2mF8RQ1lfEVFaHxFeGt8Ra9u
fEXmcXxFGnV8RVF4fEWEe3xFp358ReaBfEUahXxFUYh8RYSLfEW7jnxF85F8RSaVfEVdmHxF
kJt8RciefEX7oXxFMqV8RWWofEWdq3xF0K58RQeyfEU6tXxFcrh8RaW7fEXcvnxFE8J8RUfF
fEV+yHxFdMt8RafOfEXe0XxFEdV8RUnYfEWA23xFs958RerhfEUe5XxFVeh8RYjrfEW/7nxF
9/F8RSr1fEVh+HxFlPt8Rcz+fEUDAn1FNgV9RW4IfUWhC31F2A59RQ8SfUVDFX1Fehh9Ra0b
fUXkHn1F2iF9RRElfUVFKH1FfCt9Ra8ufUXmMX1FGjV9RVE4fUWIO31Fuz59RfNBfUUmRX1F
XUh9RZBLfUXITn1F/1F9RTJVfUVpWH1FnVt9RdRefUUHYn1F5mV9RWVofUWpa31F4G59RRNy
fUUJdX1FQHh9RXR7fUWrfn1F4oF9RRWFfUVNiH1FgIt9RbeOfUXvkX1FIpV9RVWYfUWMm31F
xJ59RfehfUUupX1FYah9RZmrfUXMrn1FA7J9RTq1fUVuuH1Fpbt9Rdi+fUUPwn1FQ8V9RXrI
fUWty31F5M59RRzSfUVP1X1Fhth9Rb3bfUXx3n1F5uF9RVvlfUWS6H1Fxut9Rf3ufUXW8X1F
DfV9RUD4fUV4+31Fq/59ReIBfkUaBX5FTQh+RYQLfkW3Dn5F7xF+RTIVfkVlGH5FnRt+RdAe
fkUHIn5FPiV+RXIofkWpK35F3C5+RRMyfkVHNX5Ffjh+RXQ7fkWnPn5F3kF+RRFFfkU8SH5F
dEt+RadOfkXeUX5FDVV+RUBYfkV4W35Fr15+ReJhfkUVZX5FTWh+RYBrfkW3bn5F6nF+RSJ1
fkVZeH5FjHt+RcR+fkX3gX5FLoV+RWGIfkWZi35FzI5+RQOSfkU6lX5Fbph+RaWbfkXYnn5F
D6J+RRymfkWfqH5Fsat+ReSufkUcsn5FEbV+RYa4fkW9u35F8b5+RebBfkVbxX5Fksh+RYjL
fkX9zn5F2tF+RQ3VfkVF2H5FeNt+Ra/efkXi4X5FGuV+RVHofkWE635Fu+5+Re/xfkUm9X5F
Xfh+RZD7fkXI/n5F+wF/RTIFf0VlCH9FnQt/RdQOf0UHEn9FPhV/RXIYf0WpG39F4B5/RRMi
f0VLJX9FQCh/RXQrf0WrLn9F4jF/RRU1f0VNOH9FgDt/Rbc+f0XqQX9FIkV/RVlIf0WMS39F
xE5/RfdRf0UuVX9FZVh/RZlbf0XQXn9FA2J/RTplf0VuaH9FpWt/Rdhuf0UPcn9FR3V/RXp4
f0Wxe39Fp35/RdqBf0UNhX9FRYh/RXyLf0Wvjn9F5pF/RRqVf0VRmH9FiJt/Rbuef0XzoX9F
JqV/RV2of0WQq39FyK5/Rf+xf0UytX9Fabh/RZ27f0XQvn9FB8J/RT7Ff0VyyH9Fqct/RdzO
f0UT0n9FS9V/RTzYf0V0239Fq95/Rd7hf0UL5n9Fjuh/RYDrf0W37n9F6vF/RSL1f0VZ+H9F
jPt/RcT+f0X7AIBFlwKARTMEgEXMBYBFaAeARQIJgEWdCoBFOQyARdINgEVuD4BFCBGARaMS
gEU9FIBFuBWARVMXgEXvGIBFiRqARSQcgEW+HYBFWh+ARfMggEWPIoBFKiSARcQlgEVgJ4BF
+SiARZUqgEUvLIBFyi2ARWYvgEX/MIBFmzKARTU0gEXQNYBFajeARQY5gEWhOoBFOzyARdc9
gEVyP4BF7UCARYdCgEUiRIBFvEWARVhHgEXxSIBFjUqARSZMgEXCTYBFXE+ARfdQgEWTUoBF
L1SARcZVgEViV4BF/ViARZdagEUzXIBFzl2ARWhfgEUCYYBFnWKARTlkgEXIZYBFaGeARQJp
gEWdaoBFOWyARdJtgEVub4BFCHGARaNygEU9dIBFuHWARVN3gEXteIBFiXqARSJ8gEW+fYBF
WH+ARfOAgEWPgoBFKISARcSFgEVeh4BF+YiARZWKgEUvjIBFyo2ARWSPgEX/kIBF/5KART2U
gEXQlYBFapeARQaZgEWfmoBFO5yARdedgEVwn4BFDKGARYWigEUgpIBFuqWARVangEXvqIBF
i6qARSSsgEXArYBFXK+ARfWwgEWRsoBFLbSARca1gEVit4BF+7iARZe6gEUxvIBFzL2ARWi/
gEUCwYBFncKARTnEgEXSxYBFbseARQjJgEWjyoBFPcyARbjNgEVTz4BF79CARYnSgEUk1IBF
vtWARVrXgEX12IBFj9qARSrcgEXE3YBFYN+ARfvggEWV4oBFMeSARcrlgEVm54BFAumARZvq
gEU37IBF0O2ARWzvgEUG8YBFofKART30gEXX9YBFcveARe34gEWn+oBFQfyARdv9gEV2/4BF
EAGBRawCgUVHBIFF4QWBRXwHgUUYCYFFhQqBRSAMgUW6DYFFVg+BRfEQgUWLEoFFJhSBRcAV
gUVcF4FF9xiBRZEagUUtHIFFxh2BRWIfgUX9IIFFlyKBRTMkgUXMJYFFaCeBRQQpgUWdKoFF
OSyBRdItgUVuL4FFCDGBRRozgUVYNIFFuDWBRVM3gUXvOIFFvjqBRSQ8gUW+PYFFWj+BRfVA
gUWPQoFFKkSBRcRFgUVgR4FF+UiBRZVKgUUvTIFFyk2BRWRPgUX/UIFFm1KBRTVUgUXQVYFF
aleBRQZZgUWhWoFFO1yBRdddgUVwX4FF62CBRYdigUUgZIFFumWBRVZngUXxaIFFi2qBRSZs
gUXCbYFFXG+BRfdwgUWRcoFFLXSBRcZ1gUVid4FF+3iBRZd6gUUzfIFFzH2BRWh/gUUCgYFF
nYKBRTeEgUXQhYFFbIeBRQaJgUWhioFFPYyBRdeNgUVyj4FF65CBRYeSgUUglIFFvJWBRViX
gUXxmIFFjZqBRSacgUXCnYFFXp+BRfeggUWTooFFLaSBRcilgUVkp4FF/aiBRZmqgUUzrIFF
zq2BRWivgUUEsYFFn7KBRTm0gUXStYFFbreBRQi5gUWjuoFFPbyBRbi9gUVTv4FF78CBRYnC
gUUkxIFFvsWBRVrHgUXzyIFFj8qBRSjMgUXEzYFFXs+BRfnQgUUz04FFdNSBRcrVgUVk14FF
/9iBRZnagUU13IFF0N2BRWrfgUUG4YFFn+KBRTvkgUXU5YFFbueBRQrpgUWF6oFFIOyBRbrt
gUVW74FF7/CBRYvygUUm9IFFwPWBRVz3gUX1+IFFkfqBRS38gUXG/YFFYv+BRfsAgkWVAoJF
MQSCRcwFgkVmB4JFAgmCRZ0KgkU3DIJF0g2CRWwPgkUIEYJFoxKCRT0UgkW4FYJFcheCRQ4Z
gkWpGoJFQxyCRd8dgkV4H4JF8yCCRbAigkVJJIJF5SWCRVEngkXtKIJFhyqCRSIsgkW8LYJF
WC+CRfMwgkWNMoJFKDSCRcI1gkVeN4JF9ziCRZM6gkUvPIJFyD2CRWQ/gkX9QIJFmUKCRTNE
gkXORYJFakeCRQRJgkWfSoJFOUyCRdRNgkVuT4JFClGCRaVSgkUgVIJFulWCRVZXgkXvWIJF
i1qCRSZcgkXAXYJFXF+CRfVggkWRYoJFLWSCRcZlgkViZ4JF+2iCRZdqgkUzbIJFzG2CRWZv
gkUCcYJFLXOCRW50gkXSdYJFbHeCRQh5gkWheoJFPXyCRbh9gkVTf4JF7YCCRYmCgkUihIJF
voWCRViHgkXziIJFj4qCRSiMgkXCjYJFXI+CRfeQgkWTkoJFLZSCRciVgkVil4JF+5iCRZea
gkUxnIJFzJ2CRWifgkUCoYJFnaKCRTekgkXSpYJFbqeCRQipgkWjqoJFPayCRdmtgkVTr4JF
77CCRYmygkUktIJFvrWCRVq3gkXzuIJFj7qCRSi8gkXEvYJFXr+CRfnAgkWVwoJFL8SCRcrF
gkVkx4JF/8iCRZnKgkU1zIJF0M2CRWrPgkUG0YJFodKCRTvUgkXX1YJFcNeCRevYgkWH2oJF
ItyCRbzdgkVY34JF8eCCRY3igkUm5IJFwuWCRV7ngkX36IJFk+qCRS3sgkXI7YJFZO+CRf3w
gkWZ8oJFM/SCRc71gkVo94JFAvmCRY/6gkUq/IJFxP2CRWD/gkX7AINFlQKDRTEEg0XKBYNF
ZgeDRf8Ig0WbCoNFNwyDRdANg0VqD4NFBhGDRaESg0U7FINF1xWDRXAXg0UKGYNFpRqDRSAc
g0W8HYNFVh+DRfEgg0WLIoNFJiSDRcAlg0VcJ4NF9SiDRZEqg0UqLINFxi2DRWAvg0X7MINF
lzKDRTE0g0XMNYNFZjeDRQI5g0WbOoNFNzyDRdI9g0VsP4NFCEGDRaFCg0U9RINF2UWDRVNH
g0XtSINFiUqDRSJMg0W+TYNFWk+DRfNQg0WPUoNFKFSDRcRVg0VgV4NF+ViDRZVag0UvXINF
yl2DRWRfg0X/YINFmWKDRTVkg0XOZYNFameDRQRpg0WdaoNFOWyDRdRtg0Vub4NFCnGDRaNy
g0UedINFunWDRVN3g0XveINFi3qDRSR8g0XAfYNFWn+DRfWAg0WPgoNFKISDRcSFg0Vgh4NF
+YiDRZWKg0UvjINFyo2DRWSPg0X/kINFmZKDRTWUg0XOlYNFapeDRQSZg0WfmoNFO5yDRdSd
g0Vwn4NFCqGDRYWig0UgpINFvKWDRVang0XxqINFi6qDRSasg0XCrYNFXK+DRfewg0WRsoNF
LbSDRci1g0Vit4NF/biDRZe6g0UzvINFzr2DRWi/g0UEwYNFn8KDRTnEg0XUxYNFbseDRQrJ
g0WjyoNFHsyDRbrNg0VTz4NF79CDRYnSg0Uk1INFutWDRVbXg0Xv2INFi9qDRSTcg0XA3YNF
XN+DRfXgg0WR4oNFKuSDRcTlg0Vg54NF++iDRZXqg0Ux7INFyu2DRWbvg0X/8INFm/KDRTX0
g0XQ9YNFbPeDRQb5g0Wh+oNFO/yDRdf9g0Vw/4NF6wCERYcChEUgBIRFvAWERVgHhEXxCIRF
jQqERSYMhEXCDYRFXA+ERfcQhEWTEoRFLRSERcgVhEVkF4RF/RiERZcahEUzHIRFzh2ERWgf
hEUEIYRFnSKERTkkhEXUJYRFbieERQophEWjKoRFPyyERbothEVTL4RF7zCERYkyhEUkNIRF
wDWERVo3hEX1OIRFjzqERSo8hEXGPYRFYD+ERftAhEWVQoRFMUSERcxFhEVmR4RFAkmERZtK
hEU3TIRF0E2ERWxPhEUGUYRFoVKERT1UhEXXVYRFcleERe1YhEWHWoRFIlyERbxdhEVYX4RF
82CERY1ihEUoZIRFwmWERV5nhEX3aIRFk2qERS9shEXIbYRFZG+ERf1whEWZcoRFNXSERc51
hEVqd4RFBnmERZ96hEU7fIRF1H2ERW5/hEUKgYRFhYKERSCEhEW6hYRFVoeERe+IhEWLioRF
JoyERcCNhEVcj4RF95CERZGShEUtlIRFxpWERWKXhEX7mIRFl5qERTOchEXMnYRFaJ+ERQSh
hEWdooRFOaSERdKlhEVsp4RFCKmERaOqhEU9rIRF162ERVGvhEXtsIRFh7KERSK0hEW+tYRF
WLeERfO4hEWNuoRFKLyERcS9hEVev4RF+cCERZPChEUvxIRFysWERWTHhEX/yIRFmcqERTXM
hEXQzYRFas+ERQbRhEWf0oRFO9SERdfVhEVw14RFDNmERaXahEVB3IRF3d2ERXbfhEUS4YRF
rOKERUfkhEXh5YRFfOeERRjphEWy6oRFIOyERbrthEVW74RF7/CERYvyhEUk9IRFwPWERVr3
hEX1+IRFkfqERSr8hEXG/YRFYP+ERfsAhUWVAoVFMQSFRcwFhUVmB4VFAgmFRZsKhUU3DIVF
0A2FRWwPhUUGEYVFoRKFRTsUhUXXFYVFcBeFRQwZhUWHGoVFIByFRbwdhUVWH4VF8SCFRYsi
hUUmJIVFwiWFRVwnhUX3KIVFkSqFRS0shUXILYVFYi+FRfswhUWXMoVFMTSFRcw1hUVoN4VF
AjmFRZ06hUU3PIVF0j2FRW4/hUUIQYVFo0KFRT1EhUW4RYVFU0eFRe1IhUWJSoVFJEyFRb5N
hUVaT4VF81CFRY1ShUUoVIVFxFWFRV5XhUX5WIVFk1qFRS1chUXIXYVFZF+FRf1ghUWZYoVF
M2SFRc5lhUVqZ4VFBGmFRZ9qhUU5bIVF1G2FRW5vhUUKcYVFo3KFRR50hUW6dYVFU3eFRe94
hUWLeoVFJHyFRb59hUVYf4VF84CFRY2ChUUohIVFwoWFRV6HhUX5iIVFk4qFRS+MhUXIjYVF
ZI+FRf+QhUWZkoVFNZSFRc6VhUVql4VFBpmFRZ+ahUU7nIVF1J2FRXCfhUUMoYVFpaKFRUGk
hUXbpYVFdqeFRRKphUWNqoVFR6yFReGthUV8r4VF97CFRbKyhUUetIVFurWFRWi3hUUCuYVF
nbqFRTe8hUXSvYVFbL+FRQjBhUWjwoVFPcSFRbjFhUVTx4VF7ciFRYnKhUUkzIVFvs2FRVjP
hUXz0IVFjdKFRSjUhUXC1YVFXteFRfnYhUWT2oVFL9yFRcjdhUVk34VFAOGFRZnihUU15IVF
zuWFRWrnhUUE6YVFn+qFRTnshUXU7YVFbu+FRQrxhUWj8oVFHvSFRbr1hUVW94VF7/iFRYv6
hUUk/IVFwP2FRVz/hUX1AIZFkQKGRSoEhkXGBYZFYgeGRfsIhkWXCoZFMwyGRcwNhkVoD4ZF
AhGGRZ0ShkU3FIZF0hWGRW4XhkUIGYZFoxqGRT8chkW6HYZFUx+GRe8ghkWJIoZFJCSGRb4l
hkVaJ4ZF8yiGRY8qhkUoLIZFxC2GRWAvhkX5MIZFlTKGRS80hkXKNYZFZjeGRQA5hkWbOoZF
NTyGRc49hkVqP4ZFBkGGRZ9ChkU5RIZF1EWGRW5HhkUKSYZFpUqGRT9MhkXbTYZFdE+GRRBR
hkWsUoZFRVSGReFVhkV6V4ZFFlmGRZFahkVLXIZFul2GRVNfhkXvYIZFiWKGRSRkhkW+ZYZF
WmeGRfNohkWNaoZFKGyGRcRthkVeb4ZF+XCGRZNyhkUvdIZFyHWGRWR3hkX9eIZFmXqGRTV8
hkXOfYZFan+GRQSBhkWfgoZFO4SGRdSFhkVwh4ZFComGRYWKhkUgjIZFvI2GRVaPhkXxkIZF
i5KGRSaUhkXClYZFXJeGRfeYhkWRmoZFLZyGRcadhkVin4ZF/aCGRZeihkUzpIZFzqWGRWin
hkUCqYZFnaqGRTeshkXQrYZFbK+GRQaxhkWhsoZFO7SGRda1hkVwt4ZFDLmGRYe6hkUgvIZF
vL2GRVa/hkXxwIZFjcKGRSbEhkXCxYZFXMeGRffIhkWRyoZFLcyGRcjNhkViz4ZF/dCGRZfS
hkUz1IZFztWGRWjXhkUE2YZFn9qGRTnchkXS3YZF29+GRRjhhkWj4oZFPeSGRbjlhkVT54ZF
7eiGRYnqhkUq7IZFxu2GRWLvhkUA8YZFm/KGRTn0hkXU9YZFcveGRQ75hkWp+oZFR/yGRdT9
hkVu/4ZF</AssayXData><AssayYData Points="1500">S5fBQA1fwUAMuMFAXRzCQCFFwkC3isJAl/zCQFFRw0AKgMNAO6nDQIATxEANCsRA+TXEQE9n
xEAml8RA95fEQKVvxEDbm8RAMrHEQOvOxECE3cRAF/fEQMjMxEAuzsRAkvrEQInzxEC87cRA
89/EQED7xEA9zsRAK/bEQOPyxEAjCMVA4vfEQCjmxED1/cRAb/DEQGf4xECj+MRAhBrFQG8P
xUDHzcRAsf7EQF33xEAiDcVAZ9PEQPD7xEB0A8VAffnEQGsGxUDlCcVAYQfFQCwMxUDuAMVA
gwLFQC71xEB8EMVA0h3FQEoKxUDf+MRApffEQHoAxUAFF8VAtvLEQPb2xEAZBcVA3SrFQGEA
xUBRCsVAXgHFQHcFxUC068RASwLFQJL8xEDAGMVAXvHEQKMNxUDw5MRAh/vEQKnvxEB5F8VA
yw7FQDsgxUCw8MRAjAXFQIz/xEAjAsVAhvfEQPgFxUBpAMVAhxjFQNQKxUCRE8VAdhvFQBAF
xUCHA8VAIPPEQCz3xEBEGsVAPu3EQEIexUAPHcVATPnEQCgCxUBMFMVACx3FQKUAxUD9EsVA
4hTFQML2xECm+MRAeRLFQNLkxEAc+sRArSPFQMMaxUBQ7MRAzOXEQOocxUBeAsVAER3FQIMp
xUACGsVAHPrEQETfxEC7G8VAqiHFQGkJxUBvJcVAhhHFQGUKxUDZ/MRA0wXFQJYjxUB2JMVA
SPnEQBANxUBj98RARd7EQO3qxECoAMVAHfjEQObPxEDeF8VAeO/EQMsLxUA9JsVAVg7FQJPk
xEBAHsVAVxHFQBoixUCX/cRApODEQL7pxEBjHsVAdgPFQFEWxUBo88RATQLFQJMgxUCO9cRA
iCXFQBzdxEA+5MRACFHFQCL9xEDoHMVAmu7EQLsbxUBzB8VA9/zEQHESxUDNB8VAxALFQLUc
xUCrGsVAEwbFQF3xxED6EsVAdQPFQDH9xECYEcVAWB3FQG8SxUCZ+8RASQbFQOUZxUBRDMVA
VyjFQJEJxUA6CcVAWhLFQOgjxUDUO8VA2gTFQKkTxUBH4sRAn8XEQFL7xEArGsVAbhfFQGEO
xUCb5sRA5SjFQDIUxUBWxMRAqPXEQEELxUDG98RAKQPFQMsIxUA/EsVAcxjFQNr8xEDF/8RA
ACLFQOsExUCR5cRAmvvEQJ8MxUBW5cRACArFQKgXxUB23cRApRTFQO4dxUDVDsVAnfnEQF/l
xECkEMVA0OXEQBYAxUDE5MRADxLFQLHHxEBUCMVAdfjEQFoBxUCxC8VAPwXFQKn7xECPFcVA
TCTFQMMZxUB9DsVAovbEQCMKxUD1BcVA0+XEQOoMxUBkCsVAqBrFQO/fxEChEMVA5v3EQJn9
xEAy6MRA//zEQNYTxUCXCcVAPvLEQDouxUDz+sRAg+XEQGgIxUDiF8VA1fDEQPEBxUBgKsVA
oSLFQJQQxUBo+sRAqRjFQBzvxED76sRAquPEQFEHxUA0AcVAdBHFQOcExUBJCcVA4AvFQGkA
xUAwL8VASh/FQAgbxUD1EMVAhhjFQCoFxUDwAsVAAuPEQCn6xEDjz8RABPnEQNkbxUCLG8VA
VvvEQC8fxUCjEcVAG+zEQOvrxEDA+MRAY+3EQB4IxUAe/cRAgwfFQMjxxEAIIMVA4AzFQN4N
xUDy0sRAZPXEQIcnxUCQAMVAIczEQOEexUBo/cRAeurEQDb8xEClGMVAxPDEQBEJxUDJEcVA
ogjFQOMTxUDWJcVAKyLFQEnrxEAz98RAtwnFQKTgxEARJsVA9BDFQEL0xECrBsVAzwjFQPgT
xUCzL8VAPv/EQIUFxUBL/cRArhDFQFjVxECxA8VAFxDFQA3xxEDM6sRAPw3FQM0SxUCaFsVA
cgbFQDodxUBbB8VApuHEQBEqxUBENMVAhdrEQJEPxUDxJcVAlxrFQC0bxUBX/cRAFgfFQBYa
xUAy78RAQCXFQNYmxUAVC8VAbCXFQIQFxUAHG8VAtBbFQPAGxUCdHsVAd/jEQFIDxUDAIMVA
PSPFQBITxUD2IcVA7QzFQMz5xED1+MRAHQ7FQOATxUAr/MRA2PjEQA/0xEAn+MRAYhjFQF0W
xUDX6cRAPwbFQEr1xEBBKMVA5yjFQPPxxECR+cRAOfDEQAYsxUBC+8RAvhnFQJkdxUAw5sRA
iM7EQOQ3xUBvRMVAiBfFQFwRxUCp8sRAvwbFQMb4xEAlGsVAlznFQMoKxUCe+MRAuxXFQCT/
xEBdFcVAwy3FQI8CxUC298RAPBHFQFAOxUBF5MRAOvzEQDIZxUAi/8RAEfXEQOf6xEAsMcVA
ET/FQBz0xEBGC8VAjx3FQLYVxUCJ9cRA6R/FQNYfxUA97cRAZwzFQKENxUCkEcVAW/bEQHwq
xUAMBcVAmxjFQIYixUCNJsVAKfnEQK0NxUBCEMVAsh3FQDUBxUB8BMVAzRXFQEQbxUBhGsVA
UQLFQAAvxUB8CsVAA+TEQCMyxUCWM8VAzw/FQN3+xEBwTsVAzvHEQMrnxEAIF8VAPiXFQHHg
xED6GsVA5BXFQLgvxUC9BMVANw/FQFgHxUCcHsVAzwrFQLDmxEAaF8VAjvDEQBkDxUC9+cRA
HxrFQBP3xEBXDMVAEv3EQGwNxUA04sRAivLEQE0HxUD4BcVAlRPFQCtMxUALF8VAhP7EQBsF
xUDyNsVA0/DEQH4WxUACJ8VA+wfFQBMfxUDNMMVAcQnFQEwgxUAK9sRAZhbFQNwNxUA/KsVA
jBLFQNohxUDUKsVAIiLFQNHbxECKM8VALvrEQG8XxUBaA8VAAwbFQEbwxEDCDcVAAULFQGQP
xUDD5MRAgkPFQPYZxUDMHsVAjx3FQBgTxUBi98RA2fHEQI77xEDpCcVAS+rEQIM0xUBQAMVA
TPjEQFsDxUDwNMVA3u/EQIckxUAJMcVAav3EQMMwxUAL3sRA2BHFQDI9xUBc0cRAZwbFQBEQ
xUBiIcVA/A3FQAgIxUCCKMVA6hTFQIT0xEA76sRAvPTEQJgOxUDOIMVAZQ3FQPnwxEAm8sRA
qyXFQOovxUDaEcVASAzFQNoZxUDTFcVAJAnFQKH+xECN+MRAbA7FQH8OxUBZ8MRA+hrFQIno
xEB5/cRArwvFQDAixUCE6cRAICnFQGoVxUAL/cRA9iTFQNwExUBUF8VAsPzEQJUbxUDBN8VA
UQ7FQMEYxUDXAcVAPBrFQKPoxEB0E8VACjPFQAMfxUB3HMVASg/FQK83xUDY8MRAhyjFQOY1
xUCJG8VAKvrEQOQWxUB0C8VAlALFQA35xEAc+MRA4vrEQDL6xECjHsVAhA/FQLoDxUCx6sRA
ChnFQC4LxUCR/cRA8fvEQMoexUDDC8VADBPFQNUixUDF+8RAKxPFQK0uxUC9BcVAtVHFQPAR
xUDZ88RArxvFQMYtxUBGDcVAfQrFQCkJxUAP/sRARdLEQOAdxUDv+cRATCTFQLbuxEC7MsVA
UhzFQAz3xEDdCcVAUQzFQNApxUD9F8VAnA/FQNlTxUD+/MRA7vnEQLgFxUB/DsVAWxnFQIgE
xUDNF8VAMB3FQFAJxUBGPsVABiLFQEHyxECtEcVAJjjFQKUPxUCyIMVABf/EQKsOxUCc/MRA
pQTFQOUQxUBlCMVAaQ3FQIk1xUANKcVAnAHFQDEcxUAgKsVAcyXFQG4exUCI8sRAPiXFQBsD
xUBa+sRABgXFQKwPxUDmGsVA5QPFQLb6xEBVIsVAwAPFQPsGxUA4DMVAihPFQIALxUC8KcVA
av3EQMMyxUDV+8RAtSbFQM/9xEC9BsVAi0jFQKMnxUDyBMVAYfzEQO82xUCREsVAb/LEQL4b
xUAsMsVAywPFQPsdxUD3C8VAGQTFQCgTxUCaHcVAI+vEQAcpxUAVAcVA/v/EQDkYxUCWEsVA
1yLFQEQwxUAA+MRAXf3EQBkLxUAM68RA5QDFQLU8xUBqFcVAhQHFQLPjxEDfKsVAUxHFQAYP
xUAuB8VA4C/FQGIzxUBRD8VAvBPFQKkRxUCOFsVAOPbEQAcixUDVAsVATCHFQGYTxUAcAsVA
LzXFQMoXxUDBE8VAGQXFQA7xxECV3sRAoR7FQI8txUCxHcVAxArFQLoixUCvEsVAiCTFQJYt
xUB9EMVAsy/FQLcnxUCNDcVAdB/FQLUVxUCQHcVAN/jEQNkDxUD5EcVA5RPFQJ4gxUCBKMVA
BBPFQIMixUBP/8RASw7FQBoRxUBdH8VAZybFQEIIxUCMOMVANSPFQJ4SxUBzI8VAZg3FQO4x
xUDrJ8VAihvFQNUgxUCSDsVAtiXFQEIHxUBcEMVAR+zEQCg/xUC4NMVAi/PEQLQZxUDvGMVA
iCXFQOwFxUDuF8VAtzbFQFANxUCKGcVAlvrEQMEjxUCVE8VAXBzFQMMgxUAFCcVAWhDFQAH0
xEDl78RAax/FQLszxUCfK8VArQDFQC4sxUAcL8VAJfjEQNcwxUBGLMVA1SHFQJIvxUBMKcVA
OQ7FQMgAxUAZJsVAehfFQNP1xECQDMVAeg3FQDANxUAPJ8VADQPFQIcLxUC9GMVAhQfFQBoY
xUD0N8VAlALFQOMVxUDZ9cRATwzFQFwSxUAuPMVAEyfFQFEmxUCoOsVAyyXFQBT0xEDdHMVA
/g3FQEEdxUAP+MRAEhrFQJcbxUCME8VAdS/FQLkoxUALDcVABTLFQOMoxUAaBcVAmf7EQNcL
xUDfE8VAThPFQJ0dxUB1FsVA8ezEQH/+xEBgIsVAdifFQK8WxUCZAsVA3PHEQA88xUA4L8VA
pTzFQDMYxUA2AsVAAQfFQE8NxUB3CMVAj/bEQIbfxEDfIMVALirFQH4UxUA1EsVArDrFQP8E
xUBQDsVAQg3FQK0ZxUB/KMVAEhfFQBMwxUD2DcVAyhnFQLwLxUANCcVAJCbFQDkXxUAfA8VA
3hHFQA4ZxUCC+cRA3B3FQEoqxUDKEcVAbSzFQFcdxUCXHcVA3QPFQEcWxUAmCcVABwDFQP8S
xUDNRsVAeRPFQJbdxECrNcVA7OrEQCQfxUAy4MRAwAjFQAEKxUArHsVAvDrFQGs6xUBgFsVA
+BbFQAYWxUCxA8VAeiHFQJ89xUAKIMVA7CXFQKsNxUAuF8VA9xPFQD0LxUD8JsVA8C/FQAES
xUD798RA2kbFQGAnxUBo/cRAuyDFQKpKxUC5JcVAKkHFQL0DxUAHCcVAnQXFQCAUxUCHVsVA
NVHFQAQgxUCOCMVAuETFQEsRxUAmCcVAbyzFQAslxUDwJMVAigbFQAcjxUD6IMVAGQTFQBYI
xUAFOsVABU7FQEIdxUDJOcVAnzXFQGPrxECdEMVAnQ3FQEQmxUAQGcVAXR3FQIb1xEAe/MRA
Nx3FQMZDxUAWP8VAherEQOACxUA5KMVALO7EQPggxUD9G8VA5gbFQDADxUAtIsVANC7FQDtC
xUB/LMVAAUjFQGgzxUAjHsVAfSLFQHM/xUCXIsVAdiPFQKsIxUAiHcVACjDFQPb4xED9HMVA
6xjFQMofxUD3I8VAhEjFQDRjxUDSI8VA7RfFQMYwxUCRJcVASxjFQF8exUBzIMVAjyjFQD8S
xUCtRMVAmiLFQKUyxUDTJ8VApfnEQBcDxUAsQMVA2yTFQHcpxUBFLMVAaUvFQANExUA9JcVA
fhHFQPBDxUDAH8VA+AfFQEw/xUCGH8VAa/jEQIf2xEDRJcVABDLFQKEhxUD9IcVAmw3FQMIR
xUByNcVApDHFQIAIxUA1CcVAdRXFQEoKxUA0FcVAyRnFQEs4xUCS+sRAexrFQIIcxUC78cRA
S0XFQMUjxUBPM8VA+hLFQB0qxUB/G8VAii/FQMonxUC7K8VA5gLFQHFKxUC+G8VAigbFQHU6
xUAW+sRAafjEQB8XxUBmS8VAERHFQCUTxUASKMVAIQ/FQH0txUAUKsVANCnFQL0RxUDCL8VA
jP3EQHwqxUD7McVATBLFQJsoxUDTOsVAehnFQJUCxUAqIcVA/2PFQN8exUBVPsVAHSDFQGwh
xUAKIcVADCTFQCEGxUDkPsVAXQ3FQBNGxUA5AsVAgBXFQEENxUBdEcVAhzLFQEgTxUDvH8VA
NDnFQAY1xUDrEMVAHxzFQC8OxUDYL8VA7/rEQPQtxUD5LcVAQQrFQFE5xUB3GMVAQgTFQPNh
xUA6J8VAVArFQIUaxUDqOMVAVUnFQI00xUBYGcVAUh3FQDYKxUAUEcVANSfFQJP/xECPH8VA
piXFQOY/xUDTJsVAxTbFQBQoxUCDEcVAliTFQJU0xUDWBcVAYUTFQKUbxUDoE8VAb1DFQOP0
xECgDcVA8BfFQNrpxEDMDcVAdTnFQCIhxUDzIcVAmSXFQDgyxUDPVMVAOBDFQDAvxUCmSMVA
1x/FQP0lxUCNI8VAkDfFQEgoxUBWDMVAkzHFQBY+xUArYsVA4Q7FQPQcxUDIF8VAvB/FQJgu
xUAQQ8VAKTfFQNwtxUB1SsVArTjFQAgbxUBXJcVAlTXFQDcoxUDyJ8VAGjDFQEcgxUCsK8VA
TybFQH5dxUCGDsVA/iTFQPE3xUDLHMVAzwbFQE8oxUCPHMVANhzFQNgyxUAhRMVAlUbFQEJI
xUBiP8VA4i3FQKQ8xUArGcVAWDfFQBUjxUCaMMVAv0bFQGL/xEDcMMVA6ArFQAcXxUDFFcVA
3SrFQI4VxUDGIcVABijFQHscxUDXIcVA3CzFQI1DxUCjP8VA9z/FQJwxxUDMP8VATwTFQPQU
xUAROMVACC3FQFMxxUC6F8VAABvFQKAjxUDxH8VAKSTFQPlLxUBeKcVAsRbFQKgwxUAXPcVA
8jzFQClrxUBfNsVA5P7EQGQpxUBHSMVAlA3FQK47xUAzacVATRfFQHgwxUBWTsVA3C/FQEAq
xUCCNMVAD1zFQGH/xEARYcVAhTLFQPQXxUC+FMVAISLFQI8xxUAdKsVAeSbFQDAuxUCWS8VA
BSTFQMkfxUAEDcVAwBLFQIAbxUDXFcVAID7FQJlExUAYNsVAGTrFQJMUxUCrSMVAYyTFQLQl
xUD6UcVAehPFQIwdxUAcK8VA6lbFQIIoxUCF8cRAUEzFQIpHxUD2TcVAsR3FQF48xUAsIcVA
DDTFQM48xUAhG8VARzbFQI0nxUAIWcVAqCnFQJQrxUBBUsVALlDFQDA9xUC4B8VAs0jFQFRQ
xUCs/sRAyS/FQGNdxUB6OMVACiXFQLQrxUCjJMVALEzFQI4XxUCbScVAsyvFQNAXxUBzM8VA
ZzPFQN4pxUCJQcVANjbFQJwoxUDaB8VAoEXFQOEoxUCBR8VAnxvFQPVExUBICsVAL0DFQDcv
xUD1TcVAVz3FQJ0vxUBLOsVA4DfFQBI4xUA6GMVA4VfFQHk/xUBaLsVA0hrFQFsqxUDfDMVA
OgzFQPwixUBsKcVALzLFQMUcxUACR8VAoz/FQAs5xUADQcVAhTjFQCQXxUCIMMVAvCfFQAIl
xUBMKsVAWjnFQCRIxUC6JMVAfyfFQMtLxUD3N8VArSvFQO0mxUB8N8VAVR7FQIAdxUAuW8VA
bBXFQN8mxUAsPsVAVT/FQBE4xUA0DcVALBTFQIpExUBbIcVA8BrFQDI8xUDNGMVAGiLFQJg5
xUA8NMVA6yrFQB8SxUAsV8VA2kPFQDkjxUC7Q8VAKUXFQDM7xUAlMcVAsCfFQPc6xUDkN8VA
bxrFQAUuxUDVRsVACijFQNo8xUAMTcVAPi7FQKItxUDdJMVArgvFQJsYxUDQEcVAckrFQBBK
xUAnMMVAHlLFQAY8xUA9I8VAwiDFQA9AxUBOI8VAnUzFQC1bxUAcJcVAbD3FQCEfxUB5KcVA
kEPFQFhYxUDhLMVAVCPFQMl2xUCRGsVA2ifFQDgaxUAhNMVAtgfFQHEkxUD/MsVA3ivFQHAe
xUCoKcVA2ivFQGpTxUADQcVAsCrFQIg3xUCbGMVA1DvFQCsPxUAVAcVA3CzFQORZxUArIsVA
5DDFQBwnxUAwVMVABzTFQJMoxUDAS8VAkyrFQEhCxUDMVsVASlrFQIVExUD5NsVA/WDFQDZL
xUDkOsVA</AssayYData></Step><Step><CommonData><SampleLocation>15</SampleLocation><SampleID></SampleID><SampleGroup></SampleGroup><SampleInfo></SampleInfo><SampleRow>F</SampleRow><SamplePlate>1</SamplePlate><WellType>BUFFER</WellType><Concentration>-1</Concentration><ConcentrationUnits>µg/ml</ConcentrationUnits><MolarConcentration>-1</MolarConcentration><MolarConcUnits>nM</MolarConcUnits><MolecularWeight>-1</MolecularWeight><Temperature>30</Temperature><StartTime>4431224</StartTime><AssayTime>300</AssayTime></CommonData><FlowRate>1000</FlowRate><StepType>DISASSOC</StepType><StepName>Dissociation</StepName><StepStatus>OK</StepStatus><ActualTime>300.015</ActualTime><CycleTime>0.2</CycleTime><AssayXData Points="1500">CAGHRaoCh0VDBIdF3wWHRXkHh0UUCYdFsAqHRUoMh0XlDYdFgQ+HRRoRh0W2EodFUBSHResV
h0WHF4dFIRmHRbwah0VWHIdF8R2HRY0fh0UnIYdFwiKHRVwkh0X4JYdFkSeHRS0ph0W8KodF
UiyHResth0WJL4dFIzGHRbwyh0VWNIdF8TWHRY03h0UnOYdFojqHRT08h0XXPYdFcj+HRQxB
h0WoQodFQUSHRd1Fh0V5R4dFEkmHRa5Kh0VHTIdF402HRX9Ph0UYUYdFtFKHRU5Uh0XpVYdF
hVeHRR9Zh0W6WodFVFyHRe9dh0WJX4dFJWGHRcBih0VaZIdF1WWHRXBnh0UMaYdFpmqHRT9s
h0XbbYdFdW+HRRBxh0WscodFRXSHReF1h0V9d4dFFnmHRbJ6h0VMfIdF532HRYN/h0UcgYdF
uIKHRVSEh0XthYdFiYeHRSOJh0W+iodFWIyHRfSNh0WNj4dFKZGHRcKSh0VelIdF+pWHRZOX
h0UjmYdFvpqHRVqch0X2nYdFfZ+HRSWhh0W+oodFWqSHRfSlh0WPp4dFCqmHRcSqh0VgrIdF
+q2HRZWvh0UQsYdFy7KHRWa0h0UAtodFe7eHRQi5h0WkuodFPbyHRdm9h0Vyv4dFDsGHRajC
h0VDxIdF38WHRXnHh0UUyYdFrsqHRUfMh0XjzYdFf8+HRRjRh0W00odFTtSHRenVh0WF14dF
H9mHRbjah0VU3IdF7d2HRYnfh0Ul4YdFvuKHRVrkh0XV5YdFcOeHRQrph0Wm6odFP+yHRdvt
h0V174dFEPGHRaryh0VF9IdF4fWHRXv3h0UW+YdFuvqHRUz8h0Xn/YdFgf+HRRwBiEW2AohF
UgSIResFiEWHB4hFIwmIRbwKiEVYDIhF8Q2IRY0PiEUIEYhFohKIRT0UiEXZFYhFcheIRQ4Z
iEWqGohFQxyIRd8diEV5H4hFFCGIRa4iiEVKJIhF4yWIRX8niEUYKYhFtCqIRVAsiEXpLYhF
hS+IRSExiEW6MohFVjSIRe81iEWLN4hFJzmIRcA6iEU7PIhF1z2IRXA/iEUMQYhFpkKIRUFE
iEXdRYhFd0eIRRJJiEWsSohFR0yIReNNiEV9T4hFGFGIRbJSiEVOVIhF6VWIRYNXiEUfWYhF
uFqIRVRciEXvXYhFiV+IRSVhiEW+YohFWmSIRfZliEVwZ4hFCmmIRaZqiEU/bIhF222IRXdv
iEUQcYhFrHKIRUV0iEXhdYhFfXeIRRZ5iEWweohFTHyIRed9iEWBf4hFHIGIRbaCiEVShIhF
7YWIRYeHiEUjiYhFvIqIRViMiEX0jYhFjY+IRSmRiEWkkohFPZSIRdmViEV1l4hFDpmIRaqa
iEVDnIhF352IRXufiEUUoYhFsKKIRUqkiEXlpYhFf6eIRRqpiEW0qohFUKyIRemtiEWFr4hF
IbGIRbqyiEVWtIhF77WIRYu3iEUnuYhFybqIRVy8iEX2vYhFj7+IRSvBiEXGwohFYMSIRfzF
iEWVx4hFMcmIRcvKiEVmzIhFAs6IRW7PiEUK0YhFpNKIRT/UiEXZ1YhFddeIRQ7ZiEWq2ohF
RdyIRd/diEV734hFFOGIRbDiiEVM5IhF5eWIRYHniEUc6YhFtuqIRVLsiEXr7YhFh++IRSPx
iEW88ohFWPSIRfT1iEWN94hFCPmIRaz6iEU9/IhF2f2IRXL/iEUOAYlFqAKJRUMEiUXfBYlF
eQeJRRQJiUWwColFSgyJReUNiUV/D4lFGhGJRbQSiUVQFIlF6xWJRYUXiUUhGYlFuhqJRVYc
iUXvHYlFiR+JRSUhiUW+IolFWiSJRfQliUVuJ4lFCimJRaQqiUU/LIlF2y2JRXUviUUQMYlF
qjKJRUU0iUXhNYlFezeJRRY5iUWyOolFTDyJRec9iUWBP4lFHEGJRbhCiUVSRIlF7UWJRYlH
iUUjSYlFvkqJRVhMiUX0TYlFbk+JRQpRiUWkUolFP1SJRdlViUV1V4lFEFmJRapaiUVFXIlF
312JRXtfiUUWYYlFsGKJRUxkiUXlZYlFgWeJRRppiUW2aolFUGyJReltiUWFb4lFIXGJRbpy
iUVWdIlF73WJRYt3iUUneYlFwHqJRVx8iUXXfYlFcH+JRQyBiUWogolFQYSJRd2FiUV3h4lF
EomJRayKiUVOjIlF542JRYOPiUUckYlFuJKJRVSUiUXtlYlFiZeJRSOZiUW+molFWpyJRfSd
iUWPn4lFCqGJRaSiiUU9pIlF2aWJRXWniUUOqYlFqqqJRUOsiUXfrYlFea+JRRSxiUWwsolF
SrSJReW1iUV/t4lFGrmJRbS6iUVQvIlF672JRYW/iUUhwYlFusKJRVbEiUXvxYlFi8eJRSXJ
iUXAyolFXMyJRdXNiUVwz4lFDNGJRabSiUVB1IlF3dWJRXfXiUUS2YlFrNqJRUfciUXh3YlF
fd+JRRbhiUWy4olFTuSJRefliUWD54lFH+mJRbjqiUVU7IlF7+2JRYnviUUl8YlFvvKJRVr0
iUX09YlFbveJRQr5iUWk+olFP/yJRdn9iUV1/4lFEAGKRaoCikVFBIpF3wWKRXsHikUUCYpF
sAqKRUwMikXlDYpFgQ+KRRoRikW2EopFUhSKResVikWHF4pFIRmKRbwaikVWHIpF8R2KRYsf
ikUnIYpFwCKKRVokikXVJYpFcCeKRQopikWmKopFPyyKRdstikV1L4pFEDGKRaoyikVkNIpF
/jWKRZk3ikU1OYpFojqKRT08ikXXPYpFcj+KRQxBikWoQopFQ0SKRd1FikV3R4pFEkmKRa5K
ikVHTIpF402KRX1PikUYUYpFtFKKRU5UikXpVYpFhVeKRR9ZikW6WopFVFyKRe9dikWLX4pF
JWGKRcBiikVaZIpF9mWKRXBnikUMaYpFpmqKRUFsikXbbYpFd2+KRRBxikWscopFR3SKReF1
ikV7d4pFFnmKRbB6ikVMfIpF532KRYF/ikUcgYpFtoKKRVKEikXthYpFh4eKRSOJikW8iopF
WIyKRfGNikWNj4pFJ5GKRaKSikU9lIpF2ZWKRXKXikUOmYpFqJqKRUOcikXdnYpFeZ+KRRSh
ikWuoopFSqSKReWlikV/p4pFGqmKRbSqikVQrIpF662KRYWvikUhsYpFurKKRVa0ikXvtYpF
i7eKRSe5ikXAuopFO7yKRde9ikVwv4pFDMGKRabCikVBxIpF28WKRXfHikUQyYpFrMqKRUXM
ikXhzYpFfc+KRRbRikWy0opFTtSKRefVikWD14pFHNmKRbjaikVU3IpF7d2KRYnfikUl4YpF
vuKKRVrkikX05YpFbueKRQrpikWm6opFP+yKRdvtikV174pFDvGKRaryikVF9IpF3/WKRXv3
ikUU+YpFsPqKRUr8ikXl/YpFf/+KRRoBi0W2AotFUASLResFi0WFB4tFIQmLRaoKi0VDDItF
3w2LRXkPi0UUEYtFrhKLRUoUi0XjFYtFfxeLRRgZi0W0GotFThyLRekdi0WDH4tFHyGLRboi
i0VUJItF7SWLRYkni0UjKYtFvCqLRVgsi0XxLYtFjS+LRQgxi0WkMotFPTSLRdk1i0VyN4tF
DjmLRao6i0VDPItF3z2LRXk/i0UnQYtFwkKLRVxEi0X4RYtFkUeLRS1Ji0XGSotFYEyLRfxN
i0WXT4tFMVGLRc1Si0VmVItFAlaLRXBXi0UKWYtFplqLRT9ci0XbXYtFdV+LRRBhi0WsYotF
RWSLReFli0V7Z4tFFGmLRbBqi0VMbItF5W2LRYFvi0UacYtFtnKLRVJ0i0XrdYtFh3eLRSF5
i0W8eotFVnyLRfF9i0WTf4tFDIGLRcaCi0VihItF/oWLRXeHi0USiYtFzYqLRWiMi0UCjotF
cI+LRQqRi0WkkotFP5SLRduVi0V1l4tFEJmLRaqai0VFnItF4Z2LRXufi0UWoYtFsKKLRUyk
i0XlpYtFgaeLRRypi0W2qotFUqyLReuti0WHr4tFI7GLRbyyi0VWtItF8bWLRYu3i0UnuYtF
wLqLRVy8i0XXvYtFcL+LRQzBi0WmwotFQcSLRdvFi0V3x4tFEsmLRazKi0VIzItF4c2LRX3P
i0UW0YtFzdKLRT3Ui0Xb1YtFddeLRRLZi0Wo2otFQdyLRd3di0V334tFEuGLRa7ii0VI5ItF
4+WLRX3ni0UY6YtFvuqLRVrsi0X07YtFj++LRQrxi0Wk8otFP/SLRdn1i0V194tFDvmLRar6
i0VD/ItF3/2LRYH/i0UfAYxFugKMRVgEjEX0BYxFjweMRS0JjEXICoxFPQyMRdkNjEV1D4xF
FBGMRbASjEVKFIxF5RWMRX8XjEUaGYxFthqMRVAcjEXrHYxFhR+MRSEhjEWmIoxFPySMRdsl
jEV1J4xFECmMRaoqjEVFLIxF3y2MRXsvjEUUMYxFsDKMRUw0jEXlNYxFgTeMRRo5jEW2OoxF
UDyMRes9jEWFP4xFIUGMRbpCjEVWRIxF70WMRYlHjEUlSYxFvkqMRVxMjEX0TYxFj0+MRQhR
jEWkUoxFPVSMRdlVjEVyV4xFDlmMRahajEVDXIxF3V2MRXlfjEUUYYxFrmKMRUpkjEXjZYxF
f2eMRRhpjEW0aoxFTmyMReltjEWDb4xFH3GMRbhyjEVUdIxF73WMRYl3jEUleYxFvnqMRVp8
jEXpfYxFcH+MRQqBjEWmgoxFP4SMRduFjEV1h4xFEImMRaqKjEVFjIxF342MRXuPjEUWkYxF
sJKMRUyUjEXllYxFgZeMRRyZjEW2moxFUpyMReudjEWHn4xFI6GMRbyijEVYpIxF8aWMRY2n
jEUnqYxFpKqMRT2sjEXXrYxFcq+MRQyxjEWosoxFQbSMRd21jEV5t4xFErmMRa66jEVIvIxF
472MRX+/jEUYwYxFtMKMRU7EjEXnxYxFg8eMRRzJjEW4yoxFVMyMRe3NjEWJz4xFI9GMRb7S
jEVa1IxF9NWMRW7XjEUK2YxFpNqMRT/cjEXZ3YxFdd+MRQ7hjEWq4oxFQ+SMRd/ljEV754xF
FOmMRbDqjEVK7IxF5e2MRX/vjEUa8YxFtPKMRVD0jEXp9YxFhfeMRR/5jEW6+oxFVvyMRe/9
jEWL/4xFJQGNRcACjUVaBI1F9gWNRZEHjUUrCY1FxgqNRWAMjUX8DY1FlQ+NRTERjUXNEo1F
ZhSNRQIWjUWbF41FChmNRaQajUU/HI1F2R2NRXUfjUUOIY1FqiKNRUUkjUXfJY1FeSeNRRQp
jUWwKo1FSiyNReUtjUWBL41FGjGNRbYyjUVQNI1F6zWNRYU3jUUhOY1FujqNRVY8jUXvPY1F
iz+NRSVBjUXAQo1FXESNRe9FjUV9R41FGEmNRbJKjUVOTI1F4U2NRYFPjUUaUY1FtlKNRVJU
jUXrVY1Fh1eNRSFZjUW8Wo1FVlyNRfFdjUWNX41FJ2GNRaJijUU9ZI1F12WNRXJnjUUMaY1F
qGqNRUNsjUXdbY1FeW+NRRJxjUWuco1FSnSNReN1jUV/d41FGnmNRbR6jUVOfI1F6X2NRYN/
jUUngY1FqoKNRUOEjUXfhY1FeYeNRRSJjUWwio1FSoyNReONjUV/j41FGJGNRbSSjUVOlI1F
6ZWNRYWXjUUfmY1FupqNRVScjUXvnY1Fi5+NRSWhjUXAoo1FWqSNRdWljUVwp41FDKmNRaaq
jUVBrI1F262NRXevjUUSsY1FrLKNRUi0jUXjtY1FfbeNRRi5jUWyuo1FTryNRem9jUWDv41F
H8GNRbjCjUVUxI1F78WNRYnHjUUlyY1FwMqNRVrMjUX0zY1Fbs+NRQrRjUWk0o1FP9SNRdvV
jUV1141FENmNRarajUVF3I1F4d2NRXvfjUUW4Y1FsOKNRUzkjUXl5Y1Ff+eNRRrpjUW06o1F
UOyNRevtjUWF741FIfGNRbryjUVW9I1F7/WNRYv3jUUn+Y1FwPqNRTv8jUXV/Y1FcP+NRQoB
jkWmAo5FQQSORdsFjkV3B45FEgmORawKjkVIDI5F4Q2ORX0PjkUWEY5FshKORUwUjkXnFY5F
gxeORRwZjkW4Go5FUhyORe0djkWJH45FIyGORb4ijkVYJI5F9CWORW4njkUKKY5FpCqORT8s
jkXZLY5FdS+ORRAxjkWqMo5FRTSORd81jkV7N45FFjmORbA6jkVKPI5F5T2ORYE/jkUaQY5F
tkKORVBEjkXrRY5FhUeORSFJjkW6So5FVkyORfFNjkWLT45FJ1GORcBSjkVcVI5F9lWORZFX
jkUrWY5FxlqORUFcjkUUXo5Fl1+ORTFhjkXLYo5FZmSORQJmjkVuZ45FCmmORaRqjkU/bI5F
2W2ORXVvjkUOcY5FqnKORUV0jkXfdY5Fe3eORRR5jkWweo5FTHyOReV9jkWBf45FGoGORbaC
jkVShI5F64WORYeHjkUhiY5FvIqORViMjkXxjY5FjY+ORSeRjkWiko5FPZSORdmVjkVyl45F
DpmORaiajkVDnI5F352ORXmfjkUSoY5FrqKORUikjkXjpY5FfaeORRipjkW0qo5FTqyORemt
jkWFr45FH7GORbqyjkVUtI5F7bWORYm3jkUjuY5FvrqORVq8jkX0vY5Fjb+ORQjBjkWkwo5F
PcSORdnFjkVyx45FDsmORarKjkVDzI5F382ORXnPjkUU0Y5FsNKORUrUjkXl1Y5Ff9eORRrZ
jkW22o5FUNyORevdjkWF345FIeGORbzijkVW5I5F8eWORYvnjkUn6Y5FwuqORTvsjkXX7Y5F
cO+ORQzxjkWo8o5FQfSORd31jkV3945FEvmORaz6jkVF/I5F4f2ORX3/jkUWAY9FsgKPRUwE
j0XnBY9FgwePRRwJj0W2Co9FUAyPResNj0WFD49FHhGPRboSj0VWFI9F7xWPRYsXj0UlGY9F
wBqPRVocj0XVHY9FcB+PRQohj0WmIo9FPySPRdslj0V1J49FECmPRawqj0VFLI9F4S2PRXsv
j0UWMY9FsjKPRUw0j0XnNY9FgTePRRw5j0W4Oo9FUjyPRe09j0WHP49FI0GPRbxCj0VYRI9F
9EWPRY1Hj0UISY9FpEqPRT1Mj0XZTY9FdU+PRQ5Rj0WqUo9FRVSPRd9Vj0V7V49FFFmPRbBa
j0VKXI9F5V2PRYFfj0UaYY9FtmKPRVBkj0XrZY9FhWePRSFpj0W8ao9FVmyPRfJtj0WNb49F
J3GPRcJyj0VcdI9F+HWPRZN3j0UteY9FxnqPRWJ8j0X+fY9Fl3+PRTOBj0XNgo9FaISPRdWF
j0Vwh49FComPRaaKj0VBjI9F242PRXePj0USkY9FrJKPRUiUj0XhlY9Fe5ePRRaZj0Wymo9F
TJyPReedj0WBn49FHKGPRbiij0VSpI9F7aWPRYenj0UjqY9FvqqPRVisj0XyrY9Fja+PRQix
j0XCso9FPbSPRde1j0Vyt49FDLmPRai6j0VBvI9F3b2PRXm/j0USwY9FrsKPRUjEj0XjxY9F
fcePRRjJj0W0yo9FTsyPRenNj0WDz49FHtGPRbjSj0VU1I9F79WPRYnXj0Ul2Y9FvtqPRVrc
j0X23Y9Fbt+PRQrhj0Wm4o9FP+SPRdvlj0V1549FEOmPRazqj0VF7I9F4e2PRXvvj0UW8Y9F
sPKPRUz0j0Xn9Y9FgfePRRr5j0W2+o9FUvyPRev9j0WF/49FIQGQRboCkEVWBJBF8gWQRYsH
kEUnCZBFogqQRTsMkEXXDZBFcA+QRQwRkEWoEpBFQRSQRd0VkEV3F5BFEhmQRawakEVIHJBF
4R2QRX0fkEUWIZBFsiKQRUwkkEXnJZBFgyeQRRwpkEW4KpBFUiyQRe0tkEWJL5BFIzGQRb4y
kEVYNJBF9DWQRY83kEUKOZBFpDqQRT88kEXZPZBFdT+QRQ5BkEWqQpBFRUSQRd9FkEV7R5BF
FkmQRbBKkEVMTJBF5U2QRYFPkEUcUZBFtlKQRVJUkEXrVZBFh1eQRSNZkEW8WpBFWFyQRfJd
kEWNX5BF</AssayXData><AssayYData Points="1500">lzPFQGjXxEDC8sRAN7bEQBC0xECaucRA4s7EQH3AxED7s8RAtZrEQCvZxEC3msRAYb7EQIGX
xEDxWsRAELHEQBXGxECQm8RA74zEQFt8xECQmcRA7ZnEQDCWxEBxgcRACW/EQHSQxEDWY8RA
y4fEQJN+xECveMRAvFLEQK9vxEAYXsRA6o/EQBA7xECEgsRAymDEQO48xEBKb8RABV7EQE5I
xEB2NsRAI1fEQBZgxECsWMRA9ELEQDRBxEA7QcRAb0PEQJYzxEC9PMRAzi/EQO1MxEDlO8RA
PBrEQD9MxEBDUcRA80TEQA8lxEBlJ8RAmjvEQPEwxEBZQMRACBzEQMMQxECWK8RAkDnEQCEQ
xEB9GsRA7xzEQLoSxEAkAcRABhHEQLklxEDBAMRAwQPEQEz3w0DM78NAsATEQJD0w0AM9sNA
gOfDQFHww0Aw4sNAOzLEQP/Uw0AO6cNAsuTDQIzhw0Dy+MNAkfvDQCb+w0CWB8RA2vjDQKbH
w0DbvsNAsdfDQALaw0B72MNAvPfDQIrdw0Boq8NAP7nDQIvxw0C6x8NATOzDQGjww0Ak28NA
4cvDQILhw0C8yMNAw9PDQM3Vw0B51cNAY9HDQJbNw0AqmMNAgsPDQA+1w0Dtz8NAjrTDQHvE
w0AlwsNAFt3DQOWXw0AesMNAmNrDQKLZw0DrqMNAbbvDQCGaw0CBs8NAB83DQJeYw0D4jsNA
s6TDQFa3w0BeqsNA9YvDQDG8w0BLysNAqK/DQJ2Mw0A6kMNAX5LDQLrDw0Bsk8NAc63DQASf
w0CgdMNAaqrDQMSjw0BtbMNA8XvDQBOfw0ChecNAoH/DQIG1w0CmjcNAzIfDQCmew0BnjsNA
74TDQHWUw0BPmcNAIXXDQAqVw0Cpa8NAR5fDQJtew0DRc8NA20/DQEWNw0CxcsNAIpbDQL55
w0CKcMNAToLDQABgw0AdmcNAWn7DQChww0BThMNALG/DQOqCw0AuhcNArobDQOlew0DpUcNA
1WzDQDeUw0BgSsNAhnfDQO5pw0CGc8NAalrDQD+Fw0AkZMNA82DDQDGQw0AcasNAQFnDQG5s
w0C2UcNAsXXDQMxzw0DyaMNAflfDQE9Uw0CoRcNA4TbDQEhvw0AlWMNAtnjDQL5Vw0AXZ8NA
FlTDQEZEw0BHRcNArU/DQP5Kw0DeYcNA4UHDQLZLw0DPQMNAnCDDQEZmw0BOMcNAlDbDQItE
w0D4S8NAODrDQKw6w0BYP8NAS0LDQAtKw0D5ScNAET/DQBQuw0AIJcNAChLDQJ1Ew0ADMMNA
UFbDQKgpw0AePcNAUzPDQNJaw0CTTcNAP0HDQLZ2w0AGLsNAQxLDQCImw0B3HsNAwhnDQNcv
w0CxKsNA0F/DQFYtw0C4NsNAMSbDQEM1w0COIMNAUh7DQJxaw0B3JMNAGhnDQNwWw0DhDsNA
2yXDQJcWw0CNLsNAfzHDQHhJw0BxIsNABwnDQPcOw0DY/cJA+A3DQH3zwkCEH8NAcA3DQNgg
w0ABGcNA5DPDQMQWw0CxCcNA3SPDQPMew0DGQ8NAqxHDQBgcw0D/EMNAABfDQOAXw0DwEcNA
A/jCQEbywkAvEcNAiR3DQNgOw0C5AsNAkQ7DQE4Bw0BzBMNArOjCQJrwwkBUD8NAavPCQKPj
wkAYAMNAixrDQJIIw0DTI8NAs+rCQFbswkAD3sJAK9TCQD8Kw0AL18JARgLDQAcBw0B7+8JA
jP3CQL/kwkC8AsNAFObCQNnhwkBP/cJAwQ7DQJDJwkCS4sJAqPbCQFrewkBf3cJAS/HCQJIF
w0AWBsNArd/CQMvswkDUAcNAK+7CQHQEw0BVEMNAg+/CQDPRwkCt38JAZ/vCQLXjwkBn9MJA
V+/CQCfUwkAe98JA69bCQE/mwkCB28JAGPnCQBG+wkCN1sJAwNfCQNvQwkAzw8JApuPCQLT+
wkDW+sJAauLCQL0Ew0BL48JAlf7CQGPhwkD+4cJAg+bCQODLwkDE1sJA7+/CQK7lwkAu7cJA
TtzCQIngwkBx1MJA2s3CQEHHwkCw2MJA887CQLyzwkAQzsJAbLzCQD3CwkC41MJAGtjCQJLR
wkBO3sJAiKjCQCjPwkCI1MJAYtzCQIPFwkD848JAoufCQAfEwkCG6MJALdTCQLqewkAjysJA
kuLCQDvLwkCkoMJAGcjCQPDSwkBN1MJAVNXCQDCuwkAM3sJA8sPCQEuYwkBRv8JAeuvCQNnn
wkAAx8JABczCQEHIwkCYv8JA68DCQFGcwkAe28JApLjCQJXewkDbvsJAqc7CQPywwkCxzsJA
JajCQMaGwkDGzsJA6L3CQOWiwkBLpMJAbazCQEqbwkCVlMJAoZ/CQPGvwkBLrcJAp6PCQHSy
wkAblcJAaarCQD2twkCSjMJAJ7LCQCLCwkCyu8JAiIzCQA2rwkCRtMJAMq7CQJzCwkB3y8JA
fpvCQBmrwkAAmsJAXrzCQNWpwkD8lMJAd7PCQJWuwkBFqMJATKjCQJeZwkDUw8JAEprCQLqf
wkBApsJAPbHCQJWiwkDvnMJAPLHCQLOPwkCclcJA2abCQC+gwkCitcJAf3zCQCrRwkBMjMJA
UIXCQBynwkA/g8JAra3CQHJ2wkDJ1cJAjZvCQOKmwkAzlsJA/6TCQCWWwkBolMJAKpjCQLS2
wkAAk8JAtMTCQGCAwkD5ocJATZfCQEeIwkAHpMJAPoTCQFp2wkCctcJA+KzCQB2uwkBMhsJA
IJ3CQLKgwkAegsJA5WLCQB2DwkCak8JAEI/CQFZ/wkDii8JAVobCQAybwkAmf8JAEIfCQAGL
wkCpd8JAdq3CQHOYwkDEj8JA44fCQCh8wkDTgcJAz4jCQImhwkDzpsJAC6bCQN2cwkD2nsJA
EIPCQJidwkB5s8JAWmDCQCmNwkD6gcJAEpnCQPJawkDJZ8JAAGzCQN5jwkDji8JAMF7CQMB/
wkCakMJAQ6fCQMlqwkA9jsJAqJzCQIqHwkBGjMJAnI7CQLGRwkASd8JAY3rCQMliwkA/iMJA
aHjCQB9+wkDlWcJAVKvCQCqfwkBgb8JA14XCQBt3wkDCccJAW23CQKCRwkCcjcJAqpDCQOmW
wkAQfsJAi3/CQMRFwkBQbMJAAYrCQF1xwkAdmsJADWPCQK+cwkB1j8JACITCQLSSwkDnasJA
kHTCQD93wkADisJAHpvCQPOKwkCycMJAG3HCQK19wkBedsJA8HbCQGhrwkARf8JApqDCQJpU
wkDDbMJA0GXCQOiGwkDSn8JAmFXCQNJlwkDaZ8JAY3DCQEtZwkDeh8JAGXjCQHlhwkC7TcJA
fHHCQCFfwkBDesJAjIDCQJ+WwkAkU8JAMlXCQOpxwkAVVsJASlPCQJpjwkAeW8JASVfCQBCA
wkCNUMJA7mDCQIdWwkBDe8JAHGrCQBOBwkBWacJAVk3CQKFgwkDwXsJA2mjCQCGIwkA+bMJA
5FjCQPNIwkBrfMJA4F3CQMRXwkDec8JA04rCQARfwkCLcsJAM2nCQMFbwkDidMJAslzCQNxC
wkBBfMJAJEPCQAJwwkAzYsJAnmDCQFZpwkDMRsJAkFHCQAhVwkDEi8JAu0/CQJ1RwkBnZsJA
t2jCQIt4wkDpRMJAuVHCQNN3wkB/OsJAiYbCQC1xwkBUTcJA2HrCQJJxwkAQR8JAfHbCQEpj
wkAPeMJA2V7CQBx3wkBMX8JAYorCQEFxwkC6c8JARGzCQEBYwkBiSMJAR2jCQLJ5wkBzbsJA
S3bCQPdlwkABTsJARVzCQKN2wkBxPMJAvnfCQJ1qwkDiY8JAnWDCQPNpwkBQacJAMmDCQE5T
wkD9I8JA1D7CQCdpwkDResJAK0/CQKNqwkCsdMJAv27CQDFhwkDaT8JA8GPCQDlowkCwTMJA
v2jCQESBwkDrVcJA+DjCQMgzwkD8YMJAi0rCQJVZwkBkYMJAMknCQHZdwkAdPMJAUk7CQEFS
wkAQRMJA30DCQGJWwkBpS8JA9WvCQMZTwkCDUMJALG/CQL5fwkAYN8JAekTCQG47wkAtccJA
y2jCQJBkwkDJYMJAM3DCQNx5wkBiTsJA81fCQGI9wkBrV8JAxz3CQABAwkCtYMJAdkbCQDBZ
wkCtQcJAyWXCQGczwkA9S8JApFTCQOY8wkB5QcJAjy3CQEpTwkAGYcJAWU7CQJA8wkD4TMJA
UF/CQBpVwkCeJ8JAcDrCQDhFwkBVL8JApkbCQG8ywkCmjMJA31bCQMZCwkAgQMJAFE/CQLE1
wkBZTMJAWSfCQMI4wkDmTsJAaEjCQEpVwkDxSMJAYWDCQBo/wkADXMJAFVLCQOhBwkCSLsJA
1CPCQPogwkAIMsJAE1jCQBM+wkBHScJAgVTCQGVPwkDdTcJAKDzCQFNgwkDiQcJA8iXCQCFA
wkAcR8JAjFjCQGJbwkARRcJAmk3CQH0qwkDuYcJA2EfCQKZKwkChRsJAYV7CQMtDwkBYO8JA
9UzCQPs3wkD4UMJAzDfCQC5fwkAvP8JAODjCQIU5wkAAYMJAkFrCQIhmwkAJZsJAMEbCQApc
wkArPcJAEQLCQEI/wkAiNsJA9SrCQDRFwkCHRcJAKkzCQOZJwkAzFsJASjTCQL8dwkDjKMJA
pEjCQPMjwkAeUcJAvCXCQDtUwkAiOsJAt0zCQJlNwkC4PMJApD/CQBIswkBmScJAVgLCQElo
wkBwQsJAgyjCQMFBwkCxWcJA7TvCQIItwkDZQ8JAgzTCQGsVwkC5G8JA9zLCQDRAwkAtDMJA
cDjCQOBgwkAJQMJA7DfCQHdHwkA/DsJABzXCQLU0wkBxP8JAbjrCQINFwkDlEcJAGiDCQG4f
wkByN8JAPTLCQJZDwkCXHcJAqCLCQGg7wkBcPcJA7hzCQNtJwkB+bcJATTjCQDI2wkBHFsJA
6STCQLcywkDgJMJASk7CQBIMwkAWLMJAHEvCQDkjwkBjMMJAskjCQCE3wkBlNcJAGybCQJND
wkABScJApBnCQHctwkD4NMJAfUbCQNAJwkBJRMJAMkbCQBknwkDeJsJAbCnCQN8DwkC2CcJA
MTPCQJIOwkBLIcJALxDCQDopwkAAGsJAOBvCQEoLwkBDNsJA8w7CQA8jwkBsO8JAmiHCQN8c
wkDYHMJAVxbCQEs1wkAEIcJAaB/CQOb5wUB7I8JAXCfCQA4ewkBJF8JA1hDCQFAxwkDDSMJA
FgnCQCEpwkACOsJA1ArCQG9RwkBSPsJAKhzCQJIPwkCTJcJApiLCQPVawkBIM8JA6QbCQNUD
wkAxF8JAthvCQGwMwkBcN8JAniLCQEQhwkC6HcJAbizCQGwrwkB/9cFAWRbCQN4nwkDTLcJA
iRzCQE8+wkBlO8JAczHCQKkfwkAMB8JAUDbCQH0VwkBCFcJAghvCQNYGwkCSM8JAdBjCQLYY
wkDnEsJAxiPCQDkjwkALLsJAaTPCQGIdwkD7KsJApyfCQPkXwkDfHsJARhjCQF0UwkBuCcJA
VRXCQAz/wUCnNsJAvh7CQPYVwkB4IMJA8RnCQIMPwkChFMJAOxDCQNgXwkB5LMJAEgPCQHEy
wkD3EMJAWAbCQP4MwkBsFcJA/fjBQGskwkDkG8JANwzCQKQJwkBEBMJASBDCQL0dwkDA68FA
r//BQNEwwkCGG8JAeBPCQOBJwkAbL8JABPvBQPb4wUDZMcJAHRjCQH8UwkAQAcJAQCzCQAsY
wkCdRsJAtCTCQKcjwkA3BcJAEQzCQPkVwkCFAMJAgRfCQEAWwkBAL8JA3AzCQJwOwkAnIMJA
1wHCQHErwkC2PsJAUQHCQBAewkDI9sFAyP3BQCUjwkCzC8JAEhnCQKwJwkDlFMJANh7CQIop
wkAGEsJAHx/CQA4awkCSJcJAxgbCQFX/wUBfD8JAbQzCQCYIwkCxEMJAK/TBQK0ywkDCK8JA
5jvCQHITwkDiDcJANQ7CQMQXwkA27MFA4QPCQPwlwkAVGcJAkfrBQL0twkBHH8JA8TPCQLUP
wkD1CMJAz/PBQC8IwkDzDMJAsSLCQCsTwkDe+MFAKiHCQDMWwkDvS8JAz9vBQJf/wUCjIMJA
QCnCQJkVwkAPDsJA7RzCQPD1wUDAFsJADC/CQLsRwkBACsJA1RfCQP36wUC9DMJAZfPBQLgN
wkB3/8FASQnCQPX9wUBSHMJA9iTCQNTywUByEMJAFivCQLYdwkCHOsJA5QLCQLs7wkAzBMJA
fxPCQPYOwkDBGMJAx/fBQKITwkCQCcJA9SLCQH8qwkA3EMJAYP3BQEz1wUDiEsJA/BDCQDr5
wUAD+8FA9ADCQHMNwkDz+MFArxrCQHgYwkA9FsJAbQfCQJcwwkC8LsJA4RDCQGr7wUC96cFA
cB3CQNgXwkC0NMJAwg3CQIUuwkCF8MFAPwnCQPYBwkCjBMJApQDCQGUGwkC/E8JAs0DCQOj+
wUCNDMJAlOrBQJETwkC2A8JAJPvBQJIlwkDFCMJAC/fBQLklwkB9F8JANh/CQOpEwkDRAsJA
A+fBQH4XwkDX8MFAt+jBQCUKwkBOFMJAKzrCQI4bwkA96MFAyfTBQLcBwkDP7MFAjRDCQBwF
wkAb9MFApR3CQEb8wUDa9MFA2/LBQJ0PwkAs+MFAlRjCQCcswkCD78FAafrBQBDvwUA9E8JA
cQ3CQE7nwUBF7sFAKfbBQBEfwkDmDMJAEAHCQE0VwkDVHMJAH+zBQEhEwkAcEMJAkQLCQBkD
wkBvAMJA+AXCQAPWwUAOC8JAyhzCQHEOwkAhH8JAvvzBQHYFwkDp7cFAwyPCQLAdwkBw4MFA
r9rBQIUTwkBk/8FAu/XBQNAdwkCMB8JA1/PBQIQfwkBLI8JA7OrBQAYJwkAbCMJAPe7BQJnu
wUD5z8FAnQjCQEwbwkCa8cFAB/vBQMcUwkCY2MFAi/rBQLD8wUCv88FAiePBQKwJwkAn78FA
UCTCQIIIwkBU8MFAHCzCQAXxwUCc6MFAKvzBQPQFwkBfBsJA1wHCQCD0wUC06sFA+QbCQM3s
wUAX5MFAJ/nBQFUVwkBRF8JAVfjBQNsbwkDQ9cFApvvBQKvpwUBB28FAQhbCQH0IwkAT9cFA
iwbCQI8pwkBh/8FARv3BQM/twUAt+cFA2gnCQNnywUAkCcJAOvTBQNHqwUBR/sFAJd7BQNEF
wkBe48FAM+jBQHP7wUBpDMJAwebBQOsFwkCl8MFAWvPBQJQXwkDT98FAavXBQN3vwUBoE8JA
GQPCQG4cwkCZ1MFAfAvCQGsawkAs68FA8gfCQArswUBqD8JAdPLBQIa/wUDoCMJAtATCQNoE
wkD2C8JAFtLBQDriwUBb7MFAlfLBQNDkwUBXBcJAQt/BQIDcwUCE28FA9u/BQKIFwkD0J8JA
o/LBQI7twUDw9sFAufLBQCfywUCJy8FA8fTBQM/0wUBY/sFAFADCQELvwUAt9cFAHe7BQOMF
wkDS1cFAEv3BQMLRwUDo4MFAVQDCQHsGwkDv4MFAVgLCQJHXwUD70cFAzQDCQNzpwUDf5cFA
w/HBQPkEwkAOz8FAyBXCQJfWwUD2x8FA/uLBQPHfwUCPDsJAqSXCQLPrwUBbx8FAxQXCQOLW
wUBS7MFAkPHBQCrNwUCWJsJAet/BQHbgwUAY6MFAF9DBQKf0wUAMvcFA3gjCQIABwkCozsFA
6gnCQFnzwUDn2sFA9/zBQIb/wUAK4sFAO8rBQPzqwUD38MFAWf3BQEP0wUBx1sFARfXBQFnW
wUCb28FADOrBQLbtwUCd28FAkxbCQKzxwUDzCMJAZNPBQHjKwUBK8cFA+/nBQPfuwUDx4cFA
rNnBQPDwwUBx78FAPOrBQJS1wUCG2MFAiRfCQPP6wUCj3MFAhPjBQI30wUCq5cFA8tvBQDoR
wkAi08FAq/XBQHThwUBg78FA3vvBQBHxwUAU5cFAx+7BQJTpwUBRCMJAN/3BQBfGwUBJGMJA
y9rBQGvYwUBhAcJAYsvBQHIQwkAi9MFA4vXBQBLLwUDY7MFArfTBQKHfwUDPzsFAQ/jBQK3o
wUCf78FA</AssayYData></Step><Step><CommonData><SampleLocation>17</SampleLocation><SampleID>YNCCT5A-p035</SampleID><SampleGroup></SampleGroup><SampleInfo></SampleInfo><SampleRow>E</SampleRow><SamplePlate>1</SamplePlate><WellType>KSAMPLE</WellType><Concentration>-1</Concentration><ConcentrationUnits>µg/ml</ConcentrationUnits><MolarConcentration>1000</MolarConcentration><MolarConcUnits>nM</MolarConcUnits><MolecularWeight>-1</MolecularWeight><Temperature>30</Temperature><StartTime>4737293</StartTime><AssayTime>300</AssayTime></CommonData><FlowRate>1000</FlowRate><StepType>ASSOC</StepType><StepName>Association</StepName><StepStatus>OK</StepStatus><ActualTime>300.014</ActualTime><CycleTime>0.2</CycleTime><AssayXData Points="1500">J2GQRdlikEVzZJBFDmaQRahnkEVEaZBF32qQRXlskEX0bZBFj2+QRSlxkEXFcpBF4XSQRSF2
kEWWd5BFL3mQRcl6kEVkfJBFAH6QRZp/kEU1gZBF0YKQRWuEkEUGhpBFoIeQRTuJkEXVipBF
cYyQRQqOkEWmj5BFQJGQRdmSkEV1lJBFEJaQRaqXkEVGmZBF4ZqQRVyckEX2nZBFkZ+QRSuh
kEXHopBFYKSQRfylkEWYp5BFMamQRc2qkEVmrJBFAq6QRZ6vkEU3sZBF07KQRW20kEUItpBF
oreQRT65kEXZupBFc7yQRQ6+kEWov5BFRMGQRd/CkEV5xJBF9MWQRY/HkEUpyZBFxcqQRV7M
kEX6zZBFls+QRS/RkEXL0pBFZNSQRQDWkEWc15BFNdmQRdHakEVr3JBFBt6QRaLfkEU74ZBF
1+KQRXPkkEUM5pBFqOeQRULpkEXd6pBFeeyQRRPukEWN75BFKfGQRcPykEVe9JBF+vWQRZT3
kEUv+ZBFyfqQRWT8kEUA/pBFmv+QRTUBkUXRApFFawSRRQYGkUWgB5FFOwmRRdcKkUVxDJFF
DA6RRagPkUVCEZFF2xKRRfwUkUU+FpFFrBeRRUgZkUXhGpFFexyRRRcekUWyH5FFLSGRRegi
kUWBJJFF/CWRRZgnkUVSKZFF7CqRRYcskUUjLpFFjy+RRSkxkUXFMpFFYDSRRfo1kUWWN5FF
MTmRRcs6kUVmPJFFAD6RRZw/kUU3QZFF0UKRRW1EkUUGRpFFokeRRTtJkUXXSpFFc0yRRQxO
kUWmT5FFQlGRRd1SkUV3VJFFE1aRRaxXkUUnWZFFw1qRRV5ckUX4XZFFlF+RRS1hkUXJYpFF
YmSRRfxlkUWYZ5FFMWmRRc1qkUVmbJFFAm6RRZ5vkUU3cZFF03KRRW10kUUIdpFFoneRRT55
kUXXepFFc3yRRQx+kUWof5FFRIGRRd2CkUV5hJFFFYaRRY+HkUUpiZFFxYqRRV6MkUX6jZFF
lo+RRS+RkUXLkpFFZJSRRQCWkUWcl5FFNZmRRc+akUVrnJFFBp6RRaCfkUU7oZFF1aKRRXGk
kUUMppFFpqeRRUKpkUXdqpFFd6yRRRCukUWsr5FFRrGRReGykUX0tJFFMbaRRZG3kUUtuZFF
x7qRRWC8kUX8vZFFmL+RRTHBkUXNwpFFZsSRRQLGkUWcx5FFN8mRRdHKkUVrzJFFBs6RRaLP
kUU70ZFF19KRRXHUkUUM1pFFqNeRRULZkUXd2pFFd9yRRRPekUWu35FFSOGRRcPikUVc5JFF
+OWRRZHnkUUt6ZFFyeqRRWLskUX+7ZFFmO+RRTPxkUXP8pFFafSRRQT2kUWe95FFOfmRRdP6
kUVv/JFFCv6RRaT/kUVAAZJF2QKSRXUEkkUQBpJFqgeSRUYJkkXhCpJFdQySRRAOkkWqD5JF
RhGSRcESkkVaFJJF9hWSRZEXkkWLGZJF2RqSRWIckkX8HZJFmB+SRTEhkkXLIpJFZiSSRQAm
kkWcJ5JFNymSRdEqkkVtLJJFBi6SRaIvkkU7MZJF1zKSRXM0kkUMNpJFqDeSRUI5kkXdOpJF
dzySRRM+kkWuP5JFKUGSRcNCkkVcRJJF+EWSRZRHkkUtSZJFyUqSRWRMkkX+TZJFmk+SRTNR
kkXNUpJFzVSSRQxWkkWeV5JFOVmSRdNakkVtXJJFCF6SRaRfkkU+YZJF2WKSRXNkkkUMZpJF
pmeSRUJpkkXbapJFd2ySRRBukkWsb5JFRnGSReFykkVcdJJF9nWSRZJ3kkUteZJFx3qSRWJ8
kkX8fZJFmH+SRTGBkkXNgpJFaYSSRQKGkkWeh5JFN4mSRdOKkkVtjJJFCI6SRaKPkkU+kZJF
15KSRXOUkkUMlpJFqJeSRUSZkkXdmpJFeZySRROekkWNn5JFKaGSRcOikkVepJJF+KWSRZSn
kkUtqZJFyaqSRWKskkX+rZJFmK+SRTOxkkXPspJFabSSRQS2kkWgt5JFObmSRdW6kkVvvJJF
CL6SRaS/kkVAwZJF2cKSRXXEkkUOxpJFqseSRUbJkkXfypJFe8ySRRXOkkWwz5JFStGSReXS
kkV/1JJFG9aSRbTXkkVQ2ZJFy9qSRYXckkUA3pJFjd+SRTXhkkXD4pJFXuSSRfjlkkWU55JF
L+mSRcnqkkVk7JJF/u2SRZrvkkUz8ZJFz/KSReX0kkUf9pJFoPeSRTn5kkXV+pJFcfySRQr+
kkWm/5JFQAGTRdsCk0V1BJNFEAaTRawHk0VGCZNF4QqTRVwMk0X2DZNFkg+TRS0Rk0XHEpNF
YhSTRf4Vk0WYF5NFMRmTRc0ak0VmHJNFAh6TRZ4fk0U3IZNF0yKTRW8kk0UIJpNFpCeTRT4p
k0XXKpNFcyyTRQ4uk0WoL5NFRDGTRd0yk0V5NJNF9DWTRY03k0UpOZNFxTqTRV48k0X6PZNF
lD+TRS1Bk0XJQpNFZESTRf5Fk0WYR5NFMUmTRc1Kk0VmTJNFAk6TRZ5Pk0U3UZNF01KTRW1U
k0UIVpNFoleTRT5Zk0XXWpNFc1yTRQ5ek0WoX5NFQmGTRd1ik0V5ZJNFE2aTRY1nk0UpaZNF
w2qTRV5sk0X4bZNFlG+TRS9xk0XJcpNFZHSTRQB2k0Wad5NFNXmTRc96k0VrfJNFBn6TRaB/
k0U7gZNF1YKTRXGEk0UMhpNFpoeTRUKJk0XbipNFd4yTRRCOk0Wsj5NFJ5GTRcOSk0XflJNF
IZaTRZKXk0UtmZNFyZqTRWKck0X+nZNFmJ+TRTOhk0XPopNFaaSTRQSmk0Wep5NFOamTRdWq
k0VvrJNFCq6TRaSvk0VAsZNF27KTRXW0k0UQtpNFqreTRUa5k0XfupNFWryTRfa9k0WPv5NF
K8GTRcfCk0VgxJNF/MWTRZbHk0UxyZNFzcqTRWbMk0UCzpNFnM+TRTfRk0XR0pNFbdSTRQjW
k0Wi15NFO9mTRdfak0Vx3JNFDN6TRabfk0VC4ZNF3eKTRXfkk0UT5pNFrOeTRUjpk0Xj6pNF
feyTRRnuk0Wy75NFTvGTReryk0WD9JNFE/aTRaD3k0U5+ZNFF/uTRW/8k0UK/pNFpP+TRUAB
lEXbApRFdQSURQ4GlEWqB5RFRgmURd8KlEV7DJRF9g2URY8PlEUrEZRFxRKURWAUlEX8FZRF
lheURTEZlEXLGpRFZhyURQAelEWcH5RFNyGURdEilEVrJJRFBiaURaAnlEU7KZRF1yqURXEs
lEUMLpRFpi+URUIxlEXbMpRF+DSURUQ2lEWsN5RFSDmURcE6lEVaPJRF9j2URZI/lEUrQZRF
x0KURWJElEX8RZRFmEeURTNJlEXNSpRFaUyURQJOlEWeT5RFN1GURdNSlEVvVJRFCFaURaRX
lEU+WZRF2VqURXNclEUIXpRFpF+URT5hlEXZYpRFc2SURQ5mlEWqZ5RFRGmURd9qlEV5bJRF
9m2URY9vlEUpcZRFxXKURV50lEX6dZRFlHeURS95lEXJepRFZHyURf59lEWaf5RFM4GURc+C
lEVphJRFBIaURZ6HlEU5iZRF04qURW+MlEUKjpRFpI+URUCRlEXbkpRFdZSURQ6WlEWql5RF
RJmURd+alEV7nJRFFZ6URY+flEUroZRFxaKURWCklEX6pZRFlqeURS+plEXLqpRFZqyURQCu
lEWar5RFNbGURc+ylEVrtJRFBraURaC3lEU5uZRF1bqURW+8lEUKvpRFpr+URUDBlEXbwpRF
dcSURRDGlEWqx5RFRsmURd/KlEVazJRF9s2URZLPlEUr0ZRFx9KURWDUlEX61ZRFlteURTHZ
lEXL2pRFZtyURQDelEWc35RFNeGURdHilEVt5JRFBuaURaLnlEU76ZRF1+qURXPslEUM7pRF
qO+URULxlEXd8pRFd/SURRP2lEWu95RFKfmURcP6lEVc/JRF+P2URZT/lEUtAZVFxwKVRV4E
lUX4BZVFlAeVRS0JlUXHCpVFYgyVRf4NlUWYD5VFMxGVRc0SlUVpFJVFAhaVRZ4XlUU3GZVF
0xqVRW8clUUIHpVFpB+VRT4hlUXZIpVFdSSVRQ4mlUWoJ5VFRCmVRd0qlUV5LJVF9C2VRa4v
lUUpMZVFxTKVRV40lUX6NZVFlDeVRS85lUXJOpVFZDyVRf49lUWaP5VFNUGVRc9ClUVrRJVF
BkaVRaBHlUU7SZVF1UqVRXFMlUUKTpVFpk+VRUBRlUXbUpVFd1SVRRBWlUWsV5VFRlmVRd9a
lUVaXJVF9l2VRZJflUUrYZVFxWKVRWBklUX6ZZVFlmeVRS9plUXJapVFZGyVRQBulUWab5VF
NXGVRc9ylUXqdJVFK3aVRaB3lUU7eZVF1XqVRXF8lUUMfpVFpn+VRUKBlUXbgpVFd4SVRRCG
lUWsh5VFRomVRcGKlUVcjJVF+I2VRZKPlUUtkZVFx5KVRWKUlUX8lZVFmJeVRTOZlUXPmpVF
aZyVRQKelUWen5VFN6GVRdOilUVtpJVFCKaVRaSnlUU+qZVF2aqVRXOslUUOrpVFqK+VRUSx
lUXfspVFebSVRfS1lUWPt5VFKbmVRcW6lUVgvJVF+r2VRZa/lUUvwZVFy8KVRWTElUUAxpVF
mseVRTXJlUXPypVFa8yVRQbOlUWgz5VFO9GVRdfSlUVx1JVFDNaVRabXlUVC2ZVFTNuVRaLc
lUUM3pVFpt+VRULhlUXb4pVFd+SVRRDmlUWs55VFSOmVReHqlUVc7JVF+O2VRZLvlUUt8ZVF
x/KVRWL0lUX89ZVFmPeVRTP5lUXN+pVFafyVRQT+lUWe/5VFOQGWRdUClkVvBJZFCgaWRaQH
lkVACZZF2QqWRXUMlkUQDpZFqg+WRUYRlkXfEpZFJRWWRV4WlkWWF5ZFKxmWRccalkVgHJZF
/B2WRZYflkUxIZZFzSKWRWYklkUCJpZFnCeWRTcplkXRKpZFbSyWRQgulkWiL5ZFPjGWRdcy
lkVzNJZFDDaWRag3lkVEOZZF3TqWRXk8lkUTPpZFjT+WRSlBlkXDQpZFXkSWRfpFlkWUR5ZF
L0mWRctKlkVkTJZFAE6WRZpPlkU1UZZF0VKWRWtUlkUGVpZFoFeWRTtZlkXXWpZFcVyWRQxe
lkWmX5ZFQmGWRdtilkV3ZJZFEGaWRaxnlkUnaZZFwWqWRVxslkX4bZZFkm+WRS1xlkXHcpZF
YnSWRf51lkWYd5ZFM3mWRc16lkVpfJZFAn6WRZ5/lkU5gZZF04KWRW+ElkUIhpZFpIeWRUCJ
lkXZipZFdYyWRQ6OlkWqj5ZFRJGWRd+SlkV5lJZFFZaWRbCXlkVKmZZF5ZqWRX+clkUbnpZF
tp+WRTGhlkXsopZFhaSWRfSllkW8p5ZFKamWRcWqlkVerJZF+q2WRZSvlkUvsZZFy7KWRdu0
lkUTtpZFmreWRTO5lkXPupZFabyWRQS+lkWev5ZFOcGWRdXClkVvxJZFCsaWRaTHlkVAyZZF
2cqWRXXMlkUQzpZFqs+WRUbRlkXf0pZFe9SWRfbVlkWP15ZFK9mWRcXalkVg3JZF+t2WRZbf
lkUv4ZZFy+KWRWbklkUA5pZFnOeWRTXplkXR6pZFa+yWRQbulkWg75ZFO/GWRdfylkVx9JZF
DPaWRaj3lkVC+ZZF3fqWRXf8lkUT/pZFrP+WRUgBl0XDApdFXASXRfgFl0WUB5dFLQmXRckK
l0ViDJdF/g2XRZoPl0UzEZdFzxKXRWkUl0UEFpdFnheXRTkZl0XTGpdFbxyXRQoel0WkH5dF
QCGXRdkil0V1JJdFECaXRaonl0VGKZdF3yqXRVosl0X2LZdFjy+XRSsxl0XHMpdFYDSXRfw1
l0WWN5dFMTmXRc06l0VmPJdFAj6XRZw/l0U3QZdF0UKXRW1El0UIRpdFokeXRT5Jl0XXSpdF
c0yXRQ5Ol0WoT5dFQlGXRd1Sl0X2VJdFNVaXRa5Xl0UpWZdFw1qXRV5cl0X6XZdFlF+XRS9h
l0XZYpdFc2SXRQ5ml0WoZ5dFRGmXRd9ql0V5bJdFFW6XRY9vl0UpcZdFxXKXRWB0l0X6dZdF
lneXRS95l0XLepdFZHyXRQB+l0Wcf5dFNYGXRdGCl0VrhJdFBIaXRaCHl0U7iZdF1YqXRXGM
l0UKjpdFpo+XRUKRl0XbkpdFd5SXRRCWl0Wsl5dFRpmXReGal0VcnJdF9p2XRZKfl0UtoZdF
x6KXRWKkl0X8pZdFmKeXRTGpl0XNqpdFZqyXRQKul0Wer5dFN7GXRdOyl0VttJdFCLaXRaK3
l0VAuZdF2bqXRXO8l0X8vZdFqL+XRUTBl0XfwpdFecSXRRXGl0WNx5dFKcmXRcXKl0VezJdF
+s2XRZTPl0Uv0ZdFy9KXRWTUl0UA1pdFmteXRTXZl0XP2pdFa9yXRQTel0Wg35dFOeGXRdXi
l0Vx5JdFCuaXRabnl0VA6ZdF2+qXRXfsl0UQ7pdFtO+XRVDxl0Xs8pdFhfSXRQD2l0WN95dF
KfmXRcP6l0Vc/JdF+P2XRZL/l0UtAZhFyQKYRWIEmEX+BZhFmAeYRTMJmEXPCphFaQyYRQQO
mEWgD5hFORGYRdUSmEVxFJhFChaYRaYXmEVCGZhF2xqYRXccmEUQHphFrB+YRUYhmEXBIphF
XCSYRfYlmEWSJ5hFLSmYRccqmEViLJhF/C2YRZgvmEUzMZhFzTKYRWk0mEUCNphFnjeYRTc5
mEXTOphFbzyYRQg+mEWkP5hFPkGYRdlCmEVzRJhFDkaYRapHmEVESZhF30qYRVpMmEX2TZhF
j0+YRSlRmEXFUphFYFSYRfpVmEWWV5hFL1mYRctamEVkXJhFAF6YRZpfmEU1YZhFz2KYRWtk
mEUGZphFoGeYRTxpmEXVaphFcWyYRQpumEWmb5hFQnGYRdtymEV3dJhFEHaYRax3mEVGeZhF
wXqYRVx8mEX2fZhFkn+YRSuBmEXHgphFYISYRfyFmEWWh5hFMYmYRcuKmEVmjJhFAo6YRZyP
mEU3kZhF0ZKYReiUmEUplphFopeYRTyZmEXXmphFcZyYRQqemEWmn5hFQqGYRduimEV3pJhF
EKaYRaynmEVIqZhFwaqYRVysmEX4rZhFkq+YRS2xmEXJsphFYrSYRf61mEWYt5hFM7mYRc+6
mEVpvJhFBL6YRZ6/mEU5wZhF08KYRW/EmEUIxphFpMeYRT7JmEXZyphFdcyYRRDOmEWqz5hF
RtGYRd/SmEVa1JhF9tWYRZLXmEUr2ZhFx9qYRWDcmEX83ZhFmN+YRTHhmEXN4phFaeSYRQLm
mEWe55hFN+mYRdPqmEVv7JhFCO6YRaTvmEU+8ZhF2fKYRXX0mEUO9phFqPeYRUT5mEXf+phF
efyYRRX+mEWu/5hFSgGZReMCmUV/BJlFGQaZRbQHmUVOCZlF6gqZRWQMmUUfDplFuA+ZRVQR
mUXBEplFXBSZRfYVmUWSF5lFLRmZRccamUViHJlF/B2ZRZgfmUUzIZlFzSKZRWYkmUUCJplF
nCeZRTcpmUXRKplFbSyZRQYumUWiL5lFPjGZRdcymUXhNJlFITaZRag3mUVCOZlF3TqZRXk8
mUUSPplFrj+ZRSlBmUXDQplFXkSZRfpFmUWUR5lFL0mZRclKmUVkTJlF/k2ZRZpPmUU1UZlF
z1KZRWtUmUUEVplFoFeZRTxZmUXVWplFcVyZRQpemUWmX5lFQGGZRdtimUV3ZJlFEGaZRaxn
mUVGaZlFwWqZRVxsmUX4bZlFkm+ZRS1xmUXHcplFYnSZRf51mUWYd5lFM3mZRc16mUVpfJlF
An6ZRZ5/mUU3gZlF04KZRW+EmUUIhplFpIeZRT6JmUXZiplFdYyZRQ6OmUWoj5lFRJGZRd2S
mUV5lJlFEpaZRY2XmUVImZlFw5qZRV6cmUVWnplFrJ+ZRS+hmUXJoplFYqSZRfylmUWYp5lF
M6mZRc2qmUVprJlFAq6ZRZ6vmUU3sZlF07KZRW+0mUUItplFpLeZRT65mUXZuplFdbyZRQ6+
mUWqv5lF</AssayXData><AssayYData Points="1500">J/7BQIH7wUBMWMJAHa/CQLgUw0DQWMNAEIzDQELuw0DPGMRA+0rEQMyUxEBUt8RAiaDEQL/b
xEDuHcVAGg3FQNz0xEBiK8VAAhzFQBwXxUAWLsVATDzFQF1LxUAnTcVAfkHFQC89xUBxTcVA
iE7FQOgwxUB2TcVAf2zFQHslxUCwUsVAgDrFQOc8xUDpVMVAr2zFQJYgxUClO8VAFWLFQMFH
xUC6RMVAO0XFQDJvxUAGjcVAxWrFQDZwxUAaV8VA4ljFQDZqxUBOSsVApUfFQOgzxUCPUsVA
SD3FQIswxUB+QcVAJn/FQMFkxUAMMsVAfkHFQBlCxUA8TsVAIjzFQJ5XxUDdc8VATS7FQCgy
xUAmYMVA8zbFQItFxUB+R8VAwU7FQAtBxUDfQ8VAG1jFQGZexUD/O8VAH0DFQHM+xUCUQcVA
ah7FQApXxUCJY8VAcF/FQMNMxUDwWMVATFrFQI5IxUCVU8VAPGjFQJFzxUCeTMVALVTFQENQ
xUC2N8VAo0LFQFxcxUCHecVAxmDFQN5qxUBhl8VADE3FQGdBxUBjV8VAfFrFQEpUxUDTXMVA
yC/FQDRHxUCmUcVAi1LFQAljxUA1VcVAD13FQGtsxUDXPcVA51TFQB96xUBVXcVAdlzFQOxw
xUDqSMVAv1XFQL80xUB5acVAFF3FQCxmxUCPSMVABF7FQGxvxUDWO8VAhlHFQFtbxUB0W8VA
0VLFQL5MxUDLacVAsj3FQJlJxUD/SMVAxjzFQI9CxUDuScVAtTLFQBk3xUCBZsVAsmTFQKGB
xUA3fcVAYlzFQIpUxUBqQcVArl7FQOs1xUDmYcVAK0LFQIVQxUDmR8VACm3FQPNGxUDHTMVA
DGLFQMZfxUC5WsVAy2LFQBR5xUBETcVA51fFQNxdxUApVsVAhC7FQB5exUBQT8VA7irFQAVM
xUC2RsVARyvFQH8vxUBXKMVAMVTFQGhQxUAVQMVAJ3bFQMRbxUCKa8VAVk7FQBhkxUCGWsVA
hU3FQDdQxUATV8VAQk7FQA0qxUBRQMVA10zFQBhUxUCVRsVAgirFQO5ExUDZVMVAmETFQLRK
xUB8TsVAgD3FQHtGxUAbSsVAlnLFQE5IxUDPWMVAsSnFQBVXxUDxGsVA1jnFQDt0xUA0QsVA
tGfFQJhJxUCyQsVAF2LFQI1HxUBsT8VAKmXFQPA9xUAgVsVA6FfFQC1FxUA0dsVAo3HFQOJC
xUC9X8VAiUXFQAdYxUDpEMVAxjDFQAQTxUCUV8VA8VTFQLVVxUBAWcVAoEHFQMpFxUAfMsVA
x0bFQOFKxUD2RsVAT4/FQGhdxUBpacVAwobFQGROxUClbMVAOkjFQCM1xUCaWcVATkLFQB9Y
xUCmHcVAK27FQGV5xUDcfcVA1z/FQCtKxUAdfcVAHVLFQPhBxUCEbcVA/zLFQJxgxUBRg8VA
LTfFQPRfxUBCSMVAplfFQEBQxUAXU8VAOTHFQG1yxUC1VsVAfjDFQMRbxUDCasVAtGbFQCVl
xUAjPcVA8lzFQB1YxUBtX8VATlLFQDxJxUDQPcVA13TFQNNBxUAmOMVAp0zFQLhsxUBzW8VA
GDPFQDZexUD3VMVABkzFQMBLxUAEfcVAWVXFQJlQxUCOW8VAg0PFQF1jxUAvU8VAKWfFQCNr
xUDFR8VAyy7FQDJUxUBPZsVAGRLFQElExUBGL8VAmDfFQNh7xUDJZcVAJ2bFQIlqxUB+bsVA
kG7FQO5hxUAoPcVATVvFQHx4xUD1U8VAXWXFQCFixUDNOsVAQDXFQApWxUDhW8VAml/FQGpN
xUBqXcVAmT/FQLZIxUA7dcVA82TFQEtGxUB2U8VAZlfFQDdNxUCcRcVAkUzFQPpmxUB6S8VA
NlnFQAFRxUADaMVAe0LFQLRGxUDBRMVAF2TFQFdSxUCFasVAKl3FQEVRxUDfNcVAOl7FQF9G
xUCQbcVA4kzFQMJsxUD1g8VAZ0zFQOs9xUC7VcVAvnjFQDNwxUB7T8VA0kXFQCmRxUCvY8VA
ilPFQFUjxUC5U8VAFGnFQNhhxUBlWMVA0FPFQH5SxUAvVcVASUTFQBJpxUBwPcVAq1vFQH1W
xUALcMVAd1fFQBtqxUDlbcVAt3DFQDZ4xUCfLMVApizFQDQ2xUCIScVAmmzFQP9RxUC9UMVA
6kPFQOQ8xUDsRsVA/mHFQPNNxUBbdMVAClvFQJtKxUA8WMVADF3FQHtYxUAyWsVADTrFQFds
xUB3gMVAdFDFQMM+xUC5T8VAnj7FQJldxUDNTMVAalfFQBU3xUDFasVASyjFQGRmxUDXPMVA
s0zFQGNqxUA6TcVA7kjFQPNwxUC+TcVA8VjFQJw8xUDZYMVA9TrFQJU2xUCgUMVAuFLFQOZS
xUA/gMVA/1HFQPRXxUCyYsVAM2nFQN0qxUALasVAA0XFQMxhxUCvRsVAIjfFQFdQxUDbVMVA
xUXFQJhLxUA2Z8VAKUbFQHYtxUB2RMVAITTFQKlkxUB0WsVAL0/FQK4yxUByZMVAJFPFQAhD
xUA/bsVAk0LFQKxNxUBuXMVAx0/FQAxexUDpL8VA+IfFQFdLxUB/asVAg1jFQLw0xUCcQMVA
u4bFQH5sxUD0PcVAeG7FQFJQxUDOXsVAVjvFQO03xUBBc8VA/lfFQB5axUBGd8VAT3fFQGZF
xUDagcVAMG/FQBhWxUCQRcVADGjFQIVlxUCITcVAKEPFQMo2xUBypcVAqmLFQFxkxUAcScVA
HH/FQHhcxUCfTsVAkUHFQPNVxUAARsVAQHjFQPBfxUAEh8VA5TfFQJZWxUC8ZMVA7DbFQMKK
xUD1MsVA0lrFQJNVxUBVTsVAjFbFQKA8xUChccVAAF3FQIZdxUA3dsVA12PFQJBOxUAzXcVA
/VHFQPlpxUAVVcVAJnzFQAN/xUCkXcVA81XFQMJ6xUAyaMVAy0/FQCyQxUCuTcVAUFLFQKFW
xUClUcVAxkzFQHJFxUD1eMVAYkLFQGpQxUDXUsVA0F3FQDtGxUCaWcVAFSLFQM1SxUAkT8VA
fynFQD1SxUBbVsVAzU/FQNV5xUDxfcVAnlvFQJNRxUAbacVASEnFQFcwxUCKScVAKlvFQLpP
xUAXasVAtGfFQPs7xUD7W8VA+1PFQPJlxUCCZ8VAanXFQIZSxUCKWsVAGGHFQL5LxUAmP8VA
ZoXFQHtuxUDVVsVAX1PFQNeExUCjQsVACGnFQLl3xUCofMVAlojFQGeIxUCrcMVAxTrFQOJb
xUCdbsVA1j7FQAJixUDzecVAiWbFQF9kxUD0ZMVA8G/FQFlcxUC+S8VAF1XFQPA0xUA1UMVA
UWfFQJh7xUBNWMVAXmjFQP9exUAoWMVAKVbFQChjxUDPXMVANmDFQI5dxUAfV8VAYWbFQMg1
xUAWQ8VAXUfFQBg4xUA7b8VAzHrFQPRnxUA/RsVAwGvFQLxTxUCgO8VAgEfFQB9gxUAYfcVA
IFzFQGc3xUAGT8VAXIPFQLZvxUCBH8VAAVbFQKpgxUCQfsVAL1jFQEF0xUB9dcVAFi/FQM57
xUB8PMVAD2rFQAxVxUATS8VAdGjFQPlmxUAORcVA/3TFQCxCxUDTOMVA11/FQEBZxUAsbMVA
hnHFQPODxUA2b8VAO2fFQKNbxUDBPsVAC0nFQKJVxUBbX8VAl2DFQBxsxUBLZsVAlHHFQMdH
xUD9eMVAPljFQKCNxUC2UcVAu2bFQLFRxUC3X8VAcVLFQC9nxUBDYsVAV3nFQIM9xUBwUMVA
B17FQGh7xUCZWMVAyGfFQJZRxUC2W8VA4lHFQO1OxUAZZcVAzlPFQMdqxUCJXsVAMkTFQAhO
xUBrSsVA2WrFQFhBxUDSa8VAxFPFQAprxUDXa8VA/U3FQP9sxUDERsVA6GXFQHRdxUBLasVA
vDTFQK96xUB1VsVAylHFQD9lxUDcZ8VAwmTFQKBKxUCqUMVA1mDFQPpZxUDcTcVATE3FQFVe
xUDYfcVAtkjFQBuDxUA8RsVAJkzFQMlhxUDKa8VARz3FQEl+xUBKb8VAx2DFQFRnxUDOVsVA
qXjFQKlpxUC6SsVA/5HFQGZUxUCUY8VA9VnFQIBYxUBBe8VAFlvFQMtnxUBNWMVAl3DFQAFZ
xUCUXMVAqFTFQHhMxUBcdsVAW2HFQBtLxUDUdsVA627FQBI/xUC5dsVAk1PFQGRuxUCXeMVA
nGLFQHc8xUAtZsVAlmvFQJ1nxUAPi8VA0XzFQKZXxUBCfMVAJG/FQH5gxUAMVsVAX3XFQCBi
xUDRVMVA8FjFQF5nxUCTXsVAiFjFQBBVxUAkUcVAJEnFQAFAxUAOS8VAdV/FQJtDxUBEW8VA
OX7FQLdgxUAHT8VAqnXFQEBmxUCGfsVA8z3FQIGLxUD1d8VAvnHFQPyWxUCMi8VAlmTFQClx
xUBjfsVAEF/FQD1lxUBUR8VAdFzFQG1ixUCCdsVAlWvFQHV8xUD5f8VAJnXFQBupxUDodMVA
cFDFQNw6xUDFZsVAnmzFQMOSxUBUS8VAeYHFQFl0xUAfX8VAoVHFQAE6xUDSccVAxEnFQM1V
xUC5VMVABGnFQKpVxUDUX8VA6UjFQExMxUAXdsVAV1vFQGhbxUA6csVAMZvFQCtjxUC7WsVA
TYDFQCp6xUCTW8VAK23FQE+KxUBGisVAzErFQB1oxUBTV8VAHT7FQLSPxUAEbsVAl3vFQKB4
xUDsecVAelLFQG1wxUCeWMVAMH3FQIpXxUA9Z8VAIXPFQMlsxUCZYMVAmWPFQI1zxUDpXMVA
kFLFQE5hxUAIVMVAEGbFQANKxUBTUMVAFnLFQJh2xUA8aMVACHXFQEqExUDGOsVA6IrFQI6C
xUAIdcVAv3TFQHhmxUDBdMVAQmrFQM13xUCLXcVArobFQDhMxUBxWsVADGPFQKY0xUBGTsVA
c3rFQNt5xUCkYcVAQ4XFQJFWxUDjc8VAL1zFQIRXxUASa8VAZHXFQCp/xUCJcMVAO1nFQMBV
xUDHN8VAeJXFQHNXxUCTbcVAX2jFQOSFxUBFWMVAOl7FQD92xUCBUMVAfBjFQHeOxUBbbcVA
PEjFQN+BxUBddsVANF7FQJBVxUDfbsVARFTFQBh6xUDaV8VAMUzFQEFCxUCZRsVAJnbFQN9+
xUCGVMVAaF3FQNFnxUA0Y8VAqJbFQH2PxUB0QMVAk2bFQOxtxUDfY8VAE2XFQLFhxUCeXcVA
XVDFQIJsxUA5fMVAj2TFQMpbxUBYVcVAPUDFQJR4xUAFb8VAOkrFQHdyxUA6c8VA6k7FQHZi
xUAgS8VATlLFQORRxUBIbcVA7pvFQLFsxUCdT8VASErFQOc8xUAZYsVA42zFQHl3xUDXbcVA
5XvFQF6CxUCVaMVAXlDFQEU2xUCcUMVAE27FQJ1ixUDURMVAJnLFQPlqxUAwdcVA/XPFQNFX
xUC0b8VAImzFQM5SxUARa8VA9HnFQGJ2xUDjW8VAiZvFQM9exUD3WcVApnLFQLJpxUDXWsVA
2UXFQPVExUDYXcVAFEvFQFN0xUD7SsVAvIHFQHuRxUBWdsVAaVbFQGhvxUAaf8VAuYXFQBxt
xUBQg8VAAozFQCV0xUAKesVAynjFQLmGxUCQicVA5FnFQO1DxUDxZsVA5HPFQIlmxUDNVsVA
zGrFQNZ9xUDgbsVAx4fFQJUuxUAeNMVAXD/FQCpLxUCaYMVAyE7FQFKVxUCcScVA52TFQMZv
xUBihMVAXHDFQEJ0xUD+YcVA33PFQLZoxUCSaMVAmVPFQGyJxUCEg8VA0XnFQCOkxUCBRsVA
/onFQKx9xUD/f8VAF1rFQOd3xUAzh8VA5WnFQIJFxUCxXMVAxHbFQJN+xUDJfcVAMk3FQKBt
xUBGWsVA+1rFQGdbxUD1nMVAfmnFQHOKxUAdasVA9YrFQARTxUDuXcVAU1rFQIyBxUCxS8VA
QWfFQIiExUD/ZMVA9EfFQFV8xUDWd8VAq2LFQDRzxUC+U8VAGFjFQI4/xUCej8VABFvFQIip
xUBUbcVA0lzFQOFpxUDHSMVAxIHFQApwxUBJbcVAKWHFQDB9xUDGb8VATmbFQEV4xUDZfMVA
rmDFQAVWxUC9f8VAQ1jFQP9vxUCOmMVACV7FQAuHxUBXf8VA+YHFQKhTxUDmnMVA/InFQIJI
xUDKZcVAA4TFQN6DxUAaUcVAcGrFQFKkxUArYsVAaJzFQEqBxUCIbMVA037FQAF0xUDDZsVA
uoTFQIJUxUCGScVAumPFQI2UxUDjc8VA8FzFQNhnxUDJbMVAkG/FQByQxUCeYMVAXWvFQJGI
xUBdWMVAKF/FQCV6xUDdjsVA8XPFQLFkxUCLhMVAK4vFQPxExUAbg8VA1pHFQMl0xUCKVsVA
b2vFQDx4xUDkXcVAD4/FQKt3xUAuesVAmGfFQMmAxUCxeMVAfnrFQIaExUCUasVAJn3FQNV5
xUBFgcVAOYXFQDeQxUAGT8VAVl/FQC5CxUDnacVAFHvFQMtAxUBVb8VA+pfFQEWQxUA4TsVA
0FzFQGhSxUCwg8VAA27FQPd6xUBgpMVANYTFQLxVxUDSaMVAE3bFQIpDxUAUasVAP2TFQC12
xUCxcsVA21TFQAyPxUDKjsVAvU/FQOxmxUAZQsVANWHFQFFvxUB8kMVAQ4fFQNV7xUB+VsVA
a1jFQNhExUAXj8VAOHnFQG5SxUAEcsVAxVnFQJt5xUAqTcVAi1rFQC5jxUBIj8VAgnjFQAVk
xUAZbMVA13jFQH5/xUCOi8VALnDFQDiKxUBZiMVA8X/FQKOYxUCoXsVAQIPFQNqbxUAcV8VA
PlnFQGRqxUBRg8VA+ZvFQLVjxUCKa8VAYWzFQDhTxUCObMVAFZnFQCKIxUAlZ8VAQWHFQPhq
xUDkisVAgGTFQOE9xUDxa8VAhnjFQDWMxUBAX8VA+5HFQONHxUB2j8VAPmPFQEtSxUC9XsVA
NWfFQLKBxUBmPMVAg0fFQD6ExUC5b8VAO1rFQJeExUBlYcVAZ33FQBWGxUALhcVA1GbFQE5d
xUBPrcVAY5HFQPp/xUAQhMVAWnHFQOJ4xUCSd8VABGrFQLuQxUDbRcVApVnFQByJxUBebsVA
81nFQHJuxUB3TcVALJnFQBBLxUDMgMVAF3nFQApxxUDFa8VAPm3FQC5/xUDBZsVAUnTFQKeB
xUB+bsVA7njFQFtwxUCIacVAgW7FQHeHxUC0pcVAGIjFQGBuxUAHZ8VA9nzFQEhqxUBLaMVA
n4LFQCllxUDjfcVAZGHFQD50xUBufMVAVYPFQOJuxUDQlcVAaHDFQMNvxUCnk8VAY4vFQAFZ
xUBBhcVAJIHFQDWTxUB7WMVAKGbFQMiGxUA2a8VAMVjFQH9xxUAIUcVArJHFQMyKxUArmMVA
i1fFQD17xUDAlcVA3H3FQEtSxUD8WsVAAX3FQI5qxUCmj8VAD3bFQKiLxUDXX8VAsnfFQI5l
xUBtp8VAYqDFQMBWxUDEhMVAM1bFQKhfxUDZbcVAVXXFQJFixUBhdcVAm27FQIJuxUDch8VA
rW3FQLR6xUBek8VAT5HFQPGMxUCPlsVAXHPFQFlmxUBJi8VA6mrFQJ+qxUDkhsVA0o7FQCOV
xUAaZsVAS5HFQIlgxUAncMVAVaTFQKl6xUBCXMVA7V3FQMOcxUDQdsVA6n7FQBqfxUC7a8VA
5HnFQORrxUBJgsVAf4vFQGWJxUD1fMVAZWvFQOtdxUCZnsVAN5bFQEdxxUCJXMVAtG7FQFly
xUAGcMVAmYbFQA+BxUBvbsVA4ZPFQLNlxUCXhMVAuoXFQD2GxUCwg8VAKYbFQCxPxUASiMVA
lFvFQEpyxUBGXcVACpfFQLONxUD7jsVAQHjFQBQ7xUAod8VAP0vFQNmAxUB/d8VAFZjFQHFw
xUD8d8VATGDFQBVnxUD3Y8VAO3LFQDVfxUD2asVAQXbFQNiwxUCNeMVAO3TFQJdnxUDCdcVA
04XFQG+vxUBJhcVATXfFQHVWxUCjZ8VAt2fFQHaCxUDcg8VAgW7FQO+JxUBdd8VA1lTFQFli
xUABfMVA</AssayYData></Step><Step><CommonData><SampleLocation>17</SampleLocation><SampleID></SampleID><SampleGroup></SampleGroup><SampleInfo></SampleInfo><SampleRow>F</SampleRow><SamplePlate>1</SamplePlate><WellType>BUFFER</WellType><Concentration>-1</Concentration><ConcentrationUnits>µg/ml</ConcentrationUnits><MolarConcentration>-1</MolarConcentration><MolarConcUnits>nM</MolarConcUnits><MolecularWeight>-1</MolecularWeight><Temperature>30</Temperature><StartTime>5043128</StartTime><AssayTime>300</AssayTime></CommonData><FlowRate>1000</FlowRate><StepType>DISASSOC</StepType><StepName>Dissociation</StepName><StepStatus>OK</StepStatus><ActualTime>300.002</ActualTime><CycleTime>0.2</CycleTime><AssayXData Points="1500">RMGZRfbCmUWSxJlFLcaZRcfHmUVjyZlF/MqZRXfMmUUTzplFrs+ZRUjRmUXk0plFfdSZRRnW
mUW115lFTtmZReramUWG3JlFH96ZRbvfmUVU4ZlF7uKZRYrkmUUl5plFv+eZRVvpmUX06plF
kOyZRSvumUXF75lFYfGZRfrymUWe9JlFF/aZRbP3mUVM+ZlF6PqZRYP8mUUd/plFuf+ZRVIB
mkXuAppFiASaRSMGmkW/B5pFWAmaRfQKmkWODJpFKQ6aRcUPmkVfEZpF+hKaRZQUmkUwFppF
yReaRUQZmkXgGppFeRyaRRUemkWuH5pFSiGaReYimkV/JJpFGyaaRbUnmkVQKZpF7CqaRYYs
mkUhLppFuy+aRVYxmkXyMppFjDSaRSc2mkXBN5pFXTmaRfY6mkWSPJpFLT6aRcc/mkVjQZpF
/kKaRXdEmkVjRppFrkeaRUhJmkXkSppFf0yaRRlOmkW1T5pFUFGaRepSmkWDVJpFH1aaRblX
mkVUWZpF8FqaRYpcmkUlXppFwV+aRVthmkX2YppFkGSaRStmmkXFZ5pFYWmaRfxqmkWWbJpF
MG6aRapvmkVGcZpF4HKaRXt0mkUVdppFsXeaRUx5mkXmeppFgXyaRR1+mkW3f5pFUoGaReyC
mkWIhJpFIYaaRb2HmkVYiZpF8oqaRY6MmkUpjppFw4+aRV+RmkX4kppFlJSaRS2WmkXJl5pF
ZZmaRd6amkV5nJpFFZ6aRa6fmkVKoZpF5KKaRX+kmkUbpppFtaeaRVCpmkXqqppFhqyaRR+u
mkW7r5pFVrGaRfCymkWMtJpFJbaaRcG3mkVbuZpF9rqaRZC8mkUrvppFx7+aRWHBmkX8wppF
d8SaRTLGmkWsx5pFSMmaReLKmkV9zJpFF86aRbPPmkVM0ZpF6NKaRYPUmkUd1ppFudeaRVLZ
mkXu2ppFityaRSPemkW/35pFWOGaRfTimkWO5JpFW+aaRcPnmkVf6ZpF+OqaRZTsmkUt7ppF
ye+aRWPxmkX+8ppFmvSaRTT2mkXP95pFafmaRQX7mkWe/JpFOv6aRdP/mkVvAZtFCQObRaQE
m0URBptFrAebRUYJm0XiCptFfQybRRcOm0WzD5tFTBGbRegSm0WDFJtFHRabRbcXm0VSGZtF
7hqbRYgcm0UjHptFvR+bRVghm0XyIptFjiSbRScmm0XDJ5tFXymbRfgqm0WULJtFLS6bRckv
m0VEMZtF/jKbRXk0m0UTNptFrjebRUo5m0XkOptFfTybRRk+m0W1P5tFTkGbRepCm0WGRJtF
H0abRbtHm0VUSZtF8EqbRYpMm0UlTptFwU+bRVtRm0X2UptFkFSbRStWm0XHV5tFYVmbRfxa
m0WWXJtFEV6bRaxfm0VGYZtF4mKbRX1km0UXZptFs2ebRUxpm0XoaptFg2ybRR1um0W3b5tF
UnGbRe5ym0WKdJtFI3abRb13m0VYeZtF9HqbRY58m0VEfptFw3+bRV+Bm0X6gptFlISbRZaG
m0XVh5tFZYmbReCKm0V7jJtFFY6bRbGPm0VKkZtF5pKbRX+Um0UblptFt5ebRVCZm0XsmptF
hpybRSGem0W7n5tFVqGbRfKim0WMpJtFJ6abRcGnm0VdqZtF+KqbRZKsm0UtrptFya+bRWOx
m0XesptFebSbRRO2m0Wst5tFSLmbReS6m0V9vJtFGb6bRbO/m0VOwZtF6sKbRYPEm0UdxptF
ucebRVTJm0XuyptFisybRSPOm0W/z5tFWNGbRfTSm0WO1JtFKdabRcPXm0Vf2ZtF+NqbRZTc
m0Ut3ptFyd+bRWXhm0Xg4ptFeeSbRRXmm0Wu55tFSumbRebqm0V/7JtFG+6bRbXvm0VQ8ZtF
7PKbRYb0m0Uh9ptFu/ebRVb5m0Xw+ptFjPybRSX+m0XB/5tFXQGcRfYCnEWSBJxFKwacRccH
nEVjCZxF/AqcRZgMnEUyDpxFzQ+cRWcRnEUCE5xFnBScRTgWnEXRF5xFbRmcRQkbnEWiHJxF
PB6cRaofnEVEIZxF4CKcRXkknEWOJpxFzyecRUopnEXmKpxFfyycRRsunEW1L5xFUDGcRewy
nEWGNJxFHzacRbs3nEVUOZxF8DqcRYw8nEUlPpxFwT+cRVtBnEX2QpxFkkScRStGnEXHR5xF
YUmcRfxKnEV3TJxFE06cRaxPnEVIUZxF4lKcRX1UnEUZVpxFs1ecRU5ZnEXoWpxFg1ycRR1e
nEW5X5xFVGGcRe5inEWKZJxFJWacRb9nnEVbaZxF9GqcRZBsnEUpbpxFxW+cRWFxnEX6cpxF
lHScRTB2nEXJd5xFZXmcReB6nEV7fJxFFX6cRbF/nEVKgZxF5oKcRX+EnEUbhpxFt4ecRVCJ
nEXsipxFhoycRSGOnEW9j5xFVpGcRfKSnEWMlJxFJ5acRcOXnEVdmZxF+JqcRZKcnEUtnpxF
yZ+cRWOhnEX8opxFmKScRROmnEWsp5xFSKmcReKqnEV9rJxFF66cRbOvnEVMsZxF6LKcRYG0
nEUdtpxFt7ecRVK5nEXsupxFiLycRSG+nEW9v5xFWMGcRfLCnEWOxJxFqMacReLHnEVfyZxF
+MqcRZTMnEUwzpxFyc+cRUTRnEXe0pxFedScRRPWnEWu15xFSNmcReTanEV93JxFGd6cRbPf
nEVO4ZxF6OKcRYPknEUf5pxFueecRVTpnEXw6pxFiuycRSXunEW/75xFW/GcRfTynEWQ9JxF
K/acRcX3nEVh+ZxF+vqcRZb8nEUy/pxFrP+cRUYBnUXgAp1FewSdRRUGnUWxB51FSgmdReYK
nUWBDJ1FGw6dRbUPnUVQEZ1F6hKdRYYUnUUhFp1FuxedRVYZnUXwGp1FjBydRSUenUXBH51F
XSGdRfYinUWSJJ1FKyadRccnnUVjKZ1F/CqdRZgsnUUyLp1FzS+dRWkxnUUCM51FnjSdRTg2
nUXTN51FbzmdRQk7nUWiPJ1FPj6dRao/nUVGQZ1F4EKdRXtEnUUVRp1FsUedRUxJnUXmSp1F
gUydRRtOnUW3T51FUFGdRexSnUWIVJ1FIVadRb1XnUVYWZ1F8lqdRY5cnUUnXp1Fw1+dRV9h
nUX4Yp1FlGSdRcNmnUUCaJ1FZWmdReBqnUV5bJ1FFW6dRa5vnUVKcZ1F5nKdRX90nUUbdp1F
tXedRVB5nUXqep1FhnydRR9+nUW7f51FVIGdRe6CnUWKhJ1FJYadRb+HnUVbiZ1F9oqdRZCM
nUUrjp1FxY+dRWGRnUX8kp1FlpSdRRGWnUWsl51FRpmdReKanUV7nJ1FF56dRbGfnUVMoZ1F
6KKdRYGknUUdpp1Ft6edRVKpnUXsqp1FiKydRSOunUW9r51FWLGdRfKynUWOtJ1FJ7adRcO3
nUVfuZ1F+LqdRZK8nUUtvp1Fyb+dRWPBnUX8wp1Fd8SdRRPGnUWux51FSMmdReTKnUV9zJ1F
Gc6dRbPPnUVO0Z1F6tKdRYTUnUUf1p1FudedRVLZnUXu2p1FitydRSPenUW/351FWOGdRfTi
nUWO5J1FKeadRcXnnUVf6Z1F+uqdRZTsnUUw7p1Fye+dRWXxnUXg8p1FefSdRRX2nUWu951F
SvmdReb6nUV//J1FG/6dRbX/nUVQAZ5F6gKeRYYEnkWaBp5F2geeRVYJnkXyCp5FjAyeRScO
nkXDD55FXRGeRfgSnkWSFJ5FLRaeRccXnkVjGZ5F3hqeRXkcnkUTHp5Frh+eRUghnkXkIp5F
fSSeRRkmnkWzJ55FTimeReoqnkWELJ5FHy6eRbsvnkVUMZ5F8DKeRYo0nkUlNp5FwTeeRVs5
nkX2Op5FkjyeRSs+nkXFP55FYUGeRfxCnkWWRJ5FMkaeRctHnkVnSZ5FAkueRZxMnkU4Tp5F
0U+eRW1RnkUHU55FolSeRT5WnkWqV55FRlmeReBankV7XJ5FFV6eRbFfnkVKYZ5F5mKeRX9k
nkUbZp5FtWeeRVBpnkXqap5FhmyeRR9unkW7b55FVnGeRfBynkWMdJ5FJXaeRcF3nkVbeZ5F
9nqeRZJ8nkUrfp5Fx3+eRWGBnkX8gp5Fd4SeRROGnkWsh55FSImeReKKnkV9jJ5FGY6eRbOP
nkVMkZ5F6JKeRYSUnkUdlp5FuZeeRVKZnkXump5FipyeRSOenkW/n55FWKGeRfSinkWOpJ5F
lKaeRdWnnkVfqZ5F+qqeRZSsnkUwrp5Fy6+eRUaxnkXgsp5Fe7SeRRW2nkWxt55FSrmeRea6
nkV/vJ5FG76eRbW/nkVQwZ5F7MKeRYbEnkUhxp5Fu8eeRVbJnkXyyp5FjMyeRSfOnkXBz55F
XdGeRfbSnkWS1J5FK9aeRcfXnkVj2Z5F/NqeRZjcnkUT3p5FrN+eRUjhnkXi4p5FfeSeRRfm
nkWz555FTumeRejqnkWB7J5FHe6eRbnvnkVS8Z5F7vKeRYj0nkUj9p5FvfeeRVj5nkX0+p5F
jvyeRSn+nkXD/55FXwGfRfgCn0WUBJ9FMAafRckHn0VECZ9F4AqfRXkMn0UVDp9Frg+fRUoR
n0XkEp9FfxSfRRsWn0W1F59FThmfReoan0WGHJ9FHx6fRbsfn0VUIZ9F8CKfRYwkn0UlJp9F
wSefRVspn0X2Kp9FkCyfRSsun0XHL59FYTGfRfwyn0WWNJ9FETafRao3n0VGOZ9F4DqfRXs8
n0UXPp9FsT+fRUxBn0V5Q59Ft0SfRaxGn0XuR59FUEmfRexKn0WGTJ9FIU6fRb1Pn0VWUZ9F
8lKfRYxUn0UnVp9Fw1efRV1Zn0X2Wp9FklyfRSten0XHX59FY2GfRfxin0WYZJ9FMmafRc1n
n0VpaZ9FAmufRZ5sn0U4bp9F02+fRW1xn0UJc59FpHSfRRF2n0Wsd59FRnmfReB6n0V7fJ9F
FX6fRbF/n0VMgZ9F5oKfRYGEn0Ubhp9Ft4efRVKJn0Xsip9FiIyfRSGOn0W9j59FWJGfRfKS
n0WOlJ9FJ5afRcOXn0VdmZ9F+JqfRZKcn0Utnp9Fx5+fRWOhn0Xeop9FeaSfRROmn0Wup59F
SKmfReSqn0V/rJ9FGa6fRbWvn0VOsZ9F6rKfRYS0n0Uftp9FubefRVS5n0Xuup9FiryfRSO+
n0W/v59FWMGfRfTCn0WOxJ9FKcafRcPHn0VfyZ9F+sqfRZTMn0Uwzp9Fqs+fRUTRn0Xg0p9F
e9SfRRXWn0Wx159FStmfReban0WB3J9FG96fRbXfn0VQ4Z9F7OKfRYbkn0WG5p9Fw+efRVbp
n0Xw6p9FjOyfRSXun0XB759FY/GfRfzyn0WY9J9FNPafRc33n0Vp+Z9FAvufRZz8n0U4/p9F
0/+fRW0BoEUJA6BFogSgRT4GoEWqB6BFRgmgReAKoEV7DKBFFw6gRbEPoEVMEaBF6BKgRYEU
oEUdFqBFtxegRVIZoEXsGqBFiBygRSMeoEW9H6BFWCGgRfIioEWOJKBFJyagRcEnoEVdKaBF
9iqgRZIsoEUrLqBFxy+gRWMxoEX8MqBFljSgRRE2oEWsN6BFSDmgReI6oEV7PKBFFz6gRbE/
oEVMQaBF5kKgRYFEoEUdRqBFt0egRVJJoEXsSqBFiEygRSNOoEXHT6BFYVGgRfxSoEWYVKBF
MlagRaxXoEVIWaBF4lqgRX1coEUXXqBFs1+gRUxhoEXoYqBFgWSgRR1moEW3Z6BFUmmgRe5q
oEWIbKBFI26gRb1voEVYcaBF9HKgRY50oEUpdqBFw3egRV95oEX4eqBFlHygRS1+oEXHf6BF
Y4GgRf6CoEV5hKBFnoagRd6HoEVIiaBF5IqgRX2MoEUZjqBFs4+gRU6RoEXqkqBFhJSgRR+W
oEW5l6BFVJmgRfCaoEWKnKBFI56gRb+foEVboaBF9KKgRZCkoEUppqBFw6egRV+poEX4qqBF
lKygRS2uoEXJr6BFRLGgReCyoEV5tKBFFbagRa63oEVIuaBF5LqgRX28oEUZvqBFs7+gRU7B
oEXqwqBFhMSgRR/GoEW5x6BFVMmgRfDKoEWKzKBFJc6gRcHPoEVb0aBF9tKgRZDUoEUr1qBF
xdegRWHZoEX82qBFltygRTLeoEXL36BFZ+GgRQDjoEWc5KBFOOagRdHnoEVM6aBFCeugRaLs
oEU+7qBFqu+gRUbxoEXg8qBFe/SgRRX2oEWx96BFTPmgReb6oEWB/KBFHf6gRbf/oEVSAaFF
7gKhRYgEoUUjBqFFvQehRVgJoUX0CqFFjgyhRSkOoUXDD6FFXxGhRfgSoUWUFKFFMBahRckX
oUVlGaFF4BqhRXkcoUUVHqFFrh+hRUohoUXkIqFFfyShRRsmoUW1J6FFUCmhReoqoUWGLKFF
Hy6hRbsvoUVWMaFF8DKhRYw0oUUlNqFFwTehRV05oUX2OqFFkjyhRSs+oUXHP6FFY0GhRfxC
oUV3RKFFE0ahRaxHoUVISaFF5EqhRX1MoUUZTqFFs0+hRUxRoUXoUqFFgVShRSdWoUXBV6FF
XVmhRfZaoUWSXKFFK16hRcdfoUVjYaFF/GKhRXdkoUUTZqFFrmehRUhpoUXkaqFFfWyhRRlu
oUW1b6FFTnGhRepyoUWEdKFFH3ahRbl3oUVUeaFF8HqhRYp8oUUlfqFFv3+hRVuBoUX0gqFF
kIShRSuGoUXFh6FFYYmhRfqKoUWWjKFFMo6hRaqPoUVGkaFF4JKhRXmUoUUVlqFFsZehRUqZ
oUXmmqFFf5yhRRueoUW1n6FFUKGhReyioUWGpKFFIaahRbunoUVWqaFF8KqhRYysoUUnrqFF
wa+hRV2xoUX2sqFFkrShRSu2oUXHt6FFYbmhRfy6oUWYvKFFMr6hRc2/oUVnwaFFAsOhRZ7E
oUU4xqFF08ehRW3JoUUJy6FFosyhRT7OoUXaz6FFRtGhReLSoUV71KFFF9ahRbPXoUVM2aFF
6NqhRYHcoUUd3qFFud+hRVLhoUXu4qFFiOShRSPmoUW956FFWOmhRfTqoUWO7KFFKe6hRcPv
oUVf8aFF+PKhRZT0oUUu9qFFyfehRWP5oUX++qFFefyhRRP+oUWu/6FFSAGiReQCokV9BKJF
GQaiRbUHokVOCaJF6gqiRYQMokUfDqJFuQ+iRVQRokXwEqJFihSiRSUWokW/F6JFWhmiRfQa
okWQHKJFKx6iRcUfokVhIaJF+iKiRZYkokUwJqJFySeiRUQpokXgKqJFeSyiRRUuokWuL6JF
SjGiReYyokV/NKJFGzaiRbU3okVQOaJF6jqiRYY8okUhPqJFuz+iRVZBokXwQqJFjESiRSVG
okXBR6JFXUmiRfZKokWSTKJFK06iRcdPokVhUaJF/FKiRZZUokURVqJFrFeiRUhZokXiWqJF
fVyiRRdeokWzX6JFTGGiReZiokWBZKJFHWaiRbdnokVSaaJF7GqiRYhsokUjbqJFvW+iRVhx
okXycqJFjnSiRSd2okXBd6JFXXmiRfZ6okWSfKJFLn6iRcd/okVjgaJF/IKiRZiEokU0hqJF
zYeiRWmJokUCi6JFnoyiRTiOokXTj6JFb5GiRQmTokV3lKJFEZaiRayXokVGmaJF4pqiRX2c
okUXnqJFs5+iRUyhokXooqJFhKSiRSGmokW5p6JFUqmiRe6qokWKrKJFI66iRb+vokVYsaJF
9LKiRZC0okUptqJFxbeiRV+5okX6uqJFlryiRTC+okXJv6JFRMGiReDCokV5xKJFFcaiRbHH
okVKyaJF5MqiRX/MokUbzqJFtc+iRVDRokXq0qJFhtSiRSHWokW716JFVtmiRfDaokWM3KJF
J96iRcHfokVd4aJF9uKiRZLkokUr5qJFx+eiRWPpokX86qJFluyiRTLuokWs76JFRvGiReDy
okV79KJFF/aiRbH3okVM+aJF5vqiRYH8okUb/qJFt/+iRVABo0XsAqNFiASjRSEGo0XgB6NF
VgmjRfIKo0WODKNFJw6jRcMPo0VfEaNF+BKjRZQUo0UuFqNFyRejRWUZo0X+GqNFeRyjRRMe
o0WuH6NF</AssayXData><AssayYData Points="1500">oUPFQNcjxUCEDMVA7f3EQHIWxUC+4cRARQPFQIgFxUA32MRAKgzFQM3ZxECi8MRAv/PEQGju
xEBe9sRAvvDEQEbfxECxv8RA7+nEQB63xEAkusRA+dXEQGDMxEDt1cRAHcnEQAumxED7xMRA
7avEQHqvxECYpMRAZqDEQAXHxEByuMRAcn7EQCisxEAijsRAhHfEQCaExECwo8RAeqfEQASJ
xEAPkcRA3YXEQGdkxEBdgcRAgW3EQKaZxECNm8RAPGfEQHiQxEDlb8RAXGPEQIuExECAbMRA
/0LEQHFpxEA+SMRAemjEQDxzxEABP8RAr2bEQC1lxEC/Z8RA4nbEQCuExEBac8RAvXnEQLpo
xEBAQMRACVvEQLUvxEAFR8RAsSnEQJJ0xEByUMRAuF7EQB5AxEBIV8RAN0LEQI1OxEBYWsRA
pEXEQPhbxEBTJcRA2S/EQGZPxEDGLsRALirEQNwSxED3KMRA+DLEQBIcxEDVI8RAuxbEQFIW
xEB/K8RATx7EQHUpxECD+sNAw0fEQEIdxECFGcRAkCzEQAscxECWHMRANwPEQEs7xECZB8RA
USLEQNIoxECnAsRAbfzDQCD0w0BvIsRAFx/EQKjtw0BR5cNA2PLDQHvHw0C+A8RAE/7DQBT5
w0CO+cNAovPDQMcLxEB1AMRAGQnEQHHuw0CN4MNAWenDQFLow0A4vcNAB+DDQCoGxECp5sNA
d+jDQE7Iw0CMBcRAFd7DQG7Tw0AKxMNAyPLDQMHvw0Cg/sNAluTDQPrTw0Dl6MNARQLEQNC2
w0C0t8NA7tDDQNHAw0Db7sNAC+rDQK3Bw0Am48NAgK3DQBnSw0BFwsNAJuzDQP+3w0Ak0cNA
stnDQDjmw0BSscNACb3DQCysw0CIwMNARt3DQIzPw0ChscNAkMjDQK3Zw0B9k8NAKcvDQGy9
w0DvxsNAdsbDQDiww0Ae1MNAKpnDQGa+w0AWo8NAfqnDQGmdw0CUx8NAzZHDQGGxw0AzlMNA
SKbDQB+uw0DmfMNAOaHDQBqhw0BDksNAjqjDQN6cw0A10MNAqKLDQJW/w0ConcNA2Y3DQGuE
w0D/r8NArZvDQGSAw0CWp8NASpDDQHebw0BiksNAeYnDQHCXw0AsmMNAJ8LDQH+hw0CRrcNA
FYzDQPKpw0CWv8NAcLHDQEWHw0DeecNAVkzDQCSkw0Cpe8NAysrDQH18w0B3hsNABnjDQF6h
w0DLecNALIfDQISJw0BwZ8NAAoTDQMZ/w0DcZcNAnIHDQOtow0Btd8NAPYvDQFiJw0CZe8NA
1mTDQJWLw0C0bcNABpLDQB9zw0AQfcNAGWHDQHB9w0BbisNAIWnDQH5pw0AVacNA0ofDQOVk
w0CYc8NAd2PDQPNaw0ARcsNAwEbDQKNgw0AYgsNABGfDQMqMw0D5eMNAslbDQKJvw0BNgMNA
cFXDQLRfw0AUZ8NAoGvDQOB3w0BiRcNAHWbDQOR0w0D2S8NAwUrDQMpww0CdNsNAzDjDQHZ8
w0DvpcNAoUDDQG1fw0BlV8NAmUbDQJV4w0CxQcNAt1rDQCozw0CRa8NA/mHDQC02w0BMaMNA
x0vDQHdcw0C3SMNAO0jDQBJXw0CBX8NAlCrDQF9Gw0BrZcNA6i/DQKM+w0BvNMNAW0/DQL8t
w0ANYsNAikXDQKk1w0B7PMNAIyPDQFpJw0BwPsNABGjDQKgvw0BjO8NAYVbDQBdEw0CgRMNA
5knDQJIhw0BlL8NApQfDQFhSw0AASsNAhEPDQI5Dw0CQRcNA/EjDQLNMw0B4RcNAxy3DQL47
w0AUFsNA/zfDQMxDw0A6QcNAPSPDQMVIw0BqWMNAwUjDQL5Mw0BKOMNABU7DQBoaw0A1L8NA
nwbDQIEbw0DtNsNADSrDQPdQw0B9JsNA2hnDQBw+w0DwFMNAVifDQHMTw0AuQMNAGQfDQJsQ
w0AESsNAZ1DDQPIQw0AuAcNAsSbDQA8Uw0CWBsNA5BnDQAQjw0ASN8NAdijDQIcnw0AvAMNA
thHDQPkbw0Ar+cJAKUHDQGMlw0DIScNALB7DQHkLw0CvE8NAzRXDQG0mw0A1L8NA2g/DQEkb
w0B9GMNAvA3DQBQqw0CA8cJA9RvDQLzzwkDX/sJAWSvDQNUTw0AWIsNAGQnDQPAhw0AM/8JA
9BTDQC0Iw0AzJcNAbgDDQEUZw0DSI8NAgg7DQJXzwkAmHsNA7vTCQCkgw0AhEcNAqQrDQI4P
w0D+7cJAdCDDQPD4wkBh9cJACRLDQJDgwkDy/MJA6AnDQKvqwkAe+MJAVPfCQPIAw0DlD8NA
U/nCQPwOw0A38MJAcAzDQGHhwkAB6sJAcu/CQI32wkCOD8NAfwXDQIIDw0CC4sJAiB/DQM0G
w0C/4cJAt/bCQL8Hw0CDAcNAjAnDQIHtwkAeCMNA9TrDQGvPwkAP58JAggnDQArZwkDI2sJA
QfnCQJ4Ew0CPC8NACRLDQFr1wkDq7MJAKPDCQKi3wkC3BcNA3QfDQIPdwkDT3MJAgPbCQLbr
wkCe3MJAagjDQCj5wkCO2sJA0/PCQP7qwkBm9cJALtTCQKwRw0Bu38JAdAXDQOPZwkBbC8NA
5g/DQFbWwkD09cJAs/zCQNz3wkAcB8NAAczCQDbmwkBQ4MJAn/TCQG71wkAjFMNAb+zCQErs
wkBGE8NATdHCQEzCwkA5+sJA/bLCQLrWwkAR6MJAkOfCQHkSw0A37MJAZfjCQFf4wkDT/cJA
4+LCQInawkBs2MJArPrCQAXhwkA37cJAydfCQJLSwkCYyMJAS73CQNT2wkC94sJA5t/CQJ/D
wkB3zMJAk+bCQG/lwkD+5MJAhtrCQJ7MwkCI7cJAVsTCQBnqwkBTz8JAGtfCQEnqwkBW3cJA
a+TCQK7ZwkCT58JAFsbCQK3qwkAn48JAWbXCQKLYwkDg1cJAuurCQEX1wkDz5sJAlKfCQIDh
wkCH7cJAeeTCQNPhwkB6s8JAPa3CQPPmwkCrvMJAFcrCQJPpwkCB58JAf93CQCK4wkBbvMJA
vdHCQFzdwkAr1MJAfcDCQBLhwkDU3sJAEe/CQDTEwkDe2cJAwtPCQJ+1wkBQ0sJAV83CQE7D
wkD92cJAx9LCQPiuwkCbz8JAu8nCQI6jwkAcqsJAoK7CQB+mwkCy+MJASM7CQMO2wkBMwMJA
LcrCQCjhwkAhzMJAY8jCQGriwkC4vcJAzs3CQODbwkAzvcJArbXCQNHCwkB9ycJA5bzCQDzB
wkDnusJAcKrCQE3TwkCb0sJAfczCQLizwkACysJAVL3CQIPuwkC7xMJAZs7CQPviwkDHmsJA
5cLCQBuzwkDnyMJAPNDCQBq3wkAI2cJAqrPCQEjYwkCy08JA3brCQCSxwkByhMJAGL3CQNm2
wkBApsJA98vCQGu3wkBG48JA793CQOPPwkDmwMJATqTCQAC8wkClz8JAU7TCQGXFwkACxMJA
QKLCQDGewkD2qcJA4NnCQFbBwkDPt8JAUMbCQHrfwkA0qsJAu7bCQLurwkAkw8JAK73CQL6x
wkCCmMJAx73CQOivwkCD1cJAW+/CQNedwkD/ucJAy9/CQK+TwkCqt8JAUrHCQKTIwkDyx8JA
EsHCQOSjwkDk0sJAXK/CQHiuwkAwvMJA+rPCQMmKwkCgucJAY6XCQLexwkDRzcJApJvCQLuf
wkDSxsJA+pfCQHmuwkBDpMJAaKnCQPC/wkAs0MJAdaPCQMeywkBMtcJA1MXCQJnAwkB1rsJA
hqzCQJxtwkDGicJAOarCQMCjwkA9rsJA25XCQPN8wkCYn8JACIDCQHejwkDiyMJA8qHCQGHW
wkDylMJA7bnCQFa+wkCNpsJAxJDCQNCVwkBcpsJAa73CQDaFwkAlvcJA8YHCQPWhwkBJp8JA
EpvCQLukwkA4xMJA95nCQH3GwkD4lsJAba3CQGW0wkD8xMJA1ZfCQNuywkCJisJAI67CQCZx
wkBvp8JAJJDCQOumwkD7mcJA95LCQHGDwkAEecJAdXPCQHrAwkBf1cJAFH/CQM2xwkA/gsJA
eLzCQJ+cwkDVo8JAi7DCQAaXwkAch8JAwo/CQJSAwkBggMJA04fCQOWRwkAuwsJAa5DCQBaN
wkC5ssJAKqTCQJp4wkBimcJAIX3CQMCpwkA2t8JAE6fCQCyYwkBcnMJAirbCQN18wkA1fsJA
sqrCQNmewkDYlsJATZfCQH59wkCer8JAXJbCQF2lwkDQcsJA1JvCQBetwkBessJAC4rCQLqZ
wkCqr8JAzbHCQLWTwkC6kMJAwpXCQBCNwkADqcJAMKfCQCq1wkCGkcJALH/CQOGUwkC+i8JA
pK3CQL6QwkAqg8JA6pfCQAOWwkCln8JApYTCQDhqwkCaqcJA1ZDCQEmJwkA6iMJAWZzCQPSF
wkDNfsJAz4LCQEifwkDiqMJA25PCQECRwkBtk8JA4ZDCQGGRwkBrmMJA6anCQER5wkDfhMJA
ApvCQAOrwkCVisJAP6DCQGSjwkC1l8JAppLCQGCAwkBGh8JAhKfCQCOswkB6gsJATnnCQOqt
wkBtosJApH/CQPWewkBPjcJAeqfCQICtwkDkk8JAK37CQJp6wkALoMJAJojCQJmWwkCbiMJA
/YHCQNeJwkD9n8JAWJ3CQAWewkBkfcJAVj7CQJqVwkADscJANprCQPWBwkDkh8JAj37CQHl7
wkCsicJAOKHCQJFrwkC1isJAJWbCQNKEwkCUl8JAd3rCQBlxwkCTbsJA4orCQKiTwkABdcJA
mYnCQD6IwkBeoMJAnXzCQDd4wkCYrsJA44XCQGOEwkB+n8JAP6TCQCGDwkADacJAzmfCQLF4
wkBObsJAI33CQAN/wkAOjcJAnIvCQOCRwkCOb8JA/H7CQAiUwkBggsJADXzCQB9dwkCuYMJA
55/CQCF5wkBYj8JASXfCQHF4wkC4isJAsnjCQMJwwkCZXsJAhWfCQFd4wkDdb8JAZaXCQLSL
wkBqe8JA4nPCQIycwkDgbsJAEIHCQJJdwkAehcJA6I/CQGV1wkCWiMJAc6jCQGCXwkCpZMJA
R23CQISZwkAmoMJA24HCQFyiwkCapMJAFIjCQHx1wkDVUsJAhXLCQJhNwkBngsJANXrCQJiE
wkAhYcJA1Z3CQOtYwkAYbMJAIYrCQIVuwkDtWsJASIvCQFiYwkB/XcJAQJLCQO9qwkAeecJA
6pPCQP6VwkCjbsJAqHvCQH2DwkBSdMJAJmjCQCKTwkC7ncJAtXvCQOObwkBaj8JAEGXCQLx9
wkBncMJA+ZbCQOR0wkAFZ8JAoWXCQKxxwkAxTMJAqlfCQLR2wkDgfsJAAYXCQA54wkDJY8JA
OnzCQN92wkC2c8JAlITCQE5xwkCtpsJAfYrCQBN/wkA3lcJAtobCQFBHwkADd8JA2XHCQExV
wkANUMJADWTCQFpxwkCohsJAQ2bCQOFxwkDEUsJAaHbCQJZUwkA7fMJAgJXCQN6JwkDmhcJA
1WjCQB1owkDdeMJAkn/CQPk0wkAFecJAOlTCQEyJwkCffsJA3j7CQBuFwkDSW8JAV3rCQHeJ
wkCcV8JAMG7CQPFuwkBdd8JA9nvCQG1OwkDgdsJAl2vCQDRcwkCdgsJAO2rCQPFQwkA3X8JA
Nj7CQFOCwkA4dMJAJ2fCQBB2wkBLV8JAEFbCQJ5XwkArgcJADkrCQLJxwkC/YsJAKXrCQPFx
wkAloMJA3WjCQDBewkByWcJASGzCQIp2wkBDe8JAkWDCQHBfwkAFdMJAhHPCQNJvwkDzZ8JA
ZpfCQDaCwkCjXcJAzF7CQAZxwkCqb8JAQYHCQIyawkBwXsJAz2PCQGhlwkCYfcJAR3vCQMRT
wkAFX8JAnG7CQLZawkBTXMJACmrCQGJiwkBfcsJAhlTCQClNwkDqf8JAwm7CQG9GwkA6ecJA
k2nCQPZ0wkABZsJAOo7CQF9RwkCiZcJAaGHCQGVuwkAucMJAXWvCQGVYwkDTYcJAjUXCQGhQ
wkCQVMJAxTnCQB1xwkC3TcJAUl/CQPCDwkD2b8JALlbCQFF9wkDjacJAiHjCQFRqwkAEbsJA
dDfCQDpCwkDmW8JAJ3/CQPFrwkAWU8JA71vCQB5rwkAmWcJAJWXCQP5mwkBPXcJAuW3CQMxj
wkAiVsJAkDfCQIhgwkCcjMJAxkPCQJFVwkCmbcJAqHvCQElywkDnScJAM3XCQMBuwkCJRsJA
RXjCQPlNwkDnOsJA1njCQGlvwkCmZsJA8lbCQIVgwkDBQMJAK4jCQMZWwkAZOsJAK2rCQASC
wkCKWcJA1V/CQElowkCVX8JANUzCQGRKwkAYTMJAiUzCQM9awkBcSsJASXjCQD9UwkBkU8JA
kFXCQAVywkD4VcJANmXCQPJQwkA8UMJAynfCQDtewkB9RsJA0U7CQNR8wkBJZ8JAwlzCQBBb
wkAPYMJAGGbCQABQwkDuecJAXmfCQCRkwkCGT8JACjHCQBd4wkDwTcJA8FDCQGhdwkDoV8JA
MkrCQLdVwkCmVMJA+1/CQKpywkCLT8JAq1LCQLpZwkAdVsJAnEfCQOBmwkAeYsJAJU3CQHJF
wkDtbsJAMVLCQH9YwkCPasJA+mXCQN9RwkBjVcJAUEPCQL1cwkD8TsJAaF3CQMJZwkDoY8JA
XVjCQOxbwkAtLsJAMHfCQMZlwkAFcMJAVFPCQKYxwkCgV8JAfkPCQGZmwkCWX8JAW0jCQLBi
wkDFPsJAyFzCQEE+wkBrasJAk07CQP53wkC7d8JAElvCQLJOwkDBQMJAcI7CQPVAwkAERsJA
F0fCQPZmwkAhLMJAM0LCQLw9wkCHQsJA5VLCQJs6wkB0YcJAeEzCQC5awkC3W8JAtFTCQMtC
wkAvXMJAUE/CQKFAwkD3RcJARjXCQO1awkCCU8JAsF3CQApewkD6UcJAPVjCQF43wkAhWcJA
qnvCQA5EwkBRVMJASlrCQPdNwkDCSsJAd0LCQHtZwkAFPcJA0EXCQIJxwkAEOMJAbVzCQPRQ
wkA6VMJA8kDCQDMtwkADNsJA+07CQEgxwkCpXcJAV2/CQIlZwkB0RcJAI3PCQB9LwkCTRMJA
CxbCQJVtwkBmOcJA1kPCQB1LwkBuSsJAIW7CQPxfwkCzZsJAK0vCQM5nwkDOSsJAeTvCQO0t
wkAVScJA51nCQOsVwkA4JMJAwk7CQNFUwkBPQcJAuR7CQKpTwkCsUsJAFj3CQD5bwkA9ScJA
XEzCQAFbwkCAU8JAO0fCQM1fwkBDasJAIkDCQMhKwkDKOcJAlBrCQMlKwkBhLcJAq13CQF9C
wkDuS8JAr17CQHw8wkDeYMJARjnCQE9UwkCoa8JAfT/CQIhOwkDKT8JAqUPCQD9AwkAtOsJA
yUHCQJ9FwkBsUsJAry7CQLRiwkAhXMJAWzHCQJ4zwkB2XsJAylbCQEAxwkA2XMJAXEPCQIVd
wkAyRsJAdTvCQEhzwkAaU8JA2DnCQGU2wkAAOsJARlXCQItTwkDuOMJAamjCQCJSwkCNYMJA
zz7CQOUywkC2N8JAE1XCQEROwkBxRsJAaCbCQA9GwkCWNMJAhU3CQDFrwkB0R8JAqTDCQBtM
wkDOSMJAjGzCQOI2wkDITMJAMV3CQLtMwkDtKcJAtT/CQEsmwkAlN8JAn07CQJJKwkCDUsJA
bGvCQANdwkCPHcJA9XjCQPw8wkBTIcJAYj3CQDMxwkA2PcJA5jnCQMlGwkBVNsJA6C7CQMhB
wkARGsJAW13CQPtBwkBmWsJASUjCQEJEwkChWMJAhC7CQLVhwkBNXMJARB7CQEQvwkCfKsJA
CEbCQJYiwkDpUMJAXF7CQJJcwkAVUcJA+0XCQGVEwkC+TcJAJkPCQMFIwkB8W8JANj3CQC9U
wkDQaMJAS0TCQNVWwkA2PcJAxUnCQMVNwkD0R8JAsUbCQIY4wkDSPcJAIGfCQBI5wkCvOcJA
CkPCQMZKwkCFRcJAPFHCQBQ/wkBBRsJAQjzCQNxUwkDtX8JAXkbCQC9TwkBrJMJAHVjCQJFA
wkAJOMJA</AssayYData></Step><Step><CommonData><SampleLocation>19</SampleLocation><SampleID>YNCCT5A-p035</SampleID><SampleGroup></SampleGroup><SampleInfo></SampleInfo><SampleRow>E</SampleRow><SamplePlate>1</SamplePlate><WellType>KSAMPLE</WellType><Concentration>-1</Concentration><ConcentrationUnits>µg/ml</ConcentrationUnits><MolarConcentration>1000</MolarConcentration><MolarConcUnits>nM</MolarConcUnits><MolecularWeight>-1</MolecularWeight><Temperature>30</Temperature><StartTime>5348985</StartTime><AssayTime>300</AssayTime></CommonData><FlowRate>1000</FlowRate><StepType>ASSOC</StepType><StepName>Association</StepName><StepStatus>OK</StepStatus><ActualTime>300.005</ActualTime><CycleTime>0.2</CycleTime><AssayXData Points="1500">SCGjRfYio0WSJKNFKyajRccno0VhKaNF/CqjRZgso0UxLqNFzS+jRWcxo0UCM6NFfTSjRRk2
o0WwN6NFTDmjReY6o0WBPKNFHT6jRbc/o0VSQaNF7EKjRYdEo0UjRqNFvUejRVhJo0XySqNF
jkyjRSlOo0XDT6NFX1GjRfhSo0WUVKNFLVajRclXo0VjWaNF/lqjRZhco0U0XqNFz1+jRWlh
o0XkYqNFf2SjRRlmo0W1Z6NFUGmjRepqo0WFbKNFH26jRbtvo0VWcaNF8HKjRYx0o0UldqNF
J3ijRWN5o0X2eqNFkHyjRSt+o0XFf6NFYYGjRfqCo0WWhKNFL4ajRcuHo0VniaNFAIujRXuM
o0UXjqNFso+jRUyRo0XokqNFgZSjRR2Wo0W3l6NFUpmjRe6ao0WHnKNFI56jRb2fo0VYoaNF
9KKjRY6ko0UppqNFw6ejRV+po0X4qqNFlKyjRS+uo0XJr6NFZbGjRf6yo0WatKNFNLajRc+3
o0VpuaNFBLujRaC8o0U6vqNF1b+jRW/Bo0ULw6NFpsSjRUDGo0Xbx6NFSMmjReTKo0V9zKNF
Gc6jRbXPo0VO0aNF6tKjRYPUo0Uf1qNFu9ejRVTZo0Xw2qNFityjRSXeo0XB36NFWuGjRfbi
o0WQ5KNFK+ajRcfno0Vh6aNF/OqjRZbso0Ux7qNFy++jRWfxo0UA86NFnPSjRRf2o0Wy96NF
TPmjRej6o0WB/KNFHf6jRbn/o0VSAaRF7gKkRYoEpEUjBqRFvwekRVgJpEX0CqRFkAykRSkO
pEXFD6RFXxGkRfoSpEWWFKRFLxakRSEYpEVhGaRFABukRXscpEUXHqRFsB+kRUohpEXmIqRF
gSSkRRsmpEW3J6RFUCmkRewqpEWFLKRFIS6kRb0vpEVWMaRF8jKkRZw0pEUpNqRFxTekRWE5
pEX6OqRFljykRS8+pEXLP6RFZUGkRf5CpEWaRKRFFUakRbBHpEVKSaRF5kqkRYFMpEUbTqRF
t0+kRVBRpEXsUqRFh1SkRSFWpEW9V6RFWFmkRfJapEWOXKRFJ16kRcNfpEVfYaRF+GKkRZRk
pEUvZqRFyWekRWVppEX+aqRFmmykRTRupEWub6RFSnGkReRypEV/dKRFGXakRbV3pEVQeaRF
6nqkRYV8pEUffqRFu3+kRVSBpEXwgqRFjISkRSWGpEXBh6RFXImkRfaKpEWSjKRFK46kRceP
pEVhkaRF/JKkRZiUpEUxlqRFzZekRUiZpEXkmqRFfZykRRmepEWyn6RFTKGkReiipEWDpKRF
HaakRbmnpEVSqaRF7qqkRYespEUjrqRFva+kRVixpEX0sqRFjrSkRSm2pEUZuKRFWrmkRfi6
pEWUvKRFLb6kRcm/pEVlwaRF/sKkRZrEpEUVxqRFsMekRUrJpEXmyqRFf8ykRRvOpEW3z6RF
UNGkRerSpEWF1KRFH9akRbvXpEXi2aRFONukRYzcpEUl3qRFwd+kRVrhpEX24qRFkuSkRSvm
pEXH56RFY+mkRfzqpEWY7KRFMe6kRc3vpEVp8aRF5PKkRX30pEUZ9qRFsvekRU75pEXo+qRF
g/ykRR3+pEW5/6RFVAGlRe4CpUWKBKVFIwalRb8HpUVaCaVF9AqlRZAMpUUpDqVFxQ+lRV8R
pUX6EqVFlBSlRS8WpUXLF6VFZRmlRQAbpUWaHKVFNh6lRc8fpUVrIaVFBCOlRaAkpUU8JqVF
1yelRXEppUUNK6VFpiylRUIupUWuL6VFSjGlReQypUV/NKVFGzalRbU3pUVQOaVF6jqlRYU8
pUUfPqVFuz+lRVZBpUXwQqVFjESlRSVGpUXBR6VFXEmlRfZKpUWSTKVFK06lRcdPpUVjUaVF
/lKlRZhUpUUxVqVFUlilRYxZpUXiWqVFfVylRRlepUWyX6VFTmGlRehipUWDZKVFH2alRbln
pUVUaaVF7mqlRYpspUUlbqVFv2+lRVhxpUX0cqVFkHSlRSl2pUXFd6VFX3mlRfp6pUWWfKVF
L36lRct/pUVngaVFAIOlRZyEpUUXhqVFsIelRUyJpUXoiqVFgYylRRuOpUW3j6VFUpGlReyS
pUWHlKVFIZalRb2XpUVWmaVF8pqlRY6cpUUnnqVFw5+lRVyhpUX4oqVFkqSlRS2mpUXHp6VF
Y6mlRfyqpUWYrKVFMa6lRc2vpUVpsaVF5LKlRX20pUUZtqVFsrelRU65pUXquqVFg7ylRR++
pUW5v6VFVMGlRfDCpUWKxKVFJcalRcHHpUVayaVF9MqlRZDMpUUpzqVFw8+lRV/RpUX60qVF
lNSlRS3WpUXJ16VFZdmlRf7apUWa3KVFNN6lRc3fpUVI4aVF5OKlRX3kpUUZ5qVFsuelRU7p
pUXo6qVFg+ylRR/upUW576VFVPGlRe7ypUWK9KVFJfalRSv4pUVt+aVF9PqlRZD8pUUp/qVF
w/+lRV8BpkX4AqZFlASmRS8GpkXJB6ZFZQmmRf4KpkWaDKZFNA6mRa4PpkVKEaZF5hKmRX8U
pkUbFqZFtRemRVAZpkXqGqZFhRymRSEepkW7H6ZFViGmRfAipkWMJKZFJyamRcEnpkVaKaZF
9iqmRZAspkUrLqZFxy+mRWExpkX8MqZFljSmRTE2pkXLN6ZFZzmmRQA7pkWcPKZFOD6mRdE/
pkVtQaZFBkOmRaBEpkU8RqZF10emRXFJpkUNS6ZFpkymRUJOpkWuT6ZFSlGmReZSpkV/VKZF
G1amRbdXpkVQWaZF7FqmRYVcpkUhXqZFu1+mRVZhpkXyYqZFjGSmRSdmpkXBZ6ZFXGmmRfhq
pkWSbKZFLW6mRcdvpkVjcaZF/HKmRZh0pkU0dqZFzXemRUh5pkXkeqZFfXymRRl+pkWyf6ZF
ToGmReiCpkWDhKZFH4amRbmHpkVUiaZF7oqmRYqMpkUljqZFv4+mRVqRpkX0kqZFkJSmRSmW
pkVnmKZFoJmmRfqapkWWnKZFL56mRcufpkVnoaZFAKOmRXukpkUXpqZFsKemRUyppkXmqqZF
gaymRRuupkW3r6ZFUrGmReyypkWFtKZFIbamRbu3pkWsuaZF4rqmRYy8pkUnvqZFwb+mRVzB
pkX2wqZFksSmRSvGpkXHx6ZFYcmmRfzKpkWYzKZFMc6mRc3PpkVn0aZF4tKmRX3UpkUZ1qZF
stemRU7ZpkXo2qZFg9ymRR/epkW536ZFVOGmRe7ipkWK5KZFJeamRb/npkVa6aZF9OqmRZDs
pkUr7qZFxe+mRWHxpkX68qZFlvSmRTH2pkXL96ZFZ/mmReL6pkV9/KZFF/6mRbD/pkVMAadF
6AKnRYEEp0UdBqdFtwenRVIJp0XsCqdFhwynRSEOp0W9D6dFWBGnRfISp0WMFKdFJxanRcEX
p0VcGadF+BqnRZIcp0UtHqdFxx+nRWMhp0X8IqdFmCSnRTEmp0XLJ6dFZymnReIqp0V9LKdF
Fy6nRbIvp0VMMadF6DKnRYM0p0UdNqdFPjinRXU5p0XuOqdFijynRSM+p0W/P6dFWEGnRfRC
p0WORKdFKUanRcVHp0VfSadF+kqnRZRMp0UvTqdFy0+nRWVRp0UAU6dFnFSnRTZWp0XRV6dF
a1mnRQZbp0WiXKdFPF6nRddfp0VxYadFDWOnRahkp0UVZqdFsGenRUppp0XmaqdFf2ynRRtu
p0W1b6dFUHGnRepyp0WFdKdFH3anRbt3p0VUeadF8HqnRYx8p0UlfqdFwX+nRVqBp0X2gqdF
koSnRSuGp0XHh6dFYYmnRfyKp0WWjKdFMY6nRc2Pp0VnkadF4pKnRX2Up0UXlqdFspenRU6Z
p0XomqdFg5ynRR+ep0W5n6dFVKGnRe6ip0WKpKdFI6anRb+np0VaqadF9KqnRZCsp0UprqdF
w6+nRV+xp0X6sqdFlLSnRS22p0XJt6dFY7mnRf66p0WavKdFNL6nRa6/p0VKwadF5MKnRX/E
p0UZxqdFtcenRU7Jp0XqyqdFg8ynRR/Op0W7z6dFVNGnRfDSp0WK1KdFJdanRRfYp0VW2adF
9NqnRZDcp0Ur3qdFxd+nRWHhp0X64qdFluSnRS/mp0XL56dFZ+mnRQDrp0Wa7KdFFe6nRbDv
p0VK8adF5vKnRYH0p0Ub9qdFt/enRVD5p0Xs+qdFiPynRSH+p0W9/6dFVgGoRfICqEWMBKhF
JwaoRcMHqEVcCahF+AqoRZIMqEUtDqhFyQ+oRWMRqEX+EqhFmBSoRTEWqEXNF6hFaRmoReQa
qEV9HKhFFx6oRbIfqEVOIahF6CKoRYMkqEUdJqhFuSeoRVQpqEXuKqhFkiyoRSUuqEW/L6hF
WjGoRfQyqEWONKhFKTaoRcU3qEVfOahF+jqoRZQ8qEUvPqhFyT+oRWVBqEUAQ6hFmkSoRRVG
qEWwR6hFSkmoReZKqEWKTKhFG06oRbdPqEVQUahF7FKoRYhUqEUhVqhFvVeoRVZZqEXyWqhF
jlyoRSdeqEXDX6hFXGGoRfZiqEWSZKhFLWaoRcdnqEVjaahF/GqoRZhsqEUxbqhFzW+oRWlx
qEUCc6hFnnSoRTh2qEVxeKhFqnmoReJ6qEV9fKhFGX6oRbJ/qEVOgahF6IKoRYyEqEUfhqhF
uYeoRVSJqEXuiqhFioyoRSWOqEW/j6hFWpGoRfSSqEWQlKhFKZaoRcWXqEVhmahF+pqoRZSc
qEUvnqhFyZ+oRWWhqEUAo6hFmqSoRTamqEWwp6hFSqmoReaqqEV/rKhFG66oRbWvqEVQsahF
7LKoRYW0qEUftqhFt7eoRVC5qEXsuqhFhbyoRSG+qEW7v6hFVsGoRfDCqEWMxKhFJcaoRcHH
qEVcyahF9sqoRZLMqEUrzqhFxc+oRWHRqEX80qhFltSoRTHWqEXL16hFZ9moRQLbqEWc3KhF
F96oRbLfqEVM4ahF6OKoRYHkqEUd5qhFt+eoRVLpqEXs6qhFiOyoRSHuqEW976hFVvGoRfLy
qEWO9KhFJ/aoRcP3qEVc+ahF+PqoRZL8qEUt/qhFx/+oRWMBqUX+AqlFmASpRTQGqUXNB6lF
aQmpReQKqUV9DKlFGQ6pRbUPqUVOEalF6hKpRYMUqUUfFqlFuRepRVQZqUXwGqlFihypRSMe
qUW/H6lFWiGpRfQiqUWQJKlFKyapRcUnqUVhKalF+iqpRZYsqUUvLqlFyy+pRWUxqUX+MqlF
mjSpRTQ2qUWuN6lFSjmpReQ6qUV/PKlFGz6pRbU/qUVQQalF6kKpRYVEqUUhRqlFu0epRVZJ
qUXwSqlFjEypRSVOqUXBT6lFXFGpRfZSqUWSVKlFK1apRcdXqUVhWalF/FqpRZZcqUUxXqlF
zV+pRWdhqUXiYqlFfWSpRRdmqUWyZ6lFTmmpRehqqUWDbKlFHW6pRblvqUVUcalF7nKpRYp0
qUUjdqlFv3epRVh5qUX0eqlFjnypRSl+qUXDf6lFX4GpRfiCqUWUhKlFL4apRcmHqUVlialF
AIupRZqMqUU2jqlFz4+pRWuRqUUGk6lFoJSpRTyWqUXVl6lFcZmpRQubqUWmnKlFQp6pRduf
qUVIoalF5KKpRX+kqUUZpqlFtaepRVCpqUXqqqlFhaypRR+uqUW7r6lFVrGpRfCyqUWUtKlF
JbapRcG3qUVaualF9rqpRZK8qUUrvqlFx7+pRWHBqUX8wqlFoMSpRTHGqUXNx6lFZ8mpReLK
qUV9zKlFGc6pRbLPqUVO0alF6NKpRYHUqUUd1qlFudepRVLZqUXu2qlFiNypRSPeqUW/36lF
WOGpRfTiqUWQ5KlFKeapRcXnqUVf6alF+uqpRZTsqUUv7qlFye+pRWXxqUX+8qlFmvSpRTb2
qUWw96lFSvmpReb6qUWB/KlFG/6pRbf/qUVQAapF7AKqRYgEqkUhBqpFvQeqRVYJqkXyCqpF
jgyqRScOqkXBD6pFXBGqRfgSqkWSFKpFLRaqRccXqkVjGapF/hqqRZgcqkU0HqpFrh+qRWkh
qkXkIqpFfySqRRkmqkWyJ6pFTimqRegqqkWDLKpFHS6qRbkvqkVUMapF7jKqRYo0qkUjNqpF
vzeqRVo5qkX0OqpFkDyqRSk+qkXFP6pFX0GqRfpCqkWURKpFL0aqRclHqkVlSapF/kqqRZpM
qkU0TqpFz0+qRUpRqkXkUqpFf1SqRRlWqkW1V6pFTlmqRehaqkWDXKpFHV6qRblfqkVSYapF
7mKqRYpkqkUjZqpFv2eqRVhpqkX0aqpFkGyqRSluqkXFb6pFX3GqRfpyqkWUdKpFL3aqRct3
qkVleapF/nqqRZp8qkU0fqpFsH+qRUqBqkXmgqpFf4SqRRmGqkW1h6pFTomqReqKqkWDjKpF
H46qRbuPqkVUkapF8JKqRYyUqkUllqpFwZeqRVyZqkX2mqpFkpyqRSueqkXHn6pFYaGqRfyi
qkWYpKpFMaaqRc2nqkVpqapFAquqRZ6sqkU4rqpF06+qRW2xqkUIs6pForSqRT62qkXXt6pF
c7mqRQ+7qkV7vKpFF76qRbC/qkVMwapF5sKqRYHEqkUdxqpFt8eqRVLJqkXsyqpFiMyqRSPO
qkW9z6pFWNGqRfLSqkWO1KpFKdaqRcPXqkVc2apF+NqqRZTcqkUt3qpFyd+qRWPhqkX+4qpF
mOSqRTTmqkWu56pFSumqReTqqkV/7KpFGe6qRbXvqkVQ8apF6vKqRYX0qkUf9qpFu/eqRVb5
qkXw+qpFjPyqRSX+qkXB/6pFXAGrRfYCq0WSBKtFLQarRccHq0VjCatF/AqrRZgMq0U0DqtF
zQ+rRUgRq0XkEqtFfRSrRRkWq0W1F6tFXxmrRfYaq0WQHKtFKx6rRccfq0VhIatF/CKrRZYk
q0UyJqtFyyerRWcpq0XiKqtFfSyrRRcuq0WyL6tFTDGrRegyq0WDNKtFHTarRbk3q0VUOatF
7jqrRYo8q0UjPqtFvz+rRVhBq0X0QqtFkESrRSlGq0XFR6tFXkmrRfpKq0WWTKtFL06rRctP
q0VlUatFAFOrRZxUq0UXVqtFsFerRUxZq0XmWqtFf1yrRRteq0W3X6tFUGGrRepiq0WFZKtF
H2arRbtnq0VUaatF8GqrRYpsq0UlbqtFv2+rRVpxq0X2cqtFkHSrRSt2q0XHd6tFYXmrRfx6
q0WWfKtFMn6rRct/q0VngatF4oKrRX2Eq0UZhqtFsoerRU6Jq0XoiqtFgYyrRR2Oq0W3j6tF
UpGrRe6Sq0WIlKtFIZarRb2Xq0VYmatF8pqrRY6cq0UnnqtFw5+rRV6hq0X4oqtFlKSrRS2m
q0XJp6tFY6mrRf6qq0WarKtFNK6rRa6vq0VIsatF5LKrRX20q0UZtqtFtberRU65q0XquqtF
hbyrRR++q0W7v6tFVMGrRfDCq0WQxKtFKcarRcXHq0VeyatF+sqrRZTMq0UvzqtFy8+rRWXR
q0UA06tFmtSrRTbWq0XP16tFa9mrRQTbq0Wg3KtFOt6rRdXfq0Vx4atFC+OrRabkq0VA5qtF
2+erRUrpq0Xk6qtFf+yrRRnuq0Wy76tFTvGrRejyq0WD9KtFH/arRbn3q0VU+atF8PqrRYr8
q0Ul/qtFv/+rRVoBrEX0AqxFkASsRSsGrEXFB6xFYQmsRfoKrEWWDKxFLw6sRcsPrEVnEaxF
ABOsRXsUrEUXFqxFsBesRUwZrEXmGqxFfxysRRkerEW1H6xFTiGsReoirEWDJKxFHyasRbsn
rEVUKaxF8CqsRYosrEUlLqxFwS+sRVoxrEX2MqxFkDSsRSs2rEXHN6xFYTmsRfo6rEWUPKxF
Lz6sRck/rEVlQaxF/kKsRZpErEUVRqxFz0esRUpJrEXkSqxFf0ysRRlOrEW1T6xFUFGsRepS
rEWFVKxFH1asRbtXrEVWWaxF8FqsRX9crEUlXqxFwV+sRVxhrEX2YqxFkGSsRStmrEXFZ6xF
YWmsRfxqrEWWbKxFMm6sRctvrEVncaxFAnOsRX10rEUXdqxFsnesRU55rEXoeqxFg3ysRR1+
rEW5f6xF</AssayXData><AssayYData Points="1500">kUjCQL1hwkAJqMJAY/7CQIU2w0AqhcNAjq7DQGQfxEBYOsRAmk7EQIiPxECg2MRAZA3FQODw
xEChAsVAlBXFQHotxUCrRMVA70fFQJQyxUCIR8VAmmTFQEU3xUCoW8VAWmXFQMVixUBbWsVA
IWfFQLV7xUBIaMVArEfFQM5hxUBjVcVAdGjFQGJNxUDxnsVAkVPFQJOMxUALZsVAM1nFQB5x
xUBgnMVAdV3FQNldxUDefMVAHHjFQNOPxUAGXsVAaH/FQIpixUDFfMVAaF3FQOR4xUAzmMVA
xY7FQM58xUDkU8VAtX/FQFKWxUCwfcVA+XPFQPmFxUBIZcVAcYPFQLRsxUCmV8VA64TFQHuk
xUC4bMVAF2PFQN5rxUCkdcVAco3FQK1RxUDqYsVAlorFQH1rxUCzeMVAoozFQIVuxUBbacVA
ajzFQENlxUBCfcVA4VzFQDBZxUD3l8VAhHzFQGJrxUDqg8VA6HvFQD12xUDMcMVArWDFQKaC
xUDiWsVAcFzFQECJxUD1cMVAeUTFQHp6xUDme8VAUVXFQDF9xUDRkMVAmm3FQG12xUB6i8VA
vG3FQLB7xUA6XcVA35HFQB+BxUDZgsVAkmnFQHJpxUA8f8VAK2/FQKNrxUBMeMVAZjrFQEdK
xUD6jsVAx2XFQHNnxUDrX8VAJ2HFQCKixUBkjsVAalnFQMSDxUCvd8VAbV/FQHtkxUAJgcVA
gXrFQDCCxUDOccVAEH3FQCGUxUBpl8VAFD3FQPdvxUDShsVAbXnFQG1SxUDPbMVA4n/FQNlt
xUBgfMVAt3rFQAtXxUB1kMVAX0fFQFBcxUCTfsVAQ4LFQOpjxUC8bcVAwH7FQECCxUDee8VA
m2rFQLd8xUDldcVAWnrFQJJrxUDga8VAF1bFQCN5xUBybsVAVmXFQCpmxUAOdsVA0pbFQKqR
xUDsWMVACaHFQDJgxUDTbcVA62DFQD1WxUChesVAe0fFQA+OxUDpfMVABm3FQAVSxUCqYcVA
8GPFQIhQxUB1bsVAfG7FQOVsxUDBYMVAUnrFQIZWxUAjccVAN4bFQEpZxUBMc8VAE23FQEd7
xUCbesVAj1rFQBSExUADccVAClfFQAZrxUD3XsVARIbFQOt2xUDuh8VAp4DFQLF+xUBTWsVA
wI7FQOt4xUACdMVAZG3FQDtTxUCdccVAS2rFQLdKxUDpd8VA7nnFQOucxUASjcVAaXXFQNlh
xUDCXMVAN33FQEc9xUDkX8VAqXTFQC1UxUDHgMVA13zFQCyHxUCgU8VAZYPFQKc4xUAsisVA
THDFQMJuxUD7bsVAYV/FQAVrxUAtXsVAfXnFQEJqxUCuW8VAWlrFQKR7xUDgaMVAnG/FQNdc
xUBIYcVAkT/FQFhTxUDleMVA73zFQA5pxUCJbMVAcGvFQNJgxUAdb8VAeGvFQOKFxUAaSsVA
7GbFQIN3xUD3WsVAunnFQPKCxUAXi8VAD2bFQD+ExUDDbsVAgZLFQBl0xUDcj8VAjzvFQIh0
xUAfhcVAyXrFQI9ixUDRksVAG2HFQLVfxUALgMVAnVrFQJRmxUAtZcVA+znFQHdvxUAJk8VA
q3fFQG9WxUAfVcVAnYHFQLdyxUCtbsVAFl3FQHhWxUC/Z8VAZmPFQARkxUD3ncVAZ33FQAGV
xUD8X8VAG4LFQL9ZxUDDhMVAOVrFQNNSxUAwasVAfYHFQOp0xUBeZcVA6oDFQGdzxUCXQsVA
A4nFQIFuxUBIb8VApnPFQIFqxUBlg8VAKVnFQKx7xUB4a8VAI1nFQDxUxUDpdMVAkmDFQLxu
xUA2Y8VA/EvFQGF3xUCxasVAa3nFQOJmxUDJfMVA1VfFQCiPxUDFasVAQ2jFQFKDxUAxlsVA
7ljFQMV6xUBuXsVA2V7FQN9oxUDqisVAA3vFQFRKxUA9isVAtF3FQO+VxUC7WMVAf5PFQHR7
xUBng8VAtW/FQOFxxUDXbsVAxmbFQGadxUDvgMVArl3FQKCDxUC7bMVAJ3nFQJ1txUBMicVA
0lrFQPyNxUD0RsVAdWXFQBGTxUBZZMVARmfFQI50xUDIjsVA623FQC5wxUDGdcVAEInFQJpC
xUAvlcVAEHjFQLpqxUDFdcVAfY/FQH59xUCQTMVAEXLFQEmJxUCFQcVAM3LFQJeixUCOY8VA
cknFQLthxUBibMVAq2zFQIlnxUByfcVAVHfFQDZXxUBfcMVA2ojFQBZixUAwZcVARG3FQAda
xUCCasVAvpXFQHByxUDLc8VAA3jFQE57xUASe8VA5IXFQARSxUB2hsVAh2/FQBtGxUBwZcVA
JFrFQHBxxUDITcVAulXFQIl4xUBxhsVAenrFQL5+xUBMgMVA73nFQFpSxUC8fsVAwovFQCt2
xUANcMVAQpLFQPCDxUDeesVAB2zFQNRvxUAvh8VA5ojFQNt/xUBmYMVAjHnFQOOTxUAHhMVA
+mzFQGBtxUDHcMVAj3DFQNB5xUDeicVA04nFQJt+xUBTdcVAmn7FQD18xUDogcVAtHvFQNFi
xUBnccVAbWrFQENFxUB2gcVA+DPFQOB9xUCAZMVA137FQMdZxUDJbcVAFIzFQGOFxUDrjMVA
0G3FQE2hxUBfl8VA6mHFQHitxUAFUcVAK3DFQJaJxUDJg8VAfWnFQCRxxUA7k8VAGpbFQDWC
xUDdpcVAOlfFQHeDxUDkbsVAFFjFQM9sxUASX8VAe4zFQNhZxUCWfsVAzY3FQPpsxUCVdMVA
b2LFQFhnxUAhbsVAe2XFQP5gxUCJUsVAkmPFQJJnxUDZS8VA0nXFQGhyxUBuV8VA22PFQJNy
xUCWbcVAnHHFQHKRxUBKiMVAHX/FQLxLxUCnbsVAPIXFQAWHxUAolsVALnbFQJuCxUAlZcVA
oYnFQFJ1xUB9W8VACWDFQAdexUB5bsVAk2TFQHNjxUDFXsVAWK/FQNSJxUArXsVAmUnFQGFP
xUBIt8VAYmXFQG5ZxUCYgcVAioLFQMJgxUDpacVAoGrFQMlCxUBCTsVA/mHFQJp+xUB1k8VA
+l/FQDF7xUDHgMVAZoTFQH5gxUDpfcVADWrFQE5wxUCfYsVAik3FQDR5xUCZcsVAr2/FQB6G
xUDfhcVAW3LFQC9nxUBVhsVADXfFQF6ixUDqhMVAEmHFQOKDxUDMc8VA3o/FQH8yxUB+S8VA
eXvFQFNvxUC9bsVAznLFQAWIxUDfWsVAqmbFQJSMxUCmjcVARGTFQNc6xUDriMVA7YXFQLWM
xUD2aMVAZojFQDWAxUCJg8VAUH7FQIRoxUCOe8VA/7DFQAB2xUAHZ8VAqW3FQEtoxUCTkMVA
ZXjFQG9mxUD/qsVAOF7FQO1qxUD0eMVAIIDFQE5ZxUAUbcVAlGDFQGCDxUCOdcVAT4PFQBt5
xUClccVAQm3FQM2LxUDohsVAPnrFQBOHxUAFa8VAM1rFQPZdxUC2gMVAmHzFQGVoxUDVcsVA
pG7FQExfxUB7icVA0JHFQNd4xUAEacVA4FLFQM9+xUD2lsVAgnjFQA1wxUA4YcVAWJjFQOqf
xUAWYsVA73nFQHdCxUDpaMVALG/FQFpmxUD+UsVARHbFQOCFxUDYfcVAFY3FQMNyxUCPb8VA
aY3FQGFuxUCLjMVAZXjFQAyJxUCKZsVAfm/FQMZZxUAnXMVAEWHFQF52xUCrgsVAwFjFQHWE
xUBUksVAYEzFQDShxUAeZMVAGm3FQGWOxUCPXsVAzorFQDVexUBTg8VAf3TFQKCNxUBZb8VA
U3nFQP2CxUCEbMVAkH7FQD6JxUCDacVAOV7FQFd8xUCudsVAz37FQO1rxUBQi8VAIIrFQARX
xUCabcVAEaPFQChhxUAIZcVANWXFQI2fxUCCfcVAjG3FQPR8xUBOkcVA+z7FQJFgxUCyT8VA
9YbFQAF2xUDWacVAXHvFQHGMxUCPfMVAPpXFQJyHxUBvl8VAM1HFQBWSxUCjf8VAzmbFQBCd
xUA/fMVAIEbFQI6RxUBFfcVAmI3FQF2rxUBdXcVAUYLFQLtQxUDRoMVA12XFQLqBxUAoX8VA
snvFQF+gxUCDbsVAGFbFQJubxUAxfsVAJqLFQIJxxUC3i8VA0nHFQD+dxUC+gMVAXo7FQFKJ
xUAFfcVALYjFQOhLxUADacVAt2zFQMFgxUAgisVAdnnFQNGaxUCjXsVAfl/FQJlvxUCymMVA
gXrFQGx4xUA9aMVAAm7FQNWDxUA9ZcVAYlnFQPNlxUAVaMVAOH/FQPR7xUDVhMVA7XLFQCKY
xUD4gMVAaYDFQF1mxUCebsVAV2/FQB55xUDVhsVAUKPFQL+RxUA5icVAOmrFQH+axUD8c8VA
FJLFQPloxUD6c8VApnrFQA5xxUAEg8VAXoDFQGqVxUDvWcVAgW3FQM+PxUB4WMVAlIDFQIqC
xUDGeMVAmJfFQPNrxUAWdcVAK4vFQO6AxUCkd8VAFWzFQO6OxUChcMVAT6fFQGybxUAngcVA
3HTFQLidxUAIqsVAuHnFQI16xUCihsVAmWvFQLBwxUCPjsVASm/FQG2UxUBXdcVA6HzFQONy
xUC1ccVAU2/FQGeexUD3kMVAp3PFQJFwxUDlicVAFXHFQDhqxUAIncVA3JTFQHCWxUASn8VA
znXFQMGGxUB5fMVAx1zFQOyVxUDpg8VAzn7FQIV/xUDuY8VAI2zFQINdxUA7dMVA0WfFQCt4
xUCxgcVAgIfFQLOHxUB9gcVAApLFQB1nxUCzZcVABlnFQP9uxUDUccVA42bFQK+fxUALl8VA
YH3FQJVxxUC2XsVAV5HFQPanxUAxdMVAdVTFQK6DxUCdasVAyIrFQNyFxUC6a8VArGDFQGyK
xUCtdsVA+H/FQF1nxUBLjMVA6Z3FQKCQxUBsm8VAwWbFQKtxxUALf8VAbIzFQG54xUDjfMVA
opjFQI58xUC2gMVAII3FQA2AxUClesVA3ZvFQDV8xUBGj8VA6YXFQAmWxUDGicVA03/FQEaJ
xUAAhcVARnzFQOeWxUCsbsVAFnLFQKCQxUCzmcVA62vFQMKLxUAmV8VAoGvFQABpxUAkeMVA
unHFQEV0xUCWbcVAP3XFQLF5xUCwe8VAWqbFQNWixUBXXsVA9ozFQEiZxUDDfMVADWrFQFaX
xUCUU8VAyIfFQGqNxUC4dMVAtaLFQKR4xUDuk8VAfG7FQL1dxUBWgsVAjHbFQNhsxUDBm8VA
SWvFQNJ4xUAgfcVAl5vFQNaZxUAoa8VAZo7FQEKLxUApd8VAMmjFQB1vxUDhj8VAIJPFQD5y
xUDGgcVA2avFQOxixUCCisVAYJDFQKN2xUDGccVADGzFQIR7xUDCcsVAdjLFQB6FxUDCksVA
bnXFQICmxUAagsVAPonFQFdmxUCnm8VA52DFQGORxUCGgcVAF1LFQDqExUD1lMVAzGrFQKlv
xUDFiMVA/nLFQCmExUDgkcVAm3PFQH2KxUAXgcVAOmfFQLhixUAsa8VAuZjFQHyvxUBCeMVA
DZbFQHGZxUDCasVAVnPFQE9zxUBnaMVAjITFQJmrxUBsZsVAnHXFQBGBxUB+lsVA7HrFQICn
xUAGl8VAfqnFQLaaxUDuf8VAAZzFQFSTxUAMl8VAGF/FQKp+xUDQe8VAgnXFQJJzxUAJp8VA
6aHFQKqjxUDVj8VA9lbFQE28xUCik8VAs6rFQK97xUBrpMVA/2DFQMuYxUCceMVAqInFQMFj
xUDyXcVA1GzFQAmKxUDajsVAEJfFQIeUxUAinMVAwX3FQLyRxUAuYMVAzKbFQKqOxUCzhMVA
eIDFQA5vxUArisVACozFQDF+xUDSncVAYpjFQKKPxUBypMVAVIXFQMB4xUBHgcVAH3/FQARu
xUAuncVAH6TFQPOPxUAle8VARIzFQI+TxUCEo8VAMn3FQBp/xUBghsVAL7HFQI6gxUBqo8VA
ZmjFQNGHxUCokMVAYoPFQM5wxUCFgcVA637FQC5WxUBvg8VAoW7FQAx9xUBKk8VA7nnFQI9q
xUBzfMVAA4LFQE+axUAXk8VAvY3FQGuaxUDHj8VAK7rFQNedxUA5g8VAHHXFQBVoxUDWUcVA
dZ3FQKiexUA8f8VAVI7FQDOIxUAxo8VAiKLFQNiYxUDEeMVAwm/FQEpvxUDgesVAaGfFQCtv
xUBsk8VAcKzFQBCexUC3m8VAzXLFQJWwxUA8k8VAy5LFQNNsxUDKY8VAJaDFQOBhxUARpsVA
OGfFQFWMxUAmosVAb4rFQNiAxUBbfMVA1J3FQE9gxUCFe8VAA4TFQARoxUDkj8VAtIbFQCaU
xUDPdMVAHIvFQOSRxUAyp8VA4mrFQJF+xUCTfcVAOnTFQNGOxUBzSsVAWoLFQJKMxUDpocVA
XYrFQCFwxUAKesVA4pvFQG+bxUD5isVAGITFQGh5xUCIdMVAEovFQMabxUArn8VA25nFQEmI
xUCBg8VA1XvFQKt5xUDXh8VAnLDFQBaRxUAge8VADo3FQOaHxUByjMVAhnjFQDKDxUB9jMVA
rKTFQCmnxUDce8VArJLFQDxmxUCNh8VAR3fFQLygxUAmZsVAEX7FQMeZxUCgXsVArXzFQBeT
xUCLX8VAp4HFQBmHxUB5ucVAS5HFQIJyxUCFgMVAUpbFQD+exUBTY8VAeJPFQH5vxUCLdMVA
lJnFQDOCxUBqksVA5HjFQGmkxUDve8VALZPFQJebxUBugsVAiKDFQMx9xUAKo8VAKnXFQDKi
xUDdjsVAhYvFQCSOxUDLmsVA0YLFQOeZxUDPjcVAy5rFQDe9xUBHesVAR3zFQMCLxUBeosVA
eXvFQBN7xUDqlsVA94rFQNeaxUBMgsVA27PFQEaExUBda8VAmHnFQFyFxUB/b8VAhqjFQCaF
xUBFdsVA1H3FQLi7xUCyusVAG5fFQGeHxUAGocVA46PFQNKJxUCKb8VAapzFQMOdxUACk8VA
n4TFQMSZxUCsm8VAc3jFQDOwxUCMf8VAwJHFQKd5xUC+h8VA13HFQDKFxUCTmsVALWPFQK1p
xUCKi8VAPZDFQGRvxUA1hsVAM3PFQG+hxUD0p8VAWZXFQGeZxUAVmsVAMIjFQPp7xUAxmcVA
d5HFQFeHxUAXmcVAJnjFQNh0xUDMl8VARW3FQLCsxUDTcMVAD6zFQPRRxUBrkMVA94jFQE2J
xUAPSMVALbHFQCl6xUA3csVAe3nFQCB/xUBhbsVADJTFQAKIxUBulcVAuafFQLWjxUAdyMVA
OYrFQEGAxUDTXMVAaIPFQNixxUBLhcVAIG3FQPCJxUCcsMVALKjFQJuLxUCUi8VAqoDFQIR6
xUCRhMVA+JrFQK1zxUBfmMVAU2XFQG6ExUBcicVAtoLFQM2pxUCMhcVAdV3FQM+KxUBJicVA
m4XFQM6FxUAgkcVAAojFQEBmxUCTncVAvX/FQB1txUDznMVAjXDFQHt4xUDAfMVAenzFQKOw
xUB1kMVA/5DFQJ9yxUATpMVAV4vFQBKVxUAhp8VAnLfFQNiLxUAkYcVAxHnFQPSLxUB7isVA
bK7FQOKJxUDnm8VAOXHFQEmCxUA4gMVAmnnFQCuGxUDFj8VAH2bFQCiuxUCJicVA3njFQH20
xUAaoMVALFvFQGGZxUCGdsVA/q3FQD2hxUAkgMVAKY3FQB+OxUB5icVA+WjFQAe5xUBUh8VA
+H/FQJGSxUBSoMVAJXvFQA2DxUCvmcVAOZjFQDmWxUAGhMVAwZnFQJB1xUBGtsVAnp/FQPue
xUColcVAr5rFQHl8xUAfpcVAaafFQBOVxUByocVAkGfFQIChxUDmh8VAdcXFQFCMxUAthcVA
Y7DFQFSFxUA4fMVAQJLFQLqKxUB4fMVAhaTFQFOIxUBrpMVAmKjFQMibxUDyvMVA0ZrFQFaI
xUDCi8VA0l/FQGanxUCmtMVAFabFQESSxUCjgMVAK4zFQHiOxUCxp8VA0prFQCh9xUCpf8VA
TZPFQBVbxUBPm8VAepXFQGGtxUACpMVAsJfFQKafxUC+ksVAk5PFQL+HxUBxj8VAJlrFQCKO
xUC6osVA</AssayYData></Step><Step><CommonData><SampleLocation>19</SampleLocation><SampleID></SampleID><SampleGroup></SampleGroup><SampleInfo></SampleInfo><SampleRow>F</SampleRow><SamplePlate>1</SamplePlate><WellType>BUFFER</WellType><Concentration>-1</Concentration><ConcentrationUnits>µg/ml</ConcentrationUnits><MolarConcentration>-1</MolarConcentration><MolarConcUnits>nM</MolarConcUnits><MolecularWeight>-1</MolecularWeight><Temperature>30</Temperature><StartTime>5654544</StartTime><AssayTime>300</AssayTime></CommonData><FlowRate>1000</FlowRate><StepType>DISASSOC</StepType><StepName>Dissociation</StepName><StepStatus>OK</StepStatus><ActualTime>300.013</ActualTime><CycleTime>0.2</CycleTime><AssayXData Points="1500">U4GsRQGDrEWdhKxFNoasRdKHrEVuiaxFB4usRaOMrEU8jqxF2I+sRXSRrEXvkqxFiJSsRSKW
rEW9l6xFWZmsRfOarEWOnKxFKp6sRcSfrEVfoaxF+aKsRZWkrEUupqxFyqesRWOprEX9qqxF
maysRTSurEXOr6xFarGsRQOzrEWftKxFOrasRdS3rEVwuaxFCbusRaW8rEVBvqxFub+sRVXB
rEXxwqxFisSsRSbGrEXAx6xFW8msRffKrEWQzKxFKs6sRcbPrEVf0axF+9KsRZXUrEUw1qxF
zNesRWXZrEUB26xFm9ysRTberEXS36xFbOGsRQfjrEWj5KxFPOasRdjnrEVy6axF7eqsRYjs
rEUi7qxFve+sRVnxrEXz8qxFjvSsRSj2rEXG96xFX/msRfn6rEWV/KxFLv6sRcr/rEVlAa1F
/wKtRZsErUU2Bq1F0AetRWoJrUUFC61FnwytRToOrUXUD61FbhGtRQkTrUWlFK1FPxatRdgX
rUVTGa1F7xqtRYocrUUkHq1FwB+tRVshrUX1Iq1FkCStRSomrUXGJ61FXymtRfsqrUWXLK1F
MC6tRcwvrUVlMa1FATOtRZ00rUU2Nq1F0jetRWw5rUUHO61FozytRUc+rUXgP61FfEGtRRZD
rUWxRK1FTUatReZHrUVTSa1F70qtRYpMrUUkTq1FwE+tRVtRrUX1Uq1FjlStRSpWrUXEV61F
X1mtRftarUWVXK1FMF6tRcpfrUVlYa1FAWOtRZtkrUU2Zq1F0GetRWxprUUHa61FoWytRTxu
rUXWb61FcnGtRQ1zrUWIdK1FInatRb13rUVXea1F83qtRY58rUUofq1FxH+tRV2BrUX5gq1F
koStRS6GrUXKh61FY4mtRf+KrUWbjK1FNI6tRdCPrUVqka1FBZOtRZ+UrUU4lq1F1JetRXCZ
rUUJm61FpZytRUGerUW5n61FVaGtRe+irUWKpK1FJKatRcCnrUVbqa1F9aqtRZCsrUUqrq1F
xq+tRWGxrUX7sq1Fl7StRTC2rUXMt61FZ7mtRQG7rUWdvK1FOL6tRdK/rUVuwa1FB8OtRaPE
rUU8xq1F2MetRVPJrUXvyq1FiMytRSTOrUW9z61FWdGtRfXSrUWO1K1FKNatRcTXrUVd2a1F
+dqtRZXcrUUu3q1FyN+tRWPhrUX94q1FmeStRTTmrUXO561FaumtRQXrrUWf7K1FOu6tRdTv
rUVw8a1FC/OtRaX0rUUg9q1Fu/etRVX5rUXx+q1FjPytRSb+rUXC/61FWwGuRfcCrkWQBK5F
LAauRcgHrkVhCa5F/QquRZcMrkUyDq5FzA+uRWcRrkUBE65FnRSuRTgWrkXSF65FbhmuRQcb
rkWjHK5FPB6uRdgfrkV0Ia5F7yKuRYgkrkUkJq5FvSeuRVkprkURK65FnSyuRTgurkXUL65F
bjGuRQkzrkWjNK5FPzauRbk3rkVVOa5F7zquRYo8rkUkPq5FwD+uRVlBrkX1Qq5FjkSuRSpG
rkXGR65FX0muRftKrkWVTK5FME6uRcxPrkVlUa5FAVOuRZtUrkU2Vq5F0leuRWxZrkUHW65F
o1yuRTxerkXYX65FcmGuRe1irkWGZK5FImauRb1nrkVXaa5F8WquRYxsrkUmbq5Fwm+uRV1x
rkX3cq5FkHSuRSx2rkXGd65FYXmuRf16rkWXfK5FMn6uRc5/rkVnga5FA4OuRZ2ErkU4hq5F
1IeuRW6JrkUJi65Fo4yuRT+OrkXaj65FVZGuRe+SrkWKlK5FJJauRcCXrkVZma5F9ZquRZCc
rkUqnq5Fxp+uRV+hrkX7oq5FlaSuRTCmrkXMp65FZamuRQGrrkWbrK5FNq6uRdCvrkVssa5F
BbOuRZ+0rkU6tq5F1LeuRXC5rkULu65FpbyuRUG+rkXav65FdsGuRRHDrkWrxK5FRcauRcLH
rkV8ya5FFsuuRbHMrkVNzq5Fuc+uRVXRrkXv0q5FitSuRSbWrkXA165FWdmuRfXarkWQ3K5F
Kt6uRcbfrkVf4a5F++KuRZXkrkUw5q5FyueuRWXprkUB665Fm+yuRTTurkXQ765FbPGuRQXz
rkWh9K5FOvauRdb3rkVy+a5FC/uuRaf8rkUi/q5Fu/+uRVcBr0XzAq9FjASvRSgGr0XCB69F
XQmvRfkKr0WSDK9FLA6vRcgPr0VjEa9F/RKvRZkUr0UyFq9FzhevRWcZr0UDG69FnRyvRTge
r0XSH69FbCGvRQcjr0WhJK9FPCavRdYnr0VyKa9F7SqvRacsr0UiLq9Fuy+vRVcxr0XxMq9F
jDSvRSY2r0XCN69FXTmvRfc6r0WSPK9FLD6vRcg/r0VhQa9F/UKvRZlEr0UyRq9FzkevRWdJ
r0UDS69FnUyvRThOr0XUT69FblGvRQlTr0WjVK9FP1avRblXr0VVWa9F71qvRYpcr0UmXq9F
wF+vRVthr0X1Yq9FkGSvRSpmr0XGZ69FYWmvRftqr0WXbK9FMG6vRcxvr0Vnca9FAXOvRZt0
r0U0dq9F0HevRWx5r0UFe69FoXyvRTp+r0XWf69FcIGvRQuDr0WlhK9FIIavRbuHr0VVia9F
8YqvRYyMr0Umjq9Fwo+vRV2Rr0X3kq9FkpSvRSyWr0XIl69FYZmvRf2ar0WZnK9FMp6vRc6f
r0Vnoa9FA6OvRZ+kr0U4pq9F1KevRW6pr0UJq69Fo6yvRT+ur0XYr69FU7GvRe+yr0WKtK9F
JLavRcC3r0VZua9F9bqvRZC8r0Uqvq9Fxr+vRV/Br0X7wq9Fl8SvRTDGr0XMx69FZcmvRf/K
r0WbzK9FNM6vRc7Pr0Vq0a9FA9OvRZ/Ur0U61q9F1NevRXDZr0UJ269FpdyvRUHer0Xa369F
duGvRQ/jr0Wr5K9FJuavReDnr0V86a9FFuuvRbHsr0VL7q9F5u+vRVPxr0Xv8q9FivSvRST2
r0XA969FWfmvRfX6r0WQ/K9FKv6vRcT/r0VfAbBF+QKwRZUEsEUwBrBFygewRWUJsEUBC7BF
mwywRTYOsEXQD7BFbBGwRQcTsEWhFLBFOhawRdYXsEVyGbBFCxuwRYYcsEVPHrBFux+wRVch
sEXxIrBFjCSwRSgmsEXCJ7BFWymwRfcqsEWSLLBFLC6wRcgvsEVhMbBF/TKwRZc0sEUyNrBF
zjewRWc5sEUDO7BFnTywRTg+sEXSP7BFbkGwRQlDsEWjRLBFP0awRdhHsEV0SbBF70qwRYpM
sEUkTrBFwE+wRVlRsEX1UrBFjlSwRSpWsEXGV7BFX1mwRftasEWVXLBFLl6wRcpfsEVlYbBF
/2KwRZtksEU0ZrBF0GewRWxpsEUFa7BFjGywRTxusEXWb7BFcnGwRQtzsEWldLBFIHawRbt3
sEVXebBF8XqwRYx8sEUmfrBFwn+wRV2BsEX3grBFkoSwRSyGsEXIh7BFYYmwRf2KsEWXjLBF
Mo6wRc6PsEVnkbBFA5OwRZ2UsEU4lrBF0pewRW6ZsEUJm7BFo5ywRT+esEXYn7BFVaGwRe+i
sEWKpLBFJKawRcCnsEVZqbBF9aqwRY6ssEUqrrBFxq+wRV+xsEX7srBFl7SwRS62sEW7t7BF
V7mwRfO6sEWMvLBFKL6wRcK/sEVdwbBF+cKwRZLEsEUuxrBFyMewRWPJsEX/yrBFmcywRTTO
sEXOz7BFatGwRQXTsEWf1LBFOtawRdTXsEVw2bBFCduwRaXcsEUg3rBFu9+wRVXhsEXx4rBF
iuSwRSbmsEXA57BFW+mwRfXqsEWQ7LBFKu6wRcbvsEVh8bBF+/KwRZf0sEUy9rBFzPewRWX5
sEUB+7BFnfywRTb+sEXS/7BFbAGxRQcDsUWhBLFFPAaxRdYHsUVyCbFFDQuxRYYMsUUiDrFF
vg+xRVcRsUXzErFFjhSxRSgWsUXEF7FFXRmxRfkasUWVHLFFLh6xRcgfsUVjIbFF/yKxRZkk
sUU0JrFFziexRWopsUUDK7FFnyyxRTgusUXUL7FFcDGxRQkzsUWlNLFFPzaxRdo3sUVVObFF
8TqxRYo8sUUmPrFFwD+xRVtBsUX1QrFFkESxRSxGsUXGR7FFX0mxRftKsUWXTLFFME6xRcxP
sUVlUbFFAVOxRZtUsUU2VrFF0lexRWxZsUUHW7FFoVyxRTxesUXWX7FFcmGxRQtjsUWnZLFF
ImaxRbtnsUVXabFF82qxRYxssUUobrFFwm+xRV1xsUX3crFFknSxRSx2sUXId7FFY3mxRf16
sUWZfLFFMn6xRc5/sUVngbFFDYOxRaeEsUVDhrFF3oexRXiJsUXzirFFrYyxRUmOsUXij7FF
fpGxRRqTsUWGlLFFIpaxRbuXsUVXmbFF8ZqxRYycsUUonrFFxJ+xRV2hsUX5orFFkqSxRS6m
sUXIp7FFY6mxRf+qsUWfrLFFNK6xRc6vsUVnsbFFA7OxRZ+0sUU4trFF0rexRW65sUUJu7FF
o7yxRT++sUXYv7FFU8GxRe/CsUWIxLFFIsaxRb7HsUVXybFF88qxRY7MsUUozrFFxM+xRV3R
sUX50rFFldSxRS7WsUXK17FFY9mxRf/asUWb3LFFNN6xRdDfsUVq4bFFBeOxRZ/ksUU65rFF
1uexRXDpsUUL67FFp+yxRSDusUW777FFV/GxRfHysUWM9LFFJvaxRcL3sUVd+bFF9/qxRZD8
sUXo/rFFPwCyRX4BskX7ArJFlwSyRTAGskXMB7JFZQmyRQELskWdDLJFNg6yRdIPskVsEbJF
BxOyRaEUskU8FrJF2BeyRXIZskUNG7JFiByyRSIeskW+H7JFVyGyRfMiskWOJLJFKCayRcQn
skVdKbJF+SqyRZIsskUuLrJFyi+yRWMxskX9MrJFmTSyRTI2skXON7JFajmyRQM7skWfPLJF
OD6yRdQ/skVuQbJFCUOyRaVEskU/RrJF2keyRVVJskXvSrJFuUyyRSZOskXAT7JFWVGyRfVS
skWOVLJFKlayRcZXskVfWbJF+1qyRZdcskUwXrJFzF+yRWVhskUBY7JFm2SyRTZmskXQZ7JF
bGmyRQdrskWhbLJFPG6yRdZvskVwcbJFC3OyRaV0skUidrJFu3eyRVd5skXxerJFjHyyRSZ+
skXCf7JFW4GyRfeCskWShLJFLIayRciHskVhibJF/YqyRZeMskUyjrJFzo+yRWeRskUDk7JF
nZSyRTiWskXSl7JFbpmyRQebskWjnLJFPJ6yRdifskVyobJFDaOyRYikskUiprJF3qeyRXip
skUUq7JFrayyRUmuskXir7JFfrGyRfmyskWztLJFILayRbu3skVXubJF8bqyRYy8skUmvrJF
wr+yRV3BskX3wrJFksSyRSzGskXIx7JFYcmyRf3KskWXzLJFMs6yRc7PskVn0bJFA9OyRZ3U
skU41rJF0teyRW7ZskUJ27JFo9yyRT/eskW537JFVeGyRe/iskWK5LJFJOayRcDnskVZ6bJF
9eqyRdTsskUq7rJFxu+yRV/xskX78rJFl/SyRTD2skXM97JFZfmyRQH7skWd/LJFNv6yRdL/
skVsAbNFBwOzRaEEs0U8BrNF2AezRXIJs0XtCrNFiAyzRSIOs0W+D7NFWRGzRfMSs0WOFLNF
KBazRcQXs0VfGbNF+RqzRZUcs0UuHrNFyh+zRWMhs0X/IrNFmSSzRTQms0XQJ7NFaimzRQMr
s0WfLLNFOC6zRdQvs0VwMbNFCTOzRaU0s0U/NrNFuTezRVU5s0XxOrNFijyzRSY+s0XAP7NF
W0GzRfVCs0WQRLNFKkazRcZHs0VfSbNF+0qzRZVMs0UuTrNFyk+zRWVRs0X/UrNFm1SzRTRW
s0XQV7NFbFmzRQVbs0WhXLNFOl6zRdZfs0VyYbNFC2OzRYZks0UiZrNFu2ezRVdps0XzarNF
jGyzRSZus0XCb7NFXXGzRfdys0WSdLNFLHazRch3s0VjebNF/XqzRZl8s0UyfrNFzn+zRWqB
s0UDg7NFn4SzRTiGs0XUh7NFcImzRQmLs0XOjLNFP46zRdqPs0VVkbNF75KzRYqUs0UmlrNF
wJezRVuZs0X1mrNFkJyzRSqes0XGn7NFYaGzRfuis0WXpLNFMqazRcyns0VnqbNFAauzRZ2s
s0U2rrNF0q+zRWGxs0X3srNFkrSzRSy2s0XIt7NFYbmzRf26s0WZvLNFJr6zRcC/s0VbwbNF
9cKzRZDEs0UsxrNFxsezRWHJs0X9yrNFl8yzRTDOs0XMz7NFZdGzRQHTs0Wd1LNFNtazRdLX
s0Vs2bNFB9uzRaPcs0U83rNF2N+zRVfhs0UN47NFiOSzRSLms0W+57NFV+mzRfPqs0WO7LNF
KO6zRcTvs0Vd8bNF+fKzRZL0s0Uu9rNFyvezRWP5s0X/+rNFm/yzRTT+s0XQ/7NFagG0RQUD
tEWhBLRFOga0RdYHtEVwCbRFCwu0RaUMtEVBDrRF3A+0RXYRtEXxErRFqxS0RUcWtEXCF7RF
Wxm0RRgbtEWxHLRFTR60RbkftEVVIbRF7yK0RYoktEUmJrRFwCe0RVsptEX1KrRFxiy0RSou
tEXGL7RFYTG0RfsytEWXNLRFMDa0Rcw3tEVnObRFATu0RZ08tEU4PrRF0j+0RWxBtEUHQ7RF
o0S0RTxGtEXYR7RFckm0RQ1LtEWITLRFJE60Rb5PtEVZUbRF81K0RY5UtEUoVrRFxFe0RV9Z
tEX5WrRFlVy0RS5etEXKX7RFZWG0Rf9itEWbZLRFNGa0RdBntEVsabRFBWu0RaFstEU6brRF
1G+0RXBxtEULc7RFp3S0RSB2tEW7d7RFV3m0RfF6tEWMfLRFJn60RcJ/tEVdgbRF94K0RZKE
tEUshrRFyIe0RWGJtEX9irRFmYy0RTKOtEXOj7RFapG0RQOTtEWflLRFOJa0RdKXtEVumbRF
CZu0RaOctEU+nrRF2p+0RVWhtEXvorRFiqS0RSSmtEXAp7RFWam0RfWqtEWQrLRFKq60Rcav
tEVfsbRF+7K0RZe0tEUwtrRFzLe0RWW5tEUBu7RFnby0RTa+tEXSv7RFbMG0RQfDtEWjxLRF
PMa0RdjHtEVyybRFDcu0Rd7MtEUgzrRFvs+0RVnRtEXz0rRFjNS0RSjWtEXE17RFXdm0Rfna
tEWS3LRFLN60RcjftEVh4bRF/eK0RZnktEUy5rRFzue0RWjptEUD67RFney0RTjutEXU77RF
bvG0RQnztEWj9LRFPva0Rdj3tEV0+bRF7/q0RYj8tEUk/rRFwP+0RVkBtUX1ArVFjgS1RSoG
tUXEB7VFXwm1RfsKtUWVDLVFMA61RcoPtUVlEbVFARO1RZsUtUU2FrVF0Be1RWwZtUUHG7VF
oRy1RTwetUXWH7VFciG1RQ0jtUWnJLVFQSa1RbsntUV2KbVFESu1Ra0stUUoLrVFwi+1RV0x
tUUYM7VFszS1RSA2tUW7N7VFVTm1RfE6tUWMPLVFJj61RcI/tUVdQbVF90K1RZJEtUUsRrVF
yEe1RWFJtUX9SrVFmUy1RTJOtUXOT7VFaFG1RQNTtUWfVLVFOFa1RdRXtUVuWbVFCVu1RaVc
tUU+XrVF2l+1RVVhtUXvYrVFimS1RSZmtUXAZ7VFW2m1RfVqtUXYbLVFKm61RcZvtUVhcbVF
+3K1RZV0tUUwdrVFzHe1RWV5tUUBe7VFm3y1RTZ+tUXQf7VFaoG1RQWDtUWfhLVFOoa1RdaH
tUVwibVFC4u1RaWMtUUgjrVFu4+1RVWRtUXxkrVFipS1RSaWtUXCl7VFW5m1RfeatUWQnLVF
LJ61RcaftUVhobVF+6K1RZektUUyprVFzKe1RWiptUUBq7VFnay1RTautUXSr7VFbLG1RQez
tUWjtLVFPLa1Rdi3tUVyubVF7bq1RYi8tUUkvrVFvr+1RVnBtUXzwrVFjsS1RSjGtUXEx7VF
Xcm1RfnKtUWVzLVFLs61RcrPtUVj0bVF/9K1RZvUtUU01rVF0Ne1RWrZtUUD27VFn9y1RTje
tUXU37VF</AssayXData><AssayYData Points="1500">iZ/FQMGGxUC8csVAfIDFQNGMxUDgfsVAQUnFQOtaxUA3asVAxojFQCdPxUD/TcVAA1vFQFhK
xUBWQcVAcTLFQBcvxUBqScVABWnFQKNVxUDPVcVAQEPFQKRTxUDDTsVAuS3FQMJBxUDFWMVA
2yrFQE0sxUBVLMVAcj/FQOlCxUBqFcVAlhrFQFMVxUDEGMVAmiHFQL8dxUBqEcVALCTFQHca
xUBx/sRAGADFQHocxUC0DsVAWgzFQO38xEB/8cRAyyXFQAX6xEA8DMVAFerEQJwDxUCpD8VA
3xjFQPUQxUDM4sRA5+rEQIchxUAKGsVAmAPFQBnqxEBACMVAnc/EQPjZxEDq+8RAC/HEQOK1
xECs1sRArszEQMP0xEDS8MRA8enEQH73xEBJ4sRAbMXEQITdxEANvcRAKdLEQMXDxEAA0MRA
PsrEQHmLxEBj6cRAU8TEQATaxEAJwMRAlcPEQMbrxEAnncRAhKLEQF/VxEBdssRASsXEQN+6
xEC1wsRAN8vEQCbGxEDOysRAktPEQFvLxECfpsRAIa/EQJmaxEBJhMRAPrHEQEGbxEAynsRA
8p/EQDGlxEBsosRAI53EQI6jxEBIiMRAe33EQG2NxEDFn8RAqrHEQLWAxEAWd8RAQXvEQPmV
xEASjsRA+bDEQJyrxEC3dsRA4XnEQFyIxEC/nsRAoJXEQCpmxED5acRAJ37EQJB8xEBJasRA
DlzEQHGAxEBlhsRAXV7EQIJwxEBgcsRA5GvEQLttxEA1ZsRAdlDEQKF2xEAqbMRA0VPEQGZg
xEBRVsRA+lDEQMZrxED8WMRAa1nEQK1jxECldsRAmWrEQNNlxEAsXMRAoHTEQI5mxEBMTcRA
vk/EQMVExEADXsRAQULEQBhAxECsasRA1lbEQLdTxEBVVMRArUvEQKRGxEDaOsRAFG7EQMVY
xED8Y8RAkGPEQKpgxEDWO8RAEkbEQApAxEBmZMRAkUjEQANkxECbS8RAHDbEQK41xEB7U8RA
dE/EQKooxEAlQ8RAZHjEQNlFxEC2SsRA7xrEQM1MxEBaM8RA5zvEQI4kxEA3K8RAKhjEQBUq
xECoH8RAbk7EQCtDxECPE8RAVzDEQOdNxEBdHsRANiLEQD4GxEBQRsRAKU7EQLVLxEBoPsRA
rRXEQOBMxECiLsRA8DjEQGwPxEDDE8RAtRnEQLUExED0/sNAdyjEQA70w0Dw88NAxv3DQI4s
xEAfJsRAiwbEQJYsxEDKEsRAzx7EQGQzxEC0HsRANBTEQLojxEB0E8RArwnEQAodxEBBJcRA
7RLEQPwIxEBE+8NADyfEQOMixECqHcRAFRPEQJ0XxEAuDsRA+AjEQLIdxEDpDMRAVfHDQHr4
w0BWLMRAZQHEQJ/vw0CtE8RA4w7EQEjzw0CpF8RAGxDEQGbiw0BQHMRAJCHEQLwSxECZ78NA
FejDQLr5w0CUHMRAsfTDQBruw0DcxMNAL97DQKTrw0CMI8RAgwHEQBTgw0CIHMRA1gfEQJkG
xEDk/8NAUvvDQEUGxECnDMRAPfjDQJfsw0BvzsNAOuLDQPcIxEAJ68NAtgDEQAzLw0Ck2MNA
DwvEQDXZw0DU3sNAwfzDQB3Uw0C2zcNAI9jDQCAKxEBG28NAVQ7EQKXOw0BOBsRAIvHDQPTa
w0BP5cNAtuXDQI3Dw0AW4cNA0O3DQPnTw0By9MNAjvLDQP3gw0CI8cNAns3DQKTvw0BE78NA
jODDQLjrw0A7ycNAV7bDQAntw0DD1MNAhf7DQITUw0AM5cNAO7jDQFjjw0D638NAC7LDQMHZ
w0A/ycNAsN3DQAzKw0AV3MNAfv3DQEbUw0Cgv8NAAb/DQMziw0Drx8NAHezDQE7vw0Cz68NA
c8TDQDf9w0D718NAh+HDQPDew0AzycNAzMrDQMviw0DP28NAwsTDQG/Mw0BDvsNA+s/DQBrC
w0CDu8NAm/HDQJrdw0DmtsNA1LjDQLz1w0Ai1cNAv9vDQM6+w0AiwcNAGcrDQKX2w0DewcNA
0s/DQPm9w0Cpq8NAWM3DQGXYw0B0vcNAjMzDQMjEw0Cy4sNAoMDDQB/Dw0Bsk8NAxLzDQCvG
w0AHvsNA+NPDQFPTw0DXrMNA8bfDQDoLxEDDwMNAVLHDQB2mw0CIyMNAtJvDQPLmw0BPxMNA
+7bDQOGmw0BnuMNAxsLDQN6dw0C4n8NA2r3DQEjBw0CN3sNApKvDQP60w0BNwsNAR7HDQPut
w0A238NACtLDQG7Aw0Dgp8NAXqDDQHypw0AMo8NAtq7DQCjdw0ChmsNAhaXDQLqVw0C7rcNA
D8XDQDySw0Cyn8NA/Z/DQG+Pw0DpmcNAsa7DQCuTw0AitsNAYcHDQBiMw0D5s8NA+8fDQN2d
w0Baq8NAXbHDQJCUw0AuncNAF6HDQJK2w0BkuMNAWJjDQES1w0CWxcNAbrvDQF26w0BYusNA
sqzDQI2fw0B5n8NAYaTDQALCw0BgksNAXa3DQFyLw0DgrMNASojDQJytw0AclMNAsqDDQN2Y
w0APwMNA46DDQMSWw0AOssNAMpLDQPuGw0AolMNAga3DQDSMw0C/k8NAiajDQK69w0AWjcNA
MpvDQGaIw0DZlsNA8avDQETGw0CvmMNAoonDQDKYw0D2qMNAFavDQMiIw0BghcNAt5TDQHu9
w0D3pcNAUojDQHaUw0Bhh8NAfZbDQGG2w0D0hsNAkLnDQJl6w0CLgsNAT8DDQBVxw0DQicNA
Rq/DQGyqw0ACksNA8JXDQDh8w0AXfsNACKDDQCOUw0AJgMNAtZ3DQNJfw0CfjsNAqJvDQKS/
w0BNqsNAZH3DQKplw0BVgsNAbrzDQGFyw0DNY8NAk5XDQGSaw0B/fsNAWoLDQO+Pw0BFjcNA
GJbDQAOaw0DvrMNA5qDDQNmrw0Ccw8NAtnXDQIeew0B7c8NAPqbDQDuAw0BMksNARKzDQJ6U
w0Btg8NA/aXDQEh9w0ALY8NAzYzDQBOTw0D0k8NAGWbDQCB7w0C6k8NAz5PDQPNuw0B5n8NA
S37DQB6Uw0CyqMNAW3vDQE9yw0BzX8NAdY7DQDyXw0B1kMNAfIPDQKSFw0AehMNAQ8PDQGyM
w0Bwq8NAs23DQGGEw0C6aMNAkILDQOOHw0BXXMNAnpDDQKltw0Ahf8NAc4zDQKqFw0AiisNA
42jDQLWpw0D3gcNAhn7DQFqMw0C0SsNAgIDDQGaHw0D1kcNAjnLDQNmMw0B5eMNAEVvDQDKa
w0DOfcNAioDDQG6Fw0BAWcNAkXLDQP2Yw0AzeMNAklvDQC1xw0CEd8NA3m7DQNdew0DudcNA
bWLDQLJjw0A9XMNAqYHDQO9xw0CmWMNAT37DQGN+w0Cdd8NAAYbDQF52w0BDisNAIGHDQBRr
w0CVgsNAmozDQDNrw0BjUMNA54HDQFNXw0AQYsNAaYLDQBt+w0C6d8NAKmDDQC1mw0DncsNA
f3PDQDZ2w0DBgcNA53bDQN59w0DAWcNAXXrDQN1mw0Bfi8NAr4jDQBtiw0B6ZcNAE2XDQFho
w0D7fcNA+FHDQE9qw0AHmsNAXHTDQG1Mw0BaZ8NAZHjDQEhWw0ATfcNABHzDQIN3w0AYVcNA
smbDQBNvw0CYasNAipjDQGipw0ADe8NAiXzDQKB0w0B8gsNAuVrDQM98w0C2ZMNAulPDQCOI
w0AgWcNA11TDQIJsw0AAdMNATmLDQFByw0DmZsNAqmvDQJA6w0CWSMNAf4/DQGR9w0CFbcNA
v2/DQPpdw0CNacNANFzDQMRqw0BEPsNAkXnDQGJOw0AlbMNAg4nDQAdtw0CwUcNAn3DDQMhx
w0BZjMNA/2/DQM19w0AkgsNAMGXDQJqbw0AuicNAOmfDQAxjw0CRiMNAhFjDQJeDw0DTW8NA
bY/DQEyFw0CYasNASYfDQDJWw0B3T8NAlGbDQIB+w0AtYMNAnmLDQDKYw0BsdMNAeXXDQGtO
w0AGccNAz4vDQNVHw0CyYcNAm1jDQHJJw0D4bsNAEWjDQLJIw0BuWMNA2HvDQFJaw0ChbsNA
Fl3DQD9mw0Aoa8NAGFPDQG1bw0A+W8NAmWnDQP9aw0CvU8NAdIfDQE5Uw0D0XsNAFqPDQClX
w0AEV8NAt13DQPs9w0B4V8NA8XzDQPtqw0BHccNA3k/DQMVvw0BkVcNAB2nDQKpCw0BlbsNA
G2nDQCJKw0B0lMNAaGjDQGlOw0DESMNA92bDQGSAw0BgXsNArWvDQDA/w0Bga8NAAFLDQBmC
w0B/ZsNA8znDQKI2w0DWU8NAcnTDQOJTw0ATQcNAnU/DQABCw0BmY8NA1kHDQFpBw0AGWMNA
kTXDQD2Nw0B2SMNA/TvDQKREw0AnVcNAo17DQCNEw0DLIcNAelvDQLpfw0BUT8NAsDDDQEBe
w0AgVsNAL0nDQLJww0CTT8NA0T/DQGF9w0CTS8NAjGPDQLYtw0AmPMNAsFPDQGEtw0DeI8NA
N2PDQI5fw0BeLsNA1FnDQNxkw0CdQ8NAOlvDQN9Qw0AUbcNACVvDQIRrw0DWWcNAx0/DQMdC
w0A9XsNA9knDQLkuw0AvTsNAbmvDQGJkw0BkNMNA2F7DQMMsw0B3LcNAw1zDQCRDw0CUUsNA
kj3DQKBkw0C4RsNAsTvDQKRXw0BcOcNAzl7DQPtkw0AdaMNARlnDQKxQw0DcVcNANVLDQDY7
w0DVPsNAAWrDQJhpw0B6ZsNAdFnDQDJDw0AGO8NA2CHDQLJEw0ApVsNAJknDQHsvw0CRQsNA
kl7DQN5Yw0AwVcNAvivDQP0vw0DsWsNAYDHDQBg1w0AwQcNAzkHDQIY9w0CmN8NAkT7DQMQ6
w0BzSsNAJkPDQM8Ow0DKMcNA617DQA5Kw0AFMcNA9zjDQAcTw0DgJsNAgTnDQPA7w0BiM8NA
WBPDQPknw0C8R8NAfUHDQAFWw0DPYsNAzSXDQAs7w0AgQcNAUSXDQO4rw0C2HsNAmT3DQL06
w0CFOcNASEzDQLprw0BBW8NAGlnDQBZXw0BtScNAHlfDQABHw0ClNcNAxC/DQNU4w0DpSMNA
BxvDQB8Ww0CtVsNAJETDQNZgw0DDX8NAUFrDQIZXw0ByLMNASjrDQEJCw0B1QcNAFT/DQJ4u
w0CmVcNAQkXDQBg2w0BKZcNASi3DQBA1w0CeKcNAhDTDQDpCw0A7U8NALUrDQPlAw0A7OMNA
pm/DQIw5w0AGV8NANjbDQA1Vw0A5SsNAbizDQH0Lw0B8WcNAcDDDQL8rw0AwGMNA3y7DQLAu
w0D8EMNAUzTDQIEuw0BPCMNAyRPDQIgkw0BVV8NAyRDDQPc1w0CoP8NABFTDQPkHw0DlMMNA
C0DDQKE6w0DmFsNAfibDQNZBw0D/OcNA5DvDQGw4w0CyPMNA21XDQLxJw0A/S8NAiSjDQJM5
w0DEJ8NA1R/DQC9Rw0DmNMNAvAbDQDZTw0CzOMNAYzLDQI44w0CBQMNAyC/DQFkww0BiGsNA
8TvDQCMqw0C/P8NAMBjDQPNKw0D6E8NARE/DQLgpw0B7NcNAWiPDQNAYw0A0L8NALTvDQF8D
w0DAPcNAfR/DQMMow0DeHsNALzLDQMgUw0CRN8NACCrDQA8Tw0AkTsNAyxbDQJkIw0B2MsNA
lTrDQBJGw0CKK8NAqhDDQEQCw0BgOsNAMSHDQItJw0BdSsNAICfDQNo1w0A/NcNAAhnDQGhN
w0CdNcNAOjLDQPsYw0CsT8NAtyjDQF4ow0ADRsNApSTDQN0uw0AlRsNARRrDQIgvw0CMIsNA
VyDDQCoVw0BuQcNA1D7DQFr+wkDLQMNA0ELDQPIxw0C6NsNA0TvDQAAWw0AcMsNAMz/DQBtJ
w0DQNsNA9BLDQJP+wkC+DMNAbTXDQExMw0DpMcNANjrDQNYpw0DQKsNAswPDQKIOw0D9KcNA
jzjDQKokw0AgJ8NA6U/DQEIbw0BOFsNAniXDQOwtw0BiH8NA1AzDQJssw0CpHcNAADDDQNkZ
w0DZKcNA+SvDQG5Jw0DdQMNA0BTDQCo/w0C1W8NAgxvDQMciw0BOI8NAjzzDQLAkw0BeN8NA
khXDQCVAw0A2IcNAmS3DQKYbw0AuLcNAfxrDQPQxw0ALL8NAWCDDQAMdw0BaEMNAlBbDQJPv
wkDHIMNAuSnDQBs0w0B6IsNAECPDQNcLw0AiDMNA4AfDQEcvw0A9NMNATkzDQNhDw0CEFsNA
0zzDQIoiw0BzLcNAsDbDQJ06w0AKSMNAgPjCQAw+w0DrLMNA/ELDQAwxw0Am+8JAmRjDQBcj
w0BGIcNAHzDDQHEjw0CHOMNAmSHDQKwTw0CnQcNAK0vDQA5Gw0BTA8NApkLDQG4Iw0BZGcNA
5yTDQPk9w0C0NMNAaUnDQJwNw0BTBsNAWyrDQCgfw0AXRMNAvgTDQHIuw0CuMsNApCvDQPtD
w0BCAMNAtw/DQBQTw0AcQsNAExrDQLQRw0D1HMNApRXDQIxFw0ClN8NAlvvCQPMrw0AUDcNA
4xjDQMIfw0AhFcNA+RXDQMkPw0D1HcNAexDDQO8qw0A1IMNAzO3CQKYlw0AzOcNACB7DQAsj
w0BHK8NACwXDQFsYw0BmDsNAkRzDQK9Gw0BsKcNAKkDDQMIGw0DnOsNAzTnDQEkOw0D3DcNA
KyTDQKMew0B4IsNAXTHDQB4cw0CwHsNAZRrDQJ0zw0C3W8NAOV3DQFAIw0Dw28JANybDQBsl
w0DrGsNAjv3CQCUVw0AjIMNATxzDQMEtw0AyL8NAARrDQBP3wkDEAsNADP/CQMP5wkDPJMNA
aRvDQD4yw0BE+cJANhbDQPIUw0DRPMNAHhbDQPwtw0CzH8NA3gXDQFIXw0DgAcNA/yLDQHUj
w0DlJsNApRnDQLYlw0CcIcNAJznDQLEtw0BhCcNAHC3DQDE6w0Cx7cJAvVDDQCASw0B2CcNA
rCjDQM8Fw0CHC8NAJ/PCQD0Ww0AW/cJADVLDQPT6wkDLE8NAXwfDQNQ8w0Dk88JAXxzDQFcq
w0BYPsNA1xvDQM8vw0CeLMNAxyjDQLwWw0DOP8NA+yjDQAMkw0DREcNA8TTDQFsKw0C2/sJA
2jvDQDjmwkAfE8NAbxbDQHsEw0CC9sJAiw7DQIoTw0B9BsNAiBfDQOQZw0DDCcNAjwPDQDss
w0DMIsNA6BnDQIkBw0DdFsNAkAfDQMUQw0D5FcNASRPDQKU0w0AgFsNAMgDDQEomw0A/IMNA
1B3DQIImw0A+A8NATvnCQGwvw0ApH8NAFwfDQNruwkAF/MJA0CbDQOkcw0Ds+sJAJB3DQJ0a
w0AzI8NAxxzDQN0kw0D2+cJATinDQAEAw0CnHMNARdrCQKHywkBDEMNATQvDQJT6wkChE8NA
BTnDQO9Gw0A3/cJAHTzDQNgow0BDHcNAuunCQCjqwkDwOsNAYhjDQCIEw0DhMcNA3wTDQMT2
wkBML8NAzwTDQDk4w0C0B8NA9SbDQAHzwkDEBcNAZBvDQBojw0BS5cJAEBnDQDElw0DjMcNA
wg7DQJ8hw0DmIMNAByjDQEkUw0CfGsNAXNjCQGQsw0C6DMNAE+/CQMQYw0AyIsNAmgnDQA4s
w0A+IMNAmTHDQJ0gw0AnL8NAaSDDQFoHw0B88MJArwrDQBQSw0DmJsNATA7DQGkjw0AMPsNA
zA3DQHwyw0BzL8NAwhnDQBkew0ABFcNAJ87CQMExw0DIG8NA1v/CQCEDw0DHN8NAu+7CQMHT
wkAc/cJAyfzCQMQGw0A3IcNA1hLDQEAJw0C8/cJA1CXDQBjswkB/AsNAyy3DQOr1wkDZKsNA
hg7DQFIPw0BMD8NAX97CQNAZw0Bn/MJA+fnCQFobw0BTEsNABynDQNAlw0CLBcNAnQ3DQFXs
wkB2NcNANuLCQDEHw0Bi88JA9vXCQP8Sw0AOEcNAaBXDQKsKw0AgGMNATPjCQJLiwkCV88JA
ShbDQAcgw0D208JA+wjDQH0Nw0Bs9sJAtR/DQDYrw0Bj+sJA/BbDQNcew0BDF8NA4B3DQG3y
wkCUFsNA</AssayYData></Step><Step><CommonData><SampleLocation>21</SampleLocation><SampleID>YNCCT5A-p035</SampleID><SampleGroup></SampleGroup><SampleInfo></SampleInfo><SampleRow>E</SampleRow><SamplePlate>1</SamplePlate><WellType>KSAMPLE</WellType><Concentration>-1</Concentration><ConcentrationUnits>µg/ml</ConcentrationUnits><MolarConcentration>1000</MolarConcentration><MolarConcUnits>nM</MolarConcUnits><MolecularWeight>-1</MolecularWeight><Temperature>30</Temperature><StartTime>5960617</StartTime><AssayTime>300</AssayTime></CommonData><FlowRate>1000</FlowRate><StepType>ASSOC</StepType><StepName>Association</StepName><StepStatus>OK</StepStatus><ActualTime>300.006</ActualTime><CycleTime>0.2</CycleTime><AssayXData Points="1500">buG1RS/jtUXI5LVFZOa1Rf/ntUWZ6bVFNeu1RaHstUU97rVF1u+1RXLxtUUM87VFp/S1RUP2
tUXd97VFePm1RRL7tUWt/LVFSf61ReP/tUV+AbZFGAO2RbQEtkVPBrZF6Qe2RYUJtkUgC7ZF
ugy2RVUOtkXvD7ZFixG2RSYTtkXAFLZFWha2RfMXtkVuGbZFChu2RaUctkU/HrZF2x+2RXQh
tkUQI7ZFqSS2RUUmtkXfJ7ZFeim2RRYrtkWwLLZFSy62ReUvtkV+MbZFGjO2RbY0tkVPNrZF
6ze2RYU5tkUgO7ZFujy2RVU+tkXvP7ZFi0G2RSRDtkXARLZFWka2RdRHtkVwSbZFCku2RaVM
tkVBTrZF20+2RXZRtkUQU7ZFq1S2RUVWtkXhV7ZFfFm2RRZbtkWyXLZFS162ReVftkWAYbZF
HGO2RbZktkVRZrZF62e2RYdptkUia7ZFvGy2RVdutkXzb7ZFjXG2RShztkWjdLZFPXa2Rdh3
tkV0ebZFDnu2Ral8tkVDfrZF33+2RXqBtkUcg7ZFqYS2RUOGtkXfh7ZFeIm2RRSLtkWwjLZF
SY62ReOPtkV+kbZFGpO2RbSUtkVPlrZF6Ze2RYWZtkUim7ZFupy2RVWetkXvn7ZFi6G2RSSj
tkXApLZFWqa2RdSntkVwqbZFCqu2RaWstkVBrrZF26+2RXaxtkUSs7ZFq7S2RUW2tkXht7ZF
erm2RRa7tkWyvLZFS762Ree/tkWCwbZFHMO2RbjEtkVRxrZF7ce2RYfJtkUiy7ZFvsy2RVfO
tkXzz7ZFjdG2RQjTtkWj1LZFPda2RdbXtkVy2bZFDtu2RafctkVD3rZF3d+2RXjhtkUU47ZF
reS2RUnmtkXj57ZFfum2RRjrtkW07LZFTe62RenvtkWC8bZFHvO2Rbj0tkVT9rZF7/e2RYn5
tkUk+7ZFvvy2RVr+tkXU/7ZFbgG3RQoDt0WjBLdFPwa3RdsHt0V0CbdFEAu3RakMt0VFDrdF
4Q+3RXoRt0UWE7dFsBS3RUsWt0XnF7dFgBm3RRwbt0W2HLdFUR63Resft0WHIbdFICO3Rbwk
t0VXJrdF8Se3RYspt0UmK7dFwiy3RT0ut0XWL7dFcjG3RQwzt0WnNLdFQza3Rd03t0V4ObdF
Eju3Ra08t0VHPrdF4z+3RX5Bt0UYQ7dFtES3RU9Gt0XpR7dFgkm3RR5Lt0W4TLdFWk63RfNP
t0VuUbdFClO3RaNUt0U/VrdF21e3RXRZt0UQW7dFqVy3RUVet0XhX7dFemG3RRZjt0WwZLdF
S2a3Rednt0WAabdFHGu3RbZst0VRbrdF7W+3RYdxt0Ugc7dFvHS3RVV2t0Xxd7dFjXm3RSZ7
t0XCfLdFPX63RdZ/t0VygbdFDIO3RaeEt0VBhrdF3Ye3RXaJt0USi7dFq4y3RUeOt0Xjj7dF
fJG3RRiTt0WylLdFTZa3RemXt0WCmbdFHpu3Rbict0VTnrdF75+3RYmht0Uio7dFvqS3RVem
t0Xzp7dFjam3RSirt0WjrLdFPa63Rdavt0VysbdFDrO3Rae0t0VDtrdF3be3RXi5t0UUu7dF
rby3RUm+t0Xjv7dFfsG3RRjDt0W0xLdFT8a3RenHt0WFybdFHsu3RbrMt0VVzrdF78+3RYvR
t0Uk07dFwNS3RVrWt0X117dFcNm3RQrbt0Wl3LdFP963Rdvft0V24bdFEOO3Ravkt0VF5rdF
4ee3RXzpt0UW67dFsuy3RUvut0Xn77dFgvG3RRzzt0W29LdFUfa3Re33t0WH+bdFIvu3Rbz8
t0VX/rdF8/+3RY0BuEUoA7hFowS4RT0GuEXYB7hFcgm4RQ4LuEWnDLhFQw64Rd8PuEV4EbhF
FBO4Ra0UuEVJFrhF4xe4RX4ZuEUaG7hFtBy4RU8euEXpH7hFhSG4RSAjuEW6JLhFUya4Re8n
uEWLKbhFJCu4RcAsuEVaLrhF9S+4RZExuEUqM7hFxjS4RWA2uEX7N7hFlTm4RTE7uEXMPLhF
aD64RQFAuEVuQbhFCEO4RaNEuEU9RrhF2Ee4RXRJuEUOS7hFqUy4RUVOuEXfT7hFelG4RRZT
uEWwVLhFS1a4ReVXuEWAWbhFGlu4RbZcuEVRXrhF61+4RYdhuEUiY7hFvGS4RVdmuEXxZ7hF
jWm4RShruEWjbLhFPW64RdZvuEVycbhFDnO4Rad0uEVDdrhF3Xe4RXh5uEUSe7hFrXy4RUd+
uEXjf7hFfIG4RRiDuEW0hLhFTYa4RemHuEWCibhFHou4RbiMuEVTjrhF7Y+4RYmRuEUkk7hF
vpS4RVqWuEXzl7hFdpm4RQqbuEWlnLhFP564RdufuEV0obhFEKO4RaukuEVFprhF4ae4RXqp
uEUWq7hFsKy4RUuuuEXnr7hFgLG4RRyzuEW2tLhFUba4Re23uEWHubhFCru4RbS8uEVPvrhF
67+4RYXBuEUgw7hFusS4RVXGuEXxx7hFi8m4RSbLuEXAzLhFXM64RdbPuEVy0bhFDNO4RaXU
uEVB1rhF29e4RXbZuEUQ27hFq9y4RUfeuEXh37hFeuG4RRbjuEWy5LhFS+a4ReXnuEWA6bhF
Guu4RbbsuEVR7rhF6++4RYfxuEUg87hFvPS4RVf2uEXx97hFjfm4RSb7uEWh/LhFPf64Rdj/
uEVyAblFDgO5RacEuUVDBrlF3Qe5RXgJuUUUC7lFrQy5RUkOuUXjD7lFfhG5RRgTuUW0FLlF
Txa5RekXuUWFGblFHhu5RbocuUVTHrlF7x+5RYkhuUUkI7lFviS5RVomuUXzJ7lFbim5RQor
uUWjLLlFPy65RdsvuUV0MblFEDO5Rak0uUVFNrlF4Te5RXo5uUUWO7lFsDy5RUs+uUXlP7lF
gEG5RRxDuUW2RLlFUUa5RetHuUWHSblFIku5RbxMuUVXTrlF80+5RY1RuUUIU7lFo1S5RT1W
uUXYV7lFclm5RQ5buUWpXLlFQ165Rd9fuUV4YblFFGO5RbBkuUVJZrlF5We5RX5puUUaa7lF
tmy5RU9uuUXrb7lFhXG5RSBzuUW8dLlFVXa5RfF3uUWLeblFJnu5RcB8uUV6frlF9X+5RZGB
uUUsg7lFxoS5RWKGuUX9h7lFl4m5RTGLuUXMjLlFZo65RQGQuUVukblFCpO5RaOUuUU9lrlF
2Je5RXSZuUUOm7lFwpy5RUWeuUXfn7lFeqG5RRSjuUWwpLlFSaa5ReWnuUV+qblFGqu5Rbas
uUVPrrlF66+5RYWxuUUgs7lFvLS5RVW2uUXxt7lFjbm5RSa7uUXCvLlFPb65Rda/uUVywblF
DMO5RafEuUVBxrlF3ce5RXjJuUUSy7lFrcy5RUfOuUXjz7lFftG5RRjTuUW01LlFTda5RenX
uUWF2blFHtu5RbrcuUVV3rlF79+5RYvhuUUk47lFwOS5RVrmuUXW57lFcOm5RQzruUWl7LlF
Qe65RdvvuUV28blFEvO5Rav0uUVH9rlF4fe5RXz5uUUW+7lFsvy5RUv+uUXn/7lFggG6RRwD
ukW4BLpFUQa6Re0HukWHCbpFIgu6Rb4MukVXDrpF8Q+6RYsRukUmE7pFoRS6RTsWukXWF7pF
chm6RQwbukWnHLpFQR66Rd0fukV4IbpFEiO6Ra4kukVHJrpF4ye6RXwpukUYK7pFtCy6RU0u
ukXpL7pFgjG6RR4zukW6NLpFUza6Re83ukWJObpFJDu6Rb48ukVaPrpF9T+6RY9BukUoQ7pF
xES6RV5GukX5R7pFk0m6RS5LukXKTLpFZE66Rf9PukWZUbpFNVO6Rc5UukU7VrpF1le6RXBZ
ukUMW7pFp1y6RUFeukXdX7pFdmG6RRJjukWuZLpFR2a6ReNnukV8abpFGGu6RbJsukVNbrpF
6W+6RYJxukUcc7pFuHS6RVF2ukXrd7pFh3m6RSJ7ukW8fLpFV366RfF/ukWNgbpFKIO6RaGE
ukU9hrpF2Ie6RXKJukUOi7pFp4y6RUOOukXfj7pFeJG6RRSTukWulLpFSZa6ReOXukV+mbpF
GJu6RbScukVNnrpF6Z+6RYWhukUeo7pFuqS6RVOmukXvp7pFi6m6RSSrukXArLpFWq66RdSv
ukVwsbpFDLO6RaW0ukVBtrpF27e6RXa5ukUSu7pFq7y6RUe+ukXhv7pFfMG6RRbDukWyxLpF
S8a6RefHukWAybpFHMu6RbbMukVRzrpF7c+6RYfRukUg07pFvNS6RVXWukXx17pFjdm6RSbb
ukXC3LpFPd66RdbfukVy4bpFDuO6RafkukVB5rpF3ee6RXbpukUS67pFruy6RUfuukXh77pF
fPG6RRjzukW89LpFVfa6RfH3ukWL+bpFJvu6RcD8ukU7/rpF1v+6RXIBu0UMA7tFpwS7RUEG
u0XdB7tFdgm7RRILu0WrDLtFRw67ReMPu0V8EbtFGBO7RbQUu0VNFrtF6Re7RYIZu0UeG7tF
uhy7RVMeu0XvH7tFiSG7RSQju0XAJLtFWia7RfUnu0WPKbtFKiu7RaUsu0VgLrtF+S+7RZUx
u0UxM7tFyjS7RWY2u0XhN7tFmzm7RTU7u0WjPLtFPT67Rdg/u0V0QbtFDkO7RalEu0VDRrtF
3Ue7RXhJu0UUS7tFrky7RUlOu0XjT7tFflG7RRhTu0W0VLtFT1a7RelXu0WFWbtFHlu7Rbpc
u0WnXrtF51+7RYthu0UkY7tFwGS7RVpmu0XUZ7tFcGm7RQxru0WlbLtFQW67Rdtvu0V2cbtF
EnO7Rat0u0VFdrtF4Xe7RXp5u0UWe7tFsny7RUt+u0Xnf7tFgIG7RRyDu0W2hLtFUYa7Re2H
u0WHibtFIou7RbyMu0VXjrtF8Y+7RY2Ru0UIk7tFo5S7RT2Wu0XYl7tFcpm7RQ6bu0WnnLtF
Q567Rd2fu0V4obtFEqO7Ra6ku0VHprtF46e7RXypu0UYq7tFsqy7RU2uu0Xpr7tFgrG7RR6z
u0W4tLtFU7a7Re+3u0WJubtFJLu7Rb68u0VavrtF1L+7RXDBu0UMw7tFpcS7RUHGu0Xbx7tF
dsm7RRDLu0WrzLtFRc67ReHPu0V80btFFtO7RbLUu0VL1rtF59e7RYLZu0Uc27tFuNy7RVHe
u0Xr37tFh+G7RSDju0W85LtFVea7RfHnu0WN6btFJuu7RcLsu0U97rtF1u+7RXLxu0UM87tF
p/S7RUP2u0Xd97tFfPm7RRj7u0Wy/LtFTf67Ren/u0WCAbxFHgO8RboEvEVTBrxF7Qe8RYkJ
vEUkC7xFvgy8RVoOvEXzD7xFjxG8RQoTvEWlFLxFPxa8RdsXvEV0GbxFEBu8RakcvEVFHrxF
4R+8RXohvEUWI7xFsCS8RUsmvEXlJ7xFgCm8RRwrvEW2LLxFUS68ResvvEWHMbxFIDO8Rbw0
vEVXNrxF8Te8RY05vEUoO7xFoTy8RT0+vEXWP7xFckG8RQ5DvEWnRLxFQ0a8Rd1HvEV4SbxF
Eku8Ra5MvEVJTrxF40+8RX5RvEUYU7xFslS8RU1WvEXpV7xFglm8RR5bvEW4XLxFU168Re1f
vEWJYbxFJGO8Rb5kvEVXZrxF82e8RY1pvEUoa7xFo2y8RT1uvEXYb7xFdHG8RQ5zvEWpdLxF
Q3a8Rd93vEV4ebxFFHu8Ra58vEVJfrxF5X+8RX6BvEUag7xFtIS8RU+GvEXrh7xFhYm8RR6L
vEW6jLxFU468Re+PvEWLkbxFJJO8Rb6UvEValrxF9Ze8RXCZvEUKm7xFpZy8RT+evEXbn7xF
dqG8RRCjvEWrpLxFR6a8ReGnvEV8qbxFFqu8RbKsvEVLrrxF56+8RYKxvEUcs7xFuLS8RVG2
vEXtt7xFibm8RSK7vEXtvLxFV768RfO/vEWNwbxFKMO8RaPEvEU9xrxF9ce8RXjJvEUUy7xF
vsy8RVrOvEX1z7xFj9G8RSrTvEXE1LxFYNa8RfnXvEWV2bxFLtu8RcrcvEVk3rxF/9+8RZnh
vEU147xFoeS8RT3mvEXW57xFcum8RQzrvEWn7LxFQ+68Rd3vvEV48bxFEvO8Ra70vEVH9rxF
4/e8RX75vEUY+7xFtPy8RU3+vEXp/7xFhQG9RR4DvUW6BL1FUwa9Re8HvUWJCb1FJAu9Rb4M
vUVaDr1F9Q+9RXARvUUKE71FpRS9RT8WvUXbF71Fdhm9RRAbvUWrHL1FRR69Rd8fvUV6Ib1F
FiO9RbAkvUVLJr1F5Se9RYkpvUUkK71Fviy9RVouvUXUL71FcDG9RQozvUWlNL1FQTa9Rds3
vUV2Ob1FEDu9Ras8vUVFPr1F4T+9RXxBvUUWQ71FskS9RUtGvUXnR71Fgkm9RRxLvUW4TL1F
UU69Re1PvUWJUb1FIlO9Rb5UvUVXVr1F81e9RY1ZvUUoW71Fxly9RT1evUXYX71FcmG9RQ5j
vUWnZL1FQ2a9Rd9nvUV4ab1FFGu9Ra5svUVJbr1F5W+9RX5xvUUac71FtHS9RU92vUXpd71F
hXm9RR57vUW6fL1FVX69Re9/vUWLgb1FJIO9RcCEvUVchr1F1Ie9RXCJvUUMi71FpYy9RUGO
vUXbj71FdpG9RRCTvUWrlL1FRZa9ReGXvUV6mb1FFpu9RbCcvUVLnr1F55+9RYChvUUco71F
tqS9RVGmvUXrp71Fh6m9RSCrvUW8rL1FV669RfGvvUWNsb1FJrO9RcK0vUVctr1F97e9RZO5
vUUsu71FyLy9RWS+vUX9v71FmcG9RTPDvUXOxL1FaMa9RdbHvUVwyb1FDMu9RaXMvUVBzr1F
3c+9RXbRvUUS071Fq9S9RUfWvUXj171FfNm9RRjbvUWy3L1FTd69RenfvUWC4b1FHuO9Rbjk
vUVT5r1F7ee9RYnpvUUk671Fvuy9RVruvUX1771Fj/G9RQrzvUWl9L1FP/a9Rdv3vUV0+b1F
EPu9Ran8vUVF/r1F4f+9RXoBvkUWA75FsAS+RUsGvkXnB75FgAm+RRwLvkW2DL5FUQ6+ResP
vkWHEb5FIhO+RbwUvkVYFr5F8Re+RY0ZvkUIG75Foxy+RT0evkXYH75FdCG+RQ4jvkWpJL5F
Qya+Rd8nvkV4Kb5FFCu+RbAsvkVJLr5F4y++RX4xvkUYM75FtDS+RU82vkXpN75Fgjm+RR47
vkW6PL5FUz6+Re8/vkWJQb5FJEO+RcBEvkVaRr5F9Ue+RXBJvkUKS75Fo0y+RT9OvkXbT75F
dFG+RRBTvkWpVL5FRVa+ReFXvkV6Wb5FFlu+RbJcvkVLXr5F51++RYBhvkUcY75FuGS+RVFm
vkXtZ75Fh2m+RSJrvkW+bL5FWG6+RfNvvkWNcb5FCHO+RaN0vkU9dr5F2He+RXR5vkUOe75F
qXy+RUN+vkXff75FeoG+RRaDvkWwhL5FS4a+ReWHvkWAib5FHIu+RbaMvkVRjr5F64++RYeR
vkUik75FvJS+RViWvkXxl75FjZm+RSibvkWjnL5FPZ6+RdifvkVyob5FDqO+RaekvkVDpr5F
36e+RXipvkUUq75Frqy+RUmuvkXlr75FfrG+RRqzvkW2tL5FT7a+Reu3vkWEub5FILu+Rby8
vkVVvr5F8b++RYvBvkUmw75FwMS+RVzGvkX1x75Fkcm+RSzLvkXGzL5FYs6+RfvPvkV20b5F
M9O+RavUvkVH1r5F1Ne+RXDZvkUK275Fpdy+RUHevkXb375FduG+RRDjvkWr5L5FRea+ReHn
vkV86b5FFuu+RbDsvkVJ7r5F5e++RX7xvkUa875FtvS+RU/2vkXr975FhPm+RSD7vkW8/L5F
Vf6+RfH/vkWLAb9FJgO/RcIEv0U7Br9F1ge/RXIJv0UMC79Fpwy/RUMOv0XdD79FeBG/RRIT
v0WuFL9FRxa/ReMXv0V+Gb9FGBu/RbQcv0VNHr9F6R+/RY8hv0UeI79FuiS/RVMmv0XvJ79F
iym/RSQrv0W+LL9FWi6/RfUvv0VuMb9FCjO/RaU0v0U/Nr9F2ze/RXY5v0UQO79Fqzy/RUU+
v0XhP79F</AssayXData><AssayYData Points="1500">OEXDQCdaw0DWlMNAK/nDQOkpxEA2gcRAH5rEQALOxEBIJcVAwTrFQKR+xUAejcVAzZ3FQKu+
xUClzMVAEMHFQLb+xUCW+8VAS/3FQBwSxkC+AMZAKxDGQKjyxUAeCsZAjw3GQNXqxUBPBMZA
IyDGQBLzxUA/GMZAsQbGQLHnxUDG+sVAbiHGQM4txkD+58VADP3FQA9LxkAwCcZAPgPGQCoc
xkDqEMZAQfjFQF7zxUCZBsZAGUbGQOL8xUBN9cVAHRfGQCQpxkBr+MVAthnGQIkLxkCxCsZA
w/7FQP4JxkBnFcZAGh7GQEEmxkBpE8ZAqSTGQGABxkBEO8ZARA/GQF0DxkAv8MVAqO3FQF8A
xkAD8cVAwe7FQJADxkA4BcZAmv3FQDj3xUA4CsZAnhTGQKEIxkA3BMZAfh/GQLLtxUB8/8VA
Bh7GQDIDxkCk6MVAQh3GQCEZxkD7EcZAMv3FQE0lxkA1B8ZAIfHFQLbrxUDQDcZA4uzFQG73
xUAVBMZARv/FQLEoxkAsGsZAmvPFQIITxkBi+8VA+CDGQBAPxkCH8cVA0OvFQOgVxkBH68VA
dwHGQLoUxkACAsZA7A/GQKApxkDt/cVANfTFQHXQxUCvCMZAzvHFQGvJxUC1IsZAGyHGQF0P
xkAZ8sVAB+zFQMoFxkDnAcZAeA7GQA35xUCj5cVAgvjFQMrzxUAuOsZAg//FQI4GxkD9G8ZA
c+fFQF32xUDx2MVAIe7FQLr5xUCK1cVA5/vFQH0GxkADB8ZA6wPGQPIIxkAr3MVATf/FQIMR
xkBFAMZAGNTFQM7wxUCc/MVAcCXGQPP2xUCM+cVANgPGQEzXxUAdsMVAvRLGQC8RxkC88cVA
x/HFQHH0xUBlCMZAuvnFQIzvxUBdBcZAJvnFQJ/lxUAl/8VAA+XFQPEIxkA1DcZA4+7FQBnx
xUCA7cVAyCfGQGcDxkBq+cVAX+fFQBXnxUDv7sVAXOLFQBTvxUCC8MVALv3FQP3wxUDX/sVA
FebFQNv7xUAYB8ZAcNHFQAf9xUAw4sVA6fbFQA8CxkCeGMZABBvGQKUAxkCI/8VAheXFQEgL
xkBa/sVAJNfFQP3XxUBwCsZAd+rFQMDrxUC/58VAXfXFQNsSxkCO3sVAk9XFQB8KxkAG+cVA
NOrFQHbVxUCcDcZAH9XFQPP3xUDcC8ZATPTFQND5xUDS8cVA/uHFQOj7xUAy6sVA1uLFQM4B
xkBl68VA5PvFQGAXxkBO9MVAMNbFQLHWxUBM8sVAd/XFQNQOxkAOAMZACevFQCfrxUC1F8ZA
zPjFQIv0xUD27MVAfhDGQJELxkA+FMZAbPLFQB/5xUCN8sVA/dzFQPYExkByC8ZAz8zFQEbu
xUC+5sVA1+LFQJ4ixkCU+8VAmfHFQKYVxkAz7cVAcwLGQKzlxUC+B8ZA0PrFQOnfxUBdCMZA
N/XFQHblxUDAAsZA3dbFQJ/8xUBcEsZAmPrFQG/4xUCUG8ZAjf/FQA/9xUAy+MVACebFQHsN
xkCe9cVA1CPGQEHxxUAABsZAY/DFQNjYxUDqEsZAR+vFQDfjxUC/yMVAlMbFQEbixUDnDsZA
VvXFQMfvxUAU6sVAB9rFQErqxUDHycVAFv3FQF3wxUDn2MVAj9rFQEngxUCXwsVAVvzFQM0I
xkC78MVAPvPFQJHwxUBxBsZAGfvFQGrZxUAq8sVAHNvFQInwxUCuCsZAIPzFQFbfxUCXBcZA
tO/FQPgExkDQ/8VAQuvFQGP6xUBk7cVAJ9nFQB/txUDO5sVAAfLFQLfVxUC8/MVAKd7FQJX5
xUAd78VAN+HFQJv/xUCQB8ZA5czFQDXzxUCo98VApfDFQDzjxUAOAcZA+/7FQErSxUBb3MVA
RQHGQPndxUCL4MVAUefFQL7txUCO7sVAsQHGQD4JxkCSHsZArejFQGj6xUDn68VAwRvGQGfM
xUA38cVAjPnFQFr1xUDt8sVABhHGQBsRxkCv3sVAWvfFQPDHxUBrvMVAjvfFQDYTxkCz5sVA
M/PFQF4IxkCb+sVAWRvGQG4XxkBv48VAqPPFQGTOxUCR98VAnuPFQObjxUBlBsZARfHFQIAA
xkBeGsZAWezFQBzlxUBq+MVAfd/FQL4GxkCCxcVALQLGQPsKxkBD5sVAqPLFQFPwxUA+AMZA
ueTFQJXhxUBwCsZAd8jFQC8SxkCu+sVAIfzFQFkRxkBUDsZAZdTFQAv1xUCn8MVA7dfFQM3L
xUA8CMZAFQ/GQHLoxUBa/cVAGvrFQCbTxUAN9MVAPRvGQKjxxUC0C8ZAfhXGQFDtxUAy+8VA
UdTFQEfvxUCdGsZAh+HFQEP2xUDz/cVAygTGQNLbxUBw9cVAwQ3GQH/yxUBV5sVAiAnGQOby
xUBX/MVAbBDGQKj8xUB++MVAxvLFQP77xUACAMZAme3FQL/xxUBhAsZAMMHFQOjgxUAC6cVA
IAPGQOz7xUC4+cVAqefFQNDixUAnEMZAkwnGQHYJxkAY9sVA0PvFQJTJxUBO9MVAXzLGQA7r
xUBpJMZAxP3FQJz6xUBtH8ZAZBXGQH4HxkC0AsZALRzGQEsIxkBl0sVAx9fFQDQOxkDs6sVA
HhHGQF0mxkB7BMZAQcXFQGzuxUDJIcZA5yjGQK7axUBdFsZAnfvFQOjTxUBu/MVAR9nFQNMD
xkDVB8ZANAjGQJHkxUDs7cVAYwPGQBX6xUAB7cVAXOHFQL74xUDB68VADfnFQMTtxUCtCcZA
+O7FQFH8xUBQ1sVAoxvGQPUaxkDR38VA5hvGQHj7xUBZ+MVAhvTFQAzyxUC29MVAZOXFQO3c
xUAt7sVAswDGQA7zxUDk58VATejFQOQMxkDL18VAAvfFQC3vxUCXIcZAowLGQHDVxUAHGMZA
KPbFQO/7xUCT5MVAdOzFQLMHxkBxDcZARubFQMTYxUAd1cVAu+nFQK7QxUAA3sVA6wHGQJX/
xUBa8MVA9OPFQA70xUAM6MVA0ubFQFf6xUC99sVATuLFQMblxUCU8sVAbNPFQHP5xUAlAMZA
HwrGQPrdxUDKLsZAQg7GQCj2xUAp88VAnA7GQDgQxkBP1cVANunFQI0ZxkAu98VARMnFQAQZ
xkCbLsZAJ9jFQC34xUCQDcZAyQTGQAbsxUDo4sVAovzFQFfjxUCA+cVAfdTFQB0DxkAJ7MVA
DebFQDX0xUCHBsZAes7FQIMVxkDDFsZAftzFQNXlxUDTBsZAywvGQCHvxUCH5cVAptjFQD3k
xUDjEMZA1QnGQAodxkC12cVAGOHFQKYAxkDr4sVAdevFQCr0xUCVHcZALxHGQCfZxUA/CMZA
0hPGQE7TxUDUA8ZA1/nFQOrixUCSEMZAzPzFQH38xUBT5MVAz/HFQKzuxUD14cVAHxnGQNX5
xUC398VAn+nFQKT+xUBSF8ZAhOLFQDPXxUDt5sVAyjfGQFv/xUCd2MVA3PbFQMwNxkAQ38VA
hNXFQKLyxUCrEMZAxOvFQBHQxUCcAMZA9PHFQJkFxkC5MsZAZPPFQCraxUCF88VAovnFQJz2
xUDU7MVAEATGQPTuxUCX6MVA6d3FQDf3xUCz4cVANuzFQNPUxUC6+MVA4+PFQETAxUBx88VA
gv3FQF4GxkB69cVA/fDFQMcQxkD69MVALPjFQDsTxkDp58VAWu3FQPLkxUDx9cVA1urFQPfs
xUDd+sVA4dLFQK79xUD8BsZA3ObFQEvnxUAJ2sVAIu3FQP3HxUDe2cVA2OXFQAYPxkD+8MVA
+PvFQGjkxUC51cVAiunFQDvixUBbEcZAHNbFQIHuxUCG5sVAxfXFQJH2xUC/vsVAlOjFQFP6
xUDixcVAj9jFQEoFxkAZ7MVABeTFQIrSxUBoBsZA9x3GQB7fxUCgCMZA4NXFQA30xUBL8MVA
WtzFQAbTxUDJ7sVALQPGQDTpxUBg5MVAgOjFQIr2xUDvDsZA3N7FQJftxUDYE8ZAqvfFQFTc
xUA1/MVA6vLFQB7TxUDl/cVAUvjFQEAPxkAICsZAw/3FQHoExkAN98VAagbGQILzxUDr48VA
+uvFQO3gxUDME8ZA5NbFQIPLxUBW+sVAzszFQDL+xUDz/MVApA/GQLPZxUAo7sVAoPzFQNYd
xkDq48VAbczFQAHdxUD33sVAM+XFQDz2xUDA78VA8OjFQGfwxUAl5sVAgOzFQPjpxUB6BMZA
FAXGQND0xUCP0MVA8wPGQB/wxUBn4cVAnuPFQK4ExkAA1cVAv97FQGT5xUDNA8ZAIefFQKD7
xUA938VA+efFQO/rxUD35sVAnf3FQC/UxUCW4MVAaQPGQHDyxUCZ+8VA/wTGQFXnxUBj3sVA
D9XFQFULxkCN6MVAgPTFQDnkxUDo4sVA1+zFQO/9xUAqFsZANtPFQEHuxUD5/cVAvhTGQJ0a
xkDJAcZAZQ7GQIYExkDg7sVAXNHFQKz/xUCJysVA5gzGQMXwxUCq6sVAU/bFQLjdxUD8+cVA
EOjFQAXQxUC2/MVA//XFQG3ZxUBQysVAD83FQA79xUAW38VAhtvFQJ7TxUCZysVAOQXGQAcW
xkAp68VA9N/FQO7mxUCz28VAU/rFQMfuxUDf9MVAy+XFQAD/xUAbGcZAqurFQNHhxUAf6MVA
DcrFQPn3xUDIDMZAL+/FQHncxUBwBsZAoePFQNTpxUDpAcZA3i3GQHTPxUD/+sVAyAvGQJTl
xUC65sVAMPbFQN8jxkBs4cVAhtfFQMb6xUDt+cVAK/TFQF3JxUALGMZAFuLFQJnhxUBVB8ZA
1+3FQFvuxUB24MVAv/DFQBXaxUDEzsVAdAvGQH4JxkBnDsZAbRrGQAf6xUAk9cVApwnGQEDc
xUDT78VAetzFQJQIxkBszcVAodvFQAP/xUAg2MVAluHFQHQdxkAPxsVASfzFQHq3xUCMy8VA
99vFQK/XxUDF38VA0hXGQEEJxkAt7sVA8RDGQN3YxUBtDMZA1QjGQHTxxUBr6sVAidjFQKfc
xUCQ+sVAkwDGQHcBxkA8+cVAztPFQMIHxkB568VAAPbFQOP7xUCy/MVAiOfFQCrkxUDN+8VA
o/XFQOH9xUDe78VAABfGQMHgxUAW2MVA/PHFQB/7xUDJBcZA5gvGQIX0xUBRGMZAkOfFQJ/o
xUAFCMZAgxfGQBsGxkDG8MVA7+nFQNDVxUDy6sVAjCzGQM/OxUAz3MVAEwHGQHT4xUAT88VA
v9/FQN8GxkCPDsZAF8nFQFzpxUCJFcZAj+TFQKzuxUC6G8ZA4P3FQPHhxUBc98VAmOfFQEX3
xUAq/sVAhuLFQIY8xkBe7cVAhODFQMfpxUAK7MVAFR/GQCENxkAE9MVADBbGQFzpxUCI+cVA
D/zFQPDnxUDsA8ZAER3GQEDfxUAX8cVAz/PFQFoXxkDRGsZA0L7FQLQJxkAAB8ZAORnGQELh
xUBZ8sVAHO3FQN/exUBG9cVAw+/FQKgixkAg5MVAVAPGQJLdxUAT7cVAbNvFQAX+xUCP+MVA
JwzGQL/cxUC5GsZArtvFQCL4xUDpCcZALxLGQHfwxUBPBMZAM83FQEwTxkDD/8VAj9rFQGYQ
xkDD5cVAmfHFQIb7xUBw/8VAKBDGQPPyxUDG3MVAZBjGQI7pxUBM9cVAxAHGQBoSxkBF/cVA
My7GQMLuxUDx6sVAARbGQPLqxUAI18VAhu3FQMzvxUDX9sVA+dvFQEEQxkDnAsZAmuTFQA8b
xkAZ4cVAYeLFQFMTxkCl/sVAFPTFQLzZxUCS38VA4wPGQL3ZxUDw4cVAp+bFQDb6xUAE9MVA
8/XFQKHqxUBA/8VAcsnFQAMFxkDPCcZAewXGQIDaxUDIA8ZAhP3FQMD2xUDQDMZAY+rFQA7W
xUCo3cVAlf3FQKLrxUCcCsZABP/FQAELxkCF8sVAn/jFQOEYxkC9CMZADPDFQNbtxUDF8sVA
ENrFQCX0xUA5+MVAXPPFQN/0xUCdBsZAVvnFQPzxxUCq+sVAUBLGQL76xUDq+MVAUOPFQL7x
xUB0D8ZAXxTGQJ/fxUAW0cVA7OTFQCP6xUDV8sVA+AvGQL3jxUCm18VAARnGQL7sxUAq/cVA
fuXFQEr+xUDtJcZA2+zFQGsFxkCD9cVAdw3GQCLdxUBWAcZA5QXGQK3fxUC998VAcf/FQMLb
xUDR88VAM+LFQNALxkD66sVActXFQIIgxkBHCMZADP3FQD/vxUBJ7MVA3fjFQN7VxUBs6sVA
TuzFQAvPxUBVEsZAVNnFQC3dxUDd+sVAT/bFQBruxUDr3sVAPNzFQNLyxUCb0sVACdPFQA7w
xUAwCMZAp+fFQHYNxkAkyMVAcvTFQPnlxUCZ8MVAHOPFQF0bxkD3+cVAvRjGQHAJxkBd4cVA
D/zFQIHyxUDY88VANPfFQJ7txUBeA8ZAGg/GQC3oxUCPAcZAJ/LFQJ32xUAADsZAcQHGQODH
xUC57cVAGBzGQCQMxkBEyMVANRXGQMzaxUA498VAzN/FQPvqxUBMDsZAIdzFQEjtxUBL7MVA
397FQGrbxUDtzsVAdu/FQJPdxUAIGMZAQAPGQEsJxkC19sVA+NTFQOUIxkCG8sVAbhXGQE/5
xUBi+cVAtO/FQEoNxkCAB8ZAdfLFQMkFxkC9A8ZAmxbGQHEIxkDv58VAkiTGQH4CxkB88sVA
yfnFQIDuxUD7+MVA7tfFQEQHxkCX8MVAq/zFQMb0xUDbEcZATTLGQMj/xUC75MVA1OzFQFIB
xkDv7sVAbg3GQEfnxUDF/MVA5QvGQB0IxkCOE8ZATt7FQFzxxUBKBsZAbwDGQCraxUD28cVA
qOHFQNoBxkDQBMZA7vrFQFsJxkCPBMZApxbGQD8CxkDQB8ZAYdvFQEQPxkBn98VAk+jFQNP6
xUCo9MVAQ/TFQM4LxkDOB8ZAcv7FQCHwxUBr8cVAQtvFQHn7xUDS78VApSDGQFEJxkDi7cVA
BuXFQMMGxkBqC8ZA9PjFQC70xUCD8MVARg/GQE7exUAdDcZA+AzGQEn/xUAMKsZAlfbFQOP/
xUAj48VA/f/FQPjzxUBj7cVACrTFQFH2xUC3E8ZAURnGQCP3xUCP9MVAewPGQJr5xUBLHsZA
PfjFQIbWxUAk9MVAMSjGQG32xUAvB8ZANAzGQD3ixUCMCcZAKRXGQKUHxkB+7cVABL7FQEgK
xkBjFMZAkffFQJsVxkCI+cVANePFQJ4BxkB3+MVASTrGQAcbxkBlCcZAMwHGQF8GxkBP8cVA
lAjGQADpxUAUBsZAM/7FQC3uxUC7DcZALhjGQOP/xUBn6sVA+xXGQHv+xUBI3cVAqQHGQLQL
xkBDEcZArBbGQIILxkAjG8ZAz/DFQIL7xUA79MVA4xLGQAsJxkAP9sVAbRrGQDjZxUACH8ZA
Hg3GQLYbxkCY/MVAxuHFQMbtxUBpE8ZAyf7FQGndxUBtFMZA7A7GQGoBxkAH+cVAeubFQKkJ
xkC7AcZAqenFQLDkxUAqC8ZAT+LFQC3uxUCA7sVAXQvGQCflxUDlAMZAUCDGQIzTxUABEMZA
1fjFQKUKxkBiBMZAfP/FQN7qxUCJE8ZA5RfGQKT7xUAbEcZASfPFQNX4xUD8/cVAaCjGQFMf
xkAU08VAzRDGQOvrxUDv3cVAMPDFQPkNxkCQ+sVAt/rFQHjnxUAREcZAouLFQFn5xUBE/8VA
VQjGQGEwxkAdDcZAox7GQB4RxkCHCsZAtQXGQMrzxUAJFcZAKhrGQL8SxkAr9MVArvHFQF7n
xUB8FcZAWAjGQC3qxUAyBcZA6RDGQM7txUDH+MVAmg3GQHcSxkCr9MVAexTGQP4IxkAoA8ZA
NvnFQEUNxkDuDMZAXfbFQPMIxkCfDMZArRLGQNrbxUDaGsZAjPDFQPTnxUBTGMZAIAHGQNTx
xUD/5MVAOATGQBQQxkAV68VANvDFQDcFxkCdA8ZACc7FQHcVxkA/HsZAyDTGQCH+xUD1HMZA
4tPFQGL/xUCS7cVAGwXGQLXQxUB9DsZACOrFQAwnxkAe+sVAh/HFQIP8xUDI58VAFA7GQLv+
xUBNA8ZA</AssayYData></Step><Step><CommonData><SampleLocation>21</SampleLocation><SampleID></SampleID><SampleGroup></SampleGroup><SampleInfo></SampleInfo><SampleRow>F</SampleRow><SamplePlate>1</SamplePlate><WellType>BUFFER</WellType><Concentration>-1</Concentration><ConcentrationUnits>µg/ml</ConcentrationUnits><MolarConcentration>-1</MolarConcentration><MolarConcUnits>nM</MolarConcUnits><MolecularWeight>-1</MolecularWeight><Temperature>30</Temperature><StartTime>6266279</StartTime><AssayTime>300</AssayTime></CommonData><FlowRate>1000</FlowRate><StepType>DISASSOC</StepType><StepName>Dissociation</StepName><StepStatus>OK</StepStatus><ActualTime>300.007</ActualTime><CycleTime>0.2</CycleTime><AssayXData Points="1500">e0G/RS1Dv0XJRL9FYka/Rf5Hv0WYSb9FM0u/Rc1Mv0VKTr9F40+/RX9Rv0UZU79FtFS/RU5W
v0XqV79Fg1m/RR9bv0W4XL9FVF6/RfBfv0WJYb9FJWO/Rb9kv0VaZr9F9me/RY9pv0Ura79F
xWy/RWBuv0X6b79FlnG/RS9zv0XLdL9FZHa/RQB4v0Wceb9FFXu/RbB8v0VKfr9F5X+/RYGB
v0Ubg79FtoS/RVKGv0Xsh79Fh4m/RSGLv0W9jL9FWI6/RfKPv0WNkb9FJ5O/RcOUv0Velr9F
+Je/RZSZv0Utm79FyZy/RWKev0X+n79FmKG/RTOjv0WupL9FSKa/ReOnv0V/qb9FGau/RbSs
v0VQrr9F6q+/RYWxv0Ufs79FurS/RVS2v0Xwt79Fi7m/RSW7v0XBvL9FWr6/Rfa/v0WPwb9F
K8O/RcXEv0Vgxr9F+se/RZbJv0Uvy79Fy8y/RWfOv0UA0L9FnNG/RTXTv0XR1L9Fbda/RQbY
v0Wi2b9FPNu/Rdfcv0Vx3r9FDOC/Rajhv0UV479FsOS/RUrmv0Xl579Fgem/RRvrv0W27L9F
UO6/Rezvv0WF8b9FIfO/Rb30v0VW9r9F8ve/RYv5v0Ul+79Fwfy/RVz+v0X2/79FkgHARSsD
wEXHBMBFYgbARfwHwEWYCcBFMQvARc0MwEVIDsBF4w/ARX0RwEUZE8BFshTARU4WwEXoF8BF
gxnARR8bwEW4HMBFVB7ARe4fwEWJIcBFIyPARb8kwEVYJsBF9CfARY8pwEUpK8BFwyzARV4u
wEX4L8BFlDHARS8zwEXJNMBFZDbARf43wEWaOcBFNTvARa48wEVKPsBF5T/ARX9BwEUbQ8BF
tkTARVBGwEXsR8BFh0nARSFLwEW9TMBFVk7ARfJPwEWLUcBFJ1PARcFUwEVcVsBF+FfARZJZ
wEU1W8BFz1zARWtewEUGYMBFoGHARTxjwEXXZMBFcWbARQxowEWmacBFQmvARa5swEVKbsBF
5W/ARX9xwEUbc8BFtnTARVB2wEXsd8BFhXnARSF7wEW9fMBFVn7ARfJ/wEWLgcBFJ4PARcGE
wEVchsBF+IfARZKJwEUti8BFx4zARWKOwEX+j8BFmJHARTOTwEWulMBFSpbAReOXwEV/mcBF
GZvARbKcwEVOnsBF6p/ARYOhwEUfo8BFuKTARVKmwEXup8BFianARSOrwEW/rMBFWK7ARfSv
wEWNscBFKbPARcW0wEVetsBF+rfARZS5wEUvu8BFy7zARWS+wEUAwMBFmsHARRXDwEWwxMBF
TMbAReXHwEWBycBFHcvARbbMwEVSzsBF7M/ARYfRwEUh08BFvdTARVjWwEXy18BFjdnARSfb
wEXB3MBFXN7ARfjfwEWS4cBFLePARcfkwEVi5sBF/OfARZjpwEUx68BFzezARWnuwEUC8MBF
ffHARRnzwEWy9MBFTPbARej3wEWB+cBFHfvARbj8wEVS/sBF7P/ARYcBwUUjA8FFvQTBRVgG
wUXyB8FFjQnBRSkLwUXDDMFFXg7BRfgPwUWUEcFFLxPBRckUwUVkFsFF/hfBRZoZwUUzG8FF
rhzBRUoewUXlH8FFfyHBRRsjwUW0JMFFUCbBRewnwUWFKcFFISvBRboswUVWLsFF8i/BRYsx
wUUnM8FFwTTBRVw2wUX4N8FFkjnBRS07wUXHPMFFYj7BRf4/wUWYQcFFM0PBRc1EwUVIRsFF
40fBRX1JwUUZS8FFskzBRU5OwUXqT8FFg1HBRR9TwUW4VMFFVFbBRfBXwUWJWcFFJVvBRb9c
wUVaXsFF9l/BRY9hwUUrY8FFxWTBRWBmwUX8Z8FFlmnBRTFrwUXLbMFFZ27BRQJwwUWcccFF
N3PBRdF0wUVtdsFFCHjBRaJ5wUU+e8FF13zBRXN+wUUOgMFFe4HBRReDwUWwhMFFSobBReaH
wUWBicFFG4vBRbaMwUVQjsFF7I/BRYeRwUUhk8FFvZTBRVaWwUXyl8FFi5nBRSWbwUXBnMFF
XJ7BRfafwUWSocFFK6PBRcekwUVipsFF/KfBRZipwUUzq8FFzazBRWmuwUXjr8FFfbHBRRmz
wUWytMFFTrbBReq3wUWDucFFH7vBRbi8wUVUvsFF8L/BRYnBwUUlw8FFwcTBRVrGwUX2x8FF
j8nBRSvLwUXFzMFFYM7BRfzPwUWW0cFFMdPBRcvUwUVn1sFF4dfBRX3ZwUUX28FFstzBRUze
wUXo38FFgeHBRR3jwUW45MFFUubBRe7nwUWH6cFFI+vBRb3swUVY7sFF9O/BRY3xwUUp88FF
xfTBRV72wUX698FFlPnBRS/7wUXJ/MFFZP7BRQAAwkWaAcJFFQPCRbAEwkVKBsJF5gfCRYEJ
wkUbC8JFtAzCRVAOwkXsD8JFhRHCRSETwkW6FMJFVhbCRfAXwkWLGcJFJxvCRcEcwkVcHsJF
9h/CRZIhwkUrI8JFxyTCRWAmwkX8J8JFlinCRTErwkXNLMJFZy7CReEvwkV9McJFFzPCRbI0
wkVONsJF6DfCRYM5wkUdO8JFuDzCRVQ+wkXuP8JFiUHCRSNDwkW/RMJFWkbCRfRHwkWPScJF
KUvCRcVMwkVgTsJF+k/CRZZRwkUvU8JFy1TCRWRWwkUAWMJFe1nCRRdbwkWwXMJFTF7CReZf
wkWBYcJFG2PCRbZkwkVQZsJF7GfCRYdpwkUha8JFumzCRVZuwkXyb8JFi3HCRSdzwkXBdMJF
XHbCRfh3wkWSecJFLXvCRcd8wkVifsJF/n/CRZiBwkUzg8JFzYTCRWmGwkUCiMJFnonCRTeL
wkXTjMJFb47CRQiQwkWikcJFPpPCRdmUwkVzlsJFDpjCRaiZwkUXm8JFsJzCRUyewkXon8JF
gaHCRR2jwkW2pMJFUqbCRe6nwkWHqcJFI6vCRb2swkVYrsJF9K/CRY2xwkUps8JFw7TCRV62
wkX4t8JFlLnCRS+7wkXJvMJFZL7CRf6/wkWawcJFFcPCRbDEwkVKxsJF5sfCRX/JwkUby8JF
tszCRVDOwkXsz8JFhdHCRSHTwkW61MJFVtbCRfLXwkWL2cJFJdvCRcHcwkVc3sJF9t/CRZLh
wkUt48JFx+TCRWLmwkX858JFmOnCRTPrwkWu7MJFSO7CRePvwkV/8cJFGfPCRbT0wkVO9sJF
6vfCRYP5wkUf+8JFuPzCRVT+wkXu/8JFiQHDRSMDw0W/BMNFWAbDRfQHw0WNCcNFKQvDRcMM
w0VeDsNF+g/DRZQRw0UvE8NFyRTDRWQWw0X+F8NFmhnDRRUbw0WuHMNFSh7DReYfw0V/IcNF
GyPDRbQkw0VQJsNF6ifDRYUpw0UhK8NFuizDRVYuw0XyL8NFizHDRSczw0XBNMNFXDbDRfY3
w0WSOcNFKzvDRcc8w0VgPsNF/D/DRZZBw0UxQ8NFzUTDRWdGw0UCSMNFfUnDRRdLw0WwTMNF
TE7DRehPw0WBUcNFHVPDRbZUw0VSVsNF7FfDRYdZw0UhW8NFvVzDRVhew0XyX8NFjWHDRSdj
w0XDZMNFXmbDRfhnw0WSacNFLWvDRcdsw0VibsNF/m/DRZhxw0Uzc8NFzXTDRUh2w0Xjd8NF
f3nDRRl7w0W0fMNFTn7DRep/w0WDgcNFH4PDRbqEw0VUhsNF8IfDRYuJw0Uli8NFwYzDRVqO
w0X2j8NFj5HDRSuTw0XHlMNFYJbDRfyXw0WYmcNFMZvDRc2cw0VnnsNFAqDDRZ6hw0U3o8NF
06TDRW2mw0UIqMNFpKnDRT6rw0XZrMNFda7DRQ6ww0V7scNFF7PDRbC0w0VMtsNF5rfDRYG5
w0Udu8NFtrzDRVK+w0Xsv8NFh8HDRSPDw0W9xMNFWMbDRfLHw0WLycNFJ8vDRcPMw0VczsNF
+M/DRZTRw0Ut08NFydTDRWTWw0X+18NFmtnDRTPbw0Wu3MNFSt7DRebfw0V/4cNFG+PDRbTk
w0VQ5sNF6ufDRYXpw0Uf68NFuuzDRVTuw0Xw78NFi/HDRSXzw0XB9MNFWvbDRfb3w0WP+cNF
K/vDRcf8w0Vg/sNF/P/DRZYBxEUxA8RFzQTERWcGxEUCCMRFewnERRcLxEWyDMRFTA7ERegP
xEWDEcRFHRPERbgUxEVSFsRF7hfERYkZxEUjG8RFvxzERVoexEX0H8RFjyHERSkjxEXFJMRF
XibERfonxEWWKcRFLyvERcssxEVnLsRFADDERXsxxEUXM8RFsDTERUw2xEXoN8RFgTnERR07
xEW2PMRFUj7ERe4/xEWHQcRFI0PERb1ExEVYRsRF8kfERY1JxEUnS8RFw0zERV5OxEX4T8RF
lFHERS1TxEXJVMRFb1bERf5XxEWaWcRFM1vERc9cxEVKXsRF41/ERX9hxEUbY8RFtGTERVBm
xEXqZ8RFhWnERSFrxEW6bMRFVG7ERfBvxEWLccRFJXPERcF0xEVadsRF9nfERY95xEUre8RF
xXzERWB+xEX8f8RFloHERTGDxEXLhMRFZ4bEReGHxEV9icRFF4vERbCMxEVMjsRF6I/ERYGR
xEUdk8RFuJTERVKWxEXul8RFh5nERSObxEW9nMRFWJ7ERfKfxEWNocRFJ6PERcOkxEVcpsRF
+KfERZKpxEUtq8RFyazERWKuxEX+r8RFmLHERTOzxEXNtMRFabbERQS4xEWeucRFObvERdW8
xEVvvsRFCsDERaTBxEVAw8RF28TERXXGxEUOyMRFfcnERRfLxEWyzMRFTM7ERejPxEWB0cRF
HdPERbjUxEVS1sRF7tfERYfZxEUj28RFvdzERVbexEXy38RFjeHERSfjxEXD5MRFXObERfjn
xEWS6cRFLevERcnsxEVr7sRF/O/ERZjxxEUz88RFzfTERUj2xEXj98RFffnERRn7xEWy/MRF
Tv7ERer/xEWDAcVFHwPFRbgExUVUBsVF7gfFRYkJxUUlC8VFvwzFRVoOxUX2D8VFjxHFRSkT
xUXFFMVFXhbFRfoXxUWWGcVFLxvFRckcxUVkHsVF/h/FRZohxUUzI8VFzyTFRUomxUXjJ8VF
fynFRRkrxUW0LMVFTi7FReovxUWFMcVFHzPFRbo0xUVUNsVF8DfFRYk5xUUlO8VFvzzFRVo+
xUX2P8VFj0HFRStDxUXHRMVFYEbFRfxHxUWWScVFMUvFRctMxUVnTsVFAFDFRZxRxUUXU8VF
sFTFRUxWxUXoV8VFgVnFRR1bxUW4XMVFUl7FRe5fxUWHYcVFI2PFRb1kxUVYZsVF8mfFRY1p
xUUpa8VFw2zFRV5uxUX4b8VFlHHFRS1zxUXJdMVFYnbFRf53xUWaecVFM3vFRc18xUVIfsVF
43/FRX2BxUUZg8VFsoTFRU6GxUXqh8VFg4nFRR+LxUW6jMVFVI7FRe6PxUWJkcVFJZPFRb+U
xUValsVF9JfFRY+ZxUUpm8VFxZzFRWCexUX6n8VFlqHFRS+jxUWwpMVFTKbFReanxUWBqcVF
G6vFRbasxUVSrsVF7K/FRYexxUUhs8VFvbTFRVi2xUXyt8VFjbnFRSm7xUXDvMVFXr7FRfi/
xUWUwcVFL8PFRcnExUVkxsVFAMjFRZrJxUUVy8VFsMzFRUrOxUXmz8VFf9HFRRvTxUW21MVF
UNbFRezXxUWN2cVFKdvFRcPcxUVe3sVF+N/FRZThxUUv48VFyeTFRWTmxUX+58VFmunFRTPr
xUXP7MVFa+7FRQTwxUWg8cVFOfPFRdX0xUV59sVFCvjFRab5xUVA+8VF2/zFRUj+xUXj/8VF
fwHGRRkDxkW0BMZFTgbGReoHxkWFCcZFHwvGRbgMxkVUDsZF8A/GRYkRxkUlE8ZFvxTGRVgW
xkX0F8ZFjxnGRSkbxkXFHMZFXh7GRfofxkWUIcZFLyPGRckkxkVkJsZF/ifGRZopxkUVK8ZF
sCzGRUouxkXmL8ZFfzHGRRszxkW2NMZFUDbGRew3xkWFOcZFHzvGRbo8xkVWPsZF8D/GRYtB
xkUlQ8ZFwUTGRVxGxkX2R8ZFkknGRStLxkXHTMZFYk7GRfxPxkWYUcZFMVPGRc1UxkVpVsZF
AljGRX1ZxkUXW8ZFslzGRUxexkXoX8ZFgWHGRR1jxkW4ZMZFUmbGRe5nxkWJacZFI2vGRb9s
xkVYbsZF9G/GRY1xxkUpc8ZFxXTGRV52xkX6d8ZFlHnGRS97xkXLfMZFZH7GRQCAxkWagcZF
FYPGRbCExkVKhsZF5ofGRYGJxkUbi8ZFtozGRVCOxkXsj8ZFh5HGRSGTxkW9lMZFVpbGRfKX
xkWLmcZFJ5vGReOcxkVcnsZF+J/GRZKhxkUto8ZFyaTGRWKmxkX8p8ZFmKnGRTGrxkXNrMZF
aa7GReOvxkV9scZFGbPGRbK0xkVOtsZF6rfGRYO5xkUfu8ZFuLzGRVS+xkXwv8ZFicHGRSXD
xkW/xMZFWsbGRfTHxkWPycZFK8vGRcXMxkVgzsZF+s/GRZbRxkUv08ZFy9TGRWTWxkUA2MZF
e9nGRRXbxkWw3MZFTN7GRebfxkWB4cZFG+PGRbbkxkVQ5sZF7OfGRYfpxkUh68ZFvezGRVbu
xkXy78ZFjfHGRSfzxkXD9MZFXvbGRfj3xkWU+cZFLfvGRcn8xkVk/sZF/v/GRZoBx0U1A8dF
zwTHRWsGx0UECMdFoAnHRTwLx0XVDMdFcQ7HRQwQx0WmEcdFQhPHRdsUx0VKFsdF4xfHRX8Z
x0UZG8dFtBzHRU4ex0XqH8dFgyHHRR0jx0W2JMdFUibHRewnx0WHKcdFISvHRb0sx0VWLsdF
8i/HRYsxx0UnM8dFwzTHRVw2x0X4N8dFkjnHRS07x0XHPMdFYj7HRfw/x0WYQcdFMUPHRc1E
x0VIRsdF40fHRX1Jx0UZS8dFskzHRU5Ox0XqT8dFg1HHRR9Tx0W4VMdFVFbHRfBXx0WJWcdF
JVvHRb9cx0VaXsdF9F/HRZBhx0UrY8dFxWTHRWBmx0X6Z8dFlmnHRTFrx0XLbMdFZm7HRQBw
x0V7ccdFF3PHRbJ0x0VMdsdF6HfHRYF5x0Ude8dFuHzHRVJ+x0Xuf8dFh4HHRSODx0W9hMdF
WIbHRfSHx0WNicdFKYvHRcOMx0VejsdF+o/HRZSRx0Utk8dFyZTHRWSWx0X+l8dFmpnHRTOb
x0WunMdFSp7HReOfx0V/ocdFGaPHRbSkx0VOpsdF6qfHRYOpx0Ufq8dFuKzHRVSux0Xur8dF
h7HHRSOzx0W/tMdFWLbHRfS3x0WQucdFKbvHRcW8x0VevsdF+r/HRZTBx0Uvw8dFycTHRWTG
x0X+x8dFmsnHRTPLx0WuzMdFSs7HRePPx0V/0cdFGdPHRbTUx0VO1sdF6tfHRYXZx0Uf28dF
utzHRVTex0Xw38dFieHHRSXjx0XB5MdFWubHRfbnx0WS6cdFK+vHRcfsx0Vg7sdF/O/HRZjx
x0Ux88dFzfTHRWb2x0UC+MdFffnHRRn7x0Wy/MdFTP7HRej/x0WDAchFHQPIRbgEyEVSBshF
7gfIRYkJyEUjC8hFvwzIRVgOyEX0D8hFjRHIRSkTyEXDFMhFXhbIRfgXyEWUGchFLxvIRckc
yEVkHshF/h/IRZohyEU1I8hFzyTIRWsmyEUGKMhFoCnIRTwryEXXLMhFcS7IRQwwyEWoMchF
QjPIRa40yEVKNshF5jfIRX85yEUZO8hFtDzIRVA+yEXqP8hFhUHIRR9DyEW6RMhFVkbIRfBH
yEWLSchFJUvIRcFMyEVaTshF9k/IRZBRyEUrU8hFxVTIRWBWyEX6V8hFllnIRTFbyEXLXMhF
Zl7IRQBgyEWcYchFF2PIRbBkyEVMZshF6GfIRYFpyEUda8hFtmzIRVJuyEXsb8hFh3HIRSNz
yEW9dMhFWHbIRfR3yEWNechFKXvIRcN8yEVefshF+H/IRZSByEUvg8hFyYTIRWSGyEUAiMhF
monIRRWLyEWwjMhFSo7IReOPyEV/kchFG5PIRbSUyEVOlshF6pfIRYOZyEUfm8hFupzIRVSe
yEXwn8hF</AssayXData><AssayYData Points="1500">N+bFQBzJxUD5vcVAfdzFQDrExUC43cVAxLjFQLLDxUBa1MVAXd7FQPCqxUD5ssVA6pbFQGu3
xUA8yMVABJ3FQPrIxUCJ8MVAsK/FQD7HxUA5xsVAzJnFQK1qxUABe8VAjZnFQE6NxUBXe8VA
8KLFQIKqxUDNlcVAML3FQISBxUCVh8VAgHvFQEOLxUDXa8VAq1nFQPKIxUD5eMVAWonFQKNy
xUBfR8VAH4TFQEB9xUBYecVAT3XFQIJRxUBlYMVAYEnFQENpxUDGjcVA4WvFQOJixUD/gMVA
5pbFQCRXxUAUgcVAamLFQEFdxUCAXsVAtFnFQPRWxUAdV8VAeF7FQLlSxUB9RsVAiE3FQOc7
xUA/JcVADjnFQKwyxUC7SsVAyCzFQMI/xUDhN8VAuR/FQDRUxUB7X8VAFDTFQDcsxUCOJsVA
iEDFQPxQxUACOsVAcEvFQNU1xUAkKcVAGTTFQOgVxUBZFMVAbw7FQHArxUBEG8VAWjDFQJMg
xUAUI8VAfiTFQLs3xUDYKsVAdTDFQMEbxUBqFcVAIf3EQM0NxUCJHcVAuBHFQLb+xECb98RA
yg7FQHrvxEDWJsVABvnEQHABxUDt2sRA0PPEQHH0xEC+EcVAPhfFQP4cxUB7HcVAT+rEQJv4
xECn+cRAphfFQGLexEBz5sRAhRXFQOb7xECY+sRAWvzEQPsGxUAM8sRAkNTEQBP0xEBhGcVA
lAfFQJAQxUDO+8RADgDFQNj5xECy0sRAzezEQA4HxUDyzcRAwtvEQP+7xEDY78RAId/EQGfr
xEA5y8RA7OjEQKoFxUC98cRATufEQNu+xEDr2cRA3trEQKzqxECE6MRATNHEQEvYxEAq4cRA
mtrEQJzcxECi4MRAt/XEQBq7xECGv8RAUt/EQOfcxEBL2MRA5evEQHzexEDE18RAGOfEQOe5
xEAc4cRAVbbEQOvAxECx6MRAKabEQMHrxEDAu8RA5bPEQHSZxEAi28RAhc3EQDq5xEDdx8RA
eMTEQPSVxEADucRAqbjEQI6sxEBgvsRATrPEQB+ixEDYx8RAm9XEQPi8xECEtcRAocfEQJaU
xEA9qcRAC7vEQCqtxEAJusRAF63EQNy6xEC4o8RAZa7EQLu3xEB+rsRAALLEQDGQxECUo8RA
HrrEQAO7xECgicRAS83EQOPVxEBghsRAfJzEQEmQxEDFhsRAWqjEQMtqxEC5tcRAzIbEQIyI
xEBYm8RADqnEQFu/xEATg8RAI5HEQGOCxEDsi8RAjrbEQMu2xEDfqsRADrbEQPiPxEBHfcRA
s8PEQCGHxEDGp8RAQJXEQFqpxED4vcRATZzEQDemxEATtcRA25bEQMqCxEAhn8RAApjEQPiZ
xED+scRAOXjEQAh7xEBdgsRALIHEQAaIxEBLiMRAI3/EQNd5xECZkcRAo3PEQK15xEAVncRA
/InEQM5zxEBNlMRA94TEQBGNxEATkcRABWbEQOGXxEAAj8RAs3vEQFWGxED0hcRANafEQJ2W
xECBeMRAvm3EQDiHxEDDYsRAEITEQK1rxEAIhsRAbnTEQJWVxEAZZ8RAoHnEQAhXxEDnfcRA
wnzEQJaPxECQr8RAaIrEQO+FxEA6ksRAaYDEQFJyxECYcsRArozEQNyIxECHYcRAV4TEQEh8
xECDYMRAtJXEQAF8xEAddsRAmXzEQDKdxEBLWsRAs3zEQGVpxEAvPMRAAWbEQOKExEBChcRA
Vl3EQNFqxEBUUcRAXXnEQDRyxEBEZcRAHXHEQPljxECOS8RA0WDEQPFTxEAEaMRAcpPEQIls
xEA0a8RAyG3EQL6DxEBad8RAYEXEQEhkxEBuicRA62bEQAJIxEBgfcRAWEbEQCaHxECFOsRA
klzEQHVJxECcOcRAkHnEQO1ExEAkUsRA8I7EQK1LxEBlWcRABjDEQPVVxEDtQ8RAezHEQApX
xEAMUMRAQWHEQI1NxEDaVcRAhm7EQFRwxEBUg8RAPWDEQLMsxEDMecRAOlLEQK1HxECei8RA
YFbEQNRFxECHPMRARl3EQEczxEBwZMRArkPEQJBbxEACQcRAOoLEQI1MxECZOcRA61zEQAFs
xEAGTsRAPn3EQDFJxEB8YcRApFfEQE4FxEA3MMRA0jjEQGMQxEDQO8RAWE7EQCVNxEAeRcRA
DCbEQFlfxEA5asRApFfEQDhUxEChRcRABkXEQC5bxEC5XMRAZxvEQEw9xEC2a8RAilTEQCA5
xEDu/cNAOHLEQPUexEAiRcRA2krEQJguxEDRQcRAgw/EQLFBxEAcN8RAJXbEQGE/xEClRMRA
ExvEQJE7xEDVQcRAe0TEQJodxEAHMMRA5FjEQLtBxEDzJMRAVgTEQGZcxEDhM8RAqCnEQG9F
xEByWcRA9yvEQNMfxEDQHsRAfTTEQHz0w0D1IMRA+j/EQBg1xEBoKcRAHBPEQBI5xEAtPsRA
6TDEQFo7xEDrFsRAnjPEQGMvxECGKcRANCLEQPU7xEA7QsRAARbEQNUTxEDUIMRAmSnEQCoc
xED4B8RAtQvEQJYAxEAQKMRAkQvEQNgwxEB9McRAei3EQHwqxED9McRAPjDEQBAoxEAXKcRA
LB/EQPH2w0D5PcRAiizEQPsxxEAuJMRAxCTEQFg7xEB7IMRAVQ/EQNUsxEA8HsRAnQjEQKgl
xEASHMRA+UzEQOEfxEAiJMRALDPEQKQQxEBbJsRAguXDQK0zxECq7cNARD3EQCEpxEDLCcRA
tB3EQKIhxECyLMRAQSPEQGsLxEAoMMRAujzEQG30w0ADNcRAIUfEQMM0xECQ5sNA4/HDQBlC
xECNFsRAFDDEQM4wxEAUIcRA8xfEQMQTxECvDcRAERnEQDMrxEAoG8RAYh7EQOpKxEBRJMRA
axHEQHkqxEA5AcRAhgHEQJ06xEDMB8RANRLEQCcdxEBIFcRA8CTEQIQExEAJA8RAqSHEQLpB
xED8OMRAJATEQJIgxEBZ4sNAbAvEQHj9w0DtDcRA4TnEQHElxEAE+MNABuzDQOIZxECBDcRA
r/HDQN37w0CiAMRAY/rDQCIAxEDm68NAF/jDQGnyw0DAJ8RAnBLEQFIFxEDAC8RAcw7EQKr7
w0Az+MNAsAzEQAf4w0AwD8RAlvXDQLzsw0DUAcRAHeHDQPsDxECv18NA5x7EQI/8w0CWLcRA
vRnEQLzxw0ACHsRAiyzEQPcSxEDnDMRAMgXEQAUXxEC468NAVAHEQDoExEC0+8NATPXDQOMT
xEBcDsRAKfTDQMPpw0BS4cNAqxHEQDLuw0CRFsRAZvXDQCUexEDZ0MNA4ArEQBMAxEA85MNA
st3DQAEfxEDq4MNARe3DQHcExEC6GsRA9uXDQDsOxEAU7MNAVOzDQHbww0AS4cNAh+fDQCoX
xEB06MNA0vTDQHj3w0BR/8NADvzDQJD2w0Dn5MNAeRzEQCLpw0D5AMRAze7DQCbUw0A0KMRA
E+LDQEgpxEC28cNAzdDDQL/aw0CxD8RAhvfDQDHyw0AsysNAZt/DQFH4w0DCzsNAd9rDQA7Q
w0Cy5cNAatrDQCvsw0C3C8RARvzDQJ3iw0A0/cNAsdHDQA3lw0CU7MNAwO3DQPwdxEBp+MNA
lr/DQMD6w0BM6sNAld3DQJMixEAdHsRAbh7EQErVw0Au58NAhg/EQO7uw0Dq/sNAhwbEQA/m
w0DcA8RAK/fDQMfxw0Dn2MNAK+7DQBzyw0DhzMNARRTEQDv9w0Bj7sNALfLDQL3yw0Cp38NA
XxjEQE/mw0AN/8NALNbDQAviw0CC7sNAfAHEQCzfw0DO1sNA1ATEQHfXw0CsDMRAMtzDQHLF
w0D84MNA6NvDQP7kw0BZ2cNAb+zDQO3jw0A08cNAyPrDQFbzw0DwE8RA++jDQKkFxEBx2sNA
4PXDQCjkw0AeAsRA1tPDQH76w0B848NAf8zDQMbkw0A/6sNABtHDQDXow0AO48NA6dvDQE/E
w0AHvMNAW/bDQMYMxEBc9cNAz+rDQOg0xED76MNADNfDQA3Pw0B+6cNAbNPDQP/cw0AAzsNA
xsnDQCa1w0Da3sNAsujDQLncw0Axx8NAQrjDQEbvw0Ar4MNAcu7DQDnLw0C17cNAoczDQJvz
w0A/7sNA4NvDQGWrw0CK6cNAeNHDQLjXw0A9+sNAQMXDQG7uw0ADz8NA4ADEQLXdw0CF6cNA
Wt/DQDntw0Dd4MNAZOzDQLLWw0CS1cNAYtPDQNjZw0BY0MNACdrDQGjSw0Ab1MNA8M3DQEDK
w0DY6cNAE/rDQJfuw0DA2sNASOLDQGXHw0BA5cNAY87DQIPbw0CKw8NAlsjDQPXAw0Dl0sNA
fsfDQHbiw0AB1cNAwenDQIvsw0Dx88NASMrDQLzjw0DL1sNAqdPDQKTRw0Dz6sNAK8TDQE7e
w0Cs3MNAQsbDQPPXw0C42cNAmb7DQJLGw0CJ4cNA6tfDQHnhw0CO58NAarzDQCa+w0BVvsNA
JdbDQPD5w0A+28NASrTDQErJw0Caz8NAyNjDQNL9w0Drr8NAoMXDQFHyw0BD7sNAGt3DQK3H
w0Cp0cNAsKzDQFvhw0BKusNAOe3DQMLPw0B59sNAy/PDQIPXw0C7r8NAXNDDQCjPw0DG2cNA
WP3DQADhw0Bpx8NAQLrDQMraw0AMtsNAo6DDQEXZw0BEtMNA19LDQFDcw0BZo8NA2srDQA3o
w0Cc4sNAJr7DQIDRw0Ar/8NAls/DQKbGw0DZ1sNABd3DQJDnw0DFwsNAbLDDQHXGw0CZx8NA
u9XDQKblw0BQwcNA67vDQFPYw0C7ysNAFuPDQD+4w0AEw8NAlujDQBjHw0D36MNAUfHDQFTI
w0C45cNAo9HDQPHSw0AEw8NAe6XDQCHaw0Bf2sNAI5zDQJ7xw0BY2MNAzc3DQNDHw0Ca7MNA
EtfDQBHQw0BOvsNAFsrDQF7dw0BpwsNAyK3DQN7bw0DywcNAP7/DQH3Gw0CDs8NAkZ7DQAr6
w0B2zMNAv9vDQJ3Qw0AD5sNACM/DQHHFw0BKusNAzMTDQLW0w0BnrsNA2ODDQGCvw0DAw8NA
7rDDQKjKw0Cqu8NApLnDQBTVw0C70MNAiczDQCbMw0BaosNAYLrDQD7Uw0Bcu8NAK9zDQKjm
w0DnssNAy9PDQOXRw0BSzMNAX7jDQO6kw0Bx18NARLTDQBrVw0ALz8NAKLzDQFLPw0BNu8NA
hrDDQHe3w0B11MNA2snDQATUw0B50cNASrTDQJ/Ww0DY6MNAk7fDQP64w0CEtsNAwKzDQKG7
w0A53MNAEMXDQCrFw0BO6MNAfsXDQEqdw0D82cNAZqvDQOSxw0AAycNAerXDQJPGw0BWm8NA
lLHDQIDOw0Bqt8NAAK/DQAiqw0BHssNAqKnDQH2yw0AtucNAfKDDQJrGw0BJ1cNAiOjDQAjK
w0DQ38NAsODDQELJw0ALtcNAL6XDQIagw0CEz8NAGLzDQBO1w0Cj0sNAcsTDQHqNw0B3qcNA
K7LDQPK6w0CHvcNA7r/DQJ3Rw0BD18NAD7TDQKvaw0DYz8NAv8HDQHi5w0DZ2sNA067DQNvE
w0CltsNA9cPDQNC5w0AQxMNAP7XDQPLxw0AXr8NA4qfDQGSow0CprcNAFdfDQO7Aw0CdycNA
tMnDQASqw0CKscNACK7DQCGiw0B+k8NAWa/DQGS/w0DyusNAz9nDQJG1w0Amr8NAeoXDQPm2
w0BTysNAZaHDQIKew0BTt8NAgbTDQIq2w0DqxsNAxbDDQMupw0Aqm8NAL8DDQHW5w0Bbs8NA
6bLDQAbVw0BZzcNAW7XDQKOow0D648NAh6LDQNunw0A728NAIJvDQIbew0DPmsNA5rfDQLus
w0B4zMNA8tnDQK5+w0BFyMNA+LzDQKOvw0DS6MNAzLDDQG+dw0D1o8NAdK/DQEG0w0B8u8NA
P7DDQHyGw0DXwcNAH8jDQHeuw0DTs8NAl6XDQMWkw0C1z8NA58LDQAHJw0DBssNAatvDQO/D
w0ArnsNAo8nDQM2xw0DkxMNAv43DQPPGw0AFx8NAyu/DQMrPw0ByxsNA2sDDQIupw0AD3sNA
08rDQKHCw0BOx8NARKvDQPrNw0Btl8NA7q3DQEihw0CGt8NAI7jDQB3Zw0DntMNAusbDQLim
w0CbsMNAAbLDQOCtw0BgvsNAdK/DQPa0w0DnqcNAPNHDQEWQw0Bwk8NAzo7DQFKLw0BouMNA
qKDDQC2+w0DslsNA387DQLOsw0Ad48NAiN/DQMbHw0AGpcNA4t/DQLOPw0DZncNAXMfDQMmP
w0BfssNAyrjDQA+bw0DqhcNAyqfDQM6+w0Cdn8NAarjDQJ2Sw0CXwsNAvpbDQHrFw0Ahp8NA
BLbDQLjFw0DZoMNAKrHDQOylw0C6xsNAiqvDQH+qw0CAocNArrXDQJm4w0CBucNALLfDQC2q
w0AXwMNArqjDQC2ew0CEvMNA9d3DQGDPw0Dpn8NA4IzDQKWZw0Cd0sNAG6LDQBuxw0A5osNA
ZpnDQOTgw0AXpMNANNHDQI3bw0C4nsNAJJjDQHKxw0APr8NA1a3DQKerw0BPssNAI6zDQP60
w0CancNAjaHDQJqKw0Cl3cNALMfDQHmFw0B5hcNALbrDQCq2w0AuqcNA8qrDQNK3w0CJmcNA
SsDDQDrMw0BNscNAX6jDQK+gw0DNu8NAgNXDQNqRw0CWj8NA4K/DQECaw0AHuMNAHr7DQOPL
w0CezMNAJ6XDQDPGw0CEuMNAQsPDQKGLw0AvssNAXLbDQBq5w0B4ksNA9q3DQOWaw0DXscNA
Z6/DQDnCw0CMnsNAO33DQAKXw0C8xMNAIY/DQI7sw0B3v8NApKnDQI++w0ATrsNAE63DQFe7
w0CirMNACcDDQEeNw0BfjMNA2r/DQOCsw0CLjMNAq7rDQNegw0D2osNAyLbDQDCow0A3jsNA
c6zDQKCsw0DNh8NAGJrDQCCew0CEjcNA/MnDQO/Gw0B9k8NA24/DQHS1w0C3j8NA9cfDQPOV
w0DFncNAR6nDQDGmw0Ctg8NAla3DQBycw0ANosNAj8TDQMTIw0B1gsNASLrDQHe9w0AaisNA
UqjDQG2qw0AJtMNA4cDDQKe8w0Cci8NAZKnDQPvAw0CUtMNA5YvDQJvIw0DrrMNAwLLDQOGf
w0B+esNA3rzDQCCaw0CbnsNAHX7DQMWVw0BOpMNAZK/DQD6+w0C9hMNAwaPDQE6Ow0AtscNA
ibjDQH11w0BTw8NAq7DDQBWhw0Bmq8NADbzDQKWzw0B8rcNAaKrDQA6Tw0CIrcNAH3PDQAbR
w0Doh8NAHJnDQKOew0DTgsNAWozDQGeXw0AVlcNAd63DQBK0w0Bwr8NAiIzDQPCuw0B9f8NA
3bfDQOmNw0CxsMNAYqvDQBSSw0BousNABorDQK5tw0DghMNAYpfDQBiww0BTmsNArq7DQI6s
w0DytcNAILfDQN2Sw0DKfMNAhq7DQKONw0A8g8NAeI/DQEeVw0DvocNA6XLDQOKMw0A+c8NA
24jDQA6+w0Din8NAz7HDQBuPw0B5lMNA/ZnDQC2lw0BRfsNANpjDQHWow0CNqMNAFKjDQECd
w0CVr8NAomrDQM7Bw0DTlsNAkqDDQPuiw0ANqcNATaPDQHeOw0Avt8NAWqnDQM2yw0D0nsNA
hYnDQHeiw0ARo8NAtZnDQIKRw0BsosNArJXDQJ2iw0C/xsNAZYTDQFSMw0CmicNA15nDQD6Z
w0CZgsNARc7DQJ6jw0BqjcNAKpHDQKChw0CcnsNA4bTDQOOHw0AfncNAPpjDQJ6qw0BNlsNA
+YjDQPa8w0DDicNAbKfDQOaVw0BLnsNAkX7DQJyrw0C2pcNA3qTDQKCiw0BWrsNACpnDQAaR
w0CbtcNAA5nDQGh3w0ASh8NAc4XDQE15w0Dzl8NATnjDQPmKw0APrsNAspXDQDqCw0AWr8NA
p7DDQLN8w0BPlcNAl3TDQPSPw0C8sMNAj4LDQAiMw0BzvMNAkrvDQN6Mw0DmhcNAHZHDQKCT
w0C5e8NA</AssayYData></Step><Step><CommonData><SampleLocation>23</SampleLocation><SampleID>YNCCT5A-p035</SampleID><SampleGroup></SampleGroup><SampleInfo></SampleInfo><SampleRow>E</SampleRow><SamplePlate>1</SamplePlate><WellType>KSAMPLE</WellType><Concentration>-1</Concentration><ConcentrationUnits>µg/ml</ConcentrationUnits><MolarConcentration>1000</MolarConcentration><MolarConcUnits>nM</MolarConcUnits><MolecularWeight>-1</MolecularWeight><Temperature>30</Temperature><StartTime>6572124</StartTime><AssayTime>300</AssayTime></CommonData><FlowRate>1000</FlowRate><StepType>ASSOC</StepType><StepName>Association</StepName><StepStatus>OK</StepStatus><ActualTime>300.011</ActualTime><CycleTime>0.2</CycleTime><AssayXData Points="1500">iqHIRTqjyEXUpMhFb6bIRQmoyEWlqchFQKvIRdqsyEV2rshFD7DIRYqxyEUms8hFwbTIRVu2
yEX3t8hFkrnIRSy7yEXFvMhFYb7IRf2/yEWWwchFMsPIRczEyEVnxshFAcjIRZzJyEU2y8hF
0szIRW3OyEUH0MhFo9HIRTzTyEXW1MhFcdbIRQ3YyEWn2chFQtvIRdzcyEV23shF8N/IRYzh
yEUo48hFweTIRV3myEX358hFkunIRSzryEXH7MhFY+7IRf3vyEWY8chFNPPIRc70yEVp9shF
A/jIRZ75yEU6+8hF1PzIRW/+yEUJAMlFpQHJRT4DyUXaBMlFdgbJRQ8IyUWrCclFJgvJRb8M
yUVbDslF9w/JRZARyUUsE8lFxRTJRWEWyUX7F8lFlhnJRTIbyUXMHMlFZx7JRQEgyUWaIclF
NiPJRdAkyUVrJslFByjJRaEpyUU8K8lF1izJRXEuyUUNMMlFpzHJRUIzyUXcNMlFeDbJRRM4
yUWtOclFSDvJReQ8yUV+PslFGUDJRbNByUVPQ8lF6kTJRYRGyUXyR8lFjEnJRShLyUXBTMlF
XU7JRflPyUWSUclFLlPJRcdUyUVjVslF/VfJRZhZyUU0W8lFzlzJRWleyUUFYMlFnmHJRTpj
yUXUZMlFb2bJRQloyUWlaclFQGvJRdpsyUV2bslFD3DJRYpxyUUmc8lFwXTJRVt2yUX3d8lF
knnJRSx7yUXHfMlFYX7JRf1/yUWYgclFMoPJRcyEyUVnhslFA4jJRZyJyUU4i8lF0ozJRW2O
yUUHkMlFo5HJRT6TyUXYlMlFc5bJRQ2YyUWpmclFQpvJRb2cyUVZnslF8p/JRY6hyUUqo8lF
w6TJRV2myUX3p8lFkqnJRSyryUXHrMlFYa7JRf2vyUWYsclFMrPJRc60yUVntslFA7jJRZy5
yUU4u8lF1LzJRW2+yUUJwMlFo8HJRT7DyUXaxMlFc8bJRQ/IyUWKyclFJsvJRb/MyUVbzslF
9M/JRZDRyUUs08lFxdTJRWHWyUX718lFltnJRTDbyUXM3MlFZ97JRQHgyUWa4clFNOPJRdDk
yUVp5slFBejJRaHpyUU668lF1OzJRW/uyUUJ8MlFpfHJRT7zyUXa9MlFc/bJRQ/4yUWK+clF
JvvJRb/8yUVb/slF9P/JRZABykUqA8pFxQTKRWEGykX7B8pFlgnKRTALykXMDMpFZQ7KRQEQ
ykWcEcpFNhPKRdIUykVrFspFBxjKRaEZykU8G8pF2BzKRXEeykUNIMpFpyHKRUIjykXeJMpF
eCbKRfInykWOKcpFKCvKRcMsykVdLspF+S/KRZIxykUuM8pFyTTKRWM2ykX/N8pFmDnKRTQ7
ykXQPMpFaT7KRQVAykWhQcpFOkPKRdZEykVvRspFC0jKRaVJykVAS8pF3EzKRXZOykURUMpF
q1HKRUZTykXiVMpFfFbKRRdYykUXWspFaVvKRehcykWCXspFHWDKRbdhykVTY8pFv2TKRVlm
ykX0Z8pFjmnKRSprykXDbMpFX27KRflvykWUccpFLnPKRcl0ykVldspF/3fKRZp5ykU0e8pF
0HzKRWt+ykUFgMpFoYHKRTyDykXWhMpFcYbKRQuIykWnicpFQovKRdyMykV4jspF8o/KRYyR
ykUok8pFwZTKRV2WykX5l8pFkpnKRS6bykXHnMpFY57KRf2fykWYocpFNKPKRc6kykVppspF
A6jKRZ6pykU4q8pF1KzKRW+uykUJsMpFpbHKRT6zykXatMpFdrbKRQ+4ykWKucpFJrvKRcG8
ykVbvspF97/KRZDBykUsw8pFxcTKRV/GykX7x8pFlMnKRTDLykXMzMpFZc7KRQHQykWa0cpF
NNPKRdDUykVr1spFBdjKRZ7ZykU628pF1NzKRW/eykUJ4MpFpeHKRT7jykXa5MpFdubKRQ/o
ykWr6cpFJuvKRb/sykVb7spF9O/KRZDxykUq88pFxfTKRV/2ykX798pFlvnKRTD7ykXM/MpF
Zf7KRQEAy0WaActFNgPLRdAEy0VrBstFBQjLRaEJy0U8C8tF1gzLRXEOy0ULEMtFpxHLRUIT
y0XcFMtFeBbLRfIXy0WMGctFKBvLRcEcy0VdHstF+R/LRZIhy0UuI8tFySTLRWMmy0X/J8tF
mCnLRTQry0XOLMtFZy7LRQkwy0WlMctFPjPLRdo0y0V2NstFDzjLRak5y0VEO8tFvzzLRVk+
y0X0P8tFjkHLRSpDy0XFRMtFX0bLRftHy0WUSctFMEvLRclMy0VlTstFAVDLRZpRy0U2U8tF
0FTLRWtWy0UFWMtFoVnLRTpby0XWXMtFb17LRQlgy0WlYctFQGPLRdpky0V2ZstFD2jLRYpp
y0Uka8tFv2zLRVluy0X0b8tFjnHLRSpzy0XDdMtFX3bLRfl3y0WUectFMHvLRcl8y0VlfstF
A4DLRZqBy0U2g8tF0ITLRWuGy0UFiMtFoYnLRTyLy0XmjMtFcY7LRQ2Qy0WnkctFQpPLRb2U
y0VXlstF8pfLRY6Zy0Uom8tFw5zLRV2ey0X5n8tFlKHLRS6jy0XJpMtFY6bLRf+ny0WaqctF
NKvLRdCsy0VprstFBbDLRZ6xy0U6s8tF1LTLRW+2y0UJuMtFpbnLRUC7y0XavMtFdr7LRQ/A
y0WKwctFJsPLRb/Ey0VbxstF98fLRZDJy0Usy8tFxczLRWHOy0X9z8tFltHLRTLTy0XO1MtF
Z9bLRQPYy0Wc2ctFONvLRdLcy0Vt3stFCeDLRaPhy0U+48tF2OTLRXPmy0UN6MtFqenLRULr
y0W97MtFWe7LRfLvy0WO8ctFKPPLRcP0y0Vf9stF+ffLRZT5y0Uu+8tFyfzLRWP+y0X//8tF
mAHMRTQDzEXQBMxFaQbMRQUIzEWeCcxFOgvMRdYMzEVvDsxFCxDMRaURzEVAE8xF2hTMRXYW
zEURGMxFqxnMRUYbzEXgHMxFfB7MRRUgzEWxIcxFTSPMReYkzEWAJsxFGyjMRbUpzEVRK8xF
6izMRVkuzEXyL8xFjjHMRSozzEXDNMxFXzbMRfk3zEWUOcxFMDvMRck8zEVlPsxF/z/MRZpB
zEU0Q8xF0ETMRWlGzEUFSMxFoUnMRTpLzEXWTMxFb07MRQtQzEWnUcxFQFPMRdxUzEV2VsxF
D1jMRYpZzEUmW8xFwVzMRVtezEUbYMxFqWHMRUZjzEXiZMxFWWbMRfRnzEWeacxFJmvMRcVs
zEV2bsxFCXDMRaNxzEU+c8xF2HTMRXN2zEUPeMxFqXnMRUR7zEW/fMxFWX7MRQmAzEWjgcxF
JoPMRcOEzEVfhsxF+4fMRaeJzEVCi8xF3IzMRXiOzEXyj8xFjJHMRSiTzEXBlMxFXZbMRfeX
zEWSmcxFLJvMRceczEVlnsxF/5/MRZqhzEU0o8xF0KTMRWumzEUFqMxFoanMRTqrzEXWrMxF
b67MRQuwzEWlscxFQLPMRdq0zEV2tsxF8LfMRYq5zEUmu8xFv7zMRVu+zEX0v8xFkMHMRSzD
zEXFxMxFYcbMRfvHzEWWycxFMMvMRczMzEVlzsxFCdDMRaXRzEVA08xF2tTMRXbWzEUP2MxF
itnMRSbbzEW/3MxFad7MRQPgzEWe4cxFOuPMRdTkzEVv5sxFCejMRaXpzEU+68xF2uzMRXPu
zEUP8MxFq/HMRSTzzEW/9MxFW/bMRfT3zEWQ+cxFKvvMRcX8zEVf/sxF+//MRZYBzUUwA81F
zATNRWUGzUUBCM1FnAnNRTYLzUXSDM1Faw7NRQcQzUWjEc1FPBPNRdgUzUVzFs1FDRjNRakZ
zUVEG81F3hzNRVkezUX0H81FjiHNRSojzUXDJM1FXybNRfsnzUWUKc1FMCvNRcoszUVlLs1F
/y/NRZoxzUU0M81F0DTNRWk2zUUFOM1FnjnNRTo7zUXUPM1Fbz7NRQtAzUWlQc1FQEPNRdpE
zUV+Rs1FF0jNRbNJzUVNS81F6EzNRYROzUUdUM1FilHNRSZTzUW/VM1FW1bNRfRXzUWQWc1F
LFvNRcVczUVhXs1F+1/NRZZhzUUwY81FzGTNRWVmzUUBaM1FnGnNRTZrzUXSbM1Fa27NRQdw
zUWjcc1FPHPNRdh0zUVxds1FDXjNRad5zUVCe81F3nzNRVl+zUXyf81FjIHNRSiDzUXDhM1F
XYbNRfmHzUWcic1FNovNRdKMzUVtjs1FB5DNRaORzUU8k81F2JTNRXOWzUUNmM1FqZnNRUKb
zUXBnM1FXZ7NRfefzUWSoc1FLKPNRcekzUVjps1F/afNRZapzUUyq81FzqzNRWeuzUUDsM1F
nLHNRSqzzUXFtM1FYbbNRfu3zUWWuc1FMLvNRcy8zUVlvs1FAcDNRZrBzUU6w81F1sTNRXHG
zUULyM1FpcnNRUDLzUXczM1Fds7NRfDPzUWM0c1FKNPNRcHUzUVd1s1F99fNRZLZzUUu281F
x9zNRWPezUX9381FluHNRTLjzUXO5M1FZ+bNRQPozUWc6c1FOOvNRdTszUVt7s1FCfDNRaPx
zUU+881F2vTNRXP2zUUP+M1FqfnNRST7zUW//M1FWf7NRfT/zUWOAc5FKgPORcMEzkVfBs5F
+wfORZQJzkUwC85FygzORWUOzkUPEM5FmhHORTYTzkXQFM5FaxbORQcYzkWhGc5FPBvORdYc
zkVxHs5FCyDORachzkVCI85F3CTORVcmzkXyJ85FjinORSgrzkXDLM5FXS7ORfkvzkWUMc5F
LjPORco0zkVjNs5F/zfORZo5zkU0O85FzjzORWk+zkUDQM5FnkHORThDzkXURM5FbUbORQlI
zkWjSc5FPkvORdhMzkVzTs5FD1DORalRzkVEU85Fv1TORVlWzkX0V85FkFnORSpbzkXFXM5F
X17ORftfzkWWYc5FMGPORcxkzkVlZs5FAWjORZxpzkU4a85F0mzORW1uzkUHcM5Fo3HORT5z
zkXYdM5FcXbORQ14zkWpec5FQnvORd58zkVZfs5F8n/ORY6BzkUog85Fw4TORV2GzkX5h85F
lInORS6LzkXKjM5FY47ORf+PzkWakc5FNJPORdCUzkVpls5FBZjORZ6ZzkU6m85F1pzORW+e
zkULoM5FpaHORUCjzkXcpM5FdqbORQ+ozkWrqc5FRqvOReCszkV8rs5FFbDORbGxzkVNs85F
5rTORYK2zkUbuM5Ft7nORVG7zkW/vM5FWb7ORfS/zkWQwc5FKsPORcXEzkVfxs5F+8fORZTJ
zkUwy85FzMzORWXOzkUB0M5FmtHORTbTzkXS1M5Fa9bORQfYzkWh2c5FPNvORdjczkVx3s5F
DeDORaHhzkVA485F3OTORXbmzkXy585FjOnORSjrzkXB7M5FXe7ORffvzkWS8c5FLPPORcf0
zkVj9s5F/ffORZj5zkUy+85FzvzORWn+zkUDAM9FngHPRTgDz0XUBM9FbQbPRQkIz0WlCc9F
PgvPRdoMz0VzDs9FDxDPRakRz0VEE89FvRTPRVkWz0X0F89FjhnPRSobz0XDHM9FXx7PRfkf
z0WUIc9FLiPPRcokz0VlJs9F/yfPRZopz0U2K89F0CzPRWsuz0UHMM9FoTHPRTwzz0XWNM9F
cTbPRQs4z0WnOc9FQDvPRdw8z0V4Ps9F8j/PRYxBz0UmQ89FwUTPRVtGz0X3R89FkEnPRSxL
z0XHTM9FYU7PRf1Pz0WWUc9FMlPPRc5Uz0VnVs9FA1jPRZxZz0U4W89F1FzPRW1ez0UHYM9F
o2HPRT5jz0XYZM9Fc2bPRQ1oz0Wpac9FQmvPRd5sz0V6bs9FE3DPRa9xz0VIc89F5HTPRYB2
z0UZeM9FtXnPRU97z0XqfM9FV37PRfJ/z0WMgc9FKIPPRcOEz0Vdhs9F+YfPRZSJz0Uui89F
yozPRWOOz0X/j89FmJHPRTSTz0XQlM9FaZbPRQWYz0Wemc9FOpvPRdacz0Vvns9FC6DPRaWh
z0U+o89F2qTPRXamz0UPqM9Fq6nPRSarz0W/rM9FW67PRfSvz0WQsc9FLLPPRcW0z0Vhts9F
+7fPRZa5z0Uyu89FzLzPRWe+z0UBwM9FnMHPRTbDz0XSxM9Fa8bPRQfIz0Wjyc9FPMvPRdjM
z0Vvzs9FCdDPRaXRz0U+089F2tTPRXPWz0UP2M9Fq9nPRUTbz0Xg3M9FfN7PRRXgz0Wx4c9F
SuPPRebkz0WC5s9FGejPRbXpz0VR689F6uzPRVnuz0Xy789FjvHPRSjzz0XD9M9FXfbPRfn3
z0WU+c9FLvvPRcr8z0Vj/s9F///PRZoB0EU0A9BF0ATQRWkG0EUFCNBFoQnQRToL0EXWDNBF
bw7QRQsQ0EWxEdBFQBPQRdwU0EV2FtBF8BfQRYwZ0EUmG9BFwRzQRV0e0EX3H9BFkiHQRSwj
0EXHJNBFYybQRf0n0EWWKdBFMivQRc4s0EVnLtBFAzDQRZwx0EVAM9BF2jTQRXY20EURONBF
jDnQRSY70EXBPNBFWz7QRfc/0EWSQdBFNkPQRdBE0EVrRtBFB0jQRaFJ0EU6S9BF1kzQRXFO
0EULUNBFp1HQRUBT0EXcVNBFdlbQRfBX0EWMWdBFJlvQRcFc0EVbXtBF91/QRZBh0EUsY9BF
x2TQRWFm0EX7Z9BFlmnQRTJr0EXMbNBFZ27QRQNw0EWccdBFNnPQRdJ00EVtdtBFB3jQRaN5
0EU8e9BF2HzQRXF+0EUNgNBFp4HQRUKD0EXehNBFeIbQRROI0EWvidBFSIvQReSM0EWAjtBF
GZDQRbWR0EVPk9BFypTQRYSW0EUdmNBFjJnQRSab0EXBnNBFW57QRfef0EWSodBFLKPQRcek
0EVhptBF/afQRZap0EUyq9BFzKzQRWeu0EUBsNBFnLHQRTiz0EXStNBFa7bQRQe40EWKudBF
JrvQRcG80EVbvtBF97/QRZDB0EUsw9BFxcTQRWHG0EX7x9BFlsnQRTjL0EXUzNBFbc7QRQnQ
0EWj0dBFPtPQRdrU0EV01tBFD9jQRanZ0EVE29BF4NzQRXre0EUV4NBFr+HQRUrj0EXm5NBF
gObQRRvo0EWW6dBFUevQRczs0EVZ7tBF8u/QRY7x0EUq89BFw/TQRV/20EX599BFlPnQRS77
0EXK/NBFY/7QRf//0EX9AdFFPAPRRdAE0UVpBtFFBQjRRaAJ0UU6C9FF1gzRRW8O0UULENFF
pxHRRUAT0UXcFNFFdhbRRREY0UWMGdFFJhvRRcEc0UVdHtFF9x/RRZAh0UUsI9FFxSTRRWEm
0UX7J9FFlinRRTAr0UXMLNFFZy7RRQEw0UWcMdFFNjPRRdI00UVtNtFFBzjRRaM50UU8O9FF
2DzRRXE+0UUNQNFFqUHRRUJD0UXeRNFFWUbRRfJH0UWOSdFFKEvRRcNM0UVfTtFF+U/RRZRR
0UUwU9FFylTRRWVW0UX/V9FFmFnRRTRb0UXOXNFFaV7RRQNg0UWcYdFFOGPRRdRk0UVtZtFF
CWjRRaNp0UU+a9FF2mzRRXRu0UUPcNFFinHRRThz0UXSdNFFbXbRRQd40UWjedFFPHvRRdh8
0UVxftFFDYDRRaeB0UVCg9FF3oTRRXiG0UUTiNFFrYnRRUiL0UXkjNFFX47RRRmQ0UWzkdFF
T5PRReqU0UWEltFF8pfRRYyZ0UUom9FFwZzRRV2e0UX3n9FF1qHRRS6j0UXHpNFFY6bRRf+n
0UWYqdFFNKvRRc6s0UVprtFFBbDRRZ6x0UU6s9FF1LTRRW+20UULuNFFpbnRRT670UXavNFF
dr7RRQ/A0UWKwdFFJsPRRb/E0UVbxtFF98fRRZDJ0UUqy9FFxczRRWHO0UX7z9FFltHRRTDT
0UXM1NFFZ9bRRQHY0UWc2dFFNtvRRdLc0UVd3tFFB+DRRaPh0UU849FF2OTRRXHm0UUN6NFF
p+nRRULr0UW97NFFWe7RRfLv0UWO8dFFKPPRRcP00UVd9tFF+ffRRZL50UUu+9FFx/zRRWP+
0UUHANJF</AssayXData><AssayYData Points="1500">ksnDQES+w0DlCcRAXkTEQMSzxECIxcRA2BHFQDM4xUBxsMVA+MPFQGfgxUDJ58VAFRDGQDk4
xkBDKMZAkFbGQJZoxkCWR8ZAx2rGQItbxkAya8ZAclHGQBx9xkCWfMZAeHvGQCVaxkCsScZA
0InGQEgkxkCUS8ZAQHrGQCZoxkC8hMZAzXHGQGNqxkAjacZAAX3GQD12xkDbVsZAwIDGQEJu
xkBbeMZAkWfGQFV8xkABbMZA3XLGQHY5xkChTsZAzW/GQJB7xkDUacZAjlLGQKBJxkBuXcZA
MGLGQDltxkDSXsZAVFzGQJFqxkBoIsZAI3vGQAo5xkC0XcZANlbGQDxUxkBSacZAw2fGQMBX
xkCCWMZAjlXGQBcyxkBaOMZAyVrGQN9VxkCGK8ZAqFzGQAtYxkCzaMZA7WzGQH1ExkC0XMZA
BmLGQNRjxkBiYsZAoFrGQKNsxkAQQcZAPEjGQBRvxkDrdcZAalDGQNBPxkA1QMZA6UXGQBF6
xkCSPMZAvELGQNhOxkCZRsZAKlHGQMZAxkAMP8ZAXkPGQIpdxkC5ZcZAiT/GQEpcxkAvL8ZA
mkTGQIYfxkD2aMZA7mHGQBJjxkBmT8ZALVjGQAs8xkBCYsZAEmjGQK5lxkDxQsZAlzXGQAlM
xkDXSsZA+DfGQJ5NxkDOLMZA81XGQBdXxkB2NcZA9FDGQNpMxkD6Y8ZAt0HGQKsexkCjSsZA
Dj3GQFBDxkB1L8ZAX17GQKRHxkBEWMZAoz3GQEx3xkB/DsZANEbGQOFPxkARN8ZAX0rGQCRm
xkCiXMZAd1XGQHdVxkDbU8ZANybGQHAixkBIQsZA3BrGQB84xkCkMsZApULGQNsAxkCGLcZA
PxXGQBA9xkAmQcZAnS3GQNEsxkDNccZAXDDGQG1BxkAsQ8ZA91rGQB1ExkB1T8ZAqSLGQE9B
xkB0IMZA1zPGQDFLxkBONcZAODPGQBBQxkBOTMZATjLGQNtUxkBCScZA1kbGQDA8xkAHNcZA
XSbGQFEzxkDrScZA2EPGQLlLxkCeHcZA+xzGQPULxkA8J8ZABUzGQHNsxkAtMcZAnT3GQJ8+
xkC5P8ZArULGQHUoxkBsI8ZA/z7GQOQ6xkDuTcZAryDGQAtKxkA4Q8ZATUbGQAtPxkBfEcZA
jBbGQNsfxkCsaMZAy1TGQDM6xkCqNMZAR1PGQG4lxkBNJsZA+obGQHw+xkDuIcZADjfGQHVK
xkAXHsZAvULGQB4ixkDAW8ZAHijGQGM6xkCvNcZAhTbGQE8pxkDuQcZAvyLGQFVGxkB6LcZA
1iDGQFk/xkA0CsZARwzGQKwvxkCRQMZA7ijGQBw2xkCLO8ZA5SDGQOgxxkBAVsZA7zHGQB5G
xkAOJ8ZAX07GQOY7xkCHNcZAXAjGQPE3xkAgSMZADDPGQOtOxkC0IcZANj/GQEBMxkBgRsZA
ChDGQEw4xkC7McZAiC/GQJchxkCuTcZAmxTGQJpMxkDuKsZAvxTGQGEsxkDOJcZAZVDGQOgd
xkDCMsZAEyXGQB9PxkB8J8ZAXwnGQBssxkC3McZAiBPGQHM/xkBqNMZAky7GQJ01xkDqJsZA
LkTGQJUdxkA8BcZAax3GQD0lxkD+F8ZA3E3GQDcexkB7EsZAMBrGQDshxkA8IMZAFwfGQA8W
xkDNBMZADRDGQPkoxkD3E8ZAbiLGQHH0xUCTJsZATxnGQDQLxkCPIsZASiXGQMUaxkDiEMZA
6+rFQCE/xkBdK8ZAzg3GQM0mxkCDIMZA9B3GQKwgxkDXP8ZAjz7GQMMaxkA+JsZAvCHGQOEM
xkCsAcZA1wvGQF8jxkBfNMZAEiHGQNklxkDrO8ZApBbGQARExkANM8ZAjBXGQC8lxkAiCcZA
SxPGQLMUxkCGJsZAFPzFQC8GxkCBCsZAeiDGQO8XxkB9ScZAzQ3GQCM5xkAGEcZA0BPGQBgm
xkBTUsZAHDfGQEIIxkCrDMZA6A/GQEAdxkC/LsZAkCjGQLUoxkDQA8ZAnhjGQD4DxkCVRMZA
qhbGQCkdxkDrPMZA70TGQOxIxkAaO8ZAoiHGQGItxkBbCMZAPS7GQBU+xkAtOMZA6BLGQIUh
xkBVPcZAFhHGQLMbxkD2G8ZAfT/GQB9NxkD/KcZAlifGQE0UxkBqJcZAmBvGQGv1xUAJG8ZA
lQrGQHU3xkD0NsZAGQXGQF8kxkDzIsZAewbGQCoyxkAjHsZAhCnGQL/1xUCU7cVABR3GQCAA
xkAoB8ZAlU/GQDUqxkA+OcZAO0XGQP0yxkB4DMZAChfGQNDtxUDuE8ZAl/PFQCssxkAuF8ZA
6Q7GQPojxkCrEMZAqhPGQOQixkB5I8ZAMiPGQO4MxkBSC8ZA3gzGQGkQxkCR/cVAVR3GQCAx
xkCLEcZArwnGQB0fxkCVAsZA7w/GQNgQxkB/IsZAIiDGQOsMxkBMN8ZAehvGQNZFxkAy98VA
ISfGQAElxkCOCMZA7CPGQPM2xkCuA8ZAEiTGQAFDxkA6N8ZAHAzGQFc6xkCRBcZAKCDGQIMv
xkADBMZAcgTGQJkMxkA5D8ZAIjjGQA86xkBm78VAlEnGQFMYxkDaC8ZAkh/GQPg2xkDiKcZA
nAbGQOEhxkB3RMZASTDGQGEKxkBh68VA5xzGQAQaxkA3CMZAwyvGQFAYxkDJEMZAmyHGQFkc
xkAZAsZAsg/GQJ32xUCsNsZAISLGQEgDxkD3PsZA+RTGQOUMxkDsI8ZAlkjGQC4SxkBrBMZA
9vfFQFUSxkDJBcZA1v/FQIoLxkC4KMZAyxvGQLwRxkBwLMZA4BfGQKUOxkC3HMZAGhnGQIAb
xkAnF8ZAJh/GQBUzxkAHUsZAS+7FQOkjxkD3JcZA/zjGQL4hxkDFDcZAtCHGQIP7xUBEJsZA
8CTGQMUfxkClDsZAyxrGQOsgxkBxGcZA4/XFQKA5xkBDDcZA4gHGQCoYxkAI9MVA0RvGQO8c
xkDyDsZAPxHGQOodxkBYHsZAk/XFQDgfxkAJHcZAIg7GQDUUxkCUGsZAbiPGQDHoxUCoKsZA
3TnGQC8axkDU88VAjRnGQCoHxkC8DcZAvh7GQMsQxkDuL8ZAUA7GQHMUxkAAIsZAZTDGQCkl
xkAuCcZAChDGQCAAxkA+CMZA5gfGQJsHxkAXBsZAnSTGQNQhxkDdF8ZA/h7GQNcOxkCzFMZA
tDfGQJT+xUAqJsZAgRPGQBkNxkAPBMZAjBLGQK0MxkAaAsZAzCfGQAUCxkByBcZAszPGQJ02
xkA5MsZAQv7FQMo9xkASIMZAIQzGQKUOxkDoB8ZAddTFQHoQxkDoIMZAdhTGQGkaxkCHB8ZA
ZiHGQJcIxkBKJMZAlBLGQKYtxkAmFsZArNHFQKQhxkBHCMZAIyjGQDUdxkDvLMZAQAnGQOUL
xkB3B8ZA6RPGQAX3xUAMB8ZA1BjGQE4uxkAhP8ZAcRTGQLEUxkA8GMZAJiHGQKklxkBbPsZA
jSvGQNH+xUBd9sVA9TDGQBM6xkANJMZA7A/GQL0FxkAINcZAxUTGQMgjxkAZT8ZAEfjFQAYe
xkCAHsZATA3GQK0BxkB8JcZAdRDGQE0IxkC1HMZAABTGQNsIxkCSLMZA+v/FQKkHxkD9HMZA
MkTGQMQHxkA088VAGhzGQMIBxkDx6cVAQyTGQDIhxkD0KMZAePPFQIUJxkDsJsZAYP7FQIhJ
xkCoAsZAzCTGQGgrxkDlPcZAWzvGQNYHxkDOKMZAGj3GQKtExkCfDMZAPxvGQBsQxkBq6sVA
3RbGQH4sxkBGAcZAay3GQGsixkClCcZA1CvGQJ8KxkD8HMZAGhXGQPMgxkB1F8ZA7A3GQNMX
xkAu68VAlSPGQIE3xkBs7sVAnTjGQCccxkBqTMZACgfGQHc4xkCX7cVAQfrFQOsdxkBw7cVA
wv7FQLUoxkASK8ZAyv3FQCv4xUC8DsZAlCLGQOkQxkAPG8ZAfxjGQFoWxkAQAcZAMA3GQEMY
xkDlCsZARTzGQGIqxkCDGMZAI/fFQNcixkAkKcZA0wvGQE4txkDw+MVAcCXGQOohxkBmD8ZA
cuPFQP0kxkAeA8ZAmTrGQGH7xUCXIsZAKyXGQME8xkBjUMZAxlTGQG/9xUCNF8ZA+R/GQHZF
xkDyMcZApj7GQDcExkC9McZAdRfGQO8RxkB0FsZAAv7FQI73xUD5AMZAlA7GQLAtxkCALcZA
XhjGQFUcxkAiEMZAISjGQE4UxkCiD8ZAVBPGQKdLxkDDKMZAYSPGQOUuxkD/+8VAvhPGQKEq
xkDZFcZAE/bFQLvxxUASCsZAORrGQLQKxkB2N8ZA/gjGQMA5xkA1TsZAigfGQI8SxkCaJcZA
wTbGQNgKxkClF8ZAQRXGQLYrxkDYN8ZA5Q7GQB8txkBtLMZA3hbGQDQmxkCrF8ZAGjLGQPlI
xkAjG8ZAthnGQIUaxkBnEMZACgbGQEEdxkA9KcZA6SLGQF0XxkA0H8ZACzTGQGQfxkAZK8ZA
vw/GQNUyxkCN9MVAXvvFQO0exkBhLMZAvwXGQFEXxkBYJcZAyRzGQJQmxkASDsZADxzGQFlW
xkCQDsZAVQ/GQCQZxkDtFsZA2TDGQPIvxkCaDcZAywHGQJgKxkDiMcZAS0TGQF0jxkD3/sVA
OxXGQIIVxkCbM8ZATBfGQIMjxkCX/MVAKhbGQIYTxkANBcZAEjPGQIzmxUA5IMZAPiDGQFsY
xkBs+MVAfQDGQFoSxkD7+8VAQBrGQCcQxkA3LsZAdwfGQBIIxkARJsZAswfGQCQIxkBuLMZA
pwTGQAU5xkBSG8ZAcQfGQPL0xUCdB8ZAGOnFQF8RxkADFcZAdR/GQNICxkAcGMZAbyjGQD0l
xkArPsZAxgzGQFwdxkAfMcZAuf7FQE7/xUAaOMZARhHGQM0HxkCQBcZAfx/GQM4TxkB398VA
nA7GQDUjxkBc/cVAexXGQJhBxkAwFsZAiSzGQI3PxUBlH8ZAICjGQOoyxkD3GMZAKiXGQI4e
xkCHC8ZA+h3GQM0gxkDe8MVAj/DFQFLvxUDdFMZAn/rFQOMfxkABCMZAKQbGQJkRxkC7JMZA
ayPGQOn4xUBVCMZAxAHGQPkdxkCyL8ZAVgTGQFT0xUDpMcZAcxXGQPUxxkCNDMZAiAzGQOba
xUDGN8ZAlR/GQA3vxUBBB8ZArxrGQCgDxkAEHMZA0AzGQI/wxUAHK8ZAUgjGQGMrxkC1EsZA
7AjGQFf6xUD1GcZAkCDGQDYAxkAe8sVALO3FQNz/xUALLMZAlPrFQDgsxkDxIMZA9BvGQP0b
xkDaCMZAZBHGQKUqxkAVJ8ZA1j3GQMwHxkC9/cVAsyPGQF0cxkArKMZAqxHGQFP3xUDYOMZA
WxDGQNkKxkCYHcZAzhLGQDsfxkA9IMZAWhnGQOX2xUC+LMZAKhPGQBYTxkA/AcZAwQnGQPv8
xUCnL8ZASSfGQLUNxkDUGMZABwLGQGALxkAoNMZAUhbGQII/xkCPGMZAHwvGQIH1xUDvDcZA
MBPGQNYhxkCw98VAVQnGQDUgxkC6/8VA6xXGQAgTxkDyFMZAjBDGQIgmxkAbD8ZAThjGQPkb
xkBsJ8ZAevDFQJY0xkBSC8ZAtf7FQKn4xUAVOcZAcCnGQMAMxkCBEMZAjyPGQNkgxkB3FsZA
WgvGQL0TxkDgF8ZA7ArGQIoGxkBhE8ZAMxTGQFlGxkANGcZAGhDGQL70xUAaL8ZAAhLGQPUy
xkCXQ8ZAGADGQEsLxkDwKMZA1xjGQIsFxkCx/MVAHizGQG81xkC9IMZAxCTGQNEZxkBuIMZA
9vrFQJQJxkAPEsZA+BbGQKAaxkC/HcZAAAjGQIr2xUDaC8ZAswjGQCIbxkDoJ8ZAdSjGQP4O
xkDC+sVAZhfGQP8OxkBwAMZAVR7GQPvwxUB1GcZA/f3FQDATxkDpEMZAMQzGQGj4xUBnFsZA
EgjGQN8SxkAH7MVAEhrGQD4fxkC3AsZAPgvGQIMFxkAdD8ZAPxHGQDcnxkCCFcZAnhfGQEoo
xkBoFsZARAnGQFgIxkDFHsZABBHGQIkQxkA0+cVAxgHGQF83xkCKCcZABiHGQIcGxkC1/MVA
Ag3GQFQoxkA8EsZAs/LFQN/+xUBm78VA7yDGQH/xxUDkF8ZAjEbGQD0QxkDK8cVAMQzGQKoh
xkAIDMZA8ibGQE8fxkDK7MVAngTGQHkixkBkF8ZAQhXGQHMbxkDdJsZAghbGQFv+xUCOC8ZA
HDjGQL4vxkD+I8ZAYxfGQDkVxkDZFMZAAxLGQHgMxkBg+8VA1BrGQLUMxkBnNsZAbRDGQFIX
xkCcNsZA/iXGQO4bxkAZBcZAQiPGQI4zxkBgOcZABzXGQJUuxkCII8ZAxynGQD4SxkDNNsZA
nAXGQMgnxkChK8ZAAifGQIIhxkBqKMZAJCLGQPgAxkAhF8ZAGhXGQN0KxkBbGMZAsPfFQH4m
xkBSEcZAyxvGQHULxkBSFMZAPB/GQF/nxUCaKcZA4UDGQCIcxkA0Q8ZAIPjFQGkCxkDIH8ZA
kkTGQEQbxkCyBcZAlCfGQKktxkAoCMZA5gTGQNouxkAUEMZAPAXGQLUzxkCYG8ZADQ3GQMAF
xkCkGcZAYRjGQOv6xUAqEcZAHDHGQDEBxkDREsZA3BzGQNYfxkAHHMZAvDbGQDIuxkCQE8ZA
QALGQBckxkBvI8ZAsR/GQCoRxkCJAMZAfhbGQLYYxkBPF8ZAcSbGQM4wxkD8DcZAJx/GQGgg
xkAn58VAOinGQBlDxkAFMMZA50DGQHImxkAWNMZAR//FQGPhxUAY9MVAsw7GQBkdxkCXMMZA
bzzGQG84xkAeEMZAf/zFQETxxUAcCcZA6ifGQLAIxkAYHsZA0xPGQDkSxkAxLMZArijGQMwW
xkD0RMZAtwLGQDcUxkCnNsZAtw3GQD0uxkDrEMZA1i/GQHj8xUClRMZAO/nFQHIgxkCyC8ZA
DBTGQLQLxkCVC8ZAKjnGQHIUxkCaMMZAOP3FQCHyxUDPGsZAkU7GQHQlxkALI8ZAXkbGQBgc
xkAzC8ZAckvGQFEJxkAHLsZAIPvFQCgWxkDaGcZADjjGQGkmxkDYEMZAqwHGQHwExkAnLcZA
ux7GQLQbxkBcIsZAgjbGQEs8xkDSFMZAnTTGQKsTxkB3G8ZAYxvGQP0rxkAMMMZAJgDGQEQi
xkBpLcZALRvGQOb+xUBBFcZAmhbGQDn+xUAbIMZA3TbGQFQ8xkAWJ8ZAnCvGQCwoxkAc/sVA
YS7GQCEbxkC9+MVAmRzGQBcxxkDMFMZAESHGQCkRxkCSB8ZAVRjGQCJExkCeDMZA4xzGQHE6
xkDzSMZAtw7GQFYsxkDEDcZAdRDGQEcIxkC2GcZA3AnGQKMIxkDMLcZAnirGQD0ExkD5K8ZA
JDrGQOURxkBAM8ZA1B/GQPslxkCJHsZAt2bGQGALxkCwEsZA8iDGQLQUxkA3MsZA3hHGQI8p
xkDPI8ZArAfGQJz/xUBSJsZATfnFQLAlxkDPDcZArD7GQE43xkBEEsZAqQ7GQNwdxkBVM8ZA
hBLGQBM2xkCkIMZAhSXGQGcgxkDaK8ZA/z/GQPsRxkBb8cVABgXGQDIFxkDi9MVAQSTGQKoe
xkCLHsZAkS3GQAMsxkA/DcZARCrGQOQexkD9O8ZAuTTGQPk9xkAKLcZAFxTGQPcrxkAXP8ZA
GwzGQLL8xUBIA8ZAHBvGQEolxkDrB8ZARAHGQH4XxkBf+cVA4fbFQGcyxkBnBsZAATPGQFXz
xUDHAMZAcR3GQFELxkAYIsZABAvGQNfjxUCx9cVA6wbGQORCxkA6D8ZAvvnFQBQbxkB0C8ZA
xjjGQIQ1xkAYHMZAChzGQDEixkDrIMZATDTGQEUJxkB96cVAzBTGQO/9xUASEcZA9SjGQDkY
xkB3GcZABCTGQHotxkDwGcZAyyrGQMMWxkBDIcZAWBvGQEcRxkB5McZAaQ7GQE0PxkDFE8ZA
0CHGQDsRxkBhF8ZAYx7GQD8fxkD/OsZA9RjGQGY5xkD1IsZAmR7GQCobxkDkF8ZAZxLGQJ0d
xkAbF8ZA</AssayYData></Step><Step><CommonData><SampleLocation>23</SampleLocation><SampleID></SampleID><SampleGroup></SampleGroup><SampleInfo></SampleInfo><SampleRow>F</SampleRow><SamplePlate>1</SamplePlate><WellType>BUFFER</WellType><Concentration>-1</Concentration><ConcentrationUnits>µg/ml</ConcentrationUnits><MolarConcentration>-1</MolarConcentration><MolarConcUnits>nM</MolarConcUnits><MolecularWeight>-1</MolecularWeight><Temperature>30</Temperature><StartTime>6877789</StartTime><AssayTime>300</AssayTime></CommonData><FlowRate>1000</FlowRate><StepType>DISASSOC</StepType><StepName>Dissociation</StepName><StepStatus>OK</StepStatus><ActualTime>300.006</ActualTime><CycleTime>0.2</CycleTime><AssayXData Points="1500">oQHSRVED0kXrBNJFhgbSRSAI0kW8CdJFVQvSRfEM0kWKDtJFJhDSRaER0kU7E9JF1hTSRXAW
0kULGNJFpRnSRUEb0kXcHNJFdh7SRRIg0kW+IdJFWSPSRdQk0kVwJtJFCSjSRaUp0kU/K9JF
2izSRXYu0kUQMNJFqzHSRUUz0kXgNNJFfDbSRRY40kWvOdJFPTvSRdY80kVyPtJFC0DSRadB
0kVBQ9JF3ETSRXhG0kUSSNJFrUnSRUdL0kXjTNJFfE7SRRhQ0kWzUdJFTVPSRedU0kWCVtJF
HljSRbhZ0kVTW9JF71zSRYhe0kUkYNJFvmHSRVlj0kX1ZNJFcGbSRQlo0kWladJFQWvSRdps
0kV2btJFEHDSRalx0kVFc9JF4HTSRXp20kUWeNJFr3nSRUt70kXnfNJFgH7SRRyA0kW1gdJF
UYPSRe2E0kWGhtJFIojSRbyJ0kVXi9JF8YzSRY2O0kUHkNJFoZHSRT2T0kXWlNJFcpbSRQ6Y
0kWnmdJFQ5vSRd6c0kV4ntJFFKDSRa2h0kVJo9JF56TSRYqm0kUmqNJFwKnSRTur0kXWrNJF
cK7SRQuw0kWlsdJFUbPSRe+00kWIttJFIrjSRb650kVXu9JF87zSRY++0kUHwNJFo8HSRT3D
0kXYxNJFcsbSRQ7I0kWpydJFQ8vSRd7M0kV4ztJFFNDSRa3R0kVJ09JF79TSRX7W0kUa2NJF
tdnSRU/b0kXr3NJFhN7SRSDg0kW64dJFVePSRe/k0kWK5tJFJOjSRcDp0kVZ69JF9ezSRZHu
0kUq8NJFxvHSRV/z0kX79NJFl/bSRTD40kXM+dJFZvvSRQH90kVu/tJFNwDTRaMB00U/A9NF
2ATTRXQG00UOCNNFqQnTRUUL00XeDNNFeg7TRRQQ00WvEdNFSxPTReUU00WAFtNFGhjTRbUZ
00VRG9NF6xzTRYYe00UgINNFvCHTRVcj00XxJNNFjSbTRSYo00XAKdNFOyvTRdYs00VyLtNF
CzDTRacx00VDM9NF3DTTRXg200USONNFrTnTRUc700XjPNNFfD7TRRhA00WzQdNFTUPTRelE
00WCRtNFHEjTRbhJ00VTS9NF7UzTRYhO00UiUNNFvlHTRVdT00UoVdNFblbTRQdY00WjWdNF
PVvTRdhc00VyXtNFDmDTRalh00VDY9NF3mTTRXhm00UUaNNFr2nTRUlr00XlbNNFfm7TRRpw
00W1cdNFT3PTRet000WEdtNFIHjTRbp500VVe9NF73zTRYp+00UkgNNFwIHTRVmD00XzhNNF
j4bTRQmI00WjidNFP4vTRdiM00V0jtNFDpDTRaeR00VDk9NF3JTTRXiW00USmNNFrZnTRUmb
00XjnNNFfp7TRRig00WzodNFT6PTRemk00WEptNFHqjTRbqp00VTq9NF76zTRYiu00UksNNF
vrHTRVmz00XztNNFj7bTRQm400WjudNFP7vTRXa900XKvtNFEMDTRanB00VFw9NF3sTTRXrG
00UUyNNFr8nTRUvL00XlzNNFgM7TRRrQ00W10dNFT9PTRevU00WE1tNFINjTRbrZ00VV29NF
8dzTRYre00Um4NNFwOHTRTvj00XW5NNFcObTRQvo00Wl6dNFQevTRdzs00V27tNFEvDTRavx
00VH89NF4/TTRXz200UY+NNFsfnTRU3700Xp/NNFgv7TRR4A1EW4AdRFUwPURe8E1EWIBtRF
JAjURb4J1EVXC9RF8wzURY0O1EUoENRFwhHURV0T1EX3FNRFkxbURS4Y1EXIGdRFZBvURf0c
1EWZHtRFMiDURc4h1EU9I9RF1iTURXAm1EUMKNRFpSnURUEr1EXcLNRFdi7URRIw1EWtMdRF
RzPUReM01EV8NtRFGDjURbM51EVNO9RF6TzURYI+1EUeQNRFukHURVND1EXvRNRFiEbURSRI
1EXASdRFWUvURfVM1EVwTtRFCVDURaVR1EU/U9RF2lTURXRW1EUQWNRFqVnURUVb1EXgXNRF
el7URRZg1EWvYdRFS2PURedk1EWAZtRFHGjURbVp1EVRa9RF62zURYZu1EUgcNRFvHHURVdz
1EXxdNRFjXbURSZ41EWhedRFPXvURdZ81EVyftRFDoDURaeB1EVDg9RF3ITURXiG1EUSiNRF
rYnURUeL1EXjjNRFfo7URSKQ1EW8kdRFV5PURfGU1EWNltRFEpjURauZ1EVHm9RF4JzURXye
1EUWoNRFr6HURUuj1EXnpNRFgKbURRyo1EW1qdRFUavUReus1EWGrtRFIrDURbyx1EVXs9RF
8bTURY221EUouNRFwrnURV271EX3vNRFk77URS7A1EXIwdRFZMPURf3E1EWZxtRFNMjURc7J
1EU9y9RF1szURXLO1EUM0NRFp9HURUHT1EXc1NRFeNbURRLY1EWt2dRFR9vURePc1EV83tRF
GODURbHh1EVN49RF5+TURYLm1EUe6NRFuOnURVPr1EXt7NRFiO7URSTw1EW+8dRFV/PURfP0
1EWN9tRFB/jURaP51EU9+9RF2PzURXT+1EUOANVFqQHVRUMD1UXeBNVFeAbVRRQI1UWvCdVF
ZAvVRfEM1UWNDtVFJhDVRcIR1UU9E9VF1hTVRXIW1UUMGNVFpxnVRUEb1UXcHNVFeB7VRRIg
1UWtIdVFRyPVReMk1UV+JtVFGCjVRbMp1UVNK9VF6SzVRYIu1UUeMNVFujHVRVMz1UXvNNVF
ijbVRSQ41UXAOdVFVzvVRfM81UWPPtVFCUDVRaNB1UU/Q9VF2ETVRXRG1UUOSNVFqUnVRUVL
1UXeTNVFek7VRRRQ1UWvUdVFS1PVRedU1UWAVtVFGljVRbVZ1UVRW9VF61zVRYZe1UUgYNVF
vGHVRVVj1UXxZNVFimbVRSZo1UXAadVFO2vVRdZs1UVwbtVFDHDVRaVx1UVBc9VF2nTVRXZ2
1UUQeNVFq3nVRUV71UXgfNVFfH7VRRaA1UWxgdVFS4PVReeE1UWChtVFHIjVRbWJ1UVRi9VF
7YzVRYaO1UUikNVFvJHVRVeT1UXxlNVFjZbVRSiY1UXCmdVFV5vVRfGc1UWNntVFJqDVRcCh
1UU7o9VF1qTVRXCm1UUMqNVFpanVRUGr1UXarNVFdq7VRRCw1UWrsdVFR7PVReC01UV8ttVF
FrjVRbG51UVLu9VF57zVRYK+1UUcwNVFuMHVRVPD1UXtxNVFiMbVRSLI1UW+ydVFV8vVRfPM
1UVuztVFB9DVRaPR1UU909VF2NTVRXLW1UUO2NVFqdnVRU/b1UXr3NVFht7VRSDg1UW84dVF
VePVRfHk1UWK5tVFJujVRcLp1UU769VF1uzVRXDu1UUM8NVFp/HVRUHz1UXc9NVFdvbVRRL4
1UWr+dVFR/vVReP81UV8/tVFGADWRbEB1kVNA9ZF6QTWRYIG1kUeCNZFuAnWRVML1kXtDNZF
iA7WRSQQ1kW+EdZFWRPWRfMU1kWNFtZFBxjWRaMZ1kU/G9ZF2BzWRXQe1kUOINZFqSHWRUUj
1kXeJNZFeibWRRQo1kWvKdZFSSvWReUs1kWALtZFGjDWRbUx1kVPM9ZF6TTWRYQ21kUgONZF
qTnWRUM71kXePNZFeD7WRRRA1kXCQdZFW0PWRdZE1kVyRtZFLEjWRchJ1kViS9ZF/UzWRZlO
1kUyUNZFzlHWRTtT1kXWVNZFcFbWRQxY1kWnWdZFQVvWRdxc1kV2XtZFEmDWRath1kVHY9ZF
42TWRXxm1kUYaNZFsWnWRU1r1kXnbNZFgm7WRR5w1kW4cdZFU3PWRe101kWIdtZFJHjWRb55
1kVZe9ZF1HzWRW5+1kUJgNZFpYHWRT+D1kXahNZFdIbWRRCI1kWridZFRYvWReCM1kV6jtZF
FpDWRbGR1kVLk9ZF55TWRYCW1kUcmNZFtZnWRVGb1kXrnNZFhp7WRSKg1kW8odZFV6PWRfGk
1kWNptZFB6jWRcKp1kU9q9ZF2KzWRXKu1kUOsNZFqbHWRUOz1kXctNZFeLbWRRK41kWtudZF
SbvWRe281kWKvtZFJsDWRcDB1kVZw9ZF9cTWRXDG1kUJyNZFpcnWRT/L1kXazNZFdM7WRRDQ
1kWp0dZFRdPWReDU1kWE1tZFHtjWRbrZ1kVT29ZF79zWRYje1kUk4NZFwOHWRVnj1kXz5NZF
bubWRQno1kWl6dZFP+vWRdrs1kV07tZFEPDWRavx1kVF89ZF4PTWRXr21kUW+NZFr/nWRUv7
1kXn/NZFgv7WRRwA10W4AddFUQPXRe0E10WGBtdFIgjXRbwJ10VXC9dF8wzXRY0O10UHENdF
oxHXRT0T10XYFNdFdBbXRQ4Y10WpGddFRRvXRd4c10V8HtdFFCDXRa8h10VJI9dF5STXRYAm
10UaKNdFtSnXRU8r10XrLNdFhi7XRSAw10W8MddFVTPXRfE010WNNtdFJjjXRcI510VbO9dF
9zzXRZM+10UsQNdFxkHXRWJD10X7RNdFl0bXRTBI10XMSddFaEvXRQFN10VuTtdFCVDXRaVR
10U/U9dF2lTXRXZW10UQWNdFq1nXRUVb10XgXNdFel7XRRZg10WvYddFS2PXReVk10WAZtdF
GmjXRbVp10VRa9dF62zXRYRu10UgcNdFvHHXRVVz10XxdNdFinbXRSR410XAeddFWXvXRfN8
10WPftdFCYDXRaOB10U/g9dF2ITXRXSG10UOiNdFqYnXRUOL10XejNdFeo7XRRSQ10WvkddF
S5PXReWU10WAltdFFpjXRbGZ10VLm9dF55zXRYCe10UcoNdFtaHXRVGj10XrpNdFhqbXRSCo
10W8qddFVavXRfGs10WNrtdFJrDXRcKx10Vbs9dF97TXRZG210UsuNdFyLnXRWK710X9vNdF
l77XRTLA10XOwddFScPXRdTE10VwxtdFDMjXRaXJ10VBy9dF2szXRXbO10UQ0NdFq9HXRUXT
10Xg1NdFetbXRRbY10Wv2ddFS9vXRefc10WA3tdFHODXRbXh10VR49dF7eTXRYbm10Ui6NdF
vOnXRVfr10Xx7NdFje7XRSbw10XC8ddFPfPXRdb010Vy9tdFDPjXRaf510VB+9dF3PzXRXj+
10USANhFrQHYRUcD2EXjBNhFfAbYRRgI2EWzCdhFTQvYRekM2EWCDthFHhDYRboR2EVTE9hF
7xTYRYgW2EUkGNhFvhnYRVkb2EXzHNhFbh7YRQkg2EWjIdhFPyPYRdgk2EV0JthFDijYRakp
2EVDK9hF3izYRXou2EUUMNhFrzHYRUkz2EXlNNhFfjbYRRo42EW1OdhFTzvYRes82EWGPthF
IEDYRbxB2EVVQ9hF8UTYRYpG2EUmSNhFwEnYRVtL2EXWTNhFcE7YRQxQ2EWlUdhFQVPYRdpU
2EV2VthFEljYRatZ2EVHW9hF4FzYRXxe2EUWYNhFsWHYRUtj2EXnZNhFgmbYRRxo2EW4adhF
UWvYRe1s2EWIbthFInDYRb5x2EVXc9hF83TYRY122EUHeNhFo3nYRT972EXYfNhFdH7YRQ6A
2EWpgdhFQ4PYRd6E2EV6hthFFIjYRa+J2EVJi9hF5YzYRX6O2EUakNhFtZHYRU+T2EXrlNhF
hJbYRSCY2EW8mdhFVZvYRfGc2EWNnthFJqDYRcCh2EU7o9hF1qTYRXCm2EUMqNhFp6nYRUGr
2EXcrNhFdq7YRRKw2EWtsdhFR7PYReO02EV8tthFGLjYRbG52EVNu9hF57zYRYK+2EUewNhF
uMHYRVPD2EXtxNhFiMbYRSLI2EW+ydhFWcvYRfPM2EWPzthFKNDYRcTR2EVd09hF2NTYRXTW
2EUu2NhFytnYRWTb2EX/3NhFm97YRRTg2EWj4dhFPePYRdjk2EVy5thFB+jYRb7p2EVZ69hF
8+zYRZHu2EUJ8NhFo/HYRT/z2EXY9NhFdPbYRQ742EWp+dhFQ/vYRd782EV6/thFFADZRa8B
2UVJA9lF5QTZRYAG2UUaCNlFswnZRU8L2UXrDNlFhA7ZRSAQ2UW6EdlFVRPZRe8U2UWKFtlF
JBjZRcAZ2UU7G9lF9RzZRXAe2UUJINlFpSHZRT8j2UXaJNlFdCbZRRAo2UWpKdlFRSvZReAs
2UV6LtlFFjDZRa8x2UVLM9lF5zTZRYA22UUcONlFtTnZRVE72UXrPNlFhj7ZRSJA2UW8QdlF
V0PZRfFE2UWNRtlFJkjZRaFJ2UU9S9lF2EzZRXJO2UUOUNlFp1HZRUNT2UXcVNlFeFbZRRRY
2UWtWdlFSVvZReNc2UV+XtlFq2DZRQFi2UU9Y9lF6WTZRYJm2UUeaNlFumnZRVNr2UXvbNlF
iG7ZRSRw2UXAcdlFWXPZRfV02UVwdtlFCXjZRaV52UVBe9lF2nzZRXZ+2UUQgNlFq4HZRUWD
2UXghNlFeobZRRaI2UWxidlFS4vZReeM2UWAjtlFHJDZRbiR2UVRk9lFRZXZRYKW2UUgmNlF
vJnZRVeb2UXxnNlFjZ7ZRSag2UXAodlFO6PZRdak2UVwptlFKqjZRbWp2UVPq9lF66zZRYSu
2UUgsNlFvLHZRVWz2UXxtNlFirbZRSa42UXCudlFQ7vZReW82UWAvtlFHMDZRbXB2UVRw9lF
7cTZRYbG2UUiyNlFvMnZRVfL2UXxzNlFjc7ZRQfQ2UWj0dlFPdPZRdjU2UVy1tlFDtjZRanZ
2UVD29lF3tzZRXje2UUU4NlFreHZRUnj2UXl5NlFfubZRRro2UWz6dlFT+vZRens2UWE7tlF
IPDZRbrx2UVV89lF7/TZRYr22UUm+NlFwPnZRTv72UXW/NlFcP7ZRQwA2kWlAdpFQQPaRdwE
2kV2BtpFEgjaRasJ2kVHC9pF5QzaRYAO2kUaENpFthHaRU8T2kXrFNpFhhbaRSAY2kW8GdpF
VRvaRfEc2kWKHtpFJiDaRcIh2kU9I9pF1iTaRXIm2kUMKNpFpynaRUEr2kXcLNpFdi7aRRIw
2kWtMdpFRzPaReM02kV8NtpFGDjaRbM52kVNO9pF6TzaRYI+2kUeQNpFukHaRVND2kXvRNpF
iEbaRSRI2kW+SdpFWUvaRfNM2kVuTtpFCVDaRaVR2kU/U9pF2lTaRXRW2kUQWNpFq1naRUVb
2kXgXNpFel7aRRZg2kWvYdpFSWPaReVk2kV+ZtpFGmjaRbNp2kVNa9pF6WzaRYJu2kUecNpF
unHaRVNz2kXvdNpFiHbaRSR42kXAedpFWXvaRdR82kVwftpFHoDaRbiB2kVTg9pF74TaRYiG
2kUkiNpFvonaRVmL2kX1jNpFj47aRSqQ2kXEkdpFX5PaRfmU2kWVltpFMJjaRcqZ2kVmm9pF
/5zaRZue2kUHoNpFo6HaRT2j2kXYpNpFdKbaRQ6o2kWpqdpFQ6vaRdys2kV4rtpFFLDaRa2x
2kVJs9pF47TaRX622kUYuNpFs7naRU+72kXpvNpFhL7aRR7A2kW6wdpFVcPaRe/E2kWKxtpF
JMjaRcDJ2kVby9pF1szaRXDO2kUJ0NpFpdHaRUHT2kUW1dpFdtbaRRDY2kWr2dpFRdvaReDc
2kV83tpFFuDaRbHh2kVL49pF5+TaRYLm2kUc6NpFtunaRVHr2kXr7NpFhu7aRSDw2kW88dpF
V/PaRfH02kWM9tpFB/jaRaP52kU9+9pF2PzaRXL+2kUOANtFpwHbRUMD20XeBNtFeAbbRRII
20WtCdtFRwvbReMM20V+DttFGBDbRbMR20VNE9tF6RTbRYIW20UeGNtFuhnbRVMb20XvHNtF
iB7bRSQg20W+IdtFWSPbRdQk20VwJttFCSjbRaUp20U/K9tF2izbRXYu20UQMNtFqzHbRUUz
20XgNNtFfDbbRRY420WxOdtFSzvbRec820WAPttFHEDbRbhB20VRQ9tF7UTbRYZG20UiSNtF
vknbRVdL20XzTNtFjE7bRQdQ20WjUdtFPVPbRdhU20V0VttFDljbRalZ20VDW9tF3lzbRXpe
20UUYNtF</AssayXData><AssayYData Points="1500">vx/GQB3txUAe6sVA0QPGQKTrxUBnD8ZA8u/FQADDxUB40cVAeO3FQOP4xUAZwsVALd3FQFDT
xUBb08VA0A7GQFLAxUAwrcVAdNLFQPTUxUBm3cVAguzFQM7dxUAposVAi7fFQICuxUC6uMVA
TrvFQG6cxUAh08VA9/TFQPC7xUBqq8VAHtDFQFSixUCxscVAxcDFQGaoxUCVlsVA7LHFQBDK
xUCdicVAiaTFQBSixUC1k8VAc5zFQCDCxUDjqMVAd43FQAx4xUBxncVAAZ7FQH59xUAzfMVA
m63FQNxzxUBWfcVAg4jFQPV/xUCdVcVApmfFQPmfxUDJacVAcYLFQEKLxUDWkMVAOG3FQOJv
xUAzksVAV1PFQBSAxUAPasVA1HHFQERwxUDjT8VA7EzFQCBWxUBndMVAjmjFQNRmxUCuWsVA
E1rFQGeKxUC/bMVATVHFQDVSxUDbWcVAhIfFQJBUxUCeVsVA0lHFQJI+xUAVUsVAlU3FQElY
xUD9RcVA1UXFQE9uxUCBSsVABY3FQM5JxUCQScVAMm/FQIk2xUAgTsVAQ1LFQGZJxUBBPsVA
M2HFQAoxxUCzWcVA6FLFQBZexUBzV8VA3lTFQFx8xUBzI8VAjhfFQCk+xUCMQ8VAyzXFQLxD
xUBHP8VA3xjFQLMuxUAwM8VAxmXFQC83xUCLR8VAThvFQGNbxUB1QsVAITjFQDpNxUD0McVA
7SfFQHkTxUDyL8VAyCPFQMAQxUDq3MRAojzFQDgpxUBcHsVA7RXFQCgTxUAfE8VA9S7FQK5D
xUALHcVAgxvFQFQpxUDhMcVAUBnFQGk4xUC9HsVAjCXFQHMSxUBqOcVA7hrFQKsMxUDE8cRA
YQfFQNAQxUCCFMVAUgLFQDMUxUClBcVAMO3EQEdDxUD788RAfwPFQDjixEBC98RAQ9TEQAkR
xUChAMVAU/HEQPMOxUDc2sRALvfEQEMRxUCa9sRAT/XEQLrnxEDU98RA2eLEQK0cxUCj38RA
Gt7EQLrzxEDX5cRAeLvEQGb6xEBwCMVAMQvFQGL5xECCBMVALPPEQLvjxEBgwsRAJv7EQIXr
xEDjwsRA4e/EQOkJxUAE1sRAVNTEQBb3xEBK38RApuvEQDjUxEA96MRAhOXEQN3DxECv/sRA
B83EQMnfxEDt38RAgd/EQGXrxECtx8RAMgDFQEe4xEBbzMRAHs/EQO2+xEBB2sRAY8rEQD3w
xEDS/MRAZ8vEQP3MxEAipcRACtHEQEzQxEBc18RAbs7EQDnyxEB0xcRA69LEQIrOxEDBusRA
huXEQMLfxEDL1sRAze7EQO/LxECkscRAlNbEQJ3KxEBQvMRAA7rEQOXFxEBBvsRAHsTEQFjJ
xECBr8RAsr7EQLmyxECQ0cRAE4PEQBPJxEDkpMRAiLfEQLbqxEAfvcRAH9XEQBGsxEBMt8RA
27zEQM6jxEBJvcRAS77EQPaoxEA6xsRAgNHEQO3FxEC3ncRAC6jEQDS5xECN08RAC9DEQIep
xEB+u8RAWcjEQOaexEAqnMRApL3EQMvNxECvpMRA49zEQLi0xEAUr8RAt6PEQE7VxECcscRA
prbEQALFxECxtsRAV6LEQLCqxEDXp8RAerPEQLGoxEBNrsRA0qXEQLmpxEB5w8RA47jEQI6Y
xEC0psRAO67EQN+gxEBmksRAQoXEQLixxEDUp8RAh6LEQImlxECwmcRAQ6zEQNmbxEBnmsRA
rpjEQCaSxEC8vsRA6YbEQN2qxECxosRAaWvEQO12xEBgrMRAyp/EQFxtxEDgpcRALsrEQMOQ
xED/t8RAhqfEQD6WxED/lcRA6p7EQFeoxEC9acRAfp7EQBCRxEDTsMRAdpXEQFCexEDZccRA
WpTEQMx8xEBVlcRAzFTEQCeVxEDnfsRAApHEQOGNxEDzi8RArJ/EQLt0xEAlfMRA55rEQBlr
xED8j8RAXJLEQLR6xEC8csRAGIvEQD6pxEAfc8RAI3jEQD6exEAUhsRAg13EQAWLxEALk8RA
HIXEQAF7xEC1kcRADXHEQLSHxED/h8RAi5LEQOymxEAwj8RAtm/EQFl+xEBYmsRANobEQF+N
xEDrisRALXHEQCRmxEAfksRAAIvEQDZuxEDoZ8RAWXbEQC1wxEAEb8RAP1rEQI+NxEAlj8RA
D23EQBKFxECtf8RA72fEQE2QxEAbocRAhZ7EQJB8xEAfc8RAPXzEQHBgxEAKa8RAxXTEQHB8
xECOb8RAE3fEQK9IxEDYhcRAD3vEQN9cxEBFh8RAymzEQHtpxECQdsRAlXHEQHR1xEC9bMRA
G3LEQAWVxEA6b8RAN1zEQG53xEB0Y8RA7IvEQEl/xEDddcRAfHnEQMqKxEBAg8RARFLEQJxc
xECqgMRAnmbEQIJ3xECnecRAXXXEQLFwxED1g8RAW2HEQEV3xED4b8RAAnjEQNuBxECeZcRA
O5DEQNZyxEBuh8RAM2rEQP1uxECeX8RAnmjEQHBkxEAjVMRAsWjEQCZ0xEAOXsRAlm/EQJld
xECEisRAEnPEQD1yxEBigMRAVlPEQJVuxED1d8RA/1rEQDJHxEBoSsRAlGjEQBBixEA8e8RA
PVnEQGdLxEByU8RAYmPEQMCExEAHa8RAljjEQOpexEDyVsRAIWjEQFt2xEDjS8RA+XDEQMtt
xEC/XMRAGmHEQOU/xEDLUMRAnU3EQCVsxEALXcRAdGLEQHtkxEA3WcRAzj3EQLRWxEBTS8RA
WVHEQLBUxEAsPcRAR0fEQKpqxEC7TcRAlUrEQONbxEDwUsRAATbEQPlkxEBFasRAPlTEQHpT
xECIT8RAMVLEQCpTxEDSOsRADj/EQFJ7xEA6SsRAAk7EQNs2xEDgVsRAE0/EQIR6xEB/NsRA
qXbEQH4rxEAGNMRAOyHEQIwuxEAVbMRAdUvEQBtOxECcPsRA9TLEQHc/xEDRDMRAClDEQP1B
xEAiFcRApULEQKIvxECYOcRACkTEQA4lxECHRMRAW1DEQKNmxEA7FcRAF2DEQL1kxEDyL8RA
2nrEQOVaxEDqRsRAv1jEQFItxEB8W8RABDfEQA8gxECMOMRAxkbEQAFtxECbZcRABlfEQGlB
xECWN8RAACrEQHRTxEDLT8RAfFLEQEE1xEAhcMRAaoDEQHY2xECwa8RAUEzEQPhExEDRR8RA
cSvEQLI0xEDLR8RA10HEQLE6xEC2QMRAizjEQEQsxEAlPcRAxFPEQD0/xECQXMRAtTLEQFlO
xEBNCsRAi0XEQPpRxEC4IsRAcTzEQPkrxEAHO8RAqEjEQGZSxEAYQsRAChnEQJYyxEA3bcRA
ilHEQHAfxEA3I8RASDPEQOI/xEDmTcRAqxvEQAAjxEBBPsRAWTjEQAhbxEA0GMRAFDrEQCs/
xEAHHMRAphLEQLlAxEAKD8RAiUHEQNozxEDDO8RAexPEQI9IxEA3HMRACSnEQGk4xEC7L8RA
0DjEQPtCxEDDPMRAmxrEQA8lxEDmQsRAPkXEQModxEBNQ8RAWjjEQPsvxED4KsRANDbEQM0U
xECZO8RAgSfEQOMwxEB1EsRAIFTEQNZQxECtJcRAjAnEQDwzxECJQsRAYDjEQCU6xECwEMRA
PgvEQNsixECGPsRAtTTEQAscxEDLQMRA4BTEQFcgxECGIMRA+yrEQBtAxEA7XMRA1jjEQPIg
xED1KcRABDjEQA8oxEDiGsRAQi/EQNsCxED9LcRA5RrEQAg3xEAHDcRAE0PEQIBLxEDmPsRA
qDvEQAoaxEC1BcRA0TnEQJUNxEDFYMRAdBPEQHIYxEAYQ8RAp0TEQN0exEB9QMRAOP/DQLsr
xEB5L8RAkS/EQGQxxEBmLsRABiDEQFEAxEDUHMRAvfnDQJ1MxEBaM8RAaArEQEDzw0C3NsRA
hTXEQKw4xEBDIMRA2fHDQE41xECm+cNA6CjEQGIZxEASPsRAsRHEQFsqxED7D8RA8R/EQNcj
xEAF+cNA1DPEQOo5xEBX+MNArAjEQA0hxECLJsRA0SPEQGITxECYDsRANjPEQCIjxEBJK8RA
tyTEQL0FxEA1TcRAty3EQPoVxECU/8NA+B7EQPEuxEDlF8RA6gPEQJobxEAJAcRA8CrEQNgZ
xEBAP8RA/CTEQPE2xECUEsRABSfEQCETxEANIMRAiBbEQPUlxEDoD8RA3EHEQIZOxECSKcRA
TCHEQKQwxEAcLsRAYv3DQHXsw0BgAcRAhhvEQEkfxECpLsRASRbEQFf3w0CfBcRAlhDEQLIZ
xEBoJ8RA+/7DQP0OxEBlKMRAFSTEQDcYxEAmN8RASPLDQD0sxEBYCsRA5AzEQO8axEAREcRA
9PfDQBpWxEAC6sNArz/EQHMAxEDqCcRAyiDEQOwDxEA8C8RAzTTEQPcuxEBCBcRAjQXEQGnh
w0BjHsRAVhzEQCnpw0A6AsRA5BPEQJshxEAf9sNAEB/EQCscxEBLFsRAwhLEQBvww0BLM8RA
jP7DQAMFxEDpI8RAEgrEQJ0fxEAd+8NABQ3EQP0QxEBxDsRAjyDEQJouxEA49MNAgBLEQHUw
xEBz+cNAvxTEQJAlxEDHC8RAkADEQL4mxECmL8RA/e/DQLYHxEDWFMRA1fTDQHAlxEBp6MNA
uhzEQPz2w0DCDMRA1BPEQH04xEC0D8RA+APEQAsmxEBrAsRAmf/DQHT9w0BwP8RA7w3EQF3/
w0CXAcRALffDQJYYxEAD+MNAIA3EQGgbxEBm6sNAbBrEQMgYxECoAMRA7w/EQJj8w0DG7MNA
8QzEQIcMxEAWE8RASvfDQIYMxECV+8NAlg7EQMgAxEDuHcRAj/nDQJ7sw0Cu8MNAYxPEQIDj
w0CB/sNA2SbEQAQDxEC8G8RAitLDQIIPxEAY/cNAA+7DQIYmxECSCsRA7gXEQIECxEAeC8RA
AuTDQA0GxEDj9MNAORjEQPsWxEDf3MNAwAPEQIALxEBPGMRATQfEQF4KxEBLCcRAjSHEQLkG
xEBTDMRAT+XDQHT/w0Ab+MNAPQ/EQE7qw0DmBcRAGgLEQNUIxECNDsRAPfzDQDwMxEA+7MNA
LQjEQDQOxEAUAsRAhhXEQHcGxEBh/8NAQwvEQNnvw0DrEsRAECDEQGkPxECPC8RARv7DQLf7
w0CPC8RAIRTEQGsIxEBZBcRASuzDQJLxw0DKH8RAefbDQEkSxEDmFsRAx+PDQGIAxEC/BMRA
evnDQLYJxECEAMRAjhjEQA3vw0Ak+MNAqf3DQCIExEDWD8RA2+XDQJ3rw0DSAsRAxhvEQAIY
xEC4KMRA/P/DQIUExECo7sNAyPLDQEUHxEB49MNAefDDQP/Iw0DVz8NA/fLDQLD+w0Cj7cNA
Z+PDQBPQw0BS48NAYw7EQJ4CxEB37MNAShHEQBvZw0DA+cNAoAXEQIYKxEBz7sNA6O/DQD3v
w0BVBcRAQPDDQAoJxEC5/cNAp/TDQMziw0B6AcRABBLEQAIAxEA3AMRAPQnEQMbmw0Dt3MNA
ufjDQNwZxEC63sNAWtXDQKsQxEBuB8RAMrnDQGjjw0BO1cNALwHEQHT9w0Ca7cNAztPDQHQM
xEAL9MNAzQXEQND1w0D96cNAd/PDQGwixEAx4cNAIu7DQPYAxEBf9MNACR7EQOfxw0DWysNA
h+jDQOP7w0DIAsRAUg7EQEThw0C//sNA88DDQIP1w0Dx9sNAMtzDQGwAxEDW+sNAYd3DQBnf
w0D37MNAbNXDQJ8GxECIwsNAvRDEQOPnw0Bv/MNApCLEQBD4w0CkusNAR93DQN3tw0B/CcRA
s+/DQD8TxEDX88NAlcTDQLXbw0DjDMRAp/HDQOkUxEB6AsRAP+zDQKvQw0D11MNAQuHDQNT4
w0Av2MNAePLDQIn0w0Ah+8NAvdjDQEH+w0Be7cNA5gvEQLcExEDJ7MNAmQXEQH/vw0BD28NA
P+bDQDHxw0Bi88NA3vDDQObpw0Dw6MNAGPPDQLHHw0D2AMRA/cjDQKP5w0Ci9sNACATEQLbq
w0Bj08NAweHDQATMw0B08sNA+bPDQNkExEDk5sNAfNzDQAcBxEAC/sNAhvbDQFr1w0Db+sNA
XuLDQKUBxEBk6sNAqAfEQDjtw0CY8MNA4rzDQIX+w0COAcRAkfDDQNz1w0AO8MNAhPjDQD7Q
w0DA5MNAEvrDQD/2w0BQ38NAcPXDQAfmw0BG2MNAW/nDQMsjxEC83cNAeObDQFPnw0Bm7sNA
tdzDQBTDw0D258NACAfEQMAExEAq58NA4AXEQBriw0AE6MNAHfnDQIHgw0C57cNAXfTDQNTY
w0BlxcNA/sjDQMPBw0B6+cNAFfzDQMbKw0CX2cNActPDQKMWxECW18NAV9vDQMviw0BY/cNA
L/nDQBviw0Dw38NA/e/DQMzow0AXucNAAPvDQLGow0A788NAEO/DQHvfw0D61sNAje/DQATn
w0Aa8MNAgAXEQDjfw0Bsz8NAX+LDQPT7w0C+ysNA0/DDQBDzw0C74MNAC+LDQJ3Jw0AEy8NA
kOTDQLztw0C848NAoATEQHHZw0AO6sNAU/HDQEP8w0BZ3MNAQgbEQHnVw0DYyMNAvwfEQIvo
w0BT28NAgMXDQDjEw0AI4MNAQ+XDQBT5w0CS2MNAAsbDQBDyw0Ao38NAdgDEQL3Ew0AO5cNA
gu/DQAHRw0BtxMNAAfXDQJbvw0Co7MNAy8nDQGnzw0Cet8NAOOvDQLDxw0C188NAttzDQEXl
w0Bl+8NA1QXEQP3gw0Dj9MNAJ+LDQNDmw0DYycNAlfHDQOfsw0Dq3sNA18nDQJfrw0CZvsNA
m93DQK/nw0C43cNA5szDQA/0w0Dg5cNAPffDQG28w0DV9sNAwtXDQJ3aw0BY0sNANNLDQOrk
w0BS2MNAltLDQD0JxEDb+sNAlu3DQNLqw0D2+MNAUtXDQD/Bw0Af2MNAyA/EQKTdw0CL+8NA
o/zDQHH6w0DT2MNA4/TDQDW/w0D78MNA0cvDQL3Nw0At+sNAXvnDQOvyw0DP88NA9NvDQDbU
w0BgzcNAo9LDQMXZw0BP5MNAkujDQCzkw0AP0MNALtvDQGvCw0B9x8NAj+XDQLzdw0AX7cNA
V7TDQM3Jw0BXBcRAlNzDQOPXw0BH2sNArSzEQFn/w0A228NAnRvEQIa5w0BB6sNAeuvDQKbg
w0BZ6MNA3vrDQOP2w0BIDMRA7vbDQNvmw0AgA8RACN/DQE3Iw0DHzcNAA+/DQOHSw0Av6cNA
PtzDQMTqw0ANy8NASOrDQErlw0B/+8NAC+HDQPfzw0B+18NAq/jDQNz6w0AC88NABr7DQJXJ
w0Bv2MNA9+bDQGXmw0BQr8NA9BPEQBnzw0Ct3cNAgPrDQMi5w0BL4MNAYfLDQFLbw0C8ysNA
5ufDQD62w0AR1cNAHbjDQHbnw0Ao6MNAI8nDQOXgw0DI18NAELXDQMvmw0Bc2MNAvubDQBoI
xEAX9cNAiazDQPPqw0Dl5sNAcePDQNXjw0BY3MNAasXDQHv1w0DU58NA2t7DQD/xw0C808NA
zOnDQAK3w0DQ/sNAWMPDQHj0w0D+0cNAc8/DQBLgw0BxzcNAGu7DQDPvw0CE7sNAJsDDQPPe
w0CV2MNAlNbDQBy0w0Cj2sNAPsvDQH/Jw0B3xsNAEd7DQI7vw0Cg7cNAae7DQHTtw0DSucNA
k93DQKrNw0AW5cNAPebDQI7Yw0CZ6MNAHhPEQP33w0D1ssNAK9bDQDHcw0Dj8sNA8vDDQBzC
w0BrzMNAUNTDQCXxw0Bg48NAFsjDQIfVw0D+48NAKMnDQLPUw0B12cNAM+HDQM7lw0AL9cNA
ROzDQNCuw0DY18NAnPTDQHjbw0BO6sNAfr7DQLfKw0A59cNACtzDQAy4w0Ba6MNA9r7DQNe9
w0ApysNAfuvDQLPXw0DE0MNAbeHDQC3hw0Bpv8NAE7HDQFfSw0CEkcNAefLDQGm+w0BC1sNA
FczDQPy+w0CrxsNAWeHDQLnSw0At8sNALNfDQE7Gw0A1rsNAlxbEQD3Yw0C6/8NA2erDQLjI
w0AX0cNA</AssayYData></Step></KineticsData></ExperimentResults>
