# Supplementary material for: Snapshots of actin and tubulin folding inside the TRiC chaperonin
Source: Nat Struct Mol Biol. 2022 Apr 21;29(5):420–9. doi: 10.1038/s41594-022-00755-1 (PMC9113939; doi:10.1038/s41594-022-00755-1)
Supplement: Source Data Extended Data Fig. 3 — Biolayer interferometry sensogram raw data for Extended Data Fig. 3b and inset [file 41594_2022_755_MOESM11_ESM.zip › Extended Data Fig 3b Inset/Reference.frd]

<?xml version="1.0" encoding="UTF-8" standalone="yes"?>
<ExperimentResults><ExperimentInfo Name="20191203_loading_test1uMYNCCT5A"><ExpDescription></ExpDescription><RTDVersion>2.0</RTDVersion><RunID>23D8D91B-96CB-46CB-8456-4F4334392B0C</RunID><ExperimentType>KINETICS</ExperimentType><ExperimentSubType>KBASIC</ExperimentSubType><StartDateTime>2019-12-03T12:38:04</StartDateTime><MachineName>FORTEBIO-OCTET</MachineName><UserName>sgcoctet</UserName><LotNumber></LotNumber><PlateName>191203</PlateName><PlateName2></PlateName2><SensorName>B3</SensorName><SensorPlate>1</SensorPlate><SensorType>SA (Streptavidin)</SensorType><SensorRole>LIGAND</SensorRole><SensorInfo>DHTKD1A-p016</SensorInfo><WritingSW>DataAcquisition.exe 11.0.0.64</WritingSW><InstrumentType>OctetRED384</InstrumentType><InstrumentSerial>FB-20119</InstrumentSerial><InstrumentFW></InstrumentFW><IntegrationTime>1.9</IntegrationTime><DSPType>CPF</DSPType><DSPStitching>1</DSPStitching><HasManifest>1</HasManifest><InfoHash>372099449</InfoHash></ExperimentInfo><AssayParamsInfo/><KineticsData><Step><CommonData><SampleLocation>1</SampleLocation><SampleID></SampleID><SampleGroup></SampleGroup><SampleInfo></SampleInfo><SampleRow>D</SampleRow><SamplePlate>1</SamplePlate><WellType>BUFFER</WellType><Concentration>-1</Concentration><ConcentrationUnits>µg/ml</ConcentrationUnits><MolarConcentration>-1</MolarConcentration><MolarConcUnits>nM</MolarConcUnits><MolecularWeight>-1</MolecularWeight><Temperature>30</Temperature><StartTime>0</StartTime><AssayTime>60</AssayTime></CommonData><FlowRate>1000</FlowRate><StepType>BASELINE</StepType><StepName>Baseline</StepName><StepStatus>OK</StepStatus><ActualTime>60.014</ActualTime><CycleTime>0.2</CycleTime><AssayXData Points="300">AAAAAD81Xj4ZBNY+PzUeP/ypUT9cj4I/9iicP1TjtT/ufM8/TDfpPwAAAEAv3QxA/KkZQCuH
JkD4UzNAxSBAQPT9TEDByllA8KdmQB+Fc0D2KIBAjZeGQPT9jECLbJNA8tKZQIlBoEAhsKZA
hxatQB+Fs0CF67lAHVrAQIPAxkAbL81AgZXTQBkE2kCwcuBAF9nmQK5H7UAUrvNAy6H5QBkE
AEFMNwNBmG4GQcuhCUEX2QxBYhAQQZZDE0HhehZBFK4ZQWDlHEGsHCBB308jQSuHJkFeuilB
qvEsQd0kMEEpXDNBXI82QajGOUH0/TxBJzFAQXNoQ0Gmm0ZB8tJJQSUGTUFxPVBBMzNTQWZm
VkGynVlB5dBcQfYoYEFzaGNBvp9mQfLSaUE9Cm1BiUFwQUw3c0F/anZBy6F5Qf7UfEElBoBB
vp+BQWQ7g0EK14RBpHCGQUoMiEHjpYlBiUGLQSPbjEHJdo5BbxKQQQiskUGuR5NBSOGUQe58
lkGHFphBLbKZQdNNm0Ft55xBEoOeQawcoEFSuKFB+FOjQdnOpEFzaKZBGQSoQbKdqUFYOatB
/tSsQZhurkE9CrBB16OxQX0/s0EX2bRBvHS2QVYOuEH8qblBokW7QTvfvEHher5BexTAQSGw
wUHHS8NBYOXEQQaBxkGgGshBRrbJQexRy0GF68xBZmbOQQwC0EGmm9FBTDfTQfLS1EFEi9ZB
MQjYQdej2UFxPdtBF9ncQbx03kFWDuBB/KnhQZZD40E73+RB1XjmQXsU6EEUrulBuknrQWDl
7EH6fu5BoBrwQTm08UHfT/NBeen0QR+F9kHFIPhBarz5QQRW+0Ge7/xBRIv+QXUTAEJI4QBC
FK4BQuF6AkK0SANChxYEQs3MBEKgmgVCbWcGQj81B0IMAghC388IQrKdCUJ/agpCTDcLQh8F
DELy0gxCvp8NQpFtDkJeOg9CMQgQQgTWEELRohFCpHASQnE9E0JECxRCENgUQuOlFUK2cxZC
g0AXQlYOGEIj2xhC9qgZQsN1GkKPQhtCRAscQtPNHEKgmh1Cc2geQj81H0ISAyBC388gQrKd
IUKFayJCUjgjQiUGJEL40yRCxaAlQphuJkJkOydCNwkoQgrXKELXoylCpHAqQnc+K0JvEixC
F9ksQummLUK2cy5CiUEvQlYOMEIp3DBCmpkxQsl2MkI5NDNCBgE0QtnONEKsnDVCeWk2Qkw3
N0IfBThC7NE4Qr6fOUKLbDpCXjo7QjEIPEL+1DxC0aI9Qp5vPkJxPT9CPQpAQhDYQELdpEFC
sHJCQoNAQ0JQDURCI9tEQvaoRULDdUZCMzNHQgYBSELTzUhCpptJQnlpSkJGNktCGQRMQuXQ
TEK4nk1ChWtOQlg5T0IrB1BC+NNQQsuhUUKeb1JCajxTQj0KVEIK11RC3aRVQqpxVkJ9P1dC
SgxYQh3aWELwp1lCvHRaQo9CW0JcD1xCzcxcQqCaXUJzaF5CPzVfQhIDYELfz2BCsp1hQn9q
YkJSOGNCHwVkQvLSZELFoGVCkW1mQmQ7Z0IxCGhCBNZoQtejaUKkcGpCdz5rQkQLbEIX2WxC
6aZtQrZzbkKJQW9C</AssayXData><AssayYData Points="300">AAAAAOl6Lzv+aaQ7LhijO6335DtL30E8GCCIO6gYNTxF+1I8z28XPC2vNTx/I2Q8AKFePG2p
ZTz9Xik8Qj0uPBkuXDzublA81bZJPEfUcTxu6ko86ppbPDNygTw5yWc88C5vPIUUkjxErpk8
A2ZNPIAokTzp0Y88S9t/PD51kzwvnX48KmyaPDr5ojyhcoc8IV2RPLVifjzHOpY8bcGHPFwN
nTxwPKM86LugPMTDlTwcerw8vRisPIZVlDyyx5I8lSivPC4cqTzPA8A8ReO4PGYdyzwK3os8
ncK5PLLmrTxm04Q8veypPEdrzDxapLc8GcScPOst8Dzhq+c8/DzlPIyU4zw38LY8RNblPGsv
4Tytxu48PgrRPIUbxDxvudQ8xDTnPJbu5Dwb8tg8vzXfPPv84TylpMk8d00BPQTd5DyJn+88
PMTCPDH75jxJnes8kEjjPIJWyDzfb+c8zBX/PKRN7zyaEN8869zcPPikxTwdOdw8Iev1PJTc
ED2xfgs9ypPoPBh14Dwzf8s8QoPkPF9IDj1nTgQ95Q/sPJiO+jz+0gE9+OD+PGvh+TwkkwM9
kigLPR+NBD2iKgk95A/xPJWpBj1KCgk9aK0BPYe/Aj0Rlvw8baYfPZSR+DzLnQQ9DjAFPSqN
DD12FQU9oksOPYUaGD3A0A89AZIVPS5gAT0yIBI9XtkZPd4zEj03ggY9hSgYPQGkDT1uygU9
IgYiPRD9Gj0SxSM96WkgPSvdEj1qdA09a6QhPSyHID3d/CQ9m2EhPahuGT2KaCQ9Z/gkPVgt
LT0SyR09VBIkPYqiIz06gys9Aj0ZPfxEHj0pbB49NDEoPTyVIz2XlSM9D4EpPZliHz2p8yM9
/fknPf2XID1SYSs9chwlPUGfJj0PaTE9+4EpPaQaIz2v/CI9U7EXPXm6JD1B/yg93Lc6PUfd
Kj2WyzQ9fU8sPX2XNj0t/C09ruUrPfqDMz10xxw975YuPTIvLj3l0Tc9cy0xPasNNT1ZVig9
74Y0PYgMKj3rWS09aEoxPexhPz2cMzs9Ztw6PXhAMz1j3DY9skYzPWFaPz31TC89E1crPUyh
Oj1hbkQ9QW9GPZ5KNj14OjA9R+05PUqUOD2V10c96fZAPb2SNz0W9D09dHI8PWwgLj27yjg9
26xBPY0+Sj3Ea0Q9y10+PQ8ZRT1ULz895QY4PZ8CRz3KvFM91pc/PdH1KD0u7Uo9YQg+Pct/
VD1MPzc90tVMPZeVQj3xdEs9IZxEPfBbRz1dpz89Px1MPb7gUT0imks9IrdRPTKcTD0M10w9
6SBGPePuTj0q40c9b3c/PR6YSz32ylc98OlOPSWtVT22tk49AjlZPUhTUj0t4E49MjFUPYFp
WD3kkVo9RndNPYvfWj3QnVA9KutiPex8Rz1dDUs9ZvtQPXHmRz3xsUs95UVXPVnbUj3KcFs9
t2lYPbRRYj3rhFw9VqllPfR2UT3m/VQ9wvtWPYvqSz0FTF49BNBXPbz+Wz02OmE9adlLPVd6
VT1pHk89TWhUPTOmYT0sSVs9yBNePSamVT366VE9c9llPbu4WD1+sl49FrhfPUwvXz3Dv0w9
EXthPd8MbD2WMWY9</AssayYData></Step><Step><CommonData><SampleLocation>1</SampleLocation><SampleID>reference</SampleID><SampleGroup></SampleGroup><SampleInfo></SampleInfo><SampleRow>C</SampleRow><SamplePlate>1</SamplePlate><WellType>KSAMPLE</WellType><Concentration>-1</Concentration><ConcentrationUnits>µg/ml</ConcentrationUnits><MolarConcentration>-1</MolarConcentration><MolarConcUnits>nM</MolarConcUnits><MolecularWeight>-1</MolecularWeight><Temperature>30</Temperature><StartTime>83580</StartTime><AssayTime>300</AssayTime></CommonData><FlowRate>1000</FlowRate><StepType>LOADING</StepType><StepName>Loading</StepName><StepStatus>OK</StepStatus><ActualTime>300.014</ActualTime><CycleTime>0.2</CycleTime><AssayXData Points="1500">Vg5wQjXecEICq3FC1XhyQqhGc0J1E3RCSOF0QhSudULne3ZCukl3QocWeEJU43hCJ7F5Qvp+
ekLHS3tCmhl8QmznfEI5tH1CDIJ+QtlOf0JWDoBCQHWAQqbbgEKPQoFCSKGBQq4HgkIUboJC
/tSCQmQ7g0JOooNCNwmEQp5vhEKH1oRC7jyFQtejhULACoZCJ3GGQhDYhkJ3PodCYKWHQkoM
iEKwcohCmtmIQgBAiULqpolCUA2KQjl0ikIj24pCiUGLQnOoi0LZDoxCwnWMQincjEISQ41C
c6iNQtkOjkKRbY5Ce9SOQmQ7j0LLoY9CtAiQQhtvkEIE1pBC7jyRQlSjkUI9CpJCpHCSQo3X
kkL0PZNC3aSTQscLlEItcpRCFtmUQn0/lUJmppVCUA2WQrZzlkKg2pZCBkGXQvCnl0LZDphC
QHWYQvjTmELhOplCSKGZQjEImkKYbppCgdWaQmo8m0LRoptCugmcQiFwnEIK15xC9D2dQlqk
nUJEC55CqnGeQpTYnkL6Pp9CYKWfQscLoEKwcqBCmtmgQgBAoULqpqFCUA2iQjl0okKg2qJC
iUGjQnOoo0LZDqRCwnWkQnvUpELhOqVCy6GlQrQIpkIab6ZCBNamQmo8p0JUo6dCugmoQqRw
qEIK16hC9D2pQlqkqUJEC6pCLXKqQpTYqkJ9P6tC46WrQs0MrEK2c6xCHdqsQgZBrUJsp61C
Vg6uQkB1rkKm265Cj0KvQvaor0LfD7BCyXawQi/dsEIYRLFCf6qxQmgRskJSeLJCuN6yQqJF
s0LEoLNCrge0QphutEL+1LRC6Du1Qk6itUI3CbZCIXC2QofWtkJxPbdC16O3QsAKuEIncbhC
ENi4Qvo+uUJgpblCSgy6QrByukKa2bpCAEC7Quqmu0JQDbxCOnS8QqDavEKJQb1Ccqi9QtkO
vkLCdb5Ce9S+QmQ7v0LKob9CtAjAQhpvwEIE1sBC7jzBQlSjwUI+CsJCpHDCQo7XwkL0PcNC
3aTDQkQLxEItcsRCFtnEQn0/xULkpcVCzQzGQrZzxkIc2sZCBkHHQmynx0LTDchCvHTIQqbb
yEIMQslCxKDJQq4HykIUbspC/tTKQug7y0JOostCOAnMQp5vzEKH1sxC7jzNQtejzULACs5C
J3HOQhDYzkJ3Ps9CYKXPQkoM0EKwctBCmtnQQgBA0ULqptFCUA3SQjp00kKg2tJCiUHTQvCn
00LZDtRCQHXUQinc1ELiOtVCSKHVQjEI1kKYbtZCgdXWQmo810LRotdCOAnYQiFw2EKH1thC
cD3ZQtej2ULACtpCqnHaQhDY2kL6PttCYKXbQkoM3EIzc9xCmtncQoNA3UJsp91C0w3eQrx0
3kKm295CDELfQvao30KuB+BCFG7gQv7U4EJkO+FCTqLhQjgJ4kKeb+JCBNbiQu4840JUo+NC
PgrkQidx5EKO1+RCdz7lQt2k5ULGC+ZCsHLmQp7v5kKiRedC6qbnQlAN6EI6dOhCI9voQolB
6UJyqOlCXA/qQhRu6kJ71OpCZDvrQsqh60K0COxCnm/sQgTW7ELuPO1CVKPtQj4K7kKkcO5C
jtfuQnc+70LdpO9CRAvwQi1y8EKU2PBCfT/xQmam8ULNDPJCtnPyQhza8kIGQfNC8KfzQlYO
9EJAdfRCptv0QpBC9UJ5qfVC3w/2Qsh29kIv3fZCGET3QgKr90JoEfhCUnj4Qrje+EIfRflC
CKz5Qq4H+kIUbvpC/tT6QmQ7+0JOovtCNwn8Qp5v/EKH1vxCcT39Qtej/ULBCv5CJ3H+QhDY
/kJ3Pv9CYKX/QiUGAENYOQBDzWwAQwCgAEPs0QBDHgUBQ5Q4AUMIbAFDPJ8BQ7DSAUPkBQJD
FjkCQ4xsAkMAoAJDM9MCQ6gGA0PbOQNDUG0DQ8SgA0P40wNDKwcEQ6A6BEMUbgRDcJ0EQ6TQ
BEMYBAVDjjcFQ8BqBUM1ngVDaNEFQ90EBkMQOAZDhWsGQ/qeBkMt0gZDYAUHQ9U4B0NKbAdD
fZ8HQ/LSB0MlBghDmjkIQw5tCENCoAhDttMIQ+oGCUNeOglD020JQwahCUNi0AlD1wMKQwo3
CkN/agpD9J0KQyfRCkOcBAtDzzcLQ0RrC0N3ngtD7NELQx4FDEOUOAxDCGwMQzyfDEOw0gxD
5AUNQ1g5DUOMbA1DAKANQ3TTDUOoBg5DHDoOQ1BtDkODoA5D+NMOQ2wHD0OgOg9DFG4PQ0ih
D0O81A9D8AcQQ2Q7EEPZbhBDDKIQQ4HVEEM4CRFDKTwRQ55vEUMvnRFDpNARQ9cDEkNMNxJD
f2oSQ/SdEkNo0RJDnAQTQxA4E0NEaxNDuJ4TQy3SE0NgBRRD1TgUQ0psFEN9nxRD8tIUQyUG
FUNYORVDzWwVQ0KgFUN00xVD6gYWQxw6FkOSbRZDBqEWQzrUFkOWAxdDCjcXQz5qF0OynRdD
5tAXQ1oEGEPPNxhDAmsYQ3eeGEOq0RhDHgUZQ1I4GUPGaxlD+p4ZQ27SGUOiBRpDFjkaQ4xs
GkO+nxpDM9MaQ2YGG0PbORtDUG0bQ4OgG0P40xtDbAccQ6A6HEP8aRxDcJ0cQ+bQHEMYBB1D
jjcdQ8BqHUM1nh1DqtEdQ90EHkNSOB5DhWseQ/qeHkMt0h5DogUfQxY5H0NKbB9Dvp8fQ/LS
H0NmBiBD2zkgQw5tIENCoCBDttMgQysHIUNeOiFD020hQy+dIUNi0CFD1wMiQ0w3IkN/aiJD
9J0iQ2jRIkOcBCNDEDgjQ0RrI0O4niNDLdIjQ2AFJEPVOCRDCGwkQ32fJEPy0iRDJQYlQ5o5
JUPNbCVDQqAlQ7bTJUPqBiZDXjomQ5JtJkMGoSZDOtQmQ5YDJ0MKNydDPmonQ7KdJ0Mn0SdD
WgQoQ883KEMCayhDd54oQ+zRKEMeBSlDlDgpQ8ZrKUP6nilDbtIpQ+QFKkMWOSpDjGwqQwCg
KkMz0ypDqAYrQ9s5K0NQbStDg6ArQ/jTK0NsByxDoDosQxRuLENwnSxDpNAsQxgELUNMNy1D
wGotQzWeLUNo0S1D3QQuQxA4LkOFay5DuJ4uQy3SLkNgBS9D1TgvQ3B9L0Pwpy9D8tIvQyUG
MEOaOTBDDm0wQ0KgMEO20zBD6gYxQ146MUPTbTFDBqExQ3vUMUPwBzJDIzsyQ5huMkPKoTJD
/tQyQ3IIM0PoOzNDGm8zQ5CiM0ME1jNDOAk0Qwo3NEM+ajRDsp00Q+bQNENaBDVDjjc1QwJr
NUM1njVDqtE1Q90ENkNSODZDxms2Q/qeNkNu0jZDogU3QxY5N0OMbDdDvp83QzPTN0NmBjhD
2zk4Q1BtOEODoDhD+NM4Q2wHOUOgOjlD/Gk5Q3CdOUOk0DlDGAQ6Q0w3OkPAajpDNZ46Q2jR
OkPdBDtDEDg7Q4VrO0O4njtDLdI7Q6IFPEPUODxDSmw8Q3yfPEPy0jxDZgY9Q5o5PUMObT1D
QqA9Q7bTPUMsBz5DXjo+Q9JtPkMGoT5DYtA+Q9gDP0MKNz9Dfmo/Q7KdP0Mm0T9DnARAQ843
QENEa0BDdp5AQ+zRQEMeBUFDlDhBQwhsQUM8n0FDsNJBQ+QFQkNYOUJDzGxCQwCgQkM000JD
ZgZDQ9w5Q0NQbUNDcJ1DQ/jTQ0MsB0RDoDpEQ9JtRENCoERDdNNEQ6gGRUMcOkVDUG1FQ8Sg
RUM61EVDbAdGQ+I6RkM+akZDcJ1GQ6TQRkMYBEdDTDdHQ8BqR0M8n0dDbtJHQ+QFSEMWOUhD
jGxIQ76fSEM000hDZgZJQ9w5SUMObUlDhKBJQ/jTSUMsB0pDoDpKQ9JtSkNIoUpDvNRKQ/AH
S0NkO0tDmG5LQwyiS0OC1UtDtAhMQyg8TENcb0xD0KJMQ2LQTEPYA01DTDdNQ35qTUP0nU1D
JtFNQ5wETkPON05DRGtOQ7ieTkPs0U5DHgVPQ5Q4T0PGa09DPJ9PQ7DST0PkBVBDWDlQQ8xs
UEMAoFBDdNNQQ6gGUUMcOlFDUG1RQ8SgUUM61FFDbAdSQ8g2UkM+alJDcJ1SQ+bQUkNaBFND
jjdTQwJrU0M2nlNDqtFTQx4FVENSOFRDxmtUQ/qeVENu0lRD5AVVQxY5VUOMbFVDvp9VQzTT
VUNmBlZD3DlWQw5tVkOEoFZDttNWQywHV0OgOldD/GlXQ4SgV0Ok0FdD2ANYQ0w3WEPAalhD
9J1YQ2jRWEPeBFlDWDlZQ8xsWUMAoFlDdNNZQ6gGWkPcOVpDUG1aQ8SgWkP401pDbAdbQ6A6
W0MUbltDcJ1bQ6TQW0MYBFxDTDdcQ8BqXEP0nVxDaNFcQ5wEXUMQOF1DhmtdQ7ieXUMu0l1D
YAVeQ9Q4XkNKbF5DfJ9eQ/LSXkMkBl9DmjlfQw5tX0OEoF9DttNfQ+oGYENeOmBDkm1gQwah
YEM61GBDrgdhQwo3YUM+amFDsp1hQ+bQYUNaBGJDzjdiQwJrYkN2nmJDqtFiQx4FY0NSOGND
xmtjQzyfY0Nu0mND5AVkQxY5ZEOMbGRDvp9kQzTTZENmBmVD3DllQw5tZUOEoGVD+NNlQywH
ZkOgOmZD0m1mQ0ihZkN61GZD8AdnQ2Q7Z0OYbmdDDKJnQ0DVZ0O0CGhDKDxoQ1xvaEPQomhD
BNZoQ9gDaUMKN2lDfmppQ7KdaUMm0WlDWgRqQ843akMCa2pDdp5qQ6rRakMeBWtDUjhrQ8Zr
a0Oup2tDbtJrQ+QFbEMWOWxDjGxsQ76fbEM002xDZgZtQ9w5bUNQbW1DhKBtQ/jTbUMsB25D
oDpuQ/xpbkNwnW5DpNBuQxgEb0NMN29DwGpvQzaeb0No0W9D3gRwQxA4cEOGa3BDuJ5wQy7S
cENgBXFD1DhxQ0pscUN8n3FD8tJxQyQGckOaOXJDDm1yQ0KgckO203JD6gZzQ146c0PSbXND
BqFzQzrUc0OWA3RDCjd0Q35qdEOynXRDJtF0Q1oEdUPON3VDRGt1Q3aedUPs0XVDHgV2Q5Q4
dkPGa3ZDPJ92Q27SdkPkBXdDWDl3Q4xsd0MAoHdDdNN3Q6gGeEMcOnhDUG14Q8SgeEP403hD
bAd5Q8g2eUP8aXlDcJ15Q6TQeUMYBHpDTDd6Q8BqekP0nXpDaNF6Q5wEe0MQOHtDhmt7Q7ie
e0Ps0XtDYAV8Q9Q4fEMIbHxDfJ98Q7DSfEMkBn1Dmjl9Q8xsfUNCoH1DdNN9Q+oGfkMcOn5D
km1+QwahfkM61H5DlgN/Q8g2f0M+an9D0KJ/Q+bQf0OwAoBDkR2AQys3gEPFUIBDXmqAQ7CC
gEORnYBD47WAQ33PgENe6oBDsAKBQ0ocgUPjNYFD2U6BQxdpgUOPgoFDKZyBQ+O1gUOez4FD
N+mBQ/ICgkOsHIJDRjaCQwBQgkO6aYJDVIOCQw6dgkPJtoJDYtCCQx3qgkO2A4NDZBuDQx81
g0O4ToNDc2iDQy2Cg0PHm4NDgbWDQzvPg0PV6INDjwKEQykchEPjNYRDnk+EQzdphEPygoRD
i5yEQyW2hEPfz4RDmumEQzMDhUPuHIVDqDaFQ0JQhUP8aYVDloOFQ1CdhUPptoVDpNCFQz3q
hUP4A4ZDkR2GQ0w3hkMGUYZDwWqGQ1qEhkP0nYZDrreGQ0jRhkMC64ZDywGHQ4Ubh0MfNYdD
2U6HQ5Noh0MtgodD55uHQ4G1h0M7z4dD1eiHQ48CiEMpHIhD4zWIQ55PiEM3aYhD8oKIQ4uc
iENGtohD38+IQ5rpiEMzA4lD7hyJQ6g2iUNCUIlD/GmJQ5aDiUNQnYlD6baJQxLTiUNS6IlD
DAKKQ6YbikNgNYpDG0+KQ7RoikNvgopDCJyKQ8O1ikN9z4pDF+mKQ9ECi0NqHItDJTaLQ99P
i0OaaYtDM4OLQ+6ci0OHtotDQtCLQ/zpi0OWA4xDUB2MQ+k2jEOkUIxDUmiMQwyCjEOmm4xD
BLaMQ/rOjEO06IxDbwKNQwgcjUOiNY1DXE+NQ/ZojUOwgo1DapyNQwS2jUO+z41DWOmNQxID
jkOsHI5DZjaOQyFQjkO6aY5DVIOOQw6djkPJto5DYtCOQ/zpjkO2A49DZBuPQx81j0O4To9D
c2iPQy2Cj0PHm49DgbWPQxvPj0PV6I9DbwKQQykckEPjNZBDfU+QQzdpkEPygpBDi5yQQ0a2
kEPfz5BDmumQQ1QDkUPuHJFDqDaRQ0JQkUP8aZFDtoORQ1CdkUPptpFDpNCRQ1LokUPsAZJD
phuSQz81kkP6TpJDk2iSQ06CkkPnm5JDorWSQ1zPkkP26JJDsAKTQ0ock0MENpNDvk+TQ1hp
k0MSg5NDrJyTQ2a2k0OD0JNDuumTQ3UDlEMvHZRDyTaUQ2JQlEMdapRD14OUQ4WblEMftZRD
2c6UQ3PolEMtApVDxxuVQ203lUMhUJVDummVQ3WDlUMvnZVDybaVQ2LQlUMd6pVDtgOWQ3Ed
lkP+NJZDuE6WQ3NolkPsgZZDppuWQ2C1lkP6zpZDtOiWQ04Cl0MIHJdDojWXQ1xPl0P2aJdD
sIKXQ2qcl0MEtpdDvs+XQ1jpl0MSA5hDrByYQ2Y2mEMhUJhDummYQ3WDmEMOnZhDybaYQ4PQ
mEMd6phDtgOZQ3EdmUMKN5lDxVCZQ39qmUMZhJlD052ZQ223mUMn0ZlD4eqZQ3sEmkMUHppD
zzeaQ5hOmkNSaJpDDIKaQ6abmkM/tZpD+s6aQ5PomkNOAptD5xubQ6I1m0M7T5tD9mibQ7CC
m0NKnJtDBLabQ57Pm0NY6ZtD8gKcQ6wcnENmNpxDAFCcQ7ppnENUg5xDDp2cQ8m2nENi0JxD
HeqcQ7YDnUNkG51DHzWdQ7hOnUNzaJ1DDIKdQ8ebnUOBtZ1DLdKdQ9XonUNvAp5DKRyeQ8M1
nkN9T55DOGmeQ/KCnkOMnJ5DJbaeQ7/PnkN56Z5DMwOfQ80cn0OHNp9DIVCfQ9tpn0N1g59D
L52fQ8m2n0OD0J9DMeifQ8sBoEOFG6BDHzWgQ9lOoENzaKBDLYKgQ8eboEOBtaBDG8+gQ9Xo
oENvAqFDKRyhQ+Q1oUN9T6FDOGmhQ9GCoUOMnKFDJbahQ9/PoUOa6aFDMwOiQ+4cokOHNqJD
QlCiQ9tpokOWg6JDL52iQ+q2okOk0KJDPuqiQ+wBo0OmG6NDQDWjQ/pOo0OUaKNDLYKjQ+ib
o0OBtaNDPM+jQ/boo0OQAqRDShykQ+Q1pEOeT6RDWGmkQ/KCpEOsnKRDRrakQwDQpEO76aRD
VAOlQw8dpUOoNqVDY1ClQx1qpUPLgaVDZZulQx+1pUPZzqVDc+ilQy0CpkPHG6ZDgTWmQxtP
pkPVaKZDb4KmQymcpkPktaZDfc+mQzjppkPyAqdDjBynQ0Y2p0PfT6dDmmmnQ1SDp0PunKdD
qLanQ6rRp0P86adDlgOoQ1AdqEP+NKhDpFCoQ1JoqEPsgahDppuoQ2G1qEP6zqhDtOioQ04C
qUMIHKlDojWpQ1xPqUP2aKlDsIKpQ2ucqUMEtqlDv8+pQ1jpqUMTA6pDrByqQ2c2qkMhUKpD
u2mqQ3WDqkMPnapDybaqQ2PQqkMd6qpDtwOrQ3Edq0MrN6tDxVCrQ39qq0MZhKtD052rQ223
q0Mn0atD4uqrQ3sErEM1HqxD/jSsQ5hOrENSaKxDDYKsQ6abrENhtaxD+s6sQ7TorENOAq1D
CBytQ8M1rUNcT61DF2mtQ7CCrUNrnK1DJbatQ7/PrUN56a1DEwOuQ80crkOHNq5DIVCuQ7tp
rkN1g65DL52uQ8m2rkOD0K5DHequQ8sBr0OFG69DQDWvQ9lOr0OUaK9DLYKvQ+ibr0Oita9D
PM+vQ/bor0OQArBDShywQwQ2sEOeT7BDWGmwQ/KCsEOsnLBDZ7awQwDQsEO76bBDdQOxQw8d
sUPJNrFDY1CxQx1qsUO3g7FDcZ2xQx+1sUNU07FDc+ixQy0CskPHG7JDgTWyQxtPskPVaLJD
kIKyQymcskPktbJDns+yQzjpskPyArNDjByzQ0Y2s0MAULNDmmmzQ1SDs0MPnbNDqLazQ2PQ
s0P86bND</AssayXData><AssayYData Points="1500">bttRPbgAST2gHFY9MbZfPdGPaD0JGFY9SrpiPZaibT177Gk9NVdpPRWIdD3puGQ9fuJpPV1F
Wj13RGU9hi9yPV74aT2UimU9UoJqPXlUaD23KmU9YRVvPc9pZj1HnFQ93KRpPZfrZj1cP3I9
PvNpPSqaeD3qIWo9DB1zPWi6bD0Q43o9QHFjPa1Pbz2zNXI9KglpPQSLdT3TeGY97OFxPcvL
cD1GP3A9XH9nPXmCbj1GY3I97TpvPXvudT1pQnA9iM5oPfp2aT00ing94HBlPZDLYz1r0G89
TMxyPUrMeD1vinc9LJRpPd0ibD0UKXQ9GxVwPUj7az0ZmXQ9JgVrPUfcgj1h0oE9eMZ/PdqG
fz1LboI9AbJyPVIOdj2dPXo9bjptPQjRYz2/m2Q9uB95PZZ2dz2ZKW89FvhzPRu9az38Q3E9
Pd6BPYZOgD29R4A9NYiAPV4bej0weoM9j3+BPVXhgj3RSXQ97rN6PcLzdT0MEno96qSDPakD
hD2oKn89Z6OCPdBZez2LuYI9BN2BPURRej3+dYI95UV3PWhqgD3gvn89WwV9PZ2mgz16/YU9
L9GFPSFKej3vS3g9fr+DPShbjj1WsnM943iBPSQNgz3naoA9UzCHPRXMeT3SNHY9ROqGPSPQ
gT0MVn09VSKCPY87gj1xo4E97nt+PaY0ez0Lq4I96qSDPaHLej0s04I9M9iLPVaAhT3BloM9
Kbx5PRz6ij1odIU9ExeCPTgUiz2iWoc9Tl6MPdmBhD0ya5A9Fst9PQx1gD3UfYI9WeuEPdMU
gD1evok9t8iCPT81fz3OMos94+2OPS9shT1ej4o9s8OBPXhLjj0IoYc94P+GPTxchz3Br4s9
HP6GPVW2hD1j9Yc97hWBPU7YgT1KiIU9cRZ/PcaPiD1UI4Y94U2GPfAChT2t44M9keeEPcFK
hT2Hyow927GPPW/GiD15SYI9BRKLPccCij2E+YY9ZgWCPSnakD3N64c9jEODPfLxhT3FLo89
6yyDPfKJjD0ORog9hFeQPZIIhz2VyYc9G3qJPZIigj3lv4Y9wzeMPfUbjj2PKoc9TQCLPffy
iT3fboQ9uGWJPVZXhT37c4s9jXeGPf0/ij3dd4Y9XluIPeeKez2Q1Ys9FoeMPRo4iD1nb4I9
3POJPf8lhz2k4Ig9fS+OPflthj0AMIk9NriOPQ/shD3A3Y49qq2HPS8Vjj3/lYg9ZFh/PWXB
ij3wLIg9uFWNPW8/kD3DwIY9iPqNPZjIlz3515A9vd6FPVEHkj27pYw97PaLPTi2iz0WPYk9
wZKIPZguiD0QX4s9UeqQPeGRiT2Ybo49QXuHPfz6ij2enZI9Fg6OPV4tjD3hB4499G2OPSr8
jj2ZP5E9SfmWPbmkiz0mxo896TWOPX4Qjz2+U5A9+BiQPTdwjT0s5Iw9uwmdPXUahT2IjIs9
AAeJPWxmkD2WV5U9yyCPPdMskT0JZJ09zgaPPQfmjz18kJU9MXeSPSzQjz0SnIw9Yx2PPXok
jz24xpc9B9aOPUMAkj391Iw9C5iPPcUikD2Ojpk9sGKPPb85jz32eo49Wl+TPR1wkT3VN5U9
G42LPQo4kz2H/pI9QnObPcUNkz3OR4s9BpqMPaT6jz3QSIg9rbaPPcc+kD1drJg92jCPPZ4D
jT0lupc95DSWPabXkz1VX4U9TVWXPcRAiz2hN5E9Fw+OPSt0kT0NjpA9SFGIPZwYlz2JYZY9
j8iKPU2/lj3PYJQ9d46OPbRwkD3+AJI9mQ+SPUYKjz3SUpU9llaTPZPQkT09oJc9al2NPVjw
ij1FRZw938GTPTGXlz3eJYo97H6YPcwPmT1pIow9hSmQPW42lj2qH5Y9jGSLPc6Ziz29q5Q9
YaKIPVEDlz0SKJY99RuWPemblD1Mlpk9I2qUPYxSkD0PXJQ9mg+UPZcxlT1wapU9EwKUPQF3
mD0hhpI95OybPUlymT15QZY93jmTPR5Ilj2POpo9hM6aPaD4lz2ON5s9QSOWPUHhlj2O85k9
vI2TPX5jnT2TUZM9lN2XPQb9mT3P1pw9VB6TPXuqmj3vkpc9n6uYPSz4mT21ppY9IZySPb8I
nD2/S5g97C+TPcTamj0EF5Y9cluTPYRpkz1XdZU9eEiWPddEjD3St5E9YLmVPVtVlD2r65c9
NBWbPZEEoD1/GZk9Ba6TPbW7lj15S5g9nziYPYbEmz28K5g9l8uTPZyllT0LP5Y95DmWPWTj
mD1HOJs96QicPYU+nz1Zypw9gJafPUGVoj2jD6I9bwSdPXvYnD0ZnJ09/eGYPY70mD386JY9
gOqTPQ/+lz3EUJk9v92ZPScCmz3xTqE9b7iXPcmKlz2QcJ09IIOZPfRHmj2ljps9bQyWPZs9
nD0hu5Y9hGmbPcdgnT2Ed5k90CGkPfuPmT2lKZY9cx2XPd2Tmz2gipo9SfKaPVrLmz0Ld549
Ud+TPYGSmT2xd5o9UAeaPdoVmD1P+po9eTeRPd/Skz1W85Q9lhCZPbvsmz2wNJs9CuebPQjz
mz32+pQ9u+eaPUFgmT0HZZ89fs6UPdUpnT3ugZY9ay2TPRwflT0wYps9U/OePYP0mD3OFKI9
Cu2YPRVEmz2uGJ49huCWPcbKmT2asZw94wqYPXjnpT2F8pM93PmePco5nz1yUaI9enadPRQh
mT06waE9hDGfPXOulz3IkaE97suhPfE0mz3E9Zo9y+WjPU1Xnj3Dk5o9a2qhPcSkoj2R0KQ9
oAGbPbDplj1BIpg96dCiPQiVnz1i85w9UqaaPRYooD2xU549a8KXPeINoj0wdJw9dACcPUsE
oT2rZ589lnqXPeTYnT3Dm5E9tNCiPbLeoD31HKM9ggacPemzmz3HGJ495lWcPY/HpD1MfJY9
3biUPYkInT2DAJw9GKifPcMZnj0afqQ9ZqWlPVZGnT24qaQ9q4SaPbUtnj1ca589jnqdPfgR
oD2RgqE9f0ycPatSlj3cgZo9EpeiPQcOmT1Ba6c9t0ehPXX9nD3rv5899WigPdhtnz2NuZU9
ccqZPTormT2zf589IZ6gPcRXnD29ZJs9+WGmPT43lz1ZNKA9dQKgPURPqj1IU549ZPyXPc5w
nz33sZ09oHSkPVDhpT1DV6E9AjOfPTc1nj3jQ6A9tgqgPbzLnT1biqk928GqPfkrmj2Wipc9
V7WmPVqMoz3IwqI9tTmdPUAdpz3TWZ09EUSkPVW7oj2w1qU9mxSgPUAkoD3ziaA9tNSbPRAV
oj1U86M99qqePYCWpT1CoJw9WXagPcbOqz2Hr6M9ON+jPZvXoD1svaA9xfOePXoLoz32fJs9
HQKePfuIoT2wR6E9piGkPe7qlz1u3aY9+w+hPSCppT3iSaI9cXejPWwEpD2+pZ89vP2gPUuN
pj1d+Z094amZPbv3oT0guag9buGiPUfJoD0V1aM9BK6jPaZjmz3XSaE98hynPVwDlj3w2KI9
ACWlPe6urz1pU5o96IWjPYxroD2ue549WBahPQZbpT3Z/6E9VbagPbs+nj1a46M9fv6jPX7l
qD21dKE9exejPRVhpT0wJ549rLChPeD+rD3onKM9J5qaPflJqz10xqg9fbukPawImj2RSaY9
HwCgPfobnj2GtqA9YfqnPfUMnz3vop898u+ePb7snz1+Hp49U1ikPRAopj3t6qY9DGmpPcgS
pj20yaA9qk+kPYOJpT3KpqM9O1GqPUSipj2DDqg9eoirPUT1pD2xOac9PgyvPXnrqj2Yyp89
iwimPa4lpz2cE6k9lXGjPQ7anz1ZMaI9JcuePVaUoz3nWp89S/epPa4moT0ohKo9tNSfPT9S
qj0SvKQ90TOnPfveqD1hJaI9Q72kPUZ/oD3NkKM9LROsPRHdrT2/O6c9NVSmPSC3rD3wla09
wJyePXNHpj2dcaA9gYWnPRwpoz37EqU9VqmlPT10sD3STac9AUOkPZ2Cqj0S4ao9SsyoPelf
pz07RaI9VeGiPSetrj1J+ak9JKarPZhUpz2qcqM9k4WgPQClqD1JAaU9NnupPcGYpT3Km6Q9
KlKpPXnHqD2l4qM98f2oPdwipT3IiaE9DSirPYl9pD2E4aY9wASsPa2Xpz1LBqk9MIipPV/Y
oT2N26Q9r6SmPdxRoz2P86g9352mPYULrT3SA6g9N0ijPcXVqz0flKg98aClPcGEoz0SqrE9
OtupPcEzoj1pO6U9usqmPT/qrD0Xd6o9s/ClPYFFrj26XbA9tcisPUZ5pD1kCK89U9egPddq
rz30QKU9AzSqPf4OpT1QqKo91AqjPXyQoT1xyaY9vuCvPalqqD1sbag9qAuqPaHyqj3ikqc9
FVmqPaW9pT2Kvag9GJyiPSbwqz1rKaw9S6ypPU6Zpz2fq7E9GYioPV60qz0qp6I9QiytPROY
pz3xha09gYiqPU/7tD2v16o9zJSoPSZBnz35w6g9hDSxPTBjpz06X6s9bTCtPSjKpj0NB609
cxOlPV2HpD2gW6k9OvOtPX0iqz0Wqas9p1CrPWxDqj3bs6s9/GevPbabpz2fDqQ9FL+mPRdN
qj1zp6w9fXSpPc8wrz0nnKg9RO6sPdCSrz3npq49MdS1PSTcqT39pqc9ccCtPRiTqz2w3ag9
QDisPf/Jrj3wNqY98VetPYy9rD0E6Ks9+JuuPe5otj2D5bg9cYipPTzVoT0oRKs9jiilPdLW
qD3xC6k91WiqPb/kqT2o4609XSqtPZMNrT0Owao9GXioPfxdrz2NzLA96S6iPcOfpj3fOq49
pR2yPWUKtj0YQ6s9OCamPZeApD3aQKg9clanPaoDsz11b6s9btinPbOLqD2WDq89OrCzPTDO
pT2eNLI9biamPVScqj0XKKs9ZRWqPf/xqD0Tfag9uQ2xPRFvpT0eq6U91H6pPaISqz3HWa89
rDKuPf4yrj2IyKk9BtevPZwKqz1Iaac9CDiuPa62rT1lJ6w98DyqPcCqqj09Hbc9TwywPdpK
qD2Mkq89d7+tPeOcrz0rc7A9t7CvPTa3pz3k3aE9Xr2rPdiroj16NKg9JzC1PcmEqj1CibU9
8fmvPW4lsT0Wka09ITeyPXeJqj3VoKo9eDa2PWL4qT1Y2KY9/pCpPcF0sT1umbM9LiWtPW4N
sj3MuLE9hISmPTZOsj0C9rM9rR2uPazDpz0Qp6s9WtiyPdaisz2m/q09n42wPdNtrz3tBrM9
+AGwPV+FsT0tPKg9bn+1PZnDrT3aDKU9frqpPaZyrj2Zm689o5ayPUFAsT0Lb7Y9hsewPfPj
sj1VqLM9Eby2Pf55tD1Hrq49Cn2uPcWDsz3rULA9KZqyPYX4rz1q/a89eDOrPT7YuD27KK49
rJmrPZuqrj1DqbI9VkK1PYLcrz3KdbU9NmK2Pb+vsT3OTrQ9C1atPd+oqz0Ye689Q8arPWDd
qT38OrU9Xq25PWkstT1VILE9/h2wPUP3rz2Li7M9nEKvPRuTqz3Kpq89HqqwPaqDrD0X26w9
4aKxPXeTvD3FUbc9d4eyPYmErD2EzLM9Ms+sPZOerz08XbI980utPTWtsj2aTrU9QcKsPSbc
sD0tiqs9KemyPTrTsD0YnbE9LAe1PahTrz0FHaQ9FbC1Pc1fsz0UvrI95g20PTX+sD2e6LA9
PzCtPSyWqj2Im649ZQOzPSPQpT3hN6w9QDazPWRqtD1ZILE9svKwPUjjsz0I07A9UnyzPXBO
qT1g4K49w9ewPdV5sT05QbU92uixPf4Krj3nxbA9Ds26PWlFtj2xubg9hRqxPecBtT0sDLk9
Vt64PZiysT15zq09qf+oPXcqsD131rY94KOuPa63tz2PR6o9WSKzPabIsT0ac7I9pTutPapP
qD0FdLg9vni4PdJXuD2IFLA93Ji3Pb0WuD11+689Xj62PaW2sT2xuqw9/dOwPXDguD3I6Ks9
Lxm3PWtHpj0CGa89xKywPZOsrT172rU9WiS4PYdrtD22xLQ9uzWxPYRxtj226rQ9A/G0PWDv
sD3jjbA9TI62PRFKsz0ayLI949u1PWkDtD1xUbU9uoC4PUXktD0ayLk9hn2yPc6NuD0Tr7A9
+HqtPRFCrz2OWbY94LauPRpsrj3U3rA9N7m3PV7Ksz3vrrU9V52xPUhFsz2Q/LM99DayPQCv
sz37Wbw9Zku3PYnHsz2PCrQ92hKuPToZtz0pBrM9wGOyPacyvD2u5rM9oLC3PQtQrj1eArQ9
X6W3PXYHrj2Jrrw9TYK0PTDDtT1qurE9eD66PQOCrz3tEK89NLCxPfxRsT2frrM9RZ+6PcHd
tD3PP7c9+lCzPRbwtz0JTrU9ExOyPcYGtj0bF7o9we+1PZeUuD0uo7Q9F065PRyNuD24C7w9
2li6Pd31sj0Oorc9hDK1PdixwT0NjK49aTS4Pevhrz1CQbw99fG7PZk9sj24sLU9SCWzPcyW
tD1hl7k9y9S2PfGFuj0LWMI9rkyvPYRosT2vBL09rMKyPWdVtz14wLU9UqG0PbcuvT1Qjrc9
/yu6PVMDsT0zhrM9C2CvPd6Utz3EKKk99JK0PW6Qrz3rSLM9KZC0Pd5/tz2O47Q9Wiu7PThn
uT1tnbU9UFG3PTZbsz0mTcA90dOzPexjtz3OyLA96Va3PaAGvT2itbA9JcyxPe1qsz1X1LY9
h2C2PY+etD3sa709r4a2PR9bwT2E2LY9Y1W0PQsOtz2YJq89YeqtPQRGsD2Zxbw9eDWyPbOD
uj3A+bI9yEu/PW30sz2kELk9qGW3PVLutD2Rc649OgO8PYxivj0MI7k9wn2vPYS8uT2l2rA9
nJW7PXDyuT3tj7Y9f5eyPSlIsz2IoLY9f7S9PXgbvT0+JL49OPG3PedStz37R7k9dLK0PVAw
sj0ccr09F1mvPUoxuD2ds7s91XG6PTZptD3Tvro91Gq5Pf3huT2vVL49sMG+Pa41uz22A7U9
NYy+PedUxj1EubE9QwG7Pe5hrT3UhrY9pXu3PbXSrT2vb789Dd+6PfZRsz1hOLM9t16/PY7a
vD2qZbE9EMq0PQMYwD2Dj6o9iZe7Pe2rtD1Sibo9TTe0PVjtuz1gS7Q9ZEi7PV6gtj3JUrg9
jCm0PeE6tz3iO7o9FjW3PdVwuj3pHbg9K1i3PdPOwD1vSLE9Q363PfrAtT06BrM9oZS6PTto
uD0IVLw9AUG6PVl0uT1npMI9Coy6PUZ5vD3ukrk9/Ye0PbfquT2iP709KAK0PZ5Qwj3/lbM9
+06zPWQrtj1whLQ98p66PfWPtT0Dh7Q9DUu0PY2ltD2T77g9lEW9PTMVuz3/Vrs9q4O7PTwW
vD3L8b49t9u9PYtOtj0ndrg9EOSxPWzutj2LfrI92tW2PVwauT0jY8M9mmq4PW+muj1jtr49
E2q6PT3UwT351LE9beK9PXIqtz04+LI9K5G+PdxXwT0NSbw9m2C1PaXjtj3hJb09rrO6Pd2r
tj3M0Lk9eFbCPS3Ftz34yrs96ti5PZCRuT3LVL89d8G/PbmVwD1s77w9IXG/PVrpuD3vKMc9
SU64PfPuvT0Y57U9rgy2PSfSvT1QRb49C7i9Pa1jvT0PMb89vKC6PQsAsz3Bi7c9At26PY8w
rj1rdbc9NTrDPa04vT35lLU9EBO7PUvBvD0bZ7U9Pve8Peuxtz3lsMU9gNi5PY4LvD2CCbw9
YuK1PY2stj0CfrQ9g3K7Pa3JvT1e0b89/ei/PVEgvz26g8I9bvS4PY/Svz0imb89ryq4PU+D
sj3CCrU9TLi7PU1CtT1O6b49IQO6PTBXvT10IsE9eGnCPZcTuT0Os8I9f9+7PSURtz1G2Lw9
ElfAPUmhuz2HhsU9BPrDPSFDtj3Qv8E9JrC4PQ2fuz1QisE9jyfDPf2atj06uL09UULHPRiN
wT1Xo8k9iVXEPWjgwT010bw9fj27PX02wj0Q6sI9TzW9PVGNvT1Cg7U9Cw67PXMcwT1U9709
Qk65PXviuT3C67c9HOW5PaV0uj3bp7U9Sc3BPQs5vz1Fob49Y3/CPe7kuz0Z58A9kR+6PUff
wz1h+b89</AssayYData></Step><Step><CommonData><SampleLocation>1</SampleLocation><SampleID></SampleID><SampleGroup></SampleGroup><SampleInfo></SampleInfo><SampleRow>D</SampleRow><SamplePlate>1</SamplePlate><WellType>BUFFER</WellType><Concentration>-1</Concentration><ConcentrationUnits>µg/ml</ConcentrationUnits><MolarConcentration>-1</MolarConcentration><MolarConcUnits>nM</MolarConcUnits><MolecularWeight>-1</MolecularWeight><Temperature>30</Temperature><StartTime>389378</StartTime><AssayTime>60</AssayTime></CommonData><FlowRate>1000</FlowRate><StepType>BASELINE</StepType><StepName>Baseline</StepName><StepStatus>OK</StepStatus><ActualTime>60.004</ActualTime><CycleTime>0.2</CycleTime><AssayXData Points="300">lgO0Q7MdtENMN7RDB1G0Q6BqtENbhLRDFZ60Q6+3tENp0bRDA+u0Q70EtUN3HrVDETi1Q8tR
tUOGa7VDH4W1Q9qetUNzuLVDDdK1Q8frtUOCBbZDGx+2Q9U4tkOEULZDHWq2Q9iDtkNxnbZD
LLe2Q+bQtkN/6rZDOgS3Q9Mdt0OON7dDJ1G3Q+Jqt0N7hLdDNp63Q8+3t0Np0bdDI+u3Q94E
uEN3HrhDMji4Q8tRuEOGa7hDQIW4Q9qeuENzuLhDLtK4Q3fuuEOCBblDPB+5Q9Y4uUOQUrlD
KWy5Q+SFuUOen7lDOLm5Q/LSuUOM7LlDRga6Q+AfukOaObpDY1C6Qx1qukO3g7pDcZ26Qyy3
ukPF0LpDf+q6QzoEu0PTHbtDjje7QydRu0PiartDnIS7Qzaeu0PPt7tDitG7Q0Tru0PeBLxD
mB68QzI4vEPsUbxDhmu8Q0CFvEPanrxDlLi8Q07SvEPo67xDlgO9Q1AdvUPqNr1DpFC9Qz5q
vUP4g71Dkp29Q0y3vUPm0L1DoOq9Q1sEvkP0Hb5Drze+Q0hRvkMDa75DnIS+Q1aevkMRuL5D
qtG+Q0TrvkP+BL9DmB6/Q1I4v0PsUb9Dpmu/Q0CFv0P6nr9DlLi/Q07Sv0MJ7L9DlgPAQ1Ad
wEMLN8BDpFDAQ19qwEP4g8BDs53AQ223wEMH0cBDwerAQ3sEwUMVHsFDzzfBQ2lRwUMja8FD
3oTBQ3eewUMyuMFD7NHBQ4brwUMfBcJD2h7CQ5Q4wkMuUsJD6GvCQ5aDwkNQncJD6rbCQ6TQ
wkMV7sJD+APDQ5Idw0NMN8NDB1HDQ6Bqw0NbhMND9J3DQ6+3w0NI0cNDA+vDQ70ExENWHsRD
ETjEQ6pRxENla8RD/oTEQ5iexENSuMRDDdLEQ6brxENhBcVD+h7FQ7U4xUNOUsVD/GnFQ7eD
xUNQncVDC7fFQ6TQxUNf6sVD+APGQ7MdxkNMN8ZDB1HGQ6BqxkNbhMZD9J3GQ6+3xkNI0cZD
AuvGQ70Ex0NWHsdDETjHQ6pRx0Nla8dDH4XHQ7mex0NzuMdDLtLHQ8frx0OCBchDGx/IQ8k2
yEOEUMhDHWrIQ9iDyEOSnchDLLfIQ+bQyEOA6shDOgTJQ/QdyUOON8lDSFHJQ+JqyUOchMlD
Vp7JQ/C3yUOq0clDROvJQ/4EykO5HspDUjjKQw1SykPHa8pDYYXKQxufykO1uMpDb9LKQwns
ykPDBctDfR/LQxc5y0PRUstDa2zLQyWGy0O/n8tDebnLQzTTy0PN7MtDtwPMQ1AdzEMLN8xD
xVDMQ19qzEMZhMxDs53MQ223zEMn0cxDku3MQ3sEzUMVHs1DzzfNQ2lRzUMja81D3oTNQ3ee
zUMyuM1Dy9HNQ2XrzUMfBc5D2h7OQ3M4zkMuUs5Dx2vOQ4KFzkM8n85D6rbOQ4TQzkMd6s5D
2APPQ3Edz0MsN89D5lDPQ4Bqz0Msh89D1J3PQ463z0NI0c9D4urPQ5wE0EM2HtBD8DfQQ6pR
0ENEa9BD/oTQQ7me0ENSuNBDDdLQQ6br0ENhBdFDGx/RQ7U40UNvUtFDHWrRQ7eD0UNxndFD
LLfRQ8XQ0UOA6tFD</AssayXData><AssayYData Points="300">uZu9PT/irj1h/MA9rU25PewYyD1H0L49EKjIPQc2yD2UbMA9ngXJPfvzwD2qrcc9Mpe7PVCU
wD2xzcU9i3nCPaC+zD36QL49uifBPYLgxD0tX8Y9x/XAPUAxwD2jU8M93rzHPbyGyz0UoMI9
R1rJPbMSxT24wcQ96RHBPdipxj3RJL89yae+PWrvvj0Ilr49J5+7PQi8yD2xucY9rpfIPYcP
vj0O8sU9cr69PbGUxj077ME9V2fBPeg3yD3Xir49nR7BPREhxj1lPbw9vCO/PWDbxT2H1rw9
X0DEPfBexj1tWcs9YaXMPUbGyT0Q6sc98TK7PTZrxT35or09MgO9PRY/vz3TTcg9r2fFPTGB
yj0dCsA9z1XEPY4mwj3NycM9J7zAPSsgvT0gxsI9bbi/PXV4vD0j1MI9NnXCPXIXwz2p/8E9
E7q+PWsEvj0A2ss9vfi7PeqDxj1xzsY9RXm+PWNpxT1cYL49r06/PcpWwT20OcQ93tXIPTD6
vz2U0r89QXjAPbSLwT0xBsg97djAPXQAxD2l+Mk9wYHHPQzxwz1dYcA9L6rNPQ5dxj2rwsI9
sUzFPVFlvT3518Y9NHjQPamewj3PzcE99ZjGPbxawT2hqb89HurBPfiWwD2+08Q9Fz/HPfm1
xT2AY8M9YdrFPW3+yj2X2sU9yW7FPVAewT3CV709hb/LPZWBvD1XXcQ9BPfGPd3WxD0eqME9
f9XDPc6tyD1WDMc9qZO9PbhDvz1eS8o99CfAPXSmxj230sM96La/PWG2wD3p4MA9xPbFPbVY
vT1vh8w9n0bAPZMhxz1658Y9WFLCPX4oyD1VusY9Vvy/Pe+BxT2B+sc9hLvAPSIkwT2bCLo9
8s7BPT9Nwj37MMA9b0DNPd00wz3ofcg90E3BPW+szj1lcbw9T3DCPXyUwj0uR8M9CkXBPQk5
yj0Q4MQ9Slm+PWrEyz2Cxso91Ee6PZf+vD1b2cQ9wxnJPUXgxT1QdsA91lDFPe5cvz3jZ8U9
0mTGPSNTxz3QPsQ9leXEPQVtyj08scc9aH3EPY+Hwj0MU8E9z4nKPYxCtz3d1sY9qgTLPYgW
vz2RCcc9EOrEPbjjxT0oGcI9eFrDPd6hvz3F5sM993PJPZroyj1Tl8A9blDDPczzwz3bCcE9
Cs7GPdEOxD2OwsE9LuHFPQgpyT0lOsU9G+XEPZ5Twj2mes49YQLGPY/hzj0/csQ9vuvFPcxx
wz21bcI9Ux29PRMqwz2fp8k9RUfCPfoLwz21c8g9J3rNPTyCxz3t4cc9KZjGPXOOyD2jAsw9
3XXGPeYfyj2n6so9RizGPXJauj0TTMY9sTnDPWKKyD3IaMU9gQvHPeDNxT36ZcQ99J3KPW1s
xz0v7c09Q1rFPQZJzT34tsQ9RKfLPZx0xj2ECcw9nPDKPUtUxD1t7M09uIPHPdhPxT27QcY9
BzTIPY4Zxz3rLsc90wHFPXRYwT2hVMY9UP2+PX+HzT0vj8s93eO/PVzrxz1/Z8M9Q6K7Pch6
zD0+iMQ93qnOPQRzyT22Mcc9XJjDPbPbwT1mCss9+DzEPWRkyT3r2Mc9tZrDPdLwxj0XIMM9
siHNPQ2sxj3pn8c9</AssayYData></Step><Step><CommonData><SampleLocation>3</SampleLocation><SampleID>YNCCT5A-p035</SampleID><SampleGroup></SampleGroup><SampleInfo></SampleInfo><SampleRow>C</SampleRow><SamplePlate>1</SamplePlate><WellType>KSAMPLE</WellType><Concentration>-1</Concentration><ConcentrationUnits>µg/ml</ConcentrationUnits><MolarConcentration>1000</MolarConcentration><MolarConcUnits>nM</MolarConcUnits><MolecularWeight>-1</MolecularWeight><Temperature>30</Temperature><StartTime>455405</StartTime><AssayTime>300</AssayTime></CommonData><FlowRate>1000</FlowRate><StepType>ASSOC</StepType><StepName>Association</StepName><StepStatus>OK</StepStatus><ActualTime>300.008</ActualTime><CycleTime>0.2</CycleTime><AssayXData Points="1500">GgTSQ/se0kO2ONJDcFLSQwps0kPEhdJDXp/SQxi50kPS0tJDbOzSQyYG00PUHdNDjzfTQyhR
00PjatNDfITTQzee00Pxt9NDi9HTQ1fu00P/BNRDmR7UQ1M41EPtUdRDp2vUQ0GF1EP7ntRD
lbjUQ0/S1EPp69RDowXVQ14f1UP3ONVDkVLVQ0ts1UMGhtVDn5/VQ1m51UMI0dVDoerVQ1wE
1kP1HdZDsDfWQ0lR1kMDa9ZDnYTWQ1ee1kMSuNZDq9HWQ0Xr1kP/BNdDuh7XQ1M410MOUtdD
p2vXQ2KF10P7ntdDlbjXQ0/S10MK7NdDowXYQ14f2EP3ONhDslLYQ0ts2EMGhthDn5/YQ023
2EMI0dhDoerYQ1wE2UP1HdlDsDfZQ2pR2UMDa9lDvoTZQ1ee2UMSuNlDzNHZQ2br2UMgBdpD
uh7aQ3Q42kMuUtpDyGvaQ4KF2kMcn9pD1rjaQ5HS2kMq7NpD5QXbQ34f20M5OdtD81LbQ6Fq
20M7hNtD9Z3bQ4+320NJ0dtD4+rbQ50E3EM3HtxD8TfcQ6tR3ENFa9xD/4TcQ5me3ENTuNxD
DtLcQ6fr3ENiBd1D+x7dQ7Y43UNPUt1DCmzdQ8SF3UNen91D97jdQ7LS3UP17d1DBgbeQ58f
3kM5Od5D81LeQ61s3kNHht5D4Z/eQ5u53kM1095D7+zeQ4kG30MiIN9D3TnfQ3ZT30Mwbd9D
yobfQ4Sg30Meut9DCNHfQ6Hq30NcBOBD9R3gQ7A34ENqUeBDBGvgQ76E4EN4nuBDErjgQ8zR
4ENm6+BDIAXhQ7oe4UN0OOFDDlLhQ6dr4UNiheFD+57hQzO44UMI0eFDwurhQ3wE4kMWHuJD
0DfiQ2pR4kMka+JDvoTiQ3ie4kMSuOJDzNHiQ4br4kMgBeND2h7jQ3Q440MuUuNDyGvjQ4KF
40M9n+ND1rjjQ5HS40Mq7OND5QXkQ34f5EM5OeRD0lLkQ4Bq5EM7hORD9Z3kQ4+35ENJ0eRD
4+rkQ50E5UM3HuVD8TflQ4tR5UNFa+VD/4TlQ5me5UNTuOVD7dHlQ6fr5UNiBeZD+x7mQ7Y4
5kNPUuZDCmzmQ6OF5kNen+ZD97jmQ7LS5kNs7OZDBgbnQ58f50NNN+dDCFHnQ8Jq50NchOdD
Fp7nQ7C350Nq0edDcu3nQ74E6EN4HuhDEjjoQ8xR6ENma+hDIIXoQ7qe6EN0uOhDLtLoQ8jr
6EOCBelDHB/pQ9Y46UORUulDKmzpQ+WF6UOfn+lDObnpQ+fQ6UOh6ulDOwTqQ/Ud6kOPN+pD
SVHqQwRr6kOdhOpDWJ7qQ/G36kOr0epDRevqQ/8E60O6HutDUzjrQ+1R60Ona+tDQYXrQ/ue
60OVuOtDT9LrQ+nr60OjBexDPR/sQ/c47EORUuxDS2zsQwaG7EOfn+xDTbfsQwjR7EOh6uxD
XATtQxYe7UOwN+1DalHtQ0Nw7UOjhe1DeJ7tQxK47UPM0e1DZuvtQyAF7kO6Hu5DdDjuQw5S
7kPIa+5DgoXuQxyf7kO2uO5DcNLuQwrs7kPEBe9DXh/vQxg570OyUu9DbGzvQwaG70PAn+9D
brfvQyjR70PC6u9DfATwQxYe8EPQN/BDi1HwQyRr8EPfhPBDmZ7wQzO48EPt0fBDhuvwQ0EF
8UPaHvFDdDjxQy5S8UPpa/FDgoXxQz2f8UPWuPFDkdLxQxDt8UPlBfJDfh/yQzk58kPSUvJD
jWzyQ0eG8kPhn/JDm7nyQzTT8kPv7PJDiAbzQ0Mg80PcOfNDdlPzQ1Ft80PrhvND1J3zQ263
80Mo0fNDwurzQ1wE9EMWHvRD0Df0Q2pR9EMEa/RDvoT0Q3ie9EMSuPRDrNH0Q2br9EMgBfVD
uh71Q3Q49UMOUvVDyGv1Q4KF9UMcn/VD1rj1Q5HS9UMq7PVD5QX2Q58f9kM5OfZD81L2Q6Fq
9kM7hPZD9Z32Q4+39kNJ0fZDBOv2Q50E90NYHvdD8Tf3Q6xR90Nma/dDAIX3Q7qe90NTuPdD
DtL3Q6fr90NiBfhDHB/4Q7Y4+ENwUvhDCmz4Q8SF+ENen/hDGLn4Q7LS+ENs7PhDJgb5Q9Qd
+UNuN/lDKFH5Q+Nq+UN8hPlDN575Q9C3+UOL0flDRev5Q94E+kOZHvpDMjj6Q+1R+kOna/pD
QYX6Q/ue+kOVuPpDT9L6Q+nr+kOjBftDPR/7Q/c4+0OyUvtDS2z7QwaG+0Ofn/tDTbf7QwjR
+0OA6vtDXAT8QxYe/EOwN/xDalH8QwRr/EO+hPxDeJ78QxK4/EOs0fxDZuv8QyAF/UO6Hv1D
dDj9Qw5S/UPIa/1DgoX9Qxyf/UPWuP1DcNL9Qyrs/UPEBf5Dfh/+Qxg5/kPSUv5DjWz+QxqE
/kPUnf5Dj7f+QyjR/kPj6v5DfAT/Qzce/0PQN/9Di1H/QyRr/0PehP9DeJ7/QzK4/0PM0f9D
huv/Q5ACAERtDwBEOhwARBcpAETkNQBEwUIARI5PAERbXABEOGkARBV2AETiggBEv48ARIyc
AERpqQBENrYARA3CAETqzgBEx9sARJToAERx9QBEPgIBRBsPAUToGwFExSgBRKI1AURvQgFE
TE8BRCpcAUQHaQFE1HUBRKCCAUR+jwFEW5wBRCipAUQFtgFE0sIBRK/PAUR83AFEWekBRCb2
AUQDAwJE0A8CRK0cAkR6KQJEVzYCRDRDAkT7TgJE3lwCRKtpAkSIdgJEVYMCRCyPAkT/nAJE
3KkCREC1AkQdwgJE6s4CRMfbAkSk6AJEFfYCRE4CA0QbDwNE+BsDRMUoA0SiNQNEgEIDRExP
A0QqXANE9mgDRNR1A0SxggNEfo8DRFucA0QoqQNEBbYDROLCA0SvzwNEjNwDRFnpA0Q29gNE
AwMERNoOBES3GwREhCgERGE1BEQ+QgREC08EROhbBETFaAREknUERG+CBERMjwREGZwERPao
BETDtQREoMIERG3PBERK3AREKOkERPT1BETSAgVEng8FRHwcBURZKQVEJjYFRANDBUTQTwVE
rVwFRIRoBURhdQVEPoIFRAuPBUTYmwVEtagFRJK1BURfwgVEns8FRAncBUTm6AVEs/UFRJAC
BkRdDwZEOhwGRAcpBkTkNQZEwUIGRI5PBkRrXAZESGkGRBV2BkTyggZEv48GRJycBkRzqAZE
QLUGRB3CBkT7zgZEx9sGRJToBkRx9QZETgIHRBsPB0T4GwdExSgHRKI1B0SAQgdETE8HRCpc
B0T2aAdE1HUHRKCCB0R+jwdEW5wHRCipB0QFtgdE0sIHRK/PB0R83AdESOkHRNT1B0TyAghE
0A8IRJwcCER6KQhEUTUIRC5CCET7TghEx1sIRKRoCERxdQhEToIIRBuPCET4mwhExagIRKK1
CERvwghETM8IRBncCET26AhEw/UIRKACCURtDwlEShwJRBcpCUT0NQlEwUIJRJ5PCUR8XAlE
SGkJRCZ2CUTygglE0I8JRK2cCUSEqAlEULUJRC7CCUT6zglE2NsJRLXoCUSC9QlETgIKRCwP
CkT4GwpE1igKRLM1CkSAQgpEXU8KRCpcCkQHaQpE5HUKRLGCCkSOjwpEa5wKRDipCkQVtgpE
4sIKRL/PCkSc3ApEaekKRDb2CkQTAwtE6g4LRL0cC0SUKAtEZzYLRDRDC0QRUAtE3lwLRLtp
C0SYdgtEZYMLREKQC0QPnQtEhKgLRFC1C0QuwgtE+s4LRNjbC0S16AtEgvULRF8CDEQsDwxE
CRwMROYoDESzNQxEkEIMRF1PDEQ6XAxEB2kMRLN1DESQggxELI8MRPibDETWqAxEs7UMRIDC
DERdzwxEKtwMRAfpDESi9QxEsQINRI4PDURbHA1EOCkNRAU2DUTiQg1Er08NRIxcDURpaQ1E
NnYNRBODDUTgjw1EGZwNRDipDUTUtQ1EoMINRH7PDURb3A1EKOkNRAX2DUTSAg5Eng8ORJwc
DkRpKQ5ENjYORIBCDkRdTw5EKlwORAdpDkTUdQ5EsYIORI6PDkTenA5EWakORJK1DkRvwg5E
TM8ORJzcDkRp6Q5ERvYORB4CD0T6Dg9ExxsPRJQoD0RxNQ9EPkIPRI5PD0RbXA9E5mgPRIJ1
D0Rfgg9ELI8PRL2cD0TWqA9Ew7UPRNLCD0Svzw9EfNwPRFnpD0Qm9g9EAwMQRNAPEESmGxBE
hCgQRGE1EEQuQhBEC08QRNhbEES1aBBEknUQRF+CEEQ8jxBEGZwQROaoEETDtRBEkMIQRG3P
EEQ63BBEF+kQROT1EETBAhFEng8RRGscEURIKRFEFTYRRPJCEUR0UBFE+FsRRGlpEURndhFE
VYMRROqOEUTYmxFEpKgRRHG1EURvwhFETM8RRFvcEUSU6BFEbfcRRAMDEkT6DhJE2BsSRKQo
EkRxNRJETkISRBtPEkT4WxJExWgSRKJ1EkSAghJETI8SRCqcEkT2qBJE1LUSRKDCEkR+zxJE
StwSRCjpEkT09RJE0gITRJ4PE0R8HBNESCkTRCY2E0TyQhNE0E8TRJxcE0R0aBNEUHUTRC6C
E0T6jhNEx5sTRKSoE0RxtRNETsITRBvPE0T42xNExegTRKL1E0SAAhRETA8URCocFET2KBRE
wzUURDRDFEQbTxRE6FsURMVoFESidRREgIIURG2PFETYmxREdKgURFC1FEQuwhRE0M8URKbb
FETF6BREovUURIACFURtDxVEShwVRCgpFUQFNhVE8kIVRNBPFUStXBVEmmkVRHh2FURVgxVE
6o4VRMebFUSkqBVEkrUVRG/CFUQ8zxVEKtwVRKvpFUSI9hVEHgIWRPoOFkQ6HBZEFykWROQ1
FkTBQhZEjk8WRGtcFkQ4aRZEFXYWROKCFkS/jxZEnJwWRGmpFkRGthZEE8MWRPDPFkS93BZE
q+kWRGf2FkREAxdEERAXRO4cF0S7KRdEmDYXRGVDF0RCUBdEplsXRIRoF0RQdRdELoIXRAuP
F0TYmxdEtagXRJK1F0RfwhdEPM8XRAncF0Tm6BdEw/UXRJACGERdDxhEOhwYRAcpGETkNRhE
sUIYRI5PGERrXBhEOGkYRBV2GETyghhEv48YRJycGER0qBhEQLUYRB7CGETqzhhEx9sYRJTo
GERx9RhETgIZRBsPGUT4GxlExSgZRKI1GUSAQhlETE8ZRCpcGUT2aBlE1HUZRKCCGUR+jxlE
W5wZRCipGUQFthlE0sIZRK/PGUSM3BlEWekZRDb2GUQTAxpE2g4aRLcbGkSEKBpEYTUaRC5C
GkQLTxpE2FsaRLVoGkTkdRpEX4IaRDyPGkQJnBpE5qgaRHi2GkSQwhpEXc8aRDrcGkQX6RpE
5PUaRMECG0SODxtEaxwbREgpG0QVNhtEgEIbRF1PG0QqXBtEB2kbRNR1G0SxghtEfo8bRFuc
G0QoqRtEBbYbRNLCG0SvzxtEjNwbRFnpG0Qm9htEAwMcROAPHEStHBxEiikcRFc2HEQ0QxxE
EVAcRN5cHES7aRxEiHYcRGWDHERCkBxED50cRISoHERQtRxELsIcRAvPHETY2xxEtegcRIL1
HERfAh1EPA8dRAkcHUTWKB1EBTYdRIBCHURdTx1EOlwdRAdpHUTkdR1EsYIdRI6PHURbnB1E
OKkdRBW2HUTiwh1Ev88dRIzcHURp6R1ENvYdRA0CHkTqDh5EtxseRIQoHkRhNR5EPkIeRAtP
HkToWx5EtWgeRJJ1HkRvgh5EPI8eRBmcHkTmqB5Ew7UeRKDCHkRtzx5EStweRBfpHkT09R5E
wQIfRJ4PH0RrHB9ESCkfRBU2H0TyQh9Ev08fRJxcH0R0aB9EUHUfRB6CH0T6jh9Ex5sfRKSo
H0SCtR9ETsIfRBvPH0T42x9E1ugfRKL1H0SAAiBETA8gRCocIET2KCBE1DUgRLFCIER+TyBE
W1wgRDhpIEQFdiBE4oIgRK+PIER8nCBEWakgRDa2IEQDwyBE4M8gRLfbIESE6CBEyvYgRC4C
IUQLDyFE2BshRLUoIUSSNSFEX0IhRDxPIUQZXCFE5mghRMN1IUSQgiFEbY8hREqcIUQXqSFE
9LUhRMHCIUSezyFEa9whREjpIUQV9iFE8gIiRNAPIkScHCJEdCgiRFA1IkQeQiJE+k4iRNhb
IkSkaCJEcXUiRE6CIkQsjyJE+JsiRNaoIkSitSJEgMIiREzPIkQZ3CJExegiRKL1IkSAAiNE
TA8jRCocI0T2KCNE1DUjRLFCI0R+TyNEW1wjRChpI0QFdiNE4oIjRK+PI0SMnCNEWakjRDa2
I0QTwyNE6s4jRLfbI0SU6CNEwfojRK0EJEQbDyRE6BskRMUoJESSNSREb0IkRDxPJEQZXCRE
9mgkRMN1JESggiREbY8kRDqcJEQXqSRE5LUkRMHCJESOzyREa9wkREjpJEQV9iRE8gIlRL8P
JUScHCVEeiklRFA1JUQeQiVELE8lRP9cJUTcaSVEQHUlRB6CJUTqjiVEx5slRKSoJURxtSVE
TsIlRBvPJUT42yVExeglRJj2JUSAAiZETA8mRCocJkT2KCZE1DUmRLFCJkR+TyZEW1wmRChp
JkQFdiZE0oImRK+PJkSMnCZEWakmRDa2JkQDwyZE0M8mRK3cJkSE6CZEYfUmRC4CJ0QLDydE
2BsnRLUoJ0SSNSdEX0InRDxPJ0QJXCdE5mgnRMN1J0SQgidEbY8nREqcJ0QXqSdE9LUnRMHC
J0SezydEfNwnREjpJ0Qm9idE8gIoRNAPKEScHChEdCgoRFA1KEQuQihE+k4oRNhbKESkaChE
gnUoRE6CKEQsjyhE+JsoRNaoKESztShEgMIoRF3PKEQq3ChEB+koRNT1KESxAilEfg8pRFsc
KUQ4KSlEBTYpROJCKUSvTylEjFwpRFlpKUQ2dilEE4MpROCPKUS3mylEhKgpRGG1KUQuwilE
C88pROjbKUS16ClEkvUpRF8CKkQ8DypECRwqROYoKkSzNSpEkEIqRF1PKkQ6XCpEB2kqROR1
KkSxgipEjo8qRGucKkQ4qSpEFbYqROLCKkS/zypEnNwqRGnpKkRQ9SpEHgIrROoOK0TIGytE
pCgrRHI1K0ROQitEHE8rROhbK0TGaCtEonUrRHCCK0RMjytEKpwrRPaoK0TUtStEoMIrRH7P
K0RK3CtEKOkrRAX2K0TSAixErw8sRHwcLERZKSxEJjYsRANDLETaTixEt1ssRIRoLERhdSxE
LoIsRAuPLETomyxEtagsRJK1LERfwixEPM8sRBrcLETm6CxExPUsRJACLURuDy1EOhwtRBcp
LUTkNS1EwUItRI5PLURrXC1ESGktRBV2LUTygi1Ev48tRJycLURpqS1ERrYtRBPDLUTwzy1E
ztwtRJrpLUR49i1ERAMuRBwPLkT+HC5EzCkuRKg2LkR2Qy5E6k4uRLdbLkSUaC5EcnUuRD6C
LkQLjy5E6JsuRMaoLkSStS5EcMIuRDzPLkQJ3C5E5uguRAX2LkTiAi9Erw8vRIwcL0RZKS9E
NjYvRBNDL0TqTi9Et1svRJRoL0RhdS9EPoIvRAuPL0Tomy9ExqgvRJK1L0Rwwi9EPM8vRBrc
L0T26C9EFfYvRKACMERuDzBEShwwRBcpMET0NTBE0kIwRJ5PMER8XDBESGkwRCZ2METygjBE
0I8wRKycMESEqDBEULUwRC7CMEQLzzBE2NswRLXoMESC9TBEXwIxRCwPMUQJHDFE5igxRLM1
MUSQQjFEXU8xRDpcMUQHaTFE5HUxRMGCMUSejzFEa5wxREipMUQVtjFE8sIxRNDPMUSc3DFE
eukxRFD1MUQeAjJE+g4yRNgbMkSkKDJEgjUyRE5CMkQsTzJECVwyRNZoMkSzdTJEgIIyRF2P
MkQqnDJE9qgyRNS1MkSxwjJEfs8yRFvcMkQo6TJEBfYyROICM0SvDzNEjBwzRFkpM0Q2NjNE
E0MzROpOM0S3WzNElGgzRHJ1M0Q+gjNEHI8zROibM0TGqDNEkrUzRHDCM0Q8zzNEGtwzRPbo
M0TE9TNE</AssayXData><AssayYData Points="1500">Pq+rPSaCtj0a6bw9vqq7PXSNsz2QLbQ9i5GyPQeruj337cA9WgO2PXDjsT127709u8etPWpb
qz2HD6w9ORy5PY3stT0PMrQ9cUGnPRAYtT3sJrE9jJOtPdCKqz2nmbk9WvCuPWfmrT3M2a89
X/6tPaDNqj1h4a49AtyuPdH+rD11bbA9Xv6vPWfZpz0VTak9lvmtPWmeqD0eaqc9X/CrPVkr
sT2517E9vy6uPYBXsD06bq89+sysPeKAqT2aL6s9fqKuPZ3jpz2Q1q4925uzPSCQpz1HUqk9
GDqwPYI0qz0B/a09roSzPU/gsD2TeK09JACvPaJrrT0Nmao9PrqrPQUbrj0EOrA9q2CpPVSk
qD36/Kw9YaStPXzmsD0vpKQ9L5OtPeOsqz2OS689qH2qPXwHpj3M1qY9fZeiPa+Xpj0sE7M9
ExSsPbRFrz04tbA9xEyxPR7doT31f7I9sCauPfbCqD2sTKo9Ot+dPRP2nz0sQrA9ubGqPVY5
pz3KVqs9sQakPcnGuD2+yqo9ZIWlPbSsrD3qxqE9o1qsPSRYqT1x/KU9j5inPV4poj2jkK49
1TmhPaC5rT2e6as9zE2lPVi6rD3C6ao9kcSrPV7frT2qBqk9wEyvPbxyqz16kaM9ZBqlPZoE
qj2I3aA9GJSpPZjQoT2n/J89TQmqPYq7pT1UG7I9pAmpPVSepT0MWq89a+OfPWK0qT1EXKc9
vzi1PRZgrT1C26w9MSisPQbOtD2k8Ks9wdyxPdY1pz1dbrE91XytPc66sT09eqw9oZ6kPSHY
rj1QOa09Zh2rPdTspz1MSqY9mOqkPRjQpD2TTa09f8ukPUJ3sj1Kwa09a22wPWgDsT0Ykak9
SDWtPbNjrD3fSqY90y2sPWtDrj09t6090CWjPWHnrz2rLKk9YtSoPaM/rT1B/ak9JveqPQk4
qT0r6aY9Pa6nPcUkpD2FWK49YyGkPeYJpz2Q6qw9pDaoPaWLqD1HCKs94QGoPcPesj3+j6c9
ZiWnPb6irj0MW7M9YTGtPZo2sz0llK49FkqePVrSpz3aWq49wbWmPeI0pT0BA6k9UDGuPZZt
pz3NNaw9vFeuPbLRpT19iKo9FUKtPRyRrD3xHLE9bKOnPUXCrj1HEKw9I5GlPblTrD1Xeao9
whaqPcx1qz3kNq49O8+pPS/crD0l/6Q9OFmjPayLsD1UA6c9ORCsPcG8pz1A5K09pH+sPf7F
rj1oY6k94aWtPfd1pj2t+q89x+SoPcD4qD0a3qg9zNusPa7Aqj1B8aU9ZuGmPbQqqD0Yrqk9
r36lPanDqz3BgrU93NinPUbKoT3Zmq09FS6tPb6OsD2hTrA9AwqpPYDYoj2ukKM9ZASjPULR
pT2vU6k9cXuuPfWBrD1zl6c9tn+lPeLlrD2v0ac99E2wPdn3rz3JKaU9vXyuPdraqj1GXak9
l9+rPVMptz30I6U9acOwPZiUrj3Y8ao95xWoPaALsD2lHa89PlGmPcnlpT0G9Kc955OsPUzf
qj0YIqs9XIGoPZorsj3AZak96B+uPVHxrz1A7K49alSqPXwlrT0qEqg946WgPUTOpz2lCbA9
mzeoPa2nqj0ulak9Nk6nPXGuqT0npKk9eTKnPTCqrz0LJqQ9LmGpPbkgrz0CEak9CMSyPak2
rj1kabU9TrqlPYGIqj07QK09rR+wPeIQqT0Au7A974miPWoJsT3z2qo9Kl2iPdZurz3mtbA9
nTuqPT0WsT1leqY9Jz6qPbsEpj1O6qc9IFK0PQdcpD1U1aY9cketPRq+pz0XX6k9pgOqPVb4
qz2Jl7A9HaOnPWvvpj0mCqs9qSOlPejsqT1wV6s9WeWmPV/5qz2utqY9gwWqPf2QrT0VgaU9
PtevPVXJrj0w0qg9UIumPZCyqD3456o9jBuwPUfJrD2jRp491WKuPZElpz1AOqw972itPQlw
oT1Sd6o9waerPUz2pT3yPKo9Ye6qPU7Oqj317Kw9cCaoPdDdrT0bu7I90PytPWlppT3Rn6s9
djGoPU4Prz3xEag9+pyxPaRHpj0Vyqw9Y/SqPRAXrz1oyKk9jQ6nPV8drD10sqI9/ua0Pf6N
sT2yP5498yurPZORrz1SMqw98j6oPe4JqD3GZaY9EEutPctOpz38l6I9r2iuPcp0rD1k17A9
DUSmPc4fpz3oYag9+/2lPdh5pT0uErI9a86oPXVjsz2nVKY9GmSmPbOiqj0vZ6k9rdynPVjU
pj3OFa49iKioPUyRqz2l66Y9fCegPVP9pj05yac936KtPS5YrD3xz7E9eV+lPSQcoz0/Oqw9
ikarPc00qT1gcq09BhWgPTobqj3D36A9daCoPWbHqz2J2a09tOGjPbdapD3sWLA9qPGwPaN4
pz2io6g9fdyoPaDKqT0I77A9r7KoPXb2qj1QYKc9poqpPdqYrD3FBq09SxGqPYwJpj1iUa49
bPGoPaxnpj3Lo609+eKzPd0ioz3nyaE9HtqkPW3YrT3rP7A90M2sPS8Urz2+t609ZLynPb5V
qT3US6s9oCupPaQ2rT0Dtq49Ol2mPW9vpT2Sga09D4iqPejmoT1jT6492oChPeUIsD3TX689
UFiwPWTirD18nKU90mGpPaybrz2ozqg9MDuvPeBfqT2BibA9EtioPX0joj3TxKU9fJmnPVeO
qz0bs689mdqhPU8Bsz0bZ7A9/7GlPVf2rj1IVrA9PoyxPcBJpz0He7E9nkStPc6QrD1hCaw9
khOmPb2Tpj3xsak927arPaQHqz1gvq89KLKlPXKQrT2M/q89UyKoPUKcrj2XoKc9P8CtPbqh
qj3gWqY9hE2pPSx/sD0xdqc983akPWJSrT0qQqE9qWmtPXVasD3zU6w9Zc6qPWw5rD0rWrc9
tqetPTlVpT3yNLI9cdamPflqqD2Cvqs9Af2zPZ8Zrj0656Y9q4asPb2ptz05WaQ9oMipPb0J
rz05X7U9gwetPXDcqz2sgKg9oKquPSsIqT3oSao9Pa2nPclHrD3Uy609aYOoPSJMrj3rra49
kvKpPURyoD01Wag9CNymPamEqj2WrLI95XarPS63rj2Yt6s98JKtPQ38qj3NvK098Z6rPW0v
qj0Nmag9XcOoPYoLqD1xa6w9zJqpPcrwrD3o4q89kCqrPXLqqz3nM6s9xWSrPZEBpD3KurA9
zoSrPeVDrj2KMq89/sGpPZCmrD0taaw9/AqtPRM+qD0KU649d3SqPSjrsT1PAa493xOrPVLh
pz3aMKo9wbelPbAVpD2iLas9I0yxPYXmqT2t5qw91yGrPcCVrD2Cya89ke61PXD0qT0dU6s9
3JCwPazttD0yYbA9OeqqPfRVsD3aJKw9HuipPcS7tT10/LE9ZsS0PY8Yqj26+LE9a8SuPecU
pT2SC6o9WbqqPRRNtj1Zm6w9gfC0PZrXrD3aVq09ndynPdKXqz0nOKs9vxKsPfC4tT0F0K09
WBGpPXXorj0IU6w9YXeyPVlPpz1m7qo9oVWwPXqKrD2mJ6s99h+sPR9SsT0y7qM9vQ6qPZC8
rD1q3649JISqPfTrrD1e57E9ehWmPVSDpT3sXKk9P2+sPV2lqz1eZKA9rxivPbFKpz17IK49
lwemPXHNpz1FU6c99+uqPbG8pz2PZ6w9CoarPYVdrT11lK09MP+lPVT7qT0jxak9c9igPS9W
qj3joaw91AqyPRsHqz3ClK89+NqqPcv9qz36Jqw9dMyrPY/qrz3IWbE9y9WmPX+orz1V/K49
Wr+sPT79qz0OKKw9pXywPYnVqD3mcqU9pOOvPUeWrD10uag9vlesPYLGrz2/gKQ99TWoPale
sD0UJLE9bn60PZ6fsT0F6bA9AXagPfs4qj0Nq649E+WvPTf0rT34Y7I9aFuxPXnntT1tKao9
LtKwPeLNrT2DWbE9z42lPciRrz21Lqo9ZeGyPRoBtD0cR6k9zrGqPdQpsD20mr49r5asPTcu
pj2Ts6w9FEK2Pc2ptT0ETLA99H6vPe+0sD1E7q8905utPZ04qT30Vq09A8OkPQz2pz2H2ak9
FgysPQoLtT3hNa49qJK3PTqkuT1cvq09zYKxPZbesT2Y4qk9k7mtPZVrtT0NCbA9kRuvPS63
rT23l7A9xBuzPUNBqD2PcK89vkqvPRa6sT2tVq498HKtPV6nqj3E4Kg9sj62PSSnsz2DG7M9
P6+vPbFbrz0thbU9/kuyPSRlqj3wzbI9LJSrPX8qtT0K7aw9pFW0PSAHtD2eNqY9knSqPa1o
pj3WSqc9og6yPQwHsD0qfKs9BkGwPcHDrj2DzaA9i0y6PUXbsj13Xa09HZe2ParDrj1+Gq49
YqOrPQ7krj1hx6s9TjKzPXewqT1aRa49M1+tPS5ypj09ta09aYytPdEGrj1zMK895GGpPWT7
pz0bp7g9NbamPYmptD0A17U9MaWxPcjLrD2LZrE9xNqmPfTWqD0Bhqo9PuiiPYHMpz1N2K09
8sGxPZc2uT0CWrI93e6oPd/Lsj2PoaE9lqu0PXhGtT1dOas9CSKqPQSHqT1Kv7A9yjSnPapa
qz2016c9OSK0Pfo4sj2/bKo9zaqqPVuisD326rc92tqtPdi2qj2pyqo9XMyrPQiKsj2Sma49
P42tPX7Eqz2D/LA9saqvPV1dtT1m0Kg9BKO0PZPAsj2be6w93w+wPWoCtz3HAbc9dlC4PUbs
rj1NvKc9b4i1PeJfqT3zmqc9RMuyPaoxrD3cgbU94vevPXHHrD20rq491q2wPSoOsz2YxbA9
RfqqPYLUuT3rRK89PbuvPRz+rT0ivak91OGvPSPWqj32bKg9J+G0Pb/vrz1z0bI9DzeyPVTH
sD1c4ak9z6evPcipsT1ET7g92p+nPaCntD2Ix609gc2pPeWZrT2MnbE9eEStPebHrT3rDLA9
pCewPeaTqD1mDLo9O/i3PfJXtj3ejK49X/KuPR+xtT2o4ao9IYmqPS8ruD0T0rY9Ydm0PQF6
sj0DkbQ9gwSxPecQsD2+s7U9cte5Pfu9rj30rLE9RnOyPdTOrT0ia689XxazPRcJrz1t27E9
1buzPayksD376LU9yMKtPYWhtz39z609ibGyPZxBuj37d7Y9Jy+3PZl5oj1fXLQ9xaK2PXSd
rj1vP7M90qK0PQL8qD1x5Lo9Ug+rPdwLsz0fpLc9XYWuPQYKsz1TnK49U9y7PSrHuj2IiLU9
TOuvPcSbrj2uS7Q9HsG0PYZJtD2mLro9Ru25PdIntD3YA7A9R+iwPWc9rD0fBrM942ywPeOn
sj2Kaq89v2K5PUx9tj2JnrY9792yPbSxtD0aRbU91i22PRTatD25TLI92/S3PV3isj121rM9
Q9qrPc/oqT0n2bY9eaelPRxwpz2QqrE9U72xPffZrT336LQ9lNiuPRszrj3NBbc9H9m4PdY7
sz3nTK89WrS0PbPXsT2p+bY9hY6yPXdUuT143q49Crm1PfHGsD32n60930uwPSYrrT1NV6o9
3K2xPcO/rz2B97A9TzWrPaWmsD35xrI9xtazPZZosj14Q6497g6sPfUauT2uo7Q9EtyvPRhb
tD1bI7U9AlqyPRxvtT1EnKw9JdK0PTz8uT0eYbE9S66zPc8Zuz1tyLo91h+2Pbw7tT1STbM9
epe0PWHLrT1KRao9imWuPV7FtD1zl7c9hJuvPfAxqz3IN7M98Cu3PTMVtT01qrc9SCm1PUvO
vT2puLg9A2C0PYJ2sT36TKs9CMe2PZPzsj3UabQ9BT21PcWNtT0/JLI9jMuvPQ0/tj24wrg9
uG+3Pfpcpj3UGbM9Kv+tPeaNsj3/N7Q9DdqqPbH1rj2J+LU91US2PaU9sz1W1K89zsWyPctQ
sj3BmLE9EmC2PaM7tT1dC7Y9nTqzPfCEsz1ib7Q90hSyPUqXsj0h/649pbqwPTLusD3wOLA9
4SOuPXAQtD3Prrk9t1mvPRIHrT0otbI9j9GwPXuGuj2Cm7A9xp6yPYtNtj0Yxbk9zP60Pf2j
tT0uM7c9M7W1PbsQsz3WJbg9yIixPRnStj0me7s9gXC2PQgquj0zhbE9WFSxPX6puz3W8LU9
88C3Pe4Wsz2ZirU9TZezPXsIuD292qc9F4WyPVWIrz06o609cNWrPUCkrz0oTLo9n8W4PR1n
tj1LSa09WtS4PVO6rz006LM9c7W5Pe5DuD30R7Q9KsOuPQcavD0Df6o9Qkm3PSOtsz0u6rY9
qjO2PTiGrj0uy7U9Jxm5PVkptD1lVLI9Dhi5PdCWsT2c5rs9cFOwPYRVrj18Tbk9HaezPc5y
tT2GpbQ93fSwPXsgtj2Tp7M9lSGpPRhUtj2QKrY9UjitPeUSsz3IN7M9nZGsPVpxvz2qprY9
E86xPR2PuD3oeLU9a0ewPc9Ptj30J7A9OSW5PUwZtj1yhLE9eA6yPRVvsD1YxbU99gO6PSa2
tj0X6rc9HByzPWE5uz1r5ao9HlO5PRQvtD0sdbE9lAi3PRLdsT25nas9Y/KpPTUqtj0YmbY9
TqS0PSMJvj1AC7M9iwS5Pf2wsT3fR7M9/32zPXk3uj0YjLM98Ka3Pbn2tT0pSrE9gwKkPaHD
tT2URL09fwW5PcNYsz0cIqo9zX+xPUI/sj0bpK89O3StPRrRuj1vYLg9RbqyPZdFtz2E37E9
70qxPRRtsz2iz7Y9yqOsPXSctD36O7s9AfKvPXoSuD1rprc9AkSwPSI4tj3Wirc91v62PYbx
uD3kKLI9TNGuPS9UtD0dG7M9KOe1PeI4uT3zjbg9yo2yPYvOsD3xYrI9cumyPWuJsz2o5bM9
OES2PZQfuD3BMLE953eoPRPyrT19Jbw9sKSuPeBCrj1eZbc9aPuzPaUIrT2RbbI9sqW2PRmY
uD0fWbA9eh26PbQ9sz2Eurg930KvPQIasj1RY7M9R2a2PYY7tj0/Ar09ozK4PeIxuT1ct7M9
gt+6PRZJrT3QFK894qmsPdSftz15VbQ9z+2vPXfNuD1vg7k9QXypPVhyuz273LE9k1u7PdOh
uD3sLLY9THu9PVNLvD3VGbQ9ZYOzPa9prz1DILw9rRO2PbQWqz09Mbs9s620Pb7dvT0Cc7E9
cXy4PS+atD0z1rQ9OsSwPUxUsT3GfrU9Qs2vPREirz1X57A9NmSyPW5juD3psL893R2zPfTj
tz0s6LM9PBy3PSH7uj0S2Lc9joG4Pa9VtD3AbLQ9TR6zPb2Htz3XLbk9jlWzPar4uT2Yvbs9
6QK2PVwwqz0zOb898xy5PQH+uD2Gz7I9DQ24PY3ewj3S27s9xxyyPW82uD2O3LM9Z2+3PUKm
sD0lQ7Q9U6S1PYPtrj0iDrU9iq24PRe6vT0xvbY9Zfi3PXWMrz2pNbQ9gbq9PY79tj1qH7E9
MC6uPXu8uz26lrM9F2+yPU2ZuT1YGLY9wO2zPf50tz2XWbU9HGzBPb7Yuz0G97k9oDK8PRT0
sj0XtLU94We9PcVIuT1a5ro9fFa0PbBhtj1B7bQ9sca3PYAUtT3xSbk99+S4PU46tD19Ero9
hQS0PU2VvD25Wrg9dtC5PX7vuj19LLE9D6a2Pf43uj0pW7g98Ce7PXMYvD1yg7o95nu0Pckk
uT2hLro9ZWe4PfqXtD2pWbc9LbC3PRC2vj0mX7c9iLe0Pa4UsD0jO7U9OsG2PTp3tj3zVbQ9
ohq2PaUYvT36mLk9b7u7PZ2NtT35m7k9qzy4PQmDrT0yjrU9xtGxPToYsz2xFrw9i4fBPQhX
uj1i4bc98XOzPdpuvT2x17U91aK2PRJhvT3NZLk9LIe2PVhZtD0ktLU9OzW0PUDksj1iKMA9
CRKzPf69tz21p6w92Cq6PQnfuD3Fsb09v/23PRh4tj1rq7s9p4q+PeHGuz1KlbY9Bv65PaIL
tj34wrI9eaSzPdKvuD2kIbs9m8C0PeDvuj3J978906rBPa/UvD3zMbg97DixPaGdsT1elro9
Fpq9PVe9tT1alrs9HLO7PZ9Xuj2Gebk9oSC9PfFXtz28YLI9vEa5PW/dvj3BUbY9gyK7PQpT
tz2hxLw9</AssayYData></Step><Step><CommonData><SampleLocation>3</SampleLocation><SampleID></SampleID><SampleGroup></SampleGroup><SampleInfo></SampleInfo><SampleRow>D</SampleRow><SamplePlate>1</SamplePlate><WellType>BUFFER</WellType><Concentration>-1</Concentration><ConcentrationUnits>µg/ml</ConcentrationUnits><MolarConcentration>-1</MolarConcentration><MolarConcUnits>nM</MolarConcUnits><MolecularWeight>-1</MolecularWeight><Temperature>30</Temperature><StartTime>761111</StartTime><AssayTime>300</AssayTime></CommonData><FlowRate>1000</FlowRate><StepType>DISASSOC</StepType><StepName>Dissociation</StepName><StepStatus>OK</StepStatus><ActualTime>300.002</ActualTime><CycleTime>0.2</CycleTime><AssayXData Points="1500">kQI0RCIQNEQAHTREzCk0RKo2NER2QzREVFA0RCtcNEQIaTRE1XU0RLKCNESPjzREXJw0RDmp
NEQGtjRE48I0RMDPNESN3DREauk0RDf2NEQUAzVE8Q81RL4cNUSbKTVEaDY1REVDNUQiUDVE
71w1RMxpNUSZdjVEdoM1RFSQNUQgnTVE/qk1RNW1NUShwjVEf881RFzcNUQp6TVEBvY1RNMC
NkSfDzZEfRw2REkpNkQmNjZE80I2RNBPNkSdXDZEemk2REd2NkQkgzZEApA2RM6cNkSsqTZE
eLY2RFbDNkQz0DZEAN02RN3pNkSq9jZEhwM3RGQQN0Q7HDdECCk3RNU1N0SyQjdEj083RFxc
N0Q5aTdEBnY3ROOCN0SwjzdEjZw3RGqpN0Q3tjdEFMM3RPHPN0S+3DdEi+k3RGj2N0Q1AzhE
EhA4RN8cOES8KThEiTY4RGZDOEQzUDhEEF04RO1pOES6djhEl4M4RG6POERLnDhEGKk4RPW1
OETCwjhEn884RGzcOERJ6ThEFvY4RPMCOUTQDzlEnRw5RHopOURHNjlEJEM5RPFPOUTOXDlE
rGk5RIl2OURWgzlEM5A5RACdOUTdqTlEqrY5RIfDOURU0DlEMd05RP7pOUTb9jlEuAM6RIUQ
OkRiHTpEPyo6RAw3OkTjQjpEtlA6RCtcOkRgajpE1XU6RKGCOkR/jzpES5w6RCmpOkQGtjpE
08I6RLDPOkR93DpEWuk6RDf2OkQEAztE4Q87RK4cO0SLKTtEaDY7RDVDO0QSUDtE31w7RLxp
O0SJdjtEZoM7RDOQO0QQnTtErKk7RJm2O0R2wztEItA7RADdO0TM6TtEqvY7RHYDPERUEDxE
IB08RPcoPETVNTxEoUI8RH9PPERLXDxEKWk8RPV1PETTgjxE8Y88RM6cPESbqTxEeLY8REXD
PEQi0DxE79w8RMzpPESq9jxEdgM9RFQQPUQgHT1E/ik9RMQ1PUShQj1Ebk89REtcPUQYaT1E
9XU9RMKCPUSfjz1EfJw9REmpPUQmtj1E88I9RNDPPUSu3D1Eeuk9RFj2PUQkAz5EAhA+RM4c
PkSsKT5EiTY+RFZDPkQzUD5EEF0+RN1pPkSqdj5Eh4M+RGSQPkQ7nD5ECKk+ROW1PkSywj5E
j88+RFzcPkQ56T5EFvY+ROMCP0TADz9EjRw/RGopP0Q3Nj9EFEM/RPFPP0S+XD9Em2k/RHh2
P0RFgz9EEpA/RO+cP0S8qT9EmbY/RHbDP0RD0D9EIN0/RP7pP0TK9j9EqANARIUQQERSHUBE
LypARPw2QETZQ0BEtlBARINdQERPakBELXdARJGCQERuj0BEO5xARBipQET1tUBEwsJARJ/P
QERs3EBESelARCb2QETzAkFE0A9BRK4cQUR6KUFEWDZBRCRDQUQCUEFEzlxBRKxpQUR4dkFE
VoNBRDOQQUQAnUFE3alBRKq2QUR2w0FEVNBBRJ/fQUSb6UFE1fVBRLICQkSPD0JEXBxCRDkp
QkQGNkJE40JCRLBPQkSNXEJEWmlCRDd2QkQEg0JE4Y9CRK6cQkSLqUJEaLZCRDXDQkQS0EJE
39xCRLzpQkSZ9kJEZgNDREMQQ0QQHUNE3SlDRLo2Q0SXQ0NEbk9DRDtcQ0QYaUNE5XVDRMKC
Q0Sfj0NEbJxDREmpQ0QGtkNE48JDRMDPQ0SN3ENEaulDRDf2Q0QUA0RE4Q9ERL4cRESLKURE
aDZERDVDREQSUERE31xERLxpRESZdkREZoNERDOQREQQnURE3alERLq2RESHw0REZNBERDvc
REQI6URE5fVERLICRUSPD0VEbBxFREkpRUQWNkVE40JFRMBPRUSdXEVEamlFREd2RUQkg0VE
8Y9FRM6cRUSbqUVEeLZFREXDRUQi0EVEAN1FRMzpRUSq9kVEdgNGRFQQRkQgHUZE/ilGRNU1
RkSoQ0ZEhVBGRFJdRkQvakZE/HZGRNmDRkS2kEZEg51GRFCqRkQtt0ZEocJGRG7PRkRL3EZE
GOlGRPX1RkTSAkdEnw9HRHwcR0RJKUdEJjZHRPNCR0TQT0dErlxHRHppR0RYdkdEJINHRAKQ
R0TOnEdErKlHRIm2R0RWw0dEM9BHRADdR0Td6UdEuvZHRIcDSEReD0hEOxxIRAgpSETlNUhE
skJIRI9PSERsXEhEOWlIRBZ2SETjgkhEwI9IRJ2cSERqqUhER7ZIRBTDSETxz0hEvtxIRJvp
SER49khERQNJRCIQSUTvHElEzClJRKo2SUR2Q0lEVFBJRCBdSUT+aUlE1XVJRKGCSUR/j0lE
XJxJRCipSUQGtklE0sJJRLDPSUSN3ElEWulJRDf2SUQEA0pE0A9KRK4cSkR6KUpEWDZKRDVD
SkQCUEpE31xKRKxpSkSJdkpEVoNKRDOQSkQAnUpE3alKRKq2SkSHw0pEVNBKRCvcSkQI6UpE
5fVKRLICS0SPD0tEXBxLRDkpS0QWNktE40JLRMBPS0SNXEtEWmlLRDd2S0QEg0tE4Y9LRK6c
S0SLqUtEWLZLRDXDS0QC0EtE39xLRLzpS0SJ9ktEZgNMRDMQTEQQHUxE7SlMRLo2TESRQkxE
bk9MRDtcTEQYaUxE9XVMRMKCTESPj0xEbJxMREmpTEQWtkxE88JMRMDPTESd3ExEaulMREf2
TEQUA01E8Q9NRM4cTUSbKU1EeDZNREVDTUQiUE1EAF1NRMxpTUSZdk1EdoNNREOQTUQgnU1E
/qlNRNW1TUShwk1Ebs9NREvcTUQo6U1E9fVNRNICTkSfD05EfBxORFopTkQmNk5EBENORNBP
TkSuXE5EemlORFh2TkQkg05EApBORM6cTkSsqU5EibZORFbDTkQz0E5EEN1ORN3pTkS69k5E
hwNPRGQQT0QxHU9EDipPROs2T0S4Q09ElVBPRGJdT0Q/ak9EHHdPROmDT0TGkE9Eo51PRAip
T0TVtU9EssJPRI/PT0Rc3E9EOelPRAb2T0TjAlBEwA9QRI0cUERqKVBENzZQRBRDUEThT1BE
vlxQRJtpUERodlBERYNQRBKQUETvnFBEvKlQRJm2UERmw1BEQ9BQRBDdUETt6VBExPVQRKEC
UURuD1FESxxRRBgpUUT1NVFEwkJRRJ9PUUR8XFFESWlRRCZ2UUTzglFE0I9RRK6cUUR6qVFE
WLZRRCTDUUQC0FFEztxRRKzpUUSJ9lFEVgNSRDMQUkQQHVJE3SlSRLo2UkSHQ1JEXk9SRDtc
UkQIaVJE5XVSRLKCUkSPj1JEbJxSRDmpUkQWtlJE48JSRMDPUkSd3FJEaulSREf2UkQUA1NE
8Q9TRM4cU0SbKVNEeDZTRFZDU0QiUFNES1xTRBhpU0T1dVNEwoJTRJ+PU0RsnFNESalTRCa2
U0TzwlNE0M9TRK7cU0R66VNEWPZTRCQDVEQCEFREzhxURKwpVESJNlREVkNURDNQVEQAXVRE
3WlURKp2VESHg1REZJBURDucVEQIqVRE5bVURLLCVESPz1REXNxURDnpVEQG9lRE4wJVRMAP
VUSNHFVEWilVRDc2VUQEQ1VE4U9VRK5cVUSLaVVEaHZVRDWDVUQSkFVE35xVRLypVUSZtlVE
ZsNVREPQVUQQ3VVE7elVRLr2VUSXA1ZEZBBWRDscVkQOKlZE2zZWRLhDVkSVUFZEYl1WRD9q
VkQMd1ZE6YNWRLaQVkSTnVZE+KhWRNS1VkSiwlZEfs9WRFzcVkQo6VZEBvZWRNICV0SwD1dE
fBxXRFopV0Q3NldEBENXROFPV0SuXFdEi2lXRFh2V0Q1g1dEApBXRN+cV0S8qVdEibZXRGbD
V0Qz0FdEEN1XRN3pV0S69ldEkQJYRG4PWEQ7HFhEGClYROU1WETCQlhEj09YRGxcWEQ5aVhE
FnZYROOCWETAj1hEnZxYRGqpWEQ3tlhEFMNYROHPWES+3FhEm+lYRGj2WERFA1lEEhBZRO8c
WUTMKVlEmTZZRHZDWURDUFlEIF1ZRO1pWUTUdVlEooJZRH6PWURLnFlEGKlZRPW1WUTSwllE
n89ZRHzcWURJ6VlEJvZZRAQDWkTQD1pErhxaRHopWkRYNlpENUNaRAJQWkTfXFpEvGlaRIl2
WkRWg1pEM5BaRACdWkTdqVpEurZaRIfDWkRez1pEO9xaRAjpWkTl9VpEsgJbRI8PW0RsHFtE
OSlbRBY2W0TjQltEwE9bRJ1cW0RqaVtER3ZbRCSDW0Txj1tEzpxbRJupW0R4tltERcNbRCLQ
W0Tv3FtEzOlbRJn2W0R2A1xEQxBcRCAdXETtKVxEyjZcRKJCXERuT1xES1xcRChpXET1dVxE
0oJcRJ+PXER8nFxEWqlcRCa2XEQEw1xE0M9cRJ3cXER66VxER/ZcRCQDXUQCEF1EzhxdRKwp
XUR4Nl1EVkNdRDNQXUQAXV1EzGldRKp2XUSHg11EVJBdRDGdXUQIqV1E1LVdRLLCXUSPz11E
XNxdRDnpXUQW9l1E4wJeRMAPXkSNHF5EaileREc2XkQUQ15E8U9eRL5cXkSbaV5EeHZeREWD
XkQikF5E75xeRLypXkSZtl5EdsNeREPQXkQg3V5E7eleRMr2XkSoA19EdBBfRFIdX0QeKl9E
/DZfRNlDX0SmUF9Eg11fRFBqX0Qtd19EkYJfRG6PX0Q7nF9EGKlfRPW1X0TCwl9En89fRGzc
X0Q56V9E7flfROkDYETAD2BEnRxgRGopYEQ3NmBEFENgRPFPYES+XGBEi2lgRHh2YERFg2BE
EpBgRO+cYES8qWBEmbZgREXDYESwz2BEfNxgRFrpYEQ39mBEBANhROEPYUSuHGFEiylhRGg2
YUQ1Q2FEElBhRN9cYUS8aWFEmXZhRGaDYURDkGFEEJ1hRO2pYUTKtmFEkcJhRG7PYURL3GFE
GOlhRPX1YUTSAmJEnw9iRHwcYkRJKWJEJjZiRARDYkTQT2JErlxiRHppYkRYdmJEJINiRAKQ
YkTfnGJErKliRIm2YkRmw2JEM9BiRBDdYkTd6WJEuvZiRJECY0RuD2NEOxxjRBgpY0TlNWNE
skJjRI9PY0RsXGNEOWljRBZ2Y0TjgmNEwI9jRJ2cY0RqqWNER7ZjRBTDY0Txz2NEztxjRJvp
Y0Ro9mNERQNkRCIQZETvHGREzClkRJk2ZER2Q2REQ1BkRCBdZET+aWREynZkRKKCZER+j2RE
S5xkRCipZET1tWRE0sJkRG7PZERL3GREGOlkRPX1ZETCAmVEnw9lRHwcZURJKWVEJjZlRPNC
ZUTQT2VEnVxlRHppZURYdmVEJINlRAKQZUTOnGVErKllRHi2ZURWw2VEM9BlRADdZUTd6WVE
qvZlRIcDZkRkEGZEKhxmRAgpZkTlNWZEskJmRH5PZkRcXGZEKGlmRPV1ZkTSgmZEn49mRHyc
ZkRaqWZEJrZmRATDZkTQz2ZErtxmRIvpZkRY9mZEJANnRAIQZ0TfHGdErClnRIk2Z0RWQ2dE
M1BnRABdZ0TdaWdEunZnRIeDZ0RkkGdEO5xnRAipZ0TltWdEssJnRI/PZ0Rs3GdEOelnRBb2
Z0TzAmhEwA9oRI0caERqKWhENzZoRBRDaETxT2hEvlxoRJtpaERodmhERYNoRCKQaETvnGhE
zKloRKq2aER2w2hEVNBoRCrcaET46GhE1PVoRKICaUR+D2lEXBxpRCgpaUQGNmlE40JpRLBP
aUSNXGlEWmlpRDd2aUQUg2lE4Y9pRL6caUSLqWlEaLZpREXDaUQS0GlE79xpRLzpaUSZ9mlE
ZgNqREMQakQQHWpE7SlqRLo2akSXQ2pEXk9qRDtcakQYaWpE5XVqRMKCakSfj2pEbJxqREmp
akQWtmpE88JqRNDPakSd3GpEeulqREf2akQkA2tE8Q9rRM4ca0SsKWtEeDZrRFZDa0QiUGtE
AF1rRN1pa0SqdmtEh4NrRFSQa0QgnWtE+KhrRNS1a0SiwmtEfs9rREvca0Qo6WtE9fVrRNIC
bESwD2xEfBxsRFopbEQmNmxEBENsRNBPbESdXGxEemlsRFh2bEQkg2xEApBsRM6cbESsqWxE
eLZsRFbDbEQz0GxEAN1sRN3pbESq9mxEhwNtRGQQbUQxHW1EDiptRNs2bUS4Q21EhVBtRGJd
bUQvam1EDHdtROmDbUS2kG1Ek51tRPiobUTUtW1EosJtRH7PbURL3G1EKOltRPX1bUTSAm5E
nw9uRHwcbkRJKW5EJjZuRPNCbkSfT25EXFxuRAhpbkTldW5EwoJuRI+PbkRsnG5EOaluRBa2
bkTjwm5EwM9uRJ3cbkR66W5ER/ZuRCQDb0TxD29EzhxvRJspb0R4Nm9ERUNvRCJQb0QAXW9E
zGlvRKp2b0R2g29EVJBvRCCdb0T+qW9EyrZvRKjDb0R00G9ES9xvRB7qb0T89m9E0gJwRKYQ
cERyHXBEUCpwRBw3cESRQnBExlBwRDtccEQIaXBE5XVwRMKCcESPj3BEbJxwREmpcEQWtnBE
88JwRNDPcEQA3XBEaulwREf2cEQUA3FE8Q9xRL4ccUSbKXFEaDZxREVDcUQiUHFE71xxRLxp
cUSZdnFEdoNxREOQcUQgnXFE7alxRMS1cUSiwnFEfs9xREvccUQo6XFE9fVxRNICckSfD3JE
fBxyRFopckQmNnJEBENyROFPckSuXHJEi2lyRFh2ckQ1g3JEApByRN+cckSsqXJEibZyRGbD
ckQz0HJEEN1yRN3pckS69nJElwNzRG4Pc0SNHHNEGClzROU1c0TCQnNEn09zRM5cc0RJaXNE
FnZzRPOCc0TAj3NEnZxzRHqpc0RHtnNEFMNzRPHPc0TO3HNEm+lzRHj2c0RFA3REEhB0RO8c
dETMKXREmTZ0RHZDdERDUHREIF10RP5pdETUdXREooJ0RH6PdERcnHREKKl0RAa2dETSwnRE
sM90RHzcdERK6XREJvZ0RPQCdUTAD3VEnhx1RHopdURINnVEJEN1RAJQdUTOXHVErGl1RHh2
dURWg3VEIpB1RACddUTdqXVEqrZ1RIfDdURez3VEKtx1RAjpdUSq9nVEhwN2RFQQdkQqHHZE
CCl2RNQ1dkSyQnZEfk92RFxcdkQoaXZE9nV2RNKCdkSgj3ZEfJx2RFqpdkQmtnZEBMN2RNDP
dkSu3HZEeul2RFj2dkQ1A3dEAhB3RN8cd0SsKXdEiTZ3RFZDd0QzUHdEAF13RN1pd0S6dndE
h4N3RF6Pd0Q7nHdECKl3ROW1d0SywndEj893RFzcd0Q56XdEBvZ3ROMCeETAD3hEjRx4RGop
eEQ3NnhEFEN4RPJPeES+XHhEi2l4RGh2eERFg3hEEpB4RO+ceES8qXhEmbZ4RHbDeERD0HhE
IN14RO3peETE9XhEogJ5RG4PeURMHHlEKCl5RPY1eUTSQnlEoE95RGxceURKaXlEJnZ5RPSC
eUTQj3lErpx5RHqpeURYtnlEJMN5RALQeUTO3HlErOl5RIn2eURWA3pEMxB6RBAdekTdKXpE
ujZ6RIdDekRUUHpEMF16RAhpekTUdXpEsoJ6RI+PekRcnHpEOal6RBa2ekTjwnpEwM96RI3c
ekRq6XpESPZ6RBQDe0TyD3tEvhx7RJspe0R4NntERUN7RCJQe0TvXHtEzGl7RKp2e0R2g3tE
VJB7RCCde0T+qXtE1LV7RKLCe0R+z3tEXNx7RCjpe0T29XtE0gJ8RKAPfER8HHxEWil8RCY2
fEQEQ3xE0E98RK5cfESLaXxEWHZ8RDWDfEQSkHxE35x8RLypfESJtnxEZsN8RDPQfEQQ3XxE
7el8RLr2fESRAn1EZBB9REEdfUQeKn1E9jV9RMJCfUSVUH1Ecl19REppfUQcd31E+oN9RF6P
fUSNnH1ECKl9ROW1fUTCwn1Ej899RM7cfUQ56X1EFvZ9RPQCfkTAD35Enhx+RGopfkRINn5E
JEN+RPJPfkTOXH5ErGl+RHh2fkRWg35EIpB+RACdfkTdqX5EqrZ+RIfDfkRk0H5EKtx+RAjp
fkTl9X5E</AssayXData><AssayYData Points="1500">fli5PdkbwT3qB8M9407LPZ7X1D0XbM49fDrNPYGKyT1Css898STSPeWN0j0G68c9ax3SPWrK
zz1jyMk9goTUPcn7yj1zk849nTLXPbEs0D2PDdc98d/ZPV/IzD0OjdU90ZfTPf1g1z2Zoc49
1FDXPbJi3T06ntQ9uxnQPR3P1T2tmNw9g/zZPUO32D1Hd849EObZPd6H0z30+Ns9lrbXPTyq
1j0r1tc902zaPTny0j20Y9I9XiTSPeQQ0z3BidY95GXYPSZ50z1l9NQ9CszOPXiY1j2COts9
vlnZPbuJ2j1uqdA9E7bWPcKs3D0/ctc9VRrbPYiD1T14pNE9pGXWPXeh1D1v0OI98gjRPWlX
1j0u+s892dfOPXfF1j002dA9ctPVPXQl2D1MvNo9hs7YPUbO2T22QN49A2/dPa/N0D02udY9
xWDUPblC0T0ccc49RyvXPQkX0j0ojdg91fDaPd292j3Rqt49hj7aPR3j4T0nl9k9PZTSPV4S
1D1Ou9c9kLDWPcvf1D0vvt09zrvbPXBZ1D0HU9s9d8HSPel31z2FqNY9xT/PPTUh0z1Pwto9
/XzWPRcu2D1PBtE9OBHXPWjF1z22k9097frbPSzT3D3xx+E9KhLbPVdE2D2Kr9c9GSHZPc6W
2D2hUtQ9OEfePbLB3j035to9Y+3WPehS1z2a39k9+n/dPbh42T2ewNY9JDPfPTBw3T0/6Nc9
yMTTPYxL3j1qlNY9XAHZPQAg2j3D9eA9GxfZPbVc2D0aUtk9fi7WPVl13z1sodw9FlnbPYC8
1T1Sl+E9Rg7YPerL3z3Z89s9+ULdPYfI2T36N+E9bLPZPVtS3z0UetY9zlTZPdNV3z03VN09
qEzcPRUr2z2kD9s9tmbfPcJM2D1Mmto9Eg7bPdIz1T2nPeI9lNTjPXLt0z361tc9snPmPYG+
2T3VIds9SKrePXCk3T0a3tQ9oILVPXtx2D14Zts9QvLZPW2j4j1Ne9w9GFHdPRU72j0xTtk9
jObXPX7O4T1gT9U9qOLUPcDC1D2tc9w9Eg7hPRlG2z2mJd89IjjYPe4B5j1Cq9s9/WXfPWYS
3D0oXN89LlfhPUFG2D2QN9Y9cZnePVCy1D2Sn+I9y/3aPVZ13D2edNg9qDTgPXVl2z2BPNk9
nJ/ZPYOM3z2EntU9eefXPcl64D1xqd09ja7bPTFw2z0wtds9ntDkPaf33j3hRts97DbhPemp
2z0xGd49A7fXPWRJ4T1urNs9Mf7bPRZf2D0iZ9g9EQ7iPZcN2z2SKd094jvbPQCuzj3YJNw9
ajnkPW3Q2z0MFeA9X8naPQHt2T3mf909+UXdPZib2z20r949uCzbPXJ24D0dvNo9YkPhPf9j
4j3dXuY9C5zjPdqq4D3919o9nWTePVo01T1yS+I9ZWvhPQyw3T1IKOc9/bHfPXlt2z1GJeU9
vPPgPZmt7D0uv9I9zCXmPUnh4j1b9eE9vLniPaH24j2f3989NvfmPXjs4z3dDts9PNHbPT/I
4D1QNto94mjlPX+54T3vnd49UkXjPT5e2j3U6+k9GFHePdur3j2ebuI9D07jPcQe2z2OreY9
UEnfPfr23D1ZxuE9dwrgPYTl4D39x+Y9IJ3fPTWT4j2rDNs9Gx7lPQXO4D3qzNo9e0HdPZJa
5T0TWOQ9aHrgPZcS5D2Bot894OzkPU8q3j0kC+I9pTDePXz24D1o2N89qp3mPWzw5D388OE9
RBniPesl3D3OBOA964jiPf6Z4D17SuE9LTPgPUw23j3JI+Y98PfaPdn71j056+Q9zIXmPc/0
6D3jveM9s5rfPeZO3D2Qn+A9ccHdPbft3z1S5+I9RQbgPT+P3j01G+k90cziPZQf6D1ljeU9
TdXqPRyk3D1WS+E9aZzkPblQ5j2ZQuM9XLrpPZsF5T3pU+Y9sTfoPSbK3z2sWN89cevePafW
4T14aeg97OrmPebp4z0L0t89dFPnPYE24z0eHuE92XvhPWKP4D0m/eI9sOzhPV4S4j3N/t89
NzThPTB63D0EOuU9BV3hPT5j4D1LYOY9KoLlPb543j0x6949u5btPe9x4j1I6d09KdfiPaXi
2j0l7uM9KyTYPe8e4z0ATOU9qyDjPaxu2T1nPOQ9+E/hPdvH3z2KU+E90aTlPRkV6D1AtOQ9
hnXdPdof2j3XVug9MpXqPdyp3T3vQOQ9PG7uPRjP3z0MkuI9BJHnPUWr7z0bc+o9fdbqPbJ9
4z2mJO49ufTpPSXV5j1gSuo9ZVXgPTRG6D0RDeg9a+rtPaqc5D1scts9HrTgPVrR5T0EiN49
V0zkPbxf5T2GXe09XjfoPeDD5z0i5t89593tPY2d5j1f++E9dandPUo06j3rhOg9vvDyPcuY
7z0J6OY9FkDhPeir5z3R8ec9KibjPXU94z0jB+o9cn3pPU9h4j3Q0Ok9bA/iPeRe7j0Pbuo9
TELmPcs15T1uZOU9LdbmPa5I7z27EOE9p37oPevP3j3hjOY9isjlPZjs5j0J3eA9CcnfPft9
3j0hduI9LJjsPbhk5z0QWuQ9odjnPbjh4z0Z8eg9KO7oPc/q5j3nqOM9binhPdWX4j0l6/I9
hIzfPTl37j3vtOI9/HfnPaeg4z010OM9zLfpPf3p6T33X+Q9QlHmPbmq6j2ZGOo9rUznPQ+C
3D0cse896nfoPXsV6T2ZQ+U9ZcLdPfl25j06+eI9ecbpPZT26D1CHOo9IbHnPX+M6D35b+Q9
UuXlPUAt4D36I+U9VKTfPWVk5T15lOc9NXPkPan65j0VXO09q+LbPT326D0DJuw9Q0XrPTzh
5D096eI9xrLhPbjW4z2H0Oc99tftPdDA4D3amOc9bzPtPW2v5j3M6eo9hNXmPZwC5T291Oc9
i4vlPcWf4j0x8OU9n43gPTZJ8D14Nes9p8rpPWR36D2lcu0949roPV7G5j0IX+E9VEnwPeMe
7j1hB+k95+zrPes/7T2v7Ok9OnblPaH45T3d1+M9VnbpPeWU4j0vieo9PmbkPbS95z2ms+o9
nL3xPYwG5z3Bz+k9WKnoPaoK5T3S8ug92wXnPX/n6z3ptew97hzuPYHX6z0MBOw9IgfyPWFO
4z3rfO09iDDgPdie7T2pA+A9+uvwPQF+5z1u7uM9jh3nPdOO5j1rcOc9LU/mPass5z3TQu09
MZPqPWAu6z3Fl+c9W4rxPVxI6D2pee49/G/nPf6l4z19x+89rrvrPQwl6D2YoOQ9seDnPdrN
6z1PtuM9UEjvPUjr7z2vKek90s7oPXtf5j33YeU9pvruPVJI5j0oKus92zbsPUhd8D1MZuc9
gnDiPYxh5z0DsO09J5DlPVGT5z2bqeU96PHsPaUk5z3yFOc9keTgPZEh6D0ESOQ9uKjqPVKI
7D33Hew9J1X2PW8x5T2xffA9OKPrPYtL7j0cMuU9WKDoPQFF5z1rJ+k9hqfrPcwH7T1sbeY9
DqroPVe/4j1VOfQ90MbtPTlN8j3rc/M9iDjrPSoh6T0u8OY9sgHrPUgZ6z1cvuw9iP7jPe05
6j0DFOs9vgrjPbZM7j2G7+c9OozxPRqQ8D1qefI9f83kPWoE8D0Zouw9Xx/tPZMX6z30TOs9
FernPXL49T3c3uU9mlX3PRvR7z1rYOs9AcfsPcgA5D1mXfU9SDvzPUEI5T0yPe89aRnlPXTp
6D3NpOs9l1LrPcoU8D2SYus9DRnoPbyN5z3nefE9VkTnPcC77j1xxOk9a5XpPcdC6T2Jmeg9
cFjqPZaE8T3LX+s9VEroPSf16z2o7e09r7DzPQFo6T3ECuU9APrvPZ7P6j33B/A9snHwPQ5H
6j1dY+09r6brPXxf6z3ohus930TsPTUU6z19MO494WryPQhD4z0Ozec9Fp/tPS+T5j3Sk+49
2LfpPWhw8D2iye89I5LoPWPn3z2aoO0977PfPcmi6z2cg/A9m0fxPXBQ7j1McfI9XrznPVfm
6z1YP+o9D2fuPUNS+D1/tvE9E5rxPQYP7z1LSPE9tC7mPYUW9D0NQfA9Ri7nPfml7D3bAu49
K/bxPXhy5D3U6eo9BlPsPf/o6j38b/Q9VcjsPVQB8z1/n/A9UertPdz17z1sgOY9383tPU9C
6D1XL+c9E4vrPY/b7z0eGuw9AGLpPTRn7z1xC+w9p7vvPVm97j0iSvE9Dx33PTia7T1rQO09
iD7vPcZY6z3X0ek9XfvsPbhk9D1oqfg9vJ/wPZYa4z0lAe498o7nPaPS6z38fe89iKrtPZGq
6j2u6PQ9S/DoPd+R7T14KOw9drLnPTzG6z30EOs9pg3rPQLg7j1njPA988XnPWUl7j00MPA9
J97wPYPl6T1ks/I9yjTtPSFP5z1+i/U90RnvPbt96z1FQPg9ikXsPWjv6j1YJPI9GmTzPVOe
7D1xH+89+2XvPXS18D1CIOo9dGnyPWk28z0Uiu49jb7pPUqB8z2ikvY9p4XqPV+H8T1Nuuw9
mxLwPaIQ7D2cFPE9iELqPd3Y7T0aDPM9BmjvPcNC6T3wPes9zGTvPROV8j0ObO49UcHxPafP
6z3oaOw93EX0PUh56D3Wieo9zHbtPRPr5j2Bw/s9x1LvPV5Y6z06qfU9IbrtPbtZ9z2MAfY9
aZDvPSO57z1Hi/E9ndDoPa6K7j0euOw99Af0PTcC8j0a0fQ9P/DqPSZI7D1pA/A9GU7xPZm1
6D2wVew9Ln/wPbDj8j29C/U9O3/tPT3a6z0E8+89SzDxPUxY6z13c+o9AjDnPfVb8T3UPvE9
H+PuPWJW7D2h8/M9d+TnPdes8D3bD/s9xvHuPQ6x8T1oVPA9WVDtPYBh8T1GiPc93p3wPZ/r
8z0BBPk90GT8PU2C+j3hGPE9FxbzPaMe8D0GOvQ9t23rPe2B7T29a+w9cAXoPRbU7z22V/E9
2SP1PQBF9j1aS/c9r9z0PYHg9z0a2PE96ffrPU0L9D1FW/U9JIH1Pd0k+D2jduk9CxjuPY6a
7T1mofI9NYbtPfBx8j26zPQ9JPrrPUKJ8D0lNuo9ZUnuPUci7j3NxPU9KX7yPaw79D2Ky+89
hDf6PUhC6j2w0+49VcD3Pe0x8j3Ww/I9A1L3PXGF8T0vh+Y9bLT5PWqa7z04o+s9hczvPVbs
8D1MgOw9DIf0PWz/9D1mpPk9lZbzPYRU8T0AffQ9QxTuPUm98z2jufk9swT2PTtf7z3N9vQ9
zIDpPb16+T3mJPY9ozb4Pclt+D1ope893zr8PZHO9j2kNfA9oC/uPd9D8T12cPA9ykTvPY5s
8j0TZv09mmLyPZHR8j0qpPI97E76PYta8z0R4u49RFbzPcHi9j3Pavs9flryPQoh8j0M2/U9
+pDvPX7l9D2Eh+09av3yPTp78j3iovs9Twn6Pcxr9T3Pd/E9hRH6PdDi9D0OQvY9RjDyPQDg
8T3PQvE9h2f0PY8U/j0e4/Q9KqjuPWai9z003fc9hQjrPb6m9z3oOu89ntzuPekx9j3i4uk9
d9DyPWtr9D080Pc9mbP6PW9P9j2jD/M97XTxPW1C8T0jmu49aFjzPZ4Y8z1GSfA9t+3vPWrQ
9z2iSfU98t3vPUy/8z2VlPY9XgPvPegv+D03yvQ91TP0PVkh8D053vU9yK/2PSVi8j0j1fY9
A4H2PVgu7z2hCfc9ASjxPZuP6j3wEPE9u3r8PRBS+D2XffU9ZZPyPYA19z3LRfg9uK3yPbni
7j1O4PU96LXxPTp48z2KYPI9o/D6PexQ8T1Xw/Y9LSj0PZFX8z3k8vY90ef4Pa0J7z1W6fY9
Q4n6Pc3e+D1qVvE9V7T1PVyG/z1Jyu493TP5PaxF7D0E//Q9jnXzPT9Y+D24CfQ9QAr6PTlM
8D2qc/Q9pxTvPTCD9T3iCe495xvyPeXl9D1vyPY97QXzPYm38z2FGfo90qn0PVOo8j2Tb/Q9
ydXzPQeL+z3AS/c90mXwPUU/+T3xdfQ9JWX2PZXS7D2NavQ973v3PY148z2JIfM9tcT2PTYg
+T0XQ+892EzyPQM4+j19Ifc9eZX4PWn4+D38IfI9Jbv1PZGw8z3pufc9gRn1PZb/8z00WPc9
tSz7Pa1s8z3EJ/k9BLT6PYE99D2HFPc99KjvPdHW9z12I/Q9rDz3PXdB9T2kMPI9rY78Pd9j
+D29PvI9+1H0PYZF9T3goPc9OzvyPTG0+D0mtfc9K+v2Pa+29z1qC/U9AIf+PTGL9j1O3eo9
xhD1PX9Z/D2nc/Y9/ZP1PYrQ9T18GPU9PG3xPXgZ+z0jePU94xz1PUpC7T3E9vg9sbb7Pa/i
8j1VFPY9LDz3Pff78j2Z8fI9fKD3PcWU+T3dVfg9ez3xPbIb9j29rfI9YtX1PZ/Z8D0eWvc9
bwP2PcGa8z38+PM9+l/2PQ6X7j267/s9swT7PWKM9j384PQ9d/X2PU1C9T20G/Q9UYb4PcAf
9j26n/U9yXb3Pble+T13R/I9Cpf4PVAr+T38ivs9IZf4PfuT+j3gf/c9RR70PRFI9j0TCvY9
9vPuPZnz8D0vUPw9+Jr2PUgY/T3NFPw9/a70PcXt9j2yOPQ95uj3PS8e/D2Bl/49JRH3PZtb
9j2AuPI9ICj1PVsB9z31+fM9Z+X6Pefk+T1euvM9bVL4PdqN+j1KJfk9BSj3PYeY8j3x7fg9
R4P7PcAV+D0SWPA95rz7PZe+9T121vc9XdP9PTia8z36uQA+15X4PQAJ9T1JTu89kAD5PXsy
+T2U//g9sy71PUh2+D1rq/c9hKj0PVwr+T07pe490U76PVMV9D1tKe09Vkn4PSu48j2yGvs9
H+P+PYKn+T3ji/M9PpoBPliF/T045/49vGzxPZI99j3/Nvs9tAD0PfkB+z2uYfg9oDj7PYZh
+D1IiP89U18BPrLu+j33SPs9qKr7PWU/9T2yEvI9v139PWsN+T3ukPk9r/X4PVyE9j347fc9
9LL7PeKt9T1tGPQ9lgT5PfwjAD6EhwE+Tl78PWsb8j15evc9FsryPcAn+z0ZS/w9UJT3PbJj
/T1gKPY95wv2PVtp9z01cv49GHH7PcMyAD4lLgE+BVD7PVh39j2y1vw9b77yPfWP8T1srQA+
o737PWMY+z0o1/g9L/LwPa5R+D3yrfM91k/1PWK6AD6JUAI+/7D/PSRx+j1vzfg9H9X9Pf/y
+D3/1vs9vZT7PT1HAD5F6vM9zXX7PXdN/T3RWPk9/8H1PRWbAT6Djfk9Dq79PUwq+T0XjPU9
0Mr2PVvE+T2bifE9QPz8Pcci+D28hPY92I75PbXO9T34mPY90+n7PaCJ+j0D6vY9IDTzPQ1h
8T1qqfk9inj6PVOh8j1kBPQ9stD5PRXnAD4S//s9a5b7PRz7+T1tL/w9X8P4PZ8J/z0axfo9
x2H9PbW8+T2Dbvo9Q/n4PfgbAT7YCvg9Mpj0PVD++j01A/Q9P7/3PcQX9T3cRPM9B2P/PaY2
+D1jcAE+eLL3PYBg+z0zxgA+vY78Pe7q+j24d/k9tlnzPUsw+z293PM9wnz2PbST+z35mAA+
oHX7PSXa+j2wUP89RQ4BPnJd9j1yuPU9t1P4Pd2PAD7Ftv892e75Pbpr+T0bgwI+76b7Pd0k
AT7Xavc9RmkAPg5f/z2mKwA+7RwAPtYP9D0V0Pk93Fb9PYD2/j0s9PU99GAAPjaKAj5liPk9
TQn8PXTG+T047P89T1//PVFkAT7SAfs9A+/4PR9u+z3DyPw90iP5PSz8AD5Lyvg97KP8PULs
/D0MdAI+rWEBPlzU+z1Wcfk9AaMBPhBrAT6SOAA+a2T9PfVrAD7AvP09FbP9PTk5+z1ddAE+
bs/4PW03Aj4L6/89IYv8PUgH/T0S5f09eRf8PcuC/j3dpf4976QAPhI0/z09d/89/NT7PQ0T
/D2GMfw9dMryPXuU/D1rUwA++P0APqC5AD453f89NqD7PSc4/T3Sxf09X6/5PfKc+j1Ovv49
RG76PWbBAD5mYfc9Qcv4PXe8AD7E9/k9dJH7PSB8+T0XGPw9VhoAPg3H/T0cAQA+EhYDPh3y
AT4AB/89</AssayYData></Step><Step><CommonData><SampleLocation>5</SampleLocation><SampleID>YNCCT5A-p035</SampleID><SampleGroup></SampleGroup><SampleInfo></SampleInfo><SampleRow>C</SampleRow><SamplePlate>1</SamplePlate><WellType>KSAMPLE</WellType><Concentration>-1</Concentration><ConcentrationUnits>µg/ml</ConcentrationUnits><MolarConcentration>1000</MolarConcentration><MolarConcUnits>nM</MolarConcUnits><MolecularWeight>-1</MolecularWeight><Temperature>30</Temperature><StartTime>1066919</StartTime><AssayTime>300</AssayTime></CommonData><FlowRate>1000</FlowRate><StepType>ASSOC</StepType><StepName>Association</StepName><StepStatus>OK</StepStatus><ActualTime>300.008</ActualTime><CycleTime>0.2</CycleTime><AssayXData Points="1500">sgJ/RCMQf0QAHX9E3Sl/RKo2f0SHQ39EVFB/RDFdf0QOan9E23Z/RLiDf0R/j39EXJx/RCmp
f0QGtn9E48J/RLDPf0SN3H9EWul/RDf2f0SCAYBE8QeARFcOgETGFIBENBuARJshgEQJKIBE
cC6ARN40gERFO4BEq0GARBFIgESAToBE71SARFVbgETDYYBEKmiARJhugEQHdYBEbXuARNyB
gETIh4BELo6ARJ2UgEQLm4BEcqGARNingERHroBEtbSARBy7gESKwYBE8ceARF/OgETO1IBE
NNuARKPhgEQJ6IBEeO6ARN70gERN+4BEuwGBRCIIgUSQDoFE9xSBRGUbgUTUIYFEOiiBRCYu
gUSUNIFE+zqBRGlBgUTYR4FEPk6BRK1UgUQTW4FEgmGBRPFngURXboFExnSBRCx7gUSbgYFE
CYiBRHCOgUTelIFERZuBRKuhgUQaqIFEiK6BRO60gURdu4FExMGBRCrIgUSYzoFEB9WBRG3b
gUTc4YFEyOeBRC7ugUSd9IFEA/uBRHIBgkTgB4JERw6CRLUUgkQcG4JEiiGCRPEngkRfLoJE
zjSCRDQ7gkSjQYJEEUiCRHhOgkTmVIJETVuCRLthgkQqaIJEkG6CRP90gkRle4JE1IGCRDqI
gkSpjoJED5WCRH6bgkTkoYJEU6iCRLmugkQotYJEjruCRP3BgkRryIJE0s6CREDVgkTz2oJE
YeGCRMjngkQ27oJEnfSCRAv7gkRyAYNE4AeDREcOg0S1FINEHBuDRIohg0TxJ4NEXy6DRM40
g0Q0O4NEo0GDRAlIg0RwToNE3lSDRE1bg0SzYYNEImiDRIhug0T3dINEZXuDRMyBg0Q6iINE
qY6DRIyUg0T7moNEaaGDRNCng0Q+roNEpbSDRBO7g0R6wYNE6MeDRFfOg0S91INELNuDRJLh
g0QB6INEcO6DRNb0g0RF+4NEqwGERBoIhESIDoRE7hSERF0bhETMIYREMiiERKEuhEQHNYRE
8zqERGFBhETIR4RENk6ERKVUhEQLW4REemGEROBnhERPboREtXSERCR7hESKgYRE+YeERF+O
hETOlIRENJuERKOhhEQJqIREeK6EROa0hERNu4REu8GERCLIhESQzoRE99SERGXbhETU4YRE
OuiERKnuhESU9IRE+/qERGkBhUTQB4VEPg6FRKUUhUQTG4VEeiGFROgnhURPLoVEvTSFRCQ7
hUSSQYVE+UeFRGdOhUTWVIVEPFuFRKthhUQRaIVEgG6FRO50hURVe4VExIGFRCqIhUSYjoVE
B5WFRG2bhURZoYVEyKeFRC6uhUSdtIVEA7uFRHLBhUTgx4VER86FRLXUhUQc24VEiuGFRPnn
hURf7oVEzvSFRDT7hUSjAYZECQiGRHgOhkTeFIZETRuGRLMhhkQiKIZEiC6GRO40hkRdO4ZE
zEGGRDJIhkShToZEB1WGRPNahkRhYYZE0GeGRDZuhkSldIZEC3uGRHqBhkTgh4ZET46GRL2U
hkQkm4ZEkqGGRAGohkRnroZE1rSGRDy7hkSrwYZEEciGRHjOhkTm1IZEVduGRLvhhkQq6IZE
kO6GRP/0hkRt+4ZE1AGHREIIh0SpDodEFxWHRAMbh0RpIYdEWyiHRMEuh0QwNYdEljuHRAVC
h0R0SIdE2k6HRJRUh0QDW4dEaWGHRNhnh0Q+bodErXSHRBN7h0SCgYdE8YeHRFeOh0TGlIdE
NJuHRJuhh0QJqIdEcK6HRN60h0REu4dEs8GHRCLIh0SIzodE99SHRF3bh0TM4YdEMuiHRKHu
h0QH9YdE8/qHRGEBiETIB4hENg6IRJ0UiEQLG4hEciGIROAniERPLohEtTSIRCQ7iESKQYhE
+UeIRF9OiETOVIhEPFuIRKNhiEQJaIhEeG6IROZ0iERNe4hEu4GIRCKIiESQjohE95SIRGWb
iETUoYhEOqiIRKmuiESUtIhE+7qIRGnBiETQx4hEPs6IRK3UiEQT24hEguGIRPHniERX7ohE
xvSIRCz7iESbAYlEAQiJRHAOiUTeFIlERBuJRLMhiUQaKIlEiC6JRO40iURdO4lExEGJRDJI
iUShTolEB1WJRPNaiURhYYlEyGeJRDZuiUSldIlEC3uJRHqBiUTgh4lET46JRL2UiUQkm4lE
iqGJRPmniURfrolEzrSJRDy7iUSjwYlECciJRHjOiUTm1IlETduJRLvhiUQi6IlEkO6JRP/0
iURl+4lE1AGKRDoIikSpDopElBSKRPsaikRpIYpE0CeKRDYuikSlNIpEEzuKRHpBikTgR4pE
T06KRLVUikQkW4pEimGKRPlnikRfbopEznSKRDR7ikSjgYpECYiKRHiOikTmlIpETZuKRLuh
ikQiqIpEkK6KRP+0ikRlu4pE1MGKRDrIikSpzopElNSKRPvaikRp4YpE0OeKRD7uikSt9IpE
E/uKRIIBi0ToB4tEVw6LRMYUi0QsG4tEmyGLRAEoi0RwLotE1jSLREQ7i0SrQYtEGkiLRIhO
i0TuVItEXVuLRMRhi0QyaItEoW6LRAd1i0R2e4tE3IGLREuIi0S5jotEpZSLRI6bi0T1oYtE
Y6iLRMqui0Q4tYtEp7uLRA3Ci0S/x4tELs6LRJTUi0QD24tEaeGLRNjni0Q+7otErfSLRBz7
i0SCAYxE8QeMRF8OjETGFIxENBuMRJshjEQJKIxEeC6MRN40jERNO4xEu0GMRCJIjESQToxE
91SMRF1bjETMYYxEOmiMRKFujEQPdYxE+3qMRGGBjETQh4xEPo6MRKWUjEQTm4xEeqGMROin
jERXroxEvbSMRCy7jESSwYxEAciMRGfOjETW1IxERNuMRKvhjEQa6IxEgO6MRO70jERd+4xE
xAGNRDIIjUSYDo1EBxWNRG4bjURZIY1EyCeNRC4ujUSdNI1EAzuNRHJBjUTgR41ER06NRLVU
jUQcW41EimGNRPFnjURfbo1EznSNRDR7jUSjgY1ECYiNRHiOjUTmlI1ETZuNRLuhjUQiqI1E
kK6NRP+0jURlu41E1MGNRDrIjUSpzo1ElNSNRPvajURp4Y1E0OeNRD7ujUSQ9o1ElvuNRIIB
jkToB45EVw6ORL0UjkQsG45EmyGORAEojkRwLo5E1jSOREQ7jkSrQY5EGkiORIBOjkTuVI5E
VVuORMRhjkQqaI5EmG6ORAd1jkRue45E3IGORMiHjkQujo5ElJSORAObjkRpoY5E2KeOREeu
jkSttI5EHLuORIrBjkTxx45EX86ORMbUjkQ0245Em+GORAHojkRw7o5E3vSORET7jkSzAY9E
IgiPRIgOj0T3FI9EXRuPRMwhj0QyKI9EoS6PRA81j0T7Oo9EYUGPRNBHj0Q+To9EpVSPRBNb
j0T1YY9E0GePRDZuj0SldI9EE3uPRHqBj0Toh49ET46PRL2Uj0Qkm49EkqGPRAGoj0Rnro9E
1rSPRDy7j0SrwY9EGsiPRIDOj0Tu1I9EVduPRMThj0Qy6I9EmO6PRP/0j0Ru+49EWQGQRL8H
kEQuDpBEnRSQRAMbkERyIZBE2CeQREcukES1NJBEHDuQRIpBkETwR5BEX06QRM5UkEQ0W5BE
o2GQRAlokER4bpBE5nSQRE17kES7gZBEIoiQRJCOkET/lJBEZZuQRNShkEQ6qJBEoa6QRA+1
kET7upBEacGQRNDHkEQ+zpBEpdSQRBPbkER64ZBE6OeQRFfukES99JBELPuQRJIBkUQBCJFE
Zw6RRNYUkUQ8G5FEoyGRRBEokUSALpFE5jSRRFU7kUS7QZFEKkiRRJBOkUT/VJFEZVuRRNRh
kUQ6aJFEqW6RRJR0kUT7epFEaYGRRNCHkUQ+jpFErZSRRBObkUSCoZFE6KeRRFeukUTGtJFE
LLuRRJrBkUQByJFEcM6RRN7UkURE25FEs+GRRBrokUSI7pFE7vSRRF37kUTMAZJEMgiSRJgO
kkQHFZJEdhuSRNwhkkRLKJJEsS6SRCA1kkSOO5JE9UGSRGNIkkTKTpJEOFWSRKdbkkQNYpJE
yGeSRC5ukkSddJJEA3uSRHKBkkTYh5JER46SRK2UkkQcm5JEgqGSRPCnkkRfrpJExrSSRDS7
kkSawZJECciSRHjOkkTe1JJETduSRLvhkkQi6JJEkO6SRPf0kkRl+5JE1AGTRDoIk0QmDpNE
lBSTRAMbk0RpIZNE2CeTRD4uk0StNJNEHDuTRIJBk0TwR5NEV06TRMZUk0QsW5NEmmGTRAFo
k0RwbpNE1nSTRER7k0SzgZNEGoiTRIiOk0TulJNEXZuTRMShk0QyqJNEoa6TRAe1k0TzupNE
YcGTRNDHk0Q2zpNEpdSTRAvbk0R64ZNE6OeTRE/uk0S99JNEJPuTRJIBlET5B5REZw6URM4U
lEQ8G5REqyGURBEolESALpRE5jSURFU7lETEQZREKkiURJhOlET/VJREbluURNRhlERCaJRE
Lm6URJR0lEQDe5REcoGURNiHlERHjpRErZSURByblESCoZRE8KeURF+ulETGtJRELLuURJrB
lEQByJREcM6URN7UlERE25REs+GURCLolESI7pRE9/SURF37lETMAZVEMgiVRJgOlUQHFZVE
bhuVRFkhlUTIJ5VELi6VRJ00lUQDO5VEckGVROBHlURHTpVEtVSVRBxblUSKYZVE8GeVRF9u
lUTGdJVE7H2VROKClUS/h5VEeI6VRN6UlUREm5VEs6GVRCKolUSIrpVE97SVRF27lUTMwZVE
OsiVRKHOlUQP1ZVE+9qVRGnhlUTQ55VEPu6VRKX0lUQT+5VEegGWROgHlkRXDpZEvRSWRCwb
lkSSIZZEASiWRHAulkTWNJZERDuWRLNBlkQaSJZEiE6WRO5UlkRdW5ZExGGWRDJolkSYbpZE
B3WWRG57lkTcgZZEQoiWRLGOlkQglZZEhpuWRPWhlkRbqJZEyq6WRDi1lkSfu5ZEBcKWRHTI
lkTazpZElNSWRPvalkRp4ZZE0OeWRD7ulkSt9JZEE/uWRIIBl0ToB5dEVw6XRMYUl0QsG5dE
miGXRAEol0RwLpdE3jSXREQ7l0SzQZdEGkiXRIhOl0T3VJdEXVuXRMxhl0Q6aJdEoW6XRA91
l0T7epdEYYGXRNCHl0Q+jpdEpZSXRBObl0R6oZdE6KeXRFeul0S9tJdELLuXRJLBl0QByJdE
cM6XRNbUl0RE25dEq+GXRBrol0SA7pdE7vSXRF37l0TEAZhEMgiYRJgOmEQHFZhEdhuYRNwh
mETIJ5hENi6YRJ00mEQLO5hEekGYROBHmERPTphEtVSYRCRbmESKYZhE+WeYRF9umETOdJhE
PHuYRKOBmEQRiJhEeI6YROaUmERVm5hEu6GYRCKomESQrphE/7SYRGW7mETUwZhEOsiYRCbO
mESU1JhE+9qYRGnhmETQ55hEPu6YRKX0mEQT+5hEggGZROgHmURXDplEvRSZRCwbmUSaIZlE
ASiZRHAumUTWNJlERDuZRKtBmUQaSJlEgE6ZRO5UmURVW5lExGGZRCpomUSYbplEB3WZRG57
mURZgZlEyIeZRC6OmUSdlJlEC5uZRHKhmUTYp5lER66ZRLW0mUQcu5lEisGZRPDHmURfzplE
xtSZRDTbmUSj4ZlECeiZRHjumUTe9JlETfuZRLMBmkQiCJpEiA6aRPcUmkRlG5pEzCGaRDoo
mkShLppEjDSaRPs6mkRpQZpE0EeaRD5OmkSlVJpEE1uaRHphmkToZ5pEV26aRL10mkQke5pE
koGaRAGImkRnjppE1pSaRESbmkSroZpEGqiaRIiumkTutJpEXbuaRMTBmkQyyJpEmM6aRAfV
mkRu25pE1OGaRELomkSx7ppElPSaRAP7mkTsAZtEWwibRMIOm0QwFZtEHBubRAUim0R0KJtE
Ji6bRJQ0m0T7OptEaUGbRNBHm0Q+TptErVSbRBNbm0SCYZtE6GebRFdum0S9dJtELHubRJqB
m0QBiJtEcI6bRN6Um0REm5tEs6GbRCKom0SIrptE97SbRF27m0TMwZtEMsibRKHOm0QH1ZtE
dtubRGHhm0TI55tENu6bRKX0m0QL+5tEegGcROAHnERPDpxEtRScRCQbnESSIZxE+SecRF8u
nETONJxEPDucRKNBnEQJSJxEeE6cROZUnERNW5xEu2GcRCJonESQbpxE93ScRGV7nETMgZxE
OoicRKGOnESUlJxE+5qcRGmhnETQp5xEPq6cRK20nEQTu5xEesGcROjHnERPzpxEvdScRCzb
nESS4ZxEAeicRHDunETW9JxED/2cRBUCnUQaCJ1EiA6dRO4UnURdG51EzCGdRDIonUShLp1E
BzWdRPM6nURhQZ1EyEedRDZOnUSdVJ1EC1udRHphnUTgZ51ET26dRL10nUQke51EkoGdRPmH
nURnjp1E1pSdRDybnUSroZ1EEaidRICunUTutJ1EVbudRMTBnUQqyJ1EkM6dRP/UnURu251E
1OGdRDronUSp7p1ElPSdRPv6nURpAZ5E0AeeRD4OnkSlFJ5EExueRIIhnkToJ55EVy6eRMY0
nkQsO55EmkGeRAFInkRwTp5E3lSeRERbnkSzYZ5EGmieRIBunkTudJ5EXXueRMSBnkQyiJ5E
mI6eRAeVnkRum55EWaGeRMinnkQ2rp5EnbSeRAu7nkRywZ5E2MeeREfOnkSt1J5EHNueRIrh
nkTw555EX+6eRMb0nkQ0+55EowGfRAkIn0R4Dp9E3hSfRE0bn0SzIZ9EIiifRJAun0T3NJ9E
ZTufRNRBn0Q6SJ9EqU6fRBhVn0R+W59E7GGfRFNon0TCbp9EMHWfRJZ7n0QFgp9EbIifRNqO
n0SMlJ9E+5qfRGqhn0TQp59EPq6fRKW0n0QTu59EesGfROjHn0RXzp9EvdSfRCzbn0SS4Z9E
AeifRGfun0TW9J9EPPufRKsBoEQaCKBEgA6gROYUoERVG6BExCGgRCoooESYLqBE/zSgRG47
oERZQaBEwEegRC5OoESUVKBEA1ugRGphoETYZ6BEPm6gRK10oEQTe6BEgoGgRPCHoERXjqBE
xpSgRDSboESaoaBECaigRHiuoETetKBETbugRLPBoEQiyKBEkM6gRPfUoERl26BEzOGgRDro
oESp7qBElPSgRPv6oERqAaFE0AehRD4OoUStFKFEExuhRIIhoUToJ6FEVy6hRMY0oUQsO6FE
mkGhRAlIoURwTqFE3lShRERboUSzYaFEImihRIhuoUTudKFEXXuhRMyBoUQyiKFEoY6hRAeV
oUR2m6FEYaGhRMinoUQ2rqFEnLShRAu7oUR6waFE4MehRE/OoUS11KFEJNuhRIrhoUT556FE
Z+6hRM70oUQ8+6FEowGiRBEIokR4DqJE3hSiRE0bokS7IaJEIiiiRJAuokT/NKJEZTuiRNRB
okQ6SKJEJk6iRJRUokT7WqJEamGiRNhnokQ+bqJErXSiRBN7okSCgaJE6IeiRFeOokS9lKJE
LJuiRJKhokQBqKJEcK6iRNa0okREu6JEq8GiRBrIokSIzqJE7tSiRF3bokTE4aJEMuiiRJju
okQH9aJEbvuiRNwBo0TIB6NELg6jRJwUo0QDG6NEkiGjRNgno0RGLqNEtTSjRBw7o0SKQaNE
+UejRF9Oo0TOVKNENFujRKNho0QRaKNEeG6jROZ0o0RNe6NEu4GjRCKIo0SQjqNE95SjRGWb
o0TMoaNEOqijRKmuo0QPtaNE+7qjROzBo0RTyKNEws6jRK3Uo0SW26NEBeKjRGzoo0Ta7qNE
QPWjRPv6o0SKAaRE0AekRD4OpESlFKREExukRKMhpEToJ6REVy6kRL00pEQsO6REmkGkRAFI
pERnTqRE1lSkRERbpESrYaREGmikRIBupETudKREQH2kRD6CpEQyiKREoY6kRAeVpER2m6RE
YaGkRMinpEQurqREnLSkRAu7pERywaRE4MekREbOpES11KREHNukRIrhpET556REX+6kRM70
pEQ0+6RE</AssayXData><AssayYData Points="1500">ZIflPUGy7D0HheA9JWHfPXv47T2Yjuo9Qm7mPaTl3j1V9tw9QT7mPXrD7D1RGOM9/WziPbhY
5D0Ci+M9hEPnPazy6z2BvuU9SsHjPVCO3j3NMd09mJbgPQGM6T0dTOI9WlrjPWOq5T34NN49
at3nPei95j0wCOE9l5PgPSvw4T01q+E9D/jpPfQD4z23W9U9khDbPSPG5D2mheA93zXdPQpk
3j3qi9g9GKHgPRsL1T1JEOE9yCrdPRCy4j19x989EEnhPRkb5T2MTts9BvPfPUUC2z1eu989
P6DgPROW3T0C09w928fbPXoN3T1P5+E9UxPjPa1X3j1rx+M9tEnePVB/1j2upuE9aVjgPWHH
3z0V7909WqTbPTcS0j0O7uE967bYPUi/1z2T4dc9itrfPaGn5D1jOd89L+DcPf/Y3T2iluE9
oq7bPVdE3D1Z4t09fd/jPbCl2j1trN092P/gPVUM3T226eI968jePYOk4D2llOQ9RVzlPWMW
4T3HAuI9SGbfPZKS5T3Y/Ns9N5nbPaCW4j0or+M9YgrdPVGo5T04W+I9w/PXPfMo3T3/O9k9
ZOTfPbH61z1LC9U9xujaPSnw3T0W4dY9fE3ePczS2T34ad89GIbePad53T2xfNg9Ea3UPTb1
3D15o9o9Kk/WPS0o3z3uRt49uVbVPSr24D06BOU9TjrhPYS13j1j8No9lVrhPYoS3j12htw9
54vYPYJ04D0YAuQ9kgbcPVyE2D3hb+M9r+7bPSkI2j0BKd09LVzbPRcE2D0OReI9ss3dPbFS
0j2rEuc92SXcPYRq3z3OxOI9Ia3ZPWco2D0Xr+A9uxXiPaUB2j3w2t49odbcPbbV4j1TEto9
STnhPQpG4z1Oudg97GbaPSO95T1WW+M9kmvePb782T2RgeI9iSPhPcEb2j1Hz9w9z4rkPZTy
4D2wnNk95IjdPQOo2T308uc9HlbhPSiI2z2g3uM9uA7bPb5+4T1K+ds9Y4TePZvL3z2bP9Y9
O6jaPdG43z0r2uQ9wyjgPUef3T3kAeA9xm3dPaSA4T3Urtg9urTYPQBY1j0iW9U9pPPfPWc/
2D19p989+iHgPcvO0j3mf9E9UM7cPev+4T3dP+I9bQDaPUeo4D2BGt09GGzhPVyG3T1B4tk9
bRvgPXHU2T1i/tc9ykHdPVrE3T0F+t09CODiPaSr3D0kmtk9U8DnPe5B3T1d6N490STbPWH0
2z0NIt09XGTgPVoJ3z0G2dg9kJ7aPf4S2T3Z8t0999vgPWhP2D09k9o9o/HWPRnw4D3gE909
4r7fPaSt2z2PnOs9q0XrPaMe3z1bwto9G4/aPQ7s2z03od49paHiPau93D0UEds9iCPePf2O
2T28gOA99/3bPeHV4D0eIt09R13ZPXgZ3z10xNk9xCLdPWCe3z11h909g1rhPbp82z1ButU9
zEXgPQCF3j1HNNw9oSrfPQb91D0++eA90y7bPWXO2T2lSNs9kFHcPcGj3T3fI9498jLiPWX9
4T3/6d89+QjgPQSo4j1msdw9KxfXPfDB1z2ak+A9Y1DhPYJL2j3OMOA9k6zgPfON3j1DIuA9
ZCHdPVV01z1l9Nk9D2rfPbaF3j3Zcts9kUffPVFx0z3WHNk9AMrcPduT3D02LNY98BPhPfis
2j1MCtg969zkPdDO3j2wjuA936TgPdQ/3j0tjNw9v4jgPeS23z1iJeE9TFvbPcnj4z2ghd89
o/fdPfsN4j03kuQ9roXgPcYF1j0n2tg9br7bPe1J4T2L/dc9WDfePYl94z24wNs9bAjXPaDK
0z2hldY9ONjaPbr22j04w9Q9X/bZPay43T38gd09rPbpPck/4z1sNtc9qETZPdjs4j2V5dQ9
JBbaPULa5D3mDtY9OPjlPWwf3z3Nx9k9JqbhPaUr4T090d89A9HVPWpJ4z1rnuE9opfcPTft
2D2BI+Q9VZrbPZWi2z2l7ds9BtPiPYDu5j08y9c9MIvXPaqL2D28OuA9RMbZPSy42D2VCts9
5zjXPZ+g3j171d49xC7fPaS54j3fstg9fRLcPWR+2z0Nf9w9MGXdPVAX2z3PjuA9CbbbPU6b
3D0ftuA9qPLhPbpg4T0LaOg9deLcPWnx4D15guE9UuviPQCR4j086t89z7PTPSHL2T110dw9
HHXoPW1S3T03Yds9GLvbPSxD4D1xGOA9I73dPXyD2j1GNdw98hfYPURL2D0E4tk9erPdPU71
2D0YR+k9LRfgPUjJ0z3v5t89fdbbPUOE4D32UuA95aXZPTZg1T2AtNY9Av7ZPRMn3T1kT+E9
L37iPTQZ1j0W59w9rh/fPT0F4z2Jpd49SBPcPbY63D3FAN49qYPYPbmf2T3GJdo9bC/VPSFc
3j0sMtk9uTrcPQ344D0SxOc979TaPeje3j2Tddk9iaPePWdl2z24ZdY9mQ/VPWi63j3E59c9
YEvaPYdd4z11dts9iF3ePWA/3T3Uzt092iniPQio1D1Vu9Y9I/vaPcjg2j0UbNw9kWnnPe1G
5D2NtdQ9WkXePYxL4j0Xods9yNXgPbzS3D086OE9Z5DbPZKG3j0Q09094LvfPXC12j11/N09
Cx/ePW285D0Bw909nK/XPaq24T2NRd89XMPZPTlw1j36h989qVraPTQl3T0siuE9tpjhPcdm
3D3yit09KtLYPfG82j0Srtc9U17dPXib2z3HxeE9KW7bPeVP4D1o1dw9PA/lPY7/2z0VTuA9
Y7jbPfOo1j1NSts9oyPdPReB1z2ucuM9YK/bPYY/4D16jNY9/gzePYqd3T1KDuM9E+blPSq9
4T3zVN49tYbcPb9D2D3bJd49TX3ZPfz23D3Ft9U9dhPiPd2q3z36geI9NFbiPXK06D1mud49
eszePRLR3D2fzNg9FBnfPd/+2j3iv+Q9honZPSAH3z23iN09/u3hPcoS1z03tNw9CLvePT3+
3T1QBNw9317XPcRE3D0vt989InnkPZc72z0N1uU9GdTWPYXL3z0bit49DgTfPZFh4j1noN09
eAbUPVph4T1pVeI9q97hPYKt4j1vPdk9QVDXPcb74j05qOI9zEndPS0M3j2+M989rR/XPdPr
6D0bl9g9TZHjPef82z1Bk9Q9rl3iPfYh3D1ubuA9uCniPTfZ2j1Obtw9BFLiPTFY4z3mhOQ9
N1PiPX234z1P0uI9PcLePd+x2T21iOQ933ziPT3l2j3JiOE9JV7lPdbJ2j2/POc9QHHdPfdV
3T0Fx9g947vdPT7+2z30bdo9feTkPTwX2z3iq+I9+ajaPWSe0z3O5N89Y0PZPXGC2D2a9N49
dprgPQFd4j3Onto9+dbjPUD86D3MstI98obbPU7y2z12xdw909jnPTWX3j2H8do9y3/YPYsk
3z219d49LI3kPTw44T2k0+g9sRHcPYtT4j3YUto9XAvkPZYF3D1rWuM9+qzgPbxK2T2679s9
1n3dPY9P4j0pF+U9xfPYPaF23j2eZds9527aPRT95D1MRd09oqnmPb493z2r9t49YlXXPURb
6z3qJdg9EVHdPZRJ5j26xeA9jOHdPTbg2j3b2d09/DziPf3X2T2bxtk9akzjPZTB3T0gC9o9
MBznPRz24T19+t89gX7gPXEV5z17EOs9FIPZPZ+Z2j3KIec9W03jPSnp3z1pZts9xWvnPdfA
3j34vtU9D5TaPcjX4D3uK909VuXkPcZu4z1MBek92dPUPeWm3T1a/No9ervePVu71z1GBuI9
/y/oPeSu2j0R1+Y9EmvkPSCw4D0veeE9PCHkPZzB5T1B3do9OW3nPWQe5D3wFeE9zRfjPTln
5D0eWeE9yUbgPZGb3z1kid09gMPfPTKs5D3aB+E9gA/WPdy04D2YZeI935fWPe7K1z0AHeA9
euHhPdH53z1qKt09D/rZPdD+3z241eE9vhffPRyX4z2jNdg9ikbmPUfo2j0OV909spfbPbsW
4j2M7uE9jljfPROr2z3pbOA9eWXhPVHj3z3tW9c9Vo/hPdtD2T3fz+M9kwDgPUAA4j1eY+Q9
xqzlPSoW3j3FONY9k13YPXzl2z2vOuQ9/GjiPd033j0cCOA9Nx3lPWcz3D0ef+I9PfTdPUpG
3T3JoN89XDbgPa354T3gm+A9HVHlPcM44D3NP9896wzbPWyf4j1+QOk9nSXfPfQe4T2d1OU9
foXjPYms3D2Y9uE94PXhPUvH4j0obeI9WjziPYdg4z2EVuI9jgPhPcbA4j3iud09DYbiPZpB
4z1oquQ9jzvlPfBi1T36jNw9jMLfPbmg4j1EDug94gblPcgF5z0fat494fThPWOA3z285+Y9
bIrZPbmr3j146d89EB/gPfV15j2ml+E9bQ3kPaww2z0zJOQ9xs7hPZVF6D2RguU9pATlPUcP
7T0xOuo9eK3mPTwX4j1w0eQ9TgflPcpJ5j2VRuk9nkHfPf2D3T2S1OM9xfHhPc+R3z2Ffts9
66HgPTVf5j3B9eQ9p3XfPaTS3j05wd495jHlPQ+83T1k49w966HgPbCF3T0Fr+I9AYXkPaXq
4z2sANw93w/kPTSG5D3VlOc9SLjhPb5E6D1w++g9quHmPd1E4D3Tg+09rTjhPZ5H4T1LW949
Gq3lPfiC5z0dROE9AuTgPSRx4T0mxOM9phfcPTm74z0c+uM9dlPfPfYm4D21ON89xn3fPWBm
4z3kReg9KbThPSD24z07LOA93SvgPXKT4j0VLuE9UQLpPap44j0A9eM9AWzjPTPf4j2OAt49
9TbjPRXA3j2yXek9ch3jPTnV6D2Gc+k92jDgPbmi2z0uj989sq3fPY3X5T0JeeI917DiPe0S
5T0x7+M93gvrPSOa4j0OfuA96IXlPacc5z3uFOQ9+Q7iPR8e3z326uc91+bjPVK72z0ZYuY9
VAXbPaFO3T0lN+k9wHzkPZNK5T16zOI9paLgPVVr4T0tN+c9MxfiPVkH3D3WON897jbjPZu4
5D2MaOQ9UTPhPb8t5D3Pgd49rYTqPVuV3j39u+c9q8XjPc5o6D1ECeQ9p5jpPWi72z0YK+Y9
87rqPVoB5D1f0+Q9d2LjPeHs5j3POeQ9f8vgPfsK5D3peOc9J93gPTnM4z0OrOQ99FLiPbaF
5j0dSeY9/9jgPdIt4z2iYuE9d3HfPZWj3T1D4d898SfnPVAX5D1N8uU9yfngPd+R6D2rIes9
v1/lPcfr5D2sN909s5LiPWcK5D2PjOE991TrPUzr4D3I7uM98S3lPfdA4T10F+g90WDhPWco
4z1CTeQ9GTbmPZEF5z1P3eY9InLiPVNb2T0aNeE9u+TkPapT6T2Yqt89vCjjPbaW6j2Nst89
cffgPZxd4D0Ig+U92IvaPYkM4T1CsOI9wbTkPaWe5T3Y7+g9VezgPRHd3j1XaOM9qzHiPfMO
4j0OT+c9x1bdPV1R3j2kleI97IPgPfiQ5D3DHd491cHlPWgM6D3219899SzmPVBr6T3BauI9
H0nnPf2s6T2eEOA9QKPlPXKd6D0dEN49sFHnPdzd5D0WBeQ9fzLePft26D2GT+Y9QJHdPZBj
6z04yPA9WfzkPdW13T18VOc9iljlPeyt6z1oYuI9Yx7mPar34z02VuU9o33jPRt94j0VO+Y9
5hvkPfJh4D03YOY9CAflPahZ5j38wuQ9u8PlPQu65T346eA9ZV3oPeoF4D2/w+c96jbfPUKe
5j2u+uc9ERffPWbo5T1o2Oc9IvnlPWAa5D09kOo9msDmPUtM5z3WbeM9SCfoPaR15z32M+c9
+AboPdLL4j3cnu89S7/oPVB65j1aP+g9gtLoPRP/4z2chOQ912npPVWf7D15DuQ9AiHmPbcV
6T0+I949gdflPScL6D1N/eo99APjPQ/W5z292uk9XDjjPRd64z3mpuM9nU3qPQUY5z0TR+U9
wJroPTBh3j34A+U9+sjiPd9l5z2UBu49HGjlPT7y4D0E2eU9Q5XgPbs34D2OP+w9skTpPRy2
5j3n+eU9oarhPVtc7D3AEeU9y3fkPXh+6D0TXOY9Cx7pPU8H8T3j3+c9gKnlPZPN4D1foec9
sp7fPUR65z3CON490s3ePQly5z3r/ec9e63pPYyv6D3XauQ9+FHhPZaO5j3pAek9il3jPZa7
6D0qUeY9twjdPfA25z3Xbeg98mHrPVXo5D2k1+k9Jr3sPYCK4T3XReI916HpPRPZ6j15Muc9
R1HtPWyq6z0X5+g9M03rPS/J3j2C1ug9KOnwPVPo3z1fXes9+THkPea05D3XD+49m9zmPUlS
6D2SKOM9/KjnPQZK5T16oOc9bYDiPcDt4j2NOu0974rjPfKY6T08yOY9CgHiPdWZ4j028+U9
xRjpPfSC5T09CeQ975rtPcV+5T0Boeo9grbkPQL06j3MJuk9o7TjPX9U6T38Xu09NanlPRsn
4D0X4uU98pviPWiU4z12reQ98EvnPdkS4j37Eug9ntbqPcUG6D3cwec9C73iPTir5z0Tg9Q9
ECjjPaQq7D1v0O09DjvpPUEL4z0DGeI9EkbqPasy5D369O49SrXoPdHl4D2kuO09M9vqPUII
5j2s++I9hYrlPfTp5z12n+Q9HZTqPfaH5D0lzuE9vKvpPaDf4T0R2OQ9kdHmPc+p5z0AJuo9
qhrqPfGe6T0yhOM9LTnmPXe+5T3+Gug9ixPmPTV65D0VPOw92QfhPf/Q4T1v0+U94Y3kPZdC
8D3pRd097k7jPSkI4D2xBOc9MIjmPTs75j0Wvuo9bJPpPdaS6T0aye096pTlPZTm5D3UL+M9
TG3gPQls4T3T7+w9dRPlPfCy7j1BSOc940vdPYBh5j0KuPE9PDvdPaHl5z3H9+o9/BbrPZhV
5T0PjOI9aYDkPfLi7T3wmeI9wbHlPRAu6j1/3eY9v0roPTr16z3xlOs9QUfsPWDO5D1zoOw9
F/vvPQVV6j1uNug9rArrPQb07j1KsOc9dUDpPTKI6D3t1+o9LmnxPdod8D202OU9OQfpPTnu
5j1dbeo9Qf/qPXW86j1+/eo9kgbjPQTq6T2nbuc9I9vyPTg45D3duOw9YSnjPavI4T2Eceo9
mJHfPWal5z2DY+E9eIPmPTcN7j2Gsu09z9HlPWXU6T1vROc97VDiPTwL6D3OjO49b/DtPTR0
7D1WCeA9ZJ7kPU997T34Rek96qfpPaAI5T3fe+I9/vTlPckl5T0MgOU9F0/dPbii5j2i1e09
AcfpPSCg7D3SX+k9OmvqPWme6j1Saec9dUruPRJG7j2m8+w9z07nPWX+9D2tJeo9BrHiPf8G
4z0L1uc97AjrPT145D3jyOI9xyzqPYaq5z327e499OH0Pcj06D09YOg9LfbmPSuV7j3j/+s9
7LnpPUgN6D1S/Os9rCPyPYyE6z0tPew9Cm3sPTYM5D3dMvE99QrsPVdy5z2OdOo9/vHvPcwa
5T0VQ/c9N2TrPWWH6j3urfM9643wPQLz6D0N8uw9UPHrPV7V6D3l3Os9WgzrPc4M6z1T6+k9
UaXsPVeu5j1yXuY9yCTmPZCp7j2BEuw98QjrPZCs7D0NkvA96h/iPX147j1uK+o9DsLvPaXN
7j2n5vA90qnlPWA/7z1eLew9X332PWZe7T3hX+k9abzsPTNE8z0w7+s9UGTrPT4M7D0I2Os9
Fg/uPW7C6z1iFu49mSfrPa987j3ive49eq3sPUyA6T0eKOY9Dr7vPZKR6z2vb/A9fjfqPbHi
4z22Zuw9HprqPbUP8j3kI+o94QXiPTRv4j2uDuw9It/rPQtc7z2hsu49zMHrPWWy7D2vwOg9
f1HlPePE7z3gGeo997HnPYPm8T0Sduo9rJHnPSLL6j3fF+g94JPkPV+N8D2nvek9Ps/oPasV
8j2M8PA9fH75Pe/t5T1Vs+49FFzqPVht5T2jbuo9sEf0PXnk5z08S+g92IPrPTl36z3rBug9
AUXvPZte7D2hAe491nfkPSSq5z3aTfM9PD3lPYux6z27w+s9bT7uPeJq8T0rg+4940XnPQfV
6j14X+89</AssayYData></Step><Step><CommonData><SampleLocation>5</SampleLocation><SampleID></SampleID><SampleGroup></SampleGroup><SampleInfo></SampleInfo><SampleRow>D</SampleRow><SamplePlate>1</SamplePlate><WellType>BUFFER</WellType><Concentration>-1</Concentration><ConcentrationUnits>µg/ml</ConcentrationUnits><MolarConcentration>-1</MolarConcentration><MolarConcUnits>nM</MolarConcUnits><MolecularWeight>-1</MolecularWeight><Temperature>30</Temperature><StartTime>1372565</StartTime><AssayTime>300</AssayTime></CommonData><FlowRate>1000</FlowRate><StepType>DISASSOC</StepType><StepName>Dissociation</StepName><StepStatus>OK</StepStatus><ActualTime>300.001</ActualTime><CycleTime>0.2</CycleTime><AssayXData Points="1500">mgGlRIwIpUT6DqVEYRWlRM8bpUQ+IqVEOiilRKgupUQPNaVEfTulROxBpURSSKVEwU6lRCdV
pUSWW6VEBGKlRGtopUTZbqVEQHWlRK57pUQdgqVEKYilRJiOpUT+lKVEdZulROShpURKqKVE
ua6lRB+1pUSOu6VE/MGlRGPIpUTRzqVEDdalRKbbpUQN4qVEe+ilROrupUTV9KVEPPulRKoB
pkQRCKZEdw6mROYUpkRUG6ZEuyGmRCkopkSYLqZE/jSmRGU7pkTTQaZEOkimRKhOpkQPVaZE
fVumRORhpkRSaKZEuW6mRCd1pkSWe6ZE/IGmRGuIpkTRjqZEQJWmRK6bpkQVoqZEg6imRG+u
pkTVtKZERLumRLPBpkQZyKZEiM6mRO7UpkRd26ZEy+GmRDLopkSg7qZEB/WmRHX7pkTcAadE
SginRLkOp0QfFadEjhunRPwhp0RjKKdE0S6nRDg1p0SmO6dEDUKnRHtIp0TqTqdE1VSnRDxb
p0SqYadEEWinRH9up0TudKdEVHunRLuBp0QpiKdEkI6nRP6Up0Rlm6dE06GnREKop0SorqdE
F7WnRIa7p0TswadEW8inRMnOp0Qw1adEntunRATip0Rz6KdE2e6nREj1p0Su+6dEHQKoRIMI
qETyDqhEYRWoRMcbqEQ2IqhEnCioRAsvqERxNahE4DuoREZCqEQASKhEZ06oRPpWqETgW6hE
qmGoRBFoqER3bqhE5nSoREx7qES7gahEKYioRJCOqET+lKhEZZuoRNOhqERCqKhEqK6oRA+1
qER9u6hE7MGoRFLIqETBzqhEJ9WoRJbbqET84ahEOuioRKDuqEQP9ahEffuoROQBqURSCKlE
uQ6pRCcVqUSWG6lE/CGpRGsoqUTRLqlEQDWpRKY7qUQVQqlEg0ipRGdOqUTVVKlEPFupRKph
qUQRaKlEf26pRO50qURUe6lEw4GpRCmIqUSYjqlE/pSpRG2bqUTToalEQqipRLGuqUQXtalE
hrupROzBqURayKlEwc6pRDDVqUSe26lEBOKpRHPoqUTa7qlESPWpRLf7qUSiAapECQiqRHcO
qkTeFKpETBuqRLshqkQhKKpEkC6qRPY0qkRlO6pEy0GqRDpIqkSoTqpED1WqRH1bqkTkYapE
UmiqRMFuqkQndapEjnuqRPyBqkRriKpE0Y6qRECVqkSmm6pEFaKqRHuoqkTqrqpEWLWqRL+7
qkSqwapEGciqRALPqkRW1qpE19uqRMPhqkQy6KpEG++qRM30qkQ8+6pEqgGrRBEIq0R/DqtE
5hSrRFQbq0TDIatEKSirRJguq0QHNatEbTurRNxBq0RCSKtEsU6rRB9Vq0SGW6tE9GGrRFpo
q0TJbqtEOHWrRJ57q0QNgqtEc4irROKOq0RIlatENJurRKKhq0QRqKtEd66rRN60q0REu6tE
s8GrRBnIq0SIzqtE7tSrRF3bq0TL4atEMuirRKDuq0QH9atEdfurRNwBrERKCKxEuQ6sRB8V
rESGG6xE9CGsRFoorETJLqxEODWsRJ47rEQEQqxEc0isRNpOrERIVaxEt1usRKJhrEQJaKxE
d26sRN50rEREe6xEs4GsRCGIrESIjqxE9pSsRF2brETLoaxEOqisRKCurEQPtaxEdbusROTB
rERSyKxEuc6sRCfVrESO26xE/OGsRGPorETR7qxEOPWsRKb7rEQVAq1EewitROIOrUTNFK1E
PButRKohrUQRKK1Efy6tRO40rURUO61Ew0GtRClIrUSYTq1EuVatRL9brUTcYa1EQmitRLBu
rUQfda1EhnutRPSBrURaiK1EyY6tRDiVrUSem61EDaKtRHOorUTirq1ESLWtRLe7rUSiwa1E
EcitRHfOrUTm1K1ETNutRLvhrUQh6K1EkO6tRP70rURl+61EywGuRDoIrkSgDq5EDxWuRHUb
rkTkIa5ESiiuRLkurkQfNa5EjjuuRPxBrkRjSK5E0U6uRDhVrkSmW65EFWKuRHtorkRnbq5E
1XSuRDx7rkSqga5EGYiuRH+OrkTulK5EVJuuRMOhrkQpqK5EmK6uRP60rkRtu65E3MGuRCnI
rkSYzq5E/tSuRG3brkTc4a5EQuiuRLDurkQX9a5EhvuuROwBr0RaCK9EwQ6vRDAVr0SeG69E
BCKvRHMor0TaLq9ESDWvRK47r0SaQa9ECUivRG9Or0TeVK9ETFuvRLNhr0QhaK9EkG6vRPZ0
r0Rle69Ey4GvRDKIr0Sgjq9EB5WvRHWbr0Tkoa9ESqivRLmur0Qfta9EjruvRPTBr0RjyK9E
0c6vRKbXr0SE3K9EFeKvRHvor0Tq7q9E1fSvRDz7r0SiAbBEEQiwRHcOsETmFLBETBuwRLsh
sEQhKLBEkC6wRPY0sERlO7BE00GwRDpIsESoTrBED1WwRH1bsETkYbBEUmiwRMFusEQndbBE
lnuwRPyBsERriLBE2o6wRECVsESum7BEHaKwRACosERvrrBE3rSwRES7sESzwbBEGciwRH/O
sETu1LBEXduwRMPhsEQy6LBEoO6wRAf1sER1+7BE3AGxREoIsUS5DrFEHxWxRI4bsUT0IbFE
YyixRNEusUQ4NbFEpjuxRA1CsUR7SLFE6k6xRFBVsUS/W7FELWKxRJRosUQCb7FEcXWxRNd7
sURGgrFErIixRBuPsUTNlLFEPJuxRKKhsUQJqLFEd66xROa0sURMu7FEu8GxRCnIsUSQzrFE
/tSxRGXbsUTT4bFEQuixRKjusUQX9bFEffuxROwBskRSCLJEwQ6yRCcVskSWG7JE/CGyRGso
skTRLrJEQDWyRK47skQVQrJEAEiyRG9OskQLV7JECVyyRLNhskQhaLJEiG6yRPZ0skRde7JE
y4GyRDKIskSgjrJEB5WyRHWbskTcobJESqiyRLmuskQftbJEjruyRPzBskRjyLJE0c6yREDV
skSm27JEFeKyRHvoskTq7rJE1fSyRDz7skSqAbNEEQizRH8Os0TmFLNEVBuzRMMhs0QpKLNE
mC6zRP40s0RtO7NE00GzREJIs0SwTrNEF1WzRIZbs0T0YbNEWmizRMlus0SIdrNEhnuzRASC
s0RziLNE2o6zREiVs0Sum7NEHaKzRACos0RvrrNE3rSzRES7s0SzwbNEIcizRIjOs0T21LNE
XduzRMvhs0Qy6LNEoO6zRA/1s0R1+7NE5AG0REoItES5DrREHxW0RI4btET8IbREYyi0RMku
tEQ4NbREnju0RA1CtERzSLRE4k60REhVtEQ0W7REomG0RAlotER3brRE5nS0REx7tES7gbRE
KYi0RJCOtET+lLREbZu0RNOhtERCqLREqK60RBe1tER9u7RE7MG0RFrItETBzrRE8Ne0RN7c
tES74bREa+i0RNrutERA9bRErvu0RJoBtUQACLVEbw61RN4UtUREG7VEsyG1RBkotUSILrVE
9jS1RFw7tUTDQbVEMki1RKBOtUQGVbVEbVu1RNxhtURKaLVEsG61RB91tUSGe7VE9IG1RFqI
tUTJjrVEMJW1RJ6btUQNorVEc6i1ROKutURQtbVEt7u1RCXCtUSMyLVE+s61RObUtUTP27VE
u+G1RCnotUQT77VEgfW1ROj7tUSaAbZECQi2RG8OtkTeFLZETBu2RLMhtkQhKLZEiC62RPY0
tkRlO7ZEy0G2RDJItkTqTrZE1VS2RERbtkSqYbZEGWi2RH9utkTudLZEVHu2RMOBtkQpiLZE
mI62RAaVtkRtm7ZE3KG2REKotkTRrrZEQLW2RKa7tkQVwrZEhMi2RG/OtkTV1LZERNu2RKrh
tkQZ6LZEiO62RO70tkRl+7ZEwwG3RDIIt0SgDrdEBhW3RHUbt0TcIbdESii3RLAut0QfNbdE
jju3RPRBt0RjSLdE0U63RDhVt0SeW7dEDWK3RHtot0TibrdEUHW3RLd7t0QlgrdElIi3RPqO
t0RplbdEz5u3RD6it0SsqLdEE6+3RIG1t0Q0u7dEosG3RAnIt0R3zrdE3tS3REzbt0S74bdE
Iei3RJDut0T29LdEZfu3RMsBuEQ6CLhEqA64RA8VuER9G7hE5CG4RFIouETBLrhEJzW4RJY7
uEQEQrhEa0i4RNpOuERAVbhErlu4RJphuEQJaLhEb264RN50uEREe7hEs4G4RCGIuESIjrhE
9pS4RFybuETLobhEMqi4RKCuuEQPtbhEdbu4ROTBuERKyLhEuc64RCfVuESO27hE9OG4RGPo
uETR7rhEOPW4RKb7uEQNArlEewi5RGcOuUTNFLlEPBu5RKohuUQRKLlEfy65ROY0uURUO7lE
w0G5RClIuUSYTrlE/lS5RG1buUTcYblEQmi5RLBuuUQXdblEhnu5ROyBuURaiLlEwY65RDCV
uUSWm7lEBKK5RHOouUTarrlESLW5RK67uUSawblECci5RG/OuUTe1LlETNu5RLPhuUQh6LlE
iO65RPb0uURc+7lEywG6RDIIukSgDrpEDxW6RHUbukTcIbpESii6RLAuukQfNbpEjju6RPRB
ukRjSLpEyU66RDhVukSmW7pEDWK6RHtoukTibrpEUHW6RDx7ukSigbpEe4i6ROqOukTVlLpE
PJu6RKqhukQRqLpEf666ROa0ukRUu7pEw8G6RCnIukSYzrpE/tS6RG3bukTc4bpEQui6RLDu
ukTk9bpENPu6RPQBu0RaCLtEyQ67RDgVu0SeG7tEDSK7RHMou0TiLrtESDW7RDQ7u0SiQbtE
EUi7RHdOu0TmVLtETFu7RLNhu0QhaLtEiG67RPZ0u0Rce7tEw4G7RDKIu0SYjrtEBpW7RG2b
u0TcobtEQqi7RLCuu0QXtbtEhru7ROzBu0RayLtEwc67RCfVu0SW27tEBOK7RGvou0Ta7rtE
QPW7RK77u0QVArxEhAi8RG8OvETVFLxERBu8RLMhvEQZKLxEiC68RO40vERcO7xEy0G8RDJI
vESgTrxEBlW8RHVbvETkYbxESmi8RLluvEQfdbxEjnu8RPSBvERjiLxE0Y68RDiVvESmm7xE
DaK8RHuovERnrrxEzbS8RDy7vESqwbxEEci8RH/OvETm1LxETNu8RLvhvEQh6LxEkO68RP70
vERl+7xE0wG9RDoIvUSoDr1EDxW9RH0bvUTkIb1EUii9RLkuvUQnNb1Ejju9RPxBvURjSL1E
yU69RDhVvUSmW71EDWK9RHtovURnbr1EzXS9RDx7vUSigb1EEYi9RH+OvUTmlL1EVJu9RLuh
vUQpqL1EkK69RP60vURtu71E08G9RELIvUSozr1EF9W9RH3bvUTs4b1EUui9RMHuvUQw9b1E
lvu9RAQCvkRrCL5E2g6+REgVvkSuG75EHSK+RIQovkRvLr5EYTW+RMc7vkQ2Qr5EnEi+RAJP
vkRxVb5E2Fu+RD5ivkSsaL5EG2++RM10vkQ8e75EooG+RAmIvkR3jr5E3pS+REybvkS7ob5E
Iai+RJCuvkT2tL5EZbu+RMvBvkQ6yL5EqM6+RA/VvkR1275E5OG+RErovkS57r5EJ/W+RI77
vkT8Ab9EYwi/RNEOv0Q4Fb9Ephu/RBUiv0R7KL9EZy6/RNU0v0Q8O79EqkG/RBFIv0R/Tr9E
5lS/RFRbv0S7Yb9EKWi/RJhuv0T+dL9EbXu/RNOBv0RCiL9EsI6/RBeVv0SGm79E7KG/RFqo
v0TJrr9EMLW/RJ67v0QNwr9Ec8i/RNrOv0RI1b9Et9u/RKLhv0QJ6L9Ed+6/RN70v0RM+79E
uwHARCEIwESQDsBE9hTARGUbwETTIcBEOijARKguwEQXNcBEfTvAROxBwERSSMBEwU7ARDBV
wESWW8BEBGLARGtowETabsBEQHXARK57wESagcBEAIjARG+OwETVlMBERJvARLOhwEQhqMBE
iK7ARO60wERcu8BEw8HARCnIwESYzsBEBtXARG3bwETT4cBEQujARLDuwEQX9cBEhvvAROwB
wURaCMFEwQ7BRDAVwUSWG8FEBCLBRHMowUTaLsFESDXBRK47wUQdQsFECUjBRG9OwUTeVMFE
RFvBRLNhwUQZaMFEiG7BRPZ0wURce8FEy4HBRDKIwUSgjsFEBpXBRHWbwUTkocFESqjBRLCu
wUQftcFEjrvBRPTBwURjyMFEyc7BRDjVwUSe28FEDeLBRHvowUTi7sFEUPXBRDz7wUSiAcJE
EQjCRH8OwkTmFMJEVBvCRLshwkQpKMJEkC7CRP40wkRlO8JE00HCREJIwkSoTsJEF1XCRH1b
wkTsYcJEUmjCRMFuwkQndcJECXzCRASCwkRriMJE0Y7CRECVwkSmm8JEDaLCRHuowkTirsJE
ULXCRLe7wkQlwsJEjMjCRPrOwkRp1cJEz9vCRD7iwkSk6MJE2u7CRED1wkSu+8JEFQLDRAAI
w0RvDsNE3hTDREQbw0SzIcNEISjDRIguw0T2NMNEXDvDRMtBw0Q6SMNEoE7DRAZVw0R1W8NE
5GHDREpow0S5bsNEH3XDRI57w0T0gcNEY4jDRNGOw0Q4lcNEppvDRA2iw0R7qMNEZ67DRNW0
w0Q8u8NEosHDRBHIw0R/zsNE5tTDRFTbw0S74cNEKejDRJDuw0T+9MNEbfvDRNMBxERCCMRE
qA7ERBcVxESGG8RE7CHERFooxETBLsREMDXERJ47xEQEQsREc0jERNpOxERIVcRErlvERJph
xEQJaMREd27ERN50xERMe8REs4HERCGIxESIjsRE9pTERGWbxETLocREMqjERKCuxEQPtcRE
dbvEROTBxERKyMREuc7ERB/VxESG28RE9OHERFroxETJ7sREOPXERJ77xEQNAsVEcwjFROIO
xURQFcVENBvFRKIhxUQRKMVEdy7FROY0xURMO8VEu0HFRCFIxUSQTsVE9lTFRGVbxUTTYcVE
OmjFRKhuxUQPdcVEfXvFROSBxURSiMVEwY7FRCeVxUSOm8VE/KHFRGuoxUTRrsVEQLXFRKa7
xUQVwsVEAMjFROrOxUTW1MVERNvFRC7ixUSc6MVEAu/FRGn1xUTY+8VEPgLGRKwIxkQbD8ZE
zRTGRDwbxkSiIcZEESjGRHcuxkTmNMZEVDvGRLtBxkQpSMZEkE7GRP5UxkRtW8ZE02HGREJo
xkSobsZEF3XGRIZ7xkTsgcZEWojGRMGOxkQwlcZEnpvGRASixkRzqMZE4q7GREi1xkS3u8ZE
msHGRAjIxkR3zsZE3tTGREzbxkS74cZEIejGRIjuxkT29MZEZfvGRMsBx0QyCMdEoA7HRA8V
x0R1G8dE5CHHREoox0S5LsdEJzXHRI47x0T8QcdEY0jHRNFOx0RAVcdEplvHRBVix0R7aMdE
Z27HRNZ0x0Q8e8dEqoHHRBmIx0SAjsdE7pTHRFSbx0TDocdEKajHRJiux0T+tMdEbbvHRNzB
x0RCyMdEsM7HRBfVx0SG28dE9OHHRFrox0TJ7sdEMPXHRJ77x0QEAshEcwjIROIOyERIFchE
txvIRKIhyEQIKMhEdy7IROY0yERMO8hEu0HIRCFIyESQTshEBlXIRGVbyETTYchEOmjIRKhu
yEQXdchEfXvIROSByERSiMhEuY7IRCeVyESWm8hE/KHIRGuoyETRrshEQLXIRKa7yEQVwshE
e8jIRGfOyETW1MhERNvIRKrhyEQZ6MhEgO7IRO70yERU+8hEwwHJRCkIyUSYDslEBhXJRG0b
yUTcIclEQijJRLAuyUQfNclEhjvJRPRByURjSMlEyU7JRDhVyUSeW8lEDWLJRHtoyUTibslE
zXTJRDx7yUSigclEEYjJRHeOyUTmlMlETJvJRLuhyUQhqMlEkK7JRP60yURlu8lE08HJRDrI
yUSozslEF9XJRH3byUTs4clEUujJRMHuyUQw9clEQP3JRC4CykRrCMpE2g7KREgVykSuG8pE
HSLKRIQoykTyLspEWDXKRMc7ykQuQspElEjKRAJPykRxVcpE2FvKREZiykSsaMpEG2/KRIJ1
ykQ8e8pE</AssayXData><AssayYData Points="1500">gMbiPf556D2W3+s9iwzyPeEX9j1hcPE9ESj5PQGG7j1xFvY99VD5PXQc9T3/0vs9cNv6PR19
Aj6WA/k91Lv3Pfa8+z1U5vw9Huz8PYDY+D1ALv89FAT3PWYl+j3hr+89ImPyPSOg/D2/gvg9
xmv8PZ6F/D0xH/w9FYj7PRo4/z00rvk9mnX6PSlF/D2nPP49f73zPfl7/D3SqfQ9AIP2PUus
/D3UTgY+IEwBPt/I+z2SugA+PWb8PeqT+z2iuP49yWP/PUdm9j3QJPg9xoH3PcHP+z25Ifw9
Xyz+PaBL/T1C6/09cCD3PeFx/j3SwvY94/P+PWhW/j04Qv09Se39PaFbAT6MIAE+mBQDPv24
/j29OP49REn+PU53AT6Er/w9+4b4PUGs9j0xbfo9sJD6PYZ3AD58i/49zvz7PTZ59j2mxP09
D7L6PUHI9z3Wl/w9eDoCPvQb/D0UuPw9ZeT6Pe0GAz6DQ/09oX8BPmf++T1Dmvs9/z/5PSDK
+z3HE/g9Qnf1PTD99z0KRQM+NuAAPo1j/z1EHf49vn4APogx/T2mdwA+qXz9PZ7C/j17RgI+
W4oEPlNW/D0I/fo9VNH9PbNoAj5LAvo9Yqf5PXjWAD42pf09HLr6PUqyAD4uuwE+I3EAPm4S
/T2Fvfs9NFMBPuiLAj7QRfY9oqYCPvI4+j0ULAQ+K934Pf8AAD7rTwA+sJX6PZPk/D2ln/49
iv7+PXni/j2ixQA+OJYCPg94Aj6Y3gM+hbMAPvvZ+T2NX/49Szn5Pf+O+D1QR/894iX/PQ7E
9j1Yqgc+NYX6PcSg9z0MsgE+lJX3PYQY/z0grQA+h54APjcf/j29Jv89XAX+PewF/j0UDvo9
tHT9Pc7AAD7/hQA+qdEAPuWLAT6yNf49SIoCPnEEAj51D/09Tff5PTfDAD75JP49xgwCPioy
/j3Ch/49UNb7PUGO/D2A/v496gYAPuGzAj44owM+ZNkAPpAx+z2eyvo9WET7PVeVAj7AgAI+
P7H9PWX5AD6x9/09LJX+PVBI+T2OJwM+F779PeWM+T2uGP09gKkEPgu1AD7gt/s9pIX2PcH4
AD70Hv09nI39PZt/AT7tgAI+mCj8PWscAT7aygE+pg8EPh9NBD4KZQE+t/8BPtCSAT7lDQE+
ysUBPil1AD5vSPk9EK30PbUP/j0r7gA+d/T+PZz++T3ScAM+qoD9PYmX/j3QaAA+tX4EPhO+
Aj7K/QE+7EEDPoVW/z1kmgA+lToBPoBO/z2FCQA+3HwGPrFyAj7TbgI+RiUAPjWB/D1VJgE+
SmkAPmEcAD7asfc95AwBPnLf/j2eKQI+5ngCPgClAT5MWPY9W0oCPsPO/j38GgI+OesBPuZw
AT4MzwE+pOgAPjS/Aj73ggA+C2H/PUuPBD4vbAQ+yy4GPkSbBD4Lbv09JHwFPlmBAz4QHAM+
YSQDPnW//z0XNPw9EZoAPgLcAD4iGAU+4gYBPvk6BT5Z7AQ+r4sCPmnFAT7NZvw96hQDPlt7
Az5z0wI+COv8PagEAj6OtAI+6+v8PfEkAT64rQE+MpsBPnV3Aj4LSAY+UuMBPiba/z1KDAE+
7ur3PUQUBD6S1gM+zJUCPtaZ/T3r2gI+8wEGPmoQBz6mgQA+iJEAPptfAj7psgA+o5wAPqG1
BD60OwI+Dh4CPpAFAD5Jggg+8DoCPuO2AD6TbQM+XlYCPoCFAT5ZbwM+L3UDPqJXAz4pz/U9
qVcDPsfUAj4uPP09jC4BPqhmBT4D1gE+/gcFPkymAj5yWAI+bxkDPsjHAD4Y8QY+094APiZe
/z3YJgU+jzQCPuArBD5mBAI+2FYBPt9LBD59m/89kTv9PeWqAT7Nb/s9iNgDPkOxBD4BawM+
dgwAPrwDBD4JxgA+CZz8PR65AT6p+/89G9YCPqaZAz6IdQQ+aWkCPjwDAT68WgM+5Xj/PWhl
AT5vtAI+ebIAPuT+BT6toQo+SX8CPlBBBj5qsgc+ltsEPkw7BT6FOQY+rEEBPjF5BD6fIgE+
bBoEPj+iAz4HFQM+hx8CPivMBD51wwU+QhwFPhPQBD5YqgM+QucCPvFsAj7nsQI+1dQGPi76
AT4fwAA+5U8CPrrMAT7eGQU+pIkBPs1LAD4iFQI+hPcAPojX/z2P1Qc+1DQEPgP/Aj5VqQA+
sNQCPnf7BD5ergU+LbwAPm6ZAj4wegM+qakEPiWFBT7VSf89YboGPl7bBT5VPgU+5hYAPva6
Az64+wM+wa4BPoa4AT5rgwM++n0DPkdnAD5tdgM+6VsDPnLKBT4bGwI+5kcDPg1uBD61gAE+
qbQBPkJqAz6W+gM+6Z8GPqQOBz6YLwc+MUwHPlkDAj4LwAI+rHkGPqJ2AT6RqwE+hfYFPoaF
/z3NtAU+dyQHPheYAz4AwgQ+bWwHPhhYBT53dQQ+zFYEPtraAT46nwY+nTcDPtivCD7FVAc+
Y0cCPvTjCD7oXQU+PPYDPi34AD7DIgY+quMCPhUGBj7liwI+wwICPtAiBz6BbQY+MvwCPsEf
BT4dGgM+Cl8HPoU5Bj5tyQc+e3sEPsiPBD4x4gU+mQUEPvLdAz75Agc+ju4DPnIWBT5ORwk+
+4QEPsxIAD6/ywM+k5v9PdTB/z0XjAU+B4YFPvtfAj45hwU+IJYEPkCDBT4WYwY+zRQDPizL
BT7MkwM+i6j7PWL7Az4OOAE+15MHPk1RCj6iBQo+RQUDPkVZCj5BLwU+0ggFPn/9AT5wfgM+
3KMGPoiHBD55ngc+nX0DPq+gAT5u6QY+SoMGPmZSBj4qtQU+Is8GPu7CCT6iHgU+QVkFPgZb
Bz687wA+CK4JPvhzBT7ehwg+oB4EPo8DBD79gQY+X5oHPgSRBT6MIgg+ujwFPreXAT4ShAE+
6BgGPrcHBD4R1AY+mPQHPnIeAT5ERwQ+S0sIPlqcBj660wQ+VFIEPu/7Bj7Tdgo+24oDPhpu
Bz5iWAg+nd8HPtXRBj5u9QU+tsQFPqjeCD5VngU+YVQHPkM1CD49lwY+v+oLPqYUAz5ieAc+
NZIFPkeQBj684wM+FXoAPuaFAD5gcP89G7wCPnfaBT6kdwU+EB8BPoPwAj5K7AQ+o/0EPnCn
Bj7m7gM+DFwJPiOEBj7omwE+r78EPthNCD5cTgo+q+8HPq1jBj6gfQI+JMsBPvUkCj4/3AI+
7UIDPm/dBD7m2AU+pWkGPgsbBz40ggU+MykEPjnp/z3XxwU+CyIDPvgkAz7xLQc+hioFPqp5
Aj59qAE+2PMHPilXBj5eQgE+WqYCPvK4CD43MAs+j3ADPkGkBT49wAc+dkgEPluuBz72GQY+
aLIEPp0gCj4Avwk+URsHPhqZBT6e5wY+oEsGPo2TBj60FgQ+0j0IPhUEAj6o+gI+g0AIPsik
BT5BeQY+43kGPnEqBz4xygc+Zy8FPrbGCT6VzQY+4I0FPvTEBD6PRgg+VRILPg/hBT73vgY+
wdYHPujXAT4VvAA+JEEGPtVIBz6GLQg+InoFPkNRCD6zoAE+v+oJPtKABD6PDQY+WN8EPhvv
BT6yZgc+ud8EPr4wBz7rFAc+4mcIPmiNAT49Zgg+1A0FPu1VCj6K4AY+l0AIPg99Bj6AIgc+
w/8FPqt4BD65swY+mb4FPlnVBj74ZgY+yB8HPisQBT5kFAU+scULPoRPBz7I7gc+CE0FPnqL
BT42FQo+ea0GPr+pCD7jdgQ+tMEHPlPFBz5TyQY+iMAEPsGvBz5bLQk+ahILPj3KBj4RKwg+
pKIHPoL7BT5enAY+aygGPuPYCD5Abgs+ycEHPjx7BT4l9wY+AXYKPux7CD4amAc+xQoFPmM7
CD7/Qwo+9bQJPopnBT4i1QQ+77oJPuP0Dj6TEgY+epUGPvNsCD672Qg+Cc8FPmWmBj5boAk+
/YcFPkxZCz7kegs+GuAEPvrVCD5fHgs+CQ4KPjWaBj4tFwM+YpMGPlQ1CT6ROAU+Ix0KPnJV
Bz4+bQk+LrsGPneoBD4pbwc+gpIHPi4+Cz7okwc++qoHPmZkCj5QSwM+Bv4GPglyBD6Wigs+
/4gFPhDLBj4AnAg+3asKPnn8CD76pAY+u14HPsfGCj5Gygk+SmgJPt4FCj6q9Qk+HGYKPjtm
Cz5Q+wY+grkKPjx4CT7JBAk+/1MFPvwcBj44cgo+uEQEPjJ2Bj6fuws+rqIIPlTgBz4xQAU+
lFgIPsvLBT6F+Ao+PvgEPk5yBz4hHQs+KScIPkdKBT7YVwo+glIGPquhAj5PMQg+0oAGPi+D
CT7tDAw+Qj0JPlweBj4GZAo+v9kHPhtHCD65iQc+n0QHPrlOCT5yYwk+GjAKPobBCD7r7wE+
Mq8JPi9sBj5c4QU+QagHPrbYCz7ISgs+ZUsHPgqzBj7hzwo+X0kGPgsGAT614Qk+MrIGPto8
BT7eJww+5J4HPsncBT7DCws+3iUHPoGDBD69OgU+96QJPueJBz6QMQc+65QGPqXNBT7vmAc+
kZICPkkTBj7E/wo+6p8LPqdYCD6dcAw+rRIIPuJsCD4bLQc+AGgGPqhFCj60AAk+2UgGPkIE
CT5qUgU+ZNcFPnCRCD6aWwc+UGIFPs1UCj4gkgY+gvsKPu9zBD7KKQk+KCYLPhMfCD5uAgg+
uREKPpXFCD7b5gc+C68IPsH0CD57ggg+ImUGPg+SCj4bTwY+TaoGPjh6Bj7EGAQ+80AKPky2
Bz64igg+acYHPiWpAz5BhQg+fA8HPurrBz73Ugg+ArUJPtPuCD5KRwg+cR4LPiDKBT4REAo+
idQFPtI1Cj6XhAU+aOgHPtu9Bz5/ygk+XAoMPuGADT6KKQU+wnUMPv7pBD5dxQg+xb4GPucC
CT5ZBwc+enwJPrnzBT6EdAk+JncMPhewBj6F8Ac+ZgAFPp0ODT6k7QY+Xr8JPvvVBz4sJAo+
bNYHPn05CT47kAg+8IoKPvC3Cj54xwc+XckIPpcTCT4Q6QY+PxIGPvauCj7sBAo+x5wFPjhP
Bz4ovgk+cJ8GPpeHCj7P8Ac+I2kFPtlkBz7evQg+17IGPp2bBz5nXgo+HncJPvRtCT4czA0+
mW0FPow/Cz6v+Qw+v1kLPpu+CT5x7Ao++JcKPrnuCT5zEQY+FkoIPkkSBj6WxA0+rWUFPoSL
CD7PCQ0+n9MKPlbLBz4EWQY+id8JPo5iCT4kmAs+KTIIPtY6CD65ewo+wfILPjEaBj49Hgo+
OKoLPlKTBT4MtAo+AyIKPsS9CD6C9Qo+N7MLPnzFBz6qcAw+iNAIPoKBBD5PyAk+DesFPhd3
Bj5PCAk+dWgJPiQcCj5L5gg+2acHPjk0CT6kMwY+J4UHPlEHDD5xEgs+K4IHPj8VDD6TnAs+
dhAMPrXfCz4tBQw+w6cIPgW4Dj4kAQY+7BYMPj2uDD5vCQc+FMUFPuwWCD4//wo+UU0IPi+3
Cj69Dwg+JroGPu81Cz50zAc+tWEKPsGmDD5xOgc+UCwOPn7jCT6M5wc+gBwMPupuCD4SGgk+
Vm0KPoRxCT4mbAo+qxsHPhiMCz7nKws+wGsIPuxeCT65JAo+9cAKPi3DCz41kww+Mf8JPvqI
Cz6UbQs+9dEMPoHdCT4sZgk+0IILPg+bCT4tngk+9iELPs0/Bz5PJQg+N7wOPk6lCT66CQk+
fLsIPoz4Cj59Owo+IOQIPlZ0CT5Zbg0+04oKPr8sDD64zgg+3B0IPk3NCT4zogw+6KUMPpQb
CT5f2Qg+BswIPppLCT57XQo+ExsLPq1WDz5hdAg+6jgIPu2pCD625gc+ZfQIPtgoCD4vmwk+
qeQKPkIMDD43BAw+puIHPk2eDz52Qgk+JXQMPkHGDD58yAs+oAQKPnIEDz7KcQs+oqgGPmqn
Cj52DQo+Ub8LPrm4Bz76yg0+n3EPPlAmCj6liAw+oGEJPuMlCj4R4As+1q0JPg4yCz74Rgo+
ra0NPs91ET4FNAs+Vq4JPqPJCz4XUwg+/oMMPrYLDD4bawg+YM4LPu+/Dj682go+NXMKPmsm
DT5LtAw+NloKPgDODT7e4Ao+BxINPnJyCD4Rxgs+Kk0IPi6UDD6YDAo+BmIKPkxXCz6mnQw+
liUMPgFXCD6lvA0+NIQMPmB5Dj6a3Q4+WXAMPkUZCT6yvgo+d44MPqNyCD6Sgwo+EOgJPodS
DT5V6gk+KRgJPgwrCz4wmAs+YKMLPl3cDT6nMAw+87oJPt4GCD6rEQg+kAgKPkuaCD4sdAk+
+FUIPoKEBj7RrAc+ul4SPiogCj5Pago+KIcPPvn1Dj5Frws+I1wMPjgrCz4V+Q0+QqsKPiQc
Dz6Mfwo+dLcJPriBDz6BWA0+To8JPqhvBT6Gdws+PxMNPsRcCj6sVAg+NMENPgYACT7NVg0+
cQwMPtB8Cz608Q0+C9INPvIODT5q3Ao+ZYgMPqajDT6Ocgk+1MgMPhuwDj4vKww+N48KPjaH
CT7XlQk+tjoLPhs2DD6cBQo+ILoGPlyUCz5eiwg+W1ILPoejDT40Lg4+z8cLPudnCj4GWgs+
/MgNPufKCj5GIwk+SsgRPhKGDT6H8gk+HJ0JPsSXCz5W4Aw+Wq8MPsg8Dz51fAs+kpINPnPE
Dj4hkw0+4kgNPtg1Cz7OxA4+PM8PPnbECj4rjQo+uvQOPpZ0CD7UYww+xKcLPsZzCj5dRwo+
TOQHPvUpDT70OAc+BqIJPp3UDT6lvww+qIwKPiSyCD5Byww+6HkJPmzADD42fQs+ppwNPn+Z
CT6y1go+gAMNPvc6Cj5fPgc+SksIPgtDDj4Alw8+I4EOPlBhCz5Vgws+gFkKPherDT5s6Ak+
OQ4LPkYQCz4Otg0+b7EKPtzLDT4JVgU+eAkNPuF4DD6oMQo+XwIIPt+ADT4RMQo+WZkNPluy
DD4YZgw+crsKPgurCT6W9ws+T9kKPqzBDT6+dAo+o+wOPrudDT7wuww+RosJPqM1CD5ZoQw+
CnwLPnZ2DD6Kawk+KMAKPkwGDD4KEw4+DpoIPqHcDD43pw8+BCQMPgqzCz5r7Ao+VO0KPjqk
Cz525go+t5oOPtCvDD6FZwk+nbsOPrmiDj6ZUQ4+yPwNPtU9DT6Wbgw+nCcOPinlCz6Hvg0+
zdIKPvGgBz5rpgw+a+0QPjjqCT7laBA+uA4MPrybCj4Utww+EDEMPqreDj6Xogs+j28MPqKF
DD53kQ4+T+0OPqWHCz7xJAs+jjIJPlAaCj53RQw+ISoPPrZDCT520Qs+CyIOPgBVDj75iAw+
0oMGPmybDz5BEg0+uRALPuJYCj7fcA0+DmoIPt+KCD4gtQg+v9UNPlhXDT7q0Qs+BqoOPqZT
Cz60ngo+pHYJPiOBCj6Knwo+/9sKPrEfDD7qqQk+weIJPkigDz7UtAs+d/sKPkMcDD5BZgg+
/SwMPovDCz4zIA4+X34MPvLRCz4uTAw+MbIMPja0Cz5rHAs+3mEIPq/lDD7pbQo+Bu8KPlem
Bz4Ocww+7BcKPsNPCz570wk+h9wLPkBiDT5jlwg+NagMPvMJBz6oyAs+QhINPhfHCz7URQk+
Zt0MPt0FDD6C+g4+ZeQQPr6KCj6S+hA+/nENPvgbDj4GfQ0+7QIKPu27DD6eTA4+7sAPPuR2
DT4NtAs+LqcKPm5FDj5rfAw+M6QKPt1SCD6KjAo+dCcIPjVjDj6siAk+KMYLPvSCDT7crwg+
PhwJPidBDj7E4ww+pA0NPuJRDD7stQw+sh8JPqHdDT4fVg0+jQsOPrrUDT4jAAw+6SMNPr2f
DD4LKw8+viUOPsdGDD4z6Q0+nz4MPqVSDD7qog8+kaUSPjQFDD7qsxA+T/0OPtfgDD56Fwo+
NJoNPqaqCz7pGgk+LVMIPok/DT4m0g8+8CgKPmmmET73OxE++fMNPgJsDD73MAo+VbYOPhO1
DD5sjws+uNMNPgE2Ez5Rqg4+XbYNPoNHDT4htAg+wfYMPqPYDD4sbwo+OzgLPhh6CD4H8Qw+
AKsLPgcODj4nyAg+IfoOPpa5ED4Vbww+jIEQPo7UCT6WwQ0+6HUPPoczDD6Q6ws+u6IMPlzZ
Dj4OSA0+</AssayYData></Step><Step><CommonData><SampleLocation>7</SampleLocation><SampleID>YNCCT5A-p035</SampleID><SampleGroup></SampleGroup><SampleInfo></SampleInfo><SampleRow>C</SampleRow><SamplePlate>1</SamplePlate><WellType>KSAMPLE</WellType><Concentration>-1</Concentration><ConcentrationUnits>µg/ml</ConcentrationUnits><MolarConcentration>1000</MolarConcentration><MolarConcUnits>nM</MolarConcUnits><MolecularWeight>-1</MolecularWeight><Temperature>30</Temperature><StartTime>1678618</StartTime><AssayTime>300</AssayTime></CommonData><FlowRate>1000</FlowRate><StepType>ASSOC</StepType><StepName>Association</StepName><StepStatus>OK</StepStatus><ActualTime>300.006</ActualTime><CycleTime>0.2</CycleTime><AssayXData Points="1500">ooHKRCGIykSQjspE0ZbKRMebykTTocpEQqjKRKiuykQXtcpEfbvKROzBykRSyMpEwc7KRCfV
ykSW28pE/OHKRGvoykTR7spEQPXKRK77ykQVAstEgwjLROoOy0RYFctERBvLRKohy0QZKMtE
hy7LRO40y0RcO8tEw0HLRDFIy0SYTstEBlXLRG1by0TbYctESmjLRLBuy0QfdctEhXvLROyB
y0RaiMtEwY7LRC+Vy0Sem8tEBKLLRHOoy0TZrstESLXLRLa7y0QdwstEi8jLRPrOy0Rg1ctE
z9vLRDXiy0Sk6MtECu/LRHn1y0To+8tETgLMRL0IzERvDsxE3RTMREwbzESyIcxEISjMRIcu
zET2NMxEZTvMRMtBzEQ6SMxEoE7MRA9VzER1W8xE5GHMRFJozES5bsxEJ3XMRI57zET8gcxE
a4jMRNGOzERAlcxErpvMRBWizESDqMxE6q7MRNW0zEREu8xEqsHMRBnIzESHzsxE7tTMRFzb
zETL4cxEMejMRKDuzEQG9cxEdfvMRNsBzURKCM1EsA7NRDwXzUQxHM1E9CHNRGMozUTJLs1E
ODXNRJ47zUQMQs1Ee0jNROFOzURQVc1EtlvNRCVizUQRaM1Ed27NROZ0zURMe81Eu4HNRCmI
zUSQjs1E/pTNRG2bzUTToc1EQqjNRKiuzUQXtc1EhbvNROzBzURayM1Ewc7NRC/VzUSe281E
BOLNRHPozUTZ7s1ESPXNRLb7zUQdAs5EiwjORHcOzkTdFM5ETBvORLIhzkQhKM5EkC7ORPY0
zkRlO85Ey0HORDpIzkSgTs5ED1XORH1bzkTkYc5EUmjORLluzkQndc5ElnvORPyBzkRriM5E
0Y7ORECVzkSum85EFaLORHuozkTqrs5EWLXORDy7zkSqwc5EGcjORH/OzkTu1M5EVNvORMPh
zkQx6M5EmO7ORAb1zkRt+85E2wHPREoIz0SwDs9EHxXPRIUbz0T0Ic9EYijPRMkuz0Q4Nc9E
njvPRAxCz0R7SM9E4k7PRFBVz0S2W89EomHPRBFoz0R3bs9E5nTPRFR7z0S7gc9EKYjPRJCO
z0Qbl89EIZzPRNOhz0RCqM9EqK7PRBe1z0R9u89E7MHPRFrIz0TBzs9EL9XPRJ7bz0QE4s9E
c+jPRNnuz0RI9c9EtvvPRB0C0ESDCNBEbw7QRN0U0ETHG9BEsiHQRJwo0ESHLtBEcTXQRN87
0EROQtBEtEjQRKBO0ETVVNBERFvQRLJh0EQZaNBEh27QRO500ERUe9BEw4HQRDGI0ESYjtBE
BpXQRG2b0ETbodBEQqjQRLCu0EQftdBEhbvQRPTB0ERayNBEyc7QRC/V0ESe29BEBOLQRHPo
0ETZ7tBESPXQRK770EQdAtFEgwjRRPIO0UTdFNFERBvRRLIh0UQhKNFEhy7RRPY00URcO9FE
y0HRRDpI0USgTtFED1XRRHVb0UTkYdFEUmjRRLlu0UQnddFEjnvRRPyB0URriNFE0Y7RRECV
0USmm9FEFaLRRHuo0UTqrtFEULXRRDy70USqwdFEGcjRRH/O0UTu1NFEVNvRRMPh0UQx6NFE
mO7RRAb10URt+9FE2wHSREoI0kSwDtJECBjSRA8d0kQEItJEWijSRMku0kQ4NdJEnjvSRAxC
0kRzSNJE4k7SREhV0kS2W9JEJWLSRAho0kR3btJE3XTSREx70kSygdJEIYjSRIeO0kT2lNJE
ZZvSRMuh0kQ6qNJEoK7SRA+10kR1u9JE5MHSRFLI0kS4ztJEJ9XSRJbb0kT84dJEa+jSRNHu
0kRA9dJEpvvSRBUC00SDCNNE6g7TRFAV00Q8G9NEoiHTRBEo00R/LtNE5jTTRFQ700TDQdNE
KUjTRJhO00T+VNNEbVvTRNth00RCaNNEsG7TRBd100SFe9NE9IHTRFqI00TJjtNEL5XTRJ6b
00QMotNEc6jTROKu00RQtdNEtrvTRCXC00QRyNNEd87TRN3U00RM29NEu+HTRCHo00SQ7tNE
9vTTRGX700TLAdREOgjURKAO1EQPFdREfRvUROQh1ERSKNREuC7URCc11ESWO9RE/EHURGtI
1ETRTtREQFXURK5b1EQVYtREg2jUROpu1ETVdNREx3vURKqB1ESciNREh47UROKW1ETfm9RE
RqLURLSo1EQbr9REibXURDy71ESqwdREEcjURH/O1ETu1NREVNvURMPh1EQx6NREmO7URAb1
1ERt+9RE2wHVREII1USwDtVEHxXVRIUb1UT0IdVEWijVRMku1UQ4NdVEnjvVRAxC1URzSNVE
4k7VREhV1US2W9VEHWLVRINo1URvbtVE3XTVREx71USygdVEIYjVRIeO1UT2lNVEXJvVRMuh
1UQ6qNVEoK7VRA+11UR1u9VE5MHVRFLI1US4ztVEJ9XVRI7b1UT84dVEYujVRNHu1URA9dVE
pvvVRAwC1kR7CNZE4g7WRFAV1kS2G9ZEoiHWRBEo1kR/LtZE5jTWRFQ71kS7QdZEKUjWRJhO
1kT+VNZEbVvWRNNh1kRCaNZEqG7WRBd11kSFe9ZE7IHWRFqI1kTBjtZEL5XWRJab1kQEotZE
c6jWRNmu1kRItdZEtrvWRB3C1kSMyNZEd87WRN3U1kRM29ZEsuHWRCHo1kSH7tZE9vTWRH37
1kT8AddEawjXRNEO10TJFtdExxvXRBUi10SDKNdE6i7XRFg110REO9dEqkHXRBlI10R/TtdE
7lTXRFxb10TDYddEMWjXRJhu10QGdddEdXvXRNuB10RCiNdEsI7XRBeV10SFm9dE9KHXRFqo
10TJrtdEL7XXRJ6710QMwtdEc8jXROLO10RI1ddEttvXRCXi10QI6NdEb+7XRN3010RM+9dE
sgHYRCEI2ESHDthE9hTYRFwb2ETLIdhEMSjYRKAu2EQGNdhEdTvYRORB2ERKSNhEuE7YRCdV
2ESOW9hE/GHYRGto2ETRbthEOHXYRKZ72EQVgthEe4jYROqO2ETVlNhEPJvYRKqh2EQZqNhE
f67YRO602ERUu9hEw8HYRCnI2ESYzthE/tTYRG3b2ETb4dhE/OnYROru2EQX9dhEhfvYROwB
2URaCNlEwQ7ZRC8V2USeG9lEBCLZRHMo2UTZLtlESDXZRLY72UQdQtlEjEjZRPJO2URgVdlE
x1vZRDVi2UScaNlECm/ZRHF12UTfe9lEy4HZRLSI2UQjj9lEK5fZRCmc2USqodlEGajZRH+u
2UTutNlEVLvZRMPB2UQxyNlEmM7ZRP7U2URt29lE2+HZRELo2USw7tlEF/XZRIX72UT0AdpE
WgjaRMkO2kQvFdpEnhvaRAQi2kRzKNpE2S7aREg12kS2O9pEHULaRIxI2kR3TtpE3VTaRExb
2kSyYdpEIWjaRJBu2kT2dNpEZXvaRNOB2kQ6iNpEqI7aRA6V2kR9m9pE5KHaRFKo2kTBrtpE
J7XaRJa72kT8wdpEa8jaRNHO2kRA1dpEbdvaRNvh2kRK6NpEuO7aRCf12kSm+9pEDALbRHsI
20TiDttEUBXbRL8b20SiIdtEESjbRH8u20RgNdtEzzvbRLJB20QhSNtEkE7bRPZU20RkW9tE
y2HbRDpo20SobttEDnXbRH1720TkgdtEUojbRMGO20QnldtElpvbRASi20RrqNtE2a7bREC1
20Suu9tEFcLbRIPI20TyzttEWNXbRETb20Sy4dtEGejbRIfu20Tu9NtEXPvbRMMB3EQxCNxE
mA7cRBMX3EQRHNxE2yHcREoo3ESwLtxEHzXcRIU73ETsQdxEWkjcRMlO3EQvVdxEnlvcRARi
3ERzaNxE4m7cREh13ES2e9xEooHcRAiI3ER3jtxE5pTcREyb3ES7odxEIajcRJCu3ET2tNxE
ZLvcRNPB3EQ6yNxEqM7cRBfV3ER929xE7OHcRFLo3ETB7txEJ/XcRJb73EQEAt1EawjdRNkO
3URAFd1EphvdRBUi3USDKN1E6i7dRFg13UREO91EqkHdRBlI3USHTt1E7lTdRFxb3UTLYd1E
MWjdRKBu3UQGdd1EbXvdRNuB3URCiN1EsI7dRB+V3USFm91E9KHdRFqo3UTJrt1EL7XdRJ67
3UQMwt1Ec8jdROLO3URI1d1EttvdRKLh3UQR6N1Ed+7dROb03UR1+91EuwHeRCkI3kSQDt5E
9hTeRGQb3kTTId5EOijeRKgu3kQONd5EfTveROxB3kRSSN5EwU7eRCdV3kTwW95EBGLeRGto
3kTRbt5EQHXeRK573kQVgt5Eg4jeROqO3kT6lt5E6JveRKqh3kQZqN5Ef67eRO603kRcu95E
w8HeRCnI3kSYzt5E/tTeRG3b3kTb4d5EQujeRLDu3kQX9d5EhfveRPQB30RaCN9EyQ7fRC8V
30SeG99EBCLfRHMo30TZLt9EQDXfRK4730QdQt9Eg0jfRPJO30RgVd9Ex1vfRDZi30ScaN9E
h27fRHF130Tge99EToLfRLSI30Qjj99E1ZTfRESb30Sqod9EGajfRIeu30TutN9EXLvfRMvB
30QxyN9EoM7fRAbV30Rt299E2+HfREro30Sw7t9EH/XfRIX730T0AeBEWgjgRMkO4EQ4FeBE
nhvgRAwi4ERzKOBE4i7gRFA14ES2O+BEokHgRBFI4ER3TuBE5lTgRExb4EQEYuBE02ngRCNv
4ERIdeBErnvgRB2C4EQIiOBE8o7gRN2U4ERMm+BEsqHgRCGo4ESHruBE9rTgRGS74ETLweBE
OsjgRKDO4EQO1eBEfdvgROTh4ERS6OBEuO7gRCf14ESO++BE/AHhRGII4UTRDuFEXBfhRFoc
4UQVIuFEeyjhROou4URYNeFEvzvhRKpB4UQZSOFEf07hRO5U4URcW+FEw2HhRDFo4USYbuFE
BnXhRG174UTbgeFESojhRLCO4UQfleFEhZvhRPSh4URiqOFEya7hRDi14USeu+FEDMLhRHPI
4UTizuFEUNXhRLbb4UQl4uFElOjhRPru4URg9eFEz/vhRDYC4kSkCOJEEw/iRP4U4kToG+JE
TiLiRL0o4kRvLuJE1TTiREQ74kSyQeJEGUjiRIdO4kTuVOJEXFviRMth4kQxaOJEmG7iRP50
4kRte+JE24HiREKI4kSwjuJEH5XiRIWb4kT0oeJEWqjiRMmu4kQvteJEnrviRAzC4kRzyOJE
4s7iREjV4kS22+JEJeLiRBHo4kR37uJE5vTiREz74kS7AeNEKQjjRJAO40T2FONEZBvjRMsh
40Q6KONEqC7jRA4140R9O+NE5EHjRFJI40TBTuNEJ1XjRJZb40T8YeNEa2jjRNFu40RAdeNE
pnvjRBWC40R7iONE6o7jRL+X40S9nONEqqHjRBmo40R/ruNE7rTjRFS740TDweNEKcjjRJjO
40QG1eNEltvjRNvh40RC6ONEsO7jRB/140SF++NE9AHkRFoI5ETJDuREOBXkRJ4b5EQEIuRE
cyjkRNku5ERINeREtjvkRB1C5EQISOREd07kRN1U5ERMW+REu2HkRCFo5ESQbuRE9nTkRGR7
5ETLgeREOojkRKiO5EQOleREfZvkROSh5ERSqOREuK7kRCe15ESWu+RE/MHkRGvI5ETRzuRE
QNXkRKbb5EQV4uREe+jkROLu5ERQ9eREv/vkRCUC5UQRCOVEfw7lROYU5URMG+VEuyHlRCko
5USQLuVE9jTlRGQ75UTTQeVEOkjlRKhO5UQOVeVEfVvlROxh5URSaOVEwW7lRCd15USWe+VE
BILlRGuI5UTZjuVEQJXlRK6b5UQdouVEg6jlRG+u5UTdtOVERLvlRLLB5UQZyOVEh87lRO7U
5URc2+VEw+HlRCno5USY7uVE/vTlRG375UTTAeZEOgjmRKgO5kQXFeZEfRvmROwh5kRSKOZE
wS7mRCc15kSWO+ZE/EHmRGtI5kTRTuZEQFXmRK5b5kQVYuZEg2jmROpu5kRYdeZEv3vmRC2C
5kSUiOZEAo/mRHGV5kTXm+ZERqLmRKyo5kQbr+ZEgbXmRPC75kSiweZEEcjmRHfO5kTm1OZE
TNvmRLvh5kQp6OZEkO7mRP705kRt++ZE0wHnRDoI50SoDudEDhXnRH0b50TkIedEUijnRLgu
50QnNedEjjvnRPxB50RiSOdE0U7nRDhV50SmW+dEDGLnRHto50TqbudEUHXnRDx750SqgedE
EYjnRH+O50TulOdEVJvnRMOh50QxqOdEmK7nRAa150Rtu+dE28HnRELI50SwzudEF9XnRIXb
50Ts4edEWujnRCfx50SQ9udEjvvnRAQC6ERzCOhE4g7oREgV6ES2G+hEoiHoRIwo6ER3LuhE
5jToREw76ES7QehEIUjoRJBO6ET+VOhEZFvoRMth6EQ6aOhEoG7oRA516ER9e+hE5IHoRFKI
6ETBjuhEJ5XoRJab6ET8oehEa6joRNmu6ERAtehErrvoRBXC6ESDyOhEb87oRN3U6ERE2+hE
suHoRBno6ESH7uhE7vToRFz76ETDAelEMQjpRKAO6UQGFelEdRvpRNsh6URKKOlEuC7pRB81
6USFO+lE9EHpRGJI6UTJTulEOFXpRJ5b6UQMYulEe2jpROJu6URQdelEtnvpRCWC6UQRiOlE
d47pROaU6URUm+lEu6HpRCmo6USQrulE/rTpRGS76UTTwelEQsjpRKjO6UQO1elEfdvpROTh
6URS6OlEwe7pRCf16USO++lE/AHqRGII6kTRDupEOBXqRKYb6kQVIupEeyjqROou6kRQNepE
PDvqRKpB6kQRSOpEf07qROZU6kRUW+pEw2HqRClo6kSYbupE/nTqRG176kTbgepEQojqRLCO
6kQXlepEhZvqRPSh6kRaqOpEya7qRC+16kSeu+pEDMLqRHPI6kTizupESNXqRLbb6kQl4upE
jOjqRPru6kTm9OpEz/vqRLoB60SkCOtEEw/rRHkV60ToG+tETiLrRLwo60QjL+tE3jTrREw7
60SyQetEIUjrRIhO60T2VOtEZFvrRMth60Q6aOtEoG7rRA5160R9e+tE5IHrREqI60S4jutE
H5XrRIWb60T0oetEYqjrRMmu60Q4tetEnrvrRAzC60RzyOtE4s7rRFDV60S22+tEJeLrRBDo
60R/7utE5vTrREz760SyAexEIQjsRJAO7ET2FOxEZBvsRMsh7EQ6KOxEqC7sRA417ER9O+xE
5EHsRFJI7ES4TuxEJ1XsRI5b7ET8YexEa2jsRNFu7ERAdexEpnvsRBWC7ESDiOxE6o7sRNWU
7EREm+xEqqHsRBCo7ER/ruxE7rTsRFS77ETDwexEKcjsRJjO7EQG1exEbdvsRNvh7ERC6OxE
sO7sRBf17ER9++xE7AHtRFoI7UTBDu1ELxXtRJYb7UQEIu1EayjtRNku7URINe1ErjvtRB1C
7USMSO1Eb07tRN5U7URMW+1EsmHtRCFo7USIbu1E9nTtRGR77UTLge1EMYjtRKCO7UQGle1E
dZvtRNuh7URKqO1EsK7tRB+17USOu+1E9MHtRGLI7UTJzu1EONXtRJ7b7UQM4u1Ee+jtROLu
7URI9e1EtvvtRKIB7kQICO5Edw7uRN4U7kRMG+5EuiHuRCEo7kSQLu5E9jTuRGQ77kTLQe5E
OkjuRKBO7kQOVe5EfVvuRORh7kRSaO5EuG7uRCd17kSWe+5E/IHuRGuI7kTRju5EQJXuRKab
7kQVou5Ee6juROqu7kRQte5EPLvuRKrB7kQZyO5Ef87uRO7U7kRU2+5Ew+HuRDHo7kSY7u5E
/vTuRG377kTbAe9EQgjvRLAO70QfFe9EhRvvRPQh70RaKO9EyS7vRC8170SeO+9EDELvRHNI
70TiTu9ESFXvRLZb70QdYu9EjGjvRPJu70Rgde9EdXvvRDaC70SkiO9ECo/vRHmV70Tom+9E
TqLvRLSo70Qjr+9E1bTvRES770Sqwe9EGcjvRH/O70Tu1O9EVNvvRMPh70Qp6O9EmO7vRAb1
70Rt++9E</AssayXData><AssayYData Points="1500">/uIJPnRWCT6W8gc+qK8IPk60DD43+w8+LhIMPlhUCj7Aqwo+7CMJPvBmDj4EqQk+tn4KPi3u
Bj6foQs+3bMNPmVvCj54iw0+hp8KPqLlBz7GOgg+p8wLPh/2CD41AQg+1TcKPpMZCD4bSws+
uzsIPqeDCD6RFQY+K40KPkqPCD7uQAg+ZdoHPm6oBz5YPQQ+O/UKPnT7Bz5MNA0+wDwIPsbi
Bj6C3Qk+cNIJPsMBCj4tpwo+ogAFPs5bBj5HnAg+/tsMPgurBj7FOgk+agYJPm6pBT4u4gc+
kY4HPiE6BD4GQwc+1o0HPssTCD5ysAg+UtoJPrLQDD4rRQg+YbIHPp4nCj4LXQQ+IAMIPj6J
Bj5aQQM+boUIPvLlBj7JRQY+tjYHPk4gDj56ygY+cz4EPqy9Bz7APQo+FwsHPopWBT7cugk+
ENIFPp4eDD7U6wM+Q+4LPnMlDD4MuQo+ys0GPtIHCj7eOQk+CQ4JPnN0CT7UfwQ+UsEHPlAQ
CT7ymAo+Rd0GPofdAz79mgk+jzcGPo2BBT5+awc+OhgJPh3YCD5nbgc+U/QMPt2CDD7HwQc+
EPsIPkfgBj5qHgw+wuwFPkgtCz6rhQY+tDIDPo42DD4iago+GL0GPq5hBT5gPAk+bz8IPsZu
CT7szAc+BRcGPmuNCj6UCQc+VvUKPiroBj4Uswk+KRMKPpzVBj5J7wY+tHgJPjW6BT4QnQk+
WVUKPteXCT533wg+KYQFPidPBz42xwY+w5YJPsAVCD6vbQY+1XoEPi7RBT44vwg+hN8HPsuc
CT4RMwU+G6MJPqEMBj6syQg+PMMGPrnMCD4jNQU+hAAGPuFcBD7Upgc+T5IHPj7kAj6GjQg+
hZwKPsC5DD71ggg+JR8HPowvBT6YYQk++p0FPuuMBj4jWgg+H10IPnXJBj5ocgg+uLYHPoe5
CT7jswQ+LIoIPq9IBj72zQk+1D8IPkZ5BT4yggk+Fc4CPip1Bj4zqQU+YtQDPnJbBD7FZAs+
MM4GPpwlCD4EtQg+yuYEPvurBT5IaAg+OvUCPu3+Bz7lWAg+mUoHPptKBz5C0AU+azoHPlJK
Bz6lgQc+gUsHPn75BD6jXAY+PXALPs39Bj7nggc+C/YIPmwjBz6eAwE+38AHPuq+BT6paAY+
rqoOPvezBz7jHQk+lssJPkIdCD7+Cgc+pO4FPma+CT5BLwY+vLQGPpZNBz7EIgg+/zUIPvz0
Aj7Kiwc+L24MPpEwBz7GAwo+aRsDPjriCT6jXQ4+FdQIPqYhBT4NZQc+IHgFPs85BD7JjQU+
L2UJPnSLBD6/ygY+coYGPo4sBz4OAgY+7g8GPuh1BT5aUQc+oF0HPm+nCD76kQY+xocHPq4j
CT6YHQc+nP4JPmfaBz7hqgQ+VG0HPvH1Bz4tHQc+1RMJPkjiBD5WBAg+3LQIPiYYCz7xKgc+
cCsHPjq1Bj6rVwM+U+0GPu2ECD6NeAU+fA4IPjVdBT6msgY+NMsHPtamBD4x/QU+1OwJPgAb
CT5ciwU+IzgJPoqYBz7wuAY+ZS8DPvKLCD5NDwo+2XMFPrS3BD7kngg+qVwGPtEnDD5bkQo+
vqkIPrtcCj4kQwc+c40HPmbiCD5JUQM+R3IIPiipBz764QI+NukFPpVZBz6wtAM+O0sIPt+n
Cj5YMAc+lfwIPmYABz6MoQo+pCIJPlc6CD7Bows+C5oHPnCdBj5ZWQk+NIcGPileCj5enAE+
3kAHPvinDD7Hxwg+51wGPh/FAz6n6gQ+rrkEPtcNBj6kzwM+j1gIPvjlBD7AJwk+ym4JPsSx
DD5bagc+h08HPgxEBT7xOwM+yTAIPi62Bz62Zws+mCYLPqmLCz7dgAc+XTMFPi9fAz7SzQI+
AosEPr3uCj5aVwY+SecGPgmwBT5R3wY+R0EJPoq/CD7tPwg+P30JPpRSCT5yRQU+0wQKPmli
BT48zQs+LZYEPjS4Bj5cLAY+vMUIPrYWBz4JgwU+NCcKPmS1CT7a0gU+yVgEPqEPBj5w7AQ+
XbIGPlMkCz5DPwY+VkYHPrNKBz5/VQ0+SCUGPg0KCD4Cbgo+4k0DPhgpBj7ZyAo+kSMHPnkl
CT6FiAg+Xr0JPhwlBz4+ZAc+0/oEPkcMCT5KpAo+TdwHPmHDCD6NVAQ+KVQEPvCkCD7QEQo+
VCEHPn4RCD70lQY+ff8IPm54BT7xygU+dFMHPi+5Cj6fMgQ+/vECPk7WCT4bOwc+PyQKPnaG
CD5y/AU+p2cFPt5cCz6yMQg+nekFPnuCBz7Fqwk+Zb0GPlXJCD7CqAo+58QEPjbEBj4ZPQU+
opAIPhJ9CD76bgQ+EFoJPpB9CD7YiQk+pIAJPrgDCD65WQk+UewGPovxCT4BVQU+XygEPhoT
Bj7VUAY+BoMIPuHsCT4saAc+N4YKPqP5Cj4Xbgc+jbUHPiKOCj5mtAU+SJwGPhlvBT4sPws+
Xp4EPhvHBj6IQwg+3sEIPjicAz4I6Ac+054HPjThBz5XAwQ+uaQGPig/Bz4hmAY+2iYJPlUz
DD7IIAg+3ngGPkx1CD5/lwg+p7kGPhPuCD780Qk+X7YLPvssCT52HAs+PQUNPgNTCD48dgQ+
s6oHPh5PCz6wRQk+gPoFPpE1Cz5fbgY+2WoIPkkQBT48ugk+WasKPp5xCT5dFgk+UpoPPvDs
BD4oygc+I1cHPqDPCD6LWAQ+SK8HPuxkCD7M+wk+jtAFPgL/BD5o2Qg+64gIPh3fBT5ylQU+
2KMGPgosBT5YfAc+P8UGPp1SCj4mMgg+KX8IPll6Cj4x2Qc+WWcGPmNFBz6wpQU+q74GPm2G
Bz7Olgk+Ah4GPvoCAz5Q0AY+z1QKPiQECD4hhgk+HhoKPgwQCD7uUgU+KdwJPhflBT7degc+
VjAIPh1wCD7bAQk+v8sJPhTRCz6cNgc+pawHPjXsBz5r0gU+aAAKPlpEBj4a8gU+f1cHPmCH
BT4wDgo+hUUJPuEDCD6g6Qk+sIEIPqwuAz61OAk+olwKPg9bBz4i+wY+2LwLPh3KCD4AqAo+
msYHPlnmBD76iQs+1QwNPnR0CT4IFgc+JMwJPlYFCD5ytQY+2oYGPpfhBz4cCwY+vuoFPt1o
CD7w9gc+yl0GPoXQBj4sZQk+etMJPlV5Bz5T9Ao+1ocKPv7DBz44jAY+rTMKPtnvCz7L9gk+
9ngIPgOpCD7MJgY+3S4GPn4kCj7/0gU+CYkHPtc7CT5hXwY+1S4IPrbsCz4rBAg+QokMPu4P
CT5HjAg+ih8HPp8sCD7qBwg+RIIKPk9XCT6nvgs+vzAGPvidCD4G7Ak+zmUIPnPACD5EKAw+
wG4IPgd5CT78dAg+xXUOPu4kCT5CRQc+AcILPir0Bj7p6gc+ZYwJPkrhCD4Pewc+WLUGPpji
CT6nqAo+C88HPh4VCz4fjAw+wnEIPuuMCD5NmAo+aEAKPu1dCT7D0Ac+VuYKPkpuBz43FgY+
igoMPiDTCz5Y+gU+3egFPmD0DD74fgg+kJgEPm0JDD7q6wo+XhoJPlq8Bj6aDww+WHUKPiLf
Bz6jyAg+ZmkLPqCzCT4uegk+VssIPq/aBj6RywY++rQGPoSUCT5Wewk+X3IHPp5TBD6Vxwk+
1NEHPllFCj4F4gk+K1cMPldzBz4Yvwg+mjILPiXoDD5QVgg+BF0JPok3ED51Lws+yMgJPse4
Bz5clQo+8A4KPiPCCT7KRQc+6M8GPoM/Bz7QAAg+3YoIPk9HBj4+Ygc+kAwNPndSCD52agU+
JjQDPierDD44PAw+8mkHPls9Cj6DeQo+oBcIPqhICj4Xyws+umkJPlcGBT7lhgo+EWYLPqy2
BT68vQk+Uz4JPmN8CT79ows+nO8GPhkEDT6nYQo++1IGPlbgCD5RBw4+yy8KPrD2CT5+3go+
7WwLPo0hCT6tSQg+4iIIPsCPCz6FaQU+VecKPpyVCD4E9Ag+HbgKPplmDj4Ecwo+V1QKPtAt
DT65zQw+75sEPpnwCD5Nhgs+8awIPn47Cj6HHgk+oZAGPglODD60tAc+a+gKPkroBz5dVg0+
lO0IPhADBj7UGgY+M0EMPhEkBz5/1wk+yWUHPgTACT7HHA0+0ZoLPjfCBj51Sg0++i8MPiNM
Bz6uzgI+710NPjwfCT74/QM+YfwLPqeEDD7IiQk+uGQLPuJICT7szQk+FvkMPniPBj4V8Ag+
ytILPgKICj4NZAc+hmYLPglqBj65EAw+A2ULPsdSBz7mdA4+96MIPrwLDD5MtAs+kqgKPoST
CD4Srwk+N1oKPrQpCD5QaAk+2KMOPlrvCD4RPg0+/ZIMPt/9CD5A3Qg+bPQMPqvaCj4RAAo+
8Y8HPikICT766Ag+ny0LPgXzCj7QCww+QDoLPmLKBz7bEQk+O7EKPpm+Bz4flAY+a+wOPihO
Bz6Kmws+mGYKPrjPCz6z+gg+4g4KPgMNCD4Xvgs+OoQLPjVkCD63vwg+2T0JPprqCz5d/Ak+
CMINPiPwDj5SqQs+n3MGPvE9CD4r2gk+19cLPnh8Cj4vNgs+zbINPjyvBz4xtQg+LpkHPoML
CD60pQo+o7cLPm74CT4okQs+7BoKPvR2CD4hvAw+oUALPktZBj618Ag+fMYIPhIUDj7cJQQ+
IPMNPoWXBz68BQc+3TkMPjW0Cj6vyQ0+ZHQNPpRACz6X2go+txkLPnh3Bz7P+gg+VTAOPiVA
Bz4qtAk+mR4NPtBFDT5xdQY+074KPoKVCz48zAc+ia4JPmKOCj6mBQw+SsYLPhauCz6cYAs+
4+YMPsVaDT6pKgg+AisNPjwvDT7EXQs+cogJPnA8CD58dQw+M+kHPjVNDD6kUgk+IH0LPjp+
ET43hwk+k7gGPoYqDD6D1Qw++HMGPuMDCD46VAo+b4gMPlCFCj6m0gU+86oJPhYxDD5PnQg+
wt4IPlY0CT64GQ0+ilsFPrsdDT4cFgs+fcEHPugPCD7+BwY+bjMJPoC1Bz6jEws+4qAKPgvV
Cz78/wo+2IYIPkM7CD4scgo++hMMPl92DD5BvAM+jGYKPtTJCj63igY+vkUIPmnfCj4sigo+
bZIMPulRDj7zZgs+DwAKPsw2CD4EFg0+Si4MPvvzCD775Ag+gqkFPtq7Dj4wbAo+ItYJPhvy
DD6kjwo+UYYKPr/5Bz5PGAo+ImEMPixRCz6fpg0+nOoNPokoCj6TwQ0+AW0MPk9PDT5zpgo+
WEkLPr8/CT7opw0+VgQJPsKgCD4lZQc+E9wMPvEICj76/wk+dWQNPnZ/Cz6qqQo+UI8PPkRi
Dj4PaQg+h6cJPpjjCj5znwo+wK0LPgRbDD7l0wg+FvkGPvcwCj6ZoQU+IZEKPko4Cz6otg4+
27kKPtS2CT4zmAk+bnAKPq2oDD4IGgo+l9kHPqRuDj7zQgk+BrQJPtEICj4qUQs+7uQJPrVQ
DD684wo+xsEJPpmpCj4h4w0+lo8GPqh1Cj7esQQ+ftsLPnpwCz5rfgo+QBQTPszKBz62iQo+
emEHPm6mCD74Vwo+OpcKPgp6Cj4KVww+FDUKPsCtCz7ZUgo+ioMMPqbnCD4y+Ac+P6INPuY0
DD7IXg0+BgoJPhJgCz6dOg0+Rg4LPmvTCT4P4gc+yjILPv9dDz5f+go+f0EJPsw3Cz58Qww+
zp4MPuYpCz79jQg+XSwKPpPRCT5AWQw+dwcJPhXFCj5hGQo+EygIPhW5DD6KKAw+IToHPtHt
Cz6Qhww+g+sLPpNGDT4fhgo+V3MNPvKbDT7ytAs+yDEQPiGCCj4Bags+GW4OPvJyCT64UQs+
Na0KPmq0DT43ig0+zQYMPtc5Cz4YUg0+teEJPkDACT5rYww+ByQOPlrLCz7RpQg+z+QIPjJS
CT6gnwo+TsQOPqLQDj6stg0+Rx8JPpAJDj4pAA0+OggGPkbwCT5DohE+UE8GPqhzDD6NCw0+
Y1IKPkd3Bz4j7wY+gCcOPqEmDT44GQw+Ru0MPuuMCz57WA4+jogKPs2/DT43vgo+S7oNPm8O
Dz5W3A4+i8AMPu3/Bj7fJQo+jvsKPpDxDD5SHA0+7wUOPosnCz4w9g0+jL8PPtsiCz61ZQs+
DJgJPgMiCz5BiA0+FcoLPgZuDT4jWwc+Eq8OPq+RCD4k1A8+TuAMPupUDD7anQo+6bMLPhIo
DT4VWQc+xnYJPtz2DD73aQw+5U4QPmFuET4sOQw+M5YLPtw2Dj55sQo+20MNPi87Cj74MAo+
UxsNPopFDD7kWAg+GsgMPhopDD5/7gs+CLcJPp8YDD5Xrg0+4BQIPpXlDT6pdQ0+X+4IPiGk
CD5W5Qo+0uMJPi/QET6wXgw+s7kLPupBBz45Fww+SbgKPrYQCj6VnQo+qpoMPmb3Cz5XWQs+
Wp8JPp+HDj5S+ws+AAkIPmlFDT6ibhE+9ScOPn1VDj4qOQ4+v70NPrjxCT4fAg4+UT8LPqTz
Dj7tfQg+Lq8MPssXDT7bigo+SVUKPhszDT7BPwY+toIKPoBgDD4Ftw8+m38MPg18DT5KNQo+
Z2cNPgGuBz76egw+UzkPPhJ0DD6dRAw++XsSPoIaDj4RXww+WoQGPtf8CT7oeAo+NxILPiOl
CT6X6gw+yWgJPohdCz4uqAw+fX4KPg1HCT6erwo+mFcLPrKUCj62Sww+HWQPPvUpDz439A8+
LaYOPrQ7Cj49PQ0+EcAMPo13DD7x5Ao+p4sNPvBbDT5zDw0+ZbcRPm/UCz70OQ8+KQ4NPqFB
DD5sKQ0+Z00OPlMGED7Eews+600NPotoCT4eEAs+POEKPmIICT7LsQ4+Jl0KPjQrCT4dhA0+
+fIMPudeDT7xqAs+D0sMPpl8Dj41DQw+eCQJPlIEDD5iKgs+ifYLPt3gCz6quQ0+reAKPmuF
Dz6Esw0+jvIPPjTdCj5zog4+5VgLPgt+Dj4zDg8++18KPrE/Cz7jBQo+tKoHPsWcDj6hDgs+
WDQMPuTQDj5ykw4+9P4IPhB+Dj7EuQ8+Os8IPjQcDT40Xww+ebkMPrPTCj5YDAU+sJcJPoGJ
CT5MOAs+WbENPuYNDD6ZEQw+MBMLPj+HED4c6wo+3zsOPkOXCj52Mgc+y6gJPqMwDD4GQg0+
1uMPPo2WCz5NUws+RfoMPpzEDT7XqAc+wnoPPj62Cz7hig4+mP8QPoICDz4M2Ak+/HIHPqpt
DT6VRgk+zJUOPpf2Cj6OXg4+yO4MPhXBCz5Auwk+I9oQPuFgDD67qg0+4X0KPsVIDD4kRQ0+
OTMNPqZ7DD7Rggs+RfgNPuHQDT5Wbww+gfUNPrKkDT5c0Ak+D5oNPgE9Cz4BWQ8+q9ANPlnY
DT7Htgw+s74MPmEkEz4QWA4+ZFgNPgJvCz50HRA+1jILPvxXCz6apQo+KIQQPnvqDD6CSQk+
/BQOPlm9Cz6TEAw+90AOPq4KCz6q6gk+ucoNPnoHDj6mFwo+N2UMPrU8DT4L0Q4+s6MPPv8q
CT7HYAw+378MPj3ZDj5XWgs+pmQNPoVtCj7Vwws+zSYMPrbNCD6n9g0+WekPPkjCDz5bGAg+
tUUNPvVPDT6T1ww+uucLPn0LDz7q0gw+TfgNPn8zDj7XNw4+zE8OPgYuDz6eCQw+tP0NPuXd
ED65+w4+0t0NPlmoCj70pwc+c28PPkXTDz7XJhE+ftAIPu2DDj5iDQ8+eV8SPgXwDD6JEQ4+
XTUOPgZqDD7Dwwg+s+0MPvirDz7V6g8+yeIPPjl8Cz7fBA8+rsgLPuGdDj5y6go+ETIPPgNf
DT7JJAw+5Z0NPjRaDT4BfQ8+XkINPilJDD6kuA0+DFsRPqMUED4ligg+QQcLPvIECz5Ndgs+
JycLPkKuDj6oEQ8+p0oOPpkOET65Ugw+FSoMPr9HDD4zUhE+JvIIPtvaCj72Cw0+T8cNPlUG
ET5dpgk+wu8RPp8VCT4nGQk+dUEMPgsLDD7c2g0+Wi8MPu3pDj6NGAk+BMYKPvTFCz4qNQ8+
EEkPPuLCCT41pwo+DW0MPm1ZED64AQ0+NvALPvF7Cz7ZCQw+b+4LPrjuET4kiBA+C2AMPqPL
Cz7Q5A8+</AssayYData></Step><Step><CommonData><SampleLocation>7</SampleLocation><SampleID></SampleID><SampleGroup></SampleGroup><SampleInfo></SampleInfo><SampleRow>D</SampleRow><SamplePlate>1</SamplePlate><WellType>BUFFER</WellType><Concentration>-1</Concentration><ConcentrationUnits>µg/ml</ConcentrationUnits><MolarConcentration>-1</MolarConcentration><MolarConcUnits>nM</MolarConcUnits><MolecularWeight>-1</MolecularWeight><Temperature>30</Temperature><StartTime>1984214</StartTime><AssayTime>300</AssayTime></CommonData><FlowRate>1000</FlowRate><StepType>DISASSOC</StepType><StepName>Dissociation</StepName><StepStatus>OK</StepStatus><ActualTime>299.999</ActualTime><CycleTime>0.2</CycleTime><AssayXData Points="1500">2wHwRJQI8EQCD/BEaRXwRNcb8ERGIvBErCjwRBsv8ESBNfBE8DvwRNtB8ERCSPBEsE7wRB9V
8ESFW/BE9GHwRGJo8ETJbvBEN3XwRJ578EQMgvBEc4jwROGO8ERQlfBEtpvwRCWi8ESLqPBE
+q7wRGm18ETPu/BENcLwRKTI8EQSz/BEedXwROfb8ERW4vBEQujwRKju8EQX9fBEffvwROwB
8URSCPFEwQ7xRC8V8USWG/FEBCLxRGso8US4LvFEJzXxRI078UT8QfFEYkjxRNFO8URAVfFE
plvxRBVi8UR7aPFE6m7xRFB18US/e/FEJYLxRJSI8UT6jvFEaZXxRNeb8UQ9ovFErKjxRBKv
8UR5tfFE57vxRFbC8URCyPFEqM7xRBfV8UR92/FE7OHxRFro8UTB7vFEL/XxRJb78UQEAvJE
cwjyRNkO8kRAFfJErhvyRB0i8kSDKPJE8i7yRFg18kTHO/JELULyRJxI8kQKT/JEcVXyRN9b
8kRGYvJEtGjyRBtv8kSJdfJEdXvyRNuB8kRKiPJEuI7yRB+V8kSNm/JE9KHyREqo8kS4rvJE
J7XyRI278kT8wfJEYsjyRNHO8kRA1fJEptvyRBXi8kR76PJE4e7yRFD18kS2+/JEJQLzRIsI
80T6DvNEaBXzRM8b80Q+IvNErCjzRBIv80SBNfNE5zvzRFZC80RCSPNEqE7zRBdV80R9W/NE
7GHzRFJo80TBbvNEmnXzRAh880RvgvNE1YjzRMGO80SylfNEGZzzRIei80Q5qPNEqK7zRBe1
80R9u/NE7MHzRFLI80TBzvNEJ9XzRJbb80QE4vNEa+jzRNnu80RA9fNErvvzRB0C9ESDCPRE
8g70RFgV9ETHG/RENSL0RJwo9EQKL/REcTX0RN879EROQvREtEj0RKBO9EQOVfREdVv0RONh
9ERKaPREuG70RCd19ESNe/RE/IH0RGKI9ETRjvREN5X0RKab9EQVovREe6j0ROqu9ERYtfRE
v7v0RCXC9ESUyPREAs/0RGjV9ETX2/REPuL0RKzo9EQS7/REBvX0RHX79ETbAfVESgj1RLgO
9UQfFfVEjRv1RPQh9URiKPVEyS71RDc19USeO/VEDEL1RHNI9UThTvVEUFX1RLZb9UQlYvVE
i2j1RPpu9URgdfVEz3v1RD6C9USkiPVEEo/1RHmV9UTnm/VETqL1RDmo9USorvVEF7X1RH27
9UTswfVEUsj1RMHO9UQv1fVEltv1RATi9URz6PVE2e71REj19USu+/VEFQL2RHsI9kTqDvZE
WBX2RL8b9kQtIvZElCj2RAIv9kRxNfZE1zv2REZC9kSsSPZEG0/2RIFV9kRtW/ZE22H2REJo
9kSwbvZEH3X2RIV79kT0gfZEYoj2RMmO9kQ3lfZEnpv2RAyi9kRzqPZE4a72REi19kS2u/ZE
HcL2RIvI9kTyzvZEYNX2RM/b9kQ14vZEpOj2RBnw9kR59fZE5/v2RE4C90S8CPdEoA73RA4V
90R1G/dE4yH3REoo90S4LvdEHzX3RI0790T8QfdEYkj3RNFO90Q3VfdEplv3RAxi90R7aPdE
4W73REh190S2e/dEJYL3RIuI90T6jvdEYJX3RM+b90Q1ovdEpKj3RAqv90R5tfdE57v3RE7C
90S8yPdEI8/3RJHV90QA3PdEZuL3RNXo90RE7/dEqvX3RBn890R/AvhE7gj4RKAO+EQOFfhE
dRv4ROMh+ERKKPhEuC74RCc1+ESNO/hE/EH4RGJI+ETRTvhEQFX4RKZb+EQVYvhEe2j4ROpu
+ERYdfhEvnv4RC2C+ESciPhEAo/4RHGV+ETXm/hERqL4RLSo+EQbr/hEBrX4RHW7+ETbwfhE
Ssj4RLjO+EQf1fhEhdv4ROzh+ERS6PhEwe74RC/1+ESW+/hEBAL5RHMI+UTZDvlESBX5RK4b
+UQdIvlEiyj5RPIu+URgNflExzv5RDVC+USkSPlECk/5RHlV+UTfW/lETmL5RLxo+USgbvlE
DnX5RH17+UTjgflEUoj5RPqO+UR5lflE6Jv5RFai+URCqPlEqK75RBe1+UR9u/lE7MH5RFrI
+UTBzvlEL9X5RJbb+UQE4vlEc+j5RNnu+URI9flEtvv5RB0C+kSLCPpE8g76RGAV+kTHG/pE
NSL6RJwo+kQKL/pEcTX6RN87+kRGQvpErEj6RBtP+kQGVfpEdVv6RNth+kRKaPpEsG76RB91
+kSNe/pE9IH6RFqI+kTJjvpEN5X6RJ6b+kQMovpEc6j6RNmu+kRItfpEtrv6RB3C+kSLyPpE
+s76RGDV+kTP2/pENeL6RKTo+kQK7/pEefX6RN/7+kROAvtEvAj7RKgO+0QOFftEfRv7ROMh
+0RSKPtEwS77RCc1+0SWO/tE/EH7RGtI+0TRTvtEQFX7RK5b+0QVYvtEg2j7RPJu+0RYdftE
x3v7RC2C+0SciPtECo/7RHGV+0Tfm/tETqL7RLSo+0Qjr/tEibX7RPi7+0RmwvtEzcj7RDvP
+0Si1ftEENz7RHfi+0Ri6PtETO/7RLr1+0Qh/PtE2wH8REII/ESwDvxEFxX8RIUb/ET0IfxE
Wij8RMku/EQvNfxEnjv8RAxC/ERzSPxE4U78REhV/ES2W/xEHWL8RINo/ETybvxEYHX8RMd7
/EQ1gvxEpIj8RAqP/ER5lfxE35v8RE6i/EQ5qPxEqK78RA61/ER9u/xE48H8RFLI/ES4zvxE
J9X8RJbb/ET84fxEa+j8RNHu/ERA9fxErvv8RBUC/UR7CP1E6g79RFgV/US+G/1ELSL9RJQo
/UQCL/1EcTX9RNc7/URGQv1ErEj9RBtP/UQGVf1EdVv9RNth/URKaP1EsG79RB91/USNe/1E
9IH9RGKI/UTJjv1EN5X9RKab/UQMov1Ee6j9ROGu/URQtf1Evrv9RCXC/USUyP1EAs/9RGjV
/UTX2/1EPuL9RKzo/UQS7/1EgfX9ROj7/UTTAf5EQgj+RKgO/kQXFf5EfRv+ROwh/kRSKP5E
wS7+RCc1/kSWO/5EBEL+RGtI/kTZTv5EQFX+RK5b/kQdYv5Eg2j+RPJu/kRYdf5Ex3v+RC2C
/kSciP5ECo/+RHGV/kTfm/5ERqL+RLSo/kSgrv5EDrX+RHW7/kTjwf5EUsj+RLjO/kQf1f5E
jdv+RPzh/kRi6P5E0e7+RDf1/kSm+/5EDAL/RHsI/0TqDv9EUBX/RL4b/0QtIv9ElCj/RAIv
/0RxNf9E1zv/REZC/0SsSP9EEk//RIFV/0ToW/9E02H/REJo/0Sobv9EF3X/RH17/0Tsgf9E
Uoj/RMGO/0Qvlf9Elpv/RASi/0RrqP9E2a7/REi1/0Suu/9EHcL/RIPI/0Tyzv9EYNX/RMfb
/0Q14v9EnOj/RArv/0R59f9E3/v/RCcBAEVaBABFjQcARcUKAEX8DQBFLxEARWYUAEWaFwBF
zRoARQQeAEU7IQBFbyQARaYnAEXdKgBFEC4ARUQxAEUhNABFWDcARYs6AEXDPQBF9kAARS1E
AEVkRwBFmEoARc9NAEUCUQBFOVQARXFXAEWkWgBF210ARQ5hAEVGZABFeWcARaxqAEXjbQBF
F3EARU50AEWFdwBFuHoARfB9AEUjgQBFWoQARY2HAEWDigBFuo0ARe6QAEUllABFWJcARY+a
AEXHnQBF+qAARTGkAEVkpwBFnKoARdOtAEUGsQBFPbQARXG3AEWougBF270ARRLBAEVGxABF
fccARbTKAEXnzQBFH9EARVLUAEWJ1wBFwdoARbbdAEXq4ABFIeQARVjnAEWL6gBFw+0ARfbw
AEUt9ABFZPcARZj6AEXP/QBFAgEBRTkEAUVxBwFFpAoBRdsNAUUOEQFFRhQBRXkXAUWwGgFF
5x0BRRshAUVSJAFFhScBRbwqAUX0LQFFJzEBRVo0AUWRNwFFhzoBRbo9AUXyQAFFKUQBRVxH
AUWUSgFFx00BRf5QAUU1VAFFaFcBRaBaAUXXXQFFCmEBRUJkAUV1ZwFFrGoBRd9tAUUXcQFF
SnQBRYF3AUW4egFF7H0BRSOBAUVWhAFFiYcBRcGKAUW2jQFF7pABRSWUAUVYlwFFj5oBRcOd
AUX6oAFFLaQBRWSnAUWYqgFFz60BRQaxAUU5tAFFcbcBRai6AUXbvQFFEsEBRUbEAUV9xwFF
tMoBRefNAUUb0QFFUtQBRYXXAUW82gFF8N0BRSfhAUUd5AFFVOcBRYfqAUW+7QFF8vABRSn0
AUVc9wFFlPoBRcv9AUX+AAJFNQQCRWgHAkWgCgJF0w0CRQoRAkU9FAJFdRcCRawaAkXfHQJF
FyECRUokAkWBJwJFtCoCRewtAkUfMQJFVjQCRY03AkXBOgJF+D0CRS9BAkViRAJFWEcCRc1K
AkUETgJFN1ECRS1UAkVkVwJF2VoCRRBeAkXqYAJFIWQCRVRnAkWLagJFvm0CRfZwAkUpdAJF
YHcCRZR6AkXLfQJFAoECRTWEAkVthwJFoIoCRdeNAkUKkQJFQpQCRXmXAkWsmgJF450CRReh
AkVOpAJFgacCRbiqAkXsrQJFI7ECRVq0AkWNtwJFxboCRbq9AkXuwAJFJcQCRVzHAkWPygJF
x80CRfrQAkUx1AJFZNcCRZjaAkXP3QJFAuECRTnkAkVx5wJFpOoCRdvtAkUS8QJFRvQCRXn3
AkWw+gJF4/0CRUgBA0VSBANFhQcDRbwKA0XwDQNFJxEDRV4UA0VQFwNFhxoDRbodA0XyIANF
JSQDRVwnA0WUKgNFxy0DRf4wA0U1NANFaDcDRaA6A0XTPQNFCkEDRUJEA0V1RwNFrEoDRd9N
A0UXUQNFTlQDRYFXA0W4WgNF7F0DRSNhA0VWZANFjWcDRYNqA0W2bQNF7nADRSV0A0VYdwNF
j3oDRcd9A0X6gANFMYQDRWSHA0WcigNFz40DRQaRA0U5lANFcZcDRaSaA0XXnQNFDqEDRUKk
A0V5pwNFrKoDReOtA0UbsQNFTrQDRYW3A0W4ugNF8L0DRSfBA0VaxANFkccDRcnKA0X8zQNF
L9EDRWbUA0Wa1wNF0doDRcfdA0U74QNFc+QDRabnA0Xd6gNFtu0DRe7wA0Ul9ANFWPcDRY/6
A0XD/QNF+gAERTEEBEVkBwRFnAoERc8NBEUGEQRFPRQERXEXBEWoGgRF2x0ERQ4hBEVGJARF
fScERbAqBEXnLQRFGzEERVI0BEWJNwRFvDoERfQ9BEUnQQRFHUQERZFHBEWHSgRFvk0ERfJQ
BEUpVARFXFcERZRaBEXHXQRF/mAERTFkBEVoZwRFoGoERdNtBEUKcQRFPXQERXV3BEWsegRF
330ERReBBEVKhARFgYcERbSKBEXsjQRFH5EERVaUBEWJlwRFwZoERfidBEX+oARFNaQERWin
BEWgqgRF160ERQqxBEVCtARFdbcERay6BEXfvQRFF8EERU7EBEWBxwRFuMoERezNBEUj0QRF
VtQERY3XBEXB2gRFut0ERe7gBEUh5ARFWOcERY/qBEXD7QRF9vAERS30BEVk9wRFmPoERc/9
BEUCAQVFOQQFRXEHBUWkCgVF2w0FRQ4RBUVGFAVFeRcFRbAaBUXnHQVFGyEFRVIkBUWFJwVF
vCoFRfQtBUUnMQVFHTQFRVQ3BUWHOgVFvj0FRfZABUUpRAVFYEcFRZRKBUXLTQVFAlEFRTVU
BUVtVwVFpFoFRdddBUUOYQVFQmQFRXlnBUWwagVF420FRRtxBUVOdAVFhXcFRbh6BUXwfQVF
I4EFRVqEBUWRhwVFxYoFRfyNBUXykAVFZpQFRVyXBUXRmgVFx50FRUChBUVzpAVFqqcFRd2q
BUW6rQVF7rAFRSG0BUVYtwVFi7oFRcO9BUX6wAVFLcQFRWTHBUWYygVFz80FRQLRBUU51AVF
cdcFRaTaBUXX3QVFDuEFRUbkBUV55wVFsOoFRePtBUUb8QVFUvQFRYX3BUW8+gVF8P0FRScB
BkVeBAZFVAcGRYcKBkW6DQZF8hAGRSkUBkVcFwZFlBoGRccdBkX6IAZFMSQGRWgnBkWcKgZF
0y0GRQYxBkU9NAZFdTcGRag6BkXfPQZFF0EGRUpEBkWBRwZFtEoGRedNBkUfUQZFVlQGRYlX
BkXBWgZF9F0GRe5gBkUhZAZFVGcGRYtqBkXDbQZF9nAGRS10BkVgdwZFmHoGRc99BkUCgQZF
OYQGRW2HBkWkigZF240GRQ6RBkVGlAZFfZcGRbCaBkXnnQZFG6EGRVKkBkWFpwZFvKoGRfCt
BkUnsQZFHbQGRVC3BkWHugZFvr0GRfLABkUpxAZFXMcGRZTKBkXLzQZF/tAGRTHUBkVo1wZF
nNoGRdPdBkUK4QZFPeQGRXXnBkWo6gZF3+0GRRfxBkVK9AZFgfcGRbT6BkXs/QZFIwEHRVYE
B0WNBwdFxQoHRfgNB0XuEAdFIRQHRVgXB0WPGgdFwx0HRfYgB0UtJAdFZCcHRZgqB0XPLQdF
AjEHRTk0B0VtNwdFpDoHRdc9B0UOQQdFQkQHRXlHB0WwSgdF400HRRtRB0VOVAdFhVcHRbha
B0XwXQdFI2EHRVZkB0WNZwdFg2oHRbptB0XucAdFJXQHRVh3B0WPegdFw30HRfqAB0UthAdF
ZIcHRZyKB0XPjQdFBpEHRT2UB0VxlwdFqJoHRdudB0USoQdFRqQHRXmnB0WwqgdF560HRRux
B0VStAdFibcHRby6B0X0vQdFK8EHRV7EB0WWxwdFycoHRQDOB0X20AdFatQHRaLXB0XV2gdF
DN4HRUThB0V35AdFUOcHRYfqB0W+7QdF8vAHRSn0B0Vc9wdFlPoHRcv9B0X+AAhFNQQIRWgH
CEWgCghF0w0IRQoRCEVCFAhFdRcIRawaCEXjHQhFFiEIRU4kCEWBJwhFuCoIRfAtCEUjMQhF
VjQIRY03CEXFOghFuj0IRe5ACEUlRAhFWEcIRY9KCEXDTQhF+lAIRTFUCEVkVwhFnFoIRc9d
CEUGYQhFOWQIRXFnCEWoaghF220IRRJxCEVGdAhFfXcIRbB6CEXofQhFH4EIRVKECEWJhwhF
wIoIRfSNCEXqkAhFIZQIRVSXCEWLmghFvp0IRfagCEUppAhFYKcIRZiqCEXLrQhFArEIRTW0
CEVttwhFpLoIRde9CEUOwQhFRsQIRXnHCEWwyghF480IRRvRCEVO1AhFhdcIRc3aCEXw3QhF
J+EIRR3kCEVQ5whFh+oIRbrtCEXy8AhFJfQIRVz3CEWP+ghFx/0IRf4ACUUxBAlFZAcJRZwK
CUXPDQlFBhEJRT4UCUV1FwlFqBoJRdsdCUUSIQlFSiQJRX0nCUW0KglF6C0JRR8xCUVSNAlF
iTcJRcA6CUX0PQlF6kAJRSFECUVYRwlFi0oJRcNNCUX2UAlFLVQJRWRXCUWYWglFz10JRQJh
CUU5ZAlFcWcJRaRqCUXbbQlFDnEJRUZ0CUV5dwlFsHoJReN9CUUbgQlFToQJRYWHCUW8iglF
8I0JRSeRCUValAlFUJcJRYeaCUW+nQlF8qAJRSmkCUVcpwlFlKoJRcutCUX+sAlFNbQJRWi3
CUWguglF070JRQrBCUVCxAlFdccJRazKCUXfzQlFFtEJRU7UCUWB1wlFuNoJRezdCUUj4QlF
WuQJRY3nCUXF6glF/O0JRS/xCUVi9AlFWPcJRdH6CUUE/glFOwEKRW8ECkWmBwpF2QoKRRAO
CkVEEQpFIRQKRVQXCkWLGgpFvh0KRfYgCkUtJApFYCcKRZgqCkXLLQpFAjEKRTk0CkVtNwpF
pDoKRdc9CkUOQQpFQkQKRXlHCkWwSgpF400KRRtRCkVSVApFhVcKRbxaCkXwXQpFJ2EKRVpk
CkVQZwpFh2oKRbptCkXycApFKXQKRVx3CkWUegpFx30KRf6ACkU1hApFaIcKRaCKCkXTjQpF
CpEKRUKUCkV1lwpFrJoKRd+dCkUWoQpFSqQKRYGnCkW0qgpF7K0KRSOxCkVWtApFjbcKRcC6
CkW2vQpF</AssayXData><AssayYData Points="1500">lKMDPmezBT5yxgk+1RwMPhCTCj4RNAw+3k0OPp5ZCz6f0BI+WG0MPuQsDz565g4+MvQPPr7t
DD768g8+ztgTPpAgDD7I5A0+WXIOPs1gET6hHQ0+V0oRPrn1Ez4mnw4+6BAOPoG6Ej7J/Q8+
bocOPqD/Ej4qgxM+sjMRPiB3ET73AQ8+b8sRPn/oDj65MxA+0T0TPjiyDz60yQ4+bNMMPtfl
DD6cPQ8+QmMMPl1KDT7i9xA+wMcQPrKHED4Khw0+JaYOPod7FT6g/RA+ZLEQPpM0Ej4OVA8+
jG4QPhVNEj54pRI+V1QRPrk3ET5e6BA+hCINPukfDj4cCg0+KQsRPnDeDz6WCg4+OCARPknD
Ez6LBhA+JSsQPkcZEj770Ao+3ewOPlNkDj5/cg8+kecLPgnHET5g0hI+x08QPgSMET4FDxI+
UMcPPpYrFj7IlA8+4jMPPh+hET7iyxA+XQwOPpqmDT5Ecw0+8ocSPsYNDD7aJRI+LRINPhaz
Dj7jUA0+yPcMPv4NED4h+w0+nBEMPrdPEj7jMA4+whEVPnDnDj43tg0+8IUOPiPmDT5etxA+
GqIOPvXsEz5A4BM+BQQQPn3yEj5wqA4+y5wPPjQfFD4vwg8+IecNPjVgDz4OmA4+eZ0RPid5
DT42SRA+4q4PPnZ0Ez77xxE+/uoRPgP1ET6rsBI+1LQPPqiKDD4E1BA+yzUOPh3CDj5stRA+
QCESPp3pEj6DNQ0+41wNPrxzDj6sGg8+ZBAQPqqODT5dPxA+C6oQPhH2ET4JiBA+BB8TPqR3
Dz4fjhQ+l2oPPnJ+Ez4ILhI+clcMPvtyED4iDA8+xPsQPso+Ej4qExI+BNgSPsZFDj49URA+
i+QOPtBEEj7Y2xE+E/APPm1/Dz6nlxE+7N0PPj4EEz4q7g0+9xUMPsCeDz5r1BA+82ETPj+Y
Dz7pjxE+PSISPmBGEz5ynhU+/g0SPgNwET42RBI+2wkVPjAjFD6lYg8+6eYTPjHFDT6ophY+
9jMSPu6PET7pwBI+hzsRPgjbDz6xshM+eU8TPj4LFT73VRQ+hnUUPmxTFD6PdBQ+pwwQPvfO
ET742w8+QA4RPhFUEj56dRI+iF4MPmf7Ej4adQ4+vNEQPhAdDj4QMRQ+DgoTPizyDj7dMhI+
NFkSPgpAED7tsBA+PEsRPoT5Dj6fShI+cEAVPqh9ED7cUxE+zs4PPtupDz619BE+03QPPpI+
Ej54vxA+AYUNPp8DDz4oHw8+ZwMUPmM7Ez5JvhE+6v8VPnCPDj7uEBQ+bswOPoPYED5gHBM+
BAQTPm0YEj4zixQ+h1wQPuAEED7ODBE+jYIQPhLiFD503w8+XtAWPmpFDj4ZmRQ+7dcTPm1+
FD5SJRQ+OK0PPkHWEz5K7RE+zV4RPvSaEz5rnRE+GnoWPtlCEj40LxM++gYUPr1oEj6xEBY+
wWwUPsHpDz4Ldg8+39oSPlClED4inBI+fQIRPlBiDj6xoBA+ZSEVPjPnEj4m+RA+vNIQPm6S
Dz5xCRQ+4zcRPn3cET5j5hQ+NTcRPkD/ET7+ixA+N88PPtPLEj4a6BM+n/gPPnkfEj5nCxI+
upYUPmH1ET5DTxI+G3EWPhiEDT7MZRU+ReYTPs72ET6Q5xQ+C1QSPpGQEz4Ovg4+TS8SPmrM
ED4h4w0+ZjoRPiNqFT4WnhE+wQkPPqbeFD4O2xc+/7cPPsBLED6nrhM+LRcSPrSxET5L0Bc+
FNoSPg+yEj6aSw0+7WMSPmlyET6zVhI+qVcQPqm1Ez7sRRU+QLQUPkMuEj5KoxU+BygRPjS5
Ez6zuhE+xS4WPpvOEj7OjBI+NNISPizRFj7iZBA+GiMUPqWVFz7mBQ4+ADQQPlh6Dz7G9RI+
SVMUPo85Fj5oLBU+6YcQPnOfED5/xAw+hUASPmmnED5jRRI+GmwSPrelEj5ZvhQ+uIcSPpYi
FD6dTBM+MY0QPrYlEj7gQxI+HNoPPsBsFD751g8+/vEVPo3IEj58yRM+VdsTPuP3Ej754xQ+
COgQPo+YEj4r6RI+a3YPPo1tET7gIhE+VcAWPuMDET7hLRQ+T7UTPiYoFD50SRI+wZoWPrDM
Ez7SrRM+VDsQPua4FT7JMRU+LysVPrwvEz5bvRU+VkAOPq97GT5BFRA+UN4UPkaCFD4oZRI+
Jo8SPp58Ez4fHRU+uBYQPtwaFD6tiRM+ipQRPuPtFD7cJRI+x5kRPl/nFT69CBQ+srkVPtVu
Ez6kvhQ+oUEUPrn0Ej7QbBM+Au4SPuA3Ez7hEBE+Ba0VPlaMEz5dZQ0+9VQSPrCBFD4L6Bc+
EhIUPo7qFD5TfBE+0WATPraIEz6+ABQ+TiIWPimFEz5ozBM+VfYSPoL2FT6RiBI+XLIUPgOh
FT5aSRk+7bIWPlvZEz4/Zhc+3Y0UPoPQFz7XfBY+5zsTPnomFj6kdRI+h4MVPpQOFz5OhxM+
yAwTPonOEz4EXRU+4kAXPm9UFT7GXhU+exAXPnAJFD6unxQ+nrkUPvGAFD7ofBg+nn0UPrOe
ET6imRM+i8oUPo8xFD7v2BQ+jzwRPp8mFD6JZxY+jrAWPtHFFT73oxU+BXMYPrvIFj4+khc+
ucIZPjriET46BxY+XCsXPijaFj7jSBI+dZATPlf0Fj6YChQ+0sESPkrcFj5pRxQ+fQYYPlLz
Ez5mLBU+WRgXPjwgFD79LBc+NWwTPoOjFz6FARo+wdgYPugoFD5wchU+PxcYPu3EFT7jnhQ+
LJ4SPo3JEz6dthI+GgITPj23Ez460xY+IfgXPs2QFj4v6RM+KMAVPgyHGD4uXxc+U9wTProl
Fj7gqRQ+ptgUPtx3Fj4/VBY+CpgSPhmgFz52yxE+hewVPlEPFz40iRQ+ryYVPjwsFT770RE+
vtEVPtwXFj52ohM+VywaPrc0Fz5YARc+TscXPjYaFT50Bxg+EDgVPsfKEj53CBk+GbwXPoCk
FT7EIRk+txsUPl1hFz5IpxI+Fq4RPhF8Fj56jxQ++6EXPo2iFD4NShQ+MBESPlcIGD765xA+
RkETPldwEz7jhBY+pr0OPrjZFj6k2xI+nDoWPmGwGD65DBY+A2wWPof9FT57ohc+vrIWPhHH
GD72TBU+a1sXPrRvFz6CEBs+4uIWPurdFT4fhhc+QrgZPnjMGT4Djhk+pUQWPshYFT7xEhE+
aDgWPvbyFT4BDRY+pesbPtW4Ez6hFhI+lAYYPseJFj52URg+PtgXPmzDEz7IbBo+jy4YPvVb
Gj7/tBU+DEMXPhr6Gj74eRg+JP8UPtl3GT4pABU+44YYPu3yFD7eIBQ+s/kXPlsGGT5Xdhg+
tU8VPll/Fj4kKBU+6N8XPm79FT7N0RY+MGwZPtxAEz6xGRg+rEAUPgC0FT6r6hc+NHcZPuL3
GD6xPBg+0a0TPgQ/Fz6QABc+07wSPq9+GD66KxQ++H4XPqfpFz4XqRk+9HsWPtK/GT4Vyxo+
QvATPsZ2GD6urRU+Q8EXPjJpGD43DBY+PEcYPm8rGD5YpxU+WU4VPuftFj6wIRI+o8UWPtN0
Ez5DuhY+lTAVPt0AGT45HxY+uCEXPpXoFz5+Gho+86oUPpypGT52Lhg+BlEXPpY3GT7VvxQ+
QSoZPsZhGD6xTRY+EJgTPvEKFz6Dkxg+xNwYPiRuGD4QEhg+v2AYPuxLGD7FchY+drEXPri2
GD6LvRg+mrAZPmIfFz6PPhc+7gIYPsoTGD7ExxY++tAWPn/fGT7C8BQ+zLETPvG7GT4oQBc+
ONYYPpAeFT5mnxk+12sYPp2pGD4rARg+grAYPgwAGT6ZEho+4JUYPhH6HD4+zBc+0B8XPi46
Gj5pCxQ+NH8bPlQJFj7ecRg+6TYUPsdKFT6fhxw+kUIaPmNtFz793Bs+XCkWPviUGj7ujBc+
80EZPlZTGD7uLh4+lLIXPv4QGD4vixg+BRAWPhSgGD7gXhg+D3sWPiBrFj6P5xU+7ncVPuRC
Fz4EMBo+WCoXPt/2GT6SSxk+OlkXPvWhFT4LEBY+r14YPixVGT6MMBU+SHwaPpLRFT65hhc+
/3MWPvDwGD7J5hE+OdkYPjtcGD7LhBg+2I0YPmCNGD6HqBg+sg8WPsJwGz4eChU+bIgWPh/p
FT5MWho+BSsVPpsSFz6EBBY+X3kXPnu6FT42PhM+lv4TPhRbGT5fChk+4+0bPiR/Fj4dIRg+
uJAWPv6LGT7sDhM+06QbPuo0GT7vSxg+9/QYPm+5GT5Hxxc+tVMXPqcQFT72Ehk+EOYXPjZV
GD407xU+108aPvpqFT5ZVxU+s3UZPo5AGT6ZfB4+rr0WPlEKEj4RUBo+X0QYPhBAGD5ebBo+
ausYPpptFz6VpBY+A3EVPi8jGT7IgRw+5EkaPlCHGz5TNR4+FrkYPvdPGj5WYBc+624ZPiY0
Fj7WHRo+N70XPuaFGT5mzxc+9nAZPv7mGj4AXho+mmwWPgfcHD5TfBo+cdEaPlWGGD4rpBo+
+wcdPiJPHD5wdhc+DW4WPkSpGD73YRg+l1oZPr4kGD4K7Bc+VGIXPomVGj5wORo+0NUVPjw5
Fz73QRU+c90YPgTKFT5Ooxc+iP8VPpA7FT6nqBc+Hu4ZPmE4Gz79RRk+KQwXPmX6Fj7qFBc+
U/YUPlrmFj4OmRg+LTcZPvvqFz5XOxo+thsXPszGHT6nyxg+kN0XPuLAFj47tRs+atYVPtBN
Fj6kBBY+jeEZPviRFj6AcBY+E5saPotkHD7SfR0+m60ZPnzrFT4kHxk+5sAaPiQwFj48uho+
EhoZPq+zFz4WTRg+/KgdPtv6GD7zchg+LlkYPsqiFT5U1Bc+xr4YPpiGGj5QYho+WLUcPtf5
FT5kbBk+xpoZPl5MFz4oeBk+u4cWPrvxGj4XQxc++wgYPkQNGT5OjRs+MuIVPraSGj6hZRg+
Uj8ZPtDgGT7NXxk+xaUWPoppHD4n0Bg+LfwZPgwwGz6iVhs+jf0aPslwFz5L5Rg+YcsbPqA3
FT7cBB8+nosYPqm0HT4mHhk+ojYaPmE3GT5SEhY+53cdPk4RGD6PuRc+kO4XPjdAGT41GRk+
ZfgaPnRNHD544Bg+B+IXPkGcGz4JChk+P2QYPlSeFz63nBk++2sZPgiHGD7vmx0+rFsVPiPe
GD5sVxo+lWwYPnrSGj6nVxs+xskaPoM0Hj4IAB0+P/4aPuRwGT7ODhs+DS4YPgiGFz7j6B4+
MOEbPug2GT4KsBs+apgaPqkHHj6vAxw++0YYPjtcGz560Ro+99IbPrriHT54Zxk+p1MWPnH2
HT6jvhg+okUZPub0FT7ZTRk+0gQaPlTRGT51XRg+HIgYPkK/Fz4TNhY+J3waPoYlGT7HDhg+
ZeUZPm+oGz7XBBc+PVcVPpHDFz4sMxc+BCcfPtbpFj6N/ho+93IaPi+EHz4+KxY+jXUdPnIJ
GT50xRs+KPcZPhVaGj6nSx0+eMAcPg1cHT6p0hg+EX8aPqpmGz59Rho+OagbPtmAHD5+Rxs+
WIoYPqmnGD6jHxs+D7IbPpFqGj4cAhc+X5wbPvGPGT5cRxs+uwUaPkIwGj6aPxs+O88bPm5X
GT6EJhw+0mQZPucmGz6OSBU+j3cdPpf7GD4v2Bg+Jh8XPuwXGz6w8hg+vJIbPmgXGD7KSho+
fhEYPvUNGz4adhk+YlsYPiUXGD7WAR0+wTobPgqXFz5IThQ+75QgPi7aHD64DxY+qeMcPjyu
Gj7zRx4+K/0bPlWdGD7sWBg+wroaPoiFHD7lphk+4FAWPsvVHD5vbho+RE8dPuESGT7VXxw+
xjgfPk5SGz75hxk+kL0cPo7GGT435xg+VLgaPkCmHD6hRhw+W2waPi0YGj4Bchs+LW8XPtXJ
GD46TxY+cdEdPoyKGD6RARs+x0cYPg2wGD5SMhc++BcaPq0AGj7bEh0+AnwZPqSeGz60Yx4+
NycbPmsSHD533hY+ILUYPu4yGD6n9Rg+a9QZPj11Fz7caho+HzIaPm3sHT5yohk+Pt0ePh0p
Gz6iARo+Q9EXPq5sGD4Onhw+k/4bPsi3Gj4M4x0+9eMcPhVrGj4AxRw+UJscPv6xHT7MtR0+
LV4ePj6rGz687Ro+SDUcPiHlGz4JBxo+JgsZPrxgHT6rxhw+sPMZPkyiGD4mmxs+J5kePhBt
HD7qvhw+vPMePhJPHT4ndho+kMgYPpO3Gj7gIxY+JnIaPu5LHD6NKiE+EkUbPs6HGj5M9Bo+
AiUZPqn8Gj7ZTR0+k00aPjpFGD7llB0+nmYbPsy0HD6EDBo+lyEePrJpGT7G6Rs+h+YbPkN1
GD5G6xc+jQ8bPne9Hj5OyBs+c9oZPuRxHT6MThk+96sePmpcGz56ER0+H6QhPqNgGD7ZtRo+
MEgaPpzGHD7lvR0+We8ZPn46Gz5f4Rc+Td4YPi3SHD712Rw+D3AcPmr+Gj6tbBo+yxEfPn7+
GT5cDx0+92ccPvCpGz60DRg+BUIZPggUGz4FwBo+wT8aPtWPGz5NeBk+1nwbPvWPGj6wexw+
FScePlzcGT6DNR0+0xYcPupCGj65Rx4+rb4aPthDGT6f7hk+UV8cPvv+Gj6FAxk+gvoYPh6t
HD6Vthw+sJIcPu0sHD7rLR4+1TcaPl7xGj7Mph4+NiQePneGGD5y/Bw+fQ0aPpQuFT4J3Ro+
CS8aPvqjHD7xqRc+zDYdPt9ZHT5yRRs+nOoePu2CHT4blBo+wv8WPsNhGD71nRs+ZtcaPsTp
HD4jmxg+ciscPq2jHz5hRBo+s8gYPoH6HD5VzxU+LG4dPj2JHD4BqRo+tWoYPswPHD4Cpxs+
51UbPhAzGD7IZh0+QlIaPgt0Gj5eeh4+Rg0bPlLxFz4GHxk+lnMXPr53Hj725RY+9hMXPhJG
Hj4qDB4+/R0ePh+7GD4n+xs+6a8bPuvFHj4Grho+SF0ZPhlOGD7Tkhw+UsYdPgjmHz6Loxc+
MGkdPijsHD7KERw+SG4hPjt2Fz66vR0+6oYbPnjPGT7XgR0+E1cgPmtwHD5KLhk+W7UhPpg/
Gz6VZxo+s58bPozEGj6iVRk+iW4cPr5DHj7FtB4+jjMdPrSOGz6BVBs+tecePuLUGj4MZho+
OBkcPiYTGz6LURw+56UfPtPSHT6P/Rs+dAskPvd0ID7TYhk+uUobPqnyGz7oABk+qtsZPr0R
HD4r9CE+yvMbPunRHD6WlB0+o7oaPiGyHD4ChBw+ANEfPganGj5rVB0+m4sdPrTCHT6b4iA+
11IbPsAGHT5p4Bc+idUYPlunHT7aTxo+B5wbPhlVHD5exB0+ZFsdPulrID4uiB4+xuQfPuXo
Gj6MaR0+YFwYPk6lGj6Zjh0+pz0bPq2OHD7gjBo+C0EdPqLYGj4OqB4+fGAZPhCqGj6DLB4+
pgAbPjeTID6TqBo+u3gbPiXyFz4ApSA+YiobPqq7HT5Nnxo+BvkfPt1oHz5PXho+YPUePsiJ
HD6oORs+f78YPjbpHj6BeR0+zZoiPhKKHz6SUh0+ySobPj6gGz5PTyA+bX8ePgoyGT4hTh0+
mEcgPvQMHz7NpR4+xE0dPvTTHD6bwR4+H7AePrmVGj709ho+hkIdPpzEHj7+ch8+w2wePiTJ
Gz6xKxk+p6AfPr3kHz4I3xc+2AIePurWGz5zSRo+cs0cPsPWGz5hpRo+dOsfPv15Hz5myBs+
BAgbPrSzHj4m4h4+jkIePooIHj4akB0+Bx8hPhlfIj5VoR4+rpcbPjH9HT5pgCA+DiwePs3v
GT6YIBs+WSIhPleHGj550CE+R2scPtkTGj6kJBs+0rUcPs79HD5abB0+a+gfPqpfHT4VAhs+
tq0aPgcPHj7AGR0+8lYfPrADHz4cvBw+wJAdPlQtHD4Xpx0+0yIcPhkKIT4Hzx0+L3MbPgQg
Hj4ixho+eVMePlcBGD57Nh0+Ov0bPsS8HT6Z6Rw+8sIdPquIGz5sWR8+bBoaPn09ID5khhw+
F6AdPn+VGz5FQx4+4dAiPnSaHT6u5R4+KxQaPqqgIT7IqRw+SBUePt2OHT7+4h4+q2IZPoAa
Gz6xMh0+</AssayYData></Step><Step><CommonData><SampleLocation>9</SampleLocation><SampleID>YNCCT5A-p035</SampleID><SampleGroup></SampleGroup><SampleInfo></SampleInfo><SampleRow>C</SampleRow><SamplePlate>1</SamplePlate><WellType>KSAMPLE</WellType><Concentration>-1</Concentration><ConcentrationUnits>µg/ml</ConcentrationUnits><MolarConcentration>1000</MolarConcentration><MolarConcUnits>nM</MolarConcUnits><MolecularWeight>-1</MolecularWeight><Temperature>30</Temperature><StartTime>2290307</StartTime><AssayTime>300</AssayTime></CommonData><FlowRate>1000</FlowRate><StepType>ASSOC</StepType><StepName>Association</StepName><StepStatus>OK</StepStatus><ActualTime>300.011</ActualTime><CycleTime>0.2</CycleTime><AssayXData Points="1500">6cAKRUnECkV8xwpFsMoKRefNCkUe0QpFUdQKRYnXCkW82gpF890KRSvhCkUg5ApFU+cKRYvq
CkW+7QpF9fAKRS30CkVg9wpFl/oKRcr9CkUCAQtFNQQLRWwHC0WjCgtF1w0LRQ4RC0VBFAtF
eBcLRbAaC0XjHQtFGiELRU0kC0WFJwtFuCoLRe8tC0UiMQtFWjQLRY03C0WDOgtF9z0LRe1A
C0UgRAtFWEcLRY9KC0XCTQtF+VALRS1UC0VgVwtFl1oLRc5dC0UCYQtFOWQLRXBnC0WjagtF
120LRQ5xC0VFdAtFeHcLRbB6C0XjfQtFGoELRVGEC0WJhwtFvIoLRfONC0UmkQtFHJQLRZGX
C0XImgtFvp0LRTOhC0VqpAtFnacLRZOqC0UIrgtFP7ELRTW0C0WqtwtFg7oLRbq9C0XxwAtF
JMQLRVzHC0WPygtFxs0LRfnQC0Ux1AtFaNcLRZvaC0XS3QtFBuELRT3kC0V05wtFp+oLRdvt
C0US8QtFSfQLRXz3C0W0+gtF5/0LRR4BDEVWBAxFiQcMRcAKDEXzDQxF6RAMRSAUDEVYFwxF
ixoMRcIdDEX1IAxFLSQMRWAnDEWXKgxFzi0MRQIxDEU5NAxFbDcMRaM6DEXbPQxFDkEMRUFE
DEV4RwxFrEoMReNNDEUWUQxFTVQMRYFXDEW8WgxF710MRSJhDEVaZAxFjWcMRYNqDEW6bQxF
7XAMRSR0DEVcdwxFj3oMRcZ9DEX5gAxFMYQMRWSHDEWbigxFzo0MRQaRDEU5lAxFcJcMRaea
DEXbnQxFEqEMRUWkDEV8pwxFsKoMReetDEUesQxFUbQMRYm3DEW8ugxF870MRSvBDEUgxAxF
VMcMRYvKDEW+zQxF9dAMRSjUDEVg1wxFl9oMRcrdDEUC4QxFOeQMRWznDEWj6gxF1+0MRQ7x
DEVF9AxFePcMRbD6DEXj/QxFGgENRU0EDUWFBw1FvAoNRe8NDUUmEQ1FHBQNRZEXDUWHGg1F
uh0NRfEgDUUkJA1FXCcNRY8qDUXCLQ1F+TANRS00DUVkNw1FmzoNRc49DUUGQQ1FPUQNRXBH
DUWnSg1F200NRRJRDUVJVA1FfFcNRbRaDUXnXQ1FHmENRVFkDUWJZw1FvGoNRfNtDUXpcA1F
IHQNRVR3DUWLeg1Fvn0NRfGADUUohA1FXIcNRZOKDUXGjQ1F/ZANRTWUDUVolw1Fn5oNRdKd
DUUKoQ1FPaQNRXSnDUWsqg1F360NRRaxDUVJtA1FgbcNRbS6DUXrvQ1FIsENRVbEDUWNxw1F
wMoNRffNDUUv0Q1FYtQNRZnXDUXM2g1FBN4NRTfhDUVu5A1FpecNRdnqDUXO7Q1F6fANRSD0
DUVU9w1Fi/oNRcL9DUX1AA5FLQQORWQHDkWXCg5Fzg0ORQIRDkU5FA5FcBcORaMaDkXbHQ5F
DiEORUUkDkV8Jw5FsCoORectDkXxMA5FUTQORYU3DkW8Og5F8z0ORSZBDkVeRA5FVEcORYdK
DkW+TQ5F9VAORShUDkVgVw5Fk1oORcpdDkX9YA5FNWQORWhnDkWfag5F120ORQpxDkVBdA5F
dHcORax6DkXjfQ5FFoEORU2EDkWBhw5FuIoORe+NDkUikQ5FWpQORY2XDkWDmg5Fup0ORe2g
DkUkpA5FXKcORY+qDkXCrQ5F+bAORS20DkVktw5Fm7oORc69DkUGwQ5FOcQORXDHDkWnyg5F
280ORRLRDkVF1A5FfNcORbTaDkXn3Q5FHuEORVHkDkWJ5w5FwOoORfPtDkXp8A5FIPQORVj3
DkWL+g5Fwv0ORfUAD0UtBA9FZAcPRZcKD0XODQ9FAhEPRTkUD0VsFw9FoxoPRdsdD0UOIQ9F
RSQPRXgnD0WwKg9F4y0PRRoxD0VNNA9FhTcPRbg6D0XvPQ9FJkEPRVpED0VPRw9Fh0oPRbpN
D0XxUA9FKFQPRVxXD0WwWg9F510PRRphD0VRZA9FhWcPRbxqD0XzbQ9FJnEPRRx0D0VUdw9F
h3oPRb59D0X1gA9FKIQPRWCHD0WXig9Fyo0PRQKRD0U1lA9FbJcPRZ+aD0XXnQ9FCqEPRUGk
D0V0pw9FrKoPRd+tD0UWsQ9FTbQPRYG3D0W4ug9F670PRSLBD0VaxA9FjccPRYPKD0W6zQ9F
7dAPRSTUD0VY1w9Fj9oPRcLdD0X54A9FLeQPRWTnD0Wb6g9Fzu0PRQbxD0U59A9FcPcPRaf6
D0Xb/Q9FDgEQRUUEEEV8BxBFsAoQRecNEEUaERBFTRQQRYUXEEW8GhBF7x0QRSYhEEVaJBBF
TycQRYcqEEW+LRBF8TAQRSQ0EEVcNxBFkzoQRcY9EEX5QBBFMUQQRWhHEEWbShBF0k0QRQpR
EEU9VBBFdFcQRadaEEXbXRBFEmEQRUlkEEV8ZxBFtGoQRedtEEUacRBFUXQQRYl3EEW8ehBF
830QRSaBEEUchBBFVIcQRYuKEEW+jRBF9ZAQRSiUEEVglxBFk5oQRcqdEEUCoRBFNaQQRWyn
EEWfqhBF160QRQ6xEEVBtBBFdLcQRay6EEXjvRBFFsEQRU3EEEWFxxBFuMoQRe/NEEUi0RBF
WtQQRZHXEEXE2hBF+90QRTPhEEVm5BBFnecQRdDqEEUI7hBFO/EQRXL0EEWq9xBF3foQRbb9
EEXtABFFJAQRRVgHEUWPChFFwg0RRfkQEUUxFBFFZBcRRZsaEUXOHRFFBiERRT0kEUVwJxFF
pyoRRd8tEUUSMRFFSTQRRXw3EUW0OhFF6z0RRR5BEUVWRBFFjUcRRcBKEUW2TRFF7VARRSBU
EUVYVxFFi1oRRcJdEUX1YBFFLWQRRWRnEUWXahFFzm0RRQJxEUU5dBFFcHcRRaN6EUXbfRFF
DoERRUWEEUV4hxFFsIoRReeNEUUakRFFUZQRRYWXEUW8mhFF850RRSahEUVepBFFVKcRRYeq
EUW+rRFF9bARRSi0EUVgtxFFl7oRRcq9EUUCwRFFNcQRRaXHEUXZyhFFDM4RRenQEUUg1BFF
VNcRRYvaEUW+3RFF9eARRS3kEUVg5xFFk+oRRcbtEUX98BFFNfQRRWj3EUWf+hFF0v0RRQoB
EkVBBBJFdAcSRawKEkXfDRJFFhESRU0UEkWBFxJFuBoSResdEkUiIRJFViQSRY0nEkXAKhJF
ti0SRe0wEkUkNBJFWDcSRYs6EkXCPRJF9UASRS1EEkVkRxJFl0oSRc5NEkUCURJFOVQSRXBX
EkWjWhJF210SRQ5hEkVFZBJFeGcSRbBqEkXjbRJFGnESRU10EkWFdxJFuHoSRe99EkUigRJF
VoQSRY2HEkXEihJFuo0SRe2QEkUklBJFWJcSRY+aEkXGnRJF+aASRTGkEkVkpxJFm6oSRc6t
EkUGsRJFPbQSRXC3EkWnuhJF270SRQ7BEkVFxBJFfMcSRbDKEkXnzRJFHtESRVHUEkWJ1xJF
vNoSRfPdEkXp4BJFIOQSRVTnEkWL6hJFwu0SRfXwEkUt9BJFYPcSRZf6EkXK/RJFAgETRTkE
E0VsBxNFowoTRdcNE0UOERNFRRQTRXgXE0WwGhNF4x0TRRohE0VRJBNFiScTRbwqE0XvLRNF
JjETRV40E0WRNxNFyDoTRfs9E0UzQRNFakQTRZ1HE0XUShNFCE4TRT9RE0V2VBNFqlcTRYNa
E0W6XRNF8WATRSRkE0VcZxNFj2oTRcZtE0X+cBNFMXQTRWR3E0WbehNFzn0TRQKBE0U5hBNF
cIcTRaOKE0XbjRNFDpETRUWUE0V4lxNFsJoTReedE0UaoRNFUaQTRYWnE0W8qhNF860TRSax
E0UctBNFVLcTRYu6E0W+vRNF9cATRSjEE0VgxxNFk8oTRcrNE0X+0BNFNdQTRWjXE0Wf2hNF
190TRQrhE0VB5BNFbOcTRaPqE0XX7RNFDvETRUX0E0V49xNFrPoTReP9E0UaARRFTQQURYUH
FEW4ChRF7w0URSIRFEVWFBRFjRcURcAaFEX3HRRFLyEURWIkFEWVJxRFzCoURQQuFEU3MRRF
bjQURaE3FEXZOhRFDD4URUNBFEV2RBRFVEcURYdKFEW+TRRF8VAURShUFEVcVxRFk1oURcpd
FEX+YBRFMWQURWhnFEWfahRF0m0URQZxFEU9dBRFcHcURad6FEXffRRFEoEURUmEFEV8hxRF
tIoUReeNFEUekRRFVpQURYmXFEXAmhRF850URSuhFEVepBRFVKcURYuqFEW+rRRF9bAURSi0
FEVgtxRFl7oURcq9FEX+wBRFNcQURWjHFEWfyhRF0s0URQrRFEVB1BRFdNcURazaFEXf3RRF
FuEURUnkFEWB5xRFuOoURevtFEUi8RRFVvQURY33FEXE+hRFuv0URe0AFUUgBBVFWAcVRY8K
FUXCDRVF+RAVRS0UFUVkFxVFmxoVRc4dFUUGIRVFOSQVRXAnFUWnKhVF2y0VRRIxFUVFNBVF
fDcVRbQ6FUXnPRVFHkEVRVFEFUWFRxVFvEoVRe9NFUUmURVFHFQVRU9XFUWHWhVFvl0VRfFg
FUUoZBVFXGcVRZNqFUXGbRVF/nAVRTF0FUVodxVFm3oVRdJ9FUUGgRVFPYQVRXSHFUWnihVF
240VRRKRFUVJlBVFfJcVRbSaFUXnnRVFHqEVRVGkFUWJpxVFwKoVRfOtFUVmshVFErUVRZG3
FUWLuhVFwr0VRfXAFUUtxBVFYMcVRZfKFUXOzRVFAtEVRTnUFUVs1xVFn9oVRdfdFUUO4RVF
QeQVRXjnFUWw6hVF4+0VRRrxFUVN9BVFhfcVRbz6FUXv/RVFJgEWRVoEFkWNBxZFgwoWRboN
FkXxEBZFJBQWRVwXFkWPGhZFxh0WRfkgFkUxJBZFaCcWRZsqFkXSLRZFBjEWRT00FkVwNxZF
pzoWRd89FkUSQRZFSUQWRXxHFkW0ShZF600WRR5RFkVWVBZFjVcWRcBaFkX3XRZFK2EWRWJk
FkWVZxZFi2oWRQBuFkU3cRZFanQWRaF3FkXZehZFDH4WRUOBFkV2hBZFVIcWRYeKFkW+jRZF
8ZAWRSiUFkVglxZFk5oWRcqdFkX+oBZFNaQWRWinFkWfqhZF160WRQqxFkVBtBZFdLcWRay6
FkXjvRZFFsEWRU3EFkWBxxZFtMoWRevNFkUi0RZFVtQWRY3XFkXA2hZF990WRe3gFkUg5BZF
WOcWRYvqFkXC7RZF9fAWRS30FkVk9xZFl/oWRc79FkUCARdFOQQXRXAHF0WjChdF2w0XRQ4R
F0VFFBdFfBcXRbAaF0XnHRdFGiEXRVEkF0WFJxdFvCoXRe8tF0UKMRdFQTQXRXg3F0WsOhdF
4z0XRRZBF0VNRBdFhUcXRbhKF0XvTRdFIlEXRVZUF0WNVxdFxFoXRbpdF0XtYBdFJGQXRVhn
F0WPahdFwm0XRflwF0UxdBdFaHcXRZt6F0XSfRdFBoEXRT2EF0VwhxdFp4oXRd+NF0USkRdF
SZQXRXyXF0W0mhdF650XRR6hF0VWpBdFiacXRcCqF0XzrRdFK7EXRV60F0WVtxdFyLoXRQC+
F0U3wRdFasQXRaHHF0XUyhdFDM4XRUPRF0V21BdFVNcXRYfaF0W+3RdF8eAXRSjkF0Vg5xdF
k+oXRcrtF0X+8BdFNfQXRWz3F0Wf+hdF1/0XRQoBGEVBBBhFdAcYRawKGEXjDRhFFhEYRU0U
GEWFFxhFuBoYRe8dGEUiIRhFWiQYRY0nGEWDKhhFui0YRe0wGEUkNBhFXDcYRY86GEXGPRhF
+UAYRTFEGEVoRxhFm0oYRdJNGEUKURhFPVQYRXRXGEWnWhhF310YRRZhGEVJZBhFgWcYRbhq
GEXrbRhFInEYRVZ0GEWJdxhFwHoYRfd9GEXtgBhFIIQYRViHGEWPihhFwo0YRfmQGEUtlBhF
ZJcYRZeaGEXOnRhFBqEYRTmkGEVwpxhFo6oYRdutGEUOsRhFRbQYRXi3GEWwuhhF470YRRrB
GEVNxBhFhccYRbzKGEXvzRhFItEYRVrUGEWN1xhFg9oYRbrdGEXx4BhFOeQYRWznGEWj6hhF
1+0YRQ7xGEVB9BhFePcYRaz6GEXj/RhFFgEZRU0EGUWFBxlFuAoZRe8NGUUiERlFWhQZRZEX
GUWDGhlFuh0ZRfEgGUUkJBlFXCcZRZMqGUXGLRlF/jAZRTE0GUVoNxlFmzoZRdI9GUUKQRlF
PUQZRXRHGUWsShlF300ZRRZRGUVJVBlFgVcZRbhaGUXrXRlFImEZRVZkGUWNZxlFwGoZRfdt
GUUrcRlFYnQZRZl3GUXMehlFBH4ZRTeBGUVuhBlFoYcZRdmKGUXOjRlF6ZAZRSCUGUVUlxlF
i5oZRb6dGUX1oBlFLaQZRWCnGUWTqhlFyq0ZRQKxGUU1tBlFbLcZRZ+6GUXXvRlFDsEZRUHE
GUV4xxlFrMoZRePNGUUW0RlFTdQZRYXXGUW42hlF790ZRSLhGUVa5BlFT+cZRYPqGUW67RlF
7fAZRST0GUVc9xlFj/oZRcb9GUX5ABpFMQQaRWwHGkWTChpFyg0aRQIRGkU1FBpFbBcaRZ8a
GkXXHRpFCiEaRUEkGkV0JxpFrCoaReMtGkUWMRpFTTQaRYU3GkW4OhpF7z0aRSJBGkVaRBpF
kUcaRcRKGkX7TRpFL1EaRWZUGkWdVxpFj1oaRcZdGkU7YRpFbmQaRaVnGkXZahpFEG4aRelw
GkV2dBpFVHcaRYd6GkW+fRpF9YAaRSiEGkVghxpFk4oaRcqNGkUCkRpFNZQaRWyXGkWjmhpF
150aRQ6hGkVFpBpFeKcaRbCqGkXjrRpFGrEaRU20GkWFtxpFuLoaRe+9GkUmwRpFWsQaRU/H
GkWHyhpFus0aRfHQGkUo1BpFXNcaRZPaGkXK3RpF/uAaRTXkGkVo5xpFn+oaRdLtGkUK8RpF
QfQaRXT3GkWs+hpF4/0aRRYBG0VNBBtFgAcbRbgKG0XrDRtFIhEbRVYUG0WNFxtFwBobRbYd
G0XtIBtFICQbRVgnG0WPKhtFwi0bRfkwG0UtNBtFZDcbRZs6G0XOPRtFBkEbRT1EG0VwRxtF
o0obRdtNG0USURtFRVQbRXxXG0WwWhtF410bRRZhG0VNZBtFgGcbRbhqG0XvbRtFInEbRVp0
G0WNdxtFxHobRbp9G0XxgBtFJIQbRVyHG0WPihtFxo0bRf6QG0UxlBtFaJcbRZuaG0XSnRtF
CqEbRT2kG0V0pxtFqKobRd+tG0USsRtFSbQbRYC3G0W0uhtF670bRSLBG0VWxBtFjccbRYPK
G0W2zRtF7dAbRSTUG0VY1xtFj9obRcLdG0X54BtFMeQbRWTnG0Wb6htFzu0bRQbxG0U59BtF
cPcbRaj6G0Xb/RtFEgEcRUkEHEV8BxxFtAocRecNHEUeERxFVhQcRYkXHEXAGhxF8x0cRSoh
HEUgJBxFVCccRYsqHEW+LRxF9TAcRSg0HEVgNxxFlzocRco9HEUCQRxFNUQcRWxHHEWfShxF
100cRQ5RHEVBVBxFeFccRbBaHEXjXRxFGmEcRU1kHEWFZxxFvGocRe9tHEUmcRxFXnQcRZF3
HEXIehxF+30cRTOBHEVqhBxFnYccRdSKHEUIjhxFP5EcRXaUHEWqlxxFh5ocRbqdHEXxoBxF
JKQcRVynHEWPqhxFxq0cRf6wHEUxtBxFaLccRZ+6HEXSvRxFCsEcRT3EHEV0xxxFrMocRd/N
HEUW0RxFSdQcRYDXHEW42hxF690cRSLhHEVW5BxFjeccRcDqHEW27RxF7fAcRSD0HEVY9xxF
j/ocRcL9HEX5AB1FLQQdRWQHHUWbCh1Fzg0dRQYRHUU5FB1FcBcdRagaHUXbHR1FEiEdRUUk
HUV8Jx1FsCodRectHUUaMR1FHDQdRYk3HUW8Oh1F8z0dRSZBHUVeRB1FVEcdRYdKHUW+TR1F
9VAdRShUHUVgVx1Fk1odRcpdHUX+YB1FNWQdRWxnHUWfah1F120dRQpxHUVBdB1FeHcdRax6
HUXjfR1F</AssayXData><AssayYData Points="1500">+zghPmqlHz6QQx8+Z80dPoOiHz6dBx4+KTwhPhUDJD7kxh4+HOwhPliMHj51zx0+/bwaPio7
Iz4DEx4+i9cePi3sHT5fYSE+EXQjPpjLGj5EBRo+Ej8kPhPMIT5GlBs+uDwcPqUAHz559iI+
ldAcPi0BHT7Gbx4+rrodPlFIGz6+fR4+8ysePp9QHD5VUSA+AIUdPuXIGz7T6Rw+n1ohPqnv
Hz6QeR8+XtIdPvPfIz4yuRs+b9UaPiCuHT602R4+x8AdPpFpGD7zdSI+qKscPkkJHj7icx8+
mXAZPlG+GT7f/yE+rtsbPo7CGT626hw+LLsfPujJHz5COB8+zvAdPuFtHD56vhk+PtUePhw8
Hj5szRo+vyMcPvB3GT7WvR0+Q4MaPidOHz5Enhs+WY4cPhOXHz61eSA+MmAePnYiHD7nkR0+
8HIbPr4BIT6Yzhg+2kIePhFtHT4pAyA+zrUdPuNkID5KiSE+QzIjPirWHj5Foxk+P4oePs5E
HT7mbR8+XrYiPtc5Gz77ix0+aTogPjm3Hj7pmxw+9GMbPvS2Hz5cwB4+p+0ePvzQHT7G2x0+
szUdPunhGz4FnBs+37whPhTwHj4gRx4+i3kdPlwqIj4Tux4+d10hPl9wHT7l7Rw+RF4bPpLI
Hz6dFB8+MfIePoKFHz67YBs+S2UePuVwID5HSR8+/10gPqwHHT5mHR4+2OodPl7FHD4wAB8+
JEQdPu8EID7XSBs+OGsaPqzuHT5nwx0+Fk0ePpO6Gz7lwx4+/DMdPoJKGz7SAB0+67QbPjq4
Gj7jyRk+I8IgPivgHT7VAhs+hHkgPtHiID6ZOxw+8eYdPmraID7QVRs+r8AaPq1ZGT6FNB0+
Jp8fPrREHz4nwh0+fPUdPlnCHT4j7xs+UwkfPuxIHT4Kdhs+1KMfPrS4HT4EaRs+/aUWPkS9
ID49YR8+4NQaPhPzHD5t0B8+S6wfPtjYGT5W/R0+KOQcPi9kHT46vx0+nhQfPvbMID7McB4+
y2cbPkYzHj6ruBw+NxAfPjgPHD7+bh4+KmkdPv9MHz7vIBw+cFobPsHHGz4m/B8++RwePhC9
GD4oQh4+Bo8dPjIBGD7Rfho+xJodPpeVHD4t2hg+7RsgPui2Ij7HCxk+mXUcPjP4Gz4oIhw+
IBkgPqFrHD6JEhw+BPcbPrKnHj7o2x0+ZpkaPqS1HT5ukhw+ulIePqk6HT6yOxw+xIUcPodU
ID7/Bh8+GYcePh+kHT5H5Bs+pM4ePuagHT5FbR0+yoYcPr26Hj43Jh4+cJ0gPle7ID4daBs+
6TIaPoO2HD5brh0+zkcdPtKWHD4j2Bs+KNYcPheAHj7x/CA+CmwcPuo/HT7CKiA+cMEcPhzF
HD5v7Rs+uqEgPtjNGz5iPxw+at4cPsbCHz55Zxw+2XMgPhalHz67mB4+id4cPnCLHj5CzB4+
2DQfPkk9Gj6z7CA+VQEgPvmvHT66Yxs+47AdPtx2HT7xAB4+diUcPlO3HD7RRxs+/6QdPtkV
GD7aah4+rn8cPnLpHT6Bgx8+BicePq94GT4ErSA+u3IcPqt+HT5ZtRg+Y8MfPhCAGj5ESCI+
FiwfPq46Hz6rVR0+t5UfPoREHT6BiR0+g3AdPk3PHz5ohh4+orEaPtDqHT52Zhw+7kodPjsw
Hj42cx0+7KMdPoF3Gj4xLxg+PakdPnpRGj6I5h0+k6AaPg2aHT5TiRk+7H4dPnnyHD4GxRw+
evUaPok4HT4oVx0+piEePlnYHT6P4R4+DQccPmPNFz7Qshw+8OsdPgn0Fz6kQBk+D1YZPkxg
Hj4cQB0+0+cdPlo+Gz4K9hw+5kkbPsCpHT7Dbxs+CUQbPm7NHT6lKBw+x8oZPleDHT7TtBw+
eJodPj7FHT5b0Bg+74IbPoUHGj5Itx0+DPAaPiELHj5u9Ro+FtEfPvuBHT6WgR4+ZHcaPvUx
Gz4y3Ro+mRAePhDVHj7QKxo+sdIdPlhZHj4HhRg+G2sePmCRGj4QWho+HcMaPqzLGz7tQRw+
9EAaPpWXHD6V+Rw+XhQbPvf3Gz42gBk+M58aPuKYGj4vxB0+HSYcPlKEGz4vbBg+QJsWPtd4
ID6hvRs+HiEYPhAoHj5U6xg+i18cPuIRGz4oyx0+TakbPn9CHT4bXRw+zAQbPl/9ID6WVhM+
MLsbPr25Hj6dXxs+njQePsiQGz4oHR4+42AdPhq8Hz4sWCI+6IAgPkFEHz6Ttxk+AdkaPoDP
Hz55yxw+B28ZPhDqHz5/rho+d7AgPoHxHD57ZRg+2WwaPq+cHz5ceh0+RmYdPsyxGz7aGx8+
RqcePqysGj6D4hw+zFAdPpNIHT6Xoxo+ZYwcPlQzGT6VHBw+ARMdPhcQGj5miR0+XdYYPvs5
HD6QsBo+wpEdPrCVHT4oLR0+aY4bPphEHj6hAR8+BDEdPnc5Gj4Usxs+0wMePr8iGz4LYyA+
cbIePokvHj7siyA+HuAaPipMHz7fQxw+eZ4bPr0PGD423Bw+8LgbPu6JHz6xcRc+AKscPs2p
Gz6UWRs+UeYePvCHHT5DIB8+C1EbPmy+GD4YUB0++0sYPvDaIT52wBo+m0wYPgmrHT6JKRw+
orYYPmhUHz7CdRs+aQ4ePta1GT4BqB8+vKYgPsOcHD7MWhw+UoscPrEuGD5/8Bs+aUsePrH0
GD58XB4+9ecbPgrHGz4M8iA+ekQgPk5ZHT6ISx4+z+EgPoAiGT5wNxk+iCkiPtJKGj7LBxo+
JhwYPr5EHz4KQx0+dh8fPgNIHj4mNR0+6PIePrgEHz6q9h4+4ogdPpI5Gj7IZRs+nRokPhbo
Hj7+khc+Co0aPgw2HD7a4Rk+iXYdPsaoHz7grRc+Q9EaPjogHz6RSx8+4aUcPmneHD5Hqx8+
7pcgPoo4Hz5mxBo+xrUfPn3YGj4gRx4+++EZPtDPGz7BbRw+G8sePmflHT4Xlxs+lMsbPoZV
HT54VR0+93YePkr7Gz4w2Bw+WhAZPvb5Gz5nuR4+1yMcPnYgHj7moBs+YI8ePj8ZID478x4+
IE4bPlxhHz6MOB0+u4MdPjJOGz40Mho+WYQbPobwGz6aJB0+RLcbPs2HGz55Mhw+JjcgPlGy
GT4gARw+mvIaPqcNGT7g1xw+SRsbPkf+HT6KbBo+CUgdPg7XHT5vqRs+A0gXPpaaHT69nB0+
/QIbPgSpGT4Zqh8+lY8YPp2sHj4yYRk+/9kcPmOaGz6hKCA+PKQdPutxHD7h+B8+78YdPuyC
Hj5XbR0+PwUgPtEWHT4RCx8+ZBsdPqo2GT7ZBRw+4UIfPsr1Gz4bYxw+T14gPsX1Gj7Bjhk+
JcEcPvZ7Hj4l/Bs+0WoaPib6HD7LNB8+Y0kYPopXGz4KIxs+Z44ePmtjHj5rqR0+n44hPoWl
Gz6/0R0+eTkcPpbkGD4LLBk+UiwePgtgHz67ehk+9GUbPjc6Gj6J/R4+RCwZPot7Gz58ah8+
2nIePmGBGz7BGxs+VNccPn/+Gj7nnhw+rqkdPtadHT5WLh8+0CAbPrfKIj5l8h8+WXUdPqDG
Hj6Neho+hSAdPvmNHT4Szh4+LB4fPoOpHD7e8x8+SlEePr0vGz7ROR8+7mcbPu07Gz7mXh0+
Ep4cPnoTHT66hx0+cxAbPrgzHD4zLhw+SDUZPjyoHD6hlB0+BxAePiTaGz683xw+9X0bPl/i
HD4G9x0+c0ccPty1HD7n0SA+RgQbPvVoHT5JzBk+WicaPrX9HT7NAiA+j5kZPhY7HD66WCM+
B+EcPvb9Gj72Wx8+3TogPq7LHD5F3Bo+w6ccPmMgHT6w9Ro+UTEaPib0Gz4bbhs+MxcaPnWn
IT75OB4+eFYePsczGj6KDRw+e9UfPlaoHD6jERw++vMbPhckHj5BXRw+s2cePs9JIT5saiA+
8HEgPpCxHz5czhs+GrcePj1OGj50cB0+9UQbPum8Hj6sfCE+up4iPns3Gj7dQxs+pYAcPgrz
HT6jUyA+qxsiPhHRHD69fB4+sCgbPk2DHz7imCA+Mw4cPtSLHT7eJB4+gycbPieFGz4WZRw+
U/oePlKZGj5kKR0+cQAePmfvHD5wbh0+67siPq3QID5lrx0+AiMdPlo0HT4Kkh0+Jx8ePm1A
ID7XRR4+RnUaPtnAGT72XyA+FagbPnYiHT5+th0+js8gPuaDGz6NURw+H2oePszDHT7umhw+
5AQfPqK9Hz40GBw+CgYaPqobHD6whh4+yjUfPmdnGT5qCB8+5uIbPnp+Hj7geCE+XRcjPgsC
HT7hChk+qikcPsxBIz6vBSI+oecfPlRNHT63pRw+D80fPs0WHD5BsB4+rVYgPr+FHD6xxx0+
pb4ePuoYHT7ryx0+/SQiPiM5Hj7q/Rs+8IUfPrPBID6syRs+ZGAcPio2HT7fniM+TqgWPqzb
Hj7ZWh4+EyMfPpq4GT4cZho+esYhPvXMHT7d7xw+LxkePjuFHz6hbh0+6JAfPocEID5O9B4+
DuQbPsvuHj7fchw+HM4cPm2/ID67Zhs+Ls0bPhC+HT65fx8+W1AjPnEJGz5hNB0+95IdPhnO
Hj782B4+62kePhsrID4gVx8+yQgdPqprIT6ymx8+c4wcPq5FGz4qgR8+U68YPjTkGz6b+x8+
K4AcPiiBHD4FSBk+MTIiPmkJHz7ash4+2sogPpuxHT4RfBw+dFUfPi49ID7IayE+acgePvRz
HT6VuyI+GDsePmjzHj4mMyA+fu4bPod8HD6xzx8+bBoePqpPHD6Slhk+IywePu6jGT77yB0+
Rx8ePtuwHD4h2h0+sX0ePsEqHj5sSh8+VKIaPkZiHj61px4+6qIjPuXmHT5SQx0+WVsdPlBb
HT7RZB4+3fYfPo4YIT7/Hh0+hysgPhzdGz7f0CE+RYobPrnKHD5+RCI+ReobPr8qHj7KiiA+
7hogPm3uHD66qB0+hr0ePuFFID6vCB4+GeUdPssEIT71xRo+K7QdPrKYHD6jJx4+o0UdPhOf
HT73bxs+MnYcPg8eHz4SbB8+ZvAYPrMdGj4O3h0+deUdPjUmHT7lkx4+NewaPs74GT6Wrhk+
Yf4hPiJ5Hj4T1Bs+JsIaPjwoHD7V6Rw+bc4gPufKHj7u6yE+YvQcPv10Hj5x6Rg+s5kZPt6C
Gz7Mjxo+APkaPrRQHD7djyA+8O4dPrOdID5Vvx8+VwoaPsP8HD4pbhw+EGwbPrl1HD6oFB8+
xK8ZPhPOGj6tzx4+CiodPnmnIT6BWh8+cyodPrwRIj4lDhw+Z8wbPn22Hj6iVR4+SM0fPqNl
Hz5XMCE+od4fPo6mHj4L3h0+T68ePor+GT5fURo+kYwgPujKHT7rEhw+XHUfPsDpHT6ftxc+
/H4ePoiXHT6dsiE+o1MZPh6jIj6tcho+e20bPmYRHT6vzR0+FlwgPg39HD6CTx4+pKcbPnp9
Hj7kaBw+oVMgPq+iIT5MjRo+tKUcPqjLGz4mrhw+yQUePpo5Hj4eIB4+iHwdPlPkGz5RrB0+
iCYdPthbHj7NsBs+BTshPuEDHD67WBs+/UAbPoMeHD6fjBk+tioePjj6Hj4YwRk+quAePnY5
Gz46bSA+QIwdPpR9ID5+IR0+r8UePplUHD4eIx8+A+0fPv8qHD6AWCI+aRAdPi7sHT4z2B4+
h2caPoThGz5Nfx8+EcYePiyWGz64JB0+esogPjMRHz7k9x8+9FoePvtgHj5j1R0+OpkfPm5g
HT4KzR0+IIgfPnD4Hz71Bx8+PwgdPoj3Gz6PLiA+wCogPjuwGj5Vwxw+CZ8ePvD0ID7ruCI+
SbQgPlt8IT42Xxs+Uj8dPpRJHT5ADh0+mIQdPi9AHj42th4+8+ogPgxMIT7nmB0+2UQaPvZi
GT4jzh0+9XgfPk9XIj5Dhxw+zmYhPjJkGj5qEh8+dgMcPpWuID5j2Bs+xcMePv51HD6c0h0+
cgwfPhb5Hz4K+h0+480bPg/wGz5gaR0+nPUbPheKHT6VWR0+gFYhPjn1HD4zCBo+iZYfPm2H
HD6zbB0+IHIiPtWsHj4dDR0+SiUcPvIJID5/chs+ryQePhgYIT60VB4+zrAbPsajHj4mHh4+
0SwfPrtwHT4EZB4+IcMcPv7WHD7xQBg+Bo8cPhjWHj74QRw+lAkePtlNHz6+fx8+9QAePv2K
Gz5mpxw+UzwePsqBID5amR4+RtEhPqcWHT5Tkh0+srMgPrjTHj6mGh0+K6wePv+SGj6KRhw+
IA4dPoGxHT6A6SE+6hggPlKPGj6wZiA+b20kPhI/Gz790h0+L/QhPghpHT6EYB0+yKkePjFK
Ij4QiiA+4UEePpbJID7KQR4+POQcPuUVID595SE+C4QaPu28Hz4bHyA+D94ePjY6Hz7ufB8+
/Y4fPoJ6Gj7k4R4+NU0hPrIQHD5yxB0+q0kePsNJIj6BxB4+h+wePo5YHT6jQSA+JLEcPm7P
Gj4tZiE+TawePvlxIj7xiCE+2CAhPlfaGj7Qshw+vZ4fPnf5Hz5pXR4+VNAdPhfXHT4Q+x4+
pXwcPpFbIT54wiE+LEMcPvEXGz5i6yQ+sRUhPt/yHD7kcCI+cwkfPrcUIT4bxxc+n54cPln/
IT7R0x4+zwohPl5xHj7oGSM+8cEfPr9zID6KRR0+PfAdPmCnHz6QYSA+U30bPpsUHj7mMSA+
G1AePlSHHz7KCh0+9x0hPhwhHD6NcB0+keYhPrdGIT5nchw+KhscPu/9ID7BaB0+aJEgPsfv
Gz6JVCA+e2EiPkowHj4AnR0+rc4bPlVkHz6fzh0+w0sfPmggHT7uOhs+JroePpxiIj5fAB8+
X1odPlmgHT6nriI+p9wdPttWHj5YPSE+K1AdPhrEIz7PpSA+uI8jPo2VID5elB4+8T4fProM
IT60khw+Sa0ePqDEHD7myB8+/5EhPueWHj7aUSA+R1QfPhbuHT6MPB8+CiEePkkdHz7kGSI+
vOYePnnTHj4ZuB8+xdIfPt1iHj7QfBs+rnkgPpBNHz7I9xw+k64dPmpQID5VZiE+sJ8cPv9/
Hj6JziA+tCkfPkrFHj6jeyI+FOIePtYDIj4jfyA+Uv4gPh0wHz533h8+/PcbPkySHz54qSI+
VTocPrgXHT6RuCM+8g8fPi3DGz78ciA+L5IdPiFKHj6YAR8+V9kfPrgJID5I/R8+N0gfPjLS
Hz4akiA+ByQePs/fHz735Rk+iuQdPuLHID7FQR4+A8MdPu04Hj4YYiE+k5wePjknHj7cuRw+
T6EfPjlSID7NPB8+miMgPqMhHD7vhxk+yekePmPIHj7zchg+PtEiPqmdIT790B4+GFAaPn1H
ID5ilhs+FHsdPvL4Gj7DIx8+BCsiPloWHT465xs+1sgdPoPGHz5nhh8+CsscPhn6HT5i8x4+
+D0ePgnJID5IPyE+sgccPiScHD4z1iA+EtYbPrfiIT6g1R0+sFIbPqBOHT44BiQ+gTAgPost
Gz5F3x8+2LsgPrtvHz6IVR0+ProdPgybGz7jyyM+yJMePj7kGj58bR4+UI8dPmTOGj7sqxk+
Z6EhPvSbHD5Rxxs+kaYgPqKKHj4yxh4+N4saPkHIID6APh8+h20cPixoHj5DvCQ+rPIZPspW
ID4hdh8+/dkdPqhOGz6WRh8+344iPuaSID4lKh0+dDQiPp+4HT5vGSA+hIQdPhm6Hz4UpSA+
RDMfPrNFHj7a/h8++zYfPtvBHD7NdiI+nsMbPrDcGz5pnR8+GWkiPl+7ID7y2B4+Wd0gPsOe
IT55UB0+nK0fPsWHID7S6R4+vDEfPgC+Hz7WHhs+wo0gPn6cHT6coB8+ZcodPruYHz4uryA+
aI0iPu8sHD5MRh0+RFwdPsbkHz6c2hc+FBQgPkT8JT5+ByM+vhEbPt5mHz4qjyE+nugdPi4s
HD7IfyI+wh8gPvHFHj5fHx0+QaIePnz1Hz7ISRw+e4QdPiN8HD6IdR4+LCchPuxVID5aGCA+
oNYcPnUoHj7mcx0+HxoYPvsUJD4zPCI+lj0hPsNtHT7+BSE+ppQiPnYYID49hB4++GwePtNW
HT57XB4+</AssayYData></Step><Step><CommonData><SampleLocation>9</SampleLocation><SampleID></SampleID><SampleGroup></SampleGroup><SampleInfo></SampleInfo><SampleRow>D</SampleRow><SamplePlate>1</SamplePlate><WellType>BUFFER</WellType><Concentration>-1</Concentration><ConcentrationUnits>µg/ml</ConcentrationUnits><MolarConcentration>-1</MolarConcentration><MolarConcUnits>nM</MolarConcUnits><MolecularWeight>-1</MolecularWeight><Temperature>30</Temperature><StartTime>2596056</StartTime><AssayTime>300</AssayTime></CommonData><FlowRate>1000</FlowRate><StepType>DISASSOC</StepType><StepName>Dissociation</StepName><StepStatus>OK</StepStatus><ActualTime>300.011</ActualTime><CycleTime>0.2</CycleTime><AssayXData Points="1500">FoEdRXaEHUWphx1F4YodRRiOHUVLkR1Fg5QdRbqXHUXtmh1FJJ4dRRqhHUVNpB1FgKcdRbiq
HUXvrR1FIrEdRVq0HUWNtx1FxLodRfu9HUUvwR1FZsQdRZnHHUXQyh1FCM4dRR7RHUVi1B1F
ldcdRczaHUX/3R1FN+EdRWrkHUWh5x1F1OodRQzuHUU/8R1FdvQdRa73HUXh+h1FGP4dRUsB
HkWDBB5FtgceRe0KHkUkDh5FFhEeRU0UHkWFFx5FvBoeRe8dHkUiIR5FWiQeRY0nHkXEKh5F
+y0eRS8xHkVmNB5FnTceRdA6HkUIPh5FO0EeRXJEHkWlRx5F3UoeRRBOHkVHUR5FflQeRbJX
HkXpWh5FHF4eRVNhHkWHZB5FvmceRbRqHkXrbR5FHnEeRVV0HkWJdx5FwHoeRfd9HkUqgR5F
YoQeRZWHHkXMih5F/40eRTeRHkVqlB5FoZceRdmaHkUMnh5FQ6EeRXakHkWupx5F4aoeRRiu
HkVPsR5Fh7QeRbq3HkXxuh5F570eRS/BHkVixB5FmcceRczKHkUEzh5FO9EeRW7UHkWl1x5F
2doeRRDeHkVH4R5FeuQeRa7nHkXI6h5F++0eRTPxHkVm9B5FnfceRdD6HkUI/h5FPwEfRXIE
H0WpBx9F4QofRRQOH0VHER9FfhQfRbYXH0XpGh9FIB4fRVMhH0WHJB9FvicfRbQqH0XrLR9F
HjEfRVU0H0WJNx9FwDofRfM9H0UqQR9FYkQfRZVHH0XxSh9F500fRRpRH0VRVB9FhVcfRbxa
H0XvXR9FJmEfRVpkH0WRZx9FxGofRfttH0UvcR9FZnQfRZl3H0XQeh9FCH4fRTuBH0VyhB9F
pYcfRd2KH0UQjh9FR5EfRXqUH0Wylx9F6ZofRRyeH0VToR9Fh6QfRXynH0W0qh9F560fRR6x
H0VRtB9FibcfRby6H0XzvR9FJsEfRV7EH0WRxx9FyMofRf/NH0Uz0R9FatQfRaHXH0XU2h9F
DN4fRT/hH0V25B9FqecfReHqH0UM7h9FP/EfRXb0H0Wp9x9F4fofRRj+H0VLASBFgwQgRbYH
IEXtCiBFJA4gRRoRIEVNFCBFhRcgRbwaIEXvHSBFJiEgRVokIEWRJyBFyCogRfstIEUzMSBF
ZjQgRZ03IEXUOiBFCD4gRT9BIEVyRCBFqUcgRd1KIEUUTiBFS1EgRX5UIEW2VyBF7VogRSBe
IEUWYSBFTWQgRYBnIEW4aiBF620gRSJxIEVadCBFjXcgRcR6IEX3fSBFL4EgRWKEIEWZhyBF
0IogRQSOIEU3kSBFbpQgRaWXIEXZmiBFEJ4gRUOhIEV6pCBFrqcgReWqIEUYriBFT7EgRYe0
IEW6tyBF8bogRee9IEUawSBFUcQgRYXHIEW8yiBF880gRSbRIEVa1CBFkdcgRcjaIEX73SBF
M+EgRWrkIEWd5yBF1OogRQjuIEU/8SBFcvQgRan3IEXh+iBFFP4gRUsBIUV+BCFFtgchRekK
IUUgDiFFWBEhRYsUIUXCFyFF9RohRS0eIUVkISFFlyQhRc4nIUUCKyFFOS4hRWwxIUWjNCFF
fDchRbQ6IUXnPSFFHkEhRVVEIUWJRyFFwEohRfNNIUUqUSFFYlQhRZVXIUXMWiFF/10hRTdh
IUVqZCFFoWchRdlqIUUMbiFFQ3EhRXZ0IUWudyFF4XohRRh+IUVPgSFFg4QhRbqHIUXtiiFF
JI4hRRqRIUVNlCFFhZchRbyaIUXvnSFFJqEhRVqkIUWRpyFFxKohRfutIUUzsSFFZrQhRZ23
IUXUuiFFCL4hRTvBIUVyxCFFpcchRd3KIUUUziFFR9EhRX7UIUW21yFF6dohRSDeIUVT4SFF
SeQhRYDnIUW46iFF6+0hRR7xIUVW9CFFifchRcD6IUX3/SFFKgEiRWIEIkWVByJFzAoiRQQO
IkU3ESJFahQiRaEXIkXZGiJFDB4iRUMhIkV2JCJFriciReUqIkUYLiJFTzEiRYM0IkW6NyJF
7ToiReM9IkUaQSJFTUQiRYVHIkW8SiJF700iRSZRIkVaVCJFkVciRcRaIkX7XSJFL2EiRWZk
IkWZZyJF0GoiRQhuIkU7cSJFcnQiRal3IkXdeiJFFH4iRUeBIkV+hCJFsociRemKIkUgjiJF
U5EiRUmUIkWAlyJFtJoiReudIkUeoSJFVqQiRYmnIkW8qiJF860iRSqxIkVetCJFlbciRcy6
IkX/vSJFN8EiRWrEIkWhxyJF2coiRQzOIkVD0SJFdtQiRa7XIkXh2iJFGN4iRU/hIkWD5CJF
uuciRe3qIkXj7SJFGvEiRU30IkWF9yJFvPoiRe/9IkUmASNFXgQjRZEHI0XICiNF+w0jRTMR
I0VqFCNFnRcjRdQaI0UIHiNFPyEjRXYkI0WpJyNF4SojRRQuI0VLMSNFfjQjRbY3I0XtOiNF
ID4jRVhBI0WPRCNFwkcjRflKI0UtTiNFZFEjRVpUI0XOVyNFBlsjRTleI0UvYSNFSWQjRYBn
I0W4aiNF620jRR5xI0VWdCNFjXcjRcB6I0XzfSNFKoEjRV6EI0WVhyNFzIojRf+NI0U3kSNF
bpQjRaGXI0XZmiNFDJ4jRUOhI0V6pCNFrqcjReGqI0UYriNFT7EjRYO0I0W2tyNF7bojRSC+
I0VYwSNFTcQjRYXHI0W4yiNF780jRSLRI0Va1CNFkdcjRcTaI0X73SNFL+EjRWLkI0WZ5yNF
0OojRQTuI0U78SNFbvQjRb73I0Xd+iNFEP4jRUcBJEV6BCRFsgckRekKJEUcDiRFUxEkRUkU
JEV8FyRFtBokRecdJEUeISRFUSQkRYknJEW8KiRF8y0kRSoxJEVeNCRFkTckRcg6JEX7PSRF
M0EkRWpEJEWdRyRF1EokRQhOJEU/USRFdlQkRalXJEXhWiRFFF4kRUthJEWDZCRFtmckRe1q
JEUgbiRFFnEkRU10JEWFdyRFuHokRe99JEUigSRFWoQkRZGHJEXEiiRF940kRS+RJEVmlCRF
mZckRdCaJEUEniRFO6EkRXKkJEWlpyRF3aokRRCuJEVHsSRFfrQkRbK3JEWwuiRFHL4kRVPB
JEWHxCRFvsckRbTKJEXnzSRFHtEkRVHUJEWJ1yRFwNokRfPdJEUq4SRFXuQkRZXnJEXM6iRF
/+0kRTfxJEVq9CRFofckRdT6JEUM/iRFQwElRXYEJUWuByVF4QolRRgOJUVLESVFgxQlRbYX
JUXtGiVF4x0lRRohJUVNJCVFhSclRbgqJUXrLSVFIjElRVo0JUWuNyVFxDolRfs9JUUvQSVF
ZkQlRZlHJUXQSiVFCE4lRTtRJUVyVCVFqVclRd1aJUUUXiVFR2ElRX5kJUWyZyVF5WolRRxu
JUVTcSVFh3QlRb53JUXxeiVF430lRRqBJUWPhCVFxoclRfmKJUUxjiVFJpElRZuUJUXSlyVF
BpslRfudJUV4oSVFVqQlRYmnJUXAqiVF860lRSqxJUVitCVFlbclRcy6JUUAviVFN8ElRWrE
JUWlxyVF2colRQzOJUVD0SVFdtQlRa7XJUXh2iVFGN4lRU/hJUWD5CVFuuclRe3qJUXj7SVF
GvElRU30JUWF9yVFuPolRe/9JUUiASZFWgQmRZEHJkXECiZF+w0mRTMRJkVmFCZFnRcmRdAa
JkUIHiZFOyEmRXIkJkWpJyZF3SomRRQuJkVHMSZFfjQmRbY3JkXpOiZFID4mRVNBJkWLRCZF
gEcmRbRKJkXrTSZFIlEmRVZUJkWNVyZFwFomRfddJkUvYSZFYmQmRZVnJkXMaiZFBG4mRTdx
JkVudCZFoXcmRdl6JkUMfiZFQ4EmRXqEJkWuhyZF5YomRRiOJkVPkSZFg5QmRbqXJkXtmiZF
450mRRqhJkVRpCZFhacmRbyqJkXzrSZFJrEmRV60JkWRtyZFyLomRfu9JkUzwSZFZsQmRZ3H
JkXQyiZFCM4mRT/RJkVy1CZFqdcmRd3aJkUU3iZFR+EmRX7kJkW25yZF6eomRSDuJkVY8SZF
TfQmRYD3JkW4+iZF6/0mRSIBJ0VaBCdFjQcnRcQKJ0X3DSdFLxEnRWIUJ0WZFydF0BonRQQe
J0U7ISdFbiQnRaUnJ0XdKidFEC4nRUcxJ0V6NCdFsjcnRek6J0UcPidFU0EnRYdEJ0V8RydF
tEonRetNJ0UeUSdFVlQnRYlXJ0XAWidF810nRSphJ0VeZCdFlWcnRchqJ0UAbidFN3EnRWp0
J0WhdydF1HonRQx+J0U/gSdFdoQnRamHJ0XhiidFGI4nRUuRJ0WDlCdFtpcnRe2aJ0UknidF
WKEnRU2kJ0XCpydFuKonRSyuJ0VksSdFm7QnRZW3J0UGuydFPb4nRXDBJ0VNxCdFgMcnRbjK
J0XrzSdFItEnRVbUJ0WN1ydFxNonRffdJ0Uv4SdFYuQnRZnnJ0XM6idFBO4nRTvxJ0Vu9CdF
pfcnRdn6J0UQ/idFRwEoRXoEKEWyByhF6QooRRwOKEVTEShFSRQoRXwXKEW0GihF6x0oRR4h
KEVWJChFiScoRcAqKEXzLShFKjEoRV40KEWVNyhFyDooRQA+KEU3QShFakQoRaFHKEXUSihF
DE4oRT9RKEV2VChFqVcoReFaKEUYXihFS2EoRYNkKEW2ZyhF7WooReNtKEUWcShFTXQoRYV3
KEW4eihF730oRSKBKEVahChFkYcoRcSKKEX7jShFM5EoRWaUKEWdlyhF0JooRQieKEU7oShF
cqQoRaWnKEXdqihFEK4oRUexKEV6tChFsrcoReW6KEUcvihFU8EoRYfEKEW+xyhFtMooRefN
KEUe0ShFVtQoRYnXKEXA2ihF890oRSrhKEVe5ChFlecoRczqKEUA7ihFN/EoRWr0KEWF9yhF
1PooRQz+KEU/ASlFdgQpRakHKUXhCilFGA4pRUsRKUWDFClFthcpRe0aKUUgHilFFiEpRU0k
KUWAJylFuCopRe8tKUUiMSlFWjQpRZE3KUXEOilF+z0pRS9BKUVmRClFmUcpRdBKKUUITilF
O1EpRXJUKUWlVylF3VopRRReKUVHYSlFfmQpRbZnKUXpailFHG4pRVNxKUWHdClFfHcpRbR6
KUXnfSlFHoEpRVGEKUWJhylFwIopRfONKUUqkSlFXpQpRZWXKUXMmilFAJ4pRTehKUVqpClF
oacpRdSqKUUMrilFP7EpRXa0KUWutylF4bopRRi+KUVLwSlFg8QpRbbHKUXtyilFJM4pRVjR
KUWP1ClFwtcpRfnaKUUs3ilFZOEpRZvkKUXO5ylFBuspRTnuKUUW8SlFSfQpRYD3KUW4+ilF
6/0pRSIBKkVWBCpFjQcqRcQKKkX3DSpFLxEqRWIUKkWZFypFzBoqRQQeKkU7ISpFbiQqRaUn
KkXdKipFEC4qRUcxKkV6NCpFtjcqRek6KkUcPipFU0EqRYdEKkV8RypFtEoqRedNKkUeUSpF
VlQqRYlXKkXAWipF810qRSphKkVeZCpFlWcqRcxqKkUAbipFN3EqRWp0KkWhdypF2XoqRQx+
KkVDgSpFdoQqRa6HKkXliipFGI4qRU+RKkWDlCpFupcqRfGaKkXjnSpFGqEqRU2kKkWFpypF
uKoqRe+tKkUmsSpFWrQqRZG3KkXEuipF+70qRS/BKkVmxCpFmccqRdDKKkUEzipFO9EqRXLU
KkWl1ypF3doqRRDeKkVH4SpFfuQqRbLnKkXp6ipFHO4qRVPxKkWL9CpFvvcqRcT6KkXv/SpF
JgErRVoEK0WRBytFxAorRfcNK0UvEStFZhQrRZkXK0XQGitFBB4rRTshK0VuJCtFpScrRd0q
K0UQLitFQzErRXo0K0WuNytF5TorRRw+K0VPQStFh0QrRbpHK0WwSitF500rRRpRK0VRVCtF
hVcrRbxaK0XzXStFJmErRV5kK0WRZytFyGorRfttK0UzcStFZnQrRet3K0XQeitFCH4rRT+B
K0VyhCtFqYcrRd2KK0UUjitFS5ErRX6UK0W2lytF6ZorRSCeK0VToStFSaQrRYCnK0W0qitF
660rRSKxK0VWtCtFjbcrRcC6K0X3vStFKsErRV7EK0WVxytFzMorRQDOK0U30StFatQrRaHX
K0XZ2itFDN4rRUPhK0V25CtFrucrReHqK0UY7itFS/ErRYP0K0W29ytF7forRSD+K0VYASxF
TQQsRYUHLEW4CixF7w0sRSIRLEVaFCxFjRcsRcQaLEX3HSxFLyEsRWIkLEWRJyxFCissReMt
LEUaMSxFUTQsRYU3LEW8OixF7z0sRSZBLEVeRCxFkUcsRchKLEXzTSxFKlEsRV5ULEWVVyxF
yFosRQBeLEU3YSxFamQsRaFnLEXUaixFDG4sRUNxLEV2dCxFrncsReF6LEUYfixFT4EsRYOE
LEW6hyxF7YosReONLEUakSxFTZQsRYWXLEW4mixF750sRSahLEVapCxFkacsRcSqLEX7rSxF
M7EsRWa0LEXbtyxF0LosRQi+LEU/wSxFcsQsRanHLEXdyixFEM4sRUfRLEV+1CxFstcsRena
LEUg3ixFU+EsRYvkLEW+5yxF9eosRSjuLEVg8SxFl/QsRcr3LEUC+yxFNf4sRWwBLUWjBC1F
1gctRbQKLUXnDS1FHhEtRVYULUWJFy1FvBotRfMdLUUqIS1FXiQtRZUnLUXIKi1FAC4tRTcx
LUVqNC1FoTctRdQ6LUUMPi1FQ0EtRXZELUWpRy1F4UotRRhOLUVLUS1Fg1QtRbZXLUXtWi1F
410tRRphLUVNZC1FhWctRbhqLUXvbS1FInEtRVp0LUWRdy1FxHotRft9LUUvgS1FZoQtRZ2H
LUXQii1FCI4tRTuRLUVulC1FpZctRd2aLUUQni1FR6EtRX6kLUWypy1F6aotRRyuLUVUsS1F
SbQtRXy3LUW0ui1F570tRR7BLUVWxC1FicctRcDKLUXzzS1FKtEtRV7ULUWV1y1FyNotRQDe
LUU34S1FauQtRaHnLUXU6i1FDO4tRT/xLUV29C1FUfgtRdT6LUUY/i1FSwEuRYIELkW2By5F
vAouRRAOLkVHES5FehQuRbIXLkXpGi5FHB4uRU8hLkWHJC5FfCcuRbQqLkXnLS5FHjEuRVY0
LkWJNy5FwDouRfM9LkUqQS5FXkQuRZVHLkXMSi5FAE4uRTdRLkVuVC5FoVcuRdhaLkUMXi5F
Q2EuRXZkLkWuZy5F4WouRRhuLkVPcS5FgnQuRbp3LkWwei5FJH4uRRqBLkVRhC5FhYcuRbiK
LkXvjS5FIpEuRVqULkWNly5FxJouRfudLkUvoS5FZqQuRZ2nLkXQqi5FBK4uRTuxLkVytC5F
pbcuRd26LkUQvi5FR8EuRX7ELkWyxy5F6couRRzOLkVU0S5Fi9QuRb7XLkW02i5F690uRR7h
LkVR5C5FiecuRcDqLkXz7S5FKvEuRWL0LkWV9y5FzPouRQD+LkU3AS9FbgQvRaEHL0XYCi9F
DA4vRUMRL0V2FC9FrhcvReUaL0UYHi9FTyEvRYIkL0W6Jy9F8SovRectL0UaMS9FUTQvRcQ4
L0U3Oy9F8z0vRSZBL0VeRC9FkUcvRchKL0UATi9FM1EvRWpUL0WdVy9F1FovRQxeL0U/YS9F
dmQvRapnL0Xhai9FGG4vRUtxL0WCdC9FtncvRe16L0Ugfi9FWIEvRYuEL0XChy9F9YovRSyO
L0VkkS9Fl5QvRc6XL0XEmi9F950vRWyhL0VipC9FfKcvRbSqL0XnrS9FHrEvRVa0L0WJty9F
wLovRfe9L0UqwS9FYsQvRZXHL0XMyi9FAM4vRTfRL0Vu1C9FodcvRdjaL0UM3i9FQ+EvRXbk
L0Wu5y9F5eovRRjuL0VP8S9FgvQvRbr3L0Xt+i9FJP4vRRoBMEXEBDBFhQcwRbwKMEXvDTBF
IhEwRVoUMEWNFzBFxBowRfsdMEUvITBFZiQwRZknMEXMKjBFBC4wRTsxMEVuNDBFpTcwRdg6
MEUQPjBF</AssayXData><AssayYData Points="1500">hkcaPgjjFz6pSB4+VZ0bPuV7Hz7kdSQ+AkEhPgDaHT4VUiM+vZ4kPgutID7P6yM+OM4hPpLm
Iz700iE+ok8kPtlyJT58sSE+thgmPvNvIT7dUCU+ckkhPl+AHj55PCM+F5UiPvA5JD6B8CI+
tsMiPsJ7Kj6rXyI+EDQjPk4fIj7/1iQ+bwUiPi7mJD5uliQ+rskhPlENJT5hpCE+qfEkPlSy
Hz6s8CI+Lg0lPkcJJz75tB8+3KwjPhPaJD6tTiU+rggkPsDIJT5UjCI+mdQlPrYHIj5TySA+
8NYkPg4fIz5a8CI+LfckPlotIT7SICI+E9InPoYyIj5EDiI+phQiPurUHz7dZiE+3QgmPqWV
Iz5vpCM++WkhPlesIj5ApCU+XDAhPhs0Hz5N1CM+KPkhPovRHz4unyA+2h8iPo+ZIz5hfiE+
TiknPpIQJj5EjyQ+NpQjPuCWIz51LyA+9wAhPmHZJD4d4ic+nqQhPhTiIj6EaCY+++skPgsS
Hz6mVSU+qFIoPjsAIj7jCyA+gu8jPqO5Iz6d9SM+D2AlPmJ1Iz7xdyU+J+ElPrYjIj6mRCM+
WN8hPuD2Hz6V/SQ+DnQiPiUZJT77jCQ+PHkjPleYJz5LgR8+ifkgPjlJIz5hfyg+D+gmPt92
IT5O6ig+tYsjPmjYJz65cSc+JPclPsTBJD7xXSM+co8lPhc+Ij5YayQ+Z5kgPmfMIT5vWSM+
o9wjPrVJID6RniE+v1shPkkYIj4qDyY+98AhPqoUIj7dzyM+2h0hPs9FIz5NviI+KDwoPvRg
Jj45UiE+PCYpPrxWJj4eMCI+cjIkPt2uJT5/1CI+Fq0iPm9wKT4w9SA+cSUgPkzzJz7jEig+
c4goPs+VIT7geCI+/tokPt+AIj5VWyI+fbQjPu2QIz5j2CM+3nkkPlizJj6vDyM+kvAgPljH
Jj78pCU+nRYjPrpzJj4XZiU+oGwkPkAHIz4tViM+5KkjPuTPJT43rR4+X5QmPuA6Ij6leiM+
vXgjPgnWKD7XECI+iA4jPqM9KD4rzyY+YpQkPli6Iz5vxCM+XUUkPkmpIz5LIiU+Q2UmPtsY
JD7uMSc+O1AoPn/7Jz4l3yI+C1coPkqKJD6Pzic+nW0qPofmJT5KZCg+lzkmPjxdID7jOiU+
HZIkPpkJIz6B8iQ+ivQgPnJ8Iz6M6yQ+x2QoPvXpIj4+dSM+ObwhPuHIJz4qViM+HjQiPptt
Jj72DCw+8DYjPgJIJj4pryE+fikkPiGqIT5eaiQ+jkwmPnm5Ij6b0yE+yAcjPmLBJT6IlR8+
RWwjPil0JD6rhig+XaYjPgJeJj5fmCU+ZW4kPkAFJj56Dik+iXckPnIrJz6oXSU+E6EnPkPF
JT4+MyM+XsAnPvATJz69zyQ+e7MjPmrSJz4XrCM+PygiPiopJD5V+io+EZwhPmQbJz5u9CY+
i+gjPtUEIj7sMSM+owQlPh0pJT5xACg+WeEnPv2kJj6Yiig+sOomPgBuKj5qliE+gEgnPoAX
Jz7oUyY+dwQoPsEgKj5nwCc+RqElPvaWKD4DayU+YpUlPkdsJD4xFic+SospPqYSIz54giU+
cBQlPpH7JD6VWiw+0ickPtFAJT6B6SY+JmMmPrQXJT6NOyY+3XslPlU8Jz4FASM+n+8jPvsB
JT7seSQ++9gmPuhFKD5LXiM+ntElPhxUJD4K2yM+wAQlPp+pJT6uCyU+GqIlPm7cIz4XWyQ+
Le0jPnhIJT5evSM+yP4mPhzPJD4MYSQ+rvckPsy9JT7jKiY+cWQlPq7PJT4oqCg+E44iPvb1
Kj4HGyo+e8QlPs2jJj4/TCg+yXMmPupAJj4l8iQ+cnwpPgLrKT4PGCc+sOkjPqlyKT6QdCc+
pXQmPmKQJD5LNCc+c2shPqFNIj78gik+InEnPreJJD5zqyg+N0cmPqk1KD5PRSU+fUIqPs0n
KT6/miE+HX4oPtcoJj6BXSQ+MW4pPtU+Jj449Cc+vCglPnszJz6XmyU+yF8pPvadJj4nJyw+
TRcqPpkkJj4vtB8+ERUoPibvKD7VIyM+8cskPizWIj6l4yY+G7UoPq3wJj5cniY+nl0iPkgt
KD74TyU+3IsgPsvuJT5gTSc+e4AqPjdKJD63/yo+x0UnPoCPIj6KOSk+MRooPrx5Kz43VCU+
OkIlPpOQJT620Cc+as0kPsEbJz49Yic+2PQoPpVQJT4FwSc+32EnPs0uJD7K+iU+c/YlPper
JD4dbSY+70wnPuKxKT5i3ik+PIUqPsorKz4x+Sc+ANgjPgAdJz5QQiQ+QPkkPihXIz5Wvig+
3GUlPpWnJT7sdCY+HAEpPtubJj6s7yY+XjknPr+ZJz5p7SE+h4YmPmeAKj60eCg+dQYjPlJs
JD4YEyg+q9cmPl8zJz6vQCc+x4wnPuBqJT5C2yg+2L4qPjkeJD5WXyQ+FTktPgTgJT7u2yE+
4TQnPiOpJz4EcCY+EhgnPvX+JT4s9iQ+zJ4pPlX2Jz4ARCc+N84iPtgwJz6iFyg+mrolPkTy
Jz6ibyc+yyUoPgT3Kj7eSSU+360lPrieKD4dpSo+0iYnPj2UJT4CJSo+ZHEkPsKzJT7wPis+
iN8mPvEgJD6hZCY+q50oPr6HIz6Q4iU+EmYtPlJjJz6ZKyQ+o4snPmSiJz551CM+TesoPnXQ
Kj5/ySQ+bHklPg4LKz7J0Ck+KgMsPtEqKT6G2SU+a4QpPkgiKT7priQ+gWcpPjmTKD6/0ic+
KwIpPivmJT6PvSc+PcEgPh3/Jz7KdSs+/g4nPrKvJT6NcSY+5EgpPoaVIz5Xzis+4QcpPgOp
KT7NiSk+nakmPqJ5LT7lACY+AOYnPqZWJj4b8io+B10lPgnYKz77eCc+5mgqPupDJj4LOSk+
4MsqPkWNJD7BpSg+VggrPpmQKT4PyiY+9R4rPlTVKj4/5yc+OU8mPmjjKT5NsyM+mPAlPpCp
Kj7Hsis+fu4pPhe3Jz6BDTA+mZYoPpRpIz5/tCg+7XIqPnfhKT5R1yY+kEksPtLBJj5GDic+
AAsmPt8NKD7RpyY+SCMoPvT7KT6dbiw+kF4qPvcsKz6LtCk+TzsnPtHyJT4K7Cs+l6gnPt+j
Jz4kkic++MspPsYIKT7d8iU+J3UqPlkhKj7SSig+XWclPp6uKD47Sio+YX0jPtA2Iz7VmCs+
RZkmPnNWIj64VSk+kVsqPnVuIz7mZCs+hS8rPgeeLT635Sc+yYgmPrfVJz5uXik+uP0rPgzW
KD5cjyQ+354mPnCbKD4xEyY+kTUsPp36KD6Z6So+kPApPpggJz7ZiiY+lakqPj/WKD6CKCY+
/tglPvTMJz4QbCg+F88nPuPuKT603ik+WikkPtR8Jj7I5Cs+HGwmPkrEJj7rzic+hJUtPsMC
KD4UASk+kTkpPhw2KD4/Iyo+ic4qPriJKD6m9yU+60UoPoI0Kj7+2ic+E90lPpvXJj56kSo+
CsIsPsPfKT4dAyk+nxUqPmGlJj7TTCY+VSwpPsv/KD7X7SY+gFknPliELz7OKis+vK4jPhuy
Jj4+ViY+ZvUoPi4ZKT5hwys+Z4cqPmmoJT4nyCg+c1IsPkrXJT4Wiyg+oycpPlxOKD5+Ois+
eRQnPtwiKj5wZyk+cYImPj6fKT4DOCw+ouQoPlynJT66KCc+Is8pPo8JJT6q9So+XQcmPsqk
JT7BCSc+XAYpPvqXJz7qVCY+YnMoPhdvLT67+ig+cD0oPhLhKT6CuyY+T24pPu1XJz5Gpik+
B60qPkaVKD5FFCY+v/ImPvweKj6KUCQ+jaQpPhR3JT7/Qys+J4koPicPLT6y8yk+R/8rPntW
KT4sSyw+HNYkPiqiJj6IczA+s18mPkchJj6tDig+AtkmPu2BJD4o6iU+Xh4sPtVFKD60Syo+
ZSUoPqTXLD6aIik+dO4oPuWaKz7siSk+34QqPg8uKT4c6ig+bZAmPsccKj5tpSg+pRUrPj95
Iz727ik+x6koPlB/Kz7YzSk+UrIrPrEeKz6O2iM+gQ4oPmHhLT49ByY+fzEmPmWAKT6W0Cs+
wwErPhrpJT43Fyg+r7YpPoZuJj72byk+ZBcsPkPTLD4qfyg+Cr4pPnrLKT5SOiw+kKknPh1L
LD58uCo+QtclPtl1KD6wKS4+igsuPgvhKT6ddyk+W04qPr1uJz7jDyg+HMspPs7sKT6FoSc+
t38oPhrXKz4f1Cc+DFwqPsm5Jz5Coyk+REsoPq4IKj7TySs+174qPtxDKT5Gpyo+6z4sPna2
Kz7iFy4+hfgpPsR7Lj6pzCk+UP8nPurqKD7IWCs+AxYiPra3Kz51gCw+ec4lPk/TJT4N3Cw+
vFokPkorKj52XSs+gA4oPgQUKj7yDyo+ywAqPvlZLD47ASY+OekrPs7ULT54ZCk+iMQmPv7r
KD6l4i4+lgwqPsVIJz7efio+XSotPqCFKD7o+Cg+ZqIpPksULD7+0ik+DmQrPtl8LT51KCs+
rRcrPovtLz4dOig+1ZonPlYvJz6x/Ck+joopPrjoJj6BLyo+998pPk9hKj5lUis+YnQtPj3c
Lj76Iig+SbgsPuLUJT6oySc+ak8oPmsvKj6gayw+AWIlPh16LD4SVy0+ffYpPkWoJz732ik+
rOAqProlJz77sCc+HQUtPsWRJz45Si4+bE8pPt+HJT5N/ys+1XAnPlJxKT68wC0+H0spPjao
LD7/RC0+Wy4pPlvJLD6ZACw+ZoAwPuD+Jz7gui0+NRgqPqR+Lj4wkyo+0aIsPhajLD54vSU+
E8kqPmvILT5D0Cs+xRwnPsR9Kj7yNSw+fuooPt1MKD7nzi0+UrMnPitWKT4exiU+TJ4rPkS5
Kj5NAis+9EItPtp3Jj6dLCo+0t8sPmiqKT7LhSw+OhUpPiWRKT7xTC0+X5omPgMYJz5b2Sc+
c9EtPrp6Kj5Poyc+9bksPgIqKD7vDys+fbEqPhAwKj6BCis+ogMsPsPMLT55+Ck+YI8pPlsZ
KT4uBSs+h10sPhmQKT4hMTA+RxEvPhG/KD7hvS8+e/krPr31Kz5VNCk+oIkoPsTRLD5Q3yg+
OX8oPhfsKj7NMyk+j38tPilJKD5PxCo+PvwsPpadJj6Nmik+ddwtPsFoKz6sRio+0jouPmcg
LD49JCY+aucqPgPRKz5wjS0+0A0oPil7Lj7BpCo+CxMqPsw9KT4Wlyo+zxArPlpgLT4ljTA+
KmMtPuoWJz42ry4+I+crPlTuKT529ik+X64qPu2ZKz5xoiw+zA0sPp1OMD5uaiw+lnAoPnsZ
LD462Cg+xQ4rPlVqLD5JuCo+iQcpPqObKj4UXSg+7eknPhq1KD7KQik+1GorPp3fKz4EIio+
pEErPgwVLT69Ii8++xkqPn3VKT5qEyw+QfcrPmPhKD4WByg+9vkoPnjpKD6f7yw+Nh8wPjaL
Kj6g7iw+i/orPoZWLD7JTC8+bv0rPjJhLD52oC8+mi0pPtlTLD6LVy8+W9oqPjx9Kj40zi0+
SG4sPuWLLT6bfys+6gsuPmytKT6zRy4+veEqPjwsLz5jUy0+4M8rPs7AKz68cC0+6VooPtqD
LD4B0io+cgEsPg9tKz4XLSg+mTwsPvOMKD4QiC8+8AotPky1KT6/Bys+ZX0pPp0eKT62fC0+
t/gnPlq8LD5pii4+KKQrPqlnKT6niy0+amcpPospKT4fcis+HOIsPizsKT5tETA+MV4tPlPm
LD4+Vio+ttorPhf0KD4KRyo+U78wPu3ZLT4dISc+g2wsPldlLz7F5Cs+GH0rPl9XJj6lzSs+
TIwtPlyLLj69qSo++vMoPpAALT4l2So+ezgsPshzKj4wEC4+U0ErPkXtKz5xIy4+mecpPvcy
MD6D8io+xJ4rPkG9Jz5yTC4+eRcqPmyCLT5w9is+chksPlZkLD4K2ik+xOkwPm67LD5XTSo+
jrYqPvK7Kz6Hpy0+1rwsPqzIKz61ois++ugmPrRmKD5nxiw+jxgqPlJ5KT6qBzE++58oPk+2
KT4nUi8+xTUoPht2MD7mWio+bTIrPqprLT5Rnyo+WsgrPkLaKj4r4y0+PScrPq7MLD7p1yo+
ZDssPk79Kz6jcC0+w+cuPn+IKz5l3yg+iEcqPpFkLz4Jais+n6YsPjtxMD6PAy0+2O4pPjiS
Kz6mPy0+s5ItPmAvLD5oAS8+SUQoPpVbKD6mjyw+qugpPt3qLz6Dby4+vb8wPjOKKT44qis+
G4ovPt3oLz6Uay8+h38tPo8mKz7htzA+3fsvPiBeLD7k/S0+PXAzPl1bLz6jIiw+7CEwPjHf
MD69Xys+o2QuPogVKj5loig+1cUpPkfMLz6saC8+6RgtPuVvMD6uFjA+C6stPkCyJj7kESs+
GoMqPhDhJz4qGiw+kFYzPphCLj4fYy8+31szPqZYLz4qUis+hHUtPv7DLD77Cys+ZbAsPgjc
LD5BsS8+afgrPtp8LT4vQCc+7YwrPiQxKT6VNyg+wLcqPjyZKj4YDy0+ivErPrjQLT7xBC0+
w0MrPglkKz5uGys+hKcoPhk3Lz6c3y0+ZtYqPgRfLD6ngy8+oqovPnLALD4nYyw+bRMtPhVC
MD4H3yo+Wu8uPnyaKz4w2yo+rJcsPkE5MT6/ty4+0E8qPu1+Kj41SCw+hUYsPlO1LD4Lfy4+
2+0tPlM5Kz63By4+RpowPgIhLj4b2yo+O9ssPgDMMT7NLC4++KQrPrPTLT4e2yg+TFUqPjKX
KD54+TA+R+UoPnj1KD72CDA+DVIsPqhGLD4bRCw+yEwvPiYEKz7sQyg+oOAuPrz5Lj7n7i4+
jXwtPlsELT5s2S8+q1QsPjC5Lj6tti4+PoQqPudYKz4hviw+qgsuPhwJLT4tqSs+VRErPmZy
Kz4D3S0+KRwuPmOLLT7gYyo+7S0tPn7BMD5sXzE+N8ksPk3MKj7oETA+7rgqPvr4Kz78Yy0+
o1gvPjFOLj7Emi0+f5ksPvkKLj59QjE+JScrPg+3LT7lJy8+sKYqPvBBKj4QEDQ+h7ksPsX2
LD6joiw+8A8sPq1kKz5sUyw+N98tPrGGLD4/uC0+P6gtPloCLD5ZEiw+k/gsPq/9KT7UAyw+
9UAsPst7MT62Ny8+4FIqPq7QLD7DQSw+TwUtPk02MD7J0zM+UwgtPtkaLT4m+S4+BKIrPlv8
LD4QsS0+axkvPkRHLD4rACw+0YIuPgnpLT5y7zE+4E4sPrLfLD66ZDA+RYEqPlTrKz7RwS8+
+9wvPt4nLz7w4ik+rcMvPl0dKz5juCs+2gAwPmKILD7slCs+lkYuPpniKz6TVSw+4YAsPo+b
Lz7l2C4+WPUrPsoTLz4h1S0+g+AtPvgRKT5ObC4+FNYtPvm2Lj7/3i0+g8szPgLHKz53NS0+
siosPv6RMD4z0S8+UfwoPpCyLD4H9i8+c+AsPuELLz73JTI+/oAuPjclKj6afi0+k4wqPo2D
Lz5T9i4+96EtPlzLLz4yvSw+YxgwPqHuLD6O/yw+MtkqPlxOKz56li8+xTQtPifaLT7VcS8+
QncwPnsrLT5GqS0+3lAvPnLwLT5HQC4+CX81PgyXKj7zBC0+ezouPssmLD6QCC8+HywuPq7F
Lj7pISk+HuMvPuuZMD5TlS8+VoMuPg3aLj6iiyk+GgwwPhxSMD48Uyo+josvPqvOLz4GETA+
S10tPmAIMT671i0+7QwrPh5wLj6oXTI+G1krPoXALj6fDCw+BTMrPrXSLT77FDA+1H8rPiOJ
Lj7XpSs+saIuPmM3Mz7rfy0+QN0oPqScLT5uNjA+yl8sPtNSLD5N4io+Uf8tPtMGLj4IUS4+
VUcxPjr2LD7NyC8+9VEwPj/XLT4VZys+brYvPnh8MD4ZQy8+y4IrPj0xLj5nxTE+0qQvPmQa
LD7t9jE+tsQuPmJ1LD5NQi0+IOstPiaGLT7Fqi4+Ld0uPq72Lj5rxTE+g9orPjw7MT4QaC4+
fd8wPm4wMD7Toi8+GnYsPkrJKj4cCTQ+KqwpPqe6LD7+Si4+3UcwPqEVLj7oTi4+0DEuPgV7
LT6nvi0+</AssayYData></Step><Step><CommonData><SampleLocation>11</SampleLocation><SampleID>YNCCT5A-p035</SampleID><SampleGroup></SampleGroup><SampleInfo></SampleInfo><SampleRow>C</SampleRow><SamplePlate>1</SamplePlate><WellType>KSAMPLE</WellType><Concentration>-1</Concentration><ConcentrationUnits>µg/ml</ConcentrationUnits><MolarConcentration>1000</MolarConcentration><MolarConcUnits>nM</MolarConcUnits><MolecularWeight>-1</MolecularWeight><Temperature>30</Temperature><StartTime>2902189</StartTime><AssayTime>300</AssayTime></CommonData><FlowRate>1000</FlowRate><StepType>ASSOC</StepType><StepName>Association</StepName><StepStatus>OK</StepStatus><ActualTime>300.014</ActualTime><CycleTime>0.2</CycleTime><AssayXData Points="1500">R0EwRatEMEXfRzBFFkswRU1OMEWAUTBFdlQwRa1XMEXhWjBFGF4wRU9hMEWCZDBFtmcwRe1q
MEUgbjBFV3EwRY90MEXCdzBF+XowRSx+MEVkgTBFm4QwRc6HMEUGizBFOY4wRXCRMEWjlDBF
25cwRRKbMEVFnjBFfKEwRbSkMEXnpzBF3aowRRSuMEVHsTBFerQwRbK3MEXlujBFHL4wRU/B
MEWHxDBFuscwRfHKMEUozjBFXNEwRZPUMEXG1zBF/dowRTXeMEVo4TBFn+QwRdLnMEUK6zBF
Pe4wRXTxMEWr9DBF3/cwRRb7MEVN/jBFgAExRbgEMUWtBzFF4QoxRRgOMUVPETFFghQxRboX
MUXtGjFFJB4xRVwhMUWPJDFFxicxRfkqMUUxLjFFaDExRZs0MUXSNzFFBjsxRT0+MUV0QTFF
p0QxRd9HMUUSSzFFSU4xRXxRMUW0VDFF51cxRR5bMUUUXjFFR2ExRX5kMUW2ZzFF6WoxRSBu
MUVTcTFFi3QxRcJ3MUX1ejFFLH4xRWCBMUWXhDFFyocxRf2KMUU1jjFFbJExRXqUMUWylzFF
5ZoxRRyeMUVPoTFFh6QxRbqnMUXxqjFFJK4xRVyxMUWTtDFFxrcxRf26MUU1vjFFaMExRZ/E
MUXSxzFFCssxRT3OMUVw0TFFp9QxRdvXMUUS2zFFSd4xRXzhMUW05DFF5+cxRR7rMUUU7jFF
R/ExRX70MUW29zFF6foxRSD+MUVTATJFiwQyRcIHMkX1CjJFLA4yRWARMkWXFDJFzhcyRQEb
MkU5HjJFbCEyRaMkMkXWJzJFDisyRUUuMkV4MTJFsDQyReM3MkUWOzJFTT4yRYVBMkW4RDJF
70cyRSZLMkVaTjJFjVEyRcRUMkX3VzJFL1syRWZeMkWZYTJFdmQyRalnMkXhajJFFG4yRUtx
MkV+dDJFtncyRel6MkUgfjJFU4EyRYuEMkXChzJF9YoyRSyOMkVgkTJFl5QyRc6XMkUBmzJF
OZ4yRXChMkWjpDJF26cyRQ6rMkVBrjJFeLEyRbC0MkXjtzJFGrsyRU2+MkVDwTJFdsQyRa7H
MkXhyjJFGM4yRUvRMkWC1DJFttcyRe3aMkUg3jJFV+EyRY/kMkXC5zJF+eoyRSzuMkVg8TJF
l/QyRcr3MkUB+zJFNf4yRWwBM0WfBDNF0gczRQoLM0VBDjNFdBEzRasUM0XjFzNFFhszRU0e
M0WAITNFdiQzRa4nM0XhKjNFGC4zRUsxM0WCNDNFtjczRe06M0UgPjNFV0EzRYtEM0XCRzNF
9UozRSxOM0VkUTNFl1QzRc5XM0UGWzNFOV4zRXBhM0WjZDNF22czRRJrM0VFbjNFfHEzRbB0
M0XndzNFGnszRRB+M0VHgTNFeoQzRbKHM0XpijNFHI4zRVORM0WLlDNFvpczRfGaM0UonjNF
YKEzRZOkM0XGpzNF/aozRTGuM0VosTNFn7QzRdK3M0UKuzNFPb4zRXTBM0WnxDNF38czRRbL
M0VJzjNFgNEzRbTUM0Wp1zNF4dozRRTeM0VH4TNFfuQzRbLnM0Xp6jNFHO4zRVPxM0WL9DNF
vvczRfX6M0Uo/jNFYAE0RZMENEXKBzRFAQs0RTUONEVoETRFnxQ0RdIXNEUKGzRFPR40RXQh
NEWrJDRF3yc0RRYrNEVJLjRFgDE0Rbg0NEXrNzRF4To0RRQ+NEVLQTRFfkQ0RbZHNEXtSjRF
IE40RVdRNEWLVDRFwlc0RflaNEUsXjRFZGE0RZdkNEXOZzRFAWs0RTluNEVwcTRFo3Q0Rdt3
NEUOezRFRX40RXyBNEWwhDRF44c0RRqLNEVNjjRFhZE0RbyUNEXvlzRFJps0RVqeNEWRoTRF
yKQ0RfunNEUzqzRFZq40RZmxNEXQtDRFrrc0ReG6NEUYvjRFS8E0RYLENEW2xzRF7co0RSTO
NEVX0TRFj9Q0RcLXNEX52jRFLN40RWThNEWX5DRFzuc0RQHrNEU57jRFcPE0RaP0NEXb9zRF
Dvs0RUX+NEV8ATVFsAQ1RecHNUUaCzVFUQ41RUcRNUV6FDVFshc1ReUaNUUcHjVFUyE1RYck
NUW+JzVF8So1RSQuNUVcMTVFjzQ1RcY3NUX5OjVFMT41RWhBNUWbRDVF0kc1RQpLNUU9TjVF
dFE1RadUNUXfVzVFFls1RUleNUWAYTVFtGQ1RalnNUXdajVFFG41RUtxNUV+dDVFtnc1Rel6
NUUgfjVFV4E1RYuENUXChzVF9Yo1RSyONUVkkTVFl5Q1Rc6XNUUBmzVFOZ41RWyhNUWjpDVF
26c1RQ6rNUVFrjVFeLE1RbC0NUXjtzVFGrs1RU2+NUVDwTVFesQ1Ra7HNUXlyjVFHM41RU/R
NUWH1DVFutc1RfHaNUUk3jVFXOE1RZPkNUXG5zVF+eo1RTHuNUVo8TVFm/Q1Rc73NUUG+zVF
Pf41RXABNkWnBDZF2wc2RRILNkVFDjZFfBE2RbQUNkXnFzZFGhs2RU0eNkVDITZFeiQ2RbIn
NkXlKjZFHC42RU8xNkWHNDZFvjc2RfE6NkUoPjZFXEE2RZNENkXKRzZF/Uo2RTFONkVoUTZF
m1Q2RdJXNkUKWzZFPV42RXRhNkWnZDZF32c2RRJrNkVFbjZFfHE2RbR0NkXndzZFHns2RRR+
NkVHgTZFeoQ2RbKHNkXpijZFHI42RVORNkWHlDZFvpc2RfGaNkUonjZFXKE2RZOkNkXGpzZF
/ao2RTWuNkVosTZFn7Q2RdK3NkUKuzZFPb42RXTBNkWrxDZF38c2RRbLNkVJzjZFgNE2RbTU
NkXr1zZFHts2RVXeNkWJ4TZFwOQ2RffnNkUq6zZFYu42RZXxNkXM9DZFBPg2RTf7NkUU/jZF
RwE3RX4EN0WyBzdF6Qo3RSAON0VTETdFixQ3Rb4XN0X1GjdFKB43RWAhN0WXJDdFyic3RQEr
N0U1LjdFbDE3RZ80N0XWNzdFDjs3RUE+N0V4QTdFq0Q3ReNHN0UaSzdFTU43RUNRN0V6VDdF
rlc3ReVaN0UcXjdFT2E3RYdkN0W6ZzdF8Wo3RSRuN0VccTdFp3Q3RcZ3N0X9ejdFNX43RWiB
N0WfhDdF0oc3RQqLN0VBjjdFdJE3RauUN0XflzdFFps3RUmeN0WAoTdFuKQ3RamnN0XhqjdF
FK43RUuxN0WCtDdFtrc3Re26N0UgvjdFV8E3RY/EN0XCxzdF+co3RSzON0Vk0TdFl9Q3Rc7X
N0UG2zdFOd43RXDhN0Wj5DdF2+c3RRLrN0VF7jdFfPE3RbT0N0Xn9zdF3fo3RRD+N0VHAThF
fgQ4RbIHOEXpCjhFHA44RU8ROEWHFDhFvhc4RfEaOEUoHjhFXCE4RZMkOEXKJzhF/So4RTUu
OEVoMThFnzQ4RdY3OEUKOzhFPT44RXRBOEWrRDhF30c4RRJLOEVJTjhFfFE4RbRUOEXnVzhF
3Vo4RRReOEVHYThFfmQ4RbZnOEXpajhFIG44RVNxOEWLdDhFwnc4RfV6OEUsfjhFYIE4RZeE
OEXKhzhFAYs4RTmOOEVskThFo5Q4RdaXOEUOmzhFQZ44RXihOEWwpDhF46c4RRqrOEVNrjhF
Q7E4RXq0OEWutzhF5bo4RRy+OEVPwThFh8Q4Rb7HOEXxyjhFKM44RVzROEWT1DhFytc4Rf3a
OEU13jhFaOE4RZ/kOEXW5zhFCus4RUHuOEV08ThFq/Q4Rd/3OEUW+zhFSf44RYABOUW4BDlF
6wc5RSILOUVVDjlFjRE5RcQUOUX3FzlFKhs5RWIeOUWZITlFzCQ5RQQoOUU7KzlFFC45RUsx
OUV+NDlFtjc5Rek6OUUgPjlFWEE5RYtEOUXCRzlF9Uo5RSxOOUVkUTlFl1Q5Rc5XOUUBWzlF
OV45RXBhOUWjZDlF1mc5RQ5rOUVBbjlFeHE5RbB0OUXjdzlFGns5RU1+OUVDgTlFeoQ5Ra6H
OUXlijlFGI45RU+ROUWClDlFupc5Re2aOUUknjlFWKE5RY+kOUXGpzlF+ao5RTGuOUVksTlF
m7Q5Rc63OUUGuzlFOb45RXDBOUWnxDlF28c5RQ7LOUVFzjlFeNE5RbDUOUXj1zlFGts5RRDe
OUVD4TlFeuQ5Ra7nOUXl6jlFGO45RU/xOUWC9DlFuvc5RfH6OUUk/jlFXAE6RY8EOkXCBzpF
+Qo6RTEOOkVkETpFmxQ6Rc4XOkUGGzpFPR46RXAhOkWjJDpF2yc6RRIrOkVFLjpFfDE6RbA0
OkXjNzpFGjs6RVE+OkVDQTpFekQ6RbJHOkXlSjpFHE46RVNROkWHVDpFvlc6RfFaOkUoXjpF
XGE6RZNkOkXGZzpF/Wo6RTFuOkVocTpFm3Q6RdJ3OkUGezpFPX46RXSBOkWnhDpF34c6RRKL
OkVJjjpFfJE6RbSUOkXrlzpFHps6RRSeOkVHoTpFfqQ6RbanOkXpqjpFIK46RVOxOkWLtDpF
vrc6RfW6OkUovjpFYME6RZfEOkXKxzpFAcs6RTXOOkVs0TpFo9Q6RdbXOkUO2zpFQd46RXjh
OkWr5DpF4+c6RRbrOkVN7jpFQ/E6RXr0OkWu9zpFHvs6RST+OkVYATtFjwQ7RcIHO0X5CjtF
LA47RWQRO0WbFDtFzhc7RQEbO0U5HjtFcCE7RaMkO0XWJztFDis7RUEuO0V4MTtFqzQ7ReM3
O0UWOztFTT47RYBBO0V2RDtFrkc7ReFKO0UUTjtFS1E7RX5UO0WyVztF6Vo7RSBeO0VTYTtF
l2Q7Rc5nO0UBaztFOW47RXBxO0WjdDtF23c7RRJ7O0VFfjtFfIE7RbCEO0XnhztFHos7RVGO
O0WJkTtFvJQ7RfOXO0UqmztFXp47RZWhO0XIpDtF/6c7RfWqO0VqrjtFR7E7RXq0O0WytztF
6bo7RRy+O0VTwTtFh8Q7RbrHO0XxyjtFKM47RVzRO0WT1DtFxtc7Rf3aO0Ux3jtFaOE7RZvk
O0XS5ztFBus7RT3uO0Vw8TtFp/Q7Rd/3O0US+ztFSf47RYABPEW0BDxFqQc8ReEKPEUUDjxF
SxE8RX4UPEW2FzxF6Ro8RSAePEVTITxFiyQ8Rb4nPEX1KjxFKC48RWAxPEWXNDxFyjc8RQE7
PEU5PjxFbEE8RZ9EPEXWRzxFCks8RUFOPEV0UTxFq1Q8ReNXPEUWWzxFTV48RUNhPEV2ZDxF
rmc8RQprPEU9bjxFdHE8Rad0PEXfdzxFEns8RUl+PEV8gTxFsIQ8ReeHPEUaizxFEI48RUeR
PEV6lDxFspc8RemaPEUcnjxFU6E8RYukPEW+pzxF9ao8RSiuPEVgsTxFk7Q8Rcq3PEUBuzxF
Nb48RWzBPEWjxDxF1sc8RQ7LPEVBzjxFdNE8RavUPEXj1zxFFts8RU3ePEWF4TxFuOQ8Re/n
PEUi6zxFWu48RY3xPEXE9DxF+/c8RS77PEVm/jxFmQE9RXYEPUXGBz1F4Qo9RRQOPUVLET1F
ghQ9RbYXPUXtGj1FIB49RVghPUWLJD1Fwic9RfUqPUUsLj1FYDE9RZc0PUXONz1FATs9RTk+
PUVwQT1Fo0Q9RdtHPUUOSz1FRU49RXhRPUWwVD1F51c9RRpbPUUQXj1FR2E9RXpkPUWyZz1F
5Wo9RRxuPUVTcT1Fi3Q9Rb53PUX1ej1FKH49RWCBPUWXhD1Fyoc9RQGLPUU1jj1FbJE9RZ+U
PUXWlz1FDps9RUGePUV4oT1Fq6Q9ReOnPUUaqz1FTa49RUOxPUV6tD1Frrc9ReW6PUUcvj1F
T8E9RYfEPUW6xz1F8co9RSjOPUVc0T1Fk9Q9RcbXPUX92j1FMd49RWjhPUWf5D1F0uc9RQrr
PUU97j1FdPE9Raf0PUXf9z1FEvs9RUn+PUV8AT5FtAQ+RecHPkUeCz5FFA4+RUcRPkV+FD5F
thc+RekaPkUgHj5FUyE+RYckPkW+Jz5F9So+RSguPkVgMT5FkzQ+RcY3PkX9Oj5FNT4+RWhB
PkWfRD5F0kc+RQZLPkU9Tj5FdFE+RadUPkXfVz5FEls+RUlePkWAYT5FtGQ+RetnPkXhaj5F
FG4+RUtxPkV+dD5Ftnc+Re16PkUgfj5FU4E+RYuEPkW+hz5F9Yo+RSyOPkVgkT5Fl5Q+Rc6X
PkUBmz5FOZ4+RWyhPkWfpD5F1qc+RQqrPkVBrj5FeLE+Rau0PkXjtz5FFrs+RU2+PkVDwT5F
dsQ+Ra7HPkXhyj5FGM4+RUvRPkWC1D5Futc+Re3aPkUk3j5FWOE+RY/kPkXG5z5F+eo+RTHu
PkVo8T5Fm/Q+RdL3PkUG+z5FPf4+RXABP0WnBD9F3wc/RRILP0VJDj9FfBE/RbQUP0XrFz9F
Hhs/RVUeP0WJIT9FwCQ/RfMnP0UqKz9FYi4/RZUxP0XMND9F/zc/RTM7P0VqPj9FQ0E/RXpE
P0WuRz9F5Uo/RRhOP0VPUT9Fh1Q/RbpXP0XxWj9FJF4/RVxhP0WPZD9Fxmc/Rf1qP0Uxbj9F
aHE/RZt0P0XSdz9FCns/RT1+P0VwgT9Fo4Q/RduHP0USiz9FRY4/RXyRP0WwlD9F55c/RRqb
P0UQnj9FR6E/RXqkP0Wypz9F5ao/RRiuP0VPsT9Fh7Q/Rbq3P0Xxuj9FJL4/RVzBP0WTxD9F
xsc/RfnKP0Uxzj9FaNE/RZvUP0XS1z9FBts/RT3eP0V04T9Fp+Q/Rd/nP0US6z9FRe4/RXzx
P0W09D9F5/c/Rd36P0UQ/j9FRwFARXoEQEWyB0BF5QpARRwOQEVPEUBFhxRARd8XQEXhGkBF
GB5ARUshQEWCJEBFtidARe0qQEUkLkBFWDFARY80QEXCN0BF+TpARSw+QEVkQUBFm0RARc5H
QEUGS0BFOU5ARXBRQEWjVEBF2ldARQ5bQEVFXkBFfGFARbBkQEXnZ0BFGmtARRBuQEVHcUBF
enRARbJ3QEXpekBFHH5ARVOBQEWHhEBFvodARfWKQEUojkBFXJFARZOUQEXGl0BF/ZpARTGe
QEVooUBFm6RARdKnQEUGq0BFPa5ARXSxQEWntEBF37dARRK7QEVFvkBFfMFARbDEQEXnx0BF
HstARRTOQEVH0UBFftRARbbXQEXp2kBFIN5ARVPhQEWL5EBFwudARfXqQEUo7kBFYPFARZf0
QEXK90BFAvtARTX+QEVoAUFFnwRBRdIHQUUGC0FFPQ5BRXQRQUWnFEFF3xdBRRIbQUVJHkFF
gCFBRbQkQUXrJ0FF4SpBRRQuQUVLMUFFfjRBRbY3QUXtOkFFID5BRVhBQUWLREFFwkdBRfVK
QUUsTkFFZFFBRZdUQUXOV0FFBltBRTleQUVwYUFFo2RBRdpnQUUOa0FFRW5BRXxxQUWwdEFF
53dBRRp7QUUQfkFFR4FBRXqEQUWuh0FF5YpBRRiOQUVPkUFFgpRBRbqXQUXxmkFFJJ5BRVyh
QUWPpEFFxqdBRfmqQUUxrkFFaLFBRZu0QUXSt0FFBrtBRT2+QUV0wUFFp8RBRd/HQUUSy0FF
Sc5BRXzRQUW01EFF69dBRR7bQUVV3kFFieFBRcDkQUXz50FFKutBRWLuQUWV8UFFi/RBRf/3
QUU3+0FFbv5BRUcBQkV+BEJFsgdCReUKQkUcDkJFUxFCRYcUQkW+F0JF8RpCRSgeQkVcIUJF
kyRCRcYnQkX9KkJFMS5CRWgxQkWfNEJF0jdCRQo7QkU9PkJFdEFCRadEQkXfR0JFFktCRUlO
QkWAUUJFtFRCRalXQkXhWkJFFF5CRUthQkWCZEJFumdCRe1qQkUkbkJFWHFCRY90QkXCd0JF
9XpCRSx+QkVkgUJFl4RCRc6HQkUGi0JFOY5CRXCRQkWjlEJF2pdCRQ6bQkVFnkJFfKFCRbCk
QkXnp0JFGqtCRVGuQkVHsUJFfrRCRbK3QkXpukJFIL5CRffBQkV6xEJFvsdCRfHKQkUozkJF
YNFCRZPUQkXK10JF/dpCRTXeQkVo4UJFn+RCRdbnQkUK60JFQe5CRXjxQkWs9EJF4/dCRRb7
QkVN/kJF</AssayXData><AssayYData Points="1500">aBYnPiMFJj4+0ig+P9IsPmkbKz7A/yk+9p8mPpC7Kj773zE+kGUsPt33LD7uOyk+XjwrPmbq
Kz4cPS0+fSkuPr67KT66Eio+AJcuPgGSKj4OpSg+c5grPjFJKT7tvyU+ru4qPiCSKz601Ck+
w+QqPnDGLj4Y4Ck+vqotPnQSJz6GhSg+QccoPhaaJj680Co+Yb4nPl4zKT5MzCo+KjgxPvPJ
Kz71Lyw+mkgmPqA6Kj5JUis+n8YuPjlnLD4JFio+xJ8vPoNBLT5+iio+z4EoPnVDLD4xMic+
nzgrPtGsKz7GOC4+MZcsPrC+Jj4Nxis++HYpPvw4LD6sJCo+2LYtPuoqKT7SCSw+PrUvPh60
Lz42vC0+r+cqPk7bKj6DySo+62QsPjYOLT7g8Sc+ZGYtPq1HKj6rvyo+V4YnPkOGKD5cJCo+
J14qPgweLD5iXyo+044vPi46LD7tJCk+QVQoPqYoKj7Inik+4NYrPjM1Lj4UUSk+SUsuPuFi
LD5Guik+Q4otPpJ3Kj4qxy4+k3orPtSvKz7iqio+VNkoPpUhKj7wZC0+esMqPteILD5gOSs+
QzYtPmDBKj7MzSs+INUpPtS+KT4DNyk+MiMuPvgCKT7RgSs+IC4qPsysLD7i0Cs+nmAtPn8A
LD4GUSw+dCssPpmxKz795yo+ptosPhS3Kz4u0iY+rNotPu7OJj4IQy0+AkorPiQaMT56qiw+
CskpPiZQLz5hzys+wdIrPgwJLz7B7y4+A5wtPtDYKz5YWyc+fD4tPjQMLz6Oni8+HPgrPpbH
KD6eqik+lnErPuChKj5ihyc+f3csPkW8LT6AUio+zewsPi0HLD7A+io+8IYsPmUZKj4A8Sk+
ZkgqPgY5Jz4u+yw+V9QpPpLXLT7QTCo+viAwPvpeJj5gayk+x1IsPqR3Kz578So+TnklPiV4
KD4tSSg+vPorPvVTKj6szCo+gasqPqLQJj6dGSs+WfslPigkKj6psCo+fAMrPguHLD70ey8+
uNIoPl3GJz40iik+RjgsPhmzLD53+Ss+K00sPjFkKD5jYic+lkUmPq0gKT6KGCs+cvYpPpUw
Lj7AVSk+KNMqPqkzKD4ucS4+y+ApPuO2Lj5S5Ss+d40pPlreKT5JPyw+CQMsPvq3Jj5aeio+
LfIuPtOKLT5rEC0+MCwvPmYaKD40JSo+SegvPj6zJz43Jys+MMEsPl/CKz7psCk+GQguPqOt
Jz6U6Sk+x/QrPn/jJz5ZBC0+5AkrPmjEKT52fyw+GWctPt6yKz7prCw+ZzwoPucDLT5hWis+
HM4pPiuuKz4Fdik+R1EqPgvNJz5+nCo+fNUtPsupLD6VwSs+spcpPmSmKT4PUyo+8KUsPuOf
Kz5ODy0+RR0qPlr1KT4q7Cg+BQUrPnwhLD4mwCs+8LouPhd+Kj7pki0+RfgpPnyzLD44xCk+
meAvPhHtKz5y8C0+KF4oPq6hJz7/3So+Jn0oPqnXKz7oRSo+VoUoPghDKT4USC0+/7opPvX2
KD7ZKys+8mwsPk9yLD4Wli8+Xo4sPqIJLD5vjSw+OAArPulAKz652Sw+HtopPiGOLD7fKic+
WSEpPnLOLT7+sys+fP8oPuppKz7DnSk+THUpPuMLJT6QpSw+M0MoPmRNKz5d7yw+XpYuPn3L
KT56xyk+X00rPqoBKz6WAS8+PTQuPi39Kj6jBig+xLAsPg6rKD6ZVC0+QG0qPrnfKz72bSs+
RCkoPgB1KT40ZiY+S1kpPiZ3Kz5iVCw+44krPiFJLj4RVio+/1YkPsgXLD4hKCk+Ol4sPj9V
LD50qio+NocpPs/zKT4njyo+c1osPlPrLT5R7ys+ODosPta4Kj7gHS4+MnQnPvKBKz7Q3yc+
Xn4pPmuhLj4oRyo+WyUoPkqhKz4AByk+xscrPlBwLT491Sc+7/cqPu5tLD6rkik+dnMqPrss
LD5lgCs+GHorPnpvLD4hrys+aa4mPvfxLD7V+iw+aTgsPlDCKT73FC4+LUspPiabKD604iw+
2KEpPsjxKz4sYCo+K9onPtk4Kz4ObS0+l/IrPvRfKz7r7i0+XAYvPp/dLT6u5yc+BGkuPnDq
Kj4A3Cc+P6klPvwzJz4xczA+BpwtPv7ULD52Ly0+r3AnPjrnKz6sKyw+eD0oPhdNKT5LbSs+
+10qPhNkLT4Q5DA+aNMtPm2HLD5veC4+3rApPqklND6APio+BMsqPoAhKz76Ris+E/ssPtqx
LT6voCo+Q/ErPjqELD66yCo+S4QnPiF5Kz6Byyg+8ckpPpCLKD7r0iw+r0YuPvYlKz7gcyk+
wZ0wPiGeKj4WTCo+8TAuPgWVLj4QbSo+fOMrPr1fKz5pry4+xx8rPtVGLT72ty0+ohonPkyq
JD6ACC0+Ue0oPjMpKj6jDio+jIwpPskULT4c7Cg+dy8qPiR0Kz474Ss+L3YtPgIZLj4uaik+
Vs4oPpK9Kj6scy4+0ZUrPg9BKz6GDi4+BCovPjGYLj7VaSs+xA0oPvG5KD6lvyk+uwkrPpPc
Kz4atyw+ZHwnPkm2KD5oMy0+xj4tPi4BLD6MhSs+jeIsPvI0LD4CXis+8i8kPjzpJj4a0iw+
P4ooPmHaKD6zmSw+DNUtPtBzLD6qyCw+A84qPmn9LD4umSc+FmEuPq3gLD6yRi4+utIoPpne
KD73ySk+tXAuPvyAJz7zUSw+2ZUqPiDrKj6nUi4+0fcrPtmPLT4AdCo+b4gnPuPHLT70kSg+
at8qPnBzLT7iyi4+/eAuPrpGKD5EliY+K64rPjGwKT7H2ig+hoQqPkArKT6ylSo+SrArPsNT
JT5izCo+ZrEpPgfyKj6Mxys+C4kuPoe/Kj7lAiw+A88pPk5HLj4SRys+wuQqPlNdLj4HqSk+
LMssPmHsKj7IQSs+e4UtPiN3Jz6qOSs+rX4qPoQUKz5Shis+/zsnPv6pKD55kSk+sigqPpdu
LD4Amys+LIEsPvMRKj4XQCs+HgcqPhG3KD5Vyio+EXcuPn6eKz7YkSc+3PMmPhTuKz4bTyg+
qqQpPl7YKT4Pqik+M4YuPtTxLD4n1So+46UvPmvsJz4maCs+6rwoPpDALD6GSS0+E1UtPk5n
Kj4tpiw++pgrPr12LD56Bi4+1tsqPrijKD4yZiw+lXkqPrFZKj49tis+7EIqPrMKKz6PrCc+
lBAvPtUaKT7kgSg+NlcrPvYiKz68ACk+FkcwPjYCLD7HRyg+4DwtPm4SLT7wHCs+ejEsPgyk
KT5XqCo+If0qPm1XLD6ChCc+/g0sPvuTKz4WcSg+YkQtPt15Kz5Duyo+HccrPrVpLD5TKSo+
3VgrPgj0KT7O/yg+ftIsPksOKD7feCs+CQctPsN5Kj6R7Cw+WncrPsNVKz6D3yk+RqgqPtep
KT6q8Ck+7gotPmbAKT7Hciw+8R0mPm5DKz7PJi8+0y0qPs6iLT6Crys+mzMpPoNMKD7SfCo+
7o4sPvPeLD7QJyo+DFYtPoA7KT5ZWy0+e3YqPhUbLj4doS0+OpIrPplyKj5khS4+yeIpPtPI
KT453io+OJArPgJ0KT53hCw+MIkrPu9PLT7GmCk+zx8qPhHdLD5LFis+hjAtPkhFLj5mvCs+
gV0sPvSmKD6qDzA+zqEpPkxcLD5WqCw+plQpPtY6LD7Q0yg+TdksPgd+LT7uOS4+mYArPiHn
LD7ugik+0BovPv7uKz5cMis+fScrPqS8LD7wdyw+HRApPsKoLD7Yey0++9UpPkB4MD6ctSs+
U8ApPi2hKz7tTyo+qLEqPtZmLD7AJyk+K/4sPm04LT466Ck+ZBcsPrpfKT5WECo+xZoqPmmi
LT6D1TA+jwgqPtPJLD7+uiw+n0UrPrFQKD71wyc+djMpPkZILD78Yiw+RoUtPsS9KT63JS0+
caUpPiyiLT45pSs+A2UrPg2OJj66WC4+BLYrPkKwLT4KHy8+lXwqPgyhKj6dJyk+8FMqPlup
Kj78CC0+yQMtPtVxKD6XSCs+j5QoPlh/LD7NTSo+5lArPtxDKz610yo+rZIsPkNcLD4KfCc+
u3IrPhNlKj7dASs+eNwtPjVXLD6+vys+/owvPu6XKz6I4Ck+ABEqPtLYLz6ZrzA+ykUrPtB7
KT5mbSs+YhIuPhoEKT7cTi0+ktssPgIJKD7ToCo+HA8wPtyPLD54XCo+vqgrPhvJLD4qeCw+
KmsqPoOsLD4rTC0+to4oPgjMKT4BxS8+Zi0rPudCLD4QMy0+TacuPm/1Kz6dLSk+xQItPq3U
LD7Zvys+wl0qPpO7Kj6iBy0+OmkqPvD9Kz66Ayw+LHctPryvLD4maSg+PSEwPsyoKT6GHyk+
fiAuPqZQLj7Kayw+CSstPqn+LD4zyCk+NeQtPhSgKj5RtSo+zIEqPvwgLT4NLy0+FpwoPpg4
Kz6zIDE+L5UrPk11Kz7r6Sw+2JsuPrACLz4aXis+UIcqPiz1LD5WEiw+1mUpPsLYKj5hKys+
QnopPqsMLD4lYC4+vpMuPuItLT7QACo+klwvPm7KLz7FmCw+r1gtPmCfLT4DYSw+4msuPqyG
LT5gSSs+cIkuPrSkLT4MkCo+tz4rPvVtKz78cjI++RwsPv3TLT5EWi0+z0orPmNmMD6GTyw+
KkovPpj2Kj4IwCo+pQUrPuILKj4LBis+W+8tPpYILT6tWC4+gn8oPq7bKj5z0Cw+w6IpPqUi
Kj4drS8+elMoPsrlKT76ZS8+64QyPrQIKD49BC4+73MrPrSyKT6lPy4+4WYtPr+8LD5aWi0+
cFIrPm7WLj5MeCw+8z0qPo4yKz7PMCw+VFQqPmWFKD7kbSw+QvMrPutkKD5LmCk+r7ApPuO6
Kz60OSw+p4MtPi+rKj6XLik+tFgrPi6ALj6M2ig+mq4tPrMxKT7ffSo+CVUoPkyfLj4OiTI+
WtItPmQ1MD5yCio+mnQqPiNUKz7D4ys+a94vPhvnJj7sdSw+wm4rPjXlLD5yQCk+ScYsPmdc
KT4nujA+on4sPlseKj68MCs+pYEuPgeuJz5RmSo+HVgrPuiAKj4LfSw+pDguPnxSLj5zNio+
kzcpPvACKz4tHis+lYAvPo0RKj4Qnis+B8stPtykKz7pVCw+tq4rPtLeLT59MSs+wuMpPsSi
Kz6kty0+0s8oPsz2KD7GJi4+tSEsPmDSKz4cqC4+GnksPrafKD7AYC0+IcowPv71KT44ry8+
pLctPrfiKz63kSo+ml0qPq8PKz6DHCs+mSUrPqNyLj6jPSk+6igqPpNXKz74UTE+SvQtPk7Z
Kz4F/S4+QHIxPutiKD50oio+2fUuPog9LT43Ry8+SXcuPi3fLj7gEDE+FMosPuACMD7wuS0+
akotPkieKz6U4iw+AaMtPiEELz4YgSs+apovPuTxLD63SC0+cQgvPuddKz5Clic+lBoqPs8e
Kz4jSy0+2wsuPh7ILz7dti0+6GcuPgCqLT63GCs+H0MpPpwbLT70ZSs+4K0tPhghLz7Seys+
8ogxPm2QLT471io+g3csPjFbKz6cVC0+FhEsPtGGJj6oxi4+bIUqPhS4LT5BJDA+BlcrPpEG
LD4c0So+23srPiVfLD5t+iw+HzcuPnmULD7MrCk+cXkuPqHsKz7mgCc+5tYpPojBKT7+Viw+
nKQqPt0MLT7fzSk+tF0sPlcgLT5S6Cs+cO0rPt0gLT6o5iw+DZgpPicnKT5+bi0+R+4qPh1P
KT5x9S4+5jwrPtfoKj4sVSs+nLwwPlWtJz7nDy0+RBMrPjiDKT64hCo+ID0uPqtiLT5+sCw+
TyYvPlD/LD4rUCs+uxgtPmeaKz4sjS0+xswuPmPzKz49GTE+7K8rPjSpLD53iyk+0M8tPovP
Lj6aqC0+zMIrPvCTLT7q6Cc+LAArPr5oKD4hbDA++sUqPr9PLD7vbC0+zBUqPiJOKz47si4+
6q0tPpqAKT5uhy0+c3svPkGMKT5QGS0+BLktPokELD5jqis+nGUsPhVsLD4hPyc+qZstPjr4
Lj51uys+pwIrPuWhLT6QrSo+j/coPvuxLj7dJSs+L4MrPpNYLD4gLy8+HMcuPvfMLD7KASo+
GrgrPoudLD69ASk+kGouPvwwMD6Dwiw+Cj8sPvV4LT7ouTA+xLYuPueJJz7FnSo+sUEsPueQ
LD4XKCs+maAvPkN9Kz5Hgy8+kHkqPjubMD48Ey4+QRcqPg2uKD5oKSs+aDMuPme/Kj5VOC8+
FuwpPlVxMD7pEiw+Dl8pPrXULj6+bzA+xUUsPlpoLj5gcSo+na4xPiBWLT5WCyk+FpMrPnh9
KD4ZRys+xNAuPih6Kz4ISSk+dVApPlXiKj7MiS0+uYgpPoL7Lz5baSw+9jkvPixDLT7ZQDE+
UpkvPoWVJz4Gni0+Y+MpPo2fKz7UYiw+bukqPnnRKD76RS8+1HAsPg+NMT655Sw+ZwMsPr25
MD4kEy0+gpAtPuIZLD7uYi0+Y3woPqRsLT4nuC8+IOYqPgPeKj50iC8+oj8rPnusLD6xeCw+
SCAuPuuILT43SS4+eX0uPmEaLD5ShS4+YJIsPqYcKz6JQCk+V4cxPndJLD6ewDA+rg8tPtEi
LD4X+i4+x+QyPlKkLz7Biiw+Tl8oPm+rLj7Zvi4+4GctPsM/KD5cqTA+IXApPoKnKz7Gyys+
yzArPs+aLz7h0S0+hw4sPhJ0Kz42mC0+eScsPt+kMD6dFTA+yhUsPvk1Lz6czSw+TJAuPj83
Lj7HSi8+q3otPpA8Kz5guSk+GLQtPhLGKT5UeSs+T9csPiusLT7+sSw+QlwuPuojMT6Hjis+
KX0tPuvnLT7xoiw+50cvPgu0LD7fGC4+XWIuPum2Kj4QKi4+t9csPtKnKz7k9C4+f6IqPlXe
Kj4yNC4+IX4uPsxBKj4iqi4+xZMpPkwhKT7T3is+dWwwPnI6MT4UrSk++08vPhTmKz4hSS8+
NJEvPgeWLD5Ubik+H4ItPuuLLz6pZSs+xXwuPqVxKT4APCw+oQsrPnrYKD5QKCs+NzonPsQc
Lj7noyw+KTAvPlSALT6DcS0+ucArPjjQLD4Q7So++L4uPpeMKT7kwi0+VA0vPszqLT5WjSk+
O50uPgOyLT7MrCs+/l8sPqCXLz6Nzi4+QuYwPt3dKj5Wny0+qaMvPsg4LD699i8+xfQvPhMd
MD4iuy0+zwUtPjsvMT4nNy0+4FUuPr5sLD5dyis+PpIvPla+Lj5RXi8+QbsqPoFwLT7xrCw+
l+guPvbRMD4cVS4++joyPvLWLj6crzE+c38wPi8FLD5kUTA+8esvPlqDMT6kETE+oZgtPiJ2
Lz510i0+75ovPlFdLz42uS0+QdwrPuQuLT7EgDE+mXQuPrH3Kj5U9Ss+Qb0wPlm3Lz418yw+
DtgtPpNULD6TxCs+5U4tPil+Lj6MSCw+z/8rPrEyKj412TE+0eouPoh2MD4qRy0+7WUtPuFL
Kj7+zC8+j8MqPkHpLT4jhC8+CeoyPkofMj4HXDE+/VMtPhnVLT5WAi8+XNYvPm+TLj4CHi0+
nGcsPkDyKj6ssSw+Rz0sPjpHLT4njy0++6YtPtSuKT4T2S0+xEAwPi15LT6UOS4++gQxPp8r
MD5//i4+xDoqPn9RLD6ILDA+CJguPg0RLz45EC8+62AxPjBxLj4x+i8+MYAtPpX/LD6eYCw+
OvcrPnw/Lj6SvCw+W9QvPh3BKz7MyCs+v0wyPs3hLT5iFi4+o3AvPuZ0LD52SC4+lEkpPrPf
Kz5tmCw+sZAxPkcIMD7Xwi0+UEwtPpgaMT57wC8+SRwtPvjOMD5Pry4+CzwwPqoYLT6sojA+
YlQuPrETMD6SoC4+D9spPkR5MD44rjA+E6crPkGjLD5+sC0+/7wyPjtnLT7IQC4+PsYsPgS2
MD7rQjE+DtIpPkmcJz6qrSs+hactPtXAKj7lYi8+EpsuPlS3Lz4uoy8+qw4wPj8aMj6QHTE+
wQkwPieKMD7H4TA+UpQqPonaKj5ljCw+gD8pPtAkLj5j5Cw+/o0uPuCGKz7u2i4+QysxPl8B
Lz75GS8+</AssayYData></Step><Step><CommonData><SampleLocation>11</SampleLocation><SampleID></SampleID><SampleGroup></SampleGroup><SampleInfo></SampleInfo><SampleRow>D</SampleRow><SamplePlate>1</SamplePlate><WellType>BUFFER</WellType><Concentration>-1</Concentration><ConcentrationUnits>µg/ml</ConcentrationUnits><MolarConcentration>-1</MolarConcentration><MolarConcUnits>nM</MolarConcUnits><MolecularWeight>-1</MolecularWeight><Temperature>30</Temperature><StartTime>3207827</StartTime><AssayTime>300</AssayTime></CommonData><FlowRate>1000</FlowRate><StepType>DISASSOC</StepType><StepName>Dissociation</StepName><StepStatus>OK</StepStatus><ActualTime>300.002</ActualTime><CycleTime>0.2</CycleTime><AssayXData Points="1500">gAFDReAEQ0UTCENFSwtDRYIOQ0W1EUNF6BRDRRwYQ0VTG0NFih5DRb0hQ0X1JENF6idDRR4r
Q0VVLkNFjDFDRb80Q0XzN0NFKjtDRWE+Q0WUQUNFyERDRf9HQ0U2S0NFaU5DRaFRQ0XUVENF
C1hDRUNbQ0V2XkNFrWFDReBkQ0UYaENFS2tDRYJuQ0W1cUNF7XRDRSR4Q0VXe0NFTX5DRYSB
Q0W3hENF74dDRSaLQ0VZjkNFkJFDRcSUQ0X7l0NFMptDRWWeQ0WdoUNF0KRDRQeoQ0U6q0NF
cq5DRaWxQ0XctENFE7hDRW68Q0XovkNFscFDReTEQ0UcyENFU8tDRYbOQ0W90UNFs9RDRSjY
Q0Ue20NFUd5DRYjhQ0W75ENF8+dDRSbrQ0Vd7kNFlPFDRcj0Q0X/90NFMvtDRWn+Q0WdAURF
1ARERQsIREU+C0RFdg5ERakRREXgFERFGBhERUsbREWCHkRFtSFERe0kREUkKERFVytERU0u
REWEMURFuzRERe83REUmO0RFWT5ERZBBREXERERF+0dERYBLREVdTkRFkFFERchUREX7V0RF
MltERWVeREWdYURF0GRERQdoREU+a0RFcm5ERaVxREXcdERFE3hERUd7REV+fkRFtYFEReiE
REUgiERFU4tERYqOREW9kURF9ZREReqXREUem0RFVZ5ERYihREW/pERF86dERSqrREVdrkRF
lLFERci0REX/t0RFMrtERWm+REWdwURF1MRERQvIREU+y0RFds5ERanRREXg1ERFGNhERUvb
REV+3kRFteFERe3kREUg6ERFV+tERYruREXC8URFt/RERer3REUi+0RFVf5ERYwBRUXEBEVF
9wdFRSoLRUVhDkVFmRFFRcwURUUDGEVFNhtFRW4eRUWhIUVF2CRFRQsoRUVDK0VFdi5FRa0x
RUXgNEVFGDhFRU87RUWCPkVFuUFFRfFERUUkSEVFGktFRY5ORUWEUUVFt1RFRe9XRUUiW0VF
WV5FRYxhRUXEZEVF+2dFRS5rRUVlbkVFmXFFRdB0RUUHeEVFOntFRW5+RUWlgUVF2IRFRQ+I
RUVHi0VFeo5FRbGRRUXklEVFGJhFRU+bRUWGnkVFuaFFRfGkRUUkqEVFHqtFRVGuRUWIsUVF
u7RFRe+3RUUmu0VFXb5FRZDBRUXIxEVF+8dFRTLLRUVlzkVFndFFRdDURUUH2EVFPttFRXLe
RUWp4UVF3ORFRRPoRUVH60VFfu5FRbHxRUXo9EVFHPhFRVP7RUWK/kVFvQFGRfUERkXqB0ZF
HgtGRVUORkWIEUZFvxRGRfcXRkUqG0ZFYR5GRZkhRkXMJEZF/ydGRTYrRkVpLkZFoTFGRdg0
RkUPOEZFQztGRXo+RkWxQUZF5ERGRRxIRkVPS0ZFhk5GRblRRkXxVEZFKFhGRVtbRkWSXkZF
xmFGRf1kRkU0aEZFZ2tGRZ9uRkXScUZFpXVGRVF4RkV0e0ZFUX5GRYSBRkW7hEZF84dGRSaL
RkVdjkZFkJFGRciURkX/l0ZFMptGRWmeRkWdoUZF1KRGRQuoRkU+q0ZFdq5GRa2xRkXgtEZF
GLhGRUu7RkV+vkZFtcFGRejERkUgyEZFV8tGRYrORkWA0UZFt9RGRerXRkUi20ZFVd5GRYzh
RkXE5EZF9+dGRS7rRkVh7kZFmfFGRcz0RkUD+EZFNvtGRW7+RkWlAUdF2ARHRQsIR0VDC0dF
eg5HRa0RR0XkFEdFGBhHRU8bR0WGHkdFuSFHRfEkR0UkKEdFGitHRVEuR0WIMUdFuzRHRfM3
R0UmO0dFXT5HRZRBR0XIREdF/0dHRTZLR0VpTkdFoVFHRdRUR0ULWEdFQ1tHRXZeR0WtYUdF
4GRHRRhoR0VPa0dFaW5HRZ1xR0XUdEdFB3hHRT57R0V2fkdFqYFHReCER0UYiEdFS4tHRYKO
R0W1kUdF7ZRHRSCYR0VXm0dFjp5HRcKhR0X5pEdFLKhHRWOrR0WbrkdFzrFHRQW1R0U4uEdF
cLtHRae+R0XawUdFDcVHRerHR0Uey0dFVc5HRYjRR0XA1EdF99dHRSrbR0Vd3kdFlOFHRczk
R0X/50dFNutHRW7uR0Wh8UdF2PRHRQv4R0VD+0dFdv5HRa0BSEXkBEhFGAhIRU8LSEWCDkhF
uRFIRfEUSEUkGEhFWxtIRVEeSEWEIUhFuyRIRfMnSEUmK0hFXS5IRZAxSEXINEhF/zdIRTI7
SEVpPkhFnUFIRdRESEUHSEhFPktIRXJOSEWlUUhF3FRIRRNYSEVHW0hFfl5IRbFhSEXoZEhF
IGhIRVNrSEWGbkhFvXFIRfF0SEXmd0hFHntIRVF+SEWIgUhFwIRIRfOHSEUqi0hFXY5IRZSR
SEXIlEhF/5dIRTKbSEVlnkhFnaFIRdSkSEUHqEhFPqtIRXKuSEWpsUhF4LRIRRO4SEVLu0hF
fr5IRbXBSEXoxEhFIMhIRVPLSEWKzkhFgNFIRbfUSEXq10hFIttIRVXeSEWM4UhFwORIRffn
SEUq60hFYe5IRZnxSEXM9EhFA/hIRTr7SEVu/khFpQFJRdgESUUPCElFQwtJRXoOSUWxEUlF
5BRJRRwYSUVPG0lFhh5JRb0hSUWzJElFKChJRR4rSUVRLklFiDFJRcA0SUXzN0lFKjtJRV0+
SUWUQUlFzERJRf9HSUU2S0lFaU5JRaFRSUXYVElFC1hJRT5bSUV2XklFqWFJReBkSUUYaElF
S2tJRYJuSUW1cUlF7XRJRSB4SUVXe0lFjn5JRYSBSUW3hElF74dJRSKLSUVZjklFkJFJRcSU
SUX7l0lFMptJRWWeSUWdoUlF0KRJRfOnSUU2q0lFaa5JRaGxSUXUtElFC7hJRT67SUV2vklF
rcFJReDESUUYyElFS8tJRYLOSUW10UlF7dRJRSDYSUVX20lFit5JRYDhSUWz5ElF6udJRSLr
SUVV7klFjPFJRcD0SUX390lFLvtJRWH+SUWZAUpFzARKRQMISkU6C0pFbg5KRaURSkXYFEpF
DxhKRUcbSkV6HkpFrSFKReAkSkUYKEpFSytKRYIuSkW5MUpFQDZKRe04SkVsO0pFUT5KRYRB
SkW7REpF70dKRSZLSkVdTkpFkFFKRchUSkX7V0pFMltKRWleSkWdYUpF1GRKRQdoSkU+a0pF
dm5KRalxSkXgdEpFE3hKRUt7SkWCfkpFtYFKRe2ESkUgiEpFU4tKRYqOSkXCkUpFt5RKReqX
SkU+m0pFdp5KRamhSkXgpEpFE6hKRUurSkWCrkpFtbFKRei0SkUguEpFV7tKRYq+SkXCwUpF
t8RKRerHSkUey0pFVc5KRYzRSkXA1EpF99dKRSrbSkVh3kpFlOFKRczkSkUD6EpFNutKRWnu
SkWh8UpF2PRKRQv4SkVD+0pFdv5KRa0BS0XgBEtFGAhLRU8LS0WCDktFuRFLRe0US0UkGEtF
VxtLRU0eS0WEIUtFtyRLRe8nS0UiK0tFWS5LRZAxS0XENEtF+zdLRS47S0VlPktFmUFLRdBE
S0UDSEtFOktLRXJOS0WlUUtF3FRLRQ9YS0VHW0tFel5LRbFhS0XoZEtFHGhLRVNrS0WGbktF
vXFLRfF0S0Xqd0tFHntLRVV+S0WIgUtFu4RLRfOHS0Umi0tFXY5LRZCRS0XIlEtF+5dLRS6b
S0VlnktFmaFLRdCkS0UHqEtFOqtLRXKuS0WlsUtF3LRLRRO4S0VHu0tFfr5LRbHBS0XoxEtF
IMhLRVPLS0WKzktFvdFLRbPUS0Xq10tFIttLRVXeS0WI4UtFu+RLRfPnS0Uq60tFXe5LRZTx
S0XI9EtF//dLRTL7S0Vq/ktFoQFMRdQETEULCExFPgtMRXYOTEWtEUxF4BRMRRgYTEVLG0xF
gh5MRbUhTEXtJExFJChMRVcrTEWOLkxFhDFMRbs0TEXvN0xFJjtMRVk+TEWQQUxFyERMRftH
TEUyS0xFZU5MRZlRTEXQVExFB1hMRTpbTEVyXkxFpWFMRdxkTEUTaExFR2tMRXpuTEWxcUxF
5HRMRRx4TEVTe0xFhn5MRb2BTEXxhExFKIhMRV+LTEWSjkxFypFMRQGVTEU0mExFbJtMRZ+e
TEXWoUxFDaVMRUCoTEUeq0xFUa5MRYixTEW7tExF87dMRSa7TEVdvkxFlMFMRcjETEX/x0xF
MstMRWrOTEWh0UxF1NRMRQvYTEU+20xFdt5MRanhTEXg5ExFGOhMRUvrTEV+7kxFtfFMRe30
TEUg+ExFV/tMRY7+TEWAAU1FtwRNRe8HTUUiC01FWQ5NRYwRTUXEFE1F9xdNRS4bTUVlHk1F
mSFNRdAkTUUHKE1FOitNRXIuTUWlMU1F3DRNRRM4TUVHO01Ffj5NRbVBTUXoRE1FIEhNRVNL
TUWKTk1FwlFNRbdUTUXqV01FIltNRVVeTUWMYU1FxGRNRfdnTUUqa01FYW5NRZRxTUXMdE1F
A3hNRTZ7TUVufk1FoYFNRdiETUULiE1FQ4tNRXaOTUWtkU1F5JRNRRiYTUVPm01Fgp5NRbmh
TUXxpE1FJKhNRVurTUVRrk1FhLFNRbu0TUXzt01FJrtNRV2+TUWQwU1FyMRNRfvHTUUyy01F
as5NRZ3RTUXU1E1FB9hNRT7bTUV23k1FqeFNReDkTUUT6E1FS+tNRYLuTUW18U1F7fRNRSD4
TUVX+01FTf5NRYQBTkW3BE5F7wdORSYLTkVZDk5FkBFORcQUTkX7F05FLhtORWUeTkWZIU5F
0CRORQMoTkU6K05Fbi5ORaUxTkXcNE5FDzhORUc7TkV6Pk5FsUFOReRETkUcSE5FU0tORYZO
TkW9UU5F5FRORRhYTkVLW05Fgl5ORbVhTkXtZE5FIGhORVdrTkWObk5FhHFORbd0TkXvd05F
IntORVl+TkWQgU5FxIRORQuITkVDi05Feo5ORa2RTkXklE5FGJhORU+bTkWCnk5FuaFORfGk
TkUkqE5FW6tORZKuTkXGsU5F/bRORTC4TkVnu05Fn75ORdLBTkUNxU5FPMhORXTLTkVRzk5F
hNFORbvUTkXv105FJttORVneTkWQ4U5FyORORfvnTkUy605FZe5ORZ3xTkXU9E5FB/hORT77
TkVy/k5FqQFPRdwET0UTCE9FSwtPRX4OT0W1EU9F6BRPRSAYT0VTG09Fih5PRcIhT0WzJE9F
6idPRSIrT0VVLk9FjDFPRcA0T0X3N09FKjtPRWE+T0WUQU9FzERPRQNIT0U2S09Fbk5PRaFR
T0XUVE9FC1hPRUNbT0V2Xk9FrWFPReRkT0UYaE9FT2tPRYZuT0W5cU9F8XRPRSR4T0Vbe09F
UX5PRYSBT0W7hE9F74dPRSaLT0Vdjk9FkJFPRciUT0X7l09FMptPRWWeT0WdoU9F0KRPRQeo
T0U6q09Fcq5PRaWxT0XctE9FD7hPRUe7T0V6vk9FscFPRejET0UcyE9FU8tPRYrOT0W90U9F
s9RPRerXT0Ue209FVd5PRYjhT0XA5E9F8+dPRSrrT0Vh7k9FlPFPRcz0T0X/909FNvtPRWr+
T0WhAVBF2ARQRQsIUEVTC1BFbg5QRaERUEXYFFBFCxhQRUMbUEV6HlBFrSFQReQkUEUYKFBF
TytQRX4uUEWxMVBF6DRQRRw4UEVTO1BFhj5QRb1BUEX1RFBFKEhQRR5LUEVRTlBFiFFQRbtU
UEXzV1BFJltQRV1eUEWUYVBFyGRQRf9nUEUya1BFam5QRaFxUEXUdFBFC3hQRT57UEV2flBF
rYFQReCEUEUYiFBFS4tQRYKOUEW1kVBF7ZRQRSCYUEVXm1BFjp5QRcKhUEX5pFBFLKhQRWOr
UEW7rlBFzrFQRQW1UEU4uFBFcLtQRae+UEXawVBFt8RQRerHUEUiy1BFVc5QRYzRUEXE1FBF
99dQRS7bUEVh3lBFmeFQRczkUEUD6FBFOutQRW7uUEWl8VBF2PRQRQ/4UEVD+1BFiv5QRbEB
UUXkBFFFHAhRRVMLUUWGDlFFvRFRRfEUUUUoGFFFHhtRRVUeUUWIIVFFwCRRRfMnUUUqK1FF
YS5RRZQxUUXMNFFF/zdRRUM7UUV6PlFFrUFRReREUUUYSFFFT0tRRYZOUUW5UVFF8VRRRSRY
UUUaW1FFUV5RRYRhUUW7ZFFF82dRRSZrUUVdblFFlHFRRch0UUX7d1FFMntRRWV+UUWdgVFF
0IRRRQeIUUU+i1FFco5RRamRUUXclFFFE5hRRUubUUV+nlFFtaFRReikUUUgqFFFU6tRRYqu
UUXCsVFF9bRRReq3UUU2u1FFlr5RRcrBUUUBxVFFOMhRRSrLUUWjzlFF1tFRRQ3VUUXm11FF
HttRRVXeUUWI4VFFwORRRfPnUUUq61FFYe5RRZTxUUXM9FFF//dRRTb7UUVq/lFFoQFSRdQE
UkULCFJFQwtSRXYOUkWtEVJF4BRSRRgYUkVPG1JFgh5SRbkhUkXtJFJFJChSRVsrUkVRLlJF
hDFSRbs0UkXvN1JFJjtSRV0+UkWQQVJFyERSRf9HUkUyS1JFak5SRZ1RUkXUVFJFB1hSRT5b
UkVyXlJFqWFSReBkUkUTaFJFS2tSRX5uUkW1cVJF7XRSRSB4UkVXe1JFin5SRYSBUkW3hFJF
74dSRSKLUkVZjlJFjJFSRcSUUkX7l1JFLptSRWWeUkWZoVJF0KRSRQOoUkU6q1JFbq5SRaGx
UkXYtFJFD7hSRUO7UkV6vlJFrcFSReTEUkUcyFJFT8tSRYLOUkW50VJF7dRSRSTYUkUa21JF
Td5SRYThUkW75FJF7+dSRSbrUkVZ7lJFjPFSRcT0UkX791JFLvtSRWX+UkWdAVNF0ARTRQcI
U0U6C1NFcg5TRaURU0XcFFNFFBhTRUcbU0V+HlNFsSFTRegkU0UgKFNFUytTRYouU0WAMVNF
szRTReo3U0UeO1NFVT5TRYxBU0XARFNF90dTRS5LU0VhTlNFmVFTRdBUU0UDWFNFOltTRW5e
U0WlYVNF3GRTRQ9oU0VHa1NFem5TRbFxU0XodFNFHHhTRVN7U0WGflNFvoFTRfGEU0Xmh1NF
HotTRVGOU0WIkVNFwJRTRfOXU0Uqm1NFXZ5TRZShU0XMpFNF/6dTRTarU0VqrlNFobFTRdi0
U0ULuFNFQrtTRXa+U0WtwVNF5MRTRRjIU0VPy1NFgs5TRbnRU0Xs1FNFJNhTRVfbU0WO3lNF
wuFTRfnkU0Uw6FNFY+tTRZvuU0XO8VNFBfVTRfv3U0Vw+1NFp/5TRYABVEW3BFRF6gdURSIL
VEVZDlRFjBFURcQUVEX3F1RFLhtURWUeVEWZIVRF0CRURQcoVEUyK1RFai5URZ0xVEXgNFRF
GDhURUs7VEWCPlRFtUFURexEVEUgSFRFV0tURU1OVEWAUVRFt1RURe9XVEUiW1RFWV5URZBh
VEXEZFRF+2dURS5rVEVlblRFmXFURdB0VEUHeFRFOntURXJ+VEWlgVRF3IRURQ+IVEVHi1RF
eo5URbGRVEXklFRFHJhURVObVEWGnlRFvqFURfGkVEUoqFRFHqtURVWuVEWIsVRFwLRURfO3
VEUqu1RFYb5URZTBVEXMxFRF/8dURTbLVEVqzlRFodFURdjUVEUL2FRFQttURXbeVEWt4VRF
5ORURRjoVEVP61RFgu5URbnxVEXx9FRFJPhURVv7VEVN/lRFhAFVRbsEVUXvB1VFJgtVRVkO
VUWQEVVFxBRVRfcXVUUuG1VFYR5VRZkhVUXQJFVFAyhVRTorVUVyLlVFpTFVRdg0VUUPOFVF
RztVRXo+VUWxQVVF5ERVRRxIVUVTS1VFhk5VRb5RVUXxVFVFJFhVRRpbVUVRXlVFiGFVRbtk
VUXzZ1VFJmtVRV1uVUWQcVVFyHRVRft3VUUye1VFvn9VRTiCVUXQhFVFB4hVRTqLVUVyjlVF
qZFVRdyUVUUUmFVFR5tVRX6eVUWxoVVF6KRVRSCoVUVTq1VFiq5VRb6xVUWztFVF6rdVRR67
VUVVvlVF</AssayXData><AssayYData Points="1500">0wgnPti8LT45tSY+UWEvPvbuLz4F6io+UgkvPiKMLz73zi8+fkwtPpE3MT4OgS4+ugYwPtYB
LT75hDE+87gvPhGPLz550i0+unYwPuafLz7D5jE+jYI1Pn1UMj6JSTM+FO4uPoXDLz61ZTA+
540zPjL2LT5N+jA+70Q0PvTqMj7c2TE+ZNwxPjpyMj4WODA+3eEvPgaJMD49zi0+e1UyPvs/
Mj4m8DA+zpMzPvK6ND6oqC4+dx4uPjXXMj6zHy8+h5IxPgd/Mz4adTQ+Xi0vPoibMz7xVzM+
pPIzPlMYMz4CbjI+qCgyPg2HMT5FHjY+NlExPsmpMT7GRTE+oYczPqY5MD42rS4+27cuPt+G
MT5aYTM+ct00Pl3XMT7WmS0+SUowPmM1LD4amDE+cEgwPu/bMT7UIC8+eJk0PmdEMj5a9y4+
q8QxPn9sMj5jyTA+RvsxPueBMD4HUTQ+v/ouPgRvND6zGDM+muozPszAND4nNiw+3qYyPjqZ
Mz4cezI+rD4xPqbSNT5dTi8+B5gvPnpCOj6qWzE+EG8wPm/xMj5UYzI+vYEwPmphMT6ErDQ+
sTwuPjDKMD7JnzM+50ozPufnLj70fDE+dEgyPvHqLz4DVjM+No0zPpIlMj7zRy4+3tgzPnHH
MD506y8+kukxPjCiMj4SCjI+elc0Pv8YMj5r/y8+C54zPqZ2ND5TXy4+cGsyPtTAMz6XKC8+
hKIyPqZdMz5egC4+a8EzPrV/MD6xhTU+BXYwPus+Mj72ODE+OQs1PhZfMz7aizM+MVoyPki3
Lz7xNy4+UokxPjH3MT6OTzM+ADExPobfNT4P4TM+OTc0PlbyMj41YzQ+WyQwPgakMj7GbDM+
Ric1PudZMj6tbC8+YGo2Pg05LT46gzE+0X0yPhbHMj7+TzQ+vP4tPiPNNT44PzM+x8QwPpkg
Lz4B9TE+EakuPkXkMD6xwTM+XfYxPp7sMT7G+zM+dRkyPrSNMT5ZrTA+EkYzPk5XMj4oKSs+
7EYwPrLcMz7bAzU+95E0PpZsMD7PIjY+/LcwPssNLj5FSi8+uREzPl8BMT5tZjI++LMwPuL4
Kj75OzM+/NIyPmGmND53yjA+SOo2PjHwMz7J4zE+ayU1PlE1MD4nWzI+op0tPqgIMj61rDA+
zWwyPvF8NT7fFDM+sR8xPqxoMj5RXDI+3+AyPo9LMj6d4jI+3GQ1PhB9NT6VTzU+MgczPhK/
Mz6YbzI+lHs0PvEXMT5oJC8+mNEwPsgyMz7oDjA+7wIyPk8MMj5N3jI+KgY0Prv+MT7sUS8+
2Y8vPumnMD49HzI+fk0vPk+xMD4NWjc+ICgyPtS2MD4O8zU+0ak0Plq2Mz4oMzY+qAgzPqtn
Mj7tZTQ+KXE1Pt+FND4vXjY+Y4A2PicJNT7BvzI+hJgwPk6BMT68nzM+9RY0PlqcMz5AgjI+
CGYxPgiHNj6rbTM+NSwxPp+FLj4s4jE+KgYyPnLZLz6F1y0+i+syPnMtNT77BTQ+YpgyPoLg
ND78HTg+bV80PhVTNT6v0Dg+qj80PierMz6rdDA+nRc1PjxCNT4yADA+W780PlmsMj5lJjU+
nGc0Pgm7MT4l0zE+C1s1Pnh2MT7KszE+Mn81PpIYND7hqS8+6dQ1PnT3Nz51wzE+EWg1Psno
MT7+6zE+TzQ3PngXND7L9zQ+pe0yPpT9ND75wzI+NC0zPlnyND6V0zQ+tmMwPvwINT5TRTc+
nuI0PnlgMj5gsDc+Gv8zPgkzMj4NtzM+y1U1Pl46Nz5F6DM+Jk4wPi8dMz53JjU+gpI0Ptnc
Mj4irjM+omo0Pv81Mz44vjc+ljI1PsvFMD5SKTI+HUM0PrZNND68jzY+6sYvPs1ANT5XgjM+
3YEzPkjUNz4tDjQ+XRk1PgCLMT4szzM+vTcxPvZJND6fqjc+V5EzPrH+Mj6ypzU+wUo3PmHs
Mj4x9jI+sbc4PuCFMz6iRzM+XoE2PnbrND6SljU+4so2PhmkNT500jM+oIoxPsqvMz40LDc+
zX8wPqYhNj55FDM+q4YyPsf/NT5EYTA+0LIyPilHMT7UPTk+VDczPpz1NT6dLzI+0EQ1PmYr
Mz6SITQ+NGozPsu6Mz5eRDM+LWg0Pno+NT5yuzU+8qA1PiYsNj7JDDQ+C9ozPjVPNj4Y5zM+
i0Q0Pj2cNT4yNzU+M5o3PtiANT6qYTY+T9YzPq/TNT6vvjU+qHA1PoM3MT7/CDc+1Lo5Ppbo
NT7+EDY+Neo0PmtQMT6GkDU+FBkzPgfDNT5nRDQ+WmozPkzIOT6YHDE+raAxPuF0MT4bSTY+
MvE2PpcgNj4nlDI+LmE0PpjnMz7JaTc+Grw3PvLzNT41WDg+SLIzPuSfMz4bDDU+Xd02Pke/
ND5OOjo+S8MyPhrULj4qnzI+B+g2PvAUOD7g2TQ+R2k3PitINz5ZFDo+HN45PnRmMz6G0TQ+
EKw3Po+WND7eyzI+k2MzPjwBMD4aqTU+xAo1PoPLNj7sozc+OF00Pk6QOT4R5jQ+ZcM2PosC
NT6vNTQ+SmY1PtQINT6jezM+xeQ4Pi3AMz58qjU+VdA2PhBWNT503zI+1Dk3PiduNT5Q9jI+
d3g1PsS2Mz5w8DU+S841Pt2xOD47CDc+Zd80PgWVNz6aMTc+7jk0PrrBMz6XoDM+eHgzPkUn
Mz5dSjM+mGU3Pp18Nj5gfzQ+7Qo1PhOsND56szU+6DA3PiSZNT4nrzQ+Qi03Pua6ND7NRTU+
Y5g0PuysNz46bC4+R6s1Pv0COj5zFDY+Il4xPhjCNj7k6C8+9tgzPtqcND5bFDI+IUEyPtbz
Nj4Lsjc+xQs3Pl2GPD7sBTM++8kyPvwGMj6odjY+tho2PutyMz7teTg+Dqo1PltZND5M7jQ+
a+00PnYHNj4M/DE+B145PuNHND5s2zM+G7k2PmdwND405TQ+rws7PjtKNz6CEzc+FqQyPqLk
Nz6vIDU+ZTU0Pt6hNz5twjQ+/1U2PoquNj69SzY+17c5PgY/Mz7VoDY+Ekc3PomyNj6p3zI+
JVw3Pj/BMj4FEjU+TAIwPhYLNj7E3DU+5AUzPlntMz4IWzk+EDk2PlpuNT6kyjA+rgA4PsCV
Mj5akzM+zoM0PvpbMz67rDM+9Ak2PvvXMj7URTc+TZEzPsESND5GgjM+nh00Pn0IMj4NqTU+
wpc4PvZ8OD6ntDM+N882Pk2xNj7XbTI+6gM2PoCZNz7BJjU+uds3PuhnNT5xgTQ+mjs0PlFD
NT642jg+I+c2Ph1hND7jCjU+Bgw3Pq4ANj5HDzg+HI43PlxIMz5s8DU+n8kyPqEANj6/DTc+
5cYyPrX5OD7D7To+fTc0PpFxMj727Tg+a/k2Po9nNT6HTjc+SKM1Pu6FNj5F1jM+8Sc3PgNE
Nj7jZDM+9SwyPoFGOT6UhDU+4kMzPp4OND7pbzU++YY1PvBiMj70Qzk+71s4PkXBNT5KqTI+
fy42PhbOND5MBzk+JuY2PkJ5Nj7Q5TY+ozg6PmbFNT4esDY+jDU0Prx1Oj7eNzU+Uxk2Phkk
OD7KOzg+Zzo2PozWNT6uZjI+l606PnaYMj5aDDs+Gck2Ps5tNz63xjI+fWs1PvRHND5LDzQ+
wQI1PhSVNz5+/TY+Ylg0PmYSOz4JwTY+SzQ0Pu5dNT5YnTc+sOQ3PlNDNj7xmjc+VlU1Pq06
OT42czg+rTo3PjP7Mj4ONzc+SrU0PsQHNT5dqDU+QCw4Pp+eND5TIjo+aFg2PsCENz6qyjE+
MlgyPgWZMj74rjY+lG40PlylOz7d+DU+zvg7Ph+xNj7gcTc++Fg2Pkw1Nz5XEjg+zWY4Pp89
Nj6ERzY+u0k3Pmg2NT4hMDk+M8w3PkAdNj4dJzU+f045PqphNT6i5jU+a7g3Pv/PND6PYzU+
Mhk3PopqNj5iczg+yl42PhLDNj6IFzk+HNU0PrCxNz5shjM+q647PuaMNj6I6To+xJY3PlsW
NT4PXDg+EnE3PhVENz6FBjk+0Tw1PqoiPj4uoDk+amIyPiLnOT7BdzU+5SU1PpcWOD5ahzY+
UHQ1PkF5Nz4NfTI+OIY6Pl4aNT46pDg+3sM2PskHOD5aATk+9Dc3PlKRNz7IuTk+GoY1PsTr
Nj7QyjI+kbs3PkorOT5Bhjc+gjM5PrDtNT60kjY+fzU0PjTYNT4DYDI+AVI5Phu9Nz5kAzg+
PZ8zPqiKNT4T/jc+oy40PqjGNT59Mjg+ivA0PnByMz6WpTs+lDI1PkIJMz5UrjM+dIk2PnU9
OT5nczU+3Zk3PhN8Mj6jWTU+0/A0PqsxNz4gtzk++PU1Pvg2Nj662js+ORc4Pj3iMz7jeTU+
WxQ6PgrbND7qfTg+7qw2PjHcOD6h9DM+qOg7Pv3sOD7hsTc+oN81PqJdNT6rEjM+5Gc1Ppvw
Oj7Frzg+SFM3PlTgNz44wzk+6Zs4Pru/OT5hYjk+ahE3PsVjOz7kXTY+t8A4PmtkOD5Xljc+
l/45PotMOT6m+Dg+1/U1PtJ7Nj6Wqzo+CFA1Pl1ANz5TXTw+hF85Po6+ND7v7jY+aWQ5PpuM
OD7W7zg+X684Ps07OT5I9DQ+qNw4PslfOT7dujk+Qx08PlZaND5/PjI+StU5PhlNOD6LVjk+
sNs2Pv5CNT5EFzY+NO83PqWKNz4iwjg+FkE4PvgmNj6ECjY+EPI4Pk9gOD4MfDg+QP01Pm9C
OT4uHTg+ymk3Ph3NND5GdDU+cAI3PhYnNz5XiTY+sV06PlWSNT5NmzI+aDc1PvZIPT7PXjk+
BbgyPvraNj6m7jc+wvk2Ppy8Nj75ETs+yjM1PpfSNj5d6zk+Shg4PnpNNz74Ijk+JvI2Pt97
Oz60KjQ+3NI2PuPDPD4w9TM++344PlRnNz5EPDk+8dc1PuCjOD7ayzc+EYA3PhIVND75kjw+
J7o4PvdOOT5e/jQ+H184Pvh5NT4/+DY+uNo4PhbDPD5AzzU+B/o6Pr4DNT4l5Dc+wDs1PikX
Pj7thjo+AD85PsPHPD5Fzz0+Gd87Pj37Nz50UTU+PXEzPkCMOT4nATg+1Tg6Pk0jOD7XJTQ+
cF84PqI1Oj5yZzo+PFc5PmstOD7EoDY+g5M3PpwCNz50wzQ+4EA1PpcrOD4+7zU+1Vo3PlLe
OT7l5DY+yJY1PoBpNT5ezTU+/FI4PmzuNT4MRTQ+yoo3Pif6Nz7FIjk+jFQ2PuLIOD5VKDg+
H385PhufNT5o2zg+ZjY2PqdMNz7JXDg+F047PnQuOT6eyjQ+aI45PnG0Nz5nojo+Wkk5Pial
OD5MmTw+9j05Po3IOj72aTo+YZo6PodDNz40YDQ+A3s2Ptu/OD4Zszg+7dc0Pq4+Nj6gfzU+
WqY3PjGPNj7itDs+2RQ2PgIVOT6ydzk+6ls2PhgUNj732DM+Mwc6PoqJOj5C5DU+vtQ6PomA
Oj7Cxzo+Br41Pk9pPD6l+Tc+uP04Pne2PT4E7To+VFQ6PkcvOz5Xgzg+4ss2Pk9kNz7OvT0+
tMY2PkM2Nz6t3Tc+VpU8PujFOz5U3zU+crw7PidfOD66nDg+oBs4PowyOD5sGzc+TDU2PlbN
OT6DoTs+pkE1PjBGNT7Ojzg+VAo6PvpKNz6RxDs+sCQ1PiLLNz6HFTc+K2c4Phk8OD6hVTo+
hnkxPvDZPD5Lpzg+yHE6Po8sOD5sFDw+MF01PsnPOT4I1jg+Nq03PuSOOD7u+Dc+H6g6Phim
NT4nojU+LGk4Pty5OT49LTY+yjc9PlMGOT7quTo+mR42PnrpOD6D6jY+fBA4Pu/iND4hcTk+
IkM5PjPTPT5gsDo+sqo1Pq56NT69SDY+S1k4Ptz1Nj5fljo+olk3Pkt5PD595TY+hu48Ps9u
OT7URTs+444zPpEHOz5Oxjg+tk84PnAROD5n2Ts+wkQ3PkYUNT4kKzc+F9M9PmOQOz7mITs+
Qng9PhFIOD6P2zc+GcY7PlBEOD5+nTY+vWw4PvguOD5c0zg+S9M4Ps+dNz50sDo+1xA7Phyb
Nz4U9zQ+I+o7PrJBOD7wFzc+7sU4PvmuOz6p1jU+K7g4PllhNz5MajU+U008Pm7sOD41Vzk+
9JU4Pg0lND7AXjg++988PuPyOz4cBzg+fuw5PlOAOj7vcTk+Exc6PtD/Oz5rEzw+uxE3PtKb
OT5IHTk+WjU2PqYNOD6ebzk+nVw4PiiQNT5gtTk+UK07Pg5SPT6WwTo+Yts0PrrLOj7pyzk+
7s84PtPKNz7qIDo+esQ4Ptw2OD5asjY+Pq86PnppOz51oDk+V/k9Psn7OT4HNDs+iZE7PoKt
OD4LOjg+oaw8PvqZNz4u6Tc+FjY2Pl4hOj5Nuzk+ZJY2PieZOT4Aljk+2wc2PmykOD5sdjU+
dYY7PqmmOT7eLzg+ZjQ9PvMxOD5FADo+jh83Pu1FPT7sejo+CVw6PpxfOT5awjo+Duo5PvXk
Nj7W+zk+Ekc6PsAsNz6RjDs+kDY9PvLnNj5AQDs+AEM4Ps6IOT5LpD0+4685PnhLPj4Vmjs+
5l44PnMUOT5y0Ts+amY4PubNOD4M6zs+xuw5PtEfNz4iRTw+39U5Ph1JNj46bzc+CzY6Pu5O
ND7nADg+ZMw4PtffOD77izM+9pE4PtIvNz7Qojo+jiw5PqctOT4nkzc+LhY3PlynNj6QLTs+
It04PoQGOz5zFzc+Yo48PvSDOj6FRjk+BHU7PtzJOT5dCTY+MKI1PhHpOz6hyDg+96g7PlrM
OT51Tjs+xOk2Pk0gPD5jOj0+QD82PrGDOD6Xezw+Yfs5Pu5+Oj7gojo+8NE7PpzjPD5DYDc+
69M2PoRiNT4FITs+sYk2Pj+0Nj6bujk+Eu45PnxVNz6hUDk+Dkw4PkzCOT62aDw+zgA6PnMy
Nz7tHDg+CvU9PmMSOj6R5Dk+XYU4PsrfOj41oTg+JO41Pv9FNj7WJT4+r/k3PvvOOT7+2zs+
G6U3PqAeNT5ScDo+2AA6PhZnOD4EtTc+NJc4PvaOOj6FITs+hlE7PkZONj49zjs+wbs2Pg89
Oz7Wljc+wFs4PksIOz7WpTk+nd82PlhEND77/Tk+PPk4Pk5JNj5jxTk+Eqo6PoyPOz5Lbjk+
rtA2PqjiOj5xoTo+O9w6Pk0EPD59Ojw+PUU3Pm8TPT7jyDc+2TU4PheNOz6KoDk+Zp08Pjpa
Oz4dDTo+m+k5PnWrPz7/NDw+P4s5PmF8Oj51rDk+GV85PhXEOz6/2jc+eVo+PqeaND5drDk+
qQA4PthKOT426Ts+2nI7PiZ/OD4Mtjw+W0o5Pq71NT7bTTc+eUA4PhLlNz6kVDo+H1M5PvAw
PD6p2D0+ZE06PnrdOT4BvTc+rAw7Pr+ROD4WAzo+Uks6PtXQOD7Grjg+Dco4PlwdOz546Dk+
oqs3PkdwOj4sRTs+IaA7PkKOPT5p4DU++mk6PlirOj5yxTo+jrI4PrS1Oj4PFzk+Q3A5PtIf
OD6PyTo+k1c7PtMJOD4b1DY+8F85PiGDOj7Smjs+Dsw4Pj0WOT5kVjs+EDo4Po+HOz5LZz0+
eGk6PsX9OD4d5z0+yLc5PuJsOT7dtjs+X7o7PluDOD4AGDg+JLE9PvBdOD6yCzw+8203Pq1M
OD6JPzk+pXI4PjP7Nj6KFzw+mAE+PsUtND6ePDk+z+g1Pkx5Oj7dvzs+1+k7PtmuOD7Dojk+
HnQ4PqGyOj66Oj0+o2k5PqXOOT7jlDs+hog4PohjOj6Cfzc+LO06PvZ6Nj6AZjk+P6g6PlSs
Oj7ncjo+ySo9Po24Nz4tZzk+Qgs6PjDzOT744DQ+5WA+Pq//PD7ckjs+doc8PuIhOT5zYTg+
NUo9Pp3sOz6EdDg+u6A7PnQUPT4FKTw+xhw9PvbEPz7BRz4+T3A8PjrsOD4obTk+5E43PtbX
Oj4oK0A+Xzo6PjNkNj55SD8+KcI4Ph96OD7GST4+1ik4Psn1PT4NSDk+1tE7PkfiOz5/4zg+
IuY5PgGiOz7Vezw+siI5PtjzOD7nmzo+nnA5PhF2Oj5aUz0+PqE7Pk3OPD6Hezo+rBA8PqmM
PT7TiTo+</AssayYData></Step><Step><CommonData><SampleLocation>13</SampleLocation><SampleID>YNCCT5A-p035</SampleID><SampleGroup></SampleGroup><SampleInfo></SampleInfo><SampleRow>C</SampleRow><SamplePlate>1</SamplePlate><WellType>KSAMPLE</WellType><Concentration>-1</Concentration><ConcentrationUnits>µg/ml</ConcentrationUnits><MolarConcentration>1000</MolarConcentration><MolarConcUnits>nM</MolarConcUnits><MolecularWeight>-1</MolecularWeight><Temperature>30</Temperature><StartTime>3513869</StartTime><AssayTime>300</AssayTime></CommonData><FlowRate>1000</FlowRate><StepType>ASSOC</StepType><StepName>Association</StepName><StepStatus>OK</StepStatus><ActualTime>300.007</ActualTime><CycleTime>0.2</CycleTime><AssayXData Points="1500">iMFVRejEVUUbyFVFU8tVRYbOVUW90VVF8NRVRSjYVUVb21VFkt5VRcrhVUW75FVF8udVRSrr
VUVd7lVFlPFVRcf0VUX/91VFNvtVRWn+VUWhAVZF1ARWRQsIVkU+C1ZFdg5WRa0RVkXgFFZF
FxhWRTwcVkW/HlZFuSFWRewkVkUkKFZFVytWRZ8uVkXBMVZF+TRWRTA4VkUmO1ZFWT5WRZBB
VkXDRFZF90dWRS5LVkVhTlZFmFFWRcxUVkUDWFZFOltWRW1eVkWlYVZF2GRWRQ9oVkVCa1ZF
em5WRa1xVkXkdFZFG3hWRU97VkWGflZFvYFWRfCEVkUoiFZFW4tWRZKOVkXFkVZF+ZRWRTCY
VkVjm1ZFmp5WRdKhVkUFpVZFOKhWRW+rVkWjrlZF2rFWRQ21VkVEuFZFfLtWRa++VkWMwVZF
v8RWRffHVkUuy1ZFYc5WRZTRVkXM1FZFA9hWRTbbVkVt3lZFoeFWRdjkVkUL6FZFQutWRXbu
VkWt8VZF5PRWRRf4VkVL+1ZFgv5WRbkBV0XsBFdFJAhXRVcLV0WODldFxRFXRfkUV0UwGFdF
JhtXRVkeV0WQIVdFwyRXRfsnV0UyK1dFZS5XRZwxV0XQNFdFBzhXRTo7V0VxPldFqUFXReBE
V0UTSFdFS0tXRX5OV0W1UVdF6FRXRSBYV0VXW1dFil5XRcFhV0X1ZFdFLGhXRSJrV0VVbldF
jHFXRcN0V0X3d1dFLntXRWF+V0WYgVdF0IRXRQOIV0U6i1dFbY5XRaGRV0XYlFdFC5hXRUKb
V0V6nldFraFXReSkV0UXqFdFT6tXRYKuV0W5sVdF8LRXRSS4V0Vbu1dFjr5XRcXBV0X5xFdF
7sdXRSbLV0VZzldFkNFXRcPUV0X711dFLttXRWXeV0Wc4VdF0ORXRQfoV0U661dFce5XRaXx
V0Xc9FdFD/hXRUb7V0V+/ldFtQFYReQEWEUbCFhFTwtYRYYOWEW9EVhF8BRYRSgYWEVbG1hF
kh5YRYghWEW/JFhF8idYRSorWEVdLlhFlDFYRcc0WEX/N1hFNjtYRWk+WEWhQVhF1ERYRQtI
WEVCS1hFdk5YRa1RWEXgVFhFE1hYRUZbWEV+XlhFtWFYRehkWEUgaFhFV2tYRYpuWEXBcVhF
9XRYRSx4WEUie1hFWX5YRYyBWEXDhFhF94dYRS6LWEVhjlhFmJFYRcyUWEUDmFhFOptYRW2e
WEWloVhF2KRYRQ+oWEU+q1hFca5YRaWxWEXctFhFE7hYRUa7WEV+vlhFtcFYRejEWEUgyFhF
U8tYRYrOWEXB0VhF9dRYRSzYWEVf21hFVd5YRYzhWEW/5FhF9+dYRS7rWEVh7lhFmPFYRcz0
WEUD+FhFOvtYRW3+WEWlAVlF2ARZRQ8IWUVGC1lFeg5ZRbERWUXkFFlFGxhZRU8bWUWGHllF
uSFZRfAkWUUoKFlFWytZRZIuWUWIMVlFvzRZRfI3WUUqO1lFXT5ZRZRBWUXMRFlF/0dZRTZL
WUVtTllFoVFZRdhUWUULWFlFQltZRXpeWUWtYVlF5GRZRRdoWUVPa1lFhm5ZRblxWUXwdFlF
JHhZRVt7WUWOfllFxYFZRfmEWUXuh1lFY4tZRVmOWUWMkVlFw5RZRfeXWUUum1lFYZ5ZRZih
WUXMpFlFA6hZRTqrWUVtrllFpbFZRdi0WUUPuFlFQrtZRXq+WUWxwVlF5MRZRRvIWUVPy1lF
hs5ZRb3RWUXw1FlFKNhZRVvbWUWS3llFxeFZRbvkWUXy51lFKutZRV3uWUWU8VlFyPRZRf/3
WUUy+1lFaf5ZRaEBWkXUBFpFBwhaRT4LWkV2DlpFqRFaReAUWkUTGFpFSxtaRYIeWkW1IVpF
7CRaRSAoWkVXK1pFji5aRcExWkX5NFpFMDhaRSY7WkVZPlpFkEFaRcNEWkX7R1pFLktaRWVO
WkWcUVpF0FRaRQNYWkU6W1pFcV5aRaVhWkXcZFpFD2haRUZrWkV6blpFsXFaReR0WkUbeFpF
U3taRYZ+WkW9gVpF9YRaRSiIWkVfi1pFko5aRcqRWkX9lFpFNJhaRWebWkVdnlpF1qFaRQml
WkVAqFpFdKtaRauuWkXisVpFFbVaRfK3WkUmu1pFXb5aRZDBWkXIxFpF+8daRTLLWkVpzlpF
nNFaRdTUWkUH2FpFPttaRXbeWkWp4VpF4ORaRRPoWkVG61pFfu5aRbXxWkXo9FpFIPhaRVf7
WkWK/lpFwQFbRfUEW0UsCFtFXwtbRVUOW0WMEVtFvxRbRUAYW0V4G1tFrx5bReIhW0UZJVtF
8idbRSorW0VdLltFlDFbRcw0W0X/N1tFNjtbRWk+W0WhQVtF2ERbRQtIW0VCS1tFdk5bRa1R
W0XkVFtFF1hbRUtbW0WCXltFuWFbRexkW0UkaFtFV2tbRY5uW0XBcVtF+XRbRTB4W0Ume1tF
WX5bRYyBW0XDhFtF94dbRS6LW0VljltFmJFbRdCUW0UDmFtFOptbRXGeW0WloVtF3KRbRROo
W0VGq1tFfq5bRbGxW0XotFtFG7hbRVO7W0WKvltFvcFbRfDEW0UoyFtFW8tbRZLOW0XF0VtF
/dRbRfLXW0Um21tFXd5bRZDhW0XI5FtF++dbRTLrW0Vl7ltFmPFbRdD0W0UD+FtFOvtbRXH+
W0WlAVxF3ARcRRMIXEVGC1xFfg5cRbERXEXoFFxFGxhcRU8bXEWGHlxFvSFcRfAkXEUoKFxF
WytcRZIuXEXFMVxFuzRcRfI3XEUqO1xFXT5cRZRBXEXIRFxF/0dcRTJLXEVpTlxFoVFcRdRU
XEULWFxFPltcRXZeXEWtYVxF4GRcRRdoXEVLa1xFgm5cRblxXEXsdFxFJHhcRVd7XEWKflxF
wYFcRfmEXEUsiFxFIotcRVmOXEWMkVxFw5RcRfeXXEUum1xFZZ5cRZihXEXQpFxFA6hcRTqr
XEVtrlxFpbFcRdi0XEUPuFxFRrtcRXq+XEWxwVxF5MRcRRvIXEVPy1xFhs5cRb3RXEXw1FxF
KNhcRVvbXEWS3lxFiOFcRb/kXEXy51xFKutcRV3uXEWU8VxFzPRcRf/3XEU2+1xFaf5cRaEB
XUXUBF1FCwhdRT4LXUV2Dl1FrRFdReAUXUUXGF1FSxtdRYIeXUW5IV1F7CRdRSQoXUVXK11F
ji5dRcUxXUX5NF1FLDhdRWM7XUWaPl1FzkFdRQVFXUU4SF1Fb0tdRaNOXUXaUV1FEVVdRURY
XUV8W11FVV5dRYxhXUW/ZF1F92ddRSprXUVhbl1FmHFdRcx0XUUDeF1FOntdRW1+XUWlgV1F
2IRdRQ+IXUVCi11Feo5dRa2RXUXglF1FF5hdRU+bXUWCnl1FuaFdRfCkXUUkqF1FW6tdRY6u
XUXFsV1F+bRdRe63XUUmu11FXb5dRZDBXUXIxF1F+8ddRTLLXUVlzl1FnNFdRdDUXUUH2F1F
PttdRXLeXUWp4V1F4ORdRRPoXUVL611Ffu5dRbXxXUXo9F1FIPhdRVf7XUWK/l1FwQFeRfkE
XkUsCF5FYwteRVkOXkWMEV5FwxReRfsXXkUuG15FYR5eRZghXkXMJF5FAyheRTYrXkVtLl5F
oTFeRdg0XkULOF5FQjteRXo+XkWtQV5F5EReRRdIXkVPS15Fgk5eRblRXkXwVF5FJFheRVtb
XkWOXl5FxWFeRf1kXkXyZ15FJmteRV1uXkWQcV5FyHReRft3XkUye15FZX5eRZyBXkXUhF5F
B4heRTqLXkVyjl5FqZFeRdyUXkUTmF5FRpteRX6eXkWxoV5F6KReRRuoXkVTq15Fhq5eRb2x
XkX1tF5FKLheRV+7XkWSvl5FysFeRb/EXkXyx15FKsteRV3OXkWU0V5FyNReRf/XXkUy215F
ad5eRaHhXkXU5F5FC+heRT7rXkV27l5FrfFeReD0XkUX+F5FS/teRYL+XkW5AV9F7ARfRSQI
X0VXC19Fjg5fRcURX0X5FF9FMBhfRSYbX0VZHl9FjCFfRcMkX0X3J19FLitfRWUuX0WYMV9F
0DRfRQM4X0U6O19Fcj5fRaVBX0XcRF9FD0hfRUZLX0V+Tl9FsVFfRehUX0UbWF9FU1tfRYpe
X0W9YV9F9WRfRSxoX0Vfa19Flm5fRcpxX0UBdV9FOHhfRSp7X0Vhfl9F1oFfRQmFX0VAiF9F
eItfRauOX0XikV9Fu5RfRfKXX0Uqm19FXZ5fRZShX0XIpF9F/6dfRTarX0Vprl9FobFfRdS0
X0ULuF9FQrtfRXa+X0WtwV9F4MRfRRfIX0VPy19Fgs5fRbnRX0Xs1F9FJNhfRVvbX0WO3l9F
xeFfRfnkX0Uw6F9FJutfRVnuX0WQ8V9FyPRfRfv3X0Uy+19FZf5fRZwBYEXUBGBFBwhgRT4L
YEV2DmBFqRFgReAUYEUTGGBFSxtgRYIeYEW1IWBF7CRgRSAoYEVTK2BFii5gRb0xYEX1NGBF
KDhgRV87YEWWPmBFiEFgRb9EYEX3R2BFKktgRWFOYEWUUWBFzFRgRQNYYEU2W2BFbV5gRaVh
YEXYZGBFD2hgRUJrYEV6bmBFsXFgReR0YEUbeGBFT3tgRYZ+YEW5gWBF8IRgRSSIYEVbi2BF
jo5gRcWRYEX5lGBFMJhgRSabYEVZnmBFkKFgRcOkYEX7p2BFMqtgRWWuYEWcsWBF0LRgRQe4
YEUHvGBFgr5gRaXBYEXcxGBFD8hgRUbLYEV6zmBFsdFgRejUYEUb2GBFU9tgRYbeYEW54WBF
8ORgRSjoYEVb62BFku5gRcXxYEX99GBF8vdgRSr7YEVd/mBFlAFhRcgEYUX/B2FFMgthRWkO
YUWhEWFF1BRhRQsYYUU+G2FFch5hRakhYUXgJGFFEyhhRUsrYUV+LmFFsTFhReg0YUUgOGFF
UzthRYo+YUW9QWFF9URhRSxIYUVbS2FFck5hRalRYUXcVGFFE1hhRUtbYUV+XmFFtWFhRexk
YUUgaGFFV2thRYpuYUXBcWFF9XRhRSx4YUVfe2FFVX5hRYyBYUW/hGFF94dhRSqLYUVhjmFF
mJFhRcyUYUUDmGFFNpthRW2eYUWloWFF2KRhRQ+oYUVCq2FFeq5hRdKxYUUJtWFFQLhhRXS7
YUWrvmFF4sFhRbvEYUXyx2FFJsthRVnOYUWQ0WFFw9RhRfvXYUUu22FFZd5hRZzhYUXQ5GFF
B+hhRTrrYUVy7mFFpfFhRdz0YUUP+GFFQvthRXr+YUWxAWJF5ARiRRsIYkVPC2JFhg5iRb0R
YkXwFGJFKBhiRV8bYkWSHmJFiCFiRb8kYkXyJ2JFKitiRWEuYkWUMWJFzDRiRf83YkU2O2JF
bT5iRaFBYkXYRGJFC0hiRUJLYkV6TmJFwVFiRfVUYkUsWGJFX1tiRVVeYkWMYWJFv2RiRfdn
YkUqa2JFYW5iRZRxYkXMdGJF/3diRTZ7YkVtfmJFoYFiRdiEYkULiGJFQotiRXqOYkWtkWJF
5JRiRReYYkVPm2JFgp5iRbmhYkXspGJFJKhiRVurYkWOrmJFxbFiRfm0YkUwuGJFJrtiRVm+
YkWQwWJFw8RiRfvHYkUuy2JFZc5iRZjRYkXQ1GJFA9hiRTrbYkVy3mJFpeFiRdzkYkUP6GJF
RutiRXruYkWx8WJF5PRiRRv4YkVT+2JFhv5iRb0BY0XwBGNFKAhjRV8LY0WSDmNFyhFjRb8U
Y0XyF2NFKhtjRWEeY0WUIWNFzCRjRQMoY0U2K2NFbS5jRaExY0XYNGNFCzhjRUI7Y0V6PmNF
rUFjReREY0UXSGNFT0tjRYJOY0W5UWNF7FRjRSRYY0VbW2NFjl5jRcVhY0X5ZGNFMGhjRSZr
Y0WabmNF0nFjRQV1Y0U8eGNFb3tjRad+Y0XegWNF1IRjRUiIY0V8i2NFWY5jRYyRY0XDlGNF
+5djRS6bY0VlnmNFmKFjRdCkY0UDqGNFOqtjRXKuY0WlsWNF3LRjRQ+4Y0VGu2NFer5jRbHB
Y0XkxGNFG8hjRU/LY0WGzmNFudFjRfDUY0Uo2GNFW9tjRZLeY0XF4WNF/eRjRfLnY0Uq62NF
Xe5jRZTxY0XI9GNF//djRTb7Y0Vp/mNFoQFkRdQEZEULCGRFQgtkRXYOZEWpEWRF4BRkRRMY
ZEVLG2RFfh5kRbUhZEXoJGRFIChkRVcrZEWKLmRFwTFkRfU0ZEUsOGRFYztkRVk+ZEWMQWRF
w0RkRfdHZEUuS2RFZU5kRZhRZEXQVGRFA1hkRTpbZEVyXmRFpWFkRdxkZEUPaGRFRmtkRX5u
ZEWxcWRF6HRkRSB4ZEVTe2RFin5kRb2BZEX1hGRFLIhkRV+LZEWWjmRFjJFkRb+UZEX3l2RF
KptkRWGeZEWYoWRFzKRkRQOoZEU2q2RFba5kRaWxZEXYtGRFD7hkRUK7ZEV6vmRFscFkReTE
ZEUbyGRFT8tkRYbOZEW90WRF8NRkRSjYZEVf22RFkt5kRYjhZEX95GRF8udkRSrrZEVd7mRF
lPFkRcz0ZEX/92RFNvtkRWn+ZEWhAWVF1ARlRQsIZUU+C2VFdg5lRa0RZUXkFGVFFxhlRU8b
ZUWCHmVFuSFlRewkZUUkKGVFWytlRY4uZUXBMWVF+TRlRe43ZUUiO2VFWT5lRZBBZUXDRGVF
+0dlRS5LZUVlTmVFnFFlRdBUZUUHWGVFOltlRXJeZUWlYWVF3GRlRRNoZUVGa2VFfm5lRbFx
ZUXQdGVFD3hlRUZ7ZUV6fmVFwYFlRfWEZUUoiGVFX4tlRZKOZUXKkWVF/ZRlRTSYZUUqm2VF
YZ5lRdahZUUJpWVFQKhlRXirZUWrrmVF4rFlRbu0ZUXyt2VFJrtlRV2+ZUWUwWVFyMRlRf/H
ZUUyy2VFac5lRZzRZUXU1GVFC9hlRT7bZUV23mVFqeFlReDkZUUT6GVFSutlRX7uZUW18WVF
7PRlRSD4ZUVX+2VFiv5lRcEBZkX5BGZFLAhmRSILZkVZDmZFjBFmRcMUZkX7F2ZFLhtmRWUe
ZkWYIWZF0CRmRQMoZkU6K2ZFci5mRaUxZkXcNGZFDzhmRUY7ZkV6PmZFsUFmReREZkUcSGZF
U0tmRYZOZkW9UWZF8FRmRShYZkVbW2ZFkl5mRcphZkW/ZGZF8mdmRSprZkVdbmZFlHFmRcx0
ZkX/d2ZFNntmRWl+ZkWhgWZF1IRmRQuIZkU+i2ZFdo5mRa2RZkXglGZFF5hmRUqbZkWCnmZF
uaFmReykZkUgqGZFV6tmRY6uZkXBsWZF+bRmRTC4ZkUmu2ZFWb5mRZDBZkXDxGZF+8dmRS7L
ZkVlzmZFmNFmRczUZkUD2GZFNttmRW3eZkWh4WZF2ORmRQvoZkVC62ZFeu5mRa3xZkXk9GZF
F/hmRU/7ZkWC/mZFuQFnRewEZ0UkCGdFWwtnRY4OZ0XGEWdFuxRnRe4XZ0UmG2dFWR5nRZAh
Z0XDJGdF+ydnRS4rZ0VlLmdFmDFnRcw0Z0UDOGdFNjtnRW0+Z0WhQWdF2ERnRQ9IZ0VCS2dF
ek5nRa1RZ0XkVGdFF1hnRU9bZ0WCXmdFuWFnRfBkZ0UkaGdFW2tnRY5uZ0XGcWdF/XRnRTB4
Z0Ume2dFWX5nRZCBZ0XDhGdF94dnRS6LZ0VhjmdFmJFnRcyUZ0UDmGdFNptnRW2eZ0WhoWdF
2KRnRQ+oZ0VCq2dFeq5nRa2xZ0XktGdFHLhnRU+7Z0WGvmdFucFnRfDEZ0UoyGdFW8tnRZLO
Z0XG0WdF/dRnRTTYZ0Vn22dFnt5nRdLhZ0UJ5WdFPOhnRXTrZ0Wr7mdF3vFnRRH1Z0VI+GdF
fPtnRa/+Z0WMAWhFvwRoRfcHaEUqC2hFYQ5oRZQRaEXMFGhF/xdoRTYbaEVtHmhFoSFoRdgk
aEUPKGhFQitoRXouaEWtMWhF5DRoRRw4aEVPO2hFhj5oRZRBaEXwRGhFKEhoRVtLaEWSTmhF
xlFoRbtUaEXyV2hFJltoRV1eaEWUYWhFyGRoRf9naEUya2hFZW5oRZxxaEXUdGhFB3hoRT57
aEVyfmhF</AssayXData><AssayYData Points="1500">kFE5PtmyOT5WTDg+t2w5PpUgPD7D0DY+Ck85PmegPD7fpDY+WLQ4PvbsPD5aFDo+WEI2Pjn5
Oj6lBjY+rBo9PsRnPT7GojY+AcM6PkNWNz4uQTc+nDI7Pj9hOD4xgTc+nFU3PgZcOT54MDY+
xss2PlYdOT5APj0+c6g4PifZOj69wzg++YI3PhZ8Oj6vcDo+qZw4Pl5iOT5Hyjg+Rk48PiXS
QD4hLTw+ptY2PrhCNj4mLTU+niQ2Pj09OD4JATs+8OQ7PpM7OT4TYzs+YdA5PuLmOz6mfDo+
fas6PsYgPD7ncDk+YGc4PvuCOj5+Tzk+n/E5Psn0Oj4n0Dk+fu43PpIzOT6sIzk+wQw3PgCZ
Oz6ioz8+OO83Pi7bOz5BKj0+9Ik6PqwYPD5Cnzo+etg7Ph07Oj53zTs+h1U5PtCEOj7T5jU+
hyE3PqZoOT4RJzs+uzk6PgBgPD4L9T0+2z86PlZMOj5ERT8+MmA3PpXYOD4C6zY+JlU7PuWK
PD5bmzg+PSo6Ph5tNj416Tk+vVA7PsYQPT5vhzw+oMQ4PqBCNz5uEzg+GW44PqK+Nz5npjo+
YkA/PlTQOz6L3To+5MM9PgbrNz6znDo+gMs3PtUDPD6EnD0+SoM4PjPqOz431z0+Lks7PixS
Oj6+gTo+gCg6Pj57OT64sDw+JmU2PgeSOj5NGjk+vbc8PihgOD5lLDo+rVo5PvraOj4saDs+
LCw6PvoMPD56rzg+0z08PhQNOT6ulDo+sNY5PhLvOj6GFzg+XZY4PjjyOT6Ujzs+Ssc6Pu1I
PT5ISzo+IB49PmekPT77sjo+xMs4Pik1OD4jczk++So2PpcKNz74Bzw+RxY2PuCHOz5DSDw+
s9Y7PvmINT7r+jc+nuQ3PrmTOT6RuTU+HpE8PoTYPD5oMjw+ft07Pq+BNz6yHTs+HzQ+Psbv
Nj56xTo+CvQ4PuGKOj7Y7Dc+M1Q8Pi+kOD5uCD0+R6w5PrtKOz4AqTk+83w7PuwTOD6O0Dg+
qr04PmIGOj7UCjw+FFA8PhtNOD5qdzg+9jA5PmP/OD4tiD4+F4I5PgbhOT7QATk+3U82PoPi
OD79wjg+8Kw5PrxJPT42xTs+jTc2Pq2oOj5+uDo+y/U7PqTiNT4P7Dk+daQ6PnHNOj44pDo+
FCg7PsJPOT407jg+MmA4Pg0JOT7VNDg+X1o4PuD4Nz5+5Ts+SMc2Pj5TOD4Nmzs+yb07PrrC
NT4btTg+opE7PhQfOj60vDo+/8Y5Pi59Oz4biDk+bgg+Pie6Pj7vSjo+ah46Pt8TPT7VIz0+
0GE4PrBfPz7sxzs+eMw2Pth6OD5UzTk+lUY9PpmDOz7UqDs+4+87PuTUOj4jPTg+IkY5PvRq
Oz7tzDc+kDE4PubqOD5mvTc+XaY5PtvdOj5AtDc+pk05Poo7Oj5tETk+IUw7PmOuOT5JkDc+
Pug8PjjyPD4/NjY+vk44PqMhOj6gZjw+uFU2Pil9Oj6iTDs+5aY7PpJlPT6u5zc+bRg8PjLH
OT7JCjk+pcI7Ps99OT7FxDk+lj02PqrVPD7+tj4+h5U+Prb2OD5Z5js+az09PkrUOT4H3TY+
fTg2PuPdPT6emj0+a+Y6Pk6VOD5Q+jc+MWo5PszYNz4QpTo+0SI7PkImOz6xGzo+0387PiLO
Oz58Ijw+YDU4PhrNNz6nETs+qOc4Php5Oj4aVzo+BE4/PgzBOz6k1Ts+6bQ3PhEtOT49Qzs+
xeA5Pu01Nz7aijc+U/s6Pqg6Pj40ej0+Fe08PgupOj6bOTc+t5A4PtTVOD7M8zY+eQI9PgQL
Nz4wYjk+RUI7PgUGNj51zjY+prM3Pst8Oz4eZzk+yP07PjjPNz4GLTk+9081PpGGPT6oXDo+
d4M7PtfzOT4bijk+Z009PotIOz7c5Ds+9wI5PqV8Oj6dxzk+2Jo5PlMROT7fxTs+dfM9Pt8t
OT5K0Tg+et44PrUZPD5g/To+Jek5Pl6UNz780To+TRY3PtAJOT4SWjY+niM3PnSuNz51FDo+
TsA1PlVUOj7QaDk+vDQ3PuCgOD721Tg+jqg7PuNIOT588DU+RcE5PuwKNz7Qzjc+x6E2Pt71
PD6HtDg+mXY2PiwYNz6dmDk+bjg5PgkENT54Mjw+iuo4PlpvOj78iDU+9Ms7PsZPNj4QuDc+
xp46PvdIOD6m5TY+lGE8PtwPOD6nUDY+d+43PsV0OT6RvDk+KJM4PmiUOz6Izzg+XB85PvQ7
Oz6F5To+BK84Pm51Pz7/Pjw+5Zk7Pg04Oj410jo+fY08Pg9rPD7MWjY+dDg3PlBXOj7XUDo+
8cE+PiK9OT5FNT0+Zns5PoXcNj5xxDk+0uM5PhrJOT5Gdzk+PHo4Pi7lOT6iPDc+mVw6PqEo
PD7AOjY+4L85PqbNPD4vtzg+ZqQ8PkOvOz5ZRjo+13E8PjW5Nj4FHDs+DNA9PjcxOT4nezg+
lJU6Pux9OT7XaDk+6G44PpyjNz67iTY+/KU4PrvPOT5yDTk+rzI2Pi4lPT7UCzU+LWo6Pmwn
OD4T6js+Blo6PhTXOz5XcTk+74M7PtueOj7RADs+nOc4PsKVOD58Xjw+v7w5PpxTPz4dNTk+
GYo6PqmUNz6jCjs+tHs2Pu7vPD5G0zo+Aho4PnugNz7Phzo+b7k3Pn6UNj7I/Do+Cu05Pohn
QD4PEjo+1P45PrK4Oj6tBjw+Vm08PgOnPD5d+Ds+Jo44PvCpNj5FDDg+PrI6Pu7COz7STDo+
mRk9PiVZOz7SNjg+1Bk6PqmSOT5cmjw+Tvk8PlofOz6IJTo+zeY8PmzIOD4ikDg+wjo8Phyn
Oz4kSTo+80s6PuUjOT6/Dz0+IZg5PmWFOj7STkA+Ds02PkBvOT5FNz4+Idc5PkgnPz7VxDk+
/KA8PrxzOz7EHDk+hiY9PrAmOT5RSzo+d046PmRoOj6Ngz0+o207PmNEOD7T7Ds+vLE6PgKN
Pz4UrTo+/bY+Pl3NOD5dEz4+a1Q7PmotPT5vYD0+DTo8Prs5Oz6S6jg+aGg6PoBqNj71KTc+
Oc48PtXHOD6qOzg+ruw7PodiOD7h8zw+w6Y7PlyFOD6PjDQ+jGc6PrtqOD54gDs+vv89Ph2f
Oz5XdTk+Pkg8Pno0Pz4y9Ts+TFY+PoI9QD7cWDo+OTY6PnM8PT6qBTo++605PijRPT6qjj0+
ruM6PqVWPD4QdTs+IvU5Ph1GPT6SlTs+/Sc5Pk82Oz6+cjU+ZEU7Puu+OD5PpTs+azM6PqWG
ND5obTw+64A3PupJPT4f4js+z7A5Pj3JQD6PODk+iAY9PnvwNz4HQz4+soc5Ph/DNz6vfzk+
mdQ1PtMGOz6RDzo+4N49PogMPD5tyD4+6WY0PoNEOz7vuzc+hLM7PiucOT5oxjg+mLE8Pp8y
OT4ndTo+AWs3PouFPD7ZjTk+V6M7PuJ1Pz4vCTg+NOQ7Pp5fOz4k1jo+brU8PmAqOD5UzDw+
86c6Pp/lNj6S9jk+lZ88PnvjPT6L4z4+3J4+Pso+OD7u7zk+2gA7Pn6yOT7Hyz0+tbw5PruA
Oz7MUzs+DjU4Pup3PD4cKTk+y8gyPrxNOD6K1Tw+5hE/PmTtPT4IJzo+Qck4PmBgPj6Cmjo+
OAg6PqPNNz4oCTs+n6I8PhKCOz50mzY+sa48Pm4iOT4wCT4+F/w9PjpNNj6D6js+d247PsJw
PT4Lmjk+iQc9PjkHOz58Szs+E346PkoaOj7Vx0A+03E6Pvd7PD5IQDw+6PE3PrDbOD7kBDo+
xkM6PigPPj76Uzw+qsE1Pg+XOT6s5Tw+XPU5PtbOOD5AHzo+ON87PnJ0OT4vmT0+0647PuMu
OT4L4zw+pKY5Pj5EOD637Tw+1ek8PthEPj66KDk+jLk5PiUTPj7bpzw+2Y8+Pk6vOD6Crzw+
8OA6PtjSOz7LnTc+iPY5Pol2OT7Izjk+eT06PuyGNj4gSjs+liQ6PpxyPT7AQj4+n4Y6PhiF
OD7siTk+6Hc6Poh6OD7RDjo+wj06Po7NOj7t2Tc+f+Y3Pl+LOj7FuDs+ej45Ptt6Pz75NTw+
kQo8PqFLPT43zjo+WUQ+PsPbOT6tGTk+lrw8PiHMOz7n2zo+vPQ6PtSuOz6aID0+A408PtU9
Oz6uMTw+Pq08Pip1OD5cgDw+ei8/Pk8/OT5ebDw+z0E7PnPiPz6sqTc+YLQ6PmFDPT5BWDo+
NOQ9PkhtOj62eTU+TSs5PlgOPD6pID8+x2o9Pp8vOz4lFT4+ut88PoO9QD6rQzk+HxM4PohI
PD4iXzo+hYg5Pgh5OT5C6Dw+l5I2PqGWOT6x7jc+hX05PnanOD7XgDs+bu84PutCOz5P2Tk+
Bo07PrdXOT6cxzw+J3k6PkJ+PD5P2z0+n307PjfGOj7CIDo+nOE3Pl7JOz78Ujo+e0w8PmCv
PT7jHjs+nU87Pt0GOj4Uzzw+qJE2PhOqNz6KDjs+Twk8Pjb+PD7rqjs+9FY5PhTMOj6C4Tg+
kYc6PoieOT4KYT4+WpU3Pm0lPD6A2Tk+qLc8Pn9XOD6k2Tc+shA8PuUyOT4kkzo+VVI7PtmD
PT5xLTw+SIo5PqaXPT4F7Tw+ehQ4PrIoPT7naDo+TSU7PjOpOz5O3Tk+U8o6PuosPj6lsDo+
fBY+Pg71OT5Iaz4+oC44Ps1iOz5bCTk+BKE9PhMxOT52+Ds+zvs3PhlBPz71ZTs++A45PjFD
OT4YRDs+WUU4PrsZOj4qyDo+6iM3PtP+QD7DUj0+k/w5PkbdPT755Dw+cBk6Pn43Oz7ihDc+
1ew+Pg2uPD4nEDs+oOs8PvdGPj5X+Tw+9Zo9PpReOj5xYzo+/z08PgNMOD6KaDs+1lw6PvX3
OT4a+jk+PD86PtlrPD5pFTs+ThI5PiGuOj47Ajw+wHc4PsMGOj6GLjg+WT44PquJOT72qjs+
L3c8Pu4QOD6Akz0+Tug5PkCuOT6YmTU+2hI6PivnOD5vVDc+JVo5Psh9OT56lTk+ucE6Pt3Z
OD4rcj8+U7U4PtVDOT4d9Tc+a7U5Pu/oOj43Ujw+yqQ5PgYsPD4gdTw+WDY/Pg5QOT751j0+
FB05Pi1aOT7NSTw+B9M4PvpLNz77LTs+2V87PrLVPT7llDo+fhU5PrtUOT4+HD0+qpM3PlTm
Oj4LCT4+9fs+PjF2OT4kjDw+sDY8PoEMOz4RvDo+mBY3PsZfNT4+OD4+UE85Phk8Oj4loDo+
Gns7PtktPz7j+Ds+Bws8PkoZPT7+GD8+Dl45PsCgPD6hmjk+y5c9Pk2UPj6Vmzo+zpQ8Pie0
Oz4o9To+aqA5PrPGNT53Fjw+gO09PhWiOT5cmDw+tKU7PnXqPT6/RDk+lGw6Po0fOz7SOjs+
NKM5PgBPNz6Kwzk+Yn48PliIOj4y6D0+NoM6PlYEOT48iTs+c+Y5Ps02Pj6jLjk+78k+Ps25
PT46Njc+wYw4PvqAOj4hhD4+Z6Y6PnUaNz6iFDo+qY4+PjoSPT5zuDw+wdM9PlqbNj72Gzo+
+tg6PtbtOj49ZDs+a/Y6PkbOOz7ExTs+hBY3Pl0aPT4z2Ts+eOQ+PhmdNj4ADTw+iPk7PnBM
Oj4jpDc+cOk6Pi+7OD7fXDw+LEQ7PspoOD4xZzc+afk+PiohOj5JuTo+eT07PiN5Oz5KSzw+
wHQ9Pq0GOj4pZjw+EZc5PqRIOT7h+T0+HMw9PoRqOT5Yajk+kI47PmMXOj5GSzg+m6Q5Pu9A
Pj58ZTU+0MI8PqYIQT4aaEE+tew9PuX7OT5SwUE+huA9PiAxQD6rHzw+1Hk5PqObNz5d+Dw+
0H4+PgNHOj4ME0A+6os7Pk1OQD7tqT8+M8w6Pr7eOD5/mDo+aEY+PiHlOj6yqDg+mLE7Pi9s
OT6jVj4+u887PpduOD5yUUA+g64+PkmEPD66PT4+EF45PqQWOT6t8Ts+KqM3PvkfPz6aYDk+
npw5PkqfNj5ctj4+ZZc8PtsAOD5injw+5WE3PlrEOj6Oiz4+sw4/PqWkOj7Mlzk+1vU6Pmw9
Oj7Ytjs+dhc9PlYIOz7RpTg+pCE8PtOQPj789Ts+BPY0PgVDOD4eOD0+Tz47PslKOz6V7T0+
KdA2Ppi4PD42bTg+s1k8PkjfPD6iAjs+2HE2PoYpOz6+CT4+jic9PqgnNj5pUjo+hDI6PuPO
Oj7lYTs+UAg+Pt+WNj4OrTw+2Vg/PsICPD5XSDk+d/I7PmmBNj72oDY+37M4PtGAOT43UTo+
TDY3PlWLOz5odD4+UN86PjjRNz4Y8To+D5k7PkQ3Pz4MRj0++1I7Pi2JOz6+xDw+WNs7Poxs
PD5RGD4+TUo8PppwPD47UT8+3kY5Pik6PT6stzw+6DM7PiBxNT5/9jY+KKc+PvHUOT4QMj0+
2k05PhfCOT40hjw+K8I6Pn7rOz4KtTg+6lY6PmdCOz4a7jg+v1JAPiF0Oj7WeT0+6e45PvgC
PT5K8Ds+6KI5PvDwOD4/5Do+tXg7PrIlOT4OPTg+nlA4Pp8xPD4VWDo+1rw7PnFNNz4NPDg+
fh1APgbdOz6YMjw+f008PitWPT7zHzs+mAg9PsLtNj4XHjk+BTs6PnC6Oj6N1jw+g6o7Pjnb
PD7GvDs+oqk3PmBUOj5mLTs+5Q46Pld7Oj51nDY+a3s8PtEbPT5OFzw+tgg7Po7cPD7U8z0+
314+PgeMPD65cTs+c8s8PhHdPj7cDjo+sqM6PtNwQD66Mjk+GnQ+Po3dPD61Izw+vkw6PnJr
OT5PnTw+Doo5PiXrOz4nrjk+5NE7PsbeNz6OJD4+vK05PgrGNT7HkD0+dUo4PjvTPD5I5zU+
wlU5PvoHOj49nDo+K6k8Prg+Oz4r1jw+aHU9PmoJPD5uTT0+2Co4Ph2EPT7BCT0+PXc7Pi4w
Pz5yczo+kjI7PoSEOj6KxDo+r10+PpwEOT7cBDw+LS05Ph3iOj4kljs+8gw6PlHHOj7Mijk+
Jtc9PsaEOz4+9Tk+2+43Pn5/PT51Bjc+Lm8+PjN8PT7XmT8+XhA7PgFDOz6axz4+seI8PssK
OT53Xzs+eCU/PlniPD5ZEj0+hUJBPk54PD4p+Dg+vTM6PnjoPz7qHTk+tNU5PgU0PT7rdDw+
sEA8PtYAPj6B4Tw+lVo6PsDsPD6rYzs+o2w5PugcOT50cDs+SSM7PpU+PT52MDs+SHY9Pog+
Nj7eszs+MYU8Pv2+Oz5UrD0+5co4PudkOT7u2To+A6M8PhA/OT5Xyzk++tU5PkMpPj7dwTY+
VIU8PrvyPD7WOjs+LrA5PghxOz43mz0+nW48PrQ+Oz6FBTo+zIc5PnqPPz5a/To+KDA2Pvhm
PD5D0D4+sDU+PvM9PD7Z1zs+wR48Pu+0Nj6UgDo+ew07Pir6OT4w7zo+RoY7PhuWOD4Zrjw+
SbM7Pq5HPj4h2T0+Ghs8PmHcPj6J0jk+kuA7Pt94Oz4Byjw+O9s5PpYMPj4OgTs+kWQ8PuO2
OD6EtTo+da83Ps26Oz6YxTo+/0M4PjesOz7cRjo+rFI8Pp4sPT7s7jo+XQM7Pt4MPD4RaDk+
lWg5Pk9dOT6ZoTs+tVlBPkD8OT5D1Tw+zKY/Po/gNz5g2zs+hic7Pg/dPD5j3TY+bdg6Pm3K
PT5HEz0+r944Pn1DPD5IND8+CkI7PiEDOD6rYjs+wlk6PrIAPT6KIjk+yIg8PhdoOj6frTw+
06Q3PjeOOz6xYj0+yl47PtsLOj7ULz4+nig3Ptn7PD4KuTs+xfo6PtueOz43Fjs+378+PmRH
Oz7BqDw+nQg5PtKlOD7Lmjs+m8s6PhtLOj4szDw+uJg6Pp6/OD6fjTk+3647PukpPT5Q3To+
8bE7PoPsOz7qtTY+JME3Pm1/Oz7YgkE+FU04PrfIPj5R9jw+JfA7PnN5Pj4sFzc+4tk6PqL7
PD6F0Dc+Dnc6PhogOz7fGTw+E6s/PpVKPj7QPzw+W7M6PiVWOz7D9Ds+6+U7PuS6Oz4LnTo+
DSY8PhnEPD42ET8+IKc+PsmAPj5dZT8+sxE9Po/BOD6doT0+Jds8PiJgPj4ykD4+Vlg+PmTl
Oj6TBT0+</AssayYData></Step><Step><CommonData><SampleLocation>13</SampleLocation><SampleID></SampleID><SampleGroup></SampleGroup><SampleInfo></SampleInfo><SampleRow>D</SampleRow><SamplePlate>1</SamplePlate><WellType>BUFFER</WellType><Concentration>-1</Concentration><ConcentrationUnits>µg/ml</ConcentrationUnits><MolarConcentration>-1</MolarConcentration><MolarConcUnits>nM</MolarConcUnits><MolecularWeight>-1</MolecularWeight><Temperature>30</Temperature><StartTime>3819366</StartTime><AssayTime>300</AssayTime></CommonData><FlowRate>1000</FlowRate><StepType>DISASSOC</StepType><StepName>Dissociation</StepName><StepStatus>OK</StepStatus><ActualTime>300.012</ActualTime><CycleTime>0.2</CycleTime><AssayXData Points="1500">pYFoRVuFaEVBiGhFeItoRauOaEXikWhFGpVoRQuYaEVDm2hFep5oRa2haEXkpGhFGKhoRUur
aEWCrmhFubFoRe20aEUkuGhFW7toRY6+aEXGwWhF+cRoRTDIaEVjy2hFm85oRc7RaEUF1WhF
PdhoRXDbaEWj3mhF2uFoRRLlaEVF6GhFeOtoRa/uaEXi8WhF2PRoRQ/4aEVD+2hFev5oRa0B
aUXkBGlFHAhpRU8LaUWGDmlFuRFpRfEUaUU0GGlFWxtpRZMeaUXGIWlF/SRpRTAoaUVoK2lF
my5pRdIxaUUJNWlFPThpRXQ7aUWnPmlF2kFpRdxEaUUPSGlFR0tpRX5OaUWxUWlF6VRpRRxY
aUVTW2lFil5pRb5haUX1ZGlFKGhpRV9raUWTbmlFynFpRQF1aUU0eGlFbHtpRZ9+aUXWgWlF
DYVpRUGIaUV4i2lFr45pReKRaUXYlGlFD5hpRUObaUV6nmlFraFpReSkaUUYqGlFT6tpRYKu
aUW1sWlF7bRpRSS4aUVXu2lFjr5pRcbBaUVPxWlFMMhpRWPLaUWbzmlF0tFpRQXVaUU42GlF
cNtpRaPeaUXa4WlFEuVpRUXoaUV862lFr+5pRaXxaUXc9GlFFPhpRUf7aUV+/mlFtQFqRekE
akUcCGpFUwtqRYYOakW+EWpF8RRqRSgYakVbG2pFkx5qRcohakX9JGpFNChqRWgrakWfLmpF
1jFqRQk1akVBOGpFdDtqRac+akXeQWpFFkVqRUlIakWAS2pFdk5qRetRakUiVWpFVVhqRYxb
akXAXmpF92FqRSplakUgaGpFlWtqRcxuakWlcWpF3HRqRRR4akVHe2pFfn5qRbGBakXphGpF
HIhqRU+LakWKjmpFvpFqRfGUakUkmGpFW5tqRZOeakXWoWpFCaVqRUGoakV0q2pFq65qReKx
akUWtWpFSbhqRT+7akV2vmpFqcFqReDEakUYyGpFS8tqRYLOakW10WpF7dRqRSTYakVX22pF
jt5qRcLhakX55GpFLOhqRWPrakWb7mpFzvFqRQX1akU4+GpFcPtqRaf+akXaAWtFPwVrRUkI
a0V8C2tFcg5rRakRa0XcFGtFFBhrRUcba0V+HmtFtSFrRekka0UgKGtFVytrRYoua0XCMWtF
9TRrRSw4a0VjO2tFlz5rRc5Ba0UBRWtFOEhrRWxLa0WjTmtF2lFrRQ1Va0VFWGtFeFtrRa9e
a0XnYWtFGmVrRRBoa0VHa2tFvG5rRbFxa0UmdWtFHHhrRZF7a0XIfmtF/4FrRTKFa0UQiGtF
Q4trRXqOa0WxkWtF5JRrRRiYa0VPm2tFgp5rRbmha0XtpGtFJKhrRVera0WOrmtFwrFrRfm0
a0UwuGtFY7trRZu+a0XSwWtFBcVrRTjIa0Vwy2tFp85rRdrRa0US1WtFRdhrRXzba0Vy3mtF
qeFrRdzka0UU6GtFS+trRX7ua0W18WtF6fRrRSD4a0VX+2tFiv5rRcIBbEX1BGxFLAhsRWML
bEWXDmxFzhFsRQEVbEU4GGxFcBtsRaMebEXaIWxFEiVsRUUobEV8K2xFry5sRecxbEXcNGxF
EDhsRUc7bEV6PmxFsUFsRXRFbEUcSGxFU0tsRYZObEW+UWxF9VRsRShYbEVfW2xFk15sRcph
bEUBZWxFNGhsRWhrbEWfbmxF1nFsRQl1bEVBeGxFeHtsRat+bEXegWxFFoVsRU2IbEVDi2xF
do5sRa2RbEXglGxFGJhsRU+bbEWCnmxFuaFsRe2kbEUgqGxFV6tsRY6ubEXCsWxF+bRsRTC4
bEVju2xFm75sRc7BbEUFxWxFOMhsRXDLbEWjzmxF2tFsRRLVbEVF2GxFfNtsRa/ebEWl4WxF
3ORsRRTobEVH62xFfu5sRbHxbEXp9GxFHPhsRVP7bEWG/mxFvgFtRfkEbUUwCG1FYwttRZsO
bUXSEW1FBRVtRTgYbUVwG21Fpx5tRdohbUUNJW1FRShtRXwrbUWvLm1F5zFtRdw0bUUQOG1F
RzttRX4+bUWxQW1F6URtRSBIbUVTS21Fik5tRb5RbUX1VG1FKFhtRV9bbUWTXm1FymFtRf1k
bUU0aG1FaGttRZ9ubUXWcW1FCXVtRUF4bUV0e21Fq35tReKBbUWlhW1FIIhtRUOLbUV2jm1F
rZFtReCUbUUYmG1FS5ttRYKebUW5oW1F7aRtRSSobUVXq21Fjq5tRcaxbUX5tG1FMLhtRWO7
bUWbvm1FzsFtRQXFbUU4yG1FcMttRaPObUXa0W1FDdVtRUXYbUV8221Fr95tRaXhbUXc5G1F
EOhtRUfrbUV+7m1FsfFtRen0bUUc+G1FU/ttRYr+bUW+AW5F9QRuRSgIbkVfC25Fkw5uRcoR
bkX9FG5FMBhuRWgbbkWbHm5F0iFuRQUlbkU9KG5FdCtuRacubkXeMW5FFjVuRUk4bkV8O25F
sz5uRetBbkUeRW5FUUhuRUdLbkW8Tm5F81FuRSZVbkVdWG5FkVtuRchebkX/YW5FMmVuRQto
bkVDa25Fem5uRa1xbkXkdG5FGHhuRU97bkWGfm5FuYFuRfGEbkUkiG5FW4tuRZOObkXGkW5F
/ZRuRTCYbkVom25Fn55uRdKhbkUJpW5FPahuRXSrbkWnrm5F3rFuRRa1bkVJuG5FgLtuRXa+
bkWpwW5FHMZuRZ/IbkVLy25Fgs5uRbXRbkXt1G5FINhuRVPbbkWK3m5FwuFuRfXkbkUs6G5F
X+tuRZfubkXK8W5FAfVuRTj4bkVs+25Fo/5uRdYBb0UNBW9FRQhvRXgLb0WvDm9F4hFvRRoV
b0UQGG9FQxtvRXoeb0WxIW9F5CRvRRwob0VPK29Fhi5vRb4xb0XxNG9FKDhvRVs7b0WTPm9F
ykFvRf1Eb0U0SG9FaEtvRZ9Ob0XSUW9FBVVvRT1Yb0VwW29Fp15vRd5hb0USZW9FSWhvRXxr
b0Vybm9FqXFvRdx0b0UUeG9FR3tvRX5+b0WxgW9F6YRvRSCIb0VTi29Fio5vRcKRb0X1lG9F
LJhvRV+bb0WXnm9FyqFvRQGlb0U0qG9FbKtvRaOub0XWsW9FDbVvRUW4b0V4u29Fqb9vRSTC
b0UWxW9FC8hvRUPLb0V2zm9FrdFvReDUb0UY2G9FT9tvRYLeb0W14W9F7eRvRSTob0VX629F
ju5vRcbxb0X59G9FMPhvRWP7b0Wb/m9F0gFwRQsGcEWKCHBFcAtwRacOcEXeEXBFEhVwRUkY
cEU/G3BFch5wRakhcEXgJHBFFChwRUsrcEV+LnBFtTFwRe00cEUgOHBFVztwRYo+cEXCQXBF
+URwRSxIcEVjS3BFl05wRc5RcEUFVXBFOFhwRWxbcEWjXnBF2mFwRQ1lcEVFaHBFeGtwRa9u
cEXicXBFGnVwRVF4cEWEe3BFvH5wRfOBcEUmhXBFXYhwRXSLcEWnjnBF3pFwRRKVcEVJmHBF
gJtwRXaecEWpoXBF4KRwRRSocEVLq3BFgq5wRbWxcEXttHBFILhwRVe7cEWOvnBFwsFwRfnE
cEUsyHBFY8twRZvOcEXO0XBFBdVwRTjYcEVw23BFp95wRdrhcEUS5XBFRehwRXzrcEVy7nBF
qfFwRdz0cEUU+HBFR/twRX7+cEWxAXFF6QRxRSAIcUVTC3FFig5xRb4RcUX1FHFFLBhxRV8b
cUWXHnFFyiFxRQElcUU0KHFFbCtxRZ8ucUXWMXFFCTVxRUE4cUV0O3FFqz5xReJBcUUaRXFF
C0hxRUNLcUV2TnFFrVFxReBUcUUYWHFFT1txRYJecUW6YXFF7WRxRSRocUVba3FFjm5xRcZx
cUX5dHFFJHhxRVd7cUWOfnFFwoFxRfmEcUUwiHFFY4txRZuOcUXOkXFFBZVxRTiYcUVwm3FF
p55xRdqhcUUSpXFFSahxRXyrcUWzrnFFqbFxRdy0cUUUuHFFR7txRX6+cUW1wXFF6cRxRSDI
cUVXy3FFis5xRcLRcUX11HFFLNhxRV/bcUWX3nFFzuFxRQHlcUU46HFFcOtxRaPucUXa8XFF
DfVxRUX4cUV8+3FFr/5xRaUBckXcBHJFFAhyRUcLckV+DnJFsRFyRekUckUcGHJFUxtyRYoe
ckW+IXJF8SRyRSgockVbK3JFky5yRcYxckX9NHJFMDhyRWg7ckWfPnJF0kFyRQlFckU9SHJF
dEtyRatOckXeUXJFFlVyRUlYckU/W3JFdl5yRalhckXgZHJFGGhyRUtrckWCbnJFtXFyRe10
ckUgeHJFV3tyRY5+ckXCgXJF+YRyRTCIckVji3JFm45yRc6RckUFlXJFPZhyRXCbckWnnnJF
2qFyRRKlckVJqHJFfKtyRXKuckWpsXJF3LRyRRS4ckVHu3JFfr5yRbHBckXpxHJFIMhyRVPL
ckWKznJFvtFyRfXUckUs2HJFX9tyRZfeckXK4XJFAeVyRTTockVs63JFo+5yRdbxckUN9XJF
QfhyRXj7ckWv/nJF4gFzRRoFc0VNCHNFQwtzRbcOc0XvEXNFJhVzRVkYc0VPG3NFhh5zRfsh
c0UyJXNFZihzRT8rc0V2LnNFrTFzReA0c0UYOHNFSztzRYI+c0W6QXNF7URzRSRIc0VXS3NF
jk5zRcZRc0X5VHNFMFhzRWNbc0WbXnNF0mFzRQVlc0U9aHNFcGtzRaduc0XacXNFEnVzRUl4
c0V8e3NFcn5zRc6Bc0XchHNFFIhzRUeLc0V+jnNFsZFzRemUc0UgmHNFU5tzRYqec0W+oXNF
9aRzRSyoc0Vfq3NFl65zRcqxc0UBtXNFOLhzRWy7c0WjvnNF1sFzRQ3Fc0VFyHNFeMtzRa/O
c0Xn0XNFGtVzRRDYc0VH23NFet5zRbHhc0Xk5HNFHOhzRVPrc0WG7nNFvvFzRfX0c0Uo+HNF
X/tzRZP+c0XKAXRFAQV0RTQIdEVsC3RFnw50RdYRdEUJFXRFQRh0RXQbdEWrHnRF3iF0RRYl
dEULKHRFQyt0RXYudEWtMXRF4DR0RRg4dEVPO3RFgj50RbpBdEXtRHRFJEh0RVdLdEWOTnRF
xlF0RflUdEUwWHRFY1t0RZtedEXSYXRFBWV0RT1odEVwa3RFp250Rd5xdEUSdXRFSXh0RXx7
dEVyfnRFqYF0ReCEdEUUiHRFR4t0RX6OdEWxkXRF6ZR0RSCYdEVTm3RFip50RcKhdEX1pHRF
LKh0RV+rdEWXrnRFzrF0RQG1dEU4uHRFbLt0RaO+dEXWwXRFDcV0RUXIdEV4y3RFr850ReLR
dEUa1XRFC9h0RUPbdEV23nRFreF0ReDkdEUY6HRFT+t0RYLudEW68XRF7fR0RSD4dEVX+3RF
jv50RcIBdUX5BHVFMAh1RWMLdUWbDnVF0hF1RQUVdUU9GHVFcBt1RacedUXaIXVFEiV1RUUo
dUV8K3VFsy51RecxdUUeNXVFVTh1RYg7dUXAPnVF80F1RSpFdUVhSHVFlUt1RcxOdUWlUXVF
3FR1RRRYdUVHW3VFfl51RbFhdUXpZHVFIGh1RVNrdUWKbnVFwnF1RfV0dUUseHVFX3t1RZd+
dUXKgXVFAYV1RTiIdUVsi3VFo451RdqRdUUNlXVFQZh1RXibdUWrnnVF4qF1RRqldUUQqHVF
R6t1RXqudUWxsXVF5LR1RRy4dUVPu3VFhr51RbrBdUXxxHVFJMh1RVvLdUWTznVFxtF1Rf3U
dUUw2HVFaNt1RZ/edUXS4XVFCeV1RT3odUV063VFp+51Rd7xdUUS9XVFSfh1RT/7dUV2/nVF
qQF2ReAEdkUUCHZFSwt2RX4OdkW1EXZF7RR2RSAYdkVTG3ZFih52RcIhdkX1JHZFLCh2RV8r
dkWXLnZFyjF2RQE1dkU0OHZFbDt2RZ8+dkXWQXZFDUV2RUFIdkV4S3ZFq052ReJRdkUWVXZF
TVh2RUNbdkV6XnZFrWF2ReRkdkUcaHZFT2t2RYZudkW6cXZF8XR2RSR4dkVbe3ZFk352RcaB
dkX5hHZFMIh2RWOLdkWbjnZF0pF2RQWVdkU9mHZFcJt2RaOedkXaoXZFDaV2RUWodkV4q3ZF
r652ReexdkXctHZFELh2RUe7dkV6vnZFscF2RenEdkUcyHZFU8t2RYbOdkW+0XZF8dR2RSjY
dkVb23ZFk952RcrhdkX95HZFNOh2RWjrdkWf7nZF1vF2RQn1dkU9+HZFdPt2Rav+dkXeAXdF
FgV3RUkId0WAC3dFdg53Ra0Rd0XgFHdFGBh3RUsbd0V+HndFtSF3Re0kd0UgKHdFVyt3RYou
d0XCMXdF+TR3RSw4d0VjO3dFlz53RWZCd0XYRHdFOEh3RWxLd0WjTndF2lF3RQ1Vd0VFWHdF
eFt3Ra9ed0XiYXdFGmV3RU1od0WEa3dFem53Re9xd0UmdXdFWXh3RZB7d0XEfndF+4F3RS6F
d0VmiHdFmYt3RXKOd0WpkXdF3JR3RRSYd0VLm3dFfp53RbWhd0XppHdFIKh3RVerd0WKrndF
wrF3RfW0d0UsuHdFX7t3RZe+d0XWwXdFDcV3RUHId0V4y3dFq853ReLRd0UW1XdFSdh3RYDb
d0W33ndF6+F3RSLld0VV6HdFjOt3RYLud0W18XdFLvV3RSD4d0WZ+3dFiv53RaUBeEXcBHhF
FAh4RUcLeEV+DnhFsRF4RekUeEUgGHhFUxt4RYoeeEW+IXhF9SR4RSwoeEVfK3hFly54Rcox
eEUBNXhFODh4RWw7eEWjPnhF2kF4RQ1FeEVFSHhFeEt4Ra9OeEXiUXhFGlV4RRBYeEVDW3hF
el54Ra1heEXkZHhFHGh4RU9reEWCbnhFunF4RfF0eEUkeHhFW3t4RZN+eEXGgXhF/YR4RTSI
eEVoi3hFn454RdKReEUJlXhFQZh4RXSbeEWrnnhF3qF4RRaleEVNqHhFQ6t4RXaueEWtsXhF
4LR4RRi4eEVPu3hFgr54RbrBeEXtxHhFJMh4RVfLeEWOznhFwtF4RfnUeEUs2HhFZNt4RZve
eEXO4XhFBeV4RTzoeEVw63hFo+54RdrxeEUS9XhFRfh4RXz7eEWr/nhF4gF5RRYFeUUQCHlF
Qwt5RXoOeUWxEXlF5BR5RRwYeUVPG3lFgh55RboheUXxJHlFJCh5RVsreUWTLnlFxjF5Rfk0
eUUwOHlFZDt5RZs+eUXSQXlFBUV5RTxIeUVwS3lFp055RdpReUUSVXlFSVh5RXxbeUWzXnlF
5mF5RR5leUVVaHlFS2t5RcBueUXzcXlFKnV5RWF4eUWVe3lFzH55Rf+BeUXchHlFEIh5RUeL
eUV+jnlFsZF5RemUeUU8mHlFdJt5RaueeUXeoXlFFqV5RUmoeUU/q3lFdq55RamxeUXgtHlF
FLh5RUu7eUV+vnlFscF5RenEeUUgyHlFU8t5RYrOeUW+0XlF9dR5RSjYeUVf23lFk955Rcrh
eUUB5XlFNOh5RWzreUWf7nlF1vF5RQn1eUVB+HlFdPt5Rav+eUXeAXpFFgV6RUkIekWAC3pF
tw56ResRekUiFXpFVRh6RYwbekWCHnpF9yF6RS4lekUkKHpFmSt6RcwuekWpMXpF3DR6RRQ4
ekVLO3pFfj56RbVBekXpRHpFIEh6RVdLekWKTnpFwlF6RflUekUsWHpFZFt6RZdeekXOYXpF
BWV6RThoekVwa3pFl256RcZxekX9dHpFMHh6RWh7ekWbfnpFzoF6RQWFekU4iHpFcIt6RaOO
ekXakXpFEpV6RUWYekV8m3pFr556RaWhekXYpHpFEKh6RUerekV6rnpFsbF6ReS0ekUcuHpF
U7t6RYa+ekW+wXpF8cR6RSjIekVfy3pFk856RcrRekX91HpFNNh6RWjbekWf3npF1uF6RQnl
ekVB6HpFeOt6RavuekXi8XpF2PR6RQv4ekVD+3pFdv56Ra0Be0XSBXtFVQh7RUsLe0WCDntF
uhF7Re0Ue0UkGHtFVxt7RY4ee0XCIXtF+SR7RSwoe0VkK3tFmy57Rc4xe0UFNXtFODh7RXA7
e0WjPntF</AssayXData><AssayYData Points="1500">oiUxPrk6Mz5ddDc+iVc2PsP2OD42Mzs+l3U4PklrNj4qYDc+T0o2PiKKOT5/Ezg+UV03PqkT
PD4ecD0+v5g3PtnVPT6Xvzk++XA9PrqnOT6lTz4+l3E/PuxYPD63cT4+Vf02PkA9OD6Iij0+
RIJAPrKrNz6cpzc+Zy49PnUSPj7iOz8+jb85PgmSOz7UAj4+EkE4PkxFPD426zk+qNI6Pv3O
OT7iXDc+s8I7PrEeOT5wgzo+f345PpTWNz6DMTg+mcA5PliTOD6KjDk+4vA9PqunPT43Uj4+
Bo06PmO6OT6IhDc+hhs5PhjuOD6AEz4+/XE8PnuwOz7jczs+96I2PlogPT7Tsjk+e8I3Pre/
OT4HGTg+7CE+PkC9Nz7QWD0+Aws/PgAGOj5lUDo+RQw7Pn/2Oj47pjw+VVo8Pge5Oz4u8Dw+
wKk7PrwXOz5hRz0+pkg7PpjrOD4J9Dw+pes9PtuAPj7HgTc+b9Y6PiEJPj722Dw+SUY7Pg7B
Pj7ebzs+IJA5PgbrOz4lnzo+1jM8PhrzOj4qwjw+/GI+PqgPPD7J4jc+BMk+Pus4PT7bEjw+
Me86PluROD54Fjc+Dws8PkKHOj6eDjw+ceY7PqKAPT6Majw+ki4+Pkj0Nz6cKj0+gFk3PqE9
Nz6WdD4+ELRAPhP9OT5g0Tw+5Y1APpOgOj4svTs+Ej08PsZZOz40kTs+EMY2Pm/1Oj4vLj0+
GUM7PgLXPj6cdjw+LOA4PiOtOj4cKzo+uJo+Pip9Pj7ozz8+2Oo6PmT3PD5VZDw+yO86PrXT
PT4ZKTk+5yE7Pi+tOD5vOD8+mVs9PiyKPj7MNzw+qmw9PhFoPj5YYj4+Vzg9PqunPD7z0jk+
BLo4PtoAOj6phT8+SNk+PvJAPD5HJDs+3Rg3PqE9Pj5BXDc+R15APsuiPT5HEjk+PDRAPj2l
Pj6veT8+2uU8Pt7vOj7qtkI+dug/PnTmPT4fqzw+RqY9PvLNOz7qCz0+P2A8PhyVOj6w2Tc+
e2Y+Pg35PD52DTw+c9U9PkhoOz6WKUE+v3c7PojjQT4dEjw+pgM+Ph/qPD6mkj8+ieI/Ptds
PD4I3j0+wcE8PtSvOz6b0T8+Gj0+PnLHPT4Fuzo+RRQ8PuPvOj57cz0+kJA7PrDFOz6FOEE+
IBI/PkYsPT53wzs+GaA7Pi1RPz6MpDk+BJk9PvFhPT55Jzs+tfc/PjDTPT4jcEE+dik8Pley
Oz4Unz0+ezw4Pm+cPj5G4jo+tVs7PgpQOT6K7jw+mZo9PjUfPj7CQD8+MMQ+PuTCPj4eIkE+
8KE7PjxxOT7wxjw+6NQ8PvAFPj5f6Tw+CiM9Pl6UPD5f8js+qQY+Pk1fQD5tmTo+q9A7Pr76
PT6o0zk+2XM/PugWQj5vRjo+GVRAPiIUPj7YRz8++WQ7Pp68Oj5LSzw+/RM9PiE2PD6lx0E+
i5U7PjMiPj4lIzo+BbQ8PlQuPD5kxT4+blw4PvEEPj4ukj8+naVAPllwPT5QIT4+E4M8PhV7
QD76Ujw+L7ZAPk4LPD4baz8+w289PsoTPz7prDo+DkQ8PqVaQj49+Ds+IMk5PoTVOj5eXT4+
XLs9PsSVPz5QjDs+uBg/PlzRPD7Guz0+94BAPuA2PD7aMD0+a945Pp49Oz6Eczw+hYM5PlHN
PT6P7zw+kTs+PtRePj4PSj0+mF1CPjjIPj6znD4+1S08PlScPz4mP0E+xKs9Ps2oQD7pwD0+
zww9Pue1PT5yyj8+S4VAPmMBPD42Lj4++AU/PmDAPz7t2j4+D5o9PphuPT5/QTo+/TU/PjNB
Pz4exz8+tpw+PlMkQD5dmTs+1SFAPjYaPD5gYEA+AFk6PmNGPj4fAT4+/Gg4PkWWQD76DkI+
HK08PnEvQT7KST4+Hxw7PvI9Pj6D5j0+Jf4/PhCdPz5jZTw+hqg9PodgPD6u1j0+QRtBPhFg
Pz5neT4+NJ0+PkHoQD6Q/kI+SAY/PjmhPz7wjTw+6rc/Ph/tPj4xPDw+3xs8PhcTPj4gRD0+
SRhAPmPQPD67QD4+Nbc6Po44Pj7d5Do+vOA6PjOzOz5GHUE+18o9PmbqQT7nAEU+d9w+Plv3
PT659D8+Dl49Pj4YPj5uJjs+vdE/PsSSQz5Yzjw+ezBBPtC7Pj4asjo+QMQ9PpRyPj6ghDs+
j4w9PoDcQT4Brj4+YvdBPllWPT4bXj4+B4FAPkx/QD45jz4+uCU/Poe0Pj6LwT8+WGI6PhUM
QD6+gT8+YpVAPmxzPz4rPT4+TsM+PqOGPj4xVEE+nwZCPpQcPT5byD8+lwdCPidEQj4F8z8+
GcxBPpXrPD7UvD4+4DE9PqZePj7V8kA+f10/PmYNPz5ihjs+B/BBPkWfPj7SiD4+FZI/PgkT
Pj6yjD4+dpA/PvDlQD506UE+lMA/PvbAQD5JiEM+Jsw+PrziPj6fUkA+wZg9PgwJQj6K30A+
9xk9PqC/QD4ZsUA+ZT5BPipmPT5sRUE+wKM+Pj4WQD41pTw+/WA+PiDhQD7muEA+3yo+PhbN
Qz6XhD4+PMw8PrsKQT754z4+6j1CPnbIQD7dtz4+0zRAPmBfQT5wujs+fdY9PiUvQD7ysz4+
S/Y/PmmnPD79yz0+r3k9PpsvQD7QxUA+3Fk/PuKkPT5c1z4+11VCPg7uPj49S0I+JZo+PjVr
QT5pQEI+8/E7Pj/CPT78vD8+ou0+PnzHPj6CiTs+elA9PpXzRD74yjs+tjQ/PuioQD6LykE+
mx5APlIrRD4Mgz0+Kl9APpZYQz5abT0+1ZlAPrOQPD72OT8+k8g+Pkn/QD6fEkM+d2Q9PpdM
QD6J9UA+Jt5APrWlQT62w0A+YfQ/Pm8oPT6Vlz0+o9w/PgEAPj4GTjs+0xBBPkVdQD5nIUI+
515BPiD2Pj47UEA+uq08PpShQD4AEEE+UYZAPs/9PT6hBj8+lsNAPtWrQD5EmDw+XA09PhzI
Pz5Ixz4+QulAPqBUQD65aD8+tXtDPiWXQT73mD8+UeM/PmxDQD7Lxz8+gm09PsGMPT5AIUI+
bFI/PnV2Pj56tD8+0XU/PoUtPT5OvD8+T9ZCPratPj7NKz4+7aE+PuQaPz43sDw++O5CPmJI
Pz4cnz0+oLk9Pv4oPz5S0UA+kyFAPtODPj6yMTw+wllCPh75Qz7jqjs+vDJBPr27QD41dDw+
4K4+PlF1Pz79CkI+oSU/PjrbPj7K0EA+6zZCPnWeQD4p8kE+LPQ7PhbAPT4xaUA+tA89PvNu
QD5zLj4+jtg9PiDYQD7lh0M+uZo/PmmwPz7v2EA+9Mg9Pj6APz6Nt0M+X8U9PruhQT5plT4+
rdtAPoNfPD5D8T0+/7BAPrDzPz4rJz4+A6c+PuBmQD5DXTw+tMU5Pk2cQT4B90A+xoI/Prg0
Qj7Qgz8+TMpAPvPbQT6MoEE+8go+PvA3QT7//z4+oMxAPlfRQD7QE0M+1Ws+PlhqQD7Vq0E+
Rv89PhjuQD4/az4+p78/PnhpOT7Ub0A+w6M/PhLdQz5C+D0+4Ss9PgClQT5opkI+8F5APm2x
Qz65Ij8+UIFCPlQJPT7EMkM+TFVCPtwNQz7mSz4+x4c8PkMmQD40h0A+7dA/PmykQj6ZEUU+
PXFBPi1oQz51vkQ+T+dAPiTRQz6u+kA+HRlGPp0WQj54sEA+7LlAPhl9PT446kU+bYZAPhFY
Qj5UKUM+yQZEPswCQz6toD8+N1E+PlHrPz4M2EE+C2FAPhAnPj67OkM+9Y5CPq45QT4S9kI+
0pE/PmlfPj7+Y0I+p8dBPgP4Oz6cRkA+g0dCPteZPj7+WUA+XfY/PjmxPj6U3j0+OM5APhM8
Pz7gzT4+attAPo/aQT4KFj8+Kiw/Prr1Pz4Zlj8+HENAPoaPPz7ZU0I+9gM+ProbPD7/OEE+
Yt9CPjtkPj6Dgz8+PNo9PmwNPj5wpEM+8A9CPhjaQT6rwUE+6cA+PnexPz7bikU+YV09PueI
RD4fUDs+KtpAPrNvPT67qT8+2CtCPmkvQT4SmUA+KpFDPpiHQD6uJUM+JJY/PsxTQD4YRz8+
OC1BPobbQz6EjEA+sylAPlKKPz5GXkI+uA1DPik9RT54fj4+RkpCPrErPj5aij4+k2k/Pg8w
RT5u9EI+6Y9EPrerPj4NMj8+GmdDPr6jQj4YoEE+kUhCPu8kQT7fwUE+iAFHPlGoPD66r0A+
iJFDPlSSPD5odkE+TqJEPm/LQT6pu0Q+LTtBPlA3QD66N0A+Mj5APvwZPz6wBEQ+9ro+Ptws
Qj56OEA+3YZBPkLvQz5zIEE+dV9CPiL7PT7/+z8+0d1BPrCPQD6xmj4+vN4+PniKPj6FfD4+
oe5BPvWFPj4FL0E+puhCPoppQj645UA+z4pAPukoRD4zxT0+jgVBPlOcQT76XD4+/OM/Pr5Q
QD5lxz0+afs/PmLdPT4Zl0I+hMg/PssZQD5Awz8+XitAPmbXRD42/T4+c4A/PkaQPj6wvkA+
8S0+PiTdPT7eXUI+oBw/Pm0NQD5mH0Q+JiVAPp78Pz7TF0I+pBxCPgr+Pj4S8kA+h4lAPmSp
QT483kA+68pBPlRHQT53Vj4+c2NBPot0Pz548EA+Fzc+PilHPj54uD8+sWdAPg0GQj5ooT4+
VLtBPrWEQD4AO0E+lX1CPk4MPj6neDs+Ico7Pka2Qz6iGj0+Xfg+Pt/SPj64REA+wi9CPiHs
Pz6KNEQ+7sNBPn7HPj74lj8+TNM/PquyQT4QY0M+g45APnoSPz4nI0A+IGVAPoaOPj7X20E+
6e5FPt72QD4HhD4+Xyg/Ph9oQz7bT0I+BjFCPmPaQD5xgD8+rvpBPh9FQT6Mxj8+/lw/PlbF
PT63nz4+abdAPt5TPD6MgDk+l4NAPiwbQD55B0Q+1o0+Pln3Pj72tT8+FKVDPlBNRD7OKj8+
4zo/PiqgQj7kOUI+dX09Pu/xQj7yKUE++1RBPu6CPz57Fkk+1CBCPsV2QT4QL0Q+nwRCPpyO
PD7sakE+ERFBPg7SPj4b2D8+zzhCPghiQz649kI+tf1APoWCQz5yhkM+9K5DPoclQj4RnkA+
f0RCPnbPPz4zH0I+KktEPmE8Qz7BVkA+sFtDPpQYRj6WAkE+/09APi6kPz7Zd0E+kwtAPqC4
Qj7nzD8+R7BBPuNVQD6FQD0+GiM/PjfEQj6S9j4+1hM+Pgc9Qj73aD0+Ar49PoFpPT7ENT0+
jHJCPqSyQD5AIUI+bLVAPo8IRD6pOEE+Qsk8PisCRD4bnEA+QdBDPjtgQT6x2kE+PbQ/PtZl
RD4GAEM+fAxCPl2rPj4vTkE+G0xBPtWyRj4BDT4+LNJDPuwzQT6zuEM+h71BPhJwQz7NvkA+
1jJBPt8VQj5X/EQ+xjlAPtIEQT6AGUQ+ELQ8Pl3IRD5LWkE+j+tAPtZCRD6QmUQ+nuI9Phei
QD6PSD8+rIZDPj5iQj4k10I+5TlBPud/Pz7FpT8+Qqc/PuXyRD7sy0E+YxNBPg7cQT5+L0E+
jb5CPuqhRj6mK0M+gi5BPnnpPj4D6kA+MKQ9Pt6PQD68V0E+cR09PlFQPD77PUM+H31BPmfl
QD4oZEU+cSZCPmh3Pz4eYUI++J5CPuk+QT7SR0I++lFCPlVYQj6iYUY+UOk/PsCYPj7BVEI+
KpA+PhsIQT7g5UI+TKdAPlQaQz5CbkA+LRs+Pt+MPj430D0+8wxBPhEsQT7B/UE+wwNDPrbA
Oz4ySEE+F8RAPvGQPT7fm0M+vedCPmGvQj4gbkM+ynJCPmQkQT77skA+3fJCPv45QT55S0M+
sKhAPo7DPz7pO0A++mdDPt1bPz59f0A+dfBAPhcYQT7ONkU+PDFCPkNSPz5hEUQ+llBBPvRJ
QT58DUI+QR4/PrXrQD70EEM+1r9DPq1aQz4KyEA+T2RBPn0ZQT4TCUU+lZBAPhlVRD7ztEI+
TTZAPudfQj5DzT8+KGdDPjgtQD6nkEA+IlxBPs+bQz5JSzw+TMI+Pn0JQj61tEM+Kus+Puly
RD4YFEI+YNdDPtjOQj74ekI+pt89PsVcQD4XY0A+3ABBPnGkQz6qJT8+N8lFPifBQD4yNT8+
yQlDPkRmPz6/QkI+3I5CPoHpRT7xu0Q+q6hBPvMnRD6dNkE+Jic9Pku8PT6PvUE+TKJBPuGK
QT4QjkE+TJ5BPqORQT5OyEA+KIREPpjrPz5wLkI+aytFPiWBRD5f10A+WrNCPgxhQj5uv0E+
Pw9DPn5HQz6brj0+Ro9APo+uQD5Oxz4+JB9EPk0wQj4MIj4+KflBPmbTQT7IFEY+VZ9APqEX
Pz7HBEQ+cWhBPryUQj50y0I+DrZBPu2ORT4R7UA+VOdCPlCOQD5tjT8+6lxBPvq2Qz6QVEQ+
G/1DPnmIQj4tgEM+y1ZDPhM9PT7aA0c+6vI/PukoQj7ybUQ+g6FBPk5XQj6Dw0Q+8m9GPm0S
RD4ZB0Q+BtVAPkP/Qz5YB0I+zihFPvv2RT5DB0A+s9NBPgzLPj6e4UI+dctDPtsWQz4TH0Q+
Hp1EPi1DQj5k2j4+W7M9PtHPQT5vKUE+ythEPr/uQT5JR0E+mf48PiicQD48ZEY+G2BEPnRO
RT5oaEQ+fGtFPrtxQD5tkkA+PbpEPrudPz6vzD4+BbdGPqqFRT41WUE+J7M/Po32QD6UCUA+
gB1EPsB/QD6Kyz8+2co/Poq6RD7u9EA+b0w/PjUKRT7kwEI+nWZAPtuXPz5jT0E+UolEPv7f
Qj5ga0I+UqJDPkDSQT58+D4+H0FBPg6MPz7Ni0A+JitCPmmmRD6I3kA+RJhBPnQ2RT4RfUY+
0Y1BPri8QD6mzEE+SRQ+PkPoQz74DD4+t3RBPrxxPz5xEj0+9XZCPqG+Qj4d2EI+tBhCPtRc
Qz4o0EE+Ty9EPksSRT5Yl0I+DYFCPgKMQj4v7D8+Zc1APuR+QT7D3UQ+Gz0/PjTtQz4FOUU+
H41BPif1Pz4el0M+Tr1APllIPz5ty0I+TBlDPhgcQT4+S0U+iC5GPsJvQD6hXEI+dxRCPg9U
RD7YyUI+cS1CPp9WPz7cd0M+WrtCPtYRSD7CsEQ+pANDPtICQj5iQUA+u8RDPjEgRj7wVUc+
3+JFPsM8QT6gTEQ+inU+PqKEQj5/C0E+EO5CPs91Qz5MF0U+p75EPptzQT5TmkI+IYZFPvJv
Qz46xEI+eYA+PvssSD6keEQ+mBNFPhJFRz7qpjw+woFAPlPzRT5i0kU+d6hBPg7mQz60fUM+
OQxDPm1mQz6MkEU+CkE/Ph0oQD6XtkQ+XvRBPhPMQD6bq0g+fa9DPnVdSD5YlkA+YItAPhSA
Qj4xakI+26Y/Pn/sRD7KVUM+dvY/PlSYRT5VD0I+V3dAPqujRD7T2zw+cT1EPsaXRD52/0E+
anpBPp+pPj4SNkA+iuFEPnbnPz516EM+dttAPhEVQj4w5kA+FWs+PnJ6QT4TeUU+Xc9DPsIz
Qj6XVUI+L0dDPi2KPz7OxEI+FhpFPo4uQj4DeUU+SCJDPicNQD4+nkQ+HlJCPgq/Rz4/Z0U+
mntFPpY6RD54IT8++xlHPsw9Qz613j4+vuJCPpplSD4Fo0I+yGA/PmqHQz5iCEM+wMxDPuzi
RD4un0I+v55DPh64Qz6z2kM+3zJFPuBZQj7iuEA+NHdFPi7+QT7Xf0U+J7RHPvwzRD5EG0A+
yApDPoHQQT5mcUI+SdtAPqCLQT6HwEU+G5tEPvcnRz6Y20U+QotCPq/GQD45UUA+BPpCPuaA
QD6rMj4+W7FCPvC3RT65vEQ+yUtAPhO+RD4QuUM+MKA/PqSUQz5CZkE+iDlAPmIkRj4Yfz0+
+FBHPmyURD7xPUI+QKNAPpGvPz47TUY+UhVGPvogQz4FIkI+iiJGPpfWPj5WAkE+uANEPnD0
QT72N0A+7ow+Pp0PQj5/GUQ+caRCPgzJQT7iaz0+bN0/PoAjRj5+G0M+rSpGPkv3Qz71CkI+
4l9CPvCURT4e4EE+zwBCPswIRj4iL0A+YuNBPhvzRT7FzUE+NOJGPmR3Qz5BEEI+34k+Pg00
RD5na0I+</AssayYData></Step><Step><CommonData><SampleLocation>15</SampleLocation><SampleID>YNCCT5A-p035</SampleID><SampleGroup></SampleGroup><SampleInfo></SampleInfo><SampleRow>C</SampleRow><SamplePlate>1</SamplePlate><WellType>KSAMPLE</WellType><Concentration>-1</Concentration><ConcentrationUnits>µg/ml</ConcentrationUnits><MolarConcentration>1000</MolarConcentration><MolarConcUnits>nM</MolarConcUnits><MolecularWeight>-1</MolecularWeight><Temperature>30</Temperature><StartTime>4125413</StartTime><AssayTime>300</AssayTime></CommonData><FlowRate>1000</FlowRate><StepType>ASSOC</StepType><StepName>Association</StepName><StepStatus>OK</StepStatus><ActualTime>300.014</ActualTime><CycleTime>0.2</CycleTime><AssayXData Points="1500">1kF7RT5Fe0V2SHtFqUt7ReBOe0UTUntFCVV7RUBYe0V0W3tFq157Rd5he0UVZXtFTWh7RYBr
e0W3bntF73F7RSJ1e0VZeHtFjHt7RcR+e0X7gXtFLoV7RWWIe0WZi3tF0I57RQOSe0U6lXtF
bph7RaWbe0XYnntFD6J7RUOle0V6qHtFrat7RaOue0XasXtFDbV7RUW4e0V8u3tFr757RebB
e0UaxXtFUch7RYjLe0W7zntF89F7RSbVe0Vd2HtFlNt7Rcjee0X74XtFMuV7RWnoe0Wd63tF
1O57RQfye0U+9XtFdvh7Ran7e0Xg/ntF1gF8RQkFfEVACHxFeAt8RasOfEXiEXxFFRV8RUkY
fEWAG3xFtx58ReohfEX3JXxFdih8RYwrfEXELnxF9zF8RS41fEVhOHxFmTt8Rcw+fEUDQnxF
OkV8RW5IfEWhS3xF2E58RQ9SfEVDVXxFelh8RXBbfEWjXnxF2mF8RQ1lfEVFaHxFeGt8Ra9u
fEXmcXxFGnV8RVF4fEWEe3xFp358ReaBfEUahXxFUYh8RYSLfEW7jnxF85F8RSaVfEVdmHxF
kJt8RciefEX7oXxFMqV8RWWofEWdq3xF0K58RQeyfEU6tXxFcrh8RaW7fEXcvnxFE8J8RUfF
fEV+yHxFdMt8RafOfEXe0XxFEdV8RUnYfEWA23xFs958RerhfEUe5XxFVeh8RYjrfEW/7nxF
9/F8RSr1fEVh+HxFlPt8Rcz+fEUDAn1FNgV9RW4IfUWhC31F2A59RQ8SfUVDFX1Fehh9Ra0b
fUXkHn1F2iF9RRElfUVFKH1FfCt9Ra8ufUXmMX1FGjV9RVE4fUWIO31Fuz59RfNBfUUmRX1F
XUh9RZBLfUXITn1F/1F9RTJVfUVpWH1FnVt9RdRefUUHYn1F5mV9RWVofUWpa31F4G59RRNy
fUUJdX1FQHh9RXR7fUWrfn1F4oF9RRWFfUVNiH1FgIt9RbeOfUXvkX1FIpV9RVWYfUWMm31F
xJ59RfehfUUupX1FYah9RZmrfUXMrn1FA7J9RTq1fUVuuH1Fpbt9Rdi+fUUPwn1FQ8V9RXrI
fUWty31F5M59RRzSfUVP1X1Fhth9Rb3bfUXx3n1F5uF9RVvlfUWS6H1Fxut9Rf3ufUXW8X1F
DfV9RUD4fUV4+31Fq/59ReIBfkUaBX5FTQh+RYQLfkW3Dn5F7xF+RTIVfkVlGH5FnRt+RdAe
fkUHIn5FPiV+RXIofkWpK35F3C5+RRMyfkVHNX5Ffjh+RXQ7fkWnPn5F3kF+RRFFfkU8SH5F
dEt+RadOfkXeUX5FDVV+RUBYfkV4W35Fr15+ReJhfkUVZX5FTWh+RYBrfkW3bn5F6nF+RSJ1
fkVZeH5FjHt+RcR+fkX3gX5FLoV+RWGIfkWZi35FzI5+RQOSfkU6lX5Fbph+RaWbfkXYnn5F
D6J+RRymfkWfqH5Fsat+ReSufkUcsn5FEbV+RYa4fkW9u35F8b5+RebBfkVbxX5Fksh+RYjL
fkX9zn5F2tF+RQ3VfkVF2H5FeNt+Ra/efkXi4X5FGuV+RVHofkWE635Fu+5+Re/xfkUm9X5F
Xfh+RZD7fkXI/n5F+wF/RTIFf0VlCH9FnQt/RdQOf0UHEn9FPhV/RXIYf0WpG39F4B5/RRMi
f0VLJX9FQCh/RXQrf0WrLn9F4jF/RRU1f0VNOH9FgDt/Rbc+f0XqQX9FIkV/RVlIf0WMS39F
xE5/RfdRf0UuVX9FZVh/RZlbf0XQXn9FA2J/RTplf0VuaH9FpWt/Rdhuf0UPcn9FR3V/RXp4
f0Wxe39Fp35/RdqBf0UNhX9FRYh/RXyLf0Wvjn9F5pF/RRqVf0VRmH9FiJt/Rbuef0XzoX9F
JqV/RV2of0WQq39FyK5/Rf+xf0UytX9Fabh/RZ27f0XQvn9FB8J/RT7Ff0VyyH9Fqct/RdzO
f0UT0n9FS9V/RTzYf0V0239Fq95/Rd7hf0UL5n9Fjuh/RYDrf0W37n9F6vF/RSL1f0VZ+H9F
jPt/RcT+f0X7AIBFlwKARTMEgEXMBYBFaAeARQIJgEWdCoBFOQyARdINgEVuD4BFCBGARaMS
gEU9FIBFuBWARVMXgEXvGIBFiRqARSQcgEW+HYBFWh+ARfMggEWPIoBFKiSARcQlgEVgJ4BF
+SiARZUqgEUvLIBFyi2ARWYvgEX/MIBFmzKARTU0gEXQNYBFajeARQY5gEWhOoBFOzyARdc9
gEVyP4BF7UCARYdCgEUiRIBFvEWARVhHgEXxSIBFjUqARSZMgEXCTYBFXE+ARfdQgEWTUoBF
L1SARcZVgEViV4BF/ViARZdagEUzXIBFzl2ARWhfgEUCYYBFnWKARTlkgEXIZYBFaGeARQJp
gEWdaoBFOWyARdJtgEVub4BFCHGARaNygEU9dIBFuHWARVN3gEXteIBFiXqARSJ8gEW+fYBF
WH+ARfOAgEWPgoBFKISARcSFgEVeh4BF+YiARZWKgEUvjIBFyo2ARWSPgEX/kIBF/5KART2U
gEXQlYBFapeARQaZgEWfmoBFO5yARdedgEVwn4BFDKGARYWigEUgpIBFuqWARVangEXvqIBF
i6qARSSsgEXArYBFXK+ARfWwgEWRsoBFLbSARca1gEVit4BF+7iARZe6gEUxvIBFzL2ARWi/
gEUCwYBFncKARTnEgEXSxYBFbseARQjJgEWjyoBFPcyARbjNgEVTz4BF79CARYnSgEUk1IBF
vtWARVrXgEX12IBFj9qARSrcgEXE3YBFYN+ARfvggEWV4oBFMeSARcrlgEVm54BFAumARZvq
gEU37IBF0O2ARWzvgEUG8YBFofKART30gEXX9YBFcveARe34gEWn+oBFQfyARdv9gEV2/4BF
EAGBRawCgUVHBIFF4QWBRXwHgUUYCYFFhQqBRSAMgUW6DYFFVg+BRfEQgUWLEoFFJhSBRcAV
gUVcF4FF9xiBRZEagUUtHIFFxh2BRWIfgUX9IIFFlyKBRTMkgUXMJYFFaCeBRQQpgUWdKoFF
OSyBRdItgUVuL4FFCDGBRRozgUVYNIFFuDWBRVM3gUXvOIFFvjqBRSQ8gUW+PYFFWj+BRfVA
gUWPQoFFKkSBRcRFgUVgR4FF+UiBRZVKgUUvTIFFyk2BRWRPgUX/UIFFm1KBRTVUgUXQVYFF
aleBRQZZgUWhWoFFO1yBRdddgUVwX4FF62CBRYdigUUgZIFFumWBRVZngUXxaIFFi2qBRSZs
gUXCbYFFXG+BRfdwgUWRcoFFLXSBRcZ1gUVid4FF+3iBRZd6gUUzfIFFzH2BRWh/gUUCgYFF
nYKBRTeEgUXQhYFFbIeBRQaJgUWhioFFPYyBRdeNgUVyj4FF65CBRYeSgUUglIFFvJWBRViX
gUXxmIFFjZqBRSacgUXCnYFFXp+BRfeggUWTooFFLaSBRcilgUVkp4FF/aiBRZmqgUUzrIFF
zq2BRWivgUUEsYFFn7KBRTm0gUXStYFFbreBRQi5gUWjuoFFPbyBRbi9gUVTv4FF78CBRYnC
gUUkxIFFvsWBRVrHgUXzyIFFj8qBRSjMgUXEzYFFXs+BRfnQgUUz04FFdNSBRcrVgUVk14FF
/9iBRZnagUU13IFF0N2BRWrfgUUG4YFFn+KBRTvkgUXU5YFFbueBRQrpgUWF6oFFIOyBRbrt
gUVW74FF7/CBRYvygUUm9IFFwPWBRVz3gUX1+IFFkfqBRS38gUXG/YFFYv+BRfsAgkWVAoJF
MQSCRcwFgkVmB4JFAgmCRZ0KgkU3DIJF0g2CRWwPgkUIEYJFoxKCRT0UgkW4FYJFcheCRQ4Z
gkWpGoJFQxyCRd8dgkV4H4JF8yCCRbAigkVJJIJF5SWCRVEngkXtKIJFhyqCRSIsgkW8LYJF
WC+CRfMwgkWNMoJFKDSCRcI1gkVeN4JF9ziCRZM6gkUvPIJFyD2CRWQ/gkX9QIJFmUKCRTNE
gkXORYJFakeCRQRJgkWfSoJFOUyCRdRNgkVuT4JFClGCRaVSgkUgVIJFulWCRVZXgkXvWIJF
i1qCRSZcgkXAXYJFXF+CRfVggkWRYoJFLWSCRcZlgkViZ4JF+2iCRZdqgkUzbIJFzG2CRWZv
gkUCcYJFLXOCRW50gkXSdYJFbHeCRQh5gkWheoJFPXyCRbh9gkVTf4JF7YCCRYmCgkUihIJF
voWCRViHgkXziIJFj4qCRSiMgkXCjYJFXI+CRfeQgkWTkoJFLZSCRciVgkVil4JF+5iCRZea
gkUxnIJFzJ2CRWifgkUCoYJFnaKCRTekgkXSpYJFbqeCRQipgkWjqoJFPayCRdmtgkVTr4JF
77CCRYmygkUktIJFvrWCRVq3gkXzuIJFj7qCRSi8gkXEvYJFXr+CRfnAgkWVwoJFL8SCRcrF
gkVkx4JF/8iCRZnKgkU1zIJF0M2CRWrPgkUG0YJFodKCRTvUgkXX1YJFcNeCRevYgkWH2oJF
ItyCRbzdgkVY34JF8eCCRY3igkUm5IJFwuWCRV7ngkX36IJFk+qCRS3sgkXI7YJFZO+CRf3w
gkWZ8oJFM/SCRc71gkVo94JFAvmCRY/6gkUq/IJFxP2CRWD/gkX7AINFlQKDRTEEg0XKBYNF
ZgeDRf8Ig0WbCoNFNwyDRdANg0VqD4NFBhGDRaESg0U7FINF1xWDRXAXg0UKGYNFpRqDRSAc
g0W8HYNFVh+DRfEgg0WLIoNFJiSDRcAlg0VcJ4NF9SiDRZEqg0UqLINFxi2DRWAvg0X7MINF
lzKDRTE0g0XMNYNFZjeDRQI5g0WbOoNFNzyDRdI9g0VsP4NFCEGDRaFCg0U9RINF2UWDRVNH
g0XtSINFiUqDRSJMg0W+TYNFWk+DRfNQg0WPUoNFKFSDRcRVg0VgV4NF+ViDRZVag0UvXINF
yl2DRWRfg0X/YINFmWKDRTVkg0XOZYNFameDRQRpg0WdaoNFOWyDRdRtg0Vub4NFCnGDRaNy
g0UedINFunWDRVN3g0XveINFi3qDRSR8g0XAfYNFWn+DRfWAg0WPgoNFKISDRcSFg0Vgh4NF
+YiDRZWKg0UvjINFyo2DRWSPg0X/kINFmZKDRTWUg0XOlYNFapeDRQSZg0WfmoNFO5yDRdSd
g0Vwn4NFCqGDRYWig0UgpINFvKWDRVang0XxqINFi6qDRSasg0XCrYNFXK+DRfewg0WRsoNF
LbSDRci1g0Vit4NF/biDRZe6g0UzvINFzr2DRWi/g0UEwYNFn8KDRTnEg0XUxYNFbseDRQrJ
g0WjyoNFHsyDRbrNg0VTz4NF79CDRYnSg0Uk1INFutWDRVbXg0Xv2INFi9qDRSTcg0XA3YNF
XN+DRfXgg0WR4oNFKuSDRcTlg0Vg54NF++iDRZXqg0Ux7INFyu2DRWbvg0X/8INFm/KDRTX0
g0XQ9YNFbPeDRQb5g0Wh+oNFO/yDRdf9g0Vw/4NF6wCERYcChEUgBIRFvAWERVgHhEXxCIRF
jQqERSYMhEXCDYRFXA+ERfcQhEWTEoRFLRSERcgVhEVkF4RF/RiERZcahEUzHIRFzh2ERWgf
hEUEIYRFnSKERTkkhEXUJYRFbieERQophEWjKoRFPyyERbothEVTL4RF7zCERYkyhEUkNIRF
wDWERVo3hEX1OIRFjzqERSo8hEXGPYRFYD+ERftAhEWVQoRFMUSERcxFhEVmR4RFAkmERZtK
hEU3TIRF0E2ERWxPhEUGUYRFoVKERT1UhEXXVYRFcleERe1YhEWHWoRFIlyERbxdhEVYX4RF
82CERY1ihEUoZIRFwmWERV5nhEX3aIRFk2qERS9shEXIbYRFZG+ERf1whEWZcoRFNXSERc51
hEVqd4RFBnmERZ96hEU7fIRF1H2ERW5/hEUKgYRFhYKERSCEhEW6hYRFVoeERe+IhEWLioRF
JoyERcCNhEVcj4RF95CERZGShEUtlIRFxpWERWKXhEX7mIRFl5qERTOchEXMnYRFaJ+ERQSh
hEWdooRFOaSERdKlhEVsp4RFCKmERaOqhEU9rIRF162ERVGvhEXtsIRFh7KERSK0hEW+tYRF
WLeERfO4hEWNuoRFKLyERcS9hEVev4RF+cCERZPChEUvxIRFysWERWTHhEX/yIRFmcqERTXM
hEXQzYRFas+ERQbRhEWf0oRFO9SERdfVhEVw14RFDNmERaXahEVB3IRF3d2ERXbfhEUS4YRF
rOKERUfkhEXh5YRFfOeERRjphEWy6oRFIOyERbrthEVW74RF7/CERYvyhEUk9IRFwPWERVr3
hEX1+IRFkfqERSr8hEXG/YRFYP+ERfsAhUWVAoVFMQSFRcwFhUVmB4VFAgmFRZsKhUU3DIVF
0A2FRWwPhUUGEYVFoRKFRTsUhUXXFYVFcBeFRQwZhUWHGoVFIByFRbwdhUVWH4VF8SCFRYsi
hUUmJIVFwiWFRVwnhUX3KIVFkSqFRS0shUXILYVFYi+FRfswhUWXMoVFMTSFRcw1hUVoN4VF
AjmFRZ06hUU3PIVF0j2FRW4/hUUIQYVFo0KFRT1EhUW4RYVFU0eFRe1IhUWJSoVFJEyFRb5N
hUVaT4VF81CFRY1ShUUoVIVFxFWFRV5XhUX5WIVFk1qFRS1chUXIXYVFZF+FRf1ghUWZYoVF
M2SFRc5lhUVqZ4VFBGmFRZ9qhUU5bIVF1G2FRW5vhUUKcYVFo3KFRR50hUW6dYVFU3eFRe94
hUWLeoVFJHyFRb59hUVYf4VF84CFRY2ChUUohIVFwoWFRV6HhUX5iIVFk4qFRS+MhUXIjYVF
ZI+FRf+QhUWZkoVFNZSFRc6VhUVql4VFBpmFRZ+ahUU7nIVF1J2FRXCfhUUMoYVFpaKFRUGk
hUXbpYVFdqeFRRKphUWNqoVFR6yFReGthUV8r4VF97CFRbKyhUUetIVFurWFRWi3hUUCuYVF
nbqFRTe8hUXSvYVFbL+FRQjBhUWjwoVFPcSFRbjFhUVTx4VF7ciFRYnKhUUkzIVFvs2FRVjP
hUXz0IVFjdKFRSjUhUXC1YVFXteFRfnYhUWT2oVFL9yFRcjdhUVk34VFAOGFRZnihUU15IVF
zuWFRWrnhUUE6YVFn+qFRTnshUXU7YVFbu+FRQrxhUWj8oVFHvSFRbr1hUVW94VF7/iFRYv6
hUUk/IVFwP2FRVz/hUX1AIZFkQKGRSoEhkXGBYZFYgeGRfsIhkWXCoZFMwyGRcwNhkVoD4ZF
AhGGRZ0ShkU3FIZF0hWGRW4XhkUIGYZFoxqGRT8chkW6HYZFUx+GRe8ghkWJIoZFJCSGRb4l
hkVaJ4ZF8yiGRY8qhkUoLIZFxC2GRWAvhkX5MIZFlTKGRS80hkXKNYZFZjeGRQA5hkWbOoZF
NTyGRc49hkVqP4ZFBkGGRZ9ChkU5RIZF1EWGRW5HhkUKSYZFpUqGRT9MhkXbTYZFdE+GRRBR
hkWsUoZFRVSGReFVhkV6V4ZFFlmGRZFahkVLXIZFul2GRVNfhkXvYIZFiWKGRSRkhkW+ZYZF
WmeGRfNohkWNaoZFKGyGRcRthkVeb4ZF+XCGRZNyhkUvdIZFyHWGRWR3hkX9eIZFmXqGRTV8
hkXOfYZFan+GRQSBhkWfgoZFO4SGRdSFhkVwh4ZFComGRYWKhkUgjIZFvI2GRVaPhkXxkIZF
i5KGRSaUhkXClYZFXJeGRfeYhkWRmoZFLZyGRcadhkVin4ZF/aCGRZeihkUzpIZFzqWGRWin
hkUCqYZFnaqGRTeshkXQrYZFbK+GRQaxhkWhsoZFO7SGRda1hkVwt4ZFDLmGRYe6hkUgvIZF
vL2GRVa/hkXxwIZFjcKGRSbEhkXCxYZFXMeGRffIhkWRyoZFLcyGRcjNhkViz4ZF/dCGRZfS
hkUz1IZFztWGRWjXhkUE2YZFn9qGRTnchkXS3YZF29+GRRjhhkWj4oZFPeSGRbjlhkVT54ZF
7eiGRYnqhkUq7IZFxu2GRWLvhkUA8YZFm/KGRTn0hkXU9YZFcveGRQ75hkWp+oZFR/yGRdT9
hkVu/4ZF</AssayXData><AssayYData Points="1500">nlpCPjY+Pz7bzz0+UohBPioORD5Z0kI+xm9BPvlERT66X0I+g4k+PrIIQj4wkEI+MI1DPuDH
QD5t00M+vFpGPrGWPz4xFkE+HMhBPjqKQj4K00E+FGVFPtrOQz4m9T8+/nJGPokIRT6TQ0E+
Jj1BPswBPj6l4EE+FS49PpGOPz7Be0M+EpZCPnCyPT7Y4D8+EaVDPjCVRD49RkI+hig/PqGJ
Qz7q6EI+0ExDPsDXQD4JMEI+zCQ9PjQqQz46+UA+ttk/PubZPz6efkE+GDFCPleAQT628UE+
rqtAPkHzPj57N0Y+6gw9Ps/4Qj5w5D8+l25EPvu7Pj5A0UA++b4+PlYTRT6JnEA+LFNDPgIY
RD5a2EU+L2E/PlAbPT6rnkA+AelBPrkLQz4tgT8+RixDPqv0QT7zB0A+sNREPukpQT5iZT8+
m71EPkEIPj7M1EI+pt5CPuyDQz5Crj4+wpFBPo2FRz5o2j8+hiZCPlZ8Rj5cgUI+zFY8Pq/M
Qz5BaEE+LdBCPnArQz4mC0I+yrFBPkt1QT7/aEM+JqJFPimlPT7s20Q+2DRCPjSSPz4jS0I+
TVRCPnhORD6u4EE+Fi49PkYOPz4rE0I+BkVBPigyRD4VJD0+2D9APpkORD7qkUY+Lts8PmAb
Pj6rCEI+6dBDPpoNQj4TBEI+MBRDPsIsQD7vVEE+MKg+Pm0nRj7G+kQ+COJEPnCxQT4gEUM+
fwg/PhZCQj5vcT8+3gpFPhb5QD5qfEA+LSZEPnyYQT5awkM+WGhCPv9JQD4mGEI+64lAPoPL
QT4VCEY+9NlBPth4QT6NYkE+ar1EPhBXQT4mTUU+tvlBPvGoRD7zwUU+A+RAPuxrPj4XSkU+
629CPrmaQD6egEE+tg9APkWSQD42Vz0+sUpDPn9cQT5TOD4+qIc+Pid5Qj6tFkY+rSY9Phuv
Qz6InkI+s8E/PhynQz7tH0M+5FhDPoCyPz62skE+mF4/PvBQQj4PxEE+6v8+PqSwQD7ZdkA+
xmNCPqViRT6xx0M+/ptAPlnGQj4DGEM+vqRBPutmPj4eK0E+ZURFPpTpQD4QgEQ++3FFPg/l
QT53YkI+IVZEPluUQD6lc0A+9BRDPsggQT4ISkM+7/s+PpY5QD7PA0E+EAw/Pne1Qz6PHj0+
JQNCPmQORj7d2j0+5shCPqqqQT6CNj0+4xdDPrcyQz7YF0I+g3FAPslyQz6c+T0+e3VBPhjU
Pj6cSkI+tABBPlNIQT4jlkQ+MoJEPpWTPT7rAUE+GuVFPrc5Rj5K0UE+aiU/PveiQD6+VUA+
0x1BPufkQj7/Uzo+UoZBPpD2QD6C80I+VUA/PuWdQD5M1j8+al5EPmtxQz7fdT4+uIlBPjBQ
QT6wN0A+SNI/PkiOPT4YdkI+Vo4/Ph1hRT4tFzs+9LtCPoS/Pz4YOEI+a0ZCPpFzQD6umkQ+
c0VDPkAwRD6rVkI+pv0/Prn+QT56WT4+zc0+PtH7Oj72zD8+m7pBPtJoQj4lyT8+UJJAPlJ8
QT7ad0I+Lk9CPkdKPz4RBUI+oUxFPo5kQT5ZXz4+PJE9PpzcQD4kqj4+S/9DPqrdQD7YrkE+
nMc9Pv0ZQj66kD0++tw7PjB+PT4FDUM+ufVFPr6gQT45AD8+NCtAPuRHQj7wSD4+umM+PkBz
Qj6jPkA+S0Q9PpyWQj4Vxzw+ynVBPrafPz4ILT0+LpZAPmUyQT4suEM+ZSlCPibwPj6f9UE+
C3ZCPkoTQz61jT0+3+c/PnKZPj5w5z8+ZHBHPmRxRj56pjw+O0BCPt3sQj5aFUE+w58/Pj7L
Qj4GtEM+j2FCPuaTPz5P2UA+9VRDPiw6RT4IVD0+lIREPjz7QD5Ypzw+VMBAPhHUQD5Ujz8+
muk8Puh1QT4Pcj4+rh4+Pp/uQD4wEkI+2yFEPvSZRT6cTDw+Njc/Pu6YPz4amEA+K18/PhzN
QD4iJUM+gClBPlQfPz4mcj8+5ExEPoKSQj6eBEU+yUI+PqEcRD4K70Q+DN9APhXFQD7q1kE+
9q4/PuqVQj5Prj8+gc8+Pq13Rj7yMkA+oi4/Pg3wQT7cET4+7Rg/PjotPz6I2EI+IkRAPvXX
QD77S0Q+VPc/Pp28Pz7RoUE+Cl9FPgSNQD4GiT4+eLNDPlIJPz62Iz4+iNc7PiSxPz5asEA+
+gtBPoFdQz51YUE+Qfk/Phd9QD7UjkA+5pw+Pi0PQj6QPkM+rzRBPpinPz40uj4+ZYw+PiXK
PT4iW0I+G8pCPk6bQj7bi0I+gK0+PvyiPz7M00Y+qA1APqw6Qj6USD8+nMQ+Pt94Oj57/EI+
EDs/PpdjQT6MIj4+M4JCPpZePz6rwD8+F15FPnJ1Pz6FrD0+Fhw/PvipQz5+j0I+bCNDPtVT
Qj5/WEA+J6Q+PgjaPz5GYUE+NUhAPmZyPj4oWEg+wX9BPlc7QT6tFUE+d5Y9PpObPD4hGEA+
OulDPmZ9QD73dz4+YPZAPpPDQD6lZkM+EPdBPjvNRT41YD4+rCk9PoskQD7+BUI+3rk/PizS
Qj6Br0E+85g/PuecQD6CVUA+YsRCPi2QPz6vykA+ZcI9PkFPPD6MZEE+bMpEPnCxPj4eUT0+
q5ZAPuk9PT5RDTw+xF9CPj3GPD4AQD0+GJ5CPoJmQj7oXz0+2WE+PqWvQT44ukM+6WNCPrfx
PD6XI0Q+bRU/PrZcQz6a0T0+JLI9PoTrQT6WykE+MXo/PkHXRD6hVj4+Jiw8PpgBRT6QIT8+
K6c9PqN2Qj7cdkM+6h8+PiOiQT4VGkA+XiE/PhK9QT5L2kM+lFpDPgD9QT6tDD0+NUZCPlgf
QT4R7UE+kvk/PvSsRD6dOkI+qSM9PsRXQD49Gjw+n+9CPkYAQT41NkQ+DAdDPro8Pz4qC0A+
468/PiLpPj6/QUA+d6BAPm/1PD4bhUE+Dd5FPgoBRT6nWkA+LkxDPmslPT6jkUE+SxE+PgeL
QT68XEQ+UmpBPkHQQz51DkM+N/RFPqofQz7KHEA+8BtAPpRZPz4wfUE+D7hBPoMeRD5YAT4+
JhpEPmmWQz7ODz4+s48/PlZtQT7aLUE+W/dAPg7nPT6tkj0+wpdAPq3CQD6A/T0+571CPtDT
QD66LD4+h2c8Pum+Qj7gXEI+cc0+PixHRD7JtEA+xVNAPhM5QD5dQEM+oBdCPrQwPT4mvUI+
98hEPt9XPz6Z3EA+oRpEPm/gQj7DP0M+Q5VDPuVjQD4LnUA+wj08PmL0Qj7jRUE+47c/Phgy
Qj7OlkA+jGtAPvzMPj40sT8+JKpEPux+Qz60WUA+5H9APsYuPj5nBT4+n5c8PiqMPD4dhT0+
3x9BPsGBRD6bgUM+32I/PrriQT7UQUM+tF1APlqiPj6j7UQ+lTlBPoJ1QT7XWj8+Grk+Pju4
Qj4ze0I+4ytCPivKPj5NhEE+PONDPslJRD5WZkM+am9CPnARQj6bmUI+XNA7PtMDPj6bcEM+
3stCPqgtQD5bljs+csJBPhIVQj69f0A+UxNCPvupQD4cT0A+/Jc/Pn5ARD5SUz4+NGREPikQ
Pz41bj4+SRNEPpDZQT7Qq0I+qNZDPv3+QT5JUkE+srdGPsAaRD74HUI+4ylDPrjIPj4wfEE+
iqJAPs+5QT5zWkA+9yA+PnvoQj4n4kA+YrBAPlsJRD687EI+Tmk/Po5APD7jgz8+dixAPqvE
PD6XuUI+cVdDPoXUPj61KT8+ndJDPqiDPj6USkQ+qfs+Pk4PPj7VckE+BFxCPspDQz4USUA+
MhJDPiDYOT4WWkA+yK5DPvHEQT4y1kA+0lc+PmizQD6aUz4+N4hBPv31QT7vfEU+BNI+Pl0G
Pj5yjkA+zYxCPjMoQz7y/0E++J0/PqOVQT4H3kA+YoJBPt7CPz4bc0Y+3rg/PkmQQD7+yT8+
fXRBPqHNQD7bM0A+8k9APmSoQD7GckI+70xAPqr3QD5aEj4+/E5APsK3QD63hD4+FmVDPkBv
Qz6hBkA+qGNCPp4qRT5KzUI+2/VCPhjiQD7NIkM++0lAPmbDRT6pn0E+WfBAPkL8Pz4kgkU+
DzRAPvg2Pj7DpEE+32pHPuEHQT5JfEI+HipDPqC7QD4EmT4+tPZBPrjbQD5DOUM+CQpDPjOh
Qj4gSkE+XV1CPs/6RT4ji0E+S11DPlZZQD6OqT0+WXBAPodjRT4tSj8+rpw9PuleQj5SYj8+
FEc9PmXfQD6Gvj8+3bJAPs1zQD57a0Q+jyREPpP6QD5tckA+ouk/PviFQz4W3kE+L6BAPsTw
QT7ygkU+Yn5APiWpQT5uTUA+nWBBPnaNQz7tskM+h8U+PiNkPD4r7kA+XaBAPtOWPj4YND8+
L5lCPqPpQj7Ohj4+QIY9PnVaRT5DPD4+DcZCPnrkQT5fWEE+U0FEPiEmQT4aE0A+tgBBPrOz
PD4jGEA+0e5DPpkbQT4oE0I+8rRAPiyePT4bzT8+z9FCPiIZQz7cXTo+Imw9PslLQT6wn0I+
l9w9PnSpQj5HlUQ+NLBBPsDYQz7CFz8+U29EPtW0Pz5z+Dw+4f1BPkULQT4vrUU+JL5EPuqV
QT7Zhj8+J5BDPoXHRD4MNkE+CW49PlmtOD7ghkM+XtlDPmMXPj4Zs0U+UwE8PpVjQD5SykI+
kk9FPhmaPj7Om0M+x69DPgISQD7qHT8+7sk9PjJOQz5fwz8+BdNAPtMeQz4txj8+d4NCPuTh
Pj4PzEE+6L0+PvNJPT5i1z4+k1ZCPh6CPT6TkkA+/mJCPiHBPz4DqUA+Gbw+Pv+2QD4pzzc+
fLg/PpMlQj6EBEQ+oys/PsN9Pj6k5kQ+GBk+PniWQj7SNj4+UEc9PtWkQT7yvj4+wbY/PjhS
QD7xnz4+bAFCPsGFPz4Sgkc+650+Pq6aQT6eFz8++wo/PhigQD6brkA+cv5APrvpPz4rHzw+
gRFAPsG6Pz7dQj8+HU5CPkQDQz7bekI+KE5BPqZoPj6wnj0+J8k+PoipPj44jTw+soA/PqJq
RD7/T0I+6gpAPo7FQj5ymEE+4mhAPguvQD6p7j8++mhDPpiAQz6eYEA+xM0+PjZOQT5+JkA+
uaFFPmYLQj6SDUQ+9hNAPiduQz4zlTs+GKVCPgX7Oz7P90A+ZnVBPmS2Pz45yEM+oXI/Pp1z
Pz4vRUE+5NJDPsX/QT4yykA+1ilCPuAQQD4A6kE+/yhAPmvBQj5F1j0+w7dCPn3eQT7yjUQ+
DAVBPm5pPz4OuD8+4MxBPisJPz5AWz8+7FFDPoZlQj7kN0Q+M2c9PpZ/Qj6fz0Q+1JJBPsGA
QT6abT4+GFpDPgVWPj4pvkE+UI5APkujQT5vskA+501APjAxQj4Q4kU+rsBCPgsrRT6OjUA+
EgNAPqVzPz4GZ0I+UeJBPleMPz4UdUI+zRVDPs8oPj5/9EQ+fZRCPonZQD5TvkI+vw1HPnO0
QT6TQEI+aKpCPrQ7QT7Mm0M+rxRDPpaeQT7sDUQ+0vI/PgArPz6BakA+rMhCPiIVQT57tUE+
JaZEPln/QD5Y80U+4mZBPnkfQj7oJT8+zYVBPtoqPz4RUT4+sXBDPkXfPz4mpz4+Ld5BPrH1
QT7zI0I+22xAPp87RT6QHEc+Sz9APr5+Pj4Cg0A+Tis/PoZGQD6rYkI+VJU/Pt4uQz4H6j8+
mdc9PmSGRD5Y/kE+rF48PqAFQT5+g0A+r/JAPgTuQT4N8kA+17xAPnNeQz7zNEA+6qtAPma8
QT6LL0E+0c5APm83QT5muz8+RDRDPm0IRD6cJ0Q+9BY/PhXkPT4qu0A+7p5DPtQ9Qz4Ns0E+
wQ8+Pr85QD7VoD0+PK5BPqj4Pz7RWj8+D/dCPlQgRD7s8T8+wdI9Pk8XQT4050A+TMlBPoRH
RD6gdEA+V8A7PolgQj5+OkM+6i5APmeDQD5B3T4+MyFAPqc+QT690j0+D7FAPuKdPD5SwEA+
0hJAPjj6Pz6rmUU+XFNCPjeRPT4MEkI+eB5APpY0Qj7qxj8+0yxAPhMlPz5jWEI+jchGPjrG
Qj74az4+mPJCPjzTPz7r6z8+MqZEPkWqQz6np0E+38U/PvoJPz7oDz0+5WdDPjKCQT7Y3EI+
bz5DPkp9Qj79eTo+bsBDPu7eQj68FUE+v8FCPkwKQT7cNUA+iQ9APsgwPz66XUI+lmNBPmFb
PT5HhUQ+KmxCPjXLPz7RnEQ+i9o/PlUsPz4cP0M+32o+PrzfQj5FtkQ+f9U+PtwqPz4c8UM+
cqs/PntZRT4kxz8+5ltCPsO+Qj6ZlEA+x7pDPsxCQz4RHj8+ITtCPtJwQT7wuT4+fhJBPuez
Pj6aN0A+MPo/PrDWQj5MoUU+b/VAPsaWQz7TXkE+Mzo+Ptt5QD6FMEI+CP0+PoLCPj4DAkI+
k9JAPsESPT5cgEA+LaZFPi70Pz6qEz4+6fxBPuaIRj47g0U+Ml0/PsI3QT7oCkA+Xuc9PnIo
Pz41wj4+8mpAPv5yQT6VMEY+8R5FPv/xQT61Z0M+sQdDPkmoQD4V80M+y1lCPtBzQj52T0I+
Syc+PpBTRj6Ho0M+pZw9PqxPQD6DIEQ+6eFDPhl1Qz6QuD8+FLJBPgW5RD7spj4+VZpAPgc2
Qz4amEQ+BE9BPvG1QD6uDEI+ukBAPtkURz7Q1kI+zH49Pq7wPT4BRT4+eZ8/PjFzQD68JEA+
Un1BPsPFQD6RJz8+no1FPvfyQD5iXT8+CgBGPmcdRT7PWEE+oJs/PjK3Pj4B5kE+4B89Pjj7
Pj4iMEU+ZJBBPg/3QD5L0kI+CY9CPoMgPz41AkI+OVRAPlpYQT6+nz0+QaNBPiWKQz7umkY+
O4pDPr0zRT4MST0+yTpBPmV7QD6bxkQ+uz1BPoJKQj4ky0I+t91BPpvzRT6LJUU+ur9DPuSr
Pz4rOD8+cTZFPtj/Qz5d9kQ+lxtDPvNoQz4krkU+F40/Pgt+Pz5jl0I+QQ9DPre+Qz7xkUE+
gBxCPhm7PT6OTD8+Z9hAPqznQj7shkA+7LFEPhdJQD5npEM+Vvw+PhVcQj7v/UE+Iz0/Ppqz
Qj6Me0Q+idtCPuyzPz7/nkQ+6zpAPoJhQz59IUA+nrZFPrs1Rz5Cgj8+/jREPsrfPD6gpEE+
xkU/PjT/Qj7Anz4++GNAPnwCQT72IkQ+QStCPpfdPz6SqEI++fY8Ps90QT65QUA+zExBPu1D
QT56fEM+Su5DPvgKQj5jmUM+s+FBPmLzQT6orz0+73dCPuVePz76mEA+EEpFPt6tQz6vjkI+
5zdEPqBpPT6VRkA+FdtAPtxoRj4OLD4+qmE/PnLHPj7ToEU+srZCPu+FQD7Ah0E+P+ZDPjp0
Oj5SwEE+wkk/PgrcQD6UAUU+1pBFPqaeQT4/GUQ+lrdDPthcQj6t0kA+yxRCPvLZQj4nNkE+
Cw0+PjdNQz7T3kE+NGo/PiQ0Qj7ydEQ+AcQ+Ph9PRT5IwkU+WVhCPrvdPz771T0+A7xBPpMV
QD5o9UQ+4JdDPiUdQT662UI+jy1CPv5UPz68hEM+33NEPrg9RD5aykE+EQ5CPg5/QD7wQUU+
jBRDPmzuQj7dgz8+0CJFPmAaQz7nH0I+hR8/PuiwRD67okE+T6M+PmK3QD4L0T4+fTZDPv5S
Qz75Oj8+Aac/PqezQz6FwkI+DA5GPi1oQT4sj0Q+dB9BPv6XQz58tkI+bBdDPno7RT4HW0Q+
JOFFPiHLRD7jMEY+ToxDPm5mQD7QFj0+Kj9APqS7Pz7N8zw+HFdCPk/GQj7tHUE++zhBPnXy
Qj5/sUA+uytBPj/gQT7bUUU+eVREPjVkQT4P8EQ+EjRHPrICQT72WEc+YHdBPtoEQj5qhUU+
1ONCPlv+Qz58XkI+MFtCPjyZRD51KEE+wStEPgC2RD5b30I+Y3xBPgOFPz7hfkM+EDtEPgwK
RD79REc+kFhCPsXKPj6UxkU+jW5BPpmuQj6xa0U+jKJAPupuQz5WXkA+Vt1EPpzlQz4B90Q+
Y35CPr/tRT4OZEg+yvI+PkdkQz5ypkM+TUBBPpb9Pj6WM0Q+6W5FPsuURj6AMkM+FlhFPkG/
QD5Bl0A+</AssayYData></Step><Step><CommonData><SampleLocation>15</SampleLocation><SampleID></SampleID><SampleGroup></SampleGroup><SampleInfo></SampleInfo><SampleRow>D</SampleRow><SamplePlate>1</SamplePlate><WellType>BUFFER</WellType><Concentration>-1</Concentration><ConcentrationUnits>µg/ml</ConcentrationUnits><MolarConcentration>-1</MolarConcentration><MolarConcUnits>nM</MolarConcUnits><MolecularWeight>-1</MolecularWeight><Temperature>30</Temperature><StartTime>4431224</StartTime><AssayTime>300</AssayTime></CommonData><FlowRate>1000</FlowRate><StepType>DISASSOC</StepType><StepName>Dissociation</StepName><StepStatus>OK</StepStatus><ActualTime>300.015</ActualTime><CycleTime>0.2</CycleTime><AssayXData Points="1500">CAGHRaoCh0VDBIdF3wWHRXkHh0UUCYdFsAqHRUoMh0XlDYdFgQ+HRRoRh0W2EodFUBSHResV
h0WHF4dFIRmHRbwah0VWHIdF8R2HRY0fh0UnIYdFwiKHRVwkh0X4JYdFkSeHRS0ph0W8KodF
UiyHResth0WJL4dFIzGHRbwyh0VWNIdF8TWHRY03h0UnOYdFojqHRT08h0XXPYdFcj+HRQxB
h0WoQodFQUSHRd1Fh0V5R4dFEkmHRa5Kh0VHTIdF402HRX9Ph0UYUYdFtFKHRU5Uh0XpVYdF
hVeHRR9Zh0W6WodFVFyHRe9dh0WJX4dFJWGHRcBih0VaZIdF1WWHRXBnh0UMaYdFpmqHRT9s
h0XbbYdFdW+HRRBxh0WscodFRXSHReF1h0V9d4dFFnmHRbJ6h0VMfIdF532HRYN/h0UcgYdF
uIKHRVSEh0XthYdFiYeHRSOJh0W+iodFWIyHRfSNh0WNj4dFKZGHRcKSh0VelIdF+pWHRZOX
h0UjmYdFvpqHRVqch0X2nYdFfZ+HRSWhh0W+oodFWqSHRfSlh0WPp4dFCqmHRcSqh0VgrIdF
+q2HRZWvh0UQsYdFy7KHRWa0h0UAtodFe7eHRQi5h0WkuodFPbyHRdm9h0Vyv4dFDsGHRajC
h0VDxIdF38WHRXnHh0UUyYdFrsqHRUfMh0XjzYdFf8+HRRjRh0W00odFTtSHRenVh0WF14dF
H9mHRbjah0VU3IdF7d2HRYnfh0Ul4YdFvuKHRVrkh0XV5YdFcOeHRQrph0Wm6odFP+yHRdvt
h0V174dFEPGHRaryh0VF9IdF4fWHRXv3h0UW+YdFuvqHRUz8h0Xn/YdFgf+HRRwBiEW2AohF
UgSIResFiEWHB4hFIwmIRbwKiEVYDIhF8Q2IRY0PiEUIEYhFohKIRT0UiEXZFYhFcheIRQ4Z
iEWqGohFQxyIRd8diEV5H4hFFCGIRa4iiEVKJIhF4yWIRX8niEUYKYhFtCqIRVAsiEXpLYhF
hS+IRSExiEW6MohFVjSIRe81iEWLN4hFJzmIRcA6iEU7PIhF1z2IRXA/iEUMQYhFpkKIRUFE
iEXdRYhFd0eIRRJJiEWsSohFR0yIReNNiEV9T4hFGFGIRbJSiEVOVIhF6VWIRYNXiEUfWYhF
uFqIRVRciEXvXYhFiV+IRSVhiEW+YohFWmSIRfZliEVwZ4hFCmmIRaZqiEU/bIhF222IRXdv
iEUQcYhFrHKIRUV0iEXhdYhFfXeIRRZ5iEWweohFTHyIRed9iEWBf4hFHIGIRbaCiEVShIhF
7YWIRYeHiEUjiYhFvIqIRViMiEX0jYhFjY+IRSmRiEWkkohFPZSIRdmViEV1l4hFDpmIRaqa
iEVDnIhF352IRXufiEUUoYhFsKKIRUqkiEXlpYhFf6eIRRqpiEW0qohFUKyIRemtiEWFr4hF
IbGIRbqyiEVWtIhF77WIRYu3iEUnuYhFybqIRVy8iEX2vYhFj7+IRSvBiEXGwohFYMSIRfzF
iEWVx4hFMcmIRcvKiEVmzIhFAs6IRW7PiEUK0YhFpNKIRT/UiEXZ1YhFddeIRQ7ZiEWq2ohF
RdyIRd/diEV734hFFOGIRbDiiEVM5IhF5eWIRYHniEUc6YhFtuqIRVLsiEXr7YhFh++IRSPx
iEW88ohFWPSIRfT1iEWN94hFCPmIRaz6iEU9/IhF2f2IRXL/iEUOAYlFqAKJRUMEiUXfBYlF
eQeJRRQJiUWwColFSgyJReUNiUV/D4lFGhGJRbQSiUVQFIlF6xWJRYUXiUUhGYlFuhqJRVYc
iUXvHYlFiR+JRSUhiUW+IolFWiSJRfQliUVuJ4lFCimJRaQqiUU/LIlF2y2JRXUviUUQMYlF
qjKJRUU0iUXhNYlFezeJRRY5iUWyOolFTDyJRec9iUWBP4lFHEGJRbhCiUVSRIlF7UWJRYlH
iUUjSYlFvkqJRVhMiUX0TYlFbk+JRQpRiUWkUolFP1SJRdlViUV1V4lFEFmJRapaiUVFXIlF
312JRXtfiUUWYYlFsGKJRUxkiUXlZYlFgWeJRRppiUW2aolFUGyJReltiUWFb4lFIXGJRbpy
iUVWdIlF73WJRYt3iUUneYlFwHqJRVx8iUXXfYlFcH+JRQyBiUWogolFQYSJRd2FiUV3h4lF
EomJRayKiUVOjIlF542JRYOPiUUckYlFuJKJRVSUiUXtlYlFiZeJRSOZiUW+molFWpyJRfSd
iUWPn4lFCqGJRaSiiUU9pIlF2aWJRXWniUUOqYlFqqqJRUOsiUXfrYlFea+JRRSxiUWwsolF
SrSJReW1iUV/t4lFGrmJRbS6iUVQvIlF672JRYW/iUUhwYlFusKJRVbEiUXvxYlFi8eJRSXJ
iUXAyolFXMyJRdXNiUVwz4lFDNGJRabSiUVB1IlF3dWJRXfXiUUS2YlFrNqJRUfciUXh3YlF
fd+JRRbhiUWy4olFTuSJRefliUWD54lFH+mJRbjqiUVU7IlF7+2JRYnviUUl8YlFvvKJRVr0
iUX09YlFbveJRQr5iUWk+olFP/yJRdn9iUV1/4lFEAGKRaoCikVFBIpF3wWKRXsHikUUCYpF
sAqKRUwMikXlDYpFgQ+KRRoRikW2EopFUhSKResVikWHF4pFIRmKRbwaikVWHIpF8R2KRYsf
ikUnIYpFwCKKRVokikXVJYpFcCeKRQopikWmKopFPyyKRdstikV1L4pFEDGKRaoyikVkNIpF
/jWKRZk3ikU1OYpFojqKRT08ikXXPYpFcj+KRQxBikWoQopFQ0SKRd1FikV3R4pFEkmKRa5K
ikVHTIpF402KRX1PikUYUYpFtFKKRU5UikXpVYpFhVeKRR9ZikW6WopFVFyKRe9dikWLX4pF
JWGKRcBiikVaZIpF9mWKRXBnikUMaYpFpmqKRUFsikXbbYpFd2+KRRBxikWscopFR3SKReF1
ikV7d4pFFnmKRbB6ikVMfIpF532KRYF/ikUcgYpFtoKKRVKEikXthYpFh4eKRSOJikW8iopF
WIyKRfGNikWNj4pFJ5GKRaKSikU9lIpF2ZWKRXKXikUOmYpFqJqKRUOcikXdnYpFeZ+KRRSh
ikWuoopFSqSKReWlikV/p4pFGqmKRbSqikVQrIpF662KRYWvikUhsYpFurKKRVa0ikXvtYpF
i7eKRSe5ikXAuopFO7yKRde9ikVwv4pFDMGKRabCikVBxIpF28WKRXfHikUQyYpFrMqKRUXM
ikXhzYpFfc+KRRbRikWy0opFTtSKRefVikWD14pFHNmKRbjaikVU3IpF7d2KRYnfikUl4YpF
vuKKRVrkikX05YpFbueKRQrpikWm6opFP+yKRdvtikV174pFDvGKRaryikVF9IpF3/WKRXv3
ikUU+YpFsPqKRUr8ikXl/YpFf/+KRRoBi0W2AotFUASLResFi0WFB4tFIQmLRaoKi0VDDItF
3w2LRXkPi0UUEYtFrhKLRUoUi0XjFYtFfxeLRRgZi0W0GotFThyLRekdi0WDH4tFHyGLRboi
i0VUJItF7SWLRYkni0UjKYtFvCqLRVgsi0XxLYtFjS+LRQgxi0WkMotFPTSLRdk1i0VyN4tF
DjmLRao6i0VDPItF3z2LRXk/i0UnQYtFwkKLRVxEi0X4RYtFkUeLRS1Ji0XGSotFYEyLRfxN
i0WXT4tFMVGLRc1Si0VmVItFAlaLRXBXi0UKWYtFplqLRT9ci0XbXYtFdV+LRRBhi0WsYotF
RWSLReFli0V7Z4tFFGmLRbBqi0VMbItF5W2LRYFvi0UacYtFtnKLRVJ0i0XrdYtFh3eLRSF5
i0W8eotFVnyLRfF9i0WTf4tFDIGLRcaCi0VihItF/oWLRXeHi0USiYtFzYqLRWiMi0UCjotF
cI+LRQqRi0WkkotFP5SLRduVi0V1l4tFEJmLRaqai0VFnItF4Z2LRXufi0UWoYtFsKKLRUyk
i0XlpYtFgaeLRRypi0W2qotFUqyLReuti0WHr4tFI7GLRbyyi0VWtItF8bWLRYu3i0UnuYtF
wLqLRVy8i0XXvYtFcL+LRQzBi0WmwotFQcSLRdvFi0V3x4tFEsmLRazKi0VIzItF4c2LRX3P
i0UW0YtFzdKLRT3Ui0Xb1YtFddeLRRLZi0Wo2otFQdyLRd3di0V334tFEuGLRa7ii0VI5ItF
4+WLRX3ni0UY6YtFvuqLRVrsi0X07YtFj++LRQrxi0Wk8otFP/SLRdn1i0V194tFDvmLRar6
i0VD/ItF3/2LRYH/i0UfAYxFugKMRVgEjEX0BYxFjweMRS0JjEXICoxFPQyMRdkNjEV1D4xF
FBGMRbASjEVKFIxF5RWMRX8XjEUaGYxFthqMRVAcjEXrHYxFhR+MRSEhjEWmIoxFPySMRdsl
jEV1J4xFECmMRaoqjEVFLIxF3y2MRXsvjEUUMYxFsDKMRUw0jEXlNYxFgTeMRRo5jEW2OoxF
UDyMRes9jEWFP4xFIUGMRbpCjEVWRIxF70WMRYlHjEUlSYxFvkqMRVxMjEX0TYxFj0+MRQhR
jEWkUoxFPVSMRdlVjEVyV4xFDlmMRahajEVDXIxF3V2MRXlfjEUUYYxFrmKMRUpkjEXjZYxF
f2eMRRhpjEW0aoxFTmyMReltjEWDb4xFH3GMRbhyjEVUdIxF73WMRYl3jEUleYxFvnqMRVp8
jEXpfYxFcH+MRQqBjEWmgoxFP4SMRduFjEV1h4xFEImMRaqKjEVFjIxF342MRXuPjEUWkYxF
sJKMRUyUjEXllYxFgZeMRRyZjEW2moxFUpyMReudjEWHn4xFI6GMRbyijEVYpIxF8aWMRY2n
jEUnqYxFpKqMRT2sjEXXrYxFcq+MRQyxjEWosoxFQbSMRd21jEV5t4xFErmMRa66jEVIvIxF
472MRX+/jEUYwYxFtMKMRU7EjEXnxYxFg8eMRRzJjEW4yoxFVMyMRe3NjEWJz4xFI9GMRb7S
jEVa1IxF9NWMRW7XjEUK2YxFpNqMRT/cjEXZ3YxFdd+MRQ7hjEWq4oxFQ+SMRd/ljEV754xF
FOmMRbDqjEVK7IxF5e2MRX/vjEUa8YxFtPKMRVD0jEXp9YxFhfeMRR/5jEW6+oxFVvyMRe/9
jEWL/4xFJQGNRcACjUVaBI1F9gWNRZEHjUUrCY1FxgqNRWAMjUX8DY1FlQ+NRTERjUXNEo1F
ZhSNRQIWjUWbF41FChmNRaQajUU/HI1F2R2NRXUfjUUOIY1FqiKNRUUkjUXfJY1FeSeNRRQp
jUWwKo1FSiyNReUtjUWBL41FGjGNRbYyjUVQNI1F6zWNRYU3jUUhOY1FujqNRVY8jUXvPY1F
iz+NRSVBjUXAQo1FXESNRe9FjUV9R41FGEmNRbJKjUVOTI1F4U2NRYFPjUUaUY1FtlKNRVJU
jUXrVY1Fh1eNRSFZjUW8Wo1FVlyNRfFdjUWNX41FJ2GNRaJijUU9ZI1F12WNRXJnjUUMaY1F
qGqNRUNsjUXdbY1FeW+NRRJxjUWuco1FSnSNReN1jUV/d41FGnmNRbR6jUVOfI1F6X2NRYN/
jUUngY1FqoKNRUOEjUXfhY1FeYeNRRSJjUWwio1FSoyNReONjUV/j41FGJGNRbSSjUVOlI1F
6ZWNRYWXjUUfmY1FupqNRVScjUXvnY1Fi5+NRSWhjUXAoo1FWqSNRdWljUVwp41FDKmNRaaq
jUVBrI1F262NRXevjUUSsY1FrLKNRUi0jUXjtY1FfbeNRRi5jUWyuo1FTryNRem9jUWDv41F
H8GNRbjCjUVUxI1F78WNRYnHjUUlyY1FwMqNRVrMjUX0zY1Fbs+NRQrRjUWk0o1FP9SNRdvV
jUV1141FENmNRarajUVF3I1F4d2NRXvfjUUW4Y1FsOKNRUzkjUXl5Y1Ff+eNRRrpjUW06o1F
UOyNRevtjUWF741FIfGNRbryjUVW9I1F7/WNRYv3jUUn+Y1FwPqNRTv8jUXV/Y1FcP+NRQoB
jkWmAo5FQQSORdsFjkV3B45FEgmORawKjkVIDI5F4Q2ORX0PjkUWEY5FshKORUwUjkXnFY5F
gxeORRwZjkW4Go5FUhyORe0djkWJH45FIyGORb4ijkVYJI5F9CWORW4njkUKKY5FpCqORT8s
jkXZLY5FdS+ORRAxjkWqMo5FRTSORd81jkV7N45FFjmORbA6jkVKPI5F5T2ORYE/jkUaQY5F
tkKORVBEjkXrRY5FhUeORSFJjkW6So5FVkyORfFNjkWLT45FJ1GORcBSjkVcVI5F9lWORZFX
jkUrWY5FxlqORUFcjkUUXo5Fl1+ORTFhjkXLYo5FZmSORQJmjkVuZ45FCmmORaRqjkU/bI5F
2W2ORXVvjkUOcY5FqnKORUV0jkXfdY5Fe3eORRR5jkWweo5FTHyOReV9jkWBf45FGoGORbaC
jkVShI5F64WORYeHjkUhiY5FvIqORViMjkXxjY5FjY+ORSeRjkWiko5FPZSORdmVjkVyl45F
DpmORaiajkVDnI5F352ORXmfjkUSoY5FrqKORUikjkXjpY5FfaeORRipjkW0qo5FTqyORemt
jkWFr45FH7GORbqyjkVUtI5F7bWORYm3jkUjuY5FvrqORVq8jkX0vY5Fjb+ORQjBjkWkwo5F
PcSORdnFjkVyx45FDsmORarKjkVDzI5F382ORXnPjkUU0Y5FsNKORUrUjkXl1Y5Ff9eORRrZ
jkW22o5FUNyORevdjkWF345FIeGORbzijkVW5I5F8eWORYvnjkUn6Y5FwuqORTvsjkXX7Y5F
cO+ORQzxjkWo8o5FQfSORd31jkV3945FEvmORaz6jkVF/I5F4f2ORX3/jkUWAY9FsgKPRUwE
j0XnBY9FgwePRRwJj0W2Co9FUAyPResNj0WFD49FHhGPRboSj0VWFI9F7xWPRYsXj0UlGY9F
wBqPRVocj0XVHY9FcB+PRQohj0WmIo9FPySPRdslj0V1J49FECmPRawqj0VFLI9F4S2PRXsv
j0UWMY9FsjKPRUw0j0XnNY9FgTePRRw5j0W4Oo9FUjyPRe09j0WHP49FI0GPRbxCj0VYRI9F
9EWPRY1Hj0UISY9FpEqPRT1Mj0XZTY9FdU+PRQ5Rj0WqUo9FRVSPRd9Vj0V7V49FFFmPRbBa
j0VKXI9F5V2PRYFfj0UaYY9FtmKPRVBkj0XrZY9FhWePRSFpj0W8ao9FVmyPRfJtj0WNb49F
J3GPRcJyj0VcdI9F+HWPRZN3j0UteY9FxnqPRWJ8j0X+fY9Fl3+PRTOBj0XNgo9FaISPRdWF
j0Vwh49FComPRaaKj0VBjI9F242PRXePj0USkY9FrJKPRUiUj0XhlY9Fe5ePRRaZj0Wymo9F
TJyPReedj0WBn49FHKGPRbiij0VSpI9F7aWPRYenj0UjqY9FvqqPRVisj0XyrY9Fja+PRQix
j0XCso9FPbSPRde1j0Vyt49FDLmPRai6j0VBvI9F3b2PRXm/j0USwY9FrsKPRUjEj0XjxY9F
fcePRRjJj0W0yo9FTsyPRenNj0WDz49FHtGPRbjSj0VU1I9F79WPRYnXj0Ul2Y9FvtqPRVrc
j0X23Y9Fbt+PRQrhj0Wm4o9FP+SPRdvlj0V1549FEOmPRazqj0VF7I9F4e2PRXvvj0UW8Y9F
sPKPRUz0j0Xn9Y9FgfePRRr5j0W2+o9FUvyPRev9j0WF/49FIQGQRboCkEVWBJBF8gWQRYsH
kEUnCZBFogqQRTsMkEXXDZBFcA+QRQwRkEWoEpBFQRSQRd0VkEV3F5BFEhmQRawakEVIHJBF
4R2QRX0fkEUWIZBFsiKQRUwkkEXnJZBFgyeQRRwpkEW4KpBFUiyQRe0tkEWJL5BFIzGQRb4y
kEVYNJBF9DWQRY83kEUKOZBFpDqQRT88kEXZPZBFdT+QRQ5BkEWqQpBFRUSQRd9FkEV7R5BF
FkmQRbBKkEVMTJBF5U2QRYFPkEUcUZBFtlKQRVJUkEXrVZBFh1eQRSNZkEW8WpBFWFyQRfJd
kEWNX5BF</AssayXData><AssayYData Points="1500">drg2PuxINz7FVDc+4387PlupPz4iqDg+dzw6PmPcQD4V5j0+PdM6PlSnOz7jkz4+jhQ+Pgzv
PD7oa0A+5s8/PgbQPj75oj8+tR1CPtJrPj67+T8+/OFDPo8sQT6OMUI+qNtCPt7bOz5WKj8+
6vxAPkyAPz7KiTw+HEA5PuZxOz65kD8+lH8+PgzIPz60vUA+20xDPr4IQD5hnTw+ujpEPlhu
Qz4sKT0+rZI+PtNtPz7TTUE+SEA/PtqMQT7x80E+vIhAPnTsPj7fvz0+n8k9Po+YPz7GikA+
IK5FPutUPD4zgD0+kpk/PrCxPT6bOjo+4FE9PpSUQT4NmkI+DWM9PtqbPD5ITz0+xUw+Pk78
Pj7S4D8+hAY/PspcQD7LaUE+TApBPr8wQj6liT8+xX1DPjI6OT5hXEE+taM9PktFPT5wXT4+
/c1EPk3QOj4udjs+VjM8PmPvPD5XoT4+97A+PrswQj7EmUE+k/U9PnncQD7/vT4+6Hk+Ph+x
PT68CDo+Hjs+PvbaQT6iUz4+dtk+PqKVOz7yP0A+pns9PmzxPD4GPTs+RB1DPvAxPj5GDD8+
IR0/PndJOz5AETs+ExI9PsjROj6jWj0+LsJAPp3rPj71Zz4+WoU+PnqBPj4CcD4+5DQ9Ponb
Pj5/KTo+dzY9PvKdPD6UpD8+tLpAPgcgQj7D9z8+ZD4/PibMPz4KFT8+EMI/PrdyPz7ilD8+
u/0+Pur5PT5u6zk+rgM+Pr5DPT45lkM+Yas5Poh6Oj6YwT4+hLhDPnq4PT76ezw+oBw+PgT8
PT7kLTg+bYk/PuRPPD7b+zw+5fQ+PgGhQT5xXEA+1Pg/PhMFQD56oT8+GZlBPiBKPj4HtkA+
EJg8PtEkPD5lvUI+5ZA9PiB0Pj7kykI+3uw9PhasPj7cckE+ggZEPkU3Pz65Yz0+79JAPogZ
PD7q2UA+jcg9PhlUQD6KcT4+crk+Po6WPT7NzEA+0f48PuYVQT6ZBz0+0TxAPlDMQD4dgj0+
LSk4PhrjPT7Tdz8+KHpAPixbQT5YTz0+LghAPpj6QD46pz4+xrRAPsPzQT7fGj0+se08PvCK
Pj4aSkA+p9hCPv6KPz4QAD4+skY+PlwEOz7mWD4+l8E/PvG8PT6JRj4+CJ09PhrYQj5x0T0+
VNs/PoeGPz6nFj8+ZEJBPsjKPD72uz4+RLw8PiqgPz7V9Ts+Krw8PvFKPj6mTT4+wwpAPqpK
Pj5BOjs+J8c/Pm4bQT7c7UE+o4NCPp5ROz59iEQ+3rdFPsbSPz4ohEA+ZSlBPhLdQD4KTEU+
m888PtLPPz4xQT8+xxBDPv1QPz7GN0M+Aqw/Pkw/QD6QITs+Lyg9PuiZPz6UlD4+QHtEPjP1
Qj6oYDw+wHY6PsEYQz4H4T8+KLtBPugWPz62hUA+cQJBPhLnPz4ANUM++788PrrmPj7Ao0I+
w1A/PgKKPj4Wj0I+o70+Ppw+QT7JPEE+UP47Pr/uQD5D1kI+UUZBPpoNRD4Asjs+XKRBPorB
Qz7xKUI+7TY9PpHlPj7TLUQ+EVE/Pi/3Pz5jMUI+w7E+PiLaPz6GeEI++Xw/PuB+PD5lIEM+
iTVAPvBqQj4bAT8+wjtBPs+aPz4LWEE+OtpAPq5uPD4+gkI+HzhAPiXEQT4hmT4+qBI8Pij/
Pz50cUM+oSNFPss5QD4fj0I+HRtAPsQ/QD5tQEI+eDI+Pks2Pz4fYj8+M/k7PqbNQj6Lqz0+
DGk9Pi+gQT6n0D8+3PJAPmbGQD5fdzw+5YRAPvKtOz6FR0E+sv48PjkJQT6tKUA+OPlBPkid
Pz6U/UI+S3dEPoNaPj7Ph0Q+R6xCPstOQD5xCUM+Ao5APinKQT56rEA+X9BAPtUEPj6iBD8+
3Jw+PiiKRT6uTUE++4M/PtAYQj4aiz8+hfc8PrRDQD6D1T0+TQhCPisEPj4CUD0+pp1DPquX
QD6BX0E+68lAPqD+Pj4VjUA+xo9EPuMOPT5Ce0A+QNI+PhwDPD5AKUI+EV5BPulxPz7BlkA+
9KpAPpe7QT4IMkE+Fts8Ph4PPj5vbj4+DOY/PgyuPD65jkI+fUQ/Ph/zQj7SikE+Yic+PsmI
Pj5U00Q+iok9PgwMQT4UV0M+vfBCPpjiPj5pEkA+GS9APsqOPz7vFkE+QLFCPsa+PT4f1kI+
xnY+PjsqPT6l1UI+Y4c+PpuVPj4yBkQ+xopBPnbaQz6eDUA+cyJBPqSYPz49tD0+7jREPk50
Qz6QIkE+JKo7PssIRD7Ewj4+aONAPnI9Qz5aQEE+5sdAPj7DQD4Wo0E+f8k/Pp1pPz79uTw+
D8Y/PkNQRT7+LEE+wpo/PsvcPz5fOkA+/mpGPjLkQj7Yw0A+eCs9Ply1QT7zqkA+yvw+Pu1X
Pz7A+kE+2p48PsOdPT7aCz4+sYlEPlK9QT6nPkM+lJ89Pg+dPj7hdUI+Ps5CPvU+RD7ROT4+
dJVDPv8YQz5TcEM+fUpAPukeQT4jYUM+zhU+PlP2QD4NyUQ+geFFPtCwQj5TBEE+naw/Prp7
Qz4vSkQ+2XFDPugzQj6G3z4+4c09PtfvPz7CMzw+qrQ/PihSQj7lc0E+y2dBPo1eQD7P+0A+
ntQ/PvFhQT5oKkU+TZJBPpcdRj4tukA+fRBAPktTQj5HgD4+GnpDPn9hQD5MTz4+Fr09PqqH
PD6v1jw+6lU/PmnAOj6/Z0E+dJQ/PqUlQD76bD0+eJJCPuJrPD5FGzw+XjlAPurYQj5t2kQ+
3q9BPn24Qz4BFj4+UBdBPtP4PT4a3UA+gXNAPryxQD627EE+uVJBPg7jQj4Yvjo+mARBPsxD
RD7hzDw+MxNAPgj4QD7QS0A+VJFAPgcBPT6gFEE+OIZBPnUpQT48C0E+v7k+Psf3Pj6IQ0A+
mio/PjkfPj6naD8+CxZCPoYbRj7pbkE+6KBCPrdxQT47g0M+JEs9Pn1RQT7wl0E+GCQ/Pgno
PD6k8zs+BnM8PkvAPD5bCj4+rb5APr5sQz4W90I+CJ9DPqTFOj4fRUA+m9s+PkOoQD4ZFD8+
Qw4/Pj9xQD4Oqj4+kiVBPoiWPz6XgkI+WHNBPt9sPj7/f0I+so9DPhfpPz6I40Q+exZAPlq/
Pj6mx0A+vhM8PgatQD7BAkQ+JcJAPi+3Qz6cJ0A+doY+PgVxQT4X0UA+VX5CPoL/QD4k70I+
yftBPjU9Pz4xUkQ+Y1I/PhEpQj7Lbz0+ORFDPsxMQD5Zj0A+lBY+Pm71QT4osUI+rPBCPu7P
Qz5VgEI+gKY/Pp/JPz7kt0E+FMJBPq30Pj7EG0I+KyBBPnWvQj7HdUM+fHw9PsmOQj7MWUI+
3aJDPmrWPj7TZkE+6gdAPhL9Qz71i0Y+zi1BPq4QQz5+8EA+r1JBPt8vQT795j4+nppCPvnO
Qz40Akg+R6pCPiVaRT5CbT4+YRM+Pj+XRD7uC0I+GWo+PlkhQj49sD4+JApCPiWRRD59IkI+
QdtGPrwoQT6MMkE+aLBEPjJSQj5uHUI+j4ZDPqXyQj6mET8+wZ9BPqlLRT4H7kQ+uu1APkcs
RD7UIEM+HaNCPkrAQD4ExUY+wuZEPp3rQT62xkI+Gv5CPg7cQD4Xoz0+4SE/PqXvQj73H0M+
rRdAPgZ+RD5FzkI+JYhAPg7JQT5YukE+SxFCPvs0QT5YzD4+5ydCPk2ZPz6HTD8+4fZAPimb
QD4iy0I+rdZGPoJiQz5RkUU+ALFEPoe7Pz4LOEY+GodDPmLiQD6XyEQ+mhhDPg94QD4jdD8+
7e1DPjDcPz5720A+gEZGPumAQD4EKEM+raNAPqStQD4zjEM+o7JFPi+RQD45BkM+1A9EPob6
Qz4hQUI+b4BDPjkHQj7LckQ+c61FPrcERD5o2kI+AeZCPk6kPT4BlUI+qVVFPlBaQz7zN0E+
dyA/PnTWQz7K4z8+qjpAPoAFQT4+W0Q+bAREPlAhQT64t0I+5TA+PmpmQT66oTs+e31DPhY1
Qj6FY0I+ZapCPlcaRT7350A+Bn1APuTlRD6WfUQ+yTBCPmrnQD5quEE+DZhCPlxQQz7MpEM+
PX5DPn+aQj4Fx0M+edZBPn5IQD7RVkM+I8tDPierQj5qe0Q+napAPqhkQT7Lk0I+UgdCPqLZ
Qj7keEE+jd1FPnxDQz4V8EI+QFg+PmUkQj4n6kM+kJBDPja8Pz77/jw+SQNBPns2Qz7+RD4+
P7xEPhuUQT62sj4+nYFAPmVHRz4nEj8+VCREPpBiQD6R5EA+oLNCPludPz7Gjj8+RU5EPvH1
QT4iCUE+vFVCPmDJQD5eRkE+CfxBPj14SD7SfEI+uRs/PtAvRD761EI+IpRFPvulRT6Ufj0+
X3REPhelRD7pTkI+88ZBPnB4QT6WfD8+JlJDPq+SQj5BQEQ+pa1FPoNVPz6j1EU+vplBPqGd
Pz510EM+OPlBPvBQRD7fzj8+tUdDPrQeQD5yb0A+Tz9IPtMURz5GiEY+7rlEPrbgQj7kVkM+
MVNJPhhgPT504D8+n/FBPmgORD5iCz8+fvFDPhfhRD5ozUE+gO1HPiOsQT7wcEU+/l9APpZJ
Rj6csEI+4K9BPrtXRj44a0M+fJhCPjsyRD4JAEU+f/BDPsnRQj7NsUQ+3F1DPtSMRT7tYEU+
bahDPsncQz5KD0g+MdNCPuoHPz64dUI+Z4tBPq55RT6UH0M+tD1BPiV5Qj7ShUY+N/lFPpzI
QD6MzkU+7OlCPtwsQz7zAkY+uFVFPpfxQz6cD0I+afxGPnjdQD5QxUY+mB1DPv6ZQT58AUM+
APJCPrtvRD69Z0k+0NxEPilLRj6v+EM+4E9GPpbwRz6yS0M+kMBDPvMiQz4YQEA+EOBCPtAF
Qz6gSj4+fkFGPq7PSD6SnkE+yYdDPnq1RD4k/EI+KktEPgblQT5/FEU+cWZBPoXIQD6ONkQ+
cotEPqc1Pj5q5EM+soJCPuH3Qj5/R0I+BxxJPi+1Qj6FAT8+7QdDPhYLRD4R+Uc+tXdEPjid
Qj76YEI+A0NEPgpJSD4tD0U+UgRFPlxpRT4IIUQ+LVZDPt7ZPz5GuUI+5W1DPuPrRT4jbkI+
MXxDPgGSQz7+9kM+b8RBPqgTRT663kU+xkBCPoNWQz7k10Q+SqBHPuIaRT5/iEA+EXhJPvRN
RT7bIUU+Mr8/Ph4YRT6EPUE+1I5HPutyQT4u6kY+t1pAPs+vQj44VkQ+Bk0+PtHbRz646UY+
tf9CPhOuQD52PEg+xKpGPgu/RD57k0A+huhEPvPaSD71N0U+MUdDPuNVQj6030A+2L4/PrZS
RT71b0g+RZlDPissRD4uaEA+NJJDPsU1Qz5lr0Q+EspDPuNORD5Wfz8+KUxHPvSSQT4PdUM+
4Z4/PsZoRT5s50I+YFtDPuUCRz7rjUk+XS9CPv+qQj5BkUM+3s1DPo1SRz4hM0Y+6rBIPqI7
Rz40ZT8+nhxBPnZXSD777UI+cNNCPsWjRT75m0E+L5JHPjuiRD7nWEQ+m9REPjU2RD4RjUI+
QKJGPvxzQD64FEU+dtlDPv2ARj4xqkc+vkpKPttRQT4/s0M+R6pEPpFIQj4LukI+4thAPtUf
Qz5uEkQ+WqdEPqoPQz6xakY+T29IPrO0RT5YZkY+BANDPpbpQz5RwkY+RFVDPuyEQz7IQ0U+
HS9EPh/LSD5PYEQ+lRlGPpGmQz7KZEI+/BVBPuzeRj5Hj0I+lNZAPvm5Qj4xcEM+VfdCPkt0
Qj7bnkQ+eHZDPsnBRD6Qy0M+EbxCPghaQz4u8UY+xz9CPgaaRD5330U+XXhDPrheQD4ZF0M+
raRBPoqkRD4suEc+edZGPlbyQj79yUM+XZ5FPnVoQz4h9UU+QzBHPo9YRT5NyEY+9OM/PpOh
Rz52Yj4+gn1EPgEtRj7m7kI+xEpFPleHQz76r0M++SxDPleWRj6QET8+NVVEPij6QT5rRUM+
SQdEPknmRD5JPz8+VTVEPo96Qz47pUM+XFBHPlYBQT6/s0Q+hQhEPrYJQj6t9kY+3CtFPmEe
Rz6dEkQ+9oFEPhykRT5ezUM+1nQ/PgYEQz7kd0M+d8BEPrciQD7pokY+Zv1DPi2pQj4mQUI+
VNZEPgcpRz4ja0c+/BpHPk2dRD5Ub0Q+WmtGPlicQT5xWEI+e/pCPpbpQj4WkkY+mkVFPuNy
Rj5XD0E+3KVDPtMKQj5VREM+96VEPhXeQD51ikE+n9FAPoXrQz6oX0Q+HYNFPkUtSD62tkE+
xOBCPpHFRD5lv0Q+MqRFPi/cRT6pUkg+CiNFPvxmQT4yvkQ+OstGPg7LQj4E/0M+q51FPs2a
RD7lCUQ+/h1FPu+7QT4C2z8+lH1HPoHiQj5SWUI+9VJCPvKYQz4sNkQ+pZVAPtOgRD7+sUc+
R1ZCPksxQj6S3UQ+fnpCPtYyRj5De0Y+EStCPigORj5eZkU+q0JFPpNMQz4Gs0c+XKREPtyC
Qz6SYkY+WSVBPk81RD5n2UY+az9HPhzSQj5NREM+keNEPhUGQz4A1EM+8M5DPrvZQj6f1kM+
8HBFPmcaRj5pEEQ+Rg5DPrlSQT7OTUQ+m5VJPhu0QD6W+EY+9ZxDPu7oQz6RM0Y+X0lGPpp+
Rz6ICUM+UapGPq1LRj7h7EE+lTVDPnbSPT60rEg+J8BEPsdHQj6+UkQ+eNdIPpd5RT73REQ+
zvJFPgWQRz6SOUI+BjZEPscDRT4obkI+9RNIPjqeQj6uQkQ+h/lCPpgpRz6fiUY+BohFPhu8
Qj7TgEQ+Y1ZGPuCJSD6rykc+hqlFPtgKSD4Dz0E+QFlJPpreRD6lCUI+kxxFPmDQRD4qg0Q+
3EBHPlmBRz5C6UI+9m1GPqa/QT5SsEM+culJPp2BQz70mUU+bO9DPmm4RT7R+Ec+NkFGPjyk
Rj4820M+8v5FPgC6RD53qkM+QuVDPpx3RT5ZQkU+YhtAPvC1Qz5ZNEg+gJVIPmNEST50EkY+
oQhAPg6yQz7GzkQ+dpVBPql6RD6cNkY+ZKNCPgm+Rz78mkQ+KuNCPlFjRT4DokQ++LhGPuqV
QT5XbUc+AhlFPtJiQz59bEU+PYdEPsHFRT5nPkU+N/lEPgaKRT57KEI+l2tDPguZRT4hjEY+
ES9DPlBYSD4bOkY+fWNDPonDQT7b/kM+z9pIPs48Qj7pGUY+h4RDPmmgRj5p/D8+UDlBPjkt
ST7RjEM+YbZIPm0iQz51UUY+JW4/PoiAST6s1D8+OWZDPmnmQD44xkE+hEtFPl/ERD71BEU+
4J1DPjzlQz7KfkQ+GV1DPmiORT56zUI+BBpFPjiLSj7+Ikc+BFtCPrmqST6V4EE+R6VEPp9J
RD4ZgEc+3edIPj8oRT56nEA+xIREPiEKQj6etUU+Q5lFPvd5Rj54fkM+yztFPrYuRj6mZkc+
e51DPm03Rj5urEE+tHFBPnSiQz7IiEI+ZWdGPjsdQz6QV0U+84ZGPsL9Rj4pL0Y+JPJBPtc1
Rj70CEM+gptDPu9aRz6a9EA+f35CPg2QRT4fPEI+3zNDPrifPz5kZ0Y+lIVCPnzFQj56MEY+
2pVDPge+Rj7MFkc+fudCPnXGRD5mGUY+1SlBPkOjRj6YyEQ+q9hCPpLnQj4xq0c+UzZEPh5r
Rj5MTUs+A5JGPm7IQj6+c0I+W3dBPuNPRz4GDkM+6k1GPkylRT57vEU+LjBGPn0PRj6WkEk+
mrNDPmG9QD4AuUY+Z9lDPrdZRz42GUM+l/dFPhLeRz4fuUA+V21FPpv0RT5SykM+1yVIPpnl
Rj4rx0M+m25GPnHwQD5eYkc+5JhDPolsST4OkEk+0O1EPsOYSD7N00Y+8ANHPkC5Qz70O0Y+
3+E/Pr6wQj5q4UQ+3kxFPuWVQz5fHkc+g1lFPk7cRT5sT0Y+XulDPvIvRz7gZkU+HhtEPrGi
RT4Ut0E+UfNCPlAvQz6/Z0I+98dHPjSERj54E0E+PYBBPk/4RT5K80I+1sdEPhNAQT7u+0Q+
U8RLPh4VRD7Yy0M+PaFDPo0ZRz5Uc0g+m/FGPld/RD4nUks+B7lHPuTCRD4w2kE+pzBFPkPm
RD6zYUg+</AssayYData></Step><Step><CommonData><SampleLocation>17</SampleLocation><SampleID>YNCCT5A-p035</SampleID><SampleGroup></SampleGroup><SampleInfo></SampleInfo><SampleRow>C</SampleRow><SamplePlate>1</SamplePlate><WellType>KSAMPLE</WellType><Concentration>-1</Concentration><ConcentrationUnits>µg/ml</ConcentrationUnits><MolarConcentration>1000</MolarConcentration><MolarConcUnits>nM</MolarConcUnits><MolecularWeight>-1</MolecularWeight><Temperature>30</Temperature><StartTime>4737293</StartTime><AssayTime>300</AssayTime></CommonData><FlowRate>1000</FlowRate><StepType>ASSOC</StepType><StepName>Association</StepName><StepStatus>OK</StepStatus><ActualTime>300.014</ActualTime><CycleTime>0.2</CycleTime><AssayXData Points="1500">J2GQRdlikEVzZJBFDmaQRahnkEVEaZBF32qQRXlskEX0bZBFj2+QRSlxkEXFcpBF4XSQRSF2
kEWWd5BFL3mQRcl6kEVkfJBFAH6QRZp/kEU1gZBF0YKQRWuEkEUGhpBFoIeQRTuJkEXVipBF
cYyQRQqOkEWmj5BFQJGQRdmSkEV1lJBFEJaQRaqXkEVGmZBF4ZqQRVyckEX2nZBFkZ+QRSuh
kEXHopBFYKSQRfylkEWYp5BFMamQRc2qkEVmrJBFAq6QRZ6vkEU3sZBF07KQRW20kEUItpBF
oreQRT65kEXZupBFc7yQRQ6+kEWov5BFRMGQRd/CkEV5xJBF9MWQRY/HkEUpyZBFxcqQRV7M
kEX6zZBFls+QRS/RkEXL0pBFZNSQRQDWkEWc15BFNdmQRdHakEVr3JBFBt6QRaLfkEU74ZBF
1+KQRXPkkEUM5pBFqOeQRULpkEXd6pBFeeyQRRPukEWN75BFKfGQRcPykEVe9JBF+vWQRZT3
kEUv+ZBFyfqQRWT8kEUA/pBFmv+QRTUBkUXRApFFawSRRQYGkUWgB5FFOwmRRdcKkUVxDJFF
DA6RRagPkUVCEZFF2xKRRfwUkUU+FpFFrBeRRUgZkUXhGpFFexyRRRcekUWyH5FFLSGRRegi
kUWBJJFF/CWRRZgnkUVSKZFF7CqRRYcskUUjLpFFjy+RRSkxkUXFMpFFYDSRRfo1kUWWN5FF
MTmRRcs6kUVmPJFFAD6RRZw/kUU3QZFF0UKRRW1EkUUGRpFFokeRRTtJkUXXSpFFc0yRRQxO
kUWmT5FFQlGRRd1SkUV3VJFFE1aRRaxXkUUnWZFFw1qRRV5ckUX4XZFFlF+RRS1hkUXJYpFF
YmSRRfxlkUWYZ5FFMWmRRc1qkUVmbJFFAm6RRZ5vkUU3cZFF03KRRW10kUUIdpFFoneRRT55
kUXXepFFc3yRRQx+kUWof5FFRIGRRd2CkUV5hJFFFYaRRY+HkUUpiZFFxYqRRV6MkUX6jZFF
lo+RRS+RkUXLkpFFZJSRRQCWkUWcl5FFNZmRRc+akUVrnJFFBp6RRaCfkUU7oZFF1aKRRXGk
kUUMppFFpqeRRUKpkUXdqpFFd6yRRRCukUWsr5FFRrGRReGykUX0tJFFMbaRRZG3kUUtuZFF
x7qRRWC8kUX8vZFFmL+RRTHBkUXNwpFFZsSRRQLGkUWcx5FFN8mRRdHKkUVrzJFFBs6RRaLP
kUU70ZFF19KRRXHUkUUM1pFFqNeRRULZkUXd2pFFd9yRRRPekUWu35FFSOGRRcPikUVc5JFF
+OWRRZHnkUUt6ZFFyeqRRWLskUX+7ZFFmO+RRTPxkUXP8pFFafSRRQT2kUWe95FFOfmRRdP6
kUVv/JFFCv6RRaT/kUVAAZJF2QKSRXUEkkUQBpJFqgeSRUYJkkXhCpJFdQySRRAOkkWqD5JF
RhGSRcESkkVaFJJF9hWSRZEXkkWLGZJF2RqSRWIckkX8HZJFmB+SRTEhkkXLIpJFZiSSRQAm
kkWcJ5JFNymSRdEqkkVtLJJFBi6SRaIvkkU7MZJF1zKSRXM0kkUMNpJFqDeSRUI5kkXdOpJF
dzySRRM+kkWuP5JFKUGSRcNCkkVcRJJF+EWSRZRHkkUtSZJFyUqSRWRMkkX+TZJFmk+SRTNR
kkXNUpJFzVSSRQxWkkWeV5JFOVmSRdNakkVtXJJFCF6SRaRfkkU+YZJF2WKSRXNkkkUMZpJF
pmeSRUJpkkXbapJFd2ySRRBukkWsb5JFRnGSReFykkVcdJJF9nWSRZJ3kkUteZJFx3qSRWJ8
kkX8fZJFmH+SRTGBkkXNgpJFaYSSRQKGkkWeh5JFN4mSRdOKkkVtjJJFCI6SRaKPkkU+kZJF
15KSRXOUkkUMlpJFqJeSRUSZkkXdmpJFeZySRROekkWNn5JFKaGSRcOikkVepJJF+KWSRZSn
kkUtqZJFyaqSRWKskkX+rZJFmK+SRTOxkkXPspJFabSSRQS2kkWgt5JFObmSRdW6kkVvvJJF
CL6SRaS/kkVAwZJF2cKSRXXEkkUOxpJFqseSRUbJkkXfypJFe8ySRRXOkkWwz5JFStGSReXS
kkV/1JJFG9aSRbTXkkVQ2ZJFy9qSRYXckkUA3pJFjd+SRTXhkkXD4pJFXuSSRfjlkkWU55JF
L+mSRcnqkkVk7JJF/u2SRZrvkkUz8ZJFz/KSReX0kkUf9pJFoPeSRTn5kkXV+pJFcfySRQr+
kkWm/5JFQAGTRdsCk0V1BJNFEAaTRawHk0VGCZNF4QqTRVwMk0X2DZNFkg+TRS0Rk0XHEpNF
YhSTRf4Vk0WYF5NFMRmTRc0ak0VmHJNFAh6TRZ4fk0U3IZNF0yKTRW8kk0UIJpNFpCeTRT4p
k0XXKpNFcyyTRQ4uk0WoL5NFRDGTRd0yk0V5NJNF9DWTRY03k0UpOZNFxTqTRV48k0X6PZNF
lD+TRS1Bk0XJQpNFZESTRf5Fk0WYR5NFMUmTRc1Kk0VmTJNFAk6TRZ5Pk0U3UZNF01KTRW1U
k0UIVpNFoleTRT5Zk0XXWpNFc1yTRQ5ek0WoX5NFQmGTRd1ik0V5ZJNFE2aTRY1nk0UpaZNF
w2qTRV5sk0X4bZNFlG+TRS9xk0XJcpNFZHSTRQB2k0Wad5NFNXmTRc96k0VrfJNFBn6TRaB/
k0U7gZNF1YKTRXGEk0UMhpNFpoeTRUKJk0XbipNFd4yTRRCOk0Wsj5NFJ5GTRcOSk0XflJNF
IZaTRZKXk0UtmZNFyZqTRWKck0X+nZNFmJ+TRTOhk0XPopNFaaSTRQSmk0Wep5NFOamTRdWq
k0VvrJNFCq6TRaSvk0VAsZNF27KTRXW0k0UQtpNFqreTRUa5k0XfupNFWryTRfa9k0WPv5NF
K8GTRcfCk0VgxJNF/MWTRZbHk0UxyZNFzcqTRWbMk0UCzpNFnM+TRTfRk0XR0pNFbdSTRQjW
k0Wi15NFO9mTRdfak0Vx3JNFDN6TRabfk0VC4ZNF3eKTRXfkk0UT5pNFrOeTRUjpk0Xj6pNF
feyTRRnuk0Wy75NFTvGTReryk0WD9JNFE/aTRaD3k0U5+ZNFF/uTRW/8k0UK/pNFpP+TRUAB
lEXbApRFdQSURQ4GlEWqB5RFRgmURd8KlEV7DJRF9g2URY8PlEUrEZRFxRKURWAUlEX8FZRF
lheURTEZlEXLGpRFZhyURQAelEWcH5RFNyGURdEilEVrJJRFBiaURaAnlEU7KZRF1yqURXEs
lEUMLpRFpi+URUIxlEXbMpRF+DSURUQ2lEWsN5RFSDmURcE6lEVaPJRF9j2URZI/lEUrQZRF
x0KURWJElEX8RZRFmEeURTNJlEXNSpRFaUyURQJOlEWeT5RFN1GURdNSlEVvVJRFCFaURaRX
lEU+WZRF2VqURXNclEUIXpRFpF+URT5hlEXZYpRFc2SURQ5mlEWqZ5RFRGmURd9qlEV5bJRF
9m2URY9vlEUpcZRFxXKURV50lEX6dZRFlHeURS95lEXJepRFZHyURf59lEWaf5RFM4GURc+C
lEVphJRFBIaURZ6HlEU5iZRF04qURW+MlEUKjpRFpI+URUCRlEXbkpRFdZSURQ6WlEWql5RF
RJmURd+alEV7nJRFFZ6URY+flEUroZRFxaKURWCklEX6pZRFlqeURS+plEXLqpRFZqyURQCu
lEWar5RFNbGURc+ylEVrtJRFBraURaC3lEU5uZRF1bqURW+8lEUKvpRFpr+URUDBlEXbwpRF
dcSURRDGlEWqx5RFRsmURd/KlEVazJRF9s2URZLPlEUr0ZRFx9KURWDUlEX61ZRFlteURTHZ
lEXL2pRFZtyURQDelEWc35RFNeGURdHilEVt5JRFBuaURaLnlEU76ZRF1+qURXPslEUM7pRF
qO+URULxlEXd8pRFd/SURRP2lEWu95RFKfmURcP6lEVc/JRF+P2URZT/lEUtAZVFxwKVRV4E
lUX4BZVFlAeVRS0JlUXHCpVFYgyVRf4NlUWYD5VFMxGVRc0SlUVpFJVFAhaVRZ4XlUU3GZVF
0xqVRW8clUUIHpVFpB+VRT4hlUXZIpVFdSSVRQ4mlUWoJ5VFRCmVRd0qlUV5LJVF9C2VRa4v
lUUpMZVFxTKVRV40lUX6NZVFlDeVRS85lUXJOpVFZDyVRf49lUWaP5VFNUGVRc9ClUVrRJVF
BkaVRaBHlUU7SZVF1UqVRXFMlUUKTpVFpk+VRUBRlUXbUpVFd1SVRRBWlUWsV5VFRlmVRd9a
lUVaXJVF9l2VRZJflUUrYZVFxWKVRWBklUX6ZZVFlmeVRS9plUXJapVFZGyVRQBulUWab5VF
NXGVRc9ylUXqdJVFK3aVRaB3lUU7eZVF1XqVRXF8lUUMfpVFpn+VRUKBlUXbgpVFd4SVRRCG
lUWsh5VFRomVRcGKlUVcjJVF+I2VRZKPlUUtkZVFx5KVRWKUlUX8lZVFmJeVRTOZlUXPmpVF
aZyVRQKelUWen5VFN6GVRdOilUVtpJVFCKaVRaSnlUU+qZVF2aqVRXOslUUOrpVFqK+VRUSx
lUXfspVFebSVRfS1lUWPt5VFKbmVRcW6lUVgvJVF+r2VRZa/lUUvwZVFy8KVRWTElUUAxpVF
mseVRTXJlUXPypVFa8yVRQbOlUWgz5VFO9GVRdfSlUVx1JVFDNaVRabXlUVC2ZVFTNuVRaLc
lUUM3pVFpt+VRULhlUXb4pVFd+SVRRDmlUWs55VFSOmVReHqlUVc7JVF+O2VRZLvlUUt8ZVF
x/KVRWL0lUX89ZVFmPeVRTP5lUXN+pVFafyVRQT+lUWe/5VFOQGWRdUClkVvBJZFCgaWRaQH
lkVACZZF2QqWRXUMlkUQDpZFqg+WRUYRlkXfEpZFJRWWRV4WlkWWF5ZFKxmWRccalkVgHJZF
/B2WRZYflkUxIZZFzSKWRWYklkUCJpZFnCeWRTcplkXRKpZFbSyWRQgulkWiL5ZFPjGWRdcy
lkVzNJZFDDaWRag3lkVEOZZF3TqWRXk8lkUTPpZFjT+WRSlBlkXDQpZFXkSWRfpFlkWUR5ZF
L0mWRctKlkVkTJZFAE6WRZpPlkU1UZZF0VKWRWtUlkUGVpZFoFeWRTtZlkXXWpZFcVyWRQxe
lkWmX5ZFQmGWRdtilkV3ZJZFEGaWRaxnlkUnaZZFwWqWRVxslkX4bZZFkm+WRS1xlkXHcpZF
YnSWRf51lkWYd5ZFM3mWRc16lkVpfJZFAn6WRZ5/lkU5gZZF04KWRW+ElkUIhpZFpIeWRUCJ
lkXZipZFdYyWRQ6OlkWqj5ZFRJGWRd+SlkV5lJZFFZaWRbCXlkVKmZZF5ZqWRX+clkUbnpZF
tp+WRTGhlkXsopZFhaSWRfSllkW8p5ZFKamWRcWqlkVerJZF+q2WRZSvlkUvsZZFy7KWRdu0
lkUTtpZFmreWRTO5lkXPupZFabyWRQS+lkWev5ZFOcGWRdXClkVvxJZFCsaWRaTHlkVAyZZF
2cqWRXXMlkUQzpZFqs+WRUbRlkXf0pZFe9SWRfbVlkWP15ZFK9mWRcXalkVg3JZF+t2WRZbf
lkUv4ZZFy+KWRWbklkUA5pZFnOeWRTXplkXR6pZFa+yWRQbulkWg75ZFO/GWRdfylkVx9JZF
DPaWRaj3lkVC+ZZF3fqWRXf8lkUT/pZFrP+WRUgBl0XDApdFXASXRfgFl0WUB5dFLQmXRckK
l0ViDJdF/g2XRZoPl0UzEZdFzxKXRWkUl0UEFpdFnheXRTkZl0XTGpdFbxyXRQoel0WkH5dF
QCGXRdkil0V1JJdFECaXRaonl0VGKZdF3yqXRVosl0X2LZdFjy+XRSsxl0XHMpdFYDSXRfw1
l0WWN5dFMTmXRc06l0VmPJdFAj6XRZw/l0U3QZdF0UKXRW1El0UIRpdFokeXRT5Jl0XXSpdF
c0yXRQ5Ol0WoT5dFQlGXRd1Sl0X2VJdFNVaXRa5Xl0UpWZdFw1qXRV5cl0X6XZdFlF+XRS9h
l0XZYpdFc2SXRQ5ml0WoZ5dFRGmXRd9ql0V5bJdFFW6XRY9vl0UpcZdFxXKXRWB0l0X6dZdF
lneXRS95l0XLepdFZHyXRQB+l0Wcf5dFNYGXRdGCl0VrhJdFBIaXRaCHl0U7iZdF1YqXRXGM
l0UKjpdFpo+XRUKRl0XbkpdFd5SXRRCWl0Wsl5dFRpmXReGal0VcnJdF9p2XRZKfl0UtoZdF
x6KXRWKkl0X8pZdFmKeXRTGpl0XNqpdFZqyXRQKul0Wer5dFN7GXRdOyl0VttJdFCLaXRaK3
l0VAuZdF2bqXRXO8l0X8vZdFqL+XRUTBl0XfwpdFecSXRRXGl0WNx5dFKcmXRcXKl0VezJdF
+s2XRZTPl0Uv0ZdFy9KXRWTUl0UA1pdFmteXRTXZl0XP2pdFa9yXRQTel0Wg35dFOeGXRdXi
l0Vx5JdFCuaXRabnl0VA6ZdF2+qXRXfsl0UQ7pdFtO+XRVDxl0Xs8pdFhfSXRQD2l0WN95dF
KfmXRcP6l0Vc/JdF+P2XRZL/l0UtAZhFyQKYRWIEmEX+BZhFmAeYRTMJmEXPCphFaQyYRQQO
mEWgD5hFORGYRdUSmEVxFJhFChaYRaYXmEVCGZhF2xqYRXccmEUQHphFrB+YRUYhmEXBIphF
XCSYRfYlmEWSJ5hFLSmYRccqmEViLJhF/C2YRZgvmEUzMZhFzTKYRWk0mEUCNphFnjeYRTc5
mEXTOphFbzyYRQg+mEWkP5hFPkGYRdlCmEVzRJhFDkaYRapHmEVESZhF30qYRVpMmEX2TZhF
j0+YRSlRmEXFUphFYFSYRfpVmEWWV5hFL1mYRctamEVkXJhFAF6YRZpfmEU1YZhFz2KYRWtk
mEUGZphFoGeYRTxpmEXVaphFcWyYRQpumEWmb5hFQnGYRdtymEV3dJhFEHaYRax3mEVGeZhF
wXqYRVx8mEX2fZhFkn+YRSuBmEXHgphFYISYRfyFmEWWh5hFMYmYRcuKmEVmjJhFAo6YRZyP
mEU3kZhF0ZKYReiUmEUplphFopeYRTyZmEXXmphFcZyYRQqemEWmn5hFQqGYRduimEV3pJhF
EKaYRaynmEVIqZhFwaqYRVysmEX4rZhFkq+YRS2xmEXJsphFYrSYRf61mEWYt5hFM7mYRc+6
mEVpvJhFBL6YRZ6/mEU5wZhF08KYRW/EmEUIxphFpMeYRT7JmEXZyphFdcyYRRDOmEWqz5hF
RtGYRd/SmEVa1JhF9tWYRZLXmEUr2ZhFx9qYRWDcmEX83ZhFmN+YRTHhmEXN4phFaeSYRQLm
mEWe55hFN+mYRdPqmEVv7JhFCO6YRaTvmEU+8ZhF2fKYRXX0mEUO9phFqPeYRUT5mEXf+phF
efyYRRX+mEWu/5hFSgGZReMCmUV/BJlFGQaZRbQHmUVOCZlF6gqZRWQMmUUfDplFuA+ZRVQR
mUXBEplFXBSZRfYVmUWSF5lFLRmZRccamUViHJlF/B2ZRZgfmUUzIZlFzSKZRWYkmUUCJplF
nCeZRTcpmUXRKplFbSyZRQYumUWiL5lFPjGZRdcymUXhNJlFITaZRag3mUVCOZlF3TqZRXk8
mUUSPplFrj+ZRSlBmUXDQplFXkSZRfpFmUWUR5lFL0mZRclKmUVkTJlF/k2ZRZpPmUU1UZlF
z1KZRWtUmUUEVplFoFeZRTxZmUXVWplFcVyZRQpemUWmX5lFQGGZRdtimUV3ZJlFEGaZRaxn
mUVGaZlFwWqZRVxsmUX4bZlFkm+ZRS1xmUXHcplFYnSZRf51mUWYd5lFM3mZRc16mUVpfJlF
An6ZRZ5/mUU3gZlF04KZRW+EmUUIhplFpIeZRT6JmUXZiplFdYyZRQ6OmUWoj5lFRJGZRd2S
mUV5lJlFEpaZRY2XmUVImZlFw5qZRV6cmUVWnplFrJ+ZRS+hmUXJoplFYqSZRfylmUWYp5lF
M6mZRc2qmUVprJlFAq6ZRZ6vmUU3sZlF07KZRW+0mUUItplFpLeZRT65mUXZuplFdbyZRQ6+
mUWqv5lF</AssayXData><AssayYData Points="1500">l7BIPvJmRD4vl0E+WDBGPua/Rj570Uc+0LFGPp0VST4DhUU+lKJGPgMPST7AJUU+v95DPtRr
ST5lKkc+D5dDPsqARz6k7Ek+VLxHPgnmRz4xAUY+7yZDPsTZRT4gOkc+RcpGPoeHST4In0I+
jlFIPv6qST5OGEo+NG9HPrAURj6Q6kM+LblEPhYORz4H60w+6iZMPqcUQz4lb0s+e4hGPnsc
Qz7KbEc+HXRHPkXmSD4oNkk+wWlEPqlnRj4NTko+aqZGPqntRz6uu0c+EnlHPpA9SD4F/0c+
eiNDPuVBSD5rFUo+LY9GPsOKSD7Ki0Q+GKBIPiP9SD7960U+/81JPjk8Sj4aq0s+cT5IPtW3
RT5Iz0Y+ALpIPhIaSD7zJEg+sPRIPgSHSz6TUEc+uOdHPmZHSD7ItEo+27VHPggoSD5fQUY+
E2JEPhu7Sz4PH0o+p9VJPuVMSD6WXkg+uu1DPlo6RD73mUk+W5JHPtUgRj4fGUY+TLVIPkcr
TT6KKEc+GcxIPjtNRz7zVUk+FXFHPp7aSD4BL0s++pJHPvJxQj6P6Uo+yVtIPpxsRz4VI0Y+
ck9MPjfdSj7QLUo+hHNNPpxnRD7e6Ug+QtlGPo9/ST5j8kU+ALtJPjuVSD4pc0s+rkpMPikE
Rz4Wr0k+AxlHPmSzRT6+OUc+pN5IPnM8ST4ejEY+O/ZFPuNCST78fkg+4mhKPu65Sj791Eo+
1LBFPvtaSj6INEQ+hJpDPnUSRD7D+Uw+WEhHPgMuSj6YYUY+n+FMPiDeRj6P5Uc+qD9MPvr6
Rz7gBkc+/cZLPiv+SD6jhEY+d+pCPt5HRz6zdko+FXhJPhI+RD6pPEg+EQZIPnEWSj46d0Y+
y5FGPnvARj7Vg0g+oXBLPpQxRT50bEU+7lpJPtT0Sj5ETkU+p6RIPvDiST6N9Uo+JMhGPo84
SD7k9Ek+rilLPqDpQz47EUs+L+lJPqUIST7tDEo+++RIPj95ST7ze0k+m8VFPqfnST6j90g+
UvtIPgOkRz6sJEs+K1lIPpFoSj6KcEY+4ONIPiK8Qz7cK0s+gw5KPpJYSD6C+EU+FoRGPvBN
RD402Eg+wLpEPtJMST4ftEo+2xBHPnJISD4YdEc+441KPl59Sj4hgEs+w1JJPkICRT7qEEw+
T7NHPiUfRj78CEs+/nFIPlODST4o5Uk+YtVKPhpIRj7UzUc+DptLPgvRST654Ec+xkdKPm+j
SD4pIUw+WzZIPlmiSz5LVUs+3e5IPvwLSD6e8UY+XhtKPp1kSD5dy0c+KZlJPrSWST4Czkg+
3nNFPkx1Sj4xXkc+F15MPg7VRT5mvUk+lTZIPl3OSD6qDU0+1MlJPklQST4Q3UU+eJ9HPtKe
Rz5880Y+DlRLPpIwSj4yKUk+jRpKPqSITD4cmEc+QF1HPs1ARz6Y+0Y+AiNKPvrwSj7s3EY+
JypHPoDxST6V/Eg+CWJHPgj9Rz5/4Ek+YYVIPgLnSD4iBko+9+BLPm2dSj7a2EY+vGdIPh1N
Sz7N3Uc+hRlGPjS2Rz4rsUg+pNhJPmWgRz4sn04+UKxIPom3ST4B6EM+iVxIPmmITD7SBUg+
un1HPrGGSD5gyUk+TPtIPkE+ST7nQEg+MlpKPpA+SD5O8Uc+Tz1HPvBZSD66yE0+2lxIPrOM
Sj4SM0w+XetJPlkQSj4jV0o+qpNIPktJSz5Odko+ZQhIPoVSSz7Q4kg+X2FMPi0MRz4CzEU+
+2dMPkA3Rz4Yako+18hIPhcRSD6nokk+mFlJPpuaSj66cU0+DhxMPhibRj7H4Uc+u4FKPjBg
ST4vgUg+3U1NPvBDSz4eIEc+ArBMPsJ3SD4Dmkk+hQBKPncVST4HlEM+NKBFPkWPTD5vhko+
8CpLPofVRj6pvUk+VMpIPnhWTD4hY0s+IaxOPp1uSD71/0c+6kBLPnb7Sz7csks+z5tIPoyP
Sj6WeUg+4F9IPrPkSj5zx0U+lqpGPtsWST5bMEo+nJZKPujURT5mWks+d4FGPp84Sj73Iko+
Qm1MPo0qRT7QR0k+Sd1JPolKST65QEk+UkVOPlOETD7rEkk+lC5NPhLMTT4Vpkw+BgNOPve3
Sz4kJE0+F9xJPjm2RD5sCks+HoxHPtijSj4uaUU+DBhJPjKASD6W7kg+7DpJPuAQTj6C2kw+
k7FKPtJDRT7HkEw+KS5EPoKdST7a+Eg+RpJIPhBVTD4e3kc+lZJHPlFzSD5z5E0+c7dJPqlB
Rz5L8Uc+SQ1NPuARSz4hd0g+kZJMPvB6TD5bhk8+urFMPuJwSD68gEs+yDpJPrTrSD6gC00+
AkhKPq+aSz5iCEc+C5FJPiLdRj4u2UY+8pNHPnulSz6kDkc+p69HPo+lST44g0w+DQxLPm90
Rj6fgEY+GXlIPnRaSD4W60o+Wl9MPgv8Sj4f2Eo+YexIPlVyST5biEY+LpVKPhkuSz7tRkg+
4MZDPpv2ST5Ztkk+MiBQPivSSD5YEUk+hqRFPkgkSj59WkY+GUFHPkdKSD5C1Uo+z41NPnBG
Sj6UdEg+uy5KPlW9Sz5aZ0s+I7NLPp4BSD7s/Us+BhVGPhwSSz6dikw+viJHPtPfRT5YiEs+
Rf1KPtCbTD4pnko+0HNKPmMbTD6Vv0U+x39LPocYRz6eIUs+G1ZIPj2TSz6HEk4+ZvZJPnBz
SD4ZUUs+J1dHPpDjRz6++Eg+yaFLPsPESj7+c0k+RahMPoy4Rj77mUg+SZFCPpE/Sz4qZU4+
++FJPsjNSz4icks+FlNHPh+LRj5fHks+ch9MPhH2SD6qD0s+1blHPsGESj5Hx0g+fFNIPq1p
Sz5eiUc+9/FLPjccSj7Ir0c+9n9KPjxwSj4jrEw+1cFJPpOYTD7tTkg+N3BLPk1hSD7CbEk+
65FHPhUNSz6knUs+bMJMPn9rSj7WHEs+yT9LPla9UD6xU00+oEBKPjTYTD6IqEc+rZxEPoqa
ST7lVEo+9bZJPiw3SD5gFEg+ZH5FPvsFSj7gN0k+hmlPPi9hSD5E5Ec+3VBLPg+XTT5Uxkk+
XuFNPn4ATD7ehkc+3alKPrwKTD7lz0U+H3FKPrZOSj6R6Ug+DJJHPg3MRz4+Y0o+OaFGPoUL
ST6jPUY+qJdLPoVdTD42QEs+IsZKPiiETT5B30k+hZpLPiRYTT61FEg+1pBFPja0ST4l8EY+
TnNGPtL4Sj4480o+pRNMPsdWSz5d1Uc+n4ZMPobVTD5/Qkk+Ik9KPu6+ST7GeEs+i0BPPpqv
TD79+Us+GtxLPvMeRz6kcUs+VLpGPng1TT5XoEs+d6NGPoCTSj5a/0U+UABKPqKeRz7VSUU+
2b9IPhJySz5ji00+m4RMPgJ9ST6AzEc+tapMPpuOSz5nzEk+4TdKPiZKST4ddEk+w1BIPjFX
Sj6otUo++9lJPks0Sz5zIEs+bwFJPsXWSz7L+kc+5sZIPvOqRz5vNkw+VtJHPvZ8Sz4ZAEs+
4n5KPhw0Sz4ixUk+eXFIPpeOSz6L70c+3btFPjDaSj7qDk0+ELdIPpDiSD4myUk+hapGPpcC
ST6Qc0o+6stIPo3RSz47lkk+1BFIPsGCSz6bSEg+WY5LPuFsSz4x00w+nEJEPu2HSj6FA0s+
Yr9MPoeGSj4Kt0o+j8hJPkFwRz7eNE8+B2RIPnt5Rz60oEg+BVBJPpnkRz7d50o+xI1KPnK5
Sj5LV0k+GAlGPopaRz6Lk0Y++35KPjfRST50AUs+Y1ZKPnr8Sj5uUkk+dY1MPsqJSj704kk+
YktHPvpORz5tYUc+GcVFPp/bSD7pakY+1cRKPqYDST4bPUQ+UD5KPoduST4Dzko+a2lHPsky
TD6gnkk+7g5IPqC0Sz57Lko+GOlMPkWkRz5BlE0+k/hHPsNkTD4DOEk+q/pLPiaLSj6uxEs+
zWdNPisDSD6cckc+y/tIPjNvRz66hks+EcNGPqsxSj7s2Uo+Mk1KPlL9SD541EU+g/1IPlLe
Sz5hp0s+6PdEPj0ZSz7n7Ec+SQVBPoU6RT6whE0+1bVKPnbkSj5mB0c+RzxIPqf4Rz7tz0k+
3LtFPnk4SD7NNEw+BC5IPnenST7wL0Y+PztJPvlmTT43QUc+OKBLPm5DST4S5kY+fNJMPsDB
Rz6gKk0+dt9KPtzqRT7NJE0+kttKPusGST61Oko+NatJPm7kTT5LCEs+oTFMPm+vSj7+JEw+
mvxLPvybSj5nhko+4/NMPq4RTj6oSUw+W+FLPiHpTD7II0k+6lZNPtUQSj6QEUg+n01GPgOK
Rz71t04+9lxKPo53SD4OHUs+Y4ZMPhJlSj7ItUk+VVpLPmt5TT4yTkc+KmNMPo6+SD5IbUk+
Q4pLPtqGSj5wmkg+gHxKPgMlTD7Kjkw+KUtNPlB/SD75hk0+0tpFPgXyRT4480k+2HhKPuYQ
ST4GjEo+VAJLPjbMTT4IAUw+cWdJPu1BRz4S/0g+EQdNPpUMTz4rJ0w+sRlOPulnTz7rNkw+
UOdHPgUcSj5zX0g+/N5IPqHyTD5C/kw+oMBLPhwtSz7Ieks+9AJFPpRfST60qkk+MmlKPve2
Rj5aJEg+CkdJPqTKST5CDkw+dOtJPhIvSD6WC0o+FxBKPi4YSz4MT0w+EQJKPn0eTD49y0g+
30ZKPk7rSj5xBUc+R2dJPrb7ST5J4Eg+CY5HPsKQSj4cFko+0HxGPhL5Sz7Ii0g+pFpPPhOq
Rz7zdEs+uNRLPvEvRz5qdkY+KcxJPlepRz7jqUs+WxBKPmMxST6Nskg+jYxMPiVqSz5HmEk+
RFRLPj69ST73S0o+ieRLPspHRz5PEkk+LblIPmsCTT57KEg+aC5NPrraSj6qe00+u8VLPm5u
Tj5oLUg+Gp1MPlsEST5KIEo+wPJJPmVHSz5xR0s+WONLPlVDST79W0o+SDtNPqicSz5IVko+
/zpHPjoYTT4oM0k+OiRNPsy/TT4wWEs+nZRJPlkPST7JwEo+RuVNPgiIST6dFFA+RA1OPsCK
Sz4KoUo+HwxMPvIKSj7OrUw+sNRMPl5cST5QsEo+Gk5MPuzdSj43wkg+rJJMPl1zRz7t+kc+
TcJMPtWwSz6gxE4+G9hMPtAdRz69kUo+xapKPmgyST61EEw+4V9PPglWRz6HpEc+wHFKPjLU
Sj6jSk0+AtVMPqnmRj5kn0g+HLpJPvNMSD69jUw+gdFIPlUJST6KGks+vIpKPrZ6Sj4vYE0+
3rtJPhIvSz5Nvkk+eeZLPk1SSz4GIks+XXpMPqDwSz4fbkw+x8tGPsBwTz4YF00+7n5MPr3p
Sz7mpEk+M8BKPqDqTT4I5Ug+HBtKPtfORz73D0k+k51MPjEfSj7ds0o+gnJIPvjKSj6tZEc+
Q3xKPmkkTD4nbU8+rQxMPsxoST4cAUw+gg9MPkRGSD7KRUw+i6hNPvM9Sj6BXEo+69hKPoUO
TD7pXUo+171MPgt0Tj56Mkg+vHVNPkZtST6VAUs+QuNNPqwJST7Oz0s+dBJNPnprTT7n9Uo+
dgNJPuloTD60V0Y+arlNPssqTD6wKEY+p3NNPij9TD6N1kg+xmpOPubCSD5nfko+vktHPk9E
Rz6uN00+54VHPhXUSj5fFEo+qhFKPn/7ST7r1Uo+U4lOPqmeRD7/W0Q+xY9LPrAKSz5ZGko+
DRlIPvbVSz4K5Us+uaxHPm6pTT5nRkc+ycFLPmliRz5nxkg+o61JPsSNSj7J+kg+maRKPvI2
SD6EwEo+ZzpLPouvRz6hbUs+sstJPn/PTT7p9ko+gg5LPiFNRj7m7Ew+T4xMPhcCSj6Dt0s+
ngFLPr9wST41FEk+ywZKPgJ/TD4CpEk+TedLPnT0ST6eREw+mudFPjpTTz6YoE8+fS9LPppL
Sz51qE4+n2RLPsQfSj7erUc+AxFKPqAJSz5iYkY++qdIPn9iSz4oaUc+di9NPgM3Sz6lT08+
tKlIPmpKRz6wokw+AWZOPiYCSz4MPEQ+/zpLPmcUSD4rBU8+/Q5LPgxRST434kg+1FFOPtRU
ST5jG0o+L5BKPqCHRj4rD00+yTVLPimySz6UGUs+gE1NPrikSz7GLU4+Tf5EPqHPST6J3kw+
EN5JPmxaTz6l8kQ+GJpKPiXyST4SNUw+9DVJPtp7Tj5NeUw+lGlHPgjcTD6wek4+DZRIPoE6
TT7OZEw+i0xLPqWcTj7uq0w+CtlMPiogSj6GPks+k+dKPme6Sj5urkk+XBxHPttLTT7pPkg+
ZRlIPvVpTD4kPUs+6FdLPs4LTD4tYko+t4RLPuelSj5IGk0+NERHPlK6Tz7cUkg+6s5KPnBp
ST5vR0w+F4dHPjOZTj5OTEk+GMZKPo/HST6fJ0s+oiVKPjKnST5DNkY+IAlNPnZBSD6kpk4+
wJ9MPhwdTD4Mckk+CyRLPqctTD5UVEs+0wJMPuI3TD6Jrko+lI1HPku4Sz4gbUo+W1lNPhRY
Rz7lRE0+fWNOPtYDST4XPE0+l8xLPrSUSz7HNUo+FpZMPj8RSz5gYkY+q9tPPiCYTD7OCEo+
mI1PPjOaSj7HNEg+hiJHPo9PTD7nQUo+PVJLPjB3Sz5MJko+Bs5HPnDhSD6IQ0k+X/ZKPtRP
Tj7kSEs+/ChKPi3ISz7gHUg+cIdKPsKrST5KNUg+1lxLPvgwTj5U1Uk+dnhLPgXbSz7Tvko+
RlNMPqjgST50dk8+R35LPqVLTD5Z3Ew+VexNPqf8Rz49dUs+VtNOPkU8TT6dqEs+21BOPori
ST4g7Uo+eRNKPsFHTT4yg0w+JjFPPoi+Sj6l0Es+dbxLPil+Sz4YxUk+KwVMPkkqTT75GEs+
RKxMPi2yST6+wUo+NEVLPlCySD53fUs+gJJJPlNDSz6OGEg+/3lKPtz6ST6tAkw+EdtQPqYq
Sj7wo0g+ZfRNPs1/Sz7Wkks+oKBKPpmvTT55YEg+Ba1NPnFCSD6/LkU+oYVNPjKJSj4YEEc+
wBlKPpplSj6O/Ew+519NPs9lUD75ZEw+2f1LPiZoTT7xI0w+acpGPq5kSz4R4Eo+0pVNPqIb
ST51F0s+zoFMPkt+ST48X1E+Er9QPn+qSz40LEo+x8tLPvbjSD4LOko+12BOPr3dSj62Ekw+
LntOPhrKTD6100s+3spJPnnsSj4eoU0++BJNPnciRj7Ze0g+IMhPPlDgTj6Jcko+nTpOPp65
SD6mNEo+1E5KPqxaTz7Xckw+x35JPiujSz4HN0s+R+JLPgDvTz5/2E4+peNRPid8SD5SlUc+
7yFNPs3dTj5ywUo+QlRJPoReTD76OUs+GNBLPsj0UT4dg00+y8dNPkXJST79404+gj9MPjtx
TT4Lck8+kudKPipWSj6O30s++ZFRPlAiTz4ZcE4+ZL9PPmoIUD6CDEs+/qhNPns/TT63q0Y+
/aRNPg7ATD6LrUs+1plFPvfjUD7e7ko+t4pJPgnjRz4fnE8+pNtKPrN9TT5ZbUk+Br1IPr7F
Tj4MYk0+xd5IPjeRTT5Vp0k+qRRIPmAoTj7Nakw+n4RKPtnuSj7JHEs+7l5NPldDTj6gkkw+
359OPsfQSz7sE04+ZcFKPlUITD7C5kw+Z+NKPgDGTz67UUk+cQZKPgkRTT5IM0w+zsRJPpRB
Tj5nHEw+H8dMPnzlTj47Wk0+wRBNPufTTT47Vks+QlJOPgBDTT6/NU0+ybZTPrwTTT5nSlA+
mu9NPkeBTz4fyE0+YpFGPtdiTT458Ew+sUJLPgu2Tz4eVU4+e/FLPiN+Sz5gzEo+I3VMPqQx
Tz5x/0k+LXZMPrrDTD7+KU0+M8xOPqSjUT76d04+MbxLPmvjSz6oYUg+HyxPPl/KST69eU4+
BM5OPvyxSz62fEk+cetNPlrISj50AE0+YQtMPimfUD6wJ0k+KVJIPkxDTD4V80w+fVVLPmiN
Sz7Txkw+IcpMPr3CSj7sf00+NOtJPqURSj6/jUw+qrtNPrMdTT6r5k4+JW1HPlGPSj5Bd0k+
kfhJPtzJSz7lJ0s+8gxKPokaSj4S9Us+P79NPhaXTD7KS0s+PXFPPv65TD4p30s+jsBJPg3h
Sz7890o+</AssayYData></Step><Step><CommonData><SampleLocation>17</SampleLocation><SampleID></SampleID><SampleGroup></SampleGroup><SampleInfo></SampleInfo><SampleRow>D</SampleRow><SamplePlate>1</SamplePlate><WellType>BUFFER</WellType><Concentration>-1</Concentration><ConcentrationUnits>µg/ml</ConcentrationUnits><MolarConcentration>-1</MolarConcentration><MolarConcUnits>nM</MolarConcUnits><MolecularWeight>-1</MolecularWeight><Temperature>30</Temperature><StartTime>5043128</StartTime><AssayTime>300</AssayTime></CommonData><FlowRate>1000</FlowRate><StepType>DISASSOC</StepType><StepName>Dissociation</StepName><StepStatus>OK</StepStatus><ActualTime>300.002</ActualTime><CycleTime>0.2</CycleTime><AssayXData Points="1500">RMGZRfbCmUWSxJlFLcaZRcfHmUVjyZlF/MqZRXfMmUUTzplFrs+ZRUjRmUXk0plFfdSZRRnW
mUW115lFTtmZReramUWG3JlFH96ZRbvfmUVU4ZlF7uKZRYrkmUUl5plFv+eZRVvpmUX06plF
kOyZRSvumUXF75lFYfGZRfrymUWe9JlFF/aZRbP3mUVM+ZlF6PqZRYP8mUUd/plFuf+ZRVIB
mkXuAppFiASaRSMGmkW/B5pFWAmaRfQKmkWODJpFKQ6aRcUPmkVfEZpF+hKaRZQUmkUwFppF
yReaRUQZmkXgGppFeRyaRRUemkWuH5pFSiGaReYimkV/JJpFGyaaRbUnmkVQKZpF7CqaRYYs
mkUhLppFuy+aRVYxmkXyMppFjDSaRSc2mkXBN5pFXTmaRfY6mkWSPJpFLT6aRcc/mkVjQZpF
/kKaRXdEmkVjRppFrkeaRUhJmkXkSppFf0yaRRlOmkW1T5pFUFGaRepSmkWDVJpFH1aaRblX
mkVUWZpF8FqaRYpcmkUlXppFwV+aRVthmkX2YppFkGSaRStmmkXFZ5pFYWmaRfxqmkWWbJpF
MG6aRapvmkVGcZpF4HKaRXt0mkUVdppFsXeaRUx5mkXmeppFgXyaRR1+mkW3f5pFUoGaReyC
mkWIhJpFIYaaRb2HmkVYiZpF8oqaRY6MmkUpjppFw4+aRV+RmkX4kppFlJSaRS2WmkXJl5pF
ZZmaRd6amkV5nJpFFZ6aRa6fmkVKoZpF5KKaRX+kmkUbpppFtaeaRVCpmkXqqppFhqyaRR+u
mkW7r5pFVrGaRfCymkWMtJpFJbaaRcG3mkVbuZpF9rqaRZC8mkUrvppFx7+aRWHBmkX8wppF
d8SaRTLGmkWsx5pFSMmaReLKmkV9zJpFF86aRbPPmkVM0ZpF6NKaRYPUmkUd1ppFudeaRVLZ
mkXu2ppFityaRSPemkW/35pFWOGaRfTimkWO5JpFW+aaRcPnmkVf6ZpF+OqaRZTsmkUt7ppF
ye+aRWPxmkX+8ppFmvSaRTT2mkXP95pFafmaRQX7mkWe/JpFOv6aRdP/mkVvAZtFCQObRaQE
m0URBptFrAebRUYJm0XiCptFfQybRRcOm0WzD5tFTBGbRegSm0WDFJtFHRabRbcXm0VSGZtF
7hqbRYgcm0UjHptFvR+bRVghm0XyIptFjiSbRScmm0XDJ5tFXymbRfgqm0WULJtFLS6bRckv
m0VEMZtF/jKbRXk0m0UTNptFrjebRUo5m0XkOptFfTybRRk+m0W1P5tFTkGbRepCm0WGRJtF
H0abRbtHm0VUSZtF8EqbRYpMm0UlTptFwU+bRVtRm0X2UptFkFSbRStWm0XHV5tFYVmbRfxa
m0WWXJtFEV6bRaxfm0VGYZtF4mKbRX1km0UXZptFs2ebRUxpm0XoaptFg2ybRR1um0W3b5tF
UnGbRe5ym0WKdJtFI3abRb13m0VYeZtF9HqbRY58m0VEfptFw3+bRV+Bm0X6gptFlISbRZaG
m0XVh5tFZYmbReCKm0V7jJtFFY6bRbGPm0VKkZtF5pKbRX+Um0UblptFt5ebRVCZm0XsmptF
hpybRSGem0W7n5tFVqGbRfKim0WMpJtFJ6abRcGnm0VdqZtF+KqbRZKsm0UtrptFya+bRWOx
m0XesptFebSbRRO2m0Wst5tFSLmbReS6m0V9vJtFGb6bRbO/m0VOwZtF6sKbRYPEm0UdxptF
ucebRVTJm0XuyptFisybRSPOm0W/z5tFWNGbRfTSm0WO1JtFKdabRcPXm0Vf2ZtF+NqbRZTc
m0Ut3ptFyd+bRWXhm0Xg4ptFeeSbRRXmm0Wu55tFSumbRebqm0V/7JtFG+6bRbXvm0VQ8ZtF
7PKbRYb0m0Uh9ptFu/ebRVb5m0Xw+ptFjPybRSX+m0XB/5tFXQGcRfYCnEWSBJxFKwacRccH
nEVjCZxF/AqcRZgMnEUyDpxFzQ+cRWcRnEUCE5xFnBScRTgWnEXRF5xFbRmcRQkbnEWiHJxF
PB6cRaofnEVEIZxF4CKcRXkknEWOJpxFzyecRUopnEXmKpxFfyycRRsunEW1L5xFUDGcRewy
nEWGNJxFHzacRbs3nEVUOZxF8DqcRYw8nEUlPpxFwT+cRVtBnEX2QpxFkkScRStGnEXHR5xF
YUmcRfxKnEV3TJxFE06cRaxPnEVIUZxF4lKcRX1UnEUZVpxFs1ecRU5ZnEXoWpxFg1ycRR1e
nEW5X5xFVGGcRe5inEWKZJxFJWacRb9nnEVbaZxF9GqcRZBsnEUpbpxFxW+cRWFxnEX6cpxF
lHScRTB2nEXJd5xFZXmcReB6nEV7fJxFFX6cRbF/nEVKgZxF5oKcRX+EnEUbhpxFt4ecRVCJ
nEXsipxFhoycRSGOnEW9j5xFVpGcRfKSnEWMlJxFJ5acRcOXnEVdmZxF+JqcRZKcnEUtnpxF
yZ+cRWOhnEX8opxFmKScRROmnEWsp5xFSKmcReKqnEV9rJxFF66cRbOvnEVMsZxF6LKcRYG0
nEUdtpxFt7ecRVK5nEXsupxFiLycRSG+nEW9v5xFWMGcRfLCnEWOxJxFqMacReLHnEVfyZxF
+MqcRZTMnEUwzpxFyc+cRUTRnEXe0pxFedScRRPWnEWu15xFSNmcReTanEV93JxFGd6cRbPf
nEVO4ZxF6OKcRYPknEUf5pxFueecRVTpnEXw6pxFiuycRSXunEW/75xFW/GcRfTynEWQ9JxF
K/acRcX3nEVh+ZxF+vqcRZb8nEUy/pxFrP+cRUYBnUXgAp1FewSdRRUGnUWxB51FSgmdReYK
nUWBDJ1FGw6dRbUPnUVQEZ1F6hKdRYYUnUUhFp1FuxedRVYZnUXwGp1FjBydRSUenUXBH51F
XSGdRfYinUWSJJ1FKyadRccnnUVjKZ1F/CqdRZgsnUUyLp1FzS+dRWkxnUUCM51FnjSdRTg2
nUXTN51FbzmdRQk7nUWiPJ1FPj6dRao/nUVGQZ1F4EKdRXtEnUUVRp1FsUedRUxJnUXmSp1F
gUydRRtOnUW3T51FUFGdRexSnUWIVJ1FIVadRb1XnUVYWZ1F8lqdRY5cnUUnXp1Fw1+dRV9h
nUX4Yp1FlGSdRcNmnUUCaJ1FZWmdReBqnUV5bJ1FFW6dRa5vnUVKcZ1F5nKdRX90nUUbdp1F
tXedRVB5nUXqep1FhnydRR9+nUW7f51FVIGdRe6CnUWKhJ1FJYadRb+HnUVbiZ1F9oqdRZCM
nUUrjp1FxY+dRWGRnUX8kp1FlpSdRRGWnUWsl51FRpmdReKanUV7nJ1FF56dRbGfnUVMoZ1F
6KKdRYGknUUdpp1Ft6edRVKpnUXsqp1FiKydRSOunUW9r51FWLGdRfKynUWOtJ1FJ7adRcO3
nUVfuZ1F+LqdRZK8nUUtvp1Fyb+dRWPBnUX8wp1Fd8SdRRPGnUWux51FSMmdReTKnUV9zJ1F
Gc6dRbPPnUVO0Z1F6tKdRYTUnUUf1p1FudedRVLZnUXu2p1FitydRSPenUW/351FWOGdRfTi
nUWO5J1FKeadRcXnnUVf6Z1F+uqdRZTsnUUw7p1Fye+dRWXxnUXg8p1FefSdRRX2nUWu951F
SvmdReb6nUV//J1FG/6dRbX/nUVQAZ5F6gKeRYYEnkWaBp5F2geeRVYJnkXyCp5FjAyeRScO
nkXDD55FXRGeRfgSnkWSFJ5FLRaeRccXnkVjGZ5F3hqeRXkcnkUTHp5Frh+eRUghnkXkIp5F
fSSeRRkmnkWzJ55FTimeReoqnkWELJ5FHy6eRbsvnkVUMZ5F8DKeRYo0nkUlNp5FwTeeRVs5
nkX2Op5FkjyeRSs+nkXFP55FYUGeRfxCnkWWRJ5FMkaeRctHnkVnSZ5FAkueRZxMnkU4Tp5F
0U+eRW1RnkUHU55FolSeRT5WnkWqV55FRlmeReBankV7XJ5FFV6eRbFfnkVKYZ5F5mKeRX9k
nkUbZp5FtWeeRVBpnkXqap5FhmyeRR9unkW7b55FVnGeRfBynkWMdJ5FJXaeRcF3nkVbeZ5F
9nqeRZJ8nkUrfp5Fx3+eRWGBnkX8gp5Fd4SeRROGnkWsh55FSImeReKKnkV9jJ5FGY6eRbOP
nkVMkZ5F6JKeRYSUnkUdlp5FuZeeRVKZnkXump5FipyeRSOenkW/n55FWKGeRfSinkWOpJ5F
lKaeRdWnnkVfqZ5F+qqeRZSsnkUwrp5Fy6+eRUaxnkXgsp5Fe7SeRRW2nkWxt55FSrmeRea6
nkV/vJ5FG76eRbW/nkVQwZ5F7MKeRYbEnkUhxp5Fu8eeRVbJnkXyyp5FjMyeRSfOnkXBz55F
XdGeRfbSnkWS1J5FK9aeRcfXnkVj2Z5F/NqeRZjcnkUT3p5FrN+eRUjhnkXi4p5FfeSeRRfm
nkWz555FTumeRejqnkWB7J5FHe6eRbnvnkVS8Z5F7vKeRYj0nkUj9p5FvfeeRVj5nkX0+p5F
jvyeRSn+nkXD/55FXwGfRfgCn0WUBJ9FMAafRckHn0VECZ9F4AqfRXkMn0UVDp9Frg+fRUoR
n0XkEp9FfxSfRRsWn0W1F59FThmfReoan0WGHJ9FHx6fRbsfn0VUIZ9F8CKfRYwkn0UlJp9F
wSefRVspn0X2Kp9FkCyfRSsun0XHL59FYTGfRfwyn0WWNJ9FETafRao3n0VGOZ9F4DqfRXs8
n0UXPp9FsT+fRUxBn0V5Q59Ft0SfRaxGn0XuR59FUEmfRexKn0WGTJ9FIU6fRb1Pn0VWUZ9F
8lKfRYxUn0UnVp9Fw1efRV1Zn0X2Wp9FklyfRSten0XHX59FY2GfRfxin0WYZJ9FMmafRc1n
n0VpaZ9FAmufRZ5sn0U4bp9F02+fRW1xn0UJc59FpHSfRRF2n0Wsd59FRnmfReB6n0V7fJ9F
FX6fRbF/n0VMgZ9F5oKfRYGEn0Ubhp9Ft4efRVKJn0Xsip9FiIyfRSGOn0W9j59FWJGfRfKS
n0WOlJ9FJ5afRcOXn0VdmZ9F+JqfRZKcn0Utnp9Fx5+fRWOhn0Xeop9FeaSfRROmn0Wup59F
SKmfReSqn0V/rJ9FGa6fRbWvn0VOsZ9F6rKfRYS0n0Uftp9FubefRVS5n0Xuup9FiryfRSO+
n0W/v59FWMGfRfTCn0WOxJ9FKcafRcPHn0VfyZ9F+sqfRZTMn0Uwzp9Fqs+fRUTRn0Xg0p9F
e9SfRRXWn0Wx159FStmfReban0WB3J9FG96fRbXfn0VQ4Z9F7OKfRYbkn0WG5p9Fw+efRVbp
n0Xw6p9FjOyfRSXun0XB759FY/GfRfzyn0WY9J9FNPafRc33n0Vp+Z9FAvufRZz8n0U4/p9F
0/+fRW0BoEUJA6BFogSgRT4GoEWqB6BFRgmgReAKoEV7DKBFFw6gRbEPoEVMEaBF6BKgRYEU
oEUdFqBFtxegRVIZoEXsGqBFiBygRSMeoEW9H6BFWCGgRfIioEWOJKBFJyagRcEnoEVdKaBF
9iqgRZIsoEUrLqBFxy+gRWMxoEX8MqBFljSgRRE2oEWsN6BFSDmgReI6oEV7PKBFFz6gRbE/
oEVMQaBF5kKgRYFEoEUdRqBFt0egRVJJoEXsSqBFiEygRSNOoEXHT6BFYVGgRfxSoEWYVKBF
MlagRaxXoEVIWaBF4lqgRX1coEUXXqBFs1+gRUxhoEXoYqBFgWSgRR1moEW3Z6BFUmmgRe5q
oEWIbKBFI26gRb1voEVYcaBF9HKgRY50oEUpdqBFw3egRV95oEX4eqBFlHygRS1+oEXHf6BF
Y4GgRf6CoEV5hKBFnoagRd6HoEVIiaBF5IqgRX2MoEUZjqBFs4+gRU6RoEXqkqBFhJSgRR+W
oEW5l6BFVJmgRfCaoEWKnKBFI56gRb+foEVboaBF9KKgRZCkoEUppqBFw6egRV+poEX4qqBF
lKygRS2uoEXJr6BFRLGgReCyoEV5tKBFFbagRa63oEVIuaBF5LqgRX28oEUZvqBFs7+gRU7B
oEXqwqBFhMSgRR/GoEW5x6BFVMmgRfDKoEWKzKBFJc6gRcHPoEVb0aBF9tKgRZDUoEUr1qBF
xdegRWHZoEX82qBFltygRTLeoEXL36BFZ+GgRQDjoEWc5KBFOOagRdHnoEVM6aBFCeugRaLs
oEU+7qBFqu+gRUbxoEXg8qBFe/SgRRX2oEWx96BFTPmgReb6oEWB/KBFHf6gRbf/oEVSAaFF
7gKhRYgEoUUjBqFFvQehRVgJoUX0CqFFjgyhRSkOoUXDD6FFXxGhRfgSoUWUFKFFMBahRckX
oUVlGaFF4BqhRXkcoUUVHqFFrh+hRUohoUXkIqFFfyShRRsmoUW1J6FFUCmhReoqoUWGLKFF
Hy6hRbsvoUVWMaFF8DKhRYw0oUUlNqFFwTehRV05oUX2OqFFkjyhRSs+oUXHP6FFY0GhRfxC
oUV3RKFFE0ahRaxHoUVISaFF5EqhRX1MoUUZTqFFs0+hRUxRoUXoUqFFgVShRSdWoUXBV6FF
XVmhRfZaoUWSXKFFK16hRcdfoUVjYaFF/GKhRXdkoUUTZqFFrmehRUhpoUXkaqFFfWyhRRlu
oUW1b6FFTnGhRepyoUWEdKFFH3ahRbl3oUVUeaFF8HqhRYp8oUUlfqFFv3+hRVuBoUX0gqFF
kIShRSuGoUXFh6FFYYmhRfqKoUWWjKFFMo6hRaqPoUVGkaFF4JKhRXmUoUUVlqFFsZehRUqZ
oUXmmqFFf5yhRRueoUW1n6FFUKGhReyioUWGpKFFIaahRbunoUVWqaFF8KqhRYysoUUnrqFF
wa+hRV2xoUX2sqFFkrShRSu2oUXHt6FFYbmhRfy6oUWYvKFFMr6hRc2/oUVnwaFFAsOhRZ7E
oUU4xqFF08ehRW3JoUUJy6FFosyhRT7OoUXaz6FFRtGhReLSoUV71KFFF9ahRbPXoUVM2aFF
6NqhRYHcoUUd3qFFud+hRVLhoUXu4qFFiOShRSPmoUW956FFWOmhRfTqoUWO7KFFKe6hRcPv
oUVf8aFF+PKhRZT0oUUu9qFFyfehRWP5oUX++qFFefyhRRP+oUWu/6FFSAGiReQCokV9BKJF
GQaiRbUHokVOCaJF6gqiRYQMokUfDqJFuQ+iRVQRokXwEqJFihSiRSUWokW/F6JFWhmiRfQa
okWQHKJFKx6iRcUfokVhIaJF+iKiRZYkokUwJqJFySeiRUQpokXgKqJFeSyiRRUuokWuL6JF
SjGiReYyokV/NKJFGzaiRbU3okVQOaJF6jqiRYY8okUhPqJFuz+iRVZBokXwQqJFjESiRSVG
okXBR6JFXUmiRfZKokWSTKJFK06iRcdPokVhUaJF/FKiRZZUokURVqJFrFeiRUhZokXiWqJF
fVyiRRdeokWzX6JFTGGiReZiokWBZKJFHWaiRbdnokVSaaJF7GqiRYhsokUjbqJFvW+iRVhx
okXycqJFjnSiRSd2okXBd6JFXXmiRfZ6okWSfKJFLn6iRcd/okVjgaJF/IKiRZiEokU0hqJF
zYeiRWmJokUCi6JFnoyiRTiOokXTj6JFb5GiRQmTokV3lKJFEZaiRayXokVGmaJF4pqiRX2c
okUXnqJFs5+iRUyhokXooqJFhKSiRSGmokW5p6JFUqmiRe6qokWKrKJFI66iRb+vokVYsaJF
9LKiRZC0okUptqJFxbeiRV+5okX6uqJFlryiRTC+okXJv6JFRMGiReDCokV5xKJFFcaiRbHH
okVKyaJF5MqiRX/MokUbzqJFtc+iRVDRokXq0qJFhtSiRSHWokW716JFVtmiRfDaokWM3KJF
J96iRcHfokVd4aJF9uKiRZLkokUr5qJFx+eiRWPpokX86qJFluyiRTLuokWs76JFRvGiReDy
okV79KJFF/aiRbH3okVM+aJF5vqiRYH8okUb/qJFt/+iRVABo0XsAqNFiASjRSEGo0XgB6NF
VgmjRfIKo0WODKNFJw6jRcMPo0VfEaNF+BKjRZQUo0UuFqNFyRejRWUZo0X+GqNFeRyjRRMe
o0WuH6NF</AssayXData><AssayYData Points="1500">0VhHPvJ2Rz7k30w+nO5MPvsjSz4WtU4+NgJNPkLoTT53F1I+rZtPPtvBSj678E8+OpJQPoRG
UD5ltVI+ZohRPsAtUj4541M+qvdSPkm8UD7YZFM+SfBOPjrOTz44YlM+OJFRPq39Sz7RwU8+
gfpPPkLXTz4/yVI+IvtRPnCyUz7rWFI+JlxNPr3TUT77PVE+W8FSPs1pTD5ji1I+obFQPtE5
Uj4Ev0w+lT5PPqftVD6jn1A+KYhRPngxUT6cPVI+W9tUPj/mTz5xhU0+jptQPsLlTT5thE8+
cK5PPtb+UT7s200+5AZSPpvgUj6SYkw+/MFPPoDSTj6D4E4+WHhPPgs/VT55zU4+uYVNPoSg
UD4Wk08+K2NQPm0zUT5YKE4+rEFNPoaEUz7z9E0+EEVUPlCOTj7ijlI+gSpTPjK9UT6adk4+
wCtQPupaUT7X7FI+zSxQPpAaUj4s1FE+ZtxPPrEZUz78rFA+ICpRPrBOUT6JrE8+EUhPPpFC
UD5u5k8+owxOPpmxVD6Z0VI+5cNQPhmISj45n04+9vlNPlwhUT4GA08+tGJTPqQ7VD4ydVE+
yKhNPs1SSz6gAEw+9d1TPsoOUD6w/kw+yMFOPo1VTz6AJVM+zZxOPizjTT4wdVA+LMRQPpCp
UT4ac00+bHFSPnofUT5zMlE+fLxUPvWSUj65ek8+IZhNPoxKUj5qeVU+ryBTPsb4Uj5LNFM+
DYhQPqcPUD4UJ1M+oFlQPhYhVD7ei1A+QyJPPqL6UD6vfVA+zDpQPl1MVT7yL1I+JmFRPuW6
UT5qQFA+0yNOPhBATz7b9VM+bDNPPsCoTj4/blI+ZHVRPqzCUT43SFE+3n9QPkAPUz6dTlQ+
ly5RPkwRSz4hhE4+DOpVPqc6Tz7QnFE+R+lPPpJsUz7mYFA+i/tTPrclUj5qy1Q+r0JTPhVc
Uj5xk1A+ODFSPu1wTz6kX1E+QIdNPpPBTj4LWlI+yKFOPldmTj55qVE+KQtPPiuiUT53dU8+
HDVMPhSXUz61VVA+I1lQPjsBUz5WIFA+W/xVPliuTz6SiFM+zNJQPtX3UD5j/0s+fJtPPpuM
UT4tKlM+Y1ZOPvMUVT6cnE8+5pBPPpZoUz69RVA+jgxOPtUYTz4d6kw+f/hRPo5UUz4IaVE+
FatRPoNMUD7OdlE+2cFQPqoIUz65kE4+2zRWPtBOUj4lNVI+8bdNPhc9UD5AVlI+xo9QPhVO
Uz51yE0+DodRPsjLVT4YmlE+hG1QPtTIVT41HVM+ZkxSPgO8TT4hWVA+XPlSPjo0Tj4dwE4+
eT5RPpX4UT5ci1E+YjhUPmNdUT44G1Q+UVhUPhZmUj6qiVA+Yh5SPhQYUj53OVI+yvlRPty8
UD5Akkw+1DhPPpgqUT4q5FI+1WlOPj5iVj74AFI+5SVUPs0TUT5f4VM+pupPPsDZVD4hfVQ+
HT5UPoSbUj7NP1E+GghQPiPnUD7BaFI+xPxUPmtwUT7qSlI+hYtSPkUAUz7/X1U+CzNRPtQW
UD46QlI+DKFUPraIUT7QX04+4idPPrphWD7eNlM+aXhSPqrcTz59/lM+ydxSPvDzTj7QGlM+
ccNVPs+kUT4N2VE+xpNRPoNRUz4O2FE+n8NQPuEqUj7dak8+KHNQPhPyTz5oFlQ+1GpQPuIz
Uz4G4VA+NyRRPi9XUT7I2FI+0mZSPpq2UD6sA00+QRtWPm0AVD76GFM+kmhOPuXyVD5Mwk4+
ijVSPix4VD6XclE+Ey5TPuC2UT4F9E4+GK1RPnfxUD435FI+K7tUPhziUT4UIE4+thtRPrlV
VT4WL1Q+tTFUPjcaVD5PIVM+3w9SPv9oVD5hzk8+VThRPvsJUT7bvlA+VNNUPo60UD4YalE+
QnVPPkahUD6cE1I++6hTPiVKUT6sHlI+O2xVPv4VUD7fQFA+TVdTPswUVj72yVI+2JdRPqvq
TT6371M+/itRPi/KUj4WglU+qxZZPpe2Tj4101I+jFRVPhu4Uj6gDlM+KrlTPnhhUz70YlI+
GFZSPgSRUz4nRE0+dCFQPjchTj6rNU0+h4xRPquNUT5sgFE+OCtPPt20Vj6yKFI+qrtUPosj
VT6zkVM+d2FPPuMBUD5gC1I+h45UPlsOUT5WS1U+2PtSPnMnUD6t/FA+usdTPs9vVT4gIVU+
4ddUPtoFVD4Xx1A+Vf9PPp4sVD7RN08+tLBQPqkAUj47RFc+8AFSPov2UD4ZtFY+ZR5QPpWo
UT6NhVM+vu9VPjX1UD50KE8+lDhSPkP+VD7PVlA+q11QPhr/UD6EQlI+dFJSPkywVT4q81A+
2xVQPhUbUT5yJlU+X7hTPmVWTj4F/VM+9lNTPk/fUD4XwVI+2fFQPppRVD7nYFA+bEFOPh5c
VD65KlM++dBQPmyJVj6PS1Q+X8FVPvBIUj62k1I+6RhSPoyOTz67+U8+2HBQPo1zUD5PsVE+
WGNTPgkAUD5wVFQ+gdBVPrwTVD7S8lU+sFxTPrhzVD4e3VE+BHxRPj3QVj4BdlI+RitSPmOj
Uj5eV1Q+wKpUPjJiUT5BTFQ+bCNRPnFsUj6kalM+KQNRPsGMVT4BJlQ+/9tWPp+WUz67cFM+
1ktQPrXgUz6De1M+wepQPhQrUj7h2FA+qBNUPmBgWD79rlA+XAxWPhhpTz62ylA+pJpTPiWV
UD58UVM+ORdUPqlvVD77xFQ+0yFSPncyUz593lA+yQRRPkAfSz6n8lE+EENRPtVlUT6F31U+
SYVSPtxAUz5OjlA+O5xSPnBtVD6/nFM+QdZTPtIEUz6nelE+UyNRPoKMVD4Iv1I+8VBUPpmr
Uj7KOVI+KQxUPg1BUz5fgE8+mz9PPq1nVT4KC1Y+oflQPhjxUj605VE+H0dVPujUUj5vzVM+
cPVUPm9mVD4bRVc+NxZVPmOVUj4+fVg+j1NRPoJIUj590FM+fBRWPilRVT6pWlE+VpxTPjY/
UT5WgVM+fH9RPnlVVD4o7VY+iw9TPotAUj5QxlQ+cwVRPsH5Vj6V71Q+m3pUPhNBUz5RL1Q+
JfNRPhIWUD5I8VI+g0JUPsHEUj6u9FE+8DZTPg6KVD6hclU+YZdVPj4UVz76MVM+b8BSPtGG
VT7koVM+2txSPp39VD7+RlQ+sj5OPm5MUD4e/1I+sUhTPocnUz57ZVo+TM5VPjSXVD6Rr1U+
sYBSPsFLUz6lF1I+C0RSPs65VT4BDFM+74RRPgm+VD4zVVY+Q89UPkfmVD77klI+K/VSPnMg
Vj7AMFI+VclRPnqPUz4HmVI+cPRWPp0gUD5YnFM+2NtTPq9eVD5DiVY+a+xTPsn/VD7c3lc+
JetTPutPVT4wAlA+1RpVPga9VD768FU+XZ5UPuH0VD7RyVc+7ndVPmCnVD5r0FU+YLpQPiJg
UD4uW1Q+6+pUPtk9UT4W7Fc+SidVPk98Wj7I0lc+64VRPlh7VD6+g1Q+n5lYPsHtUj7iHlY+
DxVTPpJqVD515lM+wYdPPoACUz5leVU+zzxSPqnaVD58EFA+n59WPgZnVD6RclY+13VWPtDP
Tj5/7FM+Z8FRPhSmVz7LKFM+SPFQPoEOVD5YqVI+9s5SPvDpTz48qlU+1IVSPkPAVT4yF1E+
o1lTPllIVD6lvFE+SmZTPrJpUj6z2VA+PF9TPubAUj6fwVA+cvlTPvIhUT49Ilc+evdSPoWA
VD6K4lQ+qTZUPupaUz4PVFM+2tlXPoWiVT4O5VA+H6RRPjnbVj5vvVU+0INUPmBqUT48NlQ+
3W1ZPtM9Vz7xs1Q+/TRSPp4KUT4FG1U+xhhSPib0Vj6tP1M++8NSPsJPUz4oQlU+ujdRPoGc
VD76t1I+KkJQPmN4Uz728Vc+XjhTPvS9Uz5P0FU+GV1PPqtKVD6cWVQ+7cdUPuYqUD52WFI+
mihRPpV8VT421FU+189SPpm/Uz7J3FU+lcxSPhIoUz4KrFU+yGVUPmZbVz7xvlI+/PlYPm6E
VT6QSVU+zHhVPiWcVD5YP1A+hhVUPsO9Vz5luFY++epSPmhCVz7oJU0+fipXPgU4Uj72qFw+
7wBVPrWEWD6/ZFY+dslSPhPtUz7tWFM+AYJWPjImVj73qlI+qAlWPm3nUz4LCVI+IvpSPvqb
Uj6wIlY+Wf9TPliAVj6eolQ+ysdTPi7QVj4Bu1I+Mx1SPqW5UT5jr1Q+QixYPoNwUz58qVU+
LSZVPpubVT4ZC1Y+VUFXPm6HVD775VU+6tVUPkt1Vj4ieFk+NHZYPoirVj6tY1I+A21UPjkC
VT6TmlE+KcpUPkDPVD5zalI+uNNSPkNJVD4zE1Y+OHFWPmaXUj5QNFM+GIpTPupXUz47klQ+
l29RPteYUz61D1g+EDNUPuweVz7UsVQ+z2VUPmeSVT4acFU+JCVZPn3gVD4bO1M+nzFWPgER
VT7X4lU+waRVPltkVD5arVE+zLZVPpuOVD5YM1Y+Gm1UPqCEUj5pmVk+m9pUPuofUj7GGFU+
HS5SPgDPUj4o9lI+JTtXPigZWj7XwVM+khhVPtJIUz6k2VM+5IVWPiO5Vj6elFg+5YZTPkX8
Uz63Hlo++jRVPqzXVT4Q8k8+D65YPp7qVD4ByFg+vaRSPn8cUj6ADlI+AvpVPp6+Uz76i1Y+
/J1WPhZ8Vz5Ii1I+9FBWPrgMVT6rflY+GcxTPjFyVD58slY+sNxUPln+Uz64u1U+uvNWPiEN
Vj6h+1U+RJlXPuj0WD5hFlQ+8RtRPtk5Vz5tMFU+uXlVPvFRWD4NIFc+amJUPnxzVT4HHlY+
SCZUPvsXVT7xOFQ+kUdUPiGvVj7B0VU+jJhXPhwsVj4AHFE+BrtWPmkhVz7MHFU+z5VXPjFf
Uj4aO1A+pLVWPqePTz40yFI+/2lWPq6JVT4Vrlc+PEtYPgJSVD4gylY+aJNSPtbfVT7ftlM+
yrxVPkWHVz6ZNVU+kPdUPmR6UT5IhlU+iJhUPi//WD70IlY+Lk9aPvG7VT6itVU++BBUPvrB
Vj4Y8VI+6TpUPn0cUz78HFY+Vj9VPqUvUz4RrlY+cntWPovEVT4yQVU+SrNVPp+kUD6c91M+
GXdTPizlVD7Yw1Q+ld5QPhxqUz7hjVU+3XtTPvrfVD51n1M+U8FOPvHOVj48ZlU+PU5VPrio
Uj50IVg+2wpXPka+Vj6kzFM+oBxTPh2FVz6BNlc+ZktWPjs9VD5I0lU+IyFWPqFPUz4IeVg+
nyhWProjUT5oUVU+gYZSPgzkUT4cZlE+6btSPsvwUz4EtVY+EgxXPg3HUz7TdFU+NeBYPrMX
Vj6ppVQ+P/hTPpx9Uj7Zv1M+CWFWPiU5WD7qgFU+yt5RPgNFTz4V4lQ+RUdTPiefVz4+hVQ+
4eFWPq5UUj58E1I+tbFYPimeVT5AF1g+K9dYPslTVz5SGlg+c85TPn8sUj5IBVM+uFRWPsUw
UT4971M+9x5TPk4UUj43/lY+UKFWPuBMVD4luVc+NglWPm9bUz4y5lM+hEVWPqe7WD6JXlE+
JldUPhKjUj5ASlU+BcJWPu9fUT4+T1Q+IUNUPo8gVD5UDVE+HSlXPhOZVT4NpFY++nxVPoy9
UT4PMlI+FxJXPhbnWT4AO1U+oUVYPjykUz5gcFI+YS5UPg+PVz72UVg+xqtYPkPgUD68cVQ+
taBUPmy/VT5QWlI+uSNYPqn5VT7q11g+xsVWPuPBVj4pWlM+ucFWPjTtVT6Ql1U+DFVaPqD5
VD7RKlM+nORXPjJNUz72+FM+mX5VPn3qUj4jc1Q+RxFUPjoFUz4bUVU+cwpVPs6EVT4BZVI+
CBpYPpcKVT5CjlQ+Ny5VPuwpWD4pmlY+Dd5XPheaUz6eQVY+KttVPpfuVT5jDFk+WOJWPsa+
WT4GWFM+LzZSPj9LUT7Swlg+mapTPhXdVj6z3VI+MPNYPlyMUz5sPVk+Iy1WPtE4Vj6a/lM+
zFpUPqMTUT5ho1I+AIxWPsHeWD5Sp1Q+AnpTPsQSVD5uSFE+07xUPjZ3Vj7R+lU+JMZZPiII
Uz6pKlE+exVTPrkvVj5XaVg+2xJXPvtMVD5TFlU+e95VPjTVVj5HbVM+0oFZPv3vVj5irFM+
MXNXPsViVD7jBVY+LGZXPpPLVD6lxFE+e5xZPriJVz5dpVc+C6NVPvlyUz7H+1g+lYRXPoVT
VT5GpVU+u59XPk4EVj6CpFU+msdRPsDmUz7+I1Y+c3tUPll2VD533lg+NVJZPlJRVD455FM+
GrlTPgV1Uz41rFk+JaJVPtdqVj4AAVs+T6RSPhN4Vz4wF1Y+/rNUPjaHVz5wrVM+A3FTPnTt
Vz4CklM+Zm5XPqcwWT5QIVU+CBtZPpl+Vj5p4lg+4aZWPo66WD5SkFU+Kf5VPv2tWT4UMFM+
jSpSPqnbVz5PHlY+zxZVPjQMWD7ASFM+Hf5UPqIoVD6C0VM+kOxTPnNaUj52QFc+RW9TPsmN
VD6pz1U+xUhUPiGNUj6UJVU+w5ZVPpjHUj625Vc+/j9VPqAtVD753VU+C4tRPrybUj52xlQ+
RxRVPnwOVz6b7FQ+hv5VPqFBVz51EVQ+n8ZVPqcXVj4yv1g+SBJWPkgKVj63s1c+ufhaPvWx
Vz5h/1c+dplVPg4GVz6AjVY+gJZTPgVLVz4jJ1c+b5xYPpD7VD49J1U+LnFTPsB3Uz6JAVc+
m5tSPtacVT7ZK1Y+CrBRPpULVj5EzVg+ofJRPslLVD7vSFg+GYJbPgTuVD7VvFQ+JmlVPjIj
Vj5UsFI+uYVUPsTOUT6171M+ULxYPudwVj7iRlg+IIZUPgIXVz7P/FQ+d1RXPjivVj5nslg+
xvlXPhHTVj4tY1E+Lj9TPvJ/Vj7QZVc+ZmRTPtywVD6rYlY+56tXPrpGWD75Y1U+9ZhVPiC2
UD6T7lY+VitVPt3rVT6ttFU+XZNXPt5FVT4blVM+tfhYPq2RVz4xwlQ+ynxWPo09Vj6o+FU+
V9pVPko1WD5h2FQ+NtdSPgugWT5lBlk+UFNYPh42Vz7Ro1c+dBRWPhS/VD53yFU+B95XPlps
Uz5gI1M+QYhWPiC9Vj7e6lU+/C5SPocFVT7R7lY+v+9aPqvFTz632lY+FzFYPjKrUz5uqVI+
r6pRPvUHVT4ZrlY+K8lUPsG6VD7wLVs+tFlZPlT6Uz4ZC1Y+TxpYPpJlVj6PUVY+5YlWPiCT
Vz6CHlo+WehVPtSoVD7QLFs+HO9WPqQOVD4XDVk+dRBWPpOLVj4iLFg+lKtUPqFgWT46xVM+
h5lSPqWlVD51XlY+zGhTPsvRVT5KpVk+OvNWPuACWj7NIVU+3ShYPm28WD5xY1g+i2lUPukl
VT6Dj1E+i6RVPrIMVj6LWlY+andSPizTWj7jHFU+cvdUPnIOVj5Dolg+F/VWPjLrVD5vilM+
X4tVPv/LUz5C71Q+mjZTPhPsVj52QlE+1OhXPqsqWD72o1Y+jANVPjDSUz4roFU+oz1WPs6o
VD4QgVU+4p5UPn7zVD4B5FU+qztVPgv6WT7UrFQ+1ytYPibrVz7fiFU+cldTPtG6WT4QWVI+
MjNSPtnpWj6idlc+rhxXPp/NWT4qv1U+K4FYPrqmWD69n1g+8PpWPvA2VT4e/VU+jm1WPiwT
WD5I/1U+RSNRPh47VT4R/Vg+IRFZPnJvWT4sQ1c+F+pXPqaAVD5u6Vg+XYpVPmHxVz43gFc+
YAZWPi4aWD6UCFY+BLtXPiN0VD7sS1c+DhRUPntPWj4h81g+ObRXPiaOWD7VwFI+02pWPkjY
Wj7OUlU+ZpRZPmLtUD4k2VY+eKBdPskWWD4ckFo+liRYPuc8Vz48nlM+NJZUPrh+Vj6j/FU+
lr5UPunpVz4HB1U+YbRUPn5GVT54llc+/vBVPsJGVT4XrFU+QshVPobPWD5J4FY+ZyhWPqd8
Vz5QkVk+lohZPhikVz6tG1k+nx5XPqSJWD4/LlY+vY1YPo80VD4+OlA+q6lXPomiVj6HVVU+
GCRSPudCVT5dvVc+ju9WPgSJVD4KTFY+KkJVPn4OVz54RlQ+OpZXPkO3WT6WaFI+LMlYPpyQ
VT7XElk+</AssayYData></Step><Step><CommonData><SampleLocation>19</SampleLocation><SampleID>YNCCT5A-p035</SampleID><SampleGroup></SampleGroup><SampleInfo></SampleInfo><SampleRow>C</SampleRow><SamplePlate>1</SamplePlate><WellType>KSAMPLE</WellType><Concentration>-1</Concentration><ConcentrationUnits>µg/ml</ConcentrationUnits><MolarConcentration>1000</MolarConcentration><MolarConcUnits>nM</MolarConcUnits><MolecularWeight>-1</MolecularWeight><Temperature>30</Temperature><StartTime>5348985</StartTime><AssayTime>300</AssayTime></CommonData><FlowRate>1000</FlowRate><StepType>ASSOC</StepType><StepName>Association</StepName><StepStatus>OK</StepStatus><ActualTime>300.005</ActualTime><CycleTime>0.2</CycleTime><AssayXData Points="1500">SCGjRfYio0WSJKNFKyajRccno0VhKaNF/CqjRZgso0UxLqNFzS+jRWcxo0UCM6NFfTSjRRk2
o0WwN6NFTDmjReY6o0WBPKNFHT6jRbc/o0VSQaNF7EKjRYdEo0UjRqNFvUejRVhJo0XySqNF
jkyjRSlOo0XDT6NFX1GjRfhSo0WUVKNFLVajRclXo0VjWaNF/lqjRZhco0U0XqNFz1+jRWlh
o0XkYqNFf2SjRRlmo0W1Z6NFUGmjRepqo0WFbKNFH26jRbtvo0VWcaNF8HKjRYx0o0UldqNF
J3ijRWN5o0X2eqNFkHyjRSt+o0XFf6NFYYGjRfqCo0WWhKNFL4ajRcuHo0VniaNFAIujRXuM
o0UXjqNFso+jRUyRo0XokqNFgZSjRR2Wo0W3l6NFUpmjRe6ao0WHnKNFI56jRb2fo0VYoaNF
9KKjRY6ko0UppqNFw6ejRV+po0X4qqNFlKyjRS+uo0XJr6NFZbGjRf6yo0WatKNFNLajRc+3
o0VpuaNFBLujRaC8o0U6vqNF1b+jRW/Bo0ULw6NFpsSjRUDGo0Xbx6NFSMmjReTKo0V9zKNF
Gc6jRbXPo0VO0aNF6tKjRYPUo0Uf1qNFu9ejRVTZo0Xw2qNFityjRSXeo0XB36NFWuGjRfbi
o0WQ5KNFK+ajRcfno0Vh6aNF/OqjRZbso0Ux7qNFy++jRWfxo0UA86NFnPSjRRf2o0Wy96NF
TPmjRej6o0WB/KNFHf6jRbn/o0VSAaRF7gKkRYoEpEUjBqRFvwekRVgJpEX0CqRFkAykRSkO
pEXFD6RFXxGkRfoSpEWWFKRFLxakRSEYpEVhGaRFABukRXscpEUXHqRFsB+kRUohpEXmIqRF
gSSkRRsmpEW3J6RFUCmkRewqpEWFLKRFIS6kRb0vpEVWMaRF8jKkRZw0pEUpNqRFxTekRWE5
pEX6OqRFljykRS8+pEXLP6RFZUGkRf5CpEWaRKRFFUakRbBHpEVKSaRF5kqkRYFMpEUbTqRF
t0+kRVBRpEXsUqRFh1SkRSFWpEW9V6RFWFmkRfJapEWOXKRFJ16kRcNfpEVfYaRF+GKkRZRk
pEUvZqRFyWekRWVppEX+aqRFmmykRTRupEWub6RFSnGkReRypEV/dKRFGXakRbV3pEVQeaRF
6nqkRYV8pEUffqRFu3+kRVSBpEXwgqRFjISkRSWGpEXBh6RFXImkRfaKpEWSjKRFK46kRceP
pEVhkaRF/JKkRZiUpEUxlqRFzZekRUiZpEXkmqRFfZykRRmepEWyn6RFTKGkReiipEWDpKRF
HaakRbmnpEVSqaRF7qqkRYespEUjrqRFva+kRVixpEX0sqRFjrSkRSm2pEUZuKRFWrmkRfi6
pEWUvKRFLb6kRcm/pEVlwaRF/sKkRZrEpEUVxqRFsMekRUrJpEXmyqRFf8ykRRvOpEW3z6RF
UNGkRerSpEWF1KRFH9akRbvXpEXi2aRFONukRYzcpEUl3qRFwd+kRVrhpEX24qRFkuSkRSvm
pEXH56RFY+mkRfzqpEWY7KRFMe6kRc3vpEVp8aRF5PKkRX30pEUZ9qRFsvekRU75pEXo+qRF
g/ykRR3+pEW5/6RFVAGlRe4CpUWKBKVFIwalRb8HpUVaCaVF9AqlRZAMpUUpDqVFxQ+lRV8R
pUX6EqVFlBSlRS8WpUXLF6VFZRmlRQAbpUWaHKVFNh6lRc8fpUVrIaVFBCOlRaAkpUU8JqVF
1yelRXEppUUNK6VFpiylRUIupUWuL6VFSjGlReQypUV/NKVFGzalRbU3pUVQOaVF6jqlRYU8
pUUfPqVFuz+lRVZBpUXwQqVFjESlRSVGpUXBR6VFXEmlRfZKpUWSTKVFK06lRcdPpUVjUaVF
/lKlRZhUpUUxVqVFUlilRYxZpUXiWqVFfVylRRlepUWyX6VFTmGlRehipUWDZKVFH2alRbln
pUVUaaVF7mqlRYpspUUlbqVFv2+lRVhxpUX0cqVFkHSlRSl2pUXFd6VFX3mlRfp6pUWWfKVF
L36lRct/pUVngaVFAIOlRZyEpUUXhqVFsIelRUyJpUXoiqVFgYylRRuOpUW3j6VFUpGlReyS
pUWHlKVFIZalRb2XpUVWmaVF8pqlRY6cpUUnnqVFw5+lRVyhpUX4oqVFkqSlRS2mpUXHp6VF
Y6mlRfyqpUWYrKVFMa6lRc2vpUVpsaVF5LKlRX20pUUZtqVFsrelRU65pUXquqVFg7ylRR++
pUW5v6VFVMGlRfDCpUWKxKVFJcalRcHHpUVayaVF9MqlRZDMpUUpzqVFw8+lRV/RpUX60qVF
lNSlRS3WpUXJ16VFZdmlRf7apUWa3KVFNN6lRc3fpUVI4aVF5OKlRX3kpUUZ5qVFsuelRU7p
pUXo6qVFg+ylRR/upUW576VFVPGlRe7ypUWK9KVFJfalRSv4pUVt+aVF9PqlRZD8pUUp/qVF
w/+lRV8BpkX4AqZFlASmRS8GpkXJB6ZFZQmmRf4KpkWaDKZFNA6mRa4PpkVKEaZF5hKmRX8U
pkUbFqZFtRemRVAZpkXqGqZFhRymRSEepkW7H6ZFViGmRfAipkWMJKZFJyamRcEnpkVaKaZF
9iqmRZAspkUrLqZFxy+mRWExpkX8MqZFljSmRTE2pkXLN6ZFZzmmRQA7pkWcPKZFOD6mRdE/
pkVtQaZFBkOmRaBEpkU8RqZF10emRXFJpkUNS6ZFpkymRUJOpkWuT6ZFSlGmReZSpkV/VKZF
G1amRbdXpkVQWaZF7FqmRYVcpkUhXqZFu1+mRVZhpkXyYqZFjGSmRSdmpkXBZ6ZFXGmmRfhq
pkWSbKZFLW6mRcdvpkVjcaZF/HKmRZh0pkU0dqZFzXemRUh5pkXkeqZFfXymRRl+pkWyf6ZF
ToGmReiCpkWDhKZFH4amRbmHpkVUiaZF7oqmRYqMpkUljqZFv4+mRVqRpkX0kqZFkJSmRSmW
pkVnmKZFoJmmRfqapkWWnKZFL56mRcufpkVnoaZFAKOmRXukpkUXpqZFsKemRUyppkXmqqZF
gaymRRuupkW3r6ZFUrGmReyypkWFtKZFIbamRbu3pkWsuaZF4rqmRYy8pkUnvqZFwb+mRVzB
pkX2wqZFksSmRSvGpkXHx6ZFYcmmRfzKpkWYzKZFMc6mRc3PpkVn0aZF4tKmRX3UpkUZ1qZF
stemRU7ZpkXo2qZFg9ymRR/epkW536ZFVOGmRe7ipkWK5KZFJeamRb/npkVa6aZF9OqmRZDs
pkUr7qZFxe+mRWHxpkX68qZFlvSmRTH2pkXL96ZFZ/mmReL6pkV9/KZFF/6mRbD/pkVMAadF
6AKnRYEEp0UdBqdFtwenRVIJp0XsCqdFhwynRSEOp0W9D6dFWBGnRfISp0WMFKdFJxanRcEX
p0VcGadF+BqnRZIcp0UtHqdFxx+nRWMhp0X8IqdFmCSnRTEmp0XLJ6dFZymnReIqp0V9LKdF
Fy6nRbIvp0VMMadF6DKnRYM0p0UdNqdFPjinRXU5p0XuOqdFijynRSM+p0W/P6dFWEGnRfRC
p0WORKdFKUanRcVHp0VfSadF+kqnRZRMp0UvTqdFy0+nRWVRp0UAU6dFnFSnRTZWp0XRV6dF
a1mnRQZbp0WiXKdFPF6nRddfp0VxYadFDWOnRahkp0UVZqdFsGenRUppp0XmaqdFf2ynRRtu
p0W1b6dFUHGnRepyp0WFdKdFH3anRbt3p0VUeadF8HqnRYx8p0UlfqdFwX+nRVqBp0X2gqdF
koSnRSuGp0XHh6dFYYmnRfyKp0WWjKdFMY6nRc2Pp0VnkadF4pKnRX2Up0UXlqdFspenRU6Z
p0XomqdFg5ynRR+ep0W5n6dFVKGnRe6ip0WKpKdFI6anRb+np0VaqadF9KqnRZCsp0UprqdF
w6+nRV+xp0X6sqdFlLSnRS22p0XJt6dFY7mnRf66p0WavKdFNL6nRa6/p0VKwadF5MKnRX/E
p0UZxqdFtcenRU7Jp0XqyqdFg8ynRR/Op0W7z6dFVNGnRfDSp0WK1KdFJdanRRfYp0VW2adF
9NqnRZDcp0Ur3qdFxd+nRWHhp0X64qdFluSnRS/mp0XL56dFZ+mnRQDrp0Wa7KdFFe6nRbDv
p0VK8adF5vKnRYH0p0Ub9qdFt/enRVD5p0Xs+qdFiPynRSH+p0W9/6dFVgGoRfICqEWMBKhF
JwaoRcMHqEVcCahF+AqoRZIMqEUtDqhFyQ+oRWMRqEX+EqhFmBSoRTEWqEXNF6hFaRmoReQa
qEV9HKhFFx6oRbIfqEVOIahF6CKoRYMkqEUdJqhFuSeoRVQpqEXuKqhFkiyoRSUuqEW/L6hF
WjGoRfQyqEWONKhFKTaoRcU3qEVfOahF+jqoRZQ8qEUvPqhFyT+oRWVBqEUAQ6hFmkSoRRVG
qEWwR6hFSkmoReZKqEWKTKhFG06oRbdPqEVQUahF7FKoRYhUqEUhVqhFvVeoRVZZqEXyWqhF
jlyoRSdeqEXDX6hFXGGoRfZiqEWSZKhFLWaoRcdnqEVjaahF/GqoRZhsqEUxbqhFzW+oRWlx
qEUCc6hFnnSoRTh2qEVxeKhFqnmoReJ6qEV9fKhFGX6oRbJ/qEVOgahF6IKoRYyEqEUfhqhF
uYeoRVSJqEXuiqhFioyoRSWOqEW/j6hFWpGoRfSSqEWQlKhFKZaoRcWXqEVhmahF+pqoRZSc
qEUvnqhFyZ+oRWWhqEUAo6hFmqSoRTamqEWwp6hFSqmoReaqqEV/rKhFG66oRbWvqEVQsahF
7LKoRYW0qEUftqhFt7eoRVC5qEXsuqhFhbyoRSG+qEW7v6hFVsGoRfDCqEWMxKhFJcaoRcHH
qEVcyahF9sqoRZLMqEUrzqhFxc+oRWHRqEX80qhFltSoRTHWqEXL16hFZ9moRQLbqEWc3KhF
F96oRbLfqEVM4ahF6OKoRYHkqEUd5qhFt+eoRVLpqEXs6qhFiOyoRSHuqEW976hFVvGoRfLy
qEWO9KhFJ/aoRcP3qEVc+ahF+PqoRZL8qEUt/qhFx/+oRWMBqUX+AqlFmASpRTQGqUXNB6lF
aQmpReQKqUV9DKlFGQ6pRbUPqUVOEalF6hKpRYMUqUUfFqlFuRepRVQZqUXwGqlFihypRSMe
qUW/H6lFWiGpRfQiqUWQJKlFKyapRcUnqUVhKalF+iqpRZYsqUUvLqlFyy+pRWUxqUX+MqlF
mjSpRTQ2qUWuN6lFSjmpReQ6qUV/PKlFGz6pRbU/qUVQQalF6kKpRYVEqUUhRqlFu0epRVZJ
qUXwSqlFjEypRSVOqUXBT6lFXFGpRfZSqUWSVKlFK1apRcdXqUVhWalF/FqpRZZcqUUxXqlF
zV+pRWdhqUXiYqlFfWSpRRdmqUWyZ6lFTmmpRehqqUWDbKlFHW6pRblvqUVUcalF7nKpRYp0
qUUjdqlFv3epRVh5qUX0eqlFjnypRSl+qUXDf6lFX4GpRfiCqUWUhKlFL4apRcmHqUVlialF
AIupRZqMqUU2jqlFz4+pRWuRqUUGk6lFoJSpRTyWqUXVl6lFcZmpRQubqUWmnKlFQp6pRduf
qUVIoalF5KKpRX+kqUUZpqlFtaepRVCpqUXqqqlFhaypRR+uqUW7r6lFVrGpRfCyqUWUtKlF
JbapRcG3qUVaualF9rqpRZK8qUUrvqlFx7+pRWHBqUX8wqlFoMSpRTHGqUXNx6lFZ8mpReLK
qUV9zKlFGc6pRbLPqUVO0alF6NKpRYHUqUUd1qlFudepRVLZqUXu2qlFiNypRSPeqUW/36lF
WOGpRfTiqUWQ5KlFKeapRcXnqUVf6alF+uqpRZTsqUUv7qlFye+pRWXxqUX+8qlFmvSpRTb2
qUWw96lFSvmpReb6qUWB/KlFG/6pRbf/qUVQAapF7AKqRYgEqkUhBqpFvQeqRVYJqkXyCqpF
jgyqRScOqkXBD6pFXBGqRfgSqkWSFKpFLRaqRccXqkVjGapF/hqqRZgcqkU0HqpFrh+qRWkh
qkXkIqpFfySqRRkmqkWyJ6pFTimqRegqqkWDLKpFHS6qRbkvqkVUMapF7jKqRYo0qkUjNqpF
vzeqRVo5qkX0OqpFkDyqRSk+qkXFP6pFX0GqRfpCqkWURKpFL0aqRclHqkVlSapF/kqqRZpM
qkU0TqpFz0+qRUpRqkXkUqpFf1SqRRlWqkW1V6pFTlmqRehaqkWDXKpFHV6qRblfqkVSYapF
7mKqRYpkqkUjZqpFv2eqRVhpqkX0aqpFkGyqRSluqkXFb6pFX3GqRfpyqkWUdKpFL3aqRct3
qkVleapF/nqqRZp8qkU0fqpFsH+qRUqBqkXmgqpFf4SqRRmGqkW1h6pFTomqReqKqkWDjKpF
H46qRbuPqkVUkapF8JKqRYyUqkUllqpFwZeqRVyZqkX2mqpFkpyqRSueqkXHn6pFYaGqRfyi
qkWYpKpFMaaqRc2nqkVpqapFAquqRZ6sqkU4rqpF06+qRW2xqkUIs6pForSqRT62qkXXt6pF
c7mqRQ+7qkV7vKpFF76qRbC/qkVMwapF5sKqRYHEqkUdxqpFt8eqRVLJqkXsyqpFiMyqRSPO
qkW9z6pFWNGqRfLSqkWO1KpFKdaqRcPXqkVc2apF+NqqRZTcqkUt3qpFyd+qRWPhqkX+4qpF
mOSqRTTmqkWu56pFSumqReTqqkV/7KpFGe6qRbXvqkVQ8apF6vKqRYX0qkUf9qpFu/eqRVb5
qkXw+qpFjPyqRSX+qkXB/6pFXAGrRfYCq0WSBKtFLQarRccHq0VjCatF/AqrRZgMq0U0DqtF
zQ+rRUgRq0XkEqtFfRSrRRkWq0W1F6tFXxmrRfYaq0WQHKtFKx6rRccfq0VhIatF/CKrRZYk
q0UyJqtFyyerRWcpq0XiKqtFfSyrRRcuq0WyL6tFTDGrRegyq0WDNKtFHTarRbk3q0VUOatF
7jqrRYo8q0UjPqtFvz+rRVhBq0X0QqtFkESrRSlGq0XFR6tFXkmrRfpKq0WWTKtFL06rRctP
q0VlUatFAFOrRZxUq0UXVqtFsFerRUxZq0XmWqtFf1yrRRteq0W3X6tFUGGrRepiq0WFZKtF
H2arRbtnq0VUaatF8GqrRYpsq0UlbqtFv2+rRVpxq0X2cqtFkHSrRSt2q0XHd6tFYXmrRfx6
q0WWfKtFMn6rRct/q0VngatF4oKrRX2Eq0UZhqtFsoerRU6Jq0XoiqtFgYyrRR2Oq0W3j6tF
UpGrRe6Sq0WIlKtFIZarRb2Xq0VYmatF8pqrRY6cq0UnnqtFw5+rRV6hq0X4oqtFlKSrRS2m
q0XJp6tFY6mrRf6qq0WarKtFNK6rRa6vq0VIsatF5LKrRX20q0UZtqtFtberRU65q0XquqtF
hbyrRR++q0W7v6tFVMGrRfDCq0WQxKtFKcarRcXHq0VeyatF+sqrRZTMq0UvzqtFy8+rRWXR
q0UA06tFmtSrRTbWq0XP16tFa9mrRQTbq0Wg3KtFOt6rRdXfq0Vx4atFC+OrRabkq0VA5qtF
2+erRUrpq0Xk6qtFf+yrRRnuq0Wy76tFTvGrRejyq0WD9KtFH/arRbn3q0VU+atF8PqrRYr8
q0Ul/qtFv/+rRVoBrEX0AqxFkASsRSsGrEXFB6xFYQmsRfoKrEWWDKxFLw6sRcsPrEVnEaxF
ABOsRXsUrEUXFqxFsBesRUwZrEXmGqxFfxysRRkerEW1H6xFTiGsReoirEWDJKxFHyasRbsn
rEVUKaxF8CqsRYosrEUlLqxFwS+sRVoxrEX2MqxFkDSsRSs2rEXHN6xFYTmsRfo6rEWUPKxF
Lz6sRck/rEVlQaxF/kKsRZpErEUVRqxFz0esRUpJrEXkSqxFf0ysRRlOrEW1T6xFUFGsRepS
rEWFVKxFH1asRbtXrEVWWaxF8FqsRX9crEUlXqxFwV+sRVxhrEX2YqxFkGSsRStmrEXFZ6xF
YWmsRfxqrEWWbKxFMm6sRctvrEVncaxFAnOsRX10rEUXdqxFsnesRU55rEXoeqxFg3ysRR1+
rEW5f6xF</AssayXData><AssayYData Points="1500">23JXPqjGVD6N+1Y+FTJdPjAvWT6Yt1c+OpJcPn8fWD6GfFk+cmxfPrDMXT5TWFg+39pZPp1p
WD6Relo+uOlbPgmQWz4to1o+FPNXPin4Xj5Nslk+Ms1YPohsWT7HTVg+OWldPtBgWz5pmVc+
Up5bPp7+Wz79XFo+zwxePs8oXD7xlFk+k5FaPnISWj6OE1w+7wdXPiC2Wj6qHFw+vZtYPo03
Xj6JXFg+qjFdPiqlWT746Vs+R4xbPpz+Wj4z3ls+XMFZPkBUWj5qD14+kqFaPqBKWD6B71w+
SeNZPgeVWD4nLlc+GCNaPlhSWz4Nolw+rrJaPvTmWT4fM1k+52dbPsNPXD7/ZFs+qohdPtLo
XT7f1lg+raJbPmXqVz47Wlo+efBcPm9OWD4u+Vk+2n9ZPllFXD6TYFw+y71aPiF1WT6Ld1U+
I/VdPsIAWD6nfFo+7n1cPn3yXD6miFo+AdRfPoq1Wz7P3l4+ZN1bPuBGXz7vLl0+FIRaPigR
XT545lg+RIBcPt6SVz7hd1s+9BVePnF4Wj59YFs+DsNaPuAvWD6IrlU+TatdPm0vXT7UhVY+
dMxcPpM0Xz5jW1g+hOJbPr/tWz5RGVg+cl9aPvgIXj4Di1k+1sxZPiUBXT6pvls+P8ZdPgcq
WD4TiVo+UbJYPtI3Wj5H7Fw+mzZaPpyRWD57aF4+g4BaPoA0Wz7AWFs++F1YPuRvWj7r+Fo+
rORZPlWTXT7ozlk+HwVWPtmaXD7bPVs+JpRYPn8jXj7UAVs+kz9fPrLYXz51PGA+FvlaPr9s
Wj4hOVs+SD1bPtMlXD5fMmA+x6RaPqUdXT4c71k+/61YPvXyWT5PhFo+wedYPq16Wz5Nx1w+
0JVXPmDPWD70olo+INFbPtxyXT4qAVs+GPdaPhGjWD5Df1w+RHhaPiDJWT4Y01o++ldbPswe
XD7eK1w+we1cPuGwYD47iVo+OupaPjhEWz4aFVg+DepXPqSXXT7A01k+8qhZPqA0WD4ZkV8+
HfdXPq/GVz6bMFs+7wlbPlfpWD48wl4+7WlaPtkPXj7TNF0+Z9VYPlsTWj5gxFc+45pZPgmO
Xz67FFs+4hxaPupAWT40Tlw+0tpWPkyCXT4DKlk+n+VbPiGzXD4UE1w+PStaPud2XT7O0Vk+
8OxbPlcxWz6G9Vo+j9paPq6WWD4gtFw+cvBZPs3xWT5RwFw+XXVYPsDKWj5pxlM+FqddPm7b
Wj5wGFo+VOpZPtpdXT7DEVw+uQhbPkofWT5mr1o+uO1ZPpD3Wz7L+1o+r1hZPuyGWT4pulw+
zO9aPnq2XD5k9lw+o1NePso0Wz6r7V0+DJBWPrc+XT5qSlw+I8VaPq0VVT6SeFo+XD1cPv9O
WD5Is1o+VwtaPsrsXD4ay1w+MbJaPumGWD5SDV4+nIRZPn/8XD6IGlo+9glaPgDiWD4fhVk+
H9FcPjgCXD6WVFw+025aPrAqXT6tDF4+ReNZPrSzWz78Zls+yoFaPvcHWz79OFo+g0hbPhbt
Wz7Ui18+4h5dPrYqWj56e1g+ZLBbPq8iWD5iKlo+rqVaPnQ6Xj7zeFc+UE9bPlZVXj7EHlo+
9aVYPko2Wz7Etlk+x4NdPh9RWz7baFg+zqxYPsWVXD4Eflw+wTlbPhhRWj5WY1k+7KRaPsob
XD5OGF0+7TRdPlseXD4c1Fw+fGhZPj0RXT4KJVc+PPxcPuN5Wz6H31s+bmdYPvx9Wj6Np14+
X01cPqGFWT6aCVs+8KhbPoLZWD6WM1g+lThdPjnYXT4XeV4+y+dePgljWD7z5Fk+KTVbPm0q
Wj7MGF0+q5ZZPgSrYD4giFo+c1pcPgf7Wz5AO1o+kVtZPqfGVz7EnVU+NxFgPiGpWj5W4lk+
gFBbPgAcXT7hxlk+ydhaPlE4Wz44rVo+lUxcPt69Vz5qT10+CAxZPm3CYD7mg1w+T15YPjKq
Xz4hoV4+RKxWPlT5WD6dCVs++95cPhH6WD7urlw+68NZPoBAWT6h+10+BrRbPoBKVj73IVo+
50NcPgkgWT4pJFw+GblePnp+Wz7oP1k+dKJcPrwIWz7np1w+tk1ZPtBbWz4Gr10+9XJbPs62
WT6apFk+IPdfPoXzWj54Nlw+/CdWPk9SWT6Nulo+qYJdPhvGWz57GFs+DH9bPmaRWD4SQFg+
EzFXPjuWWD4oxFo++bBcPodYXT6kF1k+vx9ZPstkWT5nCVk+YQ9XPqAJWD4i91c+Y51ZPgYl
Vj7LdVs+HqpZPnKHXT733Vw+cKFXPrxMVz44Hls+Z6laPpifWj7Z+1k+6BJXPsKWWj6JPVw+
QYtaPu0KXj4kr1g+yr9aPhFBVT7ZC1s+dV1ZPgVpWj4u1Vo+ou5XPlqiXT5Wxlw+zwVcPuOZ
XD6CrV0+iA1YPsB9Wj6XrVg+ydhdPkorYD5F/10+B3xaPpjHWT4NLVk+OC9cPhWbWz452Vw+
h6dfPgIEXD7BUlc+neRWPlzHXD67j1g+NdZWPidRWT6I51s+U41YPoMtVz4BUlw+3X5dPp+f
WD5T+1k+LbxaPrCGXT5I5Vk+9zFaPsoAXT7au1g+mF9aPiw3WT6Aklk+4ddYPjKZWD40Olo+
q2VXPigiWj4qPlw+uS9bPkYRWj6hyVs+OkBcPgV/WD5OAlk+gltdPmxHXD4P+14++uBaPrYa
XD7wkl0+2KZaPuDUXD5J3V4+vcNcPgNKXD4LSFs+ZLVaPs+UXT5CYFc+8W1aPt2uWD7RXlo+
rapcPjhKXz60yVg+ywxfPsC2Vj5FxVo+a75cPiGJVz7fg1g+acdZPho9XD6Vy1k+sqxYPtAQ
Xj57Zl0+kbBfPjFjVz505Vc+YCdZPj2SXT7s+FU+zztZPmPJXj4pT14+TM9iPrnVWj7eBlw+
spJdPqXXVz4odVs+SjdYPmiFXj6qfFY+Ir9cPmgVVj5+RVo+GiNaPqjpWz6BDlg+szJaPj9n
Wj5/dlw+DlVaPji4WT4eoVk+i/pbPth8WT7maFw+eMtcPrEKWT58MF0+4fFcPgQMXD6Jl1o+
mf1bPp4LWj6e2Fs+/jhXPhtSWj5uUlk+v09ZPnb5WT6XzFo+yOpXPrBaWz7Cz1w+BepdPifh
Wz69AVk+OQJVPuHxWT41xl0+6ppaPsqtWj7UmFs+vDxaPry6WD4LT1s+x0dZPlNQXD4N0Vg+
jbpcPogGWz5zWFo+rLBaPr/QXD5GAVo+SqpaPja5Wz6PElg+A+tUPqX7WD7lD1s+OwdYPvtE
Wz737lk+rotbPmg6WT4oZVo+NBhcPoDbWz4Ddls+FWlZPiBlWD7Z11o+iF1bPlo/Wj5I4Fw+
CLdaPtQ2WT4nRFg+3qdYPqqqWz4/LVw+l2tePiw7WT60oVo+5jdZPou3WD5hTlw+2KFaPrii
WD416Vs+NTpePi0PXD6OI1c+0hFiPp8NWj43UVw+JydaPll0Wj7aZl8+iahZPjuwVj6sglo+
6fdcPqK+XD5XHFs+ezBcPu80Wz5jd1g+gRFcPgr0WD6ONl4+RHdWPl90Wj7wPlg+MSxaPjNQ
Vj7k6Vc+k5pcPmYHXD5UK1s+uYtYPnD4WT7mwVU+oSlfPoAFWz5wo1c+1SddPmQLWz6831c+
s+xXPkWJWz7LmFk+lItdPnEsXT6tIVo+Sp9bPmCoVz74Plc+lGNbPpZ8XD7321s+WdRaPtng
WT58jls+3nFbPjS2XT7a+V0+Q4VZPpqYWD6m8F8+075gPr2fWj70VFs+fiNePl8SWj45Mlk+
+JVbPn95WT4LRlg+rcxcPj42XT4kX1w+nJJcPmQ/WD6whVw+RI1aPrnoWT7SLF0+n6tbPvT1
Vz7nylk+o2ZVPsRPWj4vYVw+J6xcPvDSUz7TUFg+WyZYPkZEXj6wrl0+KxpdPr3UXj6bf1k+
LaBWPrD4Xz6QMF0+tv9aPiCsWj4wY1Y+7BlcPga7Vz78pVk+GwddPu9eWT5K2Vc+1ktcPudb
Wz4AdFs+MLdaPiD/Wj5KMlk+c7BePt0MWD77ZFc+EK5dPhRCXD5QyFc++n1dPu8EWT5VZl0+
GNZaPp6vWT7U/1o+7WhXPlrxWT6gN1s+q5JcPtyOWT6w3FY+73tdPvZRXD5XUlg+jFlYPpss
WD6FO1w+RJlZPo2CVz6FZVk+jEZZPk7YXj4oIVo+XOBbPhL6VT6zCVg+pYFcPvltVT7pRVs+
l/dWPk9FXD5SQlo+U/tdPsmQWT7bIl0+3vhYPqCbWD466Fg+OvZbPrMmXT5Fwls+SVhaPnll
WT6IPVk+dChePq/jWj5dL1s+DSJbPvl3Wj7u0lY+ZMxYPq2yWD6/Nlo+869YPr8wWz5+TVs+
c6lbPjfGXT7wRls+I2lbPlZFWT7PdVg+qB1YPpJ6WD7RtVs+ihZePu3BVz4p6F0+xyJVPoGl
WD6w8V8+juNZPk3FWj5GKlk+7IlZPprjXD5xP1Q+qM1YPoI5Wj6rl1g+kQdZPv3rXD50B1w+
k05ZPh3mVz79lVw+dA1cPioAXD4IWlg+nXdaPjgcXT5rklo+X9lbPq9jWz7igVo+3wtYPnVJ
WT5BnF0+1S1ZPlp5XD78zlg+XDBcPjDZWz4tZVk+ShlaPvkoWT7a51s+g4hXPozpWj5Tjlw+
ZZRcPkdBXT7Rj1o+nGBcPvJoWj7OF1o+BHVfPjHVXT7i/lc+J0NZPnO0Wz6khFc+YyFdPtMK
Xz4de14+4ftZPgygWT7Xi1o+vQ5bPnFHXT7WU1k+4KNePhl2Xj5+jV0+sT1ZPlEmWj49ylk+
zcNYPhuAWT4BlFk+sfBVPrXAWj6elVg+YjNbPkJwWT7tRWA+YzhYPl9fWT79pVY+HGtbPr3R
VT5anls+hG5ZPjnYWD4yL1k+8H5YPnvOWj7p9Vk+08lXPstpXj49iFo+EOVYPmh5XT5v1Fs+
jxZdPq+eWz47slo+bGdaPp92WD522F4+gshaPs9ZXT47alY+lMhYPumyWj6zp10+ljRaPtJh
Wj6VNFk+IhNcPqwaWz5RNVs+pzVbPhFlXT5C+Vc+G/ZaPpVDWT4Nzlk+auVaPtU3WT6DsFs+
AwhcPh34WT7Y4Vc+S/ZZPucbXz5Wx1o+FYhYPj6BVj6Xslw+N6dXPpDxWz73q1k+WKtePq4c
WD6WLFs+/GVdPqr7WT5RXVw+OeVcPqWLWD5G5Vo+MMJZPkeYXT6H7V0+UqFePmtiWj5tkF0+
yqpXPs/sWz4allw+TsBePq+TXj4FYls+ULJZPicEXD7FBl0+7gdZPgkdWz7DKFo+iYRZPrw5
WT7l3Vs+S6hcPqIbWj6lg1k+XK1aPiALWD7bz1w+ATtaPusnXD6gE1o+r5RcPliNXD42fFY+
8cNYPpDJXD6g+lw+V0JYPshiWD6x9V0+zQBbPlYwXT5xuFo+KNZaPpBpYD75F1s++35gPpLH
XD7lJ1U+X/9aPuuNWz7QuVo+m4dcPnR1XD6TV1g+4oxXPuhSWT588lY+CQhaPst2Xz5J510+
LwVaPtbLWj6Z01s+q5pZPo0TYD5Mrlw+/KtdPkwgXD6hmVs+NsJbPgmBWT4kpls+smZcPk9z
WT60AVs+mGFbPga/XD50/1w+/HpWPuhOXT6F0V4+HF9cPpmlXj4dPV4+UI5cPi7YWD4hqVk+
XwxcPkuLWj7DhVg+9O5bPoqNWT5p6FY+4s9ZPjjjWj5SOGI+kFdcPgVGWD5qVVs+bPdaPlQm
XT4QE10+G1tZPm7OWT5FJFk+rgRXPs9lXj5KZlU+QvZbPqJ7WT5emV0+DeVaPr2sVz6NhFw+
C4pePky6Wz60eFg+9iVXPp2ZXj658l4+Q6VWPjiYYD4IeFk+9NNUPhjnWj7djVo+tS9ZPp0S
Wz4Be1w+GmlePvxCXT6Vglo+XlxePqkdWD5QX14+3sxZPoWlWj5djFk+jCtZPggGXT4UGVk+
QIFXPqQZXD6smV0+yTVePpAcWT5mRl0+PbRaPo5mWj42S10+0GtYPpt3Wz4Dn1k+y2RePm4T
Wz4Tpl0+KvpYPvtWWD7pQFk+PH1cPv9FXj5Arl8+aAVYPrGGWj59aVk+cOxfPvYhWz6Z71Y+
CtJaPvbsWD7FXls+LF1bPj8ZWz6QMl0+iUFfPmtTWj53vFg+qKlZPvfqWD4jiVU+XSxYPob7
WT5OCl4+x2taPmnCWj4gFVg+Ox9dPnGZWj6HBFY+sCxdPtVtWj5Pa1c+iFdbPhfnXD4hqVI+
NDNcPvzIXj5dLl4+ZMJbPu5sXj6t+lo+9JVaPi5bWT6FWFs+GSFZPsjYWj7IGls+LT5YPgjF
Wj7Tylc+QylbPsWiWz4w6lk+8ThdPjAxVj5yMVc+1wVbPkRtWz6vbVo+/QFaPnuxWz6MCF0+
lBVaPuFCVj6Vj1g+PPZYPvbwWz7FZ1g+OIhcPtK1Wz7GlFs+4tdcPndRXT5oK2A+kb9dPudq
XD5NTF4+s1JZPjlvWT6FAVk+NXZbPkI1WT5yqlw+I7tbPgIVXD4wnFs+nexfPmXFXD4hclk+
ECpfPhKsWj4QhVo+HXtZPunEVj7OL1k+A+pYPlfxVj7YnVo+m5BdPnS0XD6/Elw+nF5gPspw
Wj7rp1g+P0JYPl+cWT5VhFs+AiZbPoPVXD7xllo+8cRYPgKcWz4kkVo+8jVZPh+4Wz7gSFo+
koldPhvXXj5uR1o+OqNZPoxLXD4mY1g+2/JdPuwqWj6LXlY+anpYPnlbWz5OpFs+7I1WPlnz
WT4iUlw+wJ5bPhQkWj6AG1g+D95YPp7AWj7uK1Y+yhdgPg34XD4mzVs+mihaPi0bWz7pHlw+
y8BePtHLWD64h1s+KG1aPnpPVj5rW1c+espdPpHVVz5LFls+9ppcPjlIXD6frVk+s3BcPhBH
XD6SYlk+M3RfPiCUWz4vf1k+8chZPuq1Vj68oVo+81tYPmqnXT6x8Vk+HxFcPpXfWj7w41k+
pkhdPuspWT5/n1k+TPRYPu+yVz6IDFs+6u5bPihdWj5M310+eY5aPjh0XD6TzVk+U8RVPs3x
WT46iVo+vx1bPnT+Uz5bZ1g+m2ddPuHFVz4vwFw+LYhbPmS8Wz5ysVs+kOVcPrDFWD77slk+
XVNcPhahXD4Tllw+ULlbPgT7Wj42mFo+cOJcPiW3Vz61Cl0+2hhcPoItWz7/lls+8uVbPjBN
XT6qjl8+nIVbPqIpWj5DDFs+Ez5cPmQHXj6Mtlw+WqNaPqqBXT6LXVo+Wi1dPgsuWz4n2V0+
xlFbPrM/XD5BG2A+pnFbPh/nVj65fFs+PWJdPm1RVD5XuFw+XHdZPgkwXT5Auls+BjxZPrd9
WT57bFs+jFxcPq1XXj4Gh10+qGtWPmfgWT7+wVw+eSNaPphqWj68Jlc+X/tWPrhsWj6mKFs+
ShlePshIXz662Vo+eLRcPtzZWT4NuFg+V9pZPpDNWz6Pflk+HHddPtz7WD5Uilc+geRZPow/
XD612lc+b15YPljEWj52Xl0+ZbpZPpAeXz6HT1s+w6hVPsJAWz6voFs+gTdXPrkfXz6yE1g+
QVhbPqEsWj7DB1g+RbFZPsFKWz6zZFk+6d1XPj+fWT6TqFs+2wdePq6WWT5Q5Vo+6nNZPuAr
XT7G4l0+PWRdPpNWWj4BDFo+VBBVPk0CWD69f1s+vA9cPhgcWz6oP1s+8V5bPpOzXj7NNlQ+
+qBYPgn2XD54wlw+zqdgPh7sWj6y+Fg+LcpbPhh4Vz5031Y+G3RcPnVdWz4MAF0+2htePrqf
WT57w1s+RKVVPvNrXz7GmFw+O7JaPrZeXD6/yV0+fUBbPmQgXT5EnVs+PzBfPoiHWz6QCFs+
F9VXPm6rVj4Nv1s+B4ZYPkEdWD7Dll0+xTJcPhCUWT4ERlc+KK9aPsj5Wz7c/1o+N2BVPlNF
Wj4vcVw+jhJdPsEGWj5gIl0++UBaPom5XD4MeFs+0ANdPn0zWj4YPmI+xktbPpKkWz6d4lk+
m/ZVPk/EWz5DaVo+ETpYPj/jVj4bkFk+VI1aPlI5Vz551Vs+LGBaPlsKXT6ghFc+ZepYPn15
WD7agFs+</AssayYData></Step><Step><CommonData><SampleLocation>19</SampleLocation><SampleID></SampleID><SampleGroup></SampleGroup><SampleInfo></SampleInfo><SampleRow>D</SampleRow><SamplePlate>1</SamplePlate><WellType>BUFFER</WellType><Concentration>-1</Concentration><ConcentrationUnits>µg/ml</ConcentrationUnits><MolarConcentration>-1</MolarConcentration><MolarConcUnits>nM</MolarConcUnits><MolecularWeight>-1</MolecularWeight><Temperature>30</Temperature><StartTime>5654544</StartTime><AssayTime>300</AssayTime></CommonData><FlowRate>1000</FlowRate><StepType>DISASSOC</StepType><StepName>Dissociation</StepName><StepStatus>OK</StepStatus><ActualTime>300.013</ActualTime><CycleTime>0.2</CycleTime><AssayXData Points="1500">U4GsRQGDrEWdhKxFNoasRdKHrEVuiaxFB4usRaOMrEU8jqxF2I+sRXSRrEXvkqxFiJSsRSKW
rEW9l6xFWZmsRfOarEWOnKxFKp6sRcSfrEVfoaxF+aKsRZWkrEUupqxFyqesRWOprEX9qqxF
maysRTSurEXOr6xFarGsRQOzrEWftKxFOrasRdS3rEVwuaxFCbusRaW8rEVBvqxFub+sRVXB
rEXxwqxFisSsRSbGrEXAx6xFW8msRffKrEWQzKxFKs6sRcbPrEVf0axF+9KsRZXUrEUw1qxF
zNesRWXZrEUB26xFm9ysRTberEXS36xFbOGsRQfjrEWj5KxFPOasRdjnrEVy6axF7eqsRYjs
rEUi7qxFve+sRVnxrEXz8qxFjvSsRSj2rEXG96xFX/msRfn6rEWV/KxFLv6sRcr/rEVlAa1F
/wKtRZsErUU2Bq1F0AetRWoJrUUFC61FnwytRToOrUXUD61FbhGtRQkTrUWlFK1FPxatRdgX
rUVTGa1F7xqtRYocrUUkHq1FwB+tRVshrUX1Iq1FkCStRSomrUXGJ61FXymtRfsqrUWXLK1F
MC6tRcwvrUVlMa1FATOtRZ00rUU2Nq1F0jetRWw5rUUHO61FozytRUc+rUXgP61FfEGtRRZD
rUWxRK1FTUatReZHrUVTSa1F70qtRYpMrUUkTq1FwE+tRVtRrUX1Uq1FjlStRSpWrUXEV61F
X1mtRftarUWVXK1FMF6tRcpfrUVlYa1FAWOtRZtkrUU2Zq1F0GetRWxprUUHa61FoWytRTxu
rUXWb61FcnGtRQ1zrUWIdK1FInatRb13rUVXea1F83qtRY58rUUofq1FxH+tRV2BrUX5gq1F
koStRS6GrUXKh61FY4mtRf+KrUWbjK1FNI6tRdCPrUVqka1FBZOtRZ+UrUU4lq1F1JetRXCZ
rUUJm61FpZytRUGerUW5n61FVaGtRe+irUWKpK1FJKatRcCnrUVbqa1F9aqtRZCsrUUqrq1F
xq+tRWGxrUX7sq1Fl7StRTC2rUXMt61FZ7mtRQG7rUWdvK1FOL6tRdK/rUVuwa1FB8OtRaPE
rUU8xq1F2MetRVPJrUXvyq1FiMytRSTOrUW9z61FWdGtRfXSrUWO1K1FKNatRcTXrUVd2a1F
+dqtRZXcrUUu3q1FyN+tRWPhrUX94q1FmeStRTTmrUXO561FaumtRQXrrUWf7K1FOu6tRdTv
rUVw8a1FC/OtRaX0rUUg9q1Fu/etRVX5rUXx+q1FjPytRSb+rUXC/61FWwGuRfcCrkWQBK5F
LAauRcgHrkVhCa5F/QquRZcMrkUyDq5FzA+uRWcRrkUBE65FnRSuRTgWrkXSF65FbhmuRQcb
rkWjHK5FPB6uRdgfrkV0Ia5F7yKuRYgkrkUkJq5FvSeuRVkprkURK65FnSyuRTgurkXUL65F
bjGuRQkzrkWjNK5FPzauRbk3rkVVOa5F7zquRYo8rkUkPq5FwD+uRVlBrkX1Qq5FjkSuRSpG
rkXGR65FX0muRftKrkWVTK5FME6uRcxPrkVlUa5FAVOuRZtUrkU2Vq5F0leuRWxZrkUHW65F
o1yuRTxerkXYX65FcmGuRe1irkWGZK5FImauRb1nrkVXaa5F8WquRYxsrkUmbq5Fwm+uRV1x
rkX3cq5FkHSuRSx2rkXGd65FYXmuRf16rkWXfK5FMn6uRc5/rkVnga5FA4OuRZ2ErkU4hq5F
1IeuRW6JrkUJi65Fo4yuRT+OrkXaj65FVZGuRe+SrkWKlK5FJJauRcCXrkVZma5F9ZquRZCc
rkUqnq5Fxp+uRV+hrkX7oq5FlaSuRTCmrkXMp65FZamuRQGrrkWbrK5FNq6uRdCvrkVssa5F
BbOuRZ+0rkU6tq5F1LeuRXC5rkULu65FpbyuRUG+rkXav65FdsGuRRHDrkWrxK5FRcauRcLH
rkV8ya5FFsuuRbHMrkVNzq5Fuc+uRVXRrkXv0q5FitSuRSbWrkXA165FWdmuRfXarkWQ3K5F
Kt6uRcbfrkVf4a5F++KuRZXkrkUw5q5FyueuRWXprkUB665Fm+yuRTTurkXQ765FbPGuRQXz
rkWh9K5FOvauRdb3rkVy+a5FC/uuRaf8rkUi/q5Fu/+uRVcBr0XzAq9FjASvRSgGr0XCB69F
XQmvRfkKr0WSDK9FLA6vRcgPr0VjEa9F/RKvRZkUr0UyFq9FzhevRWcZr0UDG69FnRyvRTge
r0XSH69FbCGvRQcjr0WhJK9FPCavRdYnr0VyKa9F7SqvRacsr0UiLq9Fuy+vRVcxr0XxMq9F
jDSvRSY2r0XCN69FXTmvRfc6r0WSPK9FLD6vRcg/r0VhQa9F/UKvRZlEr0UyRq9FzkevRWdJ
r0UDS69FnUyvRThOr0XUT69FblGvRQlTr0WjVK9FP1avRblXr0VVWa9F71qvRYpcr0UmXq9F
wF+vRVthr0X1Yq9FkGSvRSpmr0XGZ69FYWmvRftqr0WXbK9FMG6vRcxvr0Vnca9FAXOvRZt0
r0U0dq9F0HevRWx5r0UFe69FoXyvRTp+r0XWf69FcIGvRQuDr0WlhK9FIIavRbuHr0VVia9F
8YqvRYyMr0Umjq9Fwo+vRV2Rr0X3kq9FkpSvRSyWr0XIl69FYZmvRf2ar0WZnK9FMp6vRc6f
r0Vnoa9FA6OvRZ+kr0U4pq9F1KevRW6pr0UJq69Fo6yvRT+ur0XYr69FU7GvRe+yr0WKtK9F
JLavRcC3r0VZua9F9bqvRZC8r0Uqvq9Fxr+vRV/Br0X7wq9Fl8SvRTDGr0XMx69FZcmvRf/K
r0WbzK9FNM6vRc7Pr0Vq0a9FA9OvRZ/Ur0U61q9F1NevRXDZr0UJ269FpdyvRUHer0Xa369F
duGvRQ/jr0Wr5K9FJuavReDnr0V86a9FFuuvRbHsr0VL7q9F5u+vRVPxr0Xv8q9FivSvRST2
r0XA969FWfmvRfX6r0WQ/K9FKv6vRcT/r0VfAbBF+QKwRZUEsEUwBrBFygewRWUJsEUBC7BF
mwywRTYOsEXQD7BFbBGwRQcTsEWhFLBFOhawRdYXsEVyGbBFCxuwRYYcsEVPHrBFux+wRVch
sEXxIrBFjCSwRSgmsEXCJ7BFWymwRfcqsEWSLLBFLC6wRcgvsEVhMbBF/TKwRZc0sEUyNrBF
zjewRWc5sEUDO7BFnTywRTg+sEXSP7BFbkGwRQlDsEWjRLBFP0awRdhHsEV0SbBF70qwRYpM
sEUkTrBFwE+wRVlRsEX1UrBFjlSwRSpWsEXGV7BFX1mwRftasEWVXLBFLl6wRcpfsEVlYbBF
/2KwRZtksEU0ZrBF0GewRWxpsEUFa7BFjGywRTxusEXWb7BFcnGwRQtzsEWldLBFIHawRbt3
sEVXebBF8XqwRYx8sEUmfrBFwn+wRV2BsEX3grBFkoSwRSyGsEXIh7BFYYmwRf2KsEWXjLBF
Mo6wRc6PsEVnkbBFA5OwRZ2UsEU4lrBF0pewRW6ZsEUJm7BFo5ywRT+esEXYn7BFVaGwRe+i
sEWKpLBFJKawRcCnsEVZqbBF9aqwRY6ssEUqrrBFxq+wRV+xsEX7srBFl7SwRS62sEW7t7BF
V7mwRfO6sEWMvLBFKL6wRcK/sEVdwbBF+cKwRZLEsEUuxrBFyMewRWPJsEX/yrBFmcywRTTO
sEXOz7BFatGwRQXTsEWf1LBFOtawRdTXsEVw2bBFCduwRaXcsEUg3rBFu9+wRVXhsEXx4rBF
iuSwRSbmsEXA57BFW+mwRfXqsEWQ7LBFKu6wRcbvsEVh8bBF+/KwRZf0sEUy9rBFzPewRWX5
sEUB+7BFnfywRTb+sEXS/7BFbAGxRQcDsUWhBLFFPAaxRdYHsUVyCbFFDQuxRYYMsUUiDrFF
vg+xRVcRsUXzErFFjhSxRSgWsUXEF7FFXRmxRfkasUWVHLFFLh6xRcgfsUVjIbFF/yKxRZkk
sUU0JrFFziexRWopsUUDK7FFnyyxRTgusUXUL7FFcDGxRQkzsUWlNLFFPzaxRdo3sUVVObFF
8TqxRYo8sUUmPrFFwD+xRVtBsUX1QrFFkESxRSxGsUXGR7FFX0mxRftKsUWXTLFFME6xRcxP
sUVlUbFFAVOxRZtUsUU2VrFF0lexRWxZsUUHW7FFoVyxRTxesUXWX7FFcmGxRQtjsUWnZLFF
ImaxRbtnsUVXabFF82qxRYxssUUobrFFwm+xRV1xsUX3crFFknSxRSx2sUXId7FFY3mxRf16
sUWZfLFFMn6xRc5/sUVngbFFDYOxRaeEsUVDhrFF3oexRXiJsUXzirFFrYyxRUmOsUXij7FF
fpGxRRqTsUWGlLFFIpaxRbuXsUVXmbFF8ZqxRYycsUUonrFFxJ+xRV2hsUX5orFFkqSxRS6m
sUXIp7FFY6mxRf+qsUWfrLFFNK6xRc6vsUVnsbFFA7OxRZ+0sUU4trFF0rexRW65sUUJu7FF
o7yxRT++sUXYv7FFU8GxRe/CsUWIxLFFIsaxRb7HsUVXybFF88qxRY7MsUUozrFFxM+xRV3R
sUX50rFFldSxRS7WsUXK17FFY9mxRf/asUWb3LFFNN6xRdDfsUVq4bFFBeOxRZ/ksUU65rFF
1uexRXDpsUUL67FFp+yxRSDusUW777FFV/GxRfHysUWM9LFFJvaxRcL3sUVd+bFF9/qxRZD8
sUXo/rFFPwCyRX4BskX7ArJFlwSyRTAGskXMB7JFZQmyRQELskWdDLJFNg6yRdIPskVsEbJF
BxOyRaEUskU8FrJF2BeyRXIZskUNG7JFiByyRSIeskW+H7JFVyGyRfMiskWOJLJFKCayRcQn
skVdKbJF+SqyRZIsskUuLrJFyi+yRWMxskX9MrJFmTSyRTI2skXON7JFajmyRQM7skWfPLJF
OD6yRdQ/skVuQbJFCUOyRaVEskU/RrJF2keyRVVJskXvSrJFuUyyRSZOskXAT7JFWVGyRfVS
skWOVLJFKlayRcZXskVfWbJF+1qyRZdcskUwXrJFzF+yRWVhskUBY7JFm2SyRTZmskXQZ7JF
bGmyRQdrskWhbLJFPG6yRdZvskVwcbJFC3OyRaV0skUidrJFu3eyRVd5skXxerJFjHyyRSZ+
skXCf7JFW4GyRfeCskWShLJFLIayRciHskVhibJF/YqyRZeMskUyjrJFzo+yRWeRskUDk7JF
nZSyRTiWskXSl7JFbpmyRQebskWjnLJFPJ6yRdifskVyobJFDaOyRYikskUiprJF3qeyRXip
skUUq7JFrayyRUmuskXir7JFfrGyRfmyskWztLJFILayRbu3skVXubJF8bqyRYy8skUmvrJF
wr+yRV3BskX3wrJFksSyRSzGskXIx7JFYcmyRf3KskWXzLJFMs6yRc7PskVn0bJFA9OyRZ3U
skU41rJF0teyRW7ZskUJ27JFo9yyRT/eskW537JFVeGyRe/iskWK5LJFJOayRcDnskVZ6bJF
9eqyRdTsskUq7rJFxu+yRV/xskX78rJFl/SyRTD2skXM97JFZfmyRQH7skWd/LJFNv6yRdL/
skVsAbNFBwOzRaEEs0U8BrNF2AezRXIJs0XtCrNFiAyzRSIOs0W+D7NFWRGzRfMSs0WOFLNF
KBazRcQXs0VfGbNF+RqzRZUcs0UuHrNFyh+zRWMhs0X/IrNFmSSzRTQms0XQJ7NFaimzRQMr
s0WfLLNFOC6zRdQvs0VwMbNFCTOzRaU0s0U/NrNFuTezRVU5s0XxOrNFijyzRSY+s0XAP7NF
W0GzRfVCs0WQRLNFKkazRcZHs0VfSbNF+0qzRZVMs0UuTrNFyk+zRWVRs0X/UrNFm1SzRTRW
s0XQV7NFbFmzRQVbs0WhXLNFOl6zRdZfs0VyYbNFC2OzRYZks0UiZrNFu2ezRVdps0XzarNF
jGyzRSZus0XCb7NFXXGzRfdys0WSdLNFLHazRch3s0VjebNF/XqzRZl8s0UyfrNFzn+zRWqB
s0UDg7NFn4SzRTiGs0XUh7NFcImzRQmLs0XOjLNFP46zRdqPs0VVkbNF75KzRYqUs0UmlrNF
wJezRVuZs0X1mrNFkJyzRSqes0XGn7NFYaGzRfuis0WXpLNFMqazRcyns0VnqbNFAauzRZ2s
s0U2rrNF0q+zRWGxs0X3srNFkrSzRSy2s0XIt7NFYbmzRf26s0WZvLNFJr6zRcC/s0VbwbNF
9cKzRZDEs0UsxrNFxsezRWHJs0X9yrNFl8yzRTDOs0XMz7NFZdGzRQHTs0Wd1LNFNtazRdLX
s0Vs2bNFB9uzRaPcs0U83rNF2N+zRVfhs0UN47NFiOSzRSLms0W+57NFV+mzRfPqs0WO7LNF
KO6zRcTvs0Vd8bNF+fKzRZL0s0Uu9rNFyvezRWP5s0X/+rNFm/yzRTT+s0XQ/7NFagG0RQUD
tEWhBLRFOga0RdYHtEVwCbRFCwu0RaUMtEVBDrRF3A+0RXYRtEXxErRFqxS0RUcWtEXCF7RF
Wxm0RRgbtEWxHLRFTR60RbkftEVVIbRF7yK0RYoktEUmJrRFwCe0RVsptEX1KrRFxiy0RSou
tEXGL7RFYTG0RfsytEWXNLRFMDa0Rcw3tEVnObRFATu0RZ08tEU4PrRF0j+0RWxBtEUHQ7RF
o0S0RTxGtEXYR7RFckm0RQ1LtEWITLRFJE60Rb5PtEVZUbRF81K0RY5UtEUoVrRFxFe0RV9Z
tEX5WrRFlVy0RS5etEXKX7RFZWG0Rf9itEWbZLRFNGa0RdBntEVsabRFBWu0RaFstEU6brRF
1G+0RXBxtEULc7RFp3S0RSB2tEW7d7RFV3m0RfF6tEWMfLRFJn60RcJ/tEVdgbRF94K0RZKE
tEUshrRFyIe0RWGJtEX9irRFmYy0RTKOtEXOj7RFapG0RQOTtEWflLRFOJa0RdKXtEVumbRF
CZu0RaOctEU+nrRF2p+0RVWhtEXvorRFiqS0RSSmtEXAp7RFWam0RfWqtEWQrLRFKq60Rcav
tEVfsbRF+7K0RZe0tEUwtrRFzLe0RWW5tEUBu7RFnby0RTa+tEXSv7RFbMG0RQfDtEWjxLRF
PMa0RdjHtEVyybRFDcu0Rd7MtEUgzrRFvs+0RVnRtEXz0rRFjNS0RSjWtEXE17RFXdm0Rfna
tEWS3LRFLN60RcjftEVh4bRF/eK0RZnktEUy5rRFzue0RWjptEUD67RFney0RTjutEXU77RF
bvG0RQnztEWj9LRFPva0Rdj3tEV0+bRF7/q0RYj8tEUk/rRFwP+0RVkBtUX1ArVFjgS1RSoG
tUXEB7VFXwm1RfsKtUWVDLVFMA61RcoPtUVlEbVFARO1RZsUtUU2FrVF0Be1RWwZtUUHG7VF
oRy1RTwetUXWH7VFciG1RQ0jtUWnJLVFQSa1RbsntUV2KbVFESu1Ra0stUUoLrVFwi+1RV0x
tUUYM7VFszS1RSA2tUW7N7VFVTm1RfE6tUWMPLVFJj61RcI/tUVdQbVF90K1RZJEtUUsRrVF
yEe1RWFJtUX9SrVFmUy1RTJOtUXOT7VFaFG1RQNTtUWfVLVFOFa1RdRXtUVuWbVFCVu1RaVc
tUU+XrVF2l+1RVVhtUXvYrVFimS1RSZmtUXAZ7VFW2m1RfVqtUXYbLVFKm61RcZvtUVhcbVF
+3K1RZV0tUUwdrVFzHe1RWV5tUUBe7VFm3y1RTZ+tUXQf7VFaoG1RQWDtUWfhLVFOoa1RdaH
tUVwibVFC4u1RaWMtUUgjrVFu4+1RVWRtUXxkrVFipS1RSaWtUXCl7VFW5m1RfeatUWQnLVF
LJ61RcaftUVhobVF+6K1RZektUUyprVFzKe1RWiptUUBq7VFnay1RTautUXSr7VFbLG1RQez
tUWjtLVFPLa1Rdi3tUVyubVF7bq1RYi8tUUkvrVFvr+1RVnBtUXzwrVFjsS1RSjGtUXEx7VF
Xcm1RfnKtUWVzLVFLs61RcrPtUVj0bVF/9K1RZvUtUU01rVF0Ne1RWrZtUUD27VFn9y1RTje
tUXU37VF</AssayXData><AssayYData Points="1500">AlJGPoVBRj5/sEY+7yBJPlXwSz64H0w+qxFMPhaXUT7QxUs+3PhPPi2lTz71fk0+wZZQPhrw
Sz7arE8++OBPPsnJTj4VAUw+7HhSPrTETT7q80w+PodQPjoJTj4xxFE+gzhNPqP8Sz6OUE0+
Rj1PPgT/UT5h500+H35SPl4dUD4IoE0+9lNPPmO5TT6L600+BSlQPqv+TT7q808+6MVQPkeV
Tz4PZVE+NoFOPuzCSj6KPk4+CGBPPql/Sz4ZKFI+G5JPPsojTj7rzU8+rM5RPqpQSz5/jk4+
gwhMPgA0TD43eU4+ayVPPprMTj6Qd1I+Wc1OPrZPUz6oH1A+yF5PPvIqTT5XmU4+YW1TPmsm
Uz5sM04+kk9PPpvAVD7qbE8+qAlQPsWOUD5cxFA+qpFRPpzgVD7XKEo+HQNQPsbsUT46kE4+
x6JPPvFbUT6Yk08+UyZRPoqOUD50olI+dEBRPtXrTT4J3k8+1uZUPtodUD79rVE+Mt9MPtR+
TD72M1E+hpdPPvZMTj4A2Uw+pX1UPuv1Tj6QNFI+eONRPmwNUT5J8VA+wu9PPgCOUj7J01A+
DzNQPhQQUj761Ew+a+BOPhjyVD4kXE8+cE1SPqSpUj4fyVQ+eRZPPi8JUj7FflA+NOBOPl0m
Tz4U+lE+FCVSPnMJVD7TPk8+yPROPnNnUj5B0U0+CXNQPsTKUD63c04+7OROPnd9Tz7sNFQ+
tSNVPh7FUD4T500+UKxRPomjUD63g08+x4lSPj5qUD6y708+rENWPiiVUT4i0VA+sYJPPp07
UT7XN0w+nUlPPr/OUD5dS08+fEtRPt80Tz7yX1A+WDpVPrIRUT5a5ks+P+xQPrCVUj5+KFA+
gIJVPpYiUD6F/VA+zI1PPpE7UD7aHVM+Fi9QPrPoUz7RtU8+lZVOPiweTz7HEFM+vgBUPlIo
VD4U0U4+wnVSPiscVT5OEU4+HTVXPv9FUD4k01I+Gb9MPlpLUz4ub1A+0YBRPigiTz7Ztk8+
cvhTPm0XVT59cVQ+IUZVPpNMVT47C1M+wIxMPspQUT6AzFA+CN9OPnNaVD5i61E+KA5SPsMm
UT7rMFE+TSZPPikbVT6fLVE+CrBTPlYIVT5IhFM+6XRSPqNoTj4bA04+FbtQPg6AUj7HOFI+
Y9pSPgkyUD5xeFE+HThSPk7hUz4oGlE+KJ1LPg7YUz7MUFE+YntPPg3DUD7wxVQ+V+dSPp1i
Sz7ClFM+JdxVPlDFVT5tKFM+Pa1WPlLOVD4tx04+ylhSPvljVT5rXFA+lxZVPts6UT6JM1I+
ryVUPhX9Tj5DY04+/HVRPufeUD5QuU0+C05NPgniUz6OolA+G7JOPruJUD4pf1Q+VVlSPpDa
Tj7UE1Q+PmVTPkvAVz5M7lQ+N4lTPv1jTz4b41Q+33BRPrlnUz7tkVE+c/ZUPks+UD58cVI+
YZtSPqOGVD4P0VI+GPxPPnLTVj5BIlM+f2pQPqK/VD4+AlQ+ScZQPtiZUj5JzU8+6fRRPlF7
VD78Z04+MelTPpnVUT7i9VI+iftSPlLhUD5BXlA+CB1QPtOQUT7hdFA+X55QPuzbVD5SQVM+
yCZSPkDWUT7NP1Y+ryBWPmgpUT6NhFI+doRQPj+gVj4jdVM+YQhSPmNgUz4mbFM+drZTPiOg
Vz41KlY+LVZQPmrzUT7LRFE+zsxRPmilUj79aFA++r1TPp50Uj7DzlM+30pQPqK4UT6Q/1Y+
rJJTPtKuTj5qKlU+AKNSPhyoUj6nF1Q+9M9SPliHWD748FQ+kcJOPqCrUT6DTFU+Rj9QPne9
Uj6Rl1I+urVRPjRnUT5OtlE+dypSPkMRVD5NBlQ+Lu9TPjGNUj5xQFM+fxRSPoNIVz4anVI+
1Y1TPv1kUz7Pz1I+Si5TPqjUUj4RhlM+vRVSPinNUT4bX08+4nxVPkTtTz4oalI+oT1VPjqs
VT6aD1o+3llPPgD6VD7uAVM+a6FSPkCzUT7eQlc++ZJRPu/lVj693VI+Nu5TPnKUVD5H6lE+
3m1TPisaVj5RSlY+KOZTPv44Uj5GT1Q+ZThTPhk+Vj7V5VY+Rx5TPm0OTz7gsFU+IB1VPvLV
Vz5JIVQ+XLJTPnrBUj7bqVQ+KhNYPgZqTz58E1Q+HGlWPrioVD79OVg+pC1SPhK2VD7b0FM+
N2lYPpxSUj6y8lU+4KZUPq3VVT4Q4Vc+SypZPhl+Vz6L1VU+WrpUPnQJUT6sqlY+ENxRPl94
UT7rGlQ+sapTPtRqUz56dFQ+5tVWPlkLVD7YYFA+EpxTPmKTVD4F9lM+gZhSPgR3Vj4sH1U+
qLFTPvAOVj5BGlQ+NRNVPtCxVj4tUlQ+TvhRPon2Vz6eZVQ+HhBPPkaXUj7th1M+Bt5VPvcI
VD6zH1Y+LC1XPjLcUz6p0k4+Ub5XPlr4Vj4AnVc+XGBSPu+aUz4Lr1Y+UtJWPv7XVT6Eo1Q+
gghVPkkAVj7dJ1g+vKJTPt9xVT7BkVM+BkhSPtvlUz7D11k+6DJTPpGmUT589Fg+GyhUPmPs
WT5K+lg+D0tWPmA8VT4GFVI+BZlUPm5rVT4UAVE+GA1SPjmfVT67oVM+4XZTPj3pUj4eF1Q+
vlhUPuE8Vz5kmFQ+y4lVPri2Uz70iFQ+ltRPPrhFVz7dk1I+GMlUPt7rVT4gKFM+0XBUPjH1
Uz5K0FQ+0B1SPsvNUz6Yglc+G6pSPsPWVD7Jflc+b3RWPqEpVD7OT1U+31RVPuWjVT4/d1Y+
PwBRPjJYVT5Itlc+wqZUPmqlVj6DNVE+KURTPmJRVT6AmVQ+G+tUPivPVD4x41Y+Q/ZSPpgB
WD7JAlY+OGNXPn72Uz6NhVQ+0JpUPgPUUj4fjFM+aZ1RPkG2VD4I31Q+yJ5WPgiqVD70zFU+
n3pVPpVzUD7btVQ+UeNSPu9nWj4K/1Y+arVXPu3sVj41llU+Z1xZPgo5Uz6solk+DQtVPjVg
Vj4m21I+B2JZPq9HUj4MklY+sxhTPoeTVj5RGlY+sRBYPijlXT4RFVU+2VtXPrKtVD6NDFQ+
3f5VPqedWD4Jp1g+IHBYPiJCVD5jdVM+Ay1XPoz5Vj7/YVU+rqRVPjVcVD4FClg+YaxWPj6+
VD53z1w+9ilVPtRoVT7y71M+7kBWPjLKUz59aFQ+zLpXPnL+VD6Q/FU+PxFSPnmWVT6jrVM+
TixTPnAIVD5/K1U+LklUPhbYUj5vv1M+PqFUPs16UD7F/1Q+dLBXPtnwWT5e+VI+hJRQPsyj
Vz5mb1Y+bCNUPg4KVz710lY+HelVPipBUT7n/VU+e3hVPnrcVz7iZ1U+hP1WPod2VT4+D1M+
GjVWPuHbVj51A1Q+0ABVPru3WT7NbFc+LzNTPioJVD7P5Vc+BH5YPidiWz6CNlQ+BLVWPqv3
Uz4kKVk+hgJYPlAGVD7IU1A+f2lWPsaFUj5u9Vc+wzJWPmejVD4kOFQ+XINTPkrUVD5FiVc+
P8NXPmiFVz7X7Vc+lp9UPjkzVT5Odl0+6JJRPhOAVT5ZBFg+t9dXPolxVT6VYFM+UAxVPqSK
Vj4oalI+Gv9TPr33VT6uDFQ+00dWPvg8VD4281c++2JWPjfLVj40u1Q+Z9lYPjjZWT5abVQ+
u+lUPr1gVD4rWlQ+AShYPtIxWT5ec1Y++fhWPt60WT78gVY+LKFWPjCnVD7t8lg+uwpXPjVc
Vz6bbVY+vyRWPqFxWT5DZlc+NxFYPh+ZVT5yCFk+wtBUPtaAWT51oVg+w0RYPh16Vj5BaFI+
qt9XPrzVUj4s8lY+A0NWPujzVT7jB1M+aBFXPqsGVj4Sv1Q+9TZYPhRCVj6M+lU+USJZPgp+
XD63Dlo+MWpZPs3gVT7iYVk+E1tUPiZvVz4DcFQ+gLBZPr/6Vz4vyVY+RD9YPhOPVz4qnFY+
NMBWPnmAVD6niFY+mfBXPkiaVj4zpFQ+0+dRPmBIWD50ZFo+O8xWPiWIVT5oKFc+pIFVPr/M
WD5WcVY+cy1bPu8tWD7AmFU+nmxaPr2AWD452lQ+XqlcPiEOVz7Ne1o+CMZWPjGVVT5dM1I+
DjNcPqV6VD5/3Fg+nn1ZPkrtVD6Za1o+vcBWPrzAVz4gi1Q+ldlWPv2IVD6zwFc+QD9YPg6e
Vj6N3FQ+FE1VPiX9Vj7bd1k+KnxUPiOPWD79plY+WxZZPvxcWD6+Mlg+JFZZPqgYWT4DM1g+
3f5VPuplVz7evVg+aYhWPuMOUz5n4Fc+pKJXPn5pUj4dIFk+uNNYPgnaVz6f61Y+yUNSPkE2
WD7P6Vs+8jlXPr+oUT7WhlY+QdpYPunjVj7TsFk+OPRUPt8cUj72oVQ+P6xWPuhhVz6r/VY+
pZxYPiGRWD6X5lg+SWhRPujEVz6RXVk+0/JZPnd9Vj4IG1k+IeBZPmNMWD4+Flg+4LFWPoHd
Vj7Mblg+0LhXPiiTWD7lVFg+WKBbPr/MVz6d+FQ+Bx9ZPvhDWD6471I++P9SPjcKVj4h1VI+
ebJXPp6KWT7/9Fc+ZlJZPnRFVD507lU+8zpXPu4JVj4RmFM+WcBZPt7zWj66blY+XhZZPoV4
VD4kWlc+095WPuwqWD5Calk+yzFUPj5DWD4DTFQ+I+haPqVFVz6tVlQ+gEdYPpc4WT7M81U+
KTpWPlRFUz7/E1g+4rxYPgAEWj7991k+qpxZPgb8Vj7BFlY+875ZPhtpWT5mCFU+7G5bPgop
Vj6Q4VY+k7tbPgNrWz4/bFY+YupaPiwVWD4Cwlg+4IxaPpMlVj6741k+WAtWPp2bWz4wOlo+
/n9UPhCIWj4Ht1Y+oTZTPlaaVD567Vg+MxlZPrUlWT4suVg+7R5bPuULWz56T1Y+6fpWPtX2
WD7YXVg+6UpWPujOVz76dVk+w8ZYPvEIVD4nz1Q+oapbPmcQVD64DFk+1ANcPqT6Uz6f+lM+
MsVaPhQjVj7SHlc+meBXPueDVD5AwFg+zYpVPr1kWT4p2VU+aA5RPuttVD5rIVY+MCFVPqWs
Uj4Kk1Y+aZVcPsABWj57JVg+rqhbPueZVT5zHVk+cgZXPurLVj4y11U+35NYPgvWVj5RzVg+
yjlZPohSWD5qcls+GkVWPkQpVj52Mlk+hCZYPms5Vz4xeFg+dk9XPjECVz4Dy1g+ZwxVPvuS
Wj5rMls+9AlbPrp4Vj4jwlg+jVVUPh0zVz6051k++ZpZPhPCWD7HDFg+aytWPrtaVT7Rd1Y+
b0VYPpkOVz4uYlc+k2dXPjxZVD4p3Fc+nVFZPobdVj4JRF8+gGRYPvycVz5eklk+IlxXPkvq
XT71zl0+H+VbPpsBVj6eLlY+c0JePvNKVz6Id1Y+AxZXPli6Vj7Dnls+kytYPm06Wz5Kk1w+
yCRZPkaYWD4alFg+UolcPpqaVz6HcVU+TvNVPuH4WD7t5FQ+OQJZPl3kWj5Hulo+q9hXPpF6
Vj6ZTlk+vRxYPmnYVz4GlVs+xkpXPpg2WD4xXlY+pMFUPn9BWD4dnlc+/EhWPvWkVz7db1U+
aZFYPnszWT63Slg+bpNZPqBtXj6AD1Y+9y5WPrnRVj63DFc+b15WPhr+Vj7uGVU+Q0lbPlmC
Vj7vf1Q+7ExYPnQaWT7KLVo+lpNbPl0xWD5BjVM+QIxcPmHtWT4ihV0+vcRVPijNVz69l1s+
LfBZPpZwVz6531c+82BYPuiNWj4BRVQ+N5FWPibmVT5+8Fs+LARYPtidVz5bxlk+kqlUPlag
WT5rv1k+rDpWPjIsWj6Uz1Q+SkpbPsFYVj5sZlQ+b8tZPvW4Vz5znlg+/KxXPo9eXD4k+Fc+
8EJYPm/sWT7ffFc+Z9pcPm+PWz6w7Fw+kgFaPvkPXT5yHFs+xQ5XPgUSXj5q+lU+LsNbPinN
WT7BSFg+29xZPjquWT5LCVc+NORZPkalWT5rr1Y+n7JbPnaRWj6sNlg+kgtWPvI3Vz5o81s+
D7NXPuLuXT65BFs+beNXPhrYWD4b81o+2oBWPjCpVz7dh1g+/VZbPt+1Wz7cT1g+uENUPuR6
Wz47K1w+GmJePmQXXD4YDlo+bvxaPvQgWD4lyF4+VdNaPmk3WT54Xls+R1hWPiZFWz7JZVk+
RktZPhLvWj7+0Fg+QypfPnH1WD5gqls+ZEBbPskWWT6jVFo+i69WPi9lVz4R91k+ds5YPiNr
VT6aXFg+uQ5YPn7vVD69ilo+ZxhbPkzmWz4SM10+jGhXPhquWD4tp1c+tFpaPmAtWz5talw+
WzpWPiHvVz4G31g+VE1aPoC+WT7/Mlk+edZbPvyTWT61RFg+5AlbPhKAXD5/sVg+jelXPhie
XD6YnVk+XUFcPlZ5WD71+1w+lahbPmS5WD64Llk++2NYPiNbXD4peVk+/wdbPpvbVz6azlc+
R4VcPjNxVD6WOFo+G9lYPkQkWz5nh14+FeVZPkSlWT4U0Vs+qF1aPuMyXD7DB1s+RMpaPrK7
XD68Q1c+Wh9bPlBZWD7W0Vo+bwJYPv2tXj6QJ1Y+5yhbPtPGVz4ZrFk+RBtaPiZxWj67vlM+
JdtXPtpsXj5qtFQ+BEBcPkBPWT6WSlk+NeVZPil9WT4cPlg+oapcPj3dVz4dCVs++gdbPipU
XD7j1lk+uFdcPiJXXj6wUlg+xtFbPivbWj7O1lg+MX1bPuinWz6/X1o+in5ePsm3Wj7MGVc+
IFdaPlm2Wz6UcVk+AxZYPqXSWT4XgFk+F15dPucSWj6WLFk+vB5aPr5sXD4LqFo+IphbPo4X
Vz4m21c+PWBXPmLTWT4/NlY+Ij9YPsRKWz6of1g+JKRXPnVnWD6mYlk+OmFcPt3qVz5u01o+
rtdYPt0GWj54EFk+ZZlaPt4TWj7+EVY+ZaJcPjhzXD5Fk1g+kElbPl34WT7ty1s+VZlbPh6K
WD79PF0+zRpbPq30Vz6xcFg+kVRaPu3XWT5b4lg+RD5YPkWsWz6Zx1o+PlNdPkbJWj7RwF0+
WqNaPuaLWz7EVlg+b0JaPpEbWT5fz1c+xApePraFXT43+Vg+lrRYPhMqWz5dQFY+2u1dPvqE
Wj5jn18+9PJXPpJnWj4veFo+IDpbPlTDWD7qjV0+YmdZPnMZWz4x/lk+ualdPhEaXT5vLGA+
57paPlIDXT75W1k+TSRbPomgVT7bRV0+I7daPpaYXT5Pc1s+p8pZPmjTXT43T1o+qlRfPrNb
Wz6GDFs+k7BZPuo5XT6ZI1o+ajpcPnyOXT7BA1s+UeVbPuhUXD7mr1c+mCJYPnSpWj67H1w+
1RZaPmSzWj7rCl0+U8xZPjmmWD6jcVg+dpdYPhpkWz6U1Fo+4klaPsdpVD5gKFc+v85YPnIK
Xj7dEFs+f+5aPlsEXz7iXVY+UYhZPtoTWD5tF10+WhlYPuIYYT5JiFs+VhBdPj/oWT65iVY+
NsRWPreMWD7SEV4+SHFYPsqGVj43mFw+TMJbPvS4XD5V3lk+265ZPnawWD5KyVc+Py5dPtox
WT6ARVs+oDRbPtbRWz4edls+yXlZPjOmWz4zZVw+RjddPlviWD5NHFw+gsNXPqa/XD5iC1s+
EApaPpM/WD6j1Fc+DKBcPncDXD5OnFo+l5dcPpiDWz6tuV0+ywNYPm6TVz4zGFs+uf1YPudS
Wz6aQlg+f+5YPobRWT5uPVg+lpdaPiLaXT7Lilw+uHZaPs9HWT4LH1w+iAFZPjAXWT4Bi1k+
B89cPlhAXD4Sa1g+75pePuqNWz7SZ1g+t39bPq4YWz4RnF4+5d9YPiCWWz7jeVk+PkdbPvF1
XT7DiVk+4R9cPrrEWj4BsFg+6GRcPqBiWD6ksVs+zuJaPnrnVz41LFs+VgFbPlLtXD626Vk+
dYdVPkHMVz4Tr1g+rPZWPsoaWT7eTls+ybZbPhSTWz7aEVs+KPlbPtymWj5eSFs+deZbPjNM
WT58xFc+E2JYPjqfWD5xoFk+O5FcPr+XXT6gDVs+d0lcPiqnWD5/3mA+OwFcPtR2Wz7GSFw+
RdNdPoeGWj7+2Fo+dsFbPhHkWj6hDVs+DB9bPvqsWj7eBVg+sn1cPqlBWz74j10+0flVPl/i
WT48M1k+</AssayYData></Step><Step><CommonData><SampleLocation>21</SampleLocation><SampleID>YNCCT5A-p035</SampleID><SampleGroup></SampleGroup><SampleInfo></SampleInfo><SampleRow>C</SampleRow><SamplePlate>1</SamplePlate><WellType>KSAMPLE</WellType><Concentration>-1</Concentration><ConcentrationUnits>µg/ml</ConcentrationUnits><MolarConcentration>1000</MolarConcentration><MolarConcUnits>nM</MolarConcUnits><MolecularWeight>-1</MolecularWeight><Temperature>30</Temperature><StartTime>5960617</StartTime><AssayTime>300</AssayTime></CommonData><FlowRate>1000</FlowRate><StepType>ASSOC</StepType><StepName>Association</StepName><StepStatus>OK</StepStatus><ActualTime>300.006</ActualTime><CycleTime>0.2</CycleTime><AssayXData Points="1500">buG1RS/jtUXI5LVFZOa1Rf/ntUWZ6bVFNeu1RaHstUU97rVF1u+1RXLxtUUM87VFp/S1RUP2
tUXd97VFePm1RRL7tUWt/LVFSf61ReP/tUV+AbZFGAO2RbQEtkVPBrZF6Qe2RYUJtkUgC7ZF
ugy2RVUOtkXvD7ZFixG2RSYTtkXAFLZFWha2RfMXtkVuGbZFChu2RaUctkU/HrZF2x+2RXQh
tkUQI7ZFqSS2RUUmtkXfJ7ZFeim2RRYrtkWwLLZFSy62ReUvtkV+MbZFGjO2RbY0tkVPNrZF
6ze2RYU5tkUgO7ZFujy2RVU+tkXvP7ZFi0G2RSRDtkXARLZFWka2RdRHtkVwSbZFCku2RaVM
tkVBTrZF20+2RXZRtkUQU7ZFq1S2RUVWtkXhV7ZFfFm2RRZbtkWyXLZFS162ReVftkWAYbZF
HGO2RbZktkVRZrZF62e2RYdptkUia7ZFvGy2RVdutkXzb7ZFjXG2RShztkWjdLZFPXa2Rdh3
tkV0ebZFDnu2Ral8tkVDfrZF33+2RXqBtkUcg7ZFqYS2RUOGtkXfh7ZFeIm2RRSLtkWwjLZF
SY62ReOPtkV+kbZFGpO2RbSUtkVPlrZF6Ze2RYWZtkUim7ZFupy2RVWetkXvn7ZFi6G2RSSj
tkXApLZFWqa2RdSntkVwqbZFCqu2RaWstkVBrrZF26+2RXaxtkUSs7ZFq7S2RUW2tkXht7ZF
erm2RRa7tkWyvLZFS762Ree/tkWCwbZFHMO2RbjEtkVRxrZF7ce2RYfJtkUiy7ZFvsy2RVfO
tkXzz7ZFjdG2RQjTtkWj1LZFPda2RdbXtkVy2bZFDtu2RafctkVD3rZF3d+2RXjhtkUU47ZF
reS2RUnmtkXj57ZFfum2RRjrtkW07LZFTe62RenvtkWC8bZFHvO2Rbj0tkVT9rZF7/e2RYn5
tkUk+7ZFvvy2RVr+tkXU/7ZFbgG3RQoDt0WjBLdFPwa3RdsHt0V0CbdFEAu3RakMt0VFDrdF
4Q+3RXoRt0UWE7dFsBS3RUsWt0XnF7dFgBm3RRwbt0W2HLdFUR63Resft0WHIbdFICO3Rbwk
t0VXJrdF8Se3RYspt0UmK7dFwiy3RT0ut0XWL7dFcjG3RQwzt0WnNLdFQza3Rd03t0V4ObdF
Eju3Ra08t0VHPrdF4z+3RX5Bt0UYQ7dFtES3RU9Gt0XpR7dFgkm3RR5Lt0W4TLdFWk63RfNP
t0VuUbdFClO3RaNUt0U/VrdF21e3RXRZt0UQW7dFqVy3RUVet0XhX7dFemG3RRZjt0WwZLdF
S2a3Rednt0WAabdFHGu3RbZst0VRbrdF7W+3RYdxt0Ugc7dFvHS3RVV2t0Xxd7dFjXm3RSZ7
t0XCfLdFPX63RdZ/t0VygbdFDIO3RaeEt0VBhrdF3Ye3RXaJt0USi7dFq4y3RUeOt0Xjj7dF
fJG3RRiTt0WylLdFTZa3RemXt0WCmbdFHpu3Rbict0VTnrdF75+3RYmht0Uio7dFvqS3RVem
t0Xzp7dFjam3RSirt0WjrLdFPa63Rdavt0VysbdFDrO3Rae0t0VDtrdF3be3RXi5t0UUu7dF
rby3RUm+t0Xjv7dFfsG3RRjDt0W0xLdFT8a3RenHt0WFybdFHsu3RbrMt0VVzrdF78+3RYvR
t0Uk07dFwNS3RVrWt0X117dFcNm3RQrbt0Wl3LdFP963Rdvft0V24bdFEOO3Ravkt0VF5rdF
4ee3RXzpt0UW67dFsuy3RUvut0Xn77dFgvG3RRzzt0W29LdFUfa3Re33t0WH+bdFIvu3Rbz8
t0VX/rdF8/+3RY0BuEUoA7hFowS4RT0GuEXYB7hFcgm4RQ4LuEWnDLhFQw64Rd8PuEV4EbhF
FBO4Ra0UuEVJFrhF4xe4RX4ZuEUaG7hFtBy4RU8euEXpH7hFhSG4RSAjuEW6JLhFUya4Re8n
uEWLKbhFJCu4RcAsuEVaLrhF9S+4RZExuEUqM7hFxjS4RWA2uEX7N7hFlTm4RTE7uEXMPLhF
aD64RQFAuEVuQbhFCEO4RaNEuEU9RrhF2Ee4RXRJuEUOS7hFqUy4RUVOuEXfT7hFelG4RRZT
uEWwVLhFS1a4ReVXuEWAWbhFGlu4RbZcuEVRXrhF61+4RYdhuEUiY7hFvGS4RVdmuEXxZ7hF
jWm4RShruEWjbLhFPW64RdZvuEVycbhFDnO4Rad0uEVDdrhF3Xe4RXh5uEUSe7hFrXy4RUd+
uEXjf7hFfIG4RRiDuEW0hLhFTYa4RemHuEWCibhFHou4RbiMuEVTjrhF7Y+4RYmRuEUkk7hF
vpS4RVqWuEXzl7hFdpm4RQqbuEWlnLhFP564RdufuEV0obhFEKO4RaukuEVFprhF4ae4RXqp
uEUWq7hFsKy4RUuuuEXnr7hFgLG4RRyzuEW2tLhFUba4Re23uEWHubhFCru4RbS8uEVPvrhF
67+4RYXBuEUgw7hFusS4RVXGuEXxx7hFi8m4RSbLuEXAzLhFXM64RdbPuEVy0bhFDNO4RaXU
uEVB1rhF29e4RXbZuEUQ27hFq9y4RUfeuEXh37hFeuG4RRbjuEWy5LhFS+a4ReXnuEWA6bhF
Guu4RbbsuEVR7rhF6++4RYfxuEUg87hFvPS4RVf2uEXx97hFjfm4RSb7uEWh/LhFPf64Rdj/
uEVyAblFDgO5RacEuUVDBrlF3Qe5RXgJuUUUC7lFrQy5RUkOuUXjD7lFfhG5RRgTuUW0FLlF
Txa5RekXuUWFGblFHhu5RbocuUVTHrlF7x+5RYkhuUUkI7lFviS5RVomuUXzJ7lFbim5RQor
uUWjLLlFPy65RdsvuUV0MblFEDO5Rak0uUVFNrlF4Te5RXo5uUUWO7lFsDy5RUs+uUXlP7lF
gEG5RRxDuUW2RLlFUUa5RetHuUWHSblFIku5RbxMuUVXTrlF80+5RY1RuUUIU7lFo1S5RT1W
uUXYV7lFclm5RQ5buUWpXLlFQ165Rd9fuUV4YblFFGO5RbBkuUVJZrlF5We5RX5puUUaa7lF
tmy5RU9uuUXrb7lFhXG5RSBzuUW8dLlFVXa5RfF3uUWLeblFJnu5RcB8uUV6frlF9X+5RZGB
uUUsg7lFxoS5RWKGuUX9h7lFl4m5RTGLuUXMjLlFZo65RQGQuUVukblFCpO5RaOUuUU9lrlF
2Je5RXSZuUUOm7lFwpy5RUWeuUXfn7lFeqG5RRSjuUWwpLlFSaa5ReWnuUV+qblFGqu5Rbas
uUVPrrlF66+5RYWxuUUgs7lFvLS5RVW2uUXxt7lFjbm5RSa7uUXCvLlFPb65Rda/uUVywblF
DMO5RafEuUVBxrlF3ce5RXjJuUUSy7lFrcy5RUfOuUXjz7lFftG5RRjTuUW01LlFTda5RenX
uUWF2blFHtu5RbrcuUVV3rlF79+5RYvhuUUk47lFwOS5RVrmuUXW57lFcOm5RQzruUWl7LlF
Qe65RdvvuUV28blFEvO5Rav0uUVH9rlF4fe5RXz5uUUW+7lFsvy5RUv+uUXn/7lFggG6RRwD
ukW4BLpFUQa6Re0HukWHCbpFIgu6Rb4MukVXDrpF8Q+6RYsRukUmE7pFoRS6RTsWukXWF7pF
chm6RQwbukWnHLpFQR66Rd0fukV4IbpFEiO6Ra4kukVHJrpF4ye6RXwpukUYK7pFtCy6RU0u
ukXpL7pFgjG6RR4zukW6NLpFUza6Re83ukWJObpFJDu6Rb48ukVaPrpF9T+6RY9BukUoQ7pF
xES6RV5GukX5R7pFk0m6RS5LukXKTLpFZE66Rf9PukWZUbpFNVO6Rc5UukU7VrpF1le6RXBZ
ukUMW7pFp1y6RUFeukXdX7pFdmG6RRJjukWuZLpFR2a6ReNnukV8abpFGGu6RbJsukVNbrpF
6W+6RYJxukUcc7pFuHS6RVF2ukXrd7pFh3m6RSJ7ukW8fLpFV366RfF/ukWNgbpFKIO6RaGE
ukU9hrpF2Ie6RXKJukUOi7pFp4y6RUOOukXfj7pFeJG6RRSTukWulLpFSZa6ReOXukV+mbpF
GJu6RbScukVNnrpF6Z+6RYWhukUeo7pFuqS6RVOmukXvp7pFi6m6RSSrukXArLpFWq66RdSv
ukVwsbpFDLO6RaW0ukVBtrpF27e6RXa5ukUSu7pFq7y6RUe+ukXhv7pFfMG6RRbDukWyxLpF
S8a6RefHukWAybpFHMu6RbbMukVRzrpF7c+6RYfRukUg07pFvNS6RVXWukXx17pFjdm6RSbb
ukXC3LpFPd66RdbfukVy4bpFDuO6RafkukVB5rpF3ee6RXbpukUS67pFruy6RUfuukXh77pF
fPG6RRjzukW89LpFVfa6RfH3ukWL+bpFJvu6RcD8ukU7/rpF1v+6RXIBu0UMA7tFpwS7RUEG
u0XdB7tFdgm7RRILu0WrDLtFRw67ReMPu0V8EbtFGBO7RbQUu0VNFrtF6Re7RYIZu0UeG7tF
uhy7RVMeu0XvH7tFiSG7RSQju0XAJLtFWia7RfUnu0WPKbtFKiu7RaUsu0VgLrtF+S+7RZUx
u0UxM7tFyjS7RWY2u0XhN7tFmzm7RTU7u0WjPLtFPT67Rdg/u0V0QbtFDkO7RalEu0VDRrtF
3Ue7RXhJu0UUS7tFrky7RUlOu0XjT7tFflG7RRhTu0W0VLtFT1a7RelXu0WFWbtFHlu7Rbpc
u0WnXrtF51+7RYthu0UkY7tFwGS7RVpmu0XUZ7tFcGm7RQxru0WlbLtFQW67Rdtvu0V2cbtF
EnO7Rat0u0VFdrtF4Xe7RXp5u0UWe7tFsny7RUt+u0Xnf7tFgIG7RRyDu0W2hLtFUYa7Re2H
u0WHibtFIou7RbyMu0VXjrtF8Y+7RY2Ru0UIk7tFo5S7RT2Wu0XYl7tFcpm7RQ6bu0WnnLtF
Q567Rd2fu0V4obtFEqO7Ra6ku0VHprtF46e7RXypu0UYq7tFsqy7RU2uu0Xpr7tFgrG7RR6z
u0W4tLtFU7a7Re+3u0WJubtFJLu7Rb68u0VavrtF1L+7RXDBu0UMw7tFpcS7RUHGu0Xbx7tF
dsm7RRDLu0WrzLtFRc67ReHPu0V80btFFtO7RbLUu0VL1rtF59e7RYLZu0Uc27tFuNy7RVHe
u0Xr37tFh+G7RSDju0W85LtFVea7RfHnu0WN6btFJuu7RcLsu0U97rtF1u+7RXLxu0UM87tF
p/S7RUP2u0Xd97tFfPm7RRj7u0Wy/LtFTf67Ren/u0WCAbxFHgO8RboEvEVTBrxF7Qe8RYkJ
vEUkC7xFvgy8RVoOvEXzD7xFjxG8RQoTvEWlFLxFPxa8RdsXvEV0GbxFEBu8RakcvEVFHrxF
4R+8RXohvEUWI7xFsCS8RUsmvEXlJ7xFgCm8RRwrvEW2LLxFUS68ResvvEWHMbxFIDO8Rbw0
vEVXNrxF8Te8RY05vEUoO7xFoTy8RT0+vEXWP7xFckG8RQ5DvEWnRLxFQ0a8Rd1HvEV4SbxF
Eku8Ra5MvEVJTrxF40+8RX5RvEUYU7xFslS8RU1WvEXpV7xFglm8RR5bvEW4XLxFU168Re1f
vEWJYbxFJGO8Rb5kvEVXZrxF82e8RY1pvEUoa7xFo2y8RT1uvEXYb7xFdHG8RQ5zvEWpdLxF
Q3a8Rd93vEV4ebxFFHu8Ra58vEVJfrxF5X+8RX6BvEUag7xFtIS8RU+GvEXrh7xFhYm8RR6L
vEW6jLxFU468Re+PvEWLkbxFJJO8Rb6UvEValrxF9Ze8RXCZvEUKm7xFpZy8RT+evEXbn7xF
dqG8RRCjvEWrpLxFR6a8ReGnvEV8qbxFFqu8RbKsvEVLrrxF56+8RYKxvEUcs7xFuLS8RVG2
vEXtt7xFibm8RSK7vEXtvLxFV768RfO/vEWNwbxFKMO8RaPEvEU9xrxF9ce8RXjJvEUUy7xF
vsy8RVrOvEX1z7xFj9G8RSrTvEXE1LxFYNa8RfnXvEWV2bxFLtu8RcrcvEVk3rxF/9+8RZnh
vEU147xFoeS8RT3mvEXW57xFcum8RQzrvEWn7LxFQ+68Rd3vvEV48bxFEvO8Ra70vEVH9rxF
4/e8RX75vEUY+7xFtPy8RU3+vEXp/7xFhQG9RR4DvUW6BL1FUwa9Re8HvUWJCb1FJAu9Rb4M
vUVaDr1F9Q+9RXARvUUKE71FpRS9RT8WvUXbF71Fdhm9RRAbvUWrHL1FRR69Rd8fvUV6Ib1F
FiO9RbAkvUVLJr1F5Se9RYkpvUUkK71Fviy9RVouvUXUL71FcDG9RQozvUWlNL1FQTa9Rds3
vUV2Ob1FEDu9Ras8vUVFPr1F4T+9RXxBvUUWQ71FskS9RUtGvUXnR71Fgkm9RRxLvUW4TL1F
UU69Re1PvUWJUb1FIlO9Rb5UvUVXVr1F81e9RY1ZvUUoW71Fxly9RT1evUXYX71FcmG9RQ5j
vUWnZL1FQ2a9Rd9nvUV4ab1FFGu9Ra5svUVJbr1F5W+9RX5xvUUac71FtHS9RU92vUXpd71F
hXm9RR57vUW6fL1FVX69Re9/vUWLgb1FJIO9RcCEvUVchr1F1Ie9RXCJvUUMi71FpYy9RUGO
vUXbj71FdpG9RRCTvUWrlL1FRZa9ReGXvUV6mb1FFpu9RbCcvUVLnr1F55+9RYChvUUco71F
tqS9RVGmvUXrp71Fh6m9RSCrvUW8rL1FV669RfGvvUWNsb1FJrO9RcK0vUVctr1F97e9RZO5
vUUsu71FyLy9RWS+vUX9v71FmcG9RTPDvUXOxL1FaMa9RdbHvUVwyb1FDMu9RaXMvUVBzr1F
3c+9RXbRvUUS071Fq9S9RUfWvUXj171FfNm9RRjbvUWy3L1FTd69RenfvUWC4b1FHuO9Rbjk
vUVT5r1F7ee9RYnpvUUk671Fvuy9RVruvUX1771Fj/G9RQrzvUWl9L1FP/a9Rdv3vUV0+b1F
EPu9Ran8vUVF/r1F4f+9RXoBvkUWA75FsAS+RUsGvkXnB75FgAm+RRwLvkW2DL5FUQ6+ResP
vkWHEb5FIhO+RbwUvkVYFr5F8Re+RY0ZvkUIG75Foxy+RT0evkXYH75FdCG+RQ4jvkWpJL5F
Qya+Rd8nvkV4Kb5FFCu+RbAsvkVJLr5F4y++RX4xvkUYM75FtDS+RU82vkXpN75Fgjm+RR47
vkW6PL5FUz6+Re8/vkWJQb5FJEO+RcBEvkVaRr5F9Ue+RXBJvkUKS75Fo0y+RT9OvkXbT75F
dFG+RRBTvkWpVL5FRVa+ReFXvkV6Wb5FFlu+RbJcvkVLXr5F51++RYBhvkUcY75FuGS+RVFm
vkXtZ75Fh2m+RSJrvkW+bL5FWG6+RfNvvkWNcb5FCHO+RaN0vkU9dr5F2He+RXR5vkUOe75F
qXy+RUN+vkXff75FeoG+RRaDvkWwhL5FS4a+ReWHvkWAib5FHIu+RbaMvkVRjr5F64++RYeR
vkUik75FvJS+RViWvkXxl75FjZm+RSibvkWjnL5FPZ6+RdifvkVyob5FDqO+RaekvkVDpr5F
36e+RXipvkUUq75Frqy+RUmuvkXlr75FfrG+RRqzvkW2tL5FT7a+Reu3vkWEub5FILu+Rby8
vkVVvr5F8b++RYvBvkUmw75FwMS+RVzGvkX1x75Fkcm+RSzLvkXGzL5FYs6+RfvPvkV20b5F
M9O+RavUvkVH1r5F1Ne+RXDZvkUK275Fpdy+RUHevkXb375FduG+RRDjvkWr5L5FRea+ReHn
vkV86b5FFuu+RbDsvkVJ7r5F5e++RX7xvkUa875FtvS+RU/2vkXr975FhPm+RSD7vkW8/L5F
Vf6+RfH/vkWLAb9FJgO/RcIEv0U7Br9F1ge/RXIJv0UMC79Fpwy/RUMOv0XdD79FeBG/RRIT
v0WuFL9FRxa/ReMXv0V+Gb9FGBu/RbQcv0VNHr9F6R+/RY8hv0UeI79FuiS/RVMmv0XvJ79F
iym/RSQrv0W+LL9FWi6/RfUvv0VuMb9FCjO/RaU0v0U/Nr9F2ze/RXY5v0UQO79Fqzy/RUU+
v0XhP79F</AssayXData><AssayYData Points="1500">uuBXPso4Wz5maFs+0TNePowVVz44hls+CU5XPjVIWz6KfF0+jTBePrGBWD4yFV0+K6ZcPgDh
WT4ZBlw+uTxePoQsWj6WYVw+MNVaPs9EXD5eiFw+20laPleyXz53UFg+VZ9bPqkiXj7EV1w+
Y7pZPhamXz7hxl4+NMddPtI6XT5oT1s+UD9aPg2xWj6QnFk+DXtcPlseWD7lZ1o+YE1ZPv0C
Xj6V71k+7LZbPpF5Vj6b11w+0DpZPgU6XD463lY+6T5bPrUpXD7oYVs+VaFXPn3WXT7BSVw+
+wdaPiFpXT6n31g+4EVXPpfPYD4Ei14+NwBcPiOtVj5H0lw+rdRbPmlqXT7qfVo+2b9cPoTd
Wj7urV0+tuRbPlksWz7PNl4+LQlaPoNNXT40zF0+PRRbPuhPWz6lqVY+lyhaPs1HWD4YqFs+
VFhePsAhWD4HiV8+5LNZPpbAXj4IkFw+2bJdPhXtXD7MsFo+cLpbPnbHWz7b7Vk+40lYPoSu
XT7aLV0+WNlePiAbWT7Co14+Ah5bPhdlXj7MWVs+n3dYPsKtWT4ZGl0+OFVfPlsQWj4tNlw+
GGhaPuquWj4X9F4+6cZaPio6Wz5tcV4+X35WPi+7Wj7acFg+xCBaPmmjWj74VFk+eh9dPnFe
WD5dwVs+ZyxYPiQeWj4tFl0+YqldPuRJXj5MsFw+FrZZPreqWD6/J2A+2XldPg9MVz5Y6ls+
0rhWPpyNWT7kTF4+so1ZPrdGXz56QVo+E41bPleaXT5enlg+gYFZPsjXYD7U3Vw+zDtbPqIt
Wj776Vw+E2ZaPplTVz45GFo+B1xZPje5Wj6SAFs+/4RZPhTTWz7kn1w+d79aPgGnXz4E8Vs+
TP5ZPqitXT65WV0+8hVfPkYMYD7yals+7xFZPlPlWD7jTlo+MF1dPrSvWj4OW1k+DFtcPrCH
Xj7l8Vc+40NcPgBtWT6FhFw+DFRfPuWvXD7vCV0+uzFbPuDIVT4x7Fg+i8pXPmaRWT4Dc1s+
aW1YPiunWD61kV0+MxhXPtwMWT6Lcls+OKlVPlfsXD6ymVs+TfZUPpOqVD43jFk+PJRaPj1M
Wz7uDVw+I3BePpV/Wz6oVl4+drhaPliZWj6TuFo+XRNaPl+VVz7MJlk+VlpYPh1OXj5ZjV4+
mmhcPg3KWD68TFc+JzxaPjdfWj5UcFo+76NYPu9gWj5jWVk+dRdePhv+Vz6HxVY+lF5ZPvVY
Vz7TBFo+6SRbPmz3XT4pW1s+OrFXPjEoWD6N4Vs+f5NYPoKnVT7rWVg+MJ1cPp6DWT4Lj1c+
LUhaPtlwWD7iLFc+O05bPjFiVT459Fk+XU1ZPhtFXD516FU+9AxZPiAXWz4UoF0+YjVdPiHd
WD55QFw+oTFcPoMZVz5KB1k+e7tXPnsbWz7SDV0+x8FcPtEDXj6Jllo+FG1WPiVcWT6rklc+
9OtbPrJzWT6lAl0+sh5ZPhwhVz5H1F8+g9ZbPpfMVj5YN1g+FklXPvYXWD6+nFk+nkhZPuAF
Wz4c/Fk+WfpaPmsEVj5TdVs+R/dcPi5nWz68Bl8+fH1cPtC+WT4pSlw+YsRbPpGfVT5b2Fo+
8lBePhtLWD53/Fk+Ei1WPhCMVz4Rg1g+X7lWPneeWD7FJF0+E4hdPvd6WD4gJVo+7IpaPpGH
Vj6WeFc+SrlbPnoXWj4h11g+tWVdPlFwWj74y1g+F9hcPqCGXT40kFw+d/ZcPuJRWj4EqVk+
GL1WPvi7WT4I3ls+4M9aPtGTXD5NM1Y+NVddPsx5XD4jH1o+CB1ZPtYXVz63YFo+pC9WPs1f
Wz5Cx1s+YgZaPpHaWj6FlVY+1tJZPmdKWT4xylg+DY9YPu2BWD4w7ls+YBdXPgtsXT6f4Vk+
2rlgPmMWWD4ZsFg+vddYPm0uXj5gWFk+zQ9YPlr+Vz7MWV0+E+FbPoajVT6g+lg+4+xcPkq5
WD68Q1s+BUxfPuj4Vz624lg+WNRXPsnqWz6qvVk+UylbPh8AWz44e1g+V9pXPoRMWj4GQVo+
K/xbPg8bXj4vR1s+3iBdPn5YWD7cQV0+BrJYPiO4WD48xVY+dFxdPtFwWj6Zklk+pzlaPoDW
Wj5RD1g+irdaPgTdVT7Zo1k+ntpXPgQDWj7FPlc+WAxbPhVnWz5lwlg+e0xbPgQ4Vj7mwFg+
f6ZbPjVHXj4SLF0+TodbPrOmWj58+lc+63tbPnJyXT7OfVY+2JFZPi6PWD4rfVo+Z3RZPswA
Wj6zJlQ+uphUPlysWj4jz1g+FtdZPtxcWj5Nylg+6kBcPkHaWz4H8Vk+teFaPqyEWj48Ylg+
ANFVPhzrWz68B1g+H6NdPg/HWD6Qa18+nTlePjlKWD6SOFc+FRxYPltzWT6/AFg+2KtYPuX1
Wj6A8Fg+bxRZPtGAWj5W81s+5UFbPq6FWj60hlo+2q5bPnNzVz6OS1s+Oq5bPinPWD64rFg+
BbNXPjHYWD6RuFk+wsxZPv9lWj51RFg+N/pZPqINWT5sCFs+0gRaPsDjWD4121g+bB9aPiPu
Wj5g5Fg+nGRWPpJeXD5hhVg+3PZdPihGWT6UwF0+OClYPiT1Wj54BFg+vUZXPrCoWj4221k+
PyNcPmOlWz4iCV8+cmBdPpvEWz7QHFs+YotfPoGYUz7juFk+SN1bPuh+Vj4iLlc+9xNZPr0p
XD6Wflo+wNpXPvBFWT6hjlw+PnNVPtblWD5Ow1k+U81YPlYaWT7NaFg+v2FWPpeCWj6x6Vc+
ZwtaPvunWD7Xo1g+JGVaPk7fWT4YL1k+EPlePp3KWz7IRFo+r5NaPkaYVT5zB1U+3P5YPoTT
Vj59aF0+kJBZPlDQVz73n1Y+dLlaPte9VD4LEVg+jBhYPpHYWD4RzVk+EpNZPjtAWj58KFo+
J6JZPrHxWj6aklo+osZYPlkOWD6NpFw+e95aPmz1WD7eQls+fAhYPrwhWz5BT1k+DF9YPjTO
WD574Fo+rZRaPiwcXD4P8l4+u/BYPsQyWT6gulc+zR5ZPtR3XD6jPFw+BdNVPjnXWD58YFc+
OJJfPpmrWz5CYFc+lDhYPry8WT75pVo+AmhWPhrBWT7R6lY++vRWPqFNXj5gnVo+0bddPlwR
Wz76UFk+OpRZPuNmWz4Sq1k+MvRZPj7WWT7eJFk+vE9YPsxyXj6uPVw+9zVePqWkWT7+sVU+
gjxaPqthVj4sQlw+Ag5cPtAhWj7K11k+JmZXPhuHWT5bGlo+UHpbPiQSWj4XQ1g+MzNaPt6A
Vz7JLlc+TWBaPv9rWD4+0lo+btBWPkz+Vz7ExVo+ixtYPpPHWz6Bx1o+o+hXPuNhVT65C10+
CrVcPtIXXD7wQlo+TGdfPt6tWT4Ac1o+EOVZPiXDWj4Wvlk+x5JYPpi6XD5dUVg+sRJVPp4v
WD6Xhls+TUhZPnauVT4zY1k+8ZRUPiRNWT4pqFU+cGBWPsW7Wj4WIls+a6laPqmIVz4uxVw+
tmBaPrNkWD446Fg+ZDlVPrJWWT4KjFc+7epYPj4rVj5wT1c+ojlXPsr4Vz765Fk+dQNWPmkX
WT7qv1k+xyRaPjlQWj5Au1s+vxBbPiLfWj52qlY+5bJcPvQrVT6DG1g+U9RbPpnCWD7Iylk+
jAZePvlgXj6SZls+U8JYPnF/Wj6nL1o+YQZZPoZRWj6WW1c+jBJYPuA3Xz7Wf1Y+IoNYPjzB
Uz6sQlk+k1ddPrgjVz4ShVY+NplXPmXyWD7+flY+iShWPvZkWD5a7VY+JqBXPvqsVj5Wylk+
U79aPvCOUj4Aslo+bjBaPgCCWj70bVo+2q9aPjwpWj5cGVc+QTBaPiwKVT6tuFo+fkFZPiO+
Wj7za1Y+OfxWPgeVVj5LGFc+FRxePsthWD7DWls+O/haPhTwXT5JM1k+DRhVPoREVT7iIFY+
6J9aPsXKWT65p1M+MUFcPrKxWT5xBlk+OH1ZPlsDWT6gpVk+YENYPna4VT6+aFY+xZ5cPpRs
WD6vc1o+wU9bPkQWWj7Bulc+0claPgndVj7f2VY+q0JYPuFnWD7eZVc+eMpXPg/mWz4kOFI+
1xFUPpixWD7yGlk+zqNYPjplWD7EKlk+MzVWPn0HWT4ANlg+KC9YPnGxVj6n91k+R95XPicO
YD5yHVo+oCJWPiylUz6tf1s+CglWPtL8Vz4qEls+B9hYPn+LWT4iO1Y+cKRYPr6HVD6bWlk+
mJxZPu6IWT5PEFo+3exaPhjuWD4kllg+rxtYPoLWVT4SFFs+QC5WPppJWz6atFc+b9lYPsHQ
Wj4aT10+2PRVPgWKWz6WiVY+KshZPtUzXD5XkFg+aJ9YPrSvWD754Vk+HpRXPtvLVj4jZVg+
Q6JZPvnrWT7iRVg+OgdXPkuBWT6qLlk+UJ5ZPrEoWT4VlFU+rP1XPufrXD4zZ1Y+5XBYPkbw
WT4b7Vk+qHdZPr/wWz6UgFc+rDRVPhHBVj7ei1s+EPtUPm+YWD4FPFc+C8dZPpT6Wz7JV1c+
NTZYPsr4Wj7bxVc+kcNYPr0uVz6AAlE+n4BbPpr/Wz4Z91g+LYBYPra7WD7z2Vc+uWZUPn9U
WT6vflQ+cDxWPmMdVz6wBVs+XRBaPpVNWj4byFw+BUpaPk8HWT5k21o+oxhZPmC2VD5YDlo+
z9xUPsY2Vz6/Ilk+M8paPtc4VT7UW1Y+wjlcPotBWD7shFc+5vhWPiASVz70oFg+g9NWPvGE
Vz7cI1w+xTtZPisvWz6ws1o+FFBYPoRaWj5Tl1s+UdFUPvqgVD6p91c+yBdaPsHsXD6phl8+
FfdbPoIIWj772Fs+s7JXPiaWWz4whl0+rStYPtmwWT5aK1g+7U1ZPoiBVz7uSVg+Z0ZZPszu
VT6DH1k+v85XPk3RWT5eRFU+711VPvsYWj7vSlY+8GlcPiy5Wz4O0Fo+SUJWPtBkWT5ntlg+
hKxVPg7hVT7Jl1o+xmlYPpKuWT4Lw1g+qPRbPteGVz5I1Vo+Lv1VPnj5Vj6+8Fk+LahYPkkT
Wz6ZwVk+54ZZPnxfXT4HcVg+WhtcPrUrVj7W/Vk+oP1YPpTtWD61+Fc+wmZcPvGtVj4W7lY+
+9RZPnSZWD7mPVQ+/TFbPqSZWz6OGFQ+ll9YPnrFVj77f1s+5aVWPuBXWD61o1c+RsZbPunz
Vz6zyFg+mZpYPlCNWT5ivls+lB5cPq8iWD56jlk+UCtbPnlrWD7PAlI+twZXPs6PWj4uFVo+
T1hVPuvzVz4k+1k+fpdUPmMTWD7UeVc+aclXPoStVT6JwVc++DdaPiB5Wj4R8ls+40xZPmMN
WD7TTFo+RlFcPpwIVz4HG1o+WzdUPhCFVT5dIFc+FHtXPpC4UT6tlVc+4H5dPsOfWj4ne1g+
AWFbPkXbWj7pj1Y+B2ZVPs5pXD5tuVk+VNlYPiZGWD7u1Fo+sfRePiA+Wz7orVo+NxxbPt0s
VD5F7Vo+uLpZPhrTVD5oaV4+5TNXPqEQVz5Hs1g+D1FbPoAPVT5qYlM+pdFYPrhSUz7SClw+
tkNXPuLoWT6SX1k+n2tYPgV4Wj5fOVc+97pWPopMWj7clFs+21FYPmvuWj5KjFg+TttaPiCC
Wz6FjVY+im5ZPlYqUz6dNlw+HdtXPthhVz74R1c+Bn9YPu0IVz5bv1Y+5rtaPkz4Vj66YVk+
IfRWPkR9WT7/JFU+0IFaPmB2WT7KBVk+lOhdPh5mVz7CTlo+potYPhfdVz7/TFc+cYdXPjWm
Vj7d5Vg+zsBZPnKfXj59mlc+xcNcPq6JWD66SFk+yZNVPjAPWj5mvFc+Q5JWPq0wWD70Uls+
gZ9XPmfNWT6AX1s+/JZVPscuWj5RqFY+CmtePlaYVj6BZlY+EZNcPsjHVz4v3Vc+zKFXPkBc
Vz4jW1c+mYtfPtpgXj6mpFg+XVpbPsotWj7D7Fg++IdUPigTVj6sj1k+885VPtoWVT7m/1g+
svlXPo8wWD62u1s+N6NZPs+1WT4GA1k+epxYPli5WT6Ujlk+KgNYPpqjWT6QRFU+s8NSPuSW
WT5CPVo+SR1ZPmmNWT6+Blg+FQpaPmJuVz6XP1w+ZjtVPj0kXD7NgFk+BsNYPhvcVj4UdVg+
WilXPgDaVz78Y1o+5GdZPrPOWz6E+Vo+4GFYPv5EWD71/1Y+Z75YPpUJWj73+1g+87BcPj+2
Wz7vuVc+fBFaPofEWT78YFk+tPZWPpvtVz7L11Y+FmtTPu/wWD7CqVg+YClVPnMaVz4Jh1o+
txRdPuiEWT42lFg+BhZZPtpjWz65Hlk+b19YPvpWUz4m3Vg+AiNZPsnOWT66k1U+aVRbPlJz
XT5hulg+2fhZPk6aVz594lY+2mNYPo6EWD5QwVk+WupYPtPEVT7ZsFc+Yz1ZPi7nWD6LkFg+
2q9YPsvqWj6E1lU+3pBXPv8tWT4pa1k+vJRXPuZcVj5NAls+7D1ZPsjAVj58EFw+ICtaPvWj
WT7Onlk+1RtYPvqbWD4HQFg+vEVZPqVMWT4pj1o+bS5bPqUOWz7ahFs+8AdYPqaNXD4rN1s+
knpbPnvHWT5w81g+w4VZPvDkWT6XyVQ+vghcPkSvWD7yjFU+RGJWPl/QUz460lU+IkhYPvvZ
WT6L31g+oFRbPrlGWD5WEFc+rBVZPls1Vz5LcVc+oLtaPsJjWz4T8Fg+kTdYPrY0Vj7g31k+
JCdYPmuJWj60V1g+1l9XPmO9WT531lg+vrlYPlD6Vz4cblc+l/RaPh3NWD40s1c+GHlXPgjd
VT6L71s+SQRbPtNXWD707Vc+gO9YPhwBVT6qdFg+E1hXPjSFWD4nBVg+N3lXPvoCWT7ZyVo+
xTBYPjo0WT4+JFc+kv1WPpSGWz50Glo+NIRaPp/JWj6Qo1s+Y4tWPmC6Vz4FSVk+ZLJYPvLg
VT4blVw+iLZaPkbiVT5QvVs+gYRcPpAgWT6ERVc+iOdWPmDKWj4nxFg+ox9VPl6fVj6Ak1w+
jupZPmLmVz4XCls+5ChbPrRCWz4Atlo+H3RcPtmKVj6BxFs+2n5YPhtrVz41NVw+9QdcPu7U
WT5RiVg+1UtYPqdIXD60TFw+XoFZPl+TWD5aTls+Vl5XPn+nVT7SvFo+wO1XPlJSXT4Wv1k+
rYlaPrvcWj73y1c+TKVWPhhpXD6SLFg+aolaPrLfXD7wxFU+9rpXPr8fWj4nXlg+7VpYPuU6
Wj42qVQ+7YVXPtBfWT6vW1Y+yolSPvFqVT7sdFk+rHVbPotpVD4WClk+4WJZPoG2WD5d4lo+
aOhbPlW0Wz6AFVo+S5lXPuL+VT7z4VY+pARXPnVyXT6sX1s+zoVaPj4qWz47mFw+ZRhaPrFr
Vz7gGVs+pMxWPjdNVT4wD1U+UkRYPuVdXT56P1k+INlWPjr/VD6G6Vo+4ZBWPngLVj7StlY+
5HFaPgmhWT7AxlY+TcJXPvJrWj5IR1o+TfZaPuhsWT4gHFg+e7FYPikPWj5MPFk+47BVPip6
VT5QPFc+MLlZPnDiVz4K21g+J1dZPh8dVj4hfFY+LdZTPqcdVz50bFY+vyBYPh8TWT60z1U+
L35bPsQ/Vz45Ll4+x0tYPn3RWD5SQl0+fhpZPpDmWD5tQFk+no5bPpHFVz5iDlo+xtNVPh+m
WD4hFVo+7r9cPuWbWz6H0VQ+8kxdPkKvWj7nWlg+M9ZWPprmWj5tIFo+pWBTPgKgVz4fNVY+
cTZcPioSWz71zVs+EclZPm48Vj6n41c+EaRZPhFPWD6Cr1c+0XxcPnBbWj6lOlw+sTxbPkFP
WT6a1Fs+fMVaPlPPWD59YFs+o1tVPvTrWD70oFk+jFRZPoFDVD5Zc1k+Z2ZWPmkRWz78xVs+
LMFaPoSNWT5VSFg+8EFZPtAwXD59vVY+5KZbPniFVT5bPFc+3FJaPv5LWD7KGF4+s9lZPkBv
XD5IBVY+ZmJXPsmYWT7zO1w+hTVYPn7QXz5G0Fc+RwRbPiBbWD694lY+irVXPi0eWj4sx1Y+
MmtZPi3YWD6xulk+kOFbPo5WWD5OpVU+OfFaPivZWT6lC1o+IkhVPi8kVT6bzlk+kItWPta6
XD5akVY+</AssayYData></Step><Step><CommonData><SampleLocation>21</SampleLocation><SampleID></SampleID><SampleGroup></SampleGroup><SampleInfo></SampleInfo><SampleRow>D</SampleRow><SamplePlate>1</SamplePlate><WellType>BUFFER</WellType><Concentration>-1</Concentration><ConcentrationUnits>µg/ml</ConcentrationUnits><MolarConcentration>-1</MolarConcentration><MolarConcUnits>nM</MolarConcUnits><MolecularWeight>-1</MolecularWeight><Temperature>30</Temperature><StartTime>6266279</StartTime><AssayTime>300</AssayTime></CommonData><FlowRate>1000</FlowRate><StepType>DISASSOC</StepType><StepName>Dissociation</StepName><StepStatus>OK</StepStatus><ActualTime>300.007</ActualTime><CycleTime>0.2</CycleTime><AssayXData Points="1500">e0G/RS1Dv0XJRL9FYka/Rf5Hv0WYSb9FM0u/Rc1Mv0VKTr9F40+/RX9Rv0UZU79FtFS/RU5W
v0XqV79Fg1m/RR9bv0W4XL9FVF6/RfBfv0WJYb9FJWO/Rb9kv0VaZr9F9me/RY9pv0Ura79F
xWy/RWBuv0X6b79FlnG/RS9zv0XLdL9FZHa/RQB4v0Wceb9FFXu/RbB8v0VKfr9F5X+/RYGB
v0Ubg79FtoS/RVKGv0Xsh79Fh4m/RSGLv0W9jL9FWI6/RfKPv0WNkb9FJ5O/RcOUv0Velr9F
+Je/RZSZv0Utm79FyZy/RWKev0X+n79FmKG/RTOjv0WupL9FSKa/ReOnv0V/qb9FGau/RbSs
v0VQrr9F6q+/RYWxv0Ufs79FurS/RVS2v0Xwt79Fi7m/RSW7v0XBvL9FWr6/Rfa/v0WPwb9F
K8O/RcXEv0Vgxr9F+se/RZbJv0Uvy79Fy8y/RWfOv0UA0L9FnNG/RTXTv0XR1L9Fbda/RQbY
v0Wi2b9FPNu/Rdfcv0Vx3r9FDOC/Rajhv0UV479FsOS/RUrmv0Xl579Fgem/RRvrv0W27L9F
UO6/Rezvv0WF8b9FIfO/Rb30v0VW9r9F8ve/RYv5v0Ul+79Fwfy/RVz+v0X2/79FkgHARSsD
wEXHBMBFYgbARfwHwEWYCcBFMQvARc0MwEVIDsBF4w/ARX0RwEUZE8BFshTARU4WwEXoF8BF
gxnARR8bwEW4HMBFVB7ARe4fwEWJIcBFIyPARb8kwEVYJsBF9CfARY8pwEUpK8BFwyzARV4u
wEX4L8BFlDHARS8zwEXJNMBFZDbARf43wEWaOcBFNTvARa48wEVKPsBF5T/ARX9BwEUbQ8BF
tkTARVBGwEXsR8BFh0nARSFLwEW9TMBFVk7ARfJPwEWLUcBFJ1PARcFUwEVcVsBF+FfARZJZ
wEU1W8BFz1zARWtewEUGYMBFoGHARTxjwEXXZMBFcWbARQxowEWmacBFQmvARa5swEVKbsBF
5W/ARX9xwEUbc8BFtnTARVB2wEXsd8BFhXnARSF7wEW9fMBFVn7ARfJ/wEWLgcBFJ4PARcGE
wEVchsBF+IfARZKJwEUti8BFx4zARWKOwEX+j8BFmJHARTOTwEWulMBFSpbAReOXwEV/mcBF
GZvARbKcwEVOnsBF6p/ARYOhwEUfo8BFuKTARVKmwEXup8BFianARSOrwEW/rMBFWK7ARfSv
wEWNscBFKbPARcW0wEVetsBF+rfARZS5wEUvu8BFy7zARWS+wEUAwMBFmsHARRXDwEWwxMBF
TMbAReXHwEWBycBFHcvARbbMwEVSzsBF7M/ARYfRwEUh08BFvdTARVjWwEXy18BFjdnARSfb
wEXB3MBFXN7ARfjfwEWS4cBFLePARcfkwEVi5sBF/OfARZjpwEUx68BFzezARWnuwEUC8MBF
ffHARRnzwEWy9MBFTPbARej3wEWB+cBFHfvARbj8wEVS/sBF7P/ARYcBwUUjA8FFvQTBRVgG
wUXyB8FFjQnBRSkLwUXDDMFFXg7BRfgPwUWUEcFFLxPBRckUwUVkFsFF/hfBRZoZwUUzG8FF
rhzBRUoewUXlH8FFfyHBRRsjwUW0JMFFUCbBRewnwUWFKcFFISvBRboswUVWLsFF8i/BRYsx
wUUnM8FFwTTBRVw2wUX4N8FFkjnBRS07wUXHPMFFYj7BRf4/wUWYQcFFM0PBRc1EwUVIRsFF
40fBRX1JwUUZS8FFskzBRU5OwUXqT8FFg1HBRR9TwUW4VMFFVFbBRfBXwUWJWcFFJVvBRb9c
wUVaXsFF9l/BRY9hwUUrY8FFxWTBRWBmwUX8Z8FFlmnBRTFrwUXLbMFFZ27BRQJwwUWcccFF
N3PBRdF0wUVtdsFFCHjBRaJ5wUU+e8FF13zBRXN+wUUOgMFFe4HBRReDwUWwhMFFSobBReaH
wUWBicFFG4vBRbaMwUVQjsFF7I/BRYeRwUUhk8FFvZTBRVaWwUXyl8FFi5nBRSWbwUXBnMFF
XJ7BRfafwUWSocFFK6PBRcekwUVipsFF/KfBRZipwUUzq8FFzazBRWmuwUXjr8FFfbHBRRmz
wUWytMFFTrbBReq3wUWDucFFH7vBRbi8wUVUvsFF8L/BRYnBwUUlw8FFwcTBRVrGwUX2x8FF
j8nBRSvLwUXFzMFFYM7BRfzPwUWW0cFFMdPBRcvUwUVn1sFF4dfBRX3ZwUUX28FFstzBRUze
wUXo38FFgeHBRR3jwUW45MFFUubBRe7nwUWH6cFFI+vBRb3swUVY7sFF9O/BRY3xwUUp88FF
xfTBRV72wUX698FFlPnBRS/7wUXJ/MFFZP7BRQAAwkWaAcJFFQPCRbAEwkVKBsJF5gfCRYEJ
wkUbC8JFtAzCRVAOwkXsD8JFhRHCRSETwkW6FMJFVhbCRfAXwkWLGcJFJxvCRcEcwkVcHsJF
9h/CRZIhwkUrI8JFxyTCRWAmwkX8J8JFlinCRTErwkXNLMJFZy7CReEvwkV9McJFFzPCRbI0
wkVONsJF6DfCRYM5wkUdO8JFuDzCRVQ+wkXuP8JFiUHCRSNDwkW/RMJFWkbCRfRHwkWPScJF
KUvCRcVMwkVgTsJF+k/CRZZRwkUvU8JFy1TCRWRWwkUAWMJFe1nCRRdbwkWwXMJFTF7CReZf
wkWBYcJFG2PCRbZkwkVQZsJF7GfCRYdpwkUha8JFumzCRVZuwkXyb8JFi3HCRSdzwkXBdMJF
XHbCRfh3wkWSecJFLXvCRcd8wkVifsJF/n/CRZiBwkUzg8JFzYTCRWmGwkUCiMJFnonCRTeL
wkXTjMJFb47CRQiQwkWikcJFPpPCRdmUwkVzlsJFDpjCRaiZwkUXm8JFsJzCRUyewkXon8JF
gaHCRR2jwkW2pMJFUqbCRe6nwkWHqcJFI6vCRb2swkVYrsJF9K/CRY2xwkUps8JFw7TCRV62
wkX4t8JFlLnCRS+7wkXJvMJFZL7CRf6/wkWawcJFFcPCRbDEwkVKxsJF5sfCRX/JwkUby8JF
tszCRVDOwkXsz8JFhdHCRSHTwkW61MJFVtbCRfLXwkWL2cJFJdvCRcHcwkVc3sJF9t/CRZLh
wkUt48JFx+TCRWLmwkX858JFmOnCRTPrwkWu7MJFSO7CRePvwkV/8cJFGfPCRbT0wkVO9sJF
6vfCRYP5wkUf+8JFuPzCRVT+wkXu/8JFiQHDRSMDw0W/BMNFWAbDRfQHw0WNCcNFKQvDRcMM
w0VeDsNF+g/DRZQRw0UvE8NFyRTDRWQWw0X+F8NFmhnDRRUbw0WuHMNFSh7DReYfw0V/IcNF
GyPDRbQkw0VQJsNF6ifDRYUpw0UhK8NFuizDRVYuw0XyL8NFizHDRSczw0XBNMNFXDbDRfY3
w0WSOcNFKzvDRcc8w0VgPsNF/D/DRZZBw0UxQ8NFzUTDRWdGw0UCSMNFfUnDRRdLw0WwTMNF
TE7DRehPw0WBUcNFHVPDRbZUw0VSVsNF7FfDRYdZw0UhW8NFvVzDRVhew0XyX8NFjWHDRSdj
w0XDZMNFXmbDRfhnw0WSacNFLWvDRcdsw0VibsNF/m/DRZhxw0Uzc8NFzXTDRUh2w0Xjd8NF
f3nDRRl7w0W0fMNFTn7DRep/w0WDgcNFH4PDRbqEw0VUhsNF8IfDRYuJw0Uli8NFwYzDRVqO
w0X2j8NFj5HDRSuTw0XHlMNFYJbDRfyXw0WYmcNFMZvDRc2cw0VnnsNFAqDDRZ6hw0U3o8NF
06TDRW2mw0UIqMNFpKnDRT6rw0XZrMNFda7DRQ6ww0V7scNFF7PDRbC0w0VMtsNF5rfDRYG5
w0Udu8NFtrzDRVK+w0Xsv8NFh8HDRSPDw0W9xMNFWMbDRfLHw0WLycNFJ8vDRcPMw0VczsNF
+M/DRZTRw0Ut08NFydTDRWTWw0X+18NFmtnDRTPbw0Wu3MNFSt7DRebfw0V/4cNFG+PDRbTk
w0VQ5sNF6ufDRYXpw0Uf68NFuuzDRVTuw0Xw78NFi/HDRSXzw0XB9MNFWvbDRfb3w0WP+cNF
K/vDRcf8w0Vg/sNF/P/DRZYBxEUxA8RFzQTERWcGxEUCCMRFewnERRcLxEWyDMRFTA7ERegP
xEWDEcRFHRPERbgUxEVSFsRF7hfERYkZxEUjG8RFvxzERVoexEX0H8RFjyHERSkjxEXFJMRF
XibERfonxEWWKcRFLyvERcssxEVnLsRFADDERXsxxEUXM8RFsDTERUw2xEXoN8RFgTnERR07
xEW2PMRFUj7ERe4/xEWHQcRFI0PERb1ExEVYRsRF8kfERY1JxEUnS8RFw0zERV5OxEX4T8RF
lFHERS1TxEXJVMRFb1bERf5XxEWaWcRFM1vERc9cxEVKXsRF41/ERX9hxEUbY8RFtGTERVBm
xEXqZ8RFhWnERSFrxEW6bMRFVG7ERfBvxEWLccRFJXPERcF0xEVadsRF9nfERY95xEUre8RF
xXzERWB+xEX8f8RFloHERTGDxEXLhMRFZ4bEReGHxEV9icRFF4vERbCMxEVMjsRF6I/ERYGR
xEUdk8RFuJTERVKWxEXul8RFh5nERSObxEW9nMRFWJ7ERfKfxEWNocRFJ6PERcOkxEVcpsRF
+KfERZKpxEUtq8RFyazERWKuxEX+r8RFmLHERTOzxEXNtMRFabbERQS4xEWeucRFObvERdW8
xEVvvsRFCsDERaTBxEVAw8RF28TERXXGxEUOyMRFfcnERRfLxEWyzMRFTM7ERejPxEWB0cRF
HdPERbjUxEVS1sRF7tfERYfZxEUj28RFvdzERVbexEXy38RFjeHERSfjxEXD5MRFXObERfjn
xEWS6cRFLevERcnsxEVr7sRF/O/ERZjxxEUz88RFzfTERUj2xEXj98RFffnERRn7xEWy/MRF
Tv7ERer/xEWDAcVFHwPFRbgExUVUBsVF7gfFRYkJxUUlC8VFvwzFRVoOxUX2D8VFjxHFRSkT
xUXFFMVFXhbFRfoXxUWWGcVFLxvFRckcxUVkHsVF/h/FRZohxUUzI8VFzyTFRUomxUXjJ8VF
fynFRRkrxUW0LMVFTi7FReovxUWFMcVFHzPFRbo0xUVUNsVF8DfFRYk5xUUlO8VFvzzFRVo+
xUX2P8VFj0HFRStDxUXHRMVFYEbFRfxHxUWWScVFMUvFRctMxUVnTsVFAFDFRZxRxUUXU8VF
sFTFRUxWxUXoV8VFgVnFRR1bxUW4XMVFUl7FRe5fxUWHYcVFI2PFRb1kxUVYZsVF8mfFRY1p
xUUpa8VFw2zFRV5uxUX4b8VFlHHFRS1zxUXJdMVFYnbFRf53xUWaecVFM3vFRc18xUVIfsVF
43/FRX2BxUUZg8VFsoTFRU6GxUXqh8VFg4nFRR+LxUW6jMVFVI7FRe6PxUWJkcVFJZPFRb+U
xUValsVF9JfFRY+ZxUUpm8VFxZzFRWCexUX6n8VFlqHFRS+jxUWwpMVFTKbFReanxUWBqcVF
G6vFRbasxUVSrsVF7K/FRYexxUUhs8VFvbTFRVi2xUXyt8VFjbnFRSm7xUXDvMVFXr7FRfi/
xUWUwcVFL8PFRcnExUVkxsVFAMjFRZrJxUUVy8VFsMzFRUrOxUXmz8VFf9HFRRvTxUW21MVF
UNbFRezXxUWN2cVFKdvFRcPcxUVe3sVF+N/FRZThxUUv48VFyeTFRWTmxUX+58VFmunFRTPr
xUXP7MVFa+7FRQTwxUWg8cVFOfPFRdX0xUV59sVFCvjFRab5xUVA+8VF2/zFRUj+xUXj/8VF
fwHGRRkDxkW0BMZFTgbGReoHxkWFCcZFHwvGRbgMxkVUDsZF8A/GRYkRxkUlE8ZFvxTGRVgW
xkX0F8ZFjxnGRSkbxkXFHMZFXh7GRfofxkWUIcZFLyPGRckkxkVkJsZF/ifGRZopxkUVK8ZF
sCzGRUouxkXmL8ZFfzHGRRszxkW2NMZFUDbGRew3xkWFOcZFHzvGRbo8xkVWPsZF8D/GRYtB
xkUlQ8ZFwUTGRVxGxkX2R8ZFkknGRStLxkXHTMZFYk7GRfxPxkWYUcZFMVPGRc1UxkVpVsZF
AljGRX1ZxkUXW8ZFslzGRUxexkXoX8ZFgWHGRR1jxkW4ZMZFUmbGRe5nxkWJacZFI2vGRb9s
xkVYbsZF9G/GRY1xxkUpc8ZFxXTGRV52xkX6d8ZFlHnGRS97xkXLfMZFZH7GRQCAxkWagcZF
FYPGRbCExkVKhsZF5ofGRYGJxkUbi8ZFtozGRVCOxkXsj8ZFh5HGRSGTxkW9lMZFVpbGRfKX
xkWLmcZFJ5vGReOcxkVcnsZF+J/GRZKhxkUto8ZFyaTGRWKmxkX8p8ZFmKnGRTGrxkXNrMZF
aa7GReOvxkV9scZFGbPGRbK0xkVOtsZF6rfGRYO5xkUfu8ZFuLzGRVS+xkXwv8ZFicHGRSXD
xkW/xMZFWsbGRfTHxkWPycZFK8vGRcXMxkVgzsZF+s/GRZbRxkUv08ZFy9TGRWTWxkUA2MZF
e9nGRRXbxkWw3MZFTN7GRebfxkWB4cZFG+PGRbbkxkVQ5sZF7OfGRYfpxkUh68ZFvezGRVbu
xkXy78ZFjfHGRSfzxkXD9MZFXvbGRfj3xkWU+cZFLfvGRcn8xkVk/sZF/v/GRZoBx0U1A8dF
zwTHRWsGx0UECMdFoAnHRTwLx0XVDMdFcQ7HRQwQx0WmEcdFQhPHRdsUx0VKFsdF4xfHRX8Z
x0UZG8dFtBzHRU4ex0XqH8dFgyHHRR0jx0W2JMdFUibHRewnx0WHKcdFISvHRb0sx0VWLsdF
8i/HRYsxx0UnM8dFwzTHRVw2x0X4N8dFkjnHRS07x0XHPMdFYj7HRfw/x0WYQcdFMUPHRc1E
x0VIRsdF40fHRX1Jx0UZS8dFskzHRU5Ox0XqT8dFg1HHRR9Tx0W4VMdFVFbHRfBXx0WJWcdF
JVvHRb9cx0VaXsdF9F/HRZBhx0UrY8dFxWTHRWBmx0X6Z8dFlmnHRTFrx0XLbMdFZm7HRQBw
x0V7ccdFF3PHRbJ0x0VMdsdF6HfHRYF5x0Ude8dFuHzHRVJ+x0Xuf8dFh4HHRSODx0W9hMdF
WIbHRfSHx0WNicdFKYvHRcOMx0VejsdF+o/HRZSRx0Utk8dFyZTHRWSWx0X+l8dFmpnHRTOb
x0WunMdFSp7HReOfx0V/ocdFGaPHRbSkx0VOpsdF6qfHRYOpx0Ufq8dFuKzHRVSux0Xur8dF
h7HHRSOzx0W/tMdFWLbHRfS3x0WQucdFKbvHRcW8x0VevsdF+r/HRZTBx0Uvw8dFycTHRWTG
x0X+x8dFmsnHRTPLx0WuzMdFSs7HRePPx0V/0cdFGdPHRbTUx0VO1sdF6tfHRYXZx0Uf28dF
utzHRVTex0Xw38dFieHHRSXjx0XB5MdFWubHRfbnx0WS6cdFK+vHRcfsx0Vg7sdF/O/HRZjx
x0Ux88dFzfTHRWb2x0UC+MdFffnHRRn7x0Wy/MdFTP7HRej/x0WDAchFHQPIRbgEyEVSBshF
7gfIRYkJyEUjC8hFvwzIRVgOyEX0D8hFjRHIRSkTyEXDFMhFXhbIRfgXyEWUGchFLxvIRckc
yEVkHshF/h/IRZohyEU1I8hFzyTIRWsmyEUGKMhFoCnIRTwryEXXLMhFcS7IRQwwyEWoMchF
QjPIRa40yEVKNshF5jfIRX85yEUZO8hFtDzIRVA+yEXqP8hFhUHIRR9DyEW6RMhFVkbIRfBH
yEWLSchFJUvIRcFMyEVaTshF9k/IRZBRyEUrU8hFxVTIRWBWyEX6V8hFllnIRTFbyEXLXMhF
Zl7IRQBgyEWcYchFF2PIRbBkyEVMZshF6GfIRYFpyEUda8hFtmzIRVJuyEXsb8hFh3HIRSNz
yEW9dMhFWHbIRfR3yEWNechFKXvIRcN8yEVefshF+H/IRZSByEUvg8hFyYTIRWSGyEUAiMhF
monIRRWLyEWwjMhFSo7IReOPyEV/kchFG5PIRbSUyEVOlshF6pfIRYOZyEUfm8hFupzIRVSe
yEXwn8hF</AssayXData><AssayYData Points="1500">qIpTPs9yUD6qR08+V0NSPk4GVj7TLlQ+R/tWPs3MWD6SiFc+EdZZPuTGVj6Iflg+UrRYPm4m
Vz7EtVs+RqRXPoMGWD7+dFk+C3ZWPgSsVj49ZFc+8jhYPo5OVT4LD1k+Ug5XPosJWT4eSlw+
0H1YPqYBVj7MxVc+hl5TPvdFVz6Khlk+YyxYPtJbXD6D6VY+smxZPhSiWj4fv1k+9iZZPut8
VD6NilQ+mFpaPnmVVD7cWVc+EdpXPi04VD7oDFk+MTZXPsmfWD6iDVc+Gt9XPocYWD5C61c+
C91YPjTpVz6nclg+JARaPlKkWD561lc+b6VZPquKVz5iDVI+xQ1ZPkRCVj4xXFc+mA1ZPlAg
WD7La1Y+WOJZPrXVWD7IvVc+XshUPgCAVD4fZFM++OlZPpcTVD4cNlY+6O1WPhyGVT4i6Fg+
qv5WPvVAWT6xMlY+oppZPtkWWD6r+FU+J3dWPuDxVz4FDVc+sapYPnDWWj73flk+kp9WPrSs
WT6WAlY+QtRWPsgXVD5YvVU+TLBYPklVWD7N3FU+89dVPjANVT6/JFc+5oxSPhixVT7GNFc+
+2NUPjYBVj5C0FM+UTlYPnDrWz74UlY+dghYPk06VT59vVY+qvVZPmtVWT5QuFI+L4FUPjMX
WD7MZFQ+nB1WPjFKWD5W+Fg+U4JTPjvIUT6VB1Y+/B9VPhU+Vj7FiVI+7zRXPlFfUz54Z1Y+
d0VZPjHJVj4Q1lY+ppdaPlk6WT4mA1U+sbJWPm11Vj7lfFk+qhhXPh8UVj4gaFg+PapXPpa9
Uj45SVc+v91ZPrwFWj5Nhlg+TY5YPoZtWT6zXVc+oSZWPl4yWj6sxFg+doFTPn0tUT7s61Y+
FoBVPgCAVT7f/1A+0opVPo/eWT7kBFc+NEpZPiW9WT7IA1Y+JvpUPncEVz7vIFs+2WZVPum1
WT43mVg+ON9XPhn1Vz4G4lc+dNJYPkHYWj4TsVM+bVBUPoT0Uj7QAFg+ccdVPij3VD5Y1Vc+
zMNTPreiWD7Js1k+XrVUPk0jVT6zPFw+aeRUPhvoWj6UiVg+KLtUPpLXTz62lFg+isJSPq8o
Vz4lOlk+fsNYPk8sVT6EUVk+dDhaPv9CWD4NZVg+4KdTPuZGWD5CQVg+sVJYPmvJVz4tflc+
+DFXPuKAVj5iolo+6cpXPntLVT4DzV0+3D1ZPky4WT78nFM+/3lTPnSUWD5ZLVo+5FVVPn29
WD5S41Y+7pVZPupYVT4Uf1Y+++NVPq7jWD5BNFM+wKxWPj+nVT5EV1Q+8C9WPuHlWj4yJVY+
CsFcPg4tVj7xmVc+IKpVPg7WWj6TjFg+ouRUPm3ZVD463lY+9qRYPvrhVT7PpFk+b/lWPkYP
Vz4R8VY+nnJYPpwWVT53JVc+xfJXPnDDVz4jpVc+ArRSPqWqXD6LW1Y+EZxXPvrBVj5u5VQ+
Y75SPnkZWj72/1U+ZwtYPmDXVT4H3FQ+dGxYPmQ3Vj6F9Fo+mzpXPl0xWD5Z1lU+4+VYPufv
VD5bwlY+XWxXPj4rWD61iVc+seJWPkZLVz4T3FM+CaxYPvKvVj5xGlw+vuJYPh7KWz4v9lM+
v8pWPosiWj4VfFo+k79YPoZPUz4vllc+2KNSPtaMWj5bN1c+RoNbPjiIVD7a8lY+aSlWPuk2
Wz5d4FY++EZYPvmXVz5lvVk+LK9UPo7eVT73GVY+uTdXPlrkUz5g0Vk+Dg1aPjGiVz7oM1M+
iklWPuzMVz4eRFk+9fpYPq8VVj4hQVc+RIpWPiuGUz6WTlg+LJNWPjbpWD6+zlg+jQRZPoBe
Vj7m6lg+7BhWPlesWj57xVg+tkZVPqgFWT7E7F0+g3BXPtkkVT6LGVU+8RdUPpuTVj61I1U+
VMdZPvErVj62N1U+2IpaPswKVj4+xlU+6eRXPhuHVj6rbFc+SeZaPiDQUz5sLVs+AwBVPihM
Wz5EZVg+PLdYPlPbWj5I1Vk+f69XPlvTVT7h4lk+J9BWPj7TVT5mG1g+5xJdPlyhVj5rWVY+
jtdZPmjSVj7X71s+OhVaPnAGWT4xbFM+NA1VPoSvVz4xyVQ+NExUPoYtVT6PS1s+X/dWPkZo
Vj5Te1k+zFZaPgnRVz4PiVI+XqtTPlo6WT4bDFo+UjhVPhOlWT7m6VY+7jZaPmvgWj6zplQ+
rpVXPpAiVj6M8Fg+w+hVPhcZVz6mFlo+8X1ZPtIxWD6lslo+jTZbPpx+VT5a51U+txlXPnR6
Vz5TcVY+ei1ZPtosVz5XWVc+cK5bPtsiUj7d0lY+nptXPu7AWD7Sg1Y+/1RVPvglVj44G1c+
AmxXPtOhWD4Bm1M+dV9ZPj9cWD7yC1c+f/FZPnM0Vz7gSFY+laFbPt89Vj73DFk+2DlWPk22
Vj6JcVc+4/tXPm4SWz7xzVM+8DBYPqabWT5KX1g+HAJVPipIVj5kqVU+5m5WPlDiVT7Ic1k+
G8NUPhOaVT5+8Vg+YjxYPkFTVz47RlY+rRFaPtz+Uz7V5Fo+VaZYPtFcVj4iUVY++NxWPmu+
VT4pmlc+S8lZPhgPWD5y+1k+re9XPt/KWD68aVk+iqNaPiy2Vz56QFg+mohUPpXCVT4K11c+
n1NbPp2zVz7np1U+xwRXPm7VVj53J1Y+XoJbPtU+Wj5L4Fk+sLhWPgnCWD6hMFM+orJZPnfz
WD6EFVs+d9tXPrS3WD71tFg+9/pYPviGUj7oa1s+crdVPrl8WT50NFs+jflaPss4VD6rmlU+
4aFXPpAQWT6CZlk+TW9TPjACWj7mOFc+jmVYPh6wVz6BvFU+yHBcPsbgVz72OVk+qOhYPtA/
Wj5Cn1c+aAtVPtorWD7F+1c+6mBVPgqJVj713VI+oVNVPlnaWD5lllk+fldVPj4eVz7Lw1c+
pBFYPqvoWj57+Vc+lTdWPgkYVj5x21U+Q6dUPntTVj6Fq1U+CuxTPmj/WD7Pflk+i91YPsDB
VT7G11g+nXlaPp8yWj6weVc+wH9VPhcsWD6Fnlc+N/RUPkMMWD4HUlU+PgxaPtm4WD5OhlY+
quJXPqWWWD77olY+N+9XPvldWD5S7Vc+iMhRPif3VT70fFg+6WdTPtbbVj5081c+qcFXPknq
Vj6L9FY+Ae9VPvWyVj7qEFY+znZaPvoAXD47sFU+K5BePrekUz5Iw1k+pmdVPmUCWT56iVo+
4blWPjqiWz6UQVg+nqVXPpmeWj7AAFw+Z4BbPtfGWj5k5Vk+oAVaPhMzVz5Yr1Y+fQpYPoDA
Vj77dVY+KL1aPscKWj69cVo+SxxWPutKVD4HElk+QG9VPkTPVj5L5lk+sZhXPsC6Uz7GElg+
GSZYPqJOVz7KW1g+DHJXPq2TVj58RFk+I0NbPg3mWT70dVQ+yJ1XPpXVWj5xhlo+FPhaPqIs
WD5jhlo+pLRaPrfhWT54slk+9PpZPo24WD4+q1U+DexXPmL+VT4DLVo+0tFVPnP/Vj5kylc+
+0NWPkttVz4jzlk+uZFWPu7CUz6O+Vg+2udUPvepWT6FWlM+f35aPkurWT6gjVY+2fNVPmIH
WD5ztlU+LZhTPm+xVz41Nlg+FJ1XPi0hVj7XVls+FSlZPm7tWT55mVw+OWRWPoL6VT60TVY+
4GZWPuzxVz6xb1k+YPBXPl2BWT5dElw+xs1cPny5Vz7071I+sNtWPrC5WT75hlc+JtRVPmmL
Uj6JJVY+6ZJYPnx2Vj59lFo+Iz5XPrltWD5gr1U+DsRXPqb8Wj6lwFk+6vBWPnerUz4SclU+
s0lYPv6uUz4ibFk+Gc5YPkeUVj6B5Vs+TYFSPneFWz69S1k+A5hXPh+RVz6AFlk+mgVVPuRd
XD4rgFY++49YPnjVVz5F1lk+dhNVPpykVz6iRV0+++VYPpSGVT6b3FY+zPlaPqeuWj6pZFk+
sftUPnkaWj6JwFY+y9JZPn4hWT6tCVk+0KdYPvvxWT6sSlg+Lt1YPjZlWD4l5FM+doFYPqXw
WT5cjVc+CsRXPjyoWj4Dolg+8sxUPlIYWj7fBVo+6ZRVPqjAWD5aQlc+VcNZPh1nXD4JTlQ+
VvhWPo4XWT7lJ1o+o+RXPlHlWj7hPFo+EA5YPlcCVz7Gvlk+ji9YPnBUWT52JFg+uXxZPsiU
VT6M8Vc+Mf1WPjvCVz71sFw+EjxXPtYJWT4ZD1M+9/xYPnd+VT4CDVs+0l9YPjDZVz6USlY+
QfdWPvx5VT56g1o+tIdbPmFWWT5Ii1g+KS9UPm/eVT7YrVY+vP9YPp6jVj67dFg+CotdPst3
Wz7aVVg+FAJaPr6EWD5x91Y+hSBVPtPkWj45+Fk+bmxXPsoBWT4dDVg+V/dbPvczWj6NdVc+
FD1VPn9MVz5NgVo+wA9aPmpgVj6U5VY+TpNXPmU9XT4BBVw+5gdbPo4rWj4lEFc+2P1XPip6
XD70YVg++2JWPubkWz63iVs+tJxZPg23WT6LLFg+d1NfPs3mVj6pPlU+OGlYPgJfWD7Wwlo+
7JFUPqUeXz7hNFY+R/BZPirbWD4wgVg+54NXPiCFWD5gNlw+lMVXPgR6WT6h9Fo+cKxaPqEJ
WD7wX1Y+6d9ZPr96Vz5iy1c+BLRYPpM9Wz7iC1c+/yVXPpnDWD4RnFo+bcpXPj5CVz6r0lc+
a8JWPjsCVT63alk+6+lXPr5mVT5oC1Y+FvBbPgywWD6R4lc+m4hVPpzIWD5C51c+ysNXPush
WT7dBVs+WyVZPsnzXD7IVVo+B6pXPvxqVj409Fo+60JVPqSGWD5OqFY+t3pZPqkPWT6//FY+
uHBZPmZoWD5lQlU+ZmtbPg3BVj7CUVc+n4JYPl7KXD7ZO1o+je5WPgC7WT7vrls+fF9RPi7Y
Wj7/Elc+Q6hYPsBeVj4hcls+/PlXPm1NWT5/GlY+v5tWPjaiWD7ziVc+rPBWPuhfVT5x4lw+
R+ZWPsOjXD6Ae1o+X9NVPgTyVj4nElg+Q/NWPuiAVz5F7lc+KE5WPnJtVz4BYFs+fRdXPghg
WD7Vhlg+EBlcPtOcWD5CFFk+BihXPtbmWz5mb1s+3URZPismVz4DbFg+7o5YPsfkWT6VeFY+
V55XPgeoVz6bOlk+0FpZPv1AWT7HdVo+Ja9VPrtrVj4wC1c+vWRaPjTqWz7kblo+5wFWPowH
WD6Mulg+Gh5XPmQTWj5cRlk+A8lWPiLXVz4hZl0+pw5bPmcxWD5MgVc+a0tTPiTFWz7nXlg+
mG5bPnhWWT660FU+3CNaPqm8VT6EIFU+vtlZPi1PVz6pzFc+mwlaPtwkVz4DRVc+b9tYPnho
VT7G/VI+l2RWPhPIWD6as1g+VtpZPm3MWT50ilg+MTJVPpaBWj6seVY+H69YPsuhWT697Fg+
k5ZYPmjsWT6KTlg+xJBZPkjxXD5Mulg+sw1XPk4QWz5I0Vs+oIlUPu2BVT4le1c+HWdbPsao
WD4/Ilo+70JdPqrCWD6lDVw+TxpbPlZWXD7e0lc+PzhYPmUFXD7bCFg+Q5tZPoqOWj6vjFg+
vRRcPoNLWD7ZF14+qaVXPiQYXD5Gbl4+GJxbPuCgVj4h+Vs+7kNbPg0iXD7xVlg+SLlYPkFe
Wz755lc+yelWPkO/Wj4CxlU+c6laPoYhWz5hZFU+MG1cPljFWj4AWVo+jWJcPg3qWT7rmVo+
5+FaPuToVz7X0VQ+7M9YPlg6WD4UT1o+VtZePgI/XD40p1c+4oRXPo5XWT5xV1U+gy5aPhal
WD66Blg+nFpaPsxxWT51slk+JNtZPj9CXT7tDlo+/n1bPjNQWT6sIVg+UUVcPmGIWj4UD1s+
bR1bPouBVz5er1Q+NydXPiOxVz43V10+CaBaPtFgWj6ajlw+Gg5aPrKDWj4QpVo+ttlYPn4T
XD6KUFk+bTtXPpwyWj5s91U+2ZxXPiSRVT4vj1c+/MdYPjq9XT5oilc+bXVaPr5VXD6DAVw+
f+FfPlq4WT7tyFo+DxtXPiSgWT4HO1k++v1UPnafVz5ouFk+2pNbPiBXWD6Km1g+RMNZPjbS
VT6B+lU+fwpVPoS3Wz4dJ1s+yBdaPkwxWT4m0lk++VdWPputVz5pHFc+rPNZPm4hWj5QTlc+
ngRXPhP5WT79qVk+oyxaPqipVT5tqVg+MQBdPgHJUT7yh1c+h0BZPlrHWj5XmlU+EJdYPjzQ
Wj4AJ10+1XdbPsl4WD7qJFs+xNJaPluPVz4J/Vk+ZHNYPsDhVz7ijVY+jvNWPmwHVz7Fylg+
k5FaPkHRWD7/blk+Mp5aPk3fVj5AGVs+GhpVPu7BVz6hsls+aKRYPgOCVz5FmVc+e81WPi8g
XD7MUVc+nLFdPr6+Wj6z9Fg+OxBbPn7CWT46kVc+nYhYPlEDWD7/iFk+d8dWPpraWD7eHlk+
wG9YPpeUWD6qTVw+QCFZPn3gVz71UVQ+6JNYPjvyVz6e21o+UZFYPsfvWD5dF1g+tahXPmho
Wj7o314+fsxYPk5IWz6vuFQ+gnJWPuDCWj6snFg+Ab1ZPlX5Wj4dUFk+j01dPr2zWT7YTFY+
5W1aPiM2Wz5f4lk+TdxaPiOGVj4hklM+5gxYPqx9WD6x+Fc+0H5XPtrlWD6Oqlg+izNWPhJm
WT43wVk+qq1XPknfWz40Jlc+rHdcPphJWj4i51k+709cPjZEWD67OFk+WXZbPlHQWT4U3Vs+
YPZbPrG+Wj7pI1U+uilZPgO+Wj5UoVg+BH1XPvhrWT5eQ1U+LWNdPpxZWj5lOFY+HMJYPjht
Wj7lcFc+oEZYPlRiWT40B1o+6b5ZPipiWz6tLVk+Dl5WPlP4WT6Uh1c+l91cPvMCVD4fIlU+
4PJZPsNRXj65+VU+2EFcPvyRWD69QVo+uOJYPrOXWD7a9FY+Yj5YPof7WT6sclg+kERYPhxC
Wz7+pVc++YZZPuv7Wj40bFg+d+dZPkSfVj7HLls+/PBcPoukWj4/B1w+rSNbPrLDWT6z0Fg+
Si5XPoJRWz6TkFk+RfldPj4EWj5BzVk+aY9ZPqJjWj4jzlg+3QdWPg/WWj45HF0+A7NePknX
WT5VrFk+RQVdPhcrWT7uX10+1QdaPk2eVz582Vo+TuhcPgkzWT6izFc+hTpaPilIWD7E0lc+
ZRFcPpgwWD62bFs+bYhYPgpaWT79tFs+PLNcPsqpWD6Eulo+owpYPtZZWz4a3lI+SRhbPjcc
Vj6eV1c+0F1YPprhWT7pOls+dcNZPjDNVj4E5FM+gYZYPh6AVz55rlY+PCFcPvU7Vz7TzlU+
O+BZPvK6Wz64B1c+o7BWPhACWT5ZL1Y+5SVVPu6nWD7Z2Vg+ngFZPpkHVz5BkVY+swJbPgK+
WD5Fs1s+yvFWPtL0Vz44aVg+2oJYPucYWD4681g+8HFbPuGhXD7n9VY+zvpbPsy0WD4oUlU+
icJZPlntWD5TPVs+951ZPuCSVj5gLVg+t49WPq2NVz6ikFg+/BRcPipeWD759Fw+fyRWPvR+
VT4Rnlw+3aZWPkqXWj5tHF4+DdFcPrLOXj4WE1k+xAdYPl9fVz4VVlo+BOZZPmxfWz7i6Fk+
Cz9ZPjwUWT7ySVc+2llcPp++Xj5tJFg+Y85bPk9cWT5aN1k+XL5ZPjmkWT6LaVo+g/FaPlhk
WD655Fc+xDhbPiPFVz4hzVk+A+NWPljhWT5tUFs+FOFbPl0PWD6vP1Q+TYtZPtWgWj5/Rlc+
9PdZPrq9Wj75+Fo+NtBWPucmWz6SwVo+1UxZPgqbWD5LLVg+iURXPu2lWj7rHFk+KnRXPhQg
Uj41qFo++05aPvwwWD7eH1o+aORaPpQIWD7hFls+ycBUPu6JWj6cnlo+HRxVPvy6VT5gVlY+
eKtaPs9uWT76lFg+yL9bPny7WD4nelc+nJlePnfwWz58t1U+IYVaPu1UWz58t1w+8zlZPo7I
Xj73eFg+dA5bPnYOWj5RgVU+8stYPro3XT5YIVk+ms5bPrETWj525lc+4vZbPmRmVD4HFlo+
peJXPgYlVj4i11s+U9ZaPgKgVj7TQFw+svNZPrInXD429lg+jXJaPjmdWz50VFQ+TBFbPu3e
WD79vVk+</AssayYData></Step><Step><CommonData><SampleLocation>23</SampleLocation><SampleID>YNCCT5A-p035</SampleID><SampleGroup></SampleGroup><SampleInfo></SampleInfo><SampleRow>C</SampleRow><SamplePlate>1</SamplePlate><WellType>KSAMPLE</WellType><Concentration>-1</Concentration><ConcentrationUnits>µg/ml</ConcentrationUnits><MolarConcentration>1000</MolarConcentration><MolarConcUnits>nM</MolarConcUnits><MolecularWeight>-1</MolecularWeight><Temperature>30</Temperature><StartTime>6572124</StartTime><AssayTime>300</AssayTime></CommonData><FlowRate>1000</FlowRate><StepType>ASSOC</StepType><StepName>Association</StepName><StepStatus>OK</StepStatus><ActualTime>300.011</ActualTime><CycleTime>0.2</CycleTime><AssayXData Points="1500">iqHIRTqjyEXUpMhFb6bIRQmoyEWlqchFQKvIRdqsyEV2rshFD7DIRYqxyEUms8hFwbTIRVu2
yEX3t8hFkrnIRSy7yEXFvMhFYb7IRf2/yEWWwchFMsPIRczEyEVnxshFAcjIRZzJyEU2y8hF
0szIRW3OyEUH0MhFo9HIRTzTyEXW1MhFcdbIRQ3YyEWn2chFQtvIRdzcyEV23shF8N/IRYzh
yEUo48hFweTIRV3myEX358hFkunIRSzryEXH7MhFY+7IRf3vyEWY8chFNPPIRc70yEVp9shF
A/jIRZ75yEU6+8hF1PzIRW/+yEUJAMlFpQHJRT4DyUXaBMlFdgbJRQ8IyUWrCclFJgvJRb8M
yUVbDslF9w/JRZARyUUsE8lFxRTJRWEWyUX7F8lFlhnJRTIbyUXMHMlFZx7JRQEgyUWaIclF
NiPJRdAkyUVrJslFByjJRaEpyUU8K8lF1izJRXEuyUUNMMlFpzHJRUIzyUXcNMlFeDbJRRM4
yUWtOclFSDvJReQ8yUV+PslFGUDJRbNByUVPQ8lF6kTJRYRGyUXyR8lFjEnJRShLyUXBTMlF
XU7JRflPyUWSUclFLlPJRcdUyUVjVslF/VfJRZhZyUU0W8lFzlzJRWleyUUFYMlFnmHJRTpj
yUXUZMlFb2bJRQloyUWlaclFQGvJRdpsyUV2bslFD3DJRYpxyUUmc8lFwXTJRVt2yUX3d8lF
knnJRSx7yUXHfMlFYX7JRf1/yUWYgclFMoPJRcyEyUVnhslFA4jJRZyJyUU4i8lF0ozJRW2O
yUUHkMlFo5HJRT6TyUXYlMlFc5bJRQ2YyUWpmclFQpvJRb2cyUVZnslF8p/JRY6hyUUqo8lF
w6TJRV2myUX3p8lFkqnJRSyryUXHrMlFYa7JRf2vyUWYsclFMrPJRc60yUVntslFA7jJRZy5
yUU4u8lF1LzJRW2+yUUJwMlFo8HJRT7DyUXaxMlFc8bJRQ/IyUWKyclFJsvJRb/MyUVbzslF
9M/JRZDRyUUs08lFxdTJRWHWyUX718lFltnJRTDbyUXM3MlFZ97JRQHgyUWa4clFNOPJRdDk
yUVp5slFBejJRaHpyUU668lF1OzJRW/uyUUJ8MlFpfHJRT7zyUXa9MlFc/bJRQ/4yUWK+clF
JvvJRb/8yUVb/slF9P/JRZABykUqA8pFxQTKRWEGykX7B8pFlgnKRTALykXMDMpFZQ7KRQEQ
ykWcEcpFNhPKRdIUykVrFspFBxjKRaEZykU8G8pF2BzKRXEeykUNIMpFpyHKRUIjykXeJMpF
eCbKRfInykWOKcpFKCvKRcMsykVdLspF+S/KRZIxykUuM8pFyTTKRWM2ykX/N8pFmDnKRTQ7
ykXQPMpFaT7KRQVAykWhQcpFOkPKRdZEykVvRspFC0jKRaVJykVAS8pF3EzKRXZOykURUMpF
q1HKRUZTykXiVMpFfFbKRRdYykUXWspFaVvKRehcykWCXspFHWDKRbdhykVTY8pFv2TKRVlm
ykX0Z8pFjmnKRSprykXDbMpFX27KRflvykWUccpFLnPKRcl0ykVldspF/3fKRZp5ykU0e8pF
0HzKRWt+ykUFgMpFoYHKRTyDykXWhMpFcYbKRQuIykWnicpFQovKRdyMykV4jspF8o/KRYyR
ykUok8pFwZTKRV2WykX5l8pFkpnKRS6bykXHnMpFY57KRf2fykWYocpFNKPKRc6kykVppspF
A6jKRZ6pykU4q8pF1KzKRW+uykUJsMpFpbHKRT6zykXatMpFdrbKRQ+4ykWKucpFJrvKRcG8
ykVbvspF97/KRZDBykUsw8pFxcTKRV/GykX7x8pFlMnKRTDLykXMzMpFZc7KRQHQykWa0cpF
NNPKRdDUykVr1spFBdjKRZ7ZykU628pF1NzKRW/eykUJ4MpFpeHKRT7jykXa5MpFdubKRQ/o
ykWr6cpFJuvKRb/sykVb7spF9O/KRZDxykUq88pFxfTKRV/2ykX798pFlvnKRTD7ykXM/MpF
Zf7KRQEAy0WaActFNgPLRdAEy0VrBstFBQjLRaEJy0U8C8tF1gzLRXEOy0ULEMtFpxHLRUIT
y0XcFMtFeBbLRfIXy0WMGctFKBvLRcEcy0VdHstF+R/LRZIhy0UuI8tFySTLRWMmy0X/J8tF
mCnLRTQry0XOLMtFZy7LRQkwy0WlMctFPjPLRdo0y0V2NstFDzjLRak5y0VEO8tFvzzLRVk+
y0X0P8tFjkHLRSpDy0XFRMtFX0bLRftHy0WUSctFMEvLRclMy0VlTstFAVDLRZpRy0U2U8tF
0FTLRWtWy0UFWMtFoVnLRTpby0XWXMtFb17LRQlgy0WlYctFQGPLRdpky0V2ZstFD2jLRYpp
y0Uka8tFv2zLRVluy0X0b8tFjnHLRSpzy0XDdMtFX3bLRfl3y0WUectFMHvLRcl8y0VlfstF
A4DLRZqBy0U2g8tF0ITLRWuGy0UFiMtFoYnLRTyLy0XmjMtFcY7LRQ2Qy0WnkctFQpPLRb2U
y0VXlstF8pfLRY6Zy0Uom8tFw5zLRV2ey0X5n8tFlKHLRS6jy0XJpMtFY6bLRf+ny0WaqctF
NKvLRdCsy0VprstFBbDLRZ6xy0U6s8tF1LTLRW+2y0UJuMtFpbnLRUC7y0XavMtFdr7LRQ/A
y0WKwctFJsPLRb/Ey0VbxstF98fLRZDJy0Usy8tFxczLRWHOy0X9z8tFltHLRTLTy0XO1MtF
Z9bLRQPYy0Wc2ctFONvLRdLcy0Vt3stFCeDLRaPhy0U+48tF2OTLRXPmy0UN6MtFqenLRULr
y0W97MtFWe7LRfLvy0WO8ctFKPPLRcP0y0Vf9stF+ffLRZT5y0Uu+8tFyfzLRWP+y0X//8tF
mAHMRTQDzEXQBMxFaQbMRQUIzEWeCcxFOgvMRdYMzEVvDsxFCxDMRaURzEVAE8xF2hTMRXYW
zEURGMxFqxnMRUYbzEXgHMxFfB7MRRUgzEWxIcxFTSPMReYkzEWAJsxFGyjMRbUpzEVRK8xF
6izMRVkuzEXyL8xFjjHMRSozzEXDNMxFXzbMRfk3zEWUOcxFMDvMRck8zEVlPsxF/z/MRZpB
zEU0Q8xF0ETMRWlGzEUFSMxFoUnMRTpLzEXWTMxFb07MRQtQzEWnUcxFQFPMRdxUzEV2VsxF
D1jMRYpZzEUmW8xFwVzMRVtezEUbYMxFqWHMRUZjzEXiZMxFWWbMRfRnzEWeacxFJmvMRcVs
zEV2bsxFCXDMRaNxzEU+c8xF2HTMRXN2zEUPeMxFqXnMRUR7zEW/fMxFWX7MRQmAzEWjgcxF
JoPMRcOEzEVfhsxF+4fMRaeJzEVCi8xF3IzMRXiOzEXyj8xFjJHMRSiTzEXBlMxFXZbMRfeX
zEWSmcxFLJvMRceczEVlnsxF/5/MRZqhzEU0o8xF0KTMRWumzEUFqMxFoanMRTqrzEXWrMxF
b67MRQuwzEWlscxFQLPMRdq0zEV2tsxF8LfMRYq5zEUmu8xFv7zMRVu+zEX0v8xFkMHMRSzD
zEXFxMxFYcbMRfvHzEWWycxFMMvMRczMzEVlzsxFCdDMRaXRzEVA08xF2tTMRXbWzEUP2MxF
itnMRSbbzEW/3MxFad7MRQPgzEWe4cxFOuPMRdTkzEVv5sxFCejMRaXpzEU+68xF2uzMRXPu
zEUP8MxFq/HMRSTzzEW/9MxFW/bMRfT3zEWQ+cxFKvvMRcX8zEVf/sxF+//MRZYBzUUwA81F
zATNRWUGzUUBCM1FnAnNRTYLzUXSDM1Faw7NRQcQzUWjEc1FPBPNRdgUzUVzFs1FDRjNRakZ
zUVEG81F3hzNRVkezUX0H81FjiHNRSojzUXDJM1FXybNRfsnzUWUKc1FMCvNRcoszUVlLs1F
/y/NRZoxzUU0M81F0DTNRWk2zUUFOM1FnjnNRTo7zUXUPM1Fbz7NRQtAzUWlQc1FQEPNRdpE
zUV+Rs1FF0jNRbNJzUVNS81F6EzNRYROzUUdUM1FilHNRSZTzUW/VM1FW1bNRfRXzUWQWc1F
LFvNRcVczUVhXs1F+1/NRZZhzUUwY81FzGTNRWVmzUUBaM1FnGnNRTZrzUXSbM1Fa27NRQdw
zUWjcc1FPHPNRdh0zUVxds1FDXjNRad5zUVCe81F3nzNRVl+zUXyf81FjIHNRSiDzUXDhM1F
XYbNRfmHzUWcic1FNovNRdKMzUVtjs1FB5DNRaORzUU8k81F2JTNRXOWzUUNmM1FqZnNRUKb
zUXBnM1FXZ7NRfefzUWSoc1FLKPNRcekzUVjps1F/afNRZapzUUyq81FzqzNRWeuzUUDsM1F
nLHNRSqzzUXFtM1FYbbNRfu3zUWWuc1FMLvNRcy8zUVlvs1FAcDNRZrBzUU6w81F1sTNRXHG
zUULyM1FpcnNRUDLzUXczM1Fds7NRfDPzUWM0c1FKNPNRcHUzUVd1s1F99fNRZLZzUUu281F
x9zNRWPezUX9381FluHNRTLjzUXO5M1FZ+bNRQPozUWc6c1FOOvNRdTszUVt7s1FCfDNRaPx
zUU+881F2vTNRXP2zUUP+M1FqfnNRST7zUW//M1FWf7NRfT/zUWOAc5FKgPORcMEzkVfBs5F
+wfORZQJzkUwC85FygzORWUOzkUPEM5FmhHORTYTzkXQFM5FaxbORQcYzkWhGc5FPBvORdYc
zkVxHs5FCyDORachzkVCI85F3CTORVcmzkXyJ85FjinORSgrzkXDLM5FXS7ORfkvzkWUMc5F
LjPORco0zkVjNs5F/zfORZo5zkU0O85FzjzORWk+zkUDQM5FnkHORThDzkXURM5FbUbORQlI
zkWjSc5FPkvORdhMzkVzTs5FD1DORalRzkVEU85Fv1TORVlWzkX0V85FkFnORSpbzkXFXM5F
X17ORftfzkWWYc5FMGPORcxkzkVlZs5FAWjORZxpzkU4a85F0mzORW1uzkUHcM5Fo3HORT5z
zkXYdM5FcXbORQ14zkWpec5FQnvORd58zkVZfs5F8n/ORY6BzkUog85Fw4TORV2GzkX5h85F
lInORS6LzkXKjM5FY47ORf+PzkWakc5FNJPORdCUzkVpls5FBZjORZ6ZzkU6m85F1pzORW+e
zkULoM5FpaHORUCjzkXcpM5FdqbORQ+ozkWrqc5FRqvOReCszkV8rs5FFbDORbGxzkVNs85F
5rTORYK2zkUbuM5Ft7nORVG7zkW/vM5FWb7ORfS/zkWQwc5FKsPORcXEzkVfxs5F+8fORZTJ
zkUwy85FzMzORWXOzkUB0M5FmtHORTbTzkXS1M5Fa9bORQfYzkWh2c5FPNvORdjczkVx3s5F
DeDORaHhzkVA485F3OTORXbmzkXy585FjOnORSjrzkXB7M5FXe7ORffvzkWS8c5FLPPORcf0
zkVj9s5F/ffORZj5zkUy+85FzvzORWn+zkUDAM9FngHPRTgDz0XUBM9FbQbPRQkIz0WlCc9F
PgvPRdoMz0VzDs9FDxDPRakRz0VEE89FvRTPRVkWz0X0F89FjhnPRSobz0XDHM9FXx7PRfkf
z0WUIc9FLiPPRcokz0VlJs9F/yfPRZopz0U2K89F0CzPRWsuz0UHMM9FoTHPRTwzz0XWNM9F
cTbPRQs4z0WnOc9FQDvPRdw8z0V4Ps9F8j/PRYxBz0UmQ89FwUTPRVtGz0X3R89FkEnPRSxL
z0XHTM9FYU7PRf1Pz0WWUc9FMlPPRc5Uz0VnVs9FA1jPRZxZz0U4W89F1FzPRW1ez0UHYM9F
o2HPRT5jz0XYZM9Fc2bPRQ1oz0Wpac9FQmvPRd5sz0V6bs9FE3DPRa9xz0VIc89F5HTPRYB2
z0UZeM9FtXnPRU97z0XqfM9FV37PRfJ/z0WMgc9FKIPPRcOEz0Vdhs9F+YfPRZSJz0Uui89F
yozPRWOOz0X/j89FmJHPRTSTz0XQlM9FaZbPRQWYz0Wemc9FOpvPRdacz0Vvns9FC6DPRaWh
z0U+o89F2qTPRXamz0UPqM9Fq6nPRSarz0W/rM9FW67PRfSvz0WQsc9FLLPPRcW0z0Vhts9F
+7fPRZa5z0Uyu89FzLzPRWe+z0UBwM9FnMHPRTbDz0XSxM9Fa8bPRQfIz0Wjyc9FPMvPRdjM
z0Vvzs9FCdDPRaXRz0U+089F2tTPRXPWz0UP2M9Fq9nPRUTbz0Xg3M9FfN7PRRXgz0Wx4c9F
SuPPRebkz0WC5s9FGejPRbXpz0VR689F6uzPRVnuz0Xy789FjvHPRSjzz0XD9M9FXfbPRfn3
z0WU+c9FLvvPRcr8z0Vj/s9F///PRZoB0EU0A9BF0ATQRWkG0EUFCNBFoQnQRToL0EXWDNBF
bw7QRQsQ0EWxEdBFQBPQRdwU0EV2FtBF8BfQRYwZ0EUmG9BFwRzQRV0e0EX3H9BFkiHQRSwj
0EXHJNBFYybQRf0n0EWWKdBFMivQRc4s0EVnLtBFAzDQRZwx0EVAM9BF2jTQRXY20EURONBF
jDnQRSY70EXBPNBFWz7QRfc/0EWSQdBFNkPQRdBE0EVrRtBFB0jQRaFJ0EU6S9BF1kzQRXFO
0EULUNBFp1HQRUBT0EXcVNBFdlbQRfBX0EWMWdBFJlvQRcFc0EVbXtBF91/QRZBh0EUsY9BF
x2TQRWFm0EX7Z9BFlmnQRTJr0EXMbNBFZ27QRQNw0EWccdBFNnPQRdJ00EVtdtBFB3jQRaN5
0EU8e9BF2HzQRXF+0EUNgNBFp4HQRUKD0EXehNBFeIbQRROI0EWvidBFSIvQReSM0EWAjtBF
GZDQRbWR0EVPk9BFypTQRYSW0EUdmNBFjJnQRSab0EXBnNBFW57QRfef0EWSodBFLKPQRcek
0EVhptBF/afQRZap0EUyq9BFzKzQRWeu0EUBsNBFnLHQRTiz0EXStNBFa7bQRQe40EWKudBF
JrvQRcG80EVbvtBF97/QRZDB0EUsw9BFxcTQRWHG0EX7x9BFlsnQRTjL0EXUzNBFbc7QRQnQ
0EWj0dBFPtPQRdrU0EV01tBFD9jQRanZ0EVE29BF4NzQRXre0EUV4NBFr+HQRUrj0EXm5NBF
gObQRRvo0EWW6dBFUevQRczs0EVZ7tBF8u/QRY7x0EUq89BFw/TQRV/20EX599BFlPnQRS77
0EXK/NBFY/7QRf//0EX9AdFFPAPRRdAE0UVpBtFFBQjRRaAJ0UU6C9FF1gzRRW8O0UULENFF
pxHRRUAT0UXcFNFFdhbRRREY0UWMGdFFJhvRRcEc0UVdHtFF9x/RRZAh0UUsI9FFxSTRRWEm
0UX7J9FFlinRRTAr0UXMLNFFZy7RRQEw0UWcMdFFNjPRRdI00UVtNtFFBzjRRaM50UU8O9FF
2DzRRXE+0UUNQNFFqUHRRUJD0UXeRNFFWUbRRfJH0UWOSdFFKEvRRcNM0UVfTtFF+U/RRZRR
0UUwU9FFylTRRWVW0UX/V9FFmFnRRTRb0UXOXNFFaV7RRQNg0UWcYdFFOGPRRdRk0UVtZtFF
CWjRRaNp0UU+a9FF2mzRRXRu0UUPcNFFinHRRThz0UXSdNFFbXbRRQd40UWjedFFPHvRRdh8
0UVxftFFDYDRRaeB0UVCg9FF3oTRRXiG0UUTiNFFrYnRRUiL0UXkjNFFX47RRRmQ0UWzkdFF
T5PRReqU0UWEltFF8pfRRYyZ0UUom9FFwZzRRV2e0UX3n9FF1qHRRS6j0UXHpNFFY6bRRf+n
0UWYqdFFNKvRRc6s0UVprtFFBbDRRZ6x0UU6s9FF1LTRRW+20UULuNFFpbnRRT670UXavNFF
dr7RRQ/A0UWKwdFFJsPRRb/E0UVbxtFF98fRRZDJ0UUqy9FFxczRRWHO0UX7z9FFltHRRTDT
0UXM1NFFZ9bRRQHY0UWc2dFFNtvRRdLc0UVd3tFFB+DRRaPh0UU849FF2OTRRXHm0UUN6NFF
p+nRRULr0UW97NFFWe7RRfLv0UWO8dFFKPPRRcP00UVd9tFF+ffRRZL50UUu+9FFx/zRRWP+
0UUHANJF</AssayXData><AssayYData Points="1500">M8hfPmOnWT5L71g+ufJYPvW9VT56Mlg+lLlaPocrXj7Ahlo+pw1cPn6TWj4MI14+uctcPjPp
WT5/clk+6R9bPkGYWT4d318+w+NcPjzTWz48Cls+/E9ZPlJIXD4EbFo+rLxYPvn8WT4bXlw+
wz9bPgqnVz63GFc+wqJcPqnPXT7cMFk+SJZXPtyUXD52slw+aiZaPodWWT7+/1g+EShaPsIN
Wj4hFFc+v8NZPgGrWj5XkVc+ll5aPumCWz6yGVw+4qlaPowbWT7iaVw+x8taPgVGXD4DYGI+
pF1bPiAtXT5gH18+yodcPnM9XD4fDV0+K1pXPgqCWT7Np1o+8h5bPuzIWj7R/10+hKBYPlpV
Vz5xDVk+4U1aPnK9Wj7pGlw+JkdaPurPWT4nzVo+53NbPtv9WD5n3Fo+ieVUPjbdXD6TK1k+
trxePompWz4j1lg+dTRePkhrVz7/a1w+kIFXPnH9VD7Nm1o+iQtZPsCNVj6tG1c+qgVbPslb
Wj4nYlc+J+haPicyXT7yg1Y+rTVePr+lXj4DLVs+clldPn2DWj5qyls+0zVZPrtEVD6Bl1g+
k+daPs/JXj7eZ1o+qctbPqvJVz5J71g+oSJZPuN2XD7I11k+X0daPnvlXT5dSFU+18RYPie9
WT6yMls+A4haPmwKWD69iFk+HZtaPmL2WD5QfFs+Xi5cPlvHWz4PF1c+nGxdPsoEWj59AVo+
j8FXPsDSWD49wVU+CLFWPqlSXD4VvFU+xrNcPvZYXj4cNFk+8sJZPj+pWD671Fs+d+BePtBN
XD7Xslg+z45cPsCVWz7n+lk+ZmNVPjQJWz7JV1k+MSVZPnv8Vz6B21k+vVxdPo6aXD5IVFk+
/w1dPr9MXD4PC1s+LG5fPuVNVj6XllY+/TxcPqBBWj65DFw+b2tdPsONWj6fcFk+smRXPqFx
Wj5rNlw+zydePvAsWj7NKlY+co9YPoL2WT5htlg+8CdaPlTMWD5wJFY+LwhbPhkGVz64nFo+
TaddPirhWj43Y1k+Uo5dPuQdWj6Qtlk+ef1aPvR5WT70NV4+XpFbPjLxVT49/Fk+97JZPms9
WT5iM10+u9hcPrmRWT46nls+PalYPlLLVj7wnVo+anBbPrZZXT59clw+k5VUPvwZXD4CN1k+
ZhZZPrhFWT43zlg+eUJZPs21Vj6ck1k+BWZYPlp5Wz4ELVo+uLdbPmm3Vz7xT1s+kvtYPvuX
WT409VY+eZZZPkP/Wz7IrFo+Br1cPgh8WD58SVc+u2pbPi4rWz4ew1Y+OZZbPtoQVz5GuFg+
+rNaPpMWWT4eSlc+tDNbPj8XVz4h7Vg+RFtXPrFCWz6SKlo+ql5bPvkiWj4psVs+FYlaPpKS
Vj64PVo+5WhYPvWeVz7GsVk+P41ZPr6jWD7OdVw+KglWPsUUXT46Yl0+biRZPqCYWT6hpVw+
NlRbPjI+Wz7sKVk+ZqpXPt9SWj7ulF8+6jhbPj4RWT4NfVY+Hx1WPvhEVj5WeFo+r2xYPp3w
Vz789lk+IIRaPmFTWT5Rjlo+1ZdXPiquWD5+bVg+tqJYPhwqWT6OPlk+WKdWPo9XVT50AVo+
aQpaPjJeWT7vP1c+EP5YPrhFXT5Hs1Y+3a9UPo+pVj6EFFw+2YRWPk/NVz7oJFs+CUVUPl61
VD5gZlo+S5lbPr3mWj4GD1w+e3hYPhUJVj4/m1U+g+lYPm9NWj4n71Q+6tVYPqC1Wz6zQlk+
AedYPmd8WT6fgl0+JgFcPi8IWD5hn1k+86JZPmsGWD7x/lc+R/RZPmdMWT7riVk+XFRZPnR3
WD6rQFY+yU5cPlQJXD75vFo+4wtaPtRwWj56lVU+riNdPoUzXT5R71c+iNJaPovyWj7gsFc+
6OhZPsZHWT7N2lM+msBZPtHMVz4VRlk+YmhaPt3eWD5FUFo+6glXPseOVD4SYFs+LttXPgHl
WT7ke1g+yWFXPlTZWD51W1s+SIhTPg5OWj752FM+OxNYPtFkVT7UIFo+Rx1WPpFJWz5p11g+
HsdaPu48XD7DCF4+nrJZPqLSVz6+hlk+Et1bPs6MWT72rlk+3lpaPi0wVT7M4Vo+o0RWPlgv
VT6Jb1g+XIJZPiqXWz6aHFo+RiJXPpa6WD4g71c+5n9YPqC9Vz44UVc+wWpWPpgpWT7zmlU+
3GhaPo3JVT4mV1U+wqdYPqrKWD5bw1U+G7lWPup7Vj6a9FQ+Y59YPkMiWD5YfFs+859ZPgQP
VD51nFk+1DZVPgARVz4dd1Y+byZbPn9bVz5K+Fk+jgNVPpZZVT7lHFY+651UPmYeWD5P6Fg+
tpNXPrmLWT5oulg+VnhWPk72WD4L4Vo+a8hYPoqDVz7aLlg+foJVPsUYWT4UZlg+ZyVaPnKh
WT6H6FY+lqVXPmK3XT6JWFc+t+1UPtIfVz4xMlk+JrtXPgUsWj5hKFY+hEtYPl5VWT6zrlc+
sIlUPhQTWT5OgVo+ir5aPoqOWD6biVk+iq5WPkf4Wj6/AFg+rkdWPmlmVz7Rr1Q+klFYPsRS
XT5c9VY+ACVaPmaYWT60gVc+IJVYPpL4WT5wtlk+gVdYPlmZWT6cIlk+W1NbPimhWD6tM1k+
PTdYPk7YVT4OsFc+sQ9YPtqSVD5Kq1o+pYZZPt3fVj6fIlg+rmBZPvrMVj6bjlU+e+lYPn1O
WD75m14+MHJUPgwSWz7YDlY+DXdYPrbJWD4c51g+971VPnc/WT4QxFk+OhxXPp3EVT6KC1c+
N3xZPmbRWT7AxVU+5yJbPtoEVz4e1Vc+ZBFYPjcbWz6F4VQ+RE1WPnxaVz4Sdlk+Y/BXPj75
WD4AsFk+iWVVPh82VT7eE1M+NfxXPtYKWj4vclc+rpBVPn8cWT7pmVc+M6pXPtUOVD5huFc+
mtNTPvKyWz6AxVg+aqtbPgLsUz54HVQ+A4ZTPoQ/Vz7V6Vg+cRxWPq/4WT4TKVQ+fDdXPjh7
Vz5+IFc+A41VPkFQWD5VPlc+/7hZPgVOVT6gq1o+SN5VPuKPVz6LwVc+BS9ZPipuVj5kIlU+
chdUPigUWD4rM1g+dbRYPmwbVj5s6lY+SEVaPgZEWD4pl1k+jTJYPlG9Vz4Ki1w+XGFZPiZC
Wj5stFY+ORNVPsC4WD6d31o+6dJZPpaPWj4mAlk+9HxYPncfVj6rVF0+96BVPpnxVz6lvFI+
mz5UPnR9WT5XYlY+5lxWPjCGWT5v3Vk+cJlXPoI6WD6MOVY+kgpTPtTcVz7ab1c+4xVVPuUb
WD7x3lk+0JJbPjyOVz5hM1k+mbRaPllnWD5YG1Y+BCxUPsCWVj5c+Fc+BAFWPiIJVz7maFY+
BlxXPqz7VT49SFs+kYFaPrOUWT7QTlg+u5hYPhF4WD4jOlc+7blUPq6GVj4hAlY+ptdUPrbo
VT7j8Fk+P1haPg1EWD5MSls+RxNYPi3HVz7/SVk+DadZPgF9Vj7hZ1I+DdZYPpB1Uz6iSFg+
il9VPtJjWj75glk+l1paPpbvWD5dr1g+o81ZPh7JWT5mR1g+Sp1cPrRVWz6EeFY+GftUPuq8
Wj4uc1k+pT5YPuDPWT40H1k+HyBSPtJKWD5HxFo+ryJZPtamWz5Ym1U+kF9aPmuYWD5Nxlg+
wFVYPq2VWD7teFk+sGpXPvkGWD7eClQ+eYRVPs8mVj7H31A+E8JYPh7FWD7+/1c+GZ5YPoEW
WT4pf1o+wFhYPnNXWT4FlFc+IfJTPijcVj6CUFU+N+JXPg2pWz6WmFo+p5VXPjG7WD7SWlY+
eUtdPnr6Vz4dLVk+f71YPn2OVj5AzVQ+BpVcPr8bWj5p/Vg+X0xXPiUJWT7URFk+gvtVPtFk
WT43Ulk+YP5ZPorJVj5pDlc+rrZVPvSrVD6VQlg+ZQpaPqI9WT4c2lg+6hNbPi4eVj4Ytlo+
oxRYPvP4Vj5v+lg+02dXPr4KVD5RBlo+q7VcPrVsWz5tHF0+6tpXPt0HXD5BEVk+G6FbPpxd
XD6btlk+PAZYPoLhVT5hDFw+3V1WPiHLUz6AM1o+v0ZUPvmNWj46IFY+nBBXPrqcXD5SKlo+
KfJVPof8Vj48MFg+leBWPvtsWD7T21c+FUNYPkYtXD5JS1Y+Gv9ZPvLeWT7nLlc+peJRPgG3
Vz4NiFo+CDRUPj+IWD4nnlY+5v9VPkn8Vj7HuVk+omZZPsVyVT4Nolc+sGpYPs1HXT4mvVo+
2mZYPu2cVz5IhFc+9aRZPjDsVz7izlQ+chdYPu3MVj5Fd1Y+xWtVPtWcWT78YVo+lKJXPgHu
VT6rSlY+1s1WPnKUVT6Telk+5rRVPhXHWD4jZls+H0BbPs3CWj4Wclc+axxXPgWeWz6ehVk+
y3ZYPtp2Vz4m5lc+7w1ZPrxpVD76U1U+AhJXPh7sWD7/Vlg+ZRxVPuEhWT4BaVo+5adXPqEO
WT5IPFk+TWBXPr8HVz6OA1s+D1hVPrvvVT6e/FM+5dVUPtebWT6L81c+imxYPvhJXT79GVc+
JBtWPpe6VD41uVs+NX5YPnmiVz6rEVk+USRWPukwVz51hVg+eaVZPpXhVD5oaVw+kjZaPuCW
Vz4KJlo+cetVPg9UWD6xoFg+TMVaPrzfWD5bOlg+rDJUPpFsWT7ePFg+N0VUPlzdWT7hVlg+
HzhcPhF5WD7CKVg+NX1XPuRmVj7cUlg++HJXPupmVj72plU+epZZPsfuWT7glFU+ofJaPoca
WD6p21g+EGxbPvEUVj7FGFg+SiJaPiGKWD5hKFo+9YdYPoLMVj7XU1g+SwZWPk1sVz5IZFo+
3jJZPmSbVj5lBFg+WiBSPuzEVD5VqFY+t0xcPh5+Uz6MS1g+3cFYPgSWUT7yiFY+qIxbPriH
WT6h7VQ+D2xdPhmMVj57Slc+1WFYPrONWD4n5lM+BbJTPjJmWD48qFg+85tYPrtKWj4RuVk+
5DdSPo/3WD69UVg+5ARXPuNHVT7HFFY+m2tVPh2QWD7aSlU+soxYPiFeVz7Lh1M+RgpZPgKf
Vz53dFo+sHdYPvEKVz6YQlc+rQhTPklZVz42aVs+13hXPsnLVj79hFc+sEpcPproWj7w81c+
JdJXPqjCVz6SnVQ+YTdZPo3+WD6WuVU+7oFXPhZOWj6A7Fw+FMVUPjObWD5ETVk+gZ1YPrVw
Vj7MclQ+ZbdYPlBmWj6rwFM+DcRVPrCFWD5O4Vc+3EdUPjbIVT5Q41U+BelWPqPPWj7MHlo+
4ndYPrTtVz7Pj1M+ywZaPpLUVT711lo+O1dbPk79VT75Elg+AgxVPtDzUz5g3lk+M/NWPh5d
WD78s1M+WdlYPsa1WD51dVc+52VVPifLVT6KLlY+qmRcPuY+WD60v1Y+yoxUPoTmWD4qz1Q+
c0ZZPoEzWD4TdlQ+idNWPneJWD4qF1c+be1PPkW1Vz7Y8FQ+AAVVPiUUVz61clg+UOtTPj9i
Vz4cbFc+3U5YPmzMVT4/v1o+P5ZZPmSCVz4b31c+dUBaPrNjVz4PGlU+NfZUPo4AVz55vVo+
9o5ZPmDlWD6da1U++EtUPhSeWT7Kylc+H31XPnD7VD5RGVY+zrhXPq/4WD5QMlQ+ZOxWPnKU
Vz6vgVM+p+FYPhJZVz5XY1U+XuBWPqhcUz4+O1g+9iRUPhyfVT7Oulc+r9dZPtB3VT7CFlA+
lsVZPq6IVD72l1Q+h6RXPl9uVD6Sl1M+mS5WPu5pVj4HK1I+cbtWPhhzVT4b9FY+dkdYPg1X
Uj6GlFU+GkFaPrUjWj5DFlc+k5tYPlfsWD7tjlQ+kyRaPiflXD79z1c+yVhWPhHZWj7sH1Y+
zlxWPm3+WT7QH1U+AohUPj0YWD6WW1w+RpNVPvQ0VD6m+Vg+GfdWPh9WWD4KKVQ+yehUPkti
VT5Nqlg+t3ZYPsnZVT4Z91k+VPFUPvc6Vz5y61g+NadWPqDtWD7vOlI+yKJaPmBbWj7KVFg+
CBlWPoWEWT7myFY+DRNXPrfKVD51tV0+4dNYPsPXVj5TV1c+NiVUPpyRVD65hlU+feFZPvB6
VT539lY+B4tUPn+NWj772Vc+ZOFSPnY6Vz76vVU+rpxUPielVz4lilU+MZpaPrkCVz4jp1I+
JMRVPoiYVT6icFk+AflWPru7VT7HwVc+gBJWPqawVj4Ci1g+3EJVPmfJVj7jylk++BtXPgWN
XD6VhVY+9i9ZPsBOVT6nyVg+Z2tXPh/DWD7EfFY+y8NVPqjQWD4jQVk+IwRbPqSSVD5p+1k+
hzFYPsfZVD6Cu1g+VUtWPpIPVj7AgVQ+tgJZPictVz5gGlQ+voVXPktzVD5E2Fc+s6JUPkpG
WT5p5Vk+RBNZPqqDVj7x4VU+4nlZPpdoWD49O1c+bIxWPrO4Vz6QA1c++3VVPkFRVT5Qb1c+
QrpXPk4FVD5rsFM+AzlWPqVZVj5GSlg+tDNUPmWMUj5FTls+v9BTPsupVD492lk+RnFVPidV
Wj76c1g+dXpaPj+9WD6aP1g+vFJYPrckVj6B51c+egVZPspMVz6Mhlc+UmdRPkheVT6uyls+
qEJYPm4LWD7Iclg+61JXPvWSVz7x9lg+iDdZPhXPVz4SmFc++u5WPgWOWD7jIFg+TQBYPtmC
WD5eYFw+m9ZZPr+AVD63fVc+S0xZPkhUVz4vnlg+CU1XPhRAVz7ckls+PotXPgWhWD6idVo+
sZtXPkfQVD5fK1o+di9WPhDBVz57z1o+mMJZPgWLVj4/eVg+CUJaPj46VT4wVVs+gZBaPoPR
WT6y8lU+IU5YPhGjWT5c0lo+9YVUPr6PVz6Vg1Y+65hUPndkWj7NDFo+bU5YPikiVz4+Blg+
ecxVPsNDVj5NHVs+P0daPhdhWT6atlc+OHFZPrfvVz6rVFU+6INZPp1mVT5aKlk+y9lTPo2i
VT5W+Fg+FMBYPk7mVz4zN1Y+kHBWPsCIVj6R3lU+P9daPtKuWT6OcVc+tCBVPj6nVz4LbFg+
YjlXPgZGWD6a0Fc+VglaPjVwWD70TFk+xn9YPt8EXD4Z5lM+WbRcPkc0WD5g2lg+I4JVPmLz
VD7uCVQ+GCFVPgX3VD7LJVg+osBXPgJ5XT65fVk+hydYPk6+Uz6di1I+zt1WPjCaVz7SE1U+
1uFbPt2yVz4ObF0+OeNXPipSWD4qgVU+JIVaPql1VT69p1c+ZaJZPtalWj5O31c+bMpXPt93
Vj7TfVg+iIJYPvxeVj7P3Fk+1JhaPnUCWT6pqVg+yF1ZPqIwVz46Clc+JwJbPkI6Vj5b7Fc+
joFXPnJIWT7VWVk+W01XPjlJVj6qQFc+nx1VPjlvVj5aD1Q+JDJaPrP6Vz6OG1s+9R9WPjTe
VT7QXlc+7YBXPoLhUz5mNFk+HzVVPkj3Vz4aHVo+UuhYPkT9VT5nPlc+VCZYPsjIVj7d6Vg+
X0daPpW8WD5Y+1k+T8JaPs30WD5jUF0+IUxVPkKNWT4wp1c+h6dbPgKsVz5sP1c+F3haPhKZ
WT53U1o+YqlZPpwyVz54klg+B3FaPpu9WT4/plY+37pbPuQ/VD63wVk+MGtZPpPOVj6uG1g+
oy1YPnPHVD4ym1Y+FVtXPtb1VD7hjVo+fb9WPvk/VD5EkFQ+M9VZPojAVj64y1o+9KFbPo6J
Vz4Se1U+rSNbPu1fWT5qxlY+bOtUPsNqVT5e+Fo+Hr5XPtT/VT4fhlo+nCpbPkgLUz4QD1w+
11pYPqt1VT7CR1k+pEZYPrNHVz7X2VQ+yqhXPgNXWT7DRlc+LFxZPhkUVz53Hlw+hl9XPnoW
WT4I51c+RpFWPvVeVj5zZFk+gtdWPtb5Vj6N1Fk+l3hWPjUxWj6sUFc+8kNVPvOvWD5xGFk+
Ti9XPopfWT6j01g+EN5WPnoEVz6CzVc+4ldZPn/PWz5F5Vo+PpJYPg6vWT4OzlU+BNFUPnj1
Tz5fDVo+R4lYPk4sWT6cdVk++MlTPjNvWD5UnFY+KERaPg3DVj5/r1Y+H+JSPtXpWD5PUFk+
1yVZPg81Vz5W8lg+IlZVPloQWT56xFk+YExaPqNPXD6Z0Fo+iX1bPjVZWj7n3Fc+kB9XPlwL
Wz7hxlc+</AssayYData></Step><Step><CommonData><SampleLocation>23</SampleLocation><SampleID></SampleID><SampleGroup></SampleGroup><SampleInfo></SampleInfo><SampleRow>D</SampleRow><SamplePlate>1</SamplePlate><WellType>BUFFER</WellType><Concentration>-1</Concentration><ConcentrationUnits>µg/ml</ConcentrationUnits><MolarConcentration>-1</MolarConcentration><MolarConcUnits>nM</MolarConcUnits><MolecularWeight>-1</MolecularWeight><Temperature>30</Temperature><StartTime>6877789</StartTime><AssayTime>300</AssayTime></CommonData><FlowRate>1000</FlowRate><StepType>DISASSOC</StepType><StepName>Dissociation</StepName><StepStatus>OK</StepStatus><ActualTime>300.006</ActualTime><CycleTime>0.2</CycleTime><AssayXData Points="1500">oQHSRVED0kXrBNJFhgbSRSAI0kW8CdJFVQvSRfEM0kWKDtJFJhDSRaER0kU7E9JF1hTSRXAW
0kULGNJFpRnSRUEb0kXcHNJFdh7SRRIg0kW+IdJFWSPSRdQk0kVwJtJFCSjSRaUp0kU/K9JF
2izSRXYu0kUQMNJFqzHSRUUz0kXgNNJFfDbSRRY40kWvOdJFPTvSRdY80kVyPtJFC0DSRadB
0kVBQ9JF3ETSRXhG0kUSSNJFrUnSRUdL0kXjTNJFfE7SRRhQ0kWzUdJFTVPSRedU0kWCVtJF
HljSRbhZ0kVTW9JF71zSRYhe0kUkYNJFvmHSRVlj0kX1ZNJFcGbSRQlo0kWladJFQWvSRdps
0kV2btJFEHDSRalx0kVFc9JF4HTSRXp20kUWeNJFr3nSRUt70kXnfNJFgH7SRRyA0kW1gdJF
UYPSRe2E0kWGhtJFIojSRbyJ0kVXi9JF8YzSRY2O0kUHkNJFoZHSRT2T0kXWlNJFcpbSRQ6Y
0kWnmdJFQ5vSRd6c0kV4ntJFFKDSRa2h0kVJo9JF56TSRYqm0kUmqNJFwKnSRTur0kXWrNJF
cK7SRQuw0kWlsdJFUbPSRe+00kWIttJFIrjSRb650kVXu9JF87zSRY++0kUHwNJFo8HSRT3D
0kXYxNJFcsbSRQ7I0kWpydJFQ8vSRd7M0kV4ztJFFNDSRa3R0kVJ09JF79TSRX7W0kUa2NJF
tdnSRU/b0kXr3NJFhN7SRSDg0kW64dJFVePSRe/k0kWK5tJFJOjSRcDp0kVZ69JF9ezSRZHu
0kUq8NJFxvHSRV/z0kX79NJFl/bSRTD40kXM+dJFZvvSRQH90kVu/tJFNwDTRaMB00U/A9NF
2ATTRXQG00UOCNNFqQnTRUUL00XeDNNFeg7TRRQQ00WvEdNFSxPTReUU00WAFtNFGhjTRbUZ
00VRG9NF6xzTRYYe00UgINNFvCHTRVcj00XxJNNFjSbTRSYo00XAKdNFOyvTRdYs00VyLtNF
CzDTRacx00VDM9NF3DTTRXg200USONNFrTnTRUc700XjPNNFfD7TRRhA00WzQdNFTUPTRelE
00WCRtNFHEjTRbhJ00VTS9NF7UzTRYhO00UiUNNFvlHTRVdT00UoVdNFblbTRQdY00WjWdNF
PVvTRdhc00VyXtNFDmDTRalh00VDY9NF3mTTRXhm00UUaNNFr2nTRUlr00XlbNNFfm7TRRpw
00W1cdNFT3PTRet000WEdtNFIHjTRbp500VVe9NF73zTRYp+00UkgNNFwIHTRVmD00XzhNNF
j4bTRQmI00WjidNFP4vTRdiM00V0jtNFDpDTRaeR00VDk9NF3JTTRXiW00USmNNFrZnTRUmb
00XjnNNFfp7TRRig00WzodNFT6PTRemk00WEptNFHqjTRbqp00VTq9NF76zTRYiu00UksNNF
vrHTRVmz00XztNNFj7bTRQm400WjudNFP7vTRXa900XKvtNFEMDTRanB00VFw9NF3sTTRXrG
00UUyNNFr8nTRUvL00XlzNNFgM7TRRrQ00W10dNFT9PTRevU00WE1tNFINjTRbrZ00VV29NF
8dzTRYre00Um4NNFwOHTRTvj00XW5NNFcObTRQvo00Wl6dNFQevTRdzs00V27tNFEvDTRavx
00VH89NF4/TTRXz200UY+NNFsfnTRU3700Xp/NNFgv7TRR4A1EW4AdRFUwPURe8E1EWIBtRF
JAjURb4J1EVXC9RF8wzURY0O1EUoENRFwhHURV0T1EX3FNRFkxbURS4Y1EXIGdRFZBvURf0c
1EWZHtRFMiDURc4h1EU9I9RF1iTURXAm1EUMKNRFpSnURUEr1EXcLNRFdi7URRIw1EWtMdRF
RzPUReM01EV8NtRFGDjURbM51EVNO9RF6TzURYI+1EUeQNRFukHURVND1EXvRNRFiEbURSRI
1EXASdRFWUvURfVM1EVwTtRFCVDURaVR1EU/U9RF2lTURXRW1EUQWNRFqVnURUVb1EXgXNRF
el7URRZg1EWvYdRFS2PURedk1EWAZtRFHGjURbVp1EVRa9RF62zURYZu1EUgcNRFvHHURVdz
1EXxdNRFjXbURSZ41EWhedRFPXvURdZ81EVyftRFDoDURaeB1EVDg9RF3ITURXiG1EUSiNRF
rYnURUeL1EXjjNRFfo7URSKQ1EW8kdRFV5PURfGU1EWNltRFEpjURauZ1EVHm9RF4JzURXye
1EUWoNRFr6HURUuj1EXnpNRFgKbURRyo1EW1qdRFUavUReus1EWGrtRFIrDURbyx1EVXs9RF
8bTURY221EUouNRFwrnURV271EX3vNRFk77URS7A1EXIwdRFZMPURf3E1EWZxtRFNMjURc7J
1EU9y9RF1szURXLO1EUM0NRFp9HURUHT1EXc1NRFeNbURRLY1EWt2dRFR9vURePc1EV83tRF
GODURbHh1EVN49RF5+TURYLm1EUe6NRFuOnURVPr1EXt7NRFiO7URSTw1EW+8dRFV/PURfP0
1EWN9tRFB/jURaP51EU9+9RF2PzURXT+1EUOANVFqQHVRUMD1UXeBNVFeAbVRRQI1UWvCdVF
ZAvVRfEM1UWNDtVFJhDVRcIR1UU9E9VF1hTVRXIW1UUMGNVFpxnVRUEb1UXcHNVFeB7VRRIg
1UWtIdVFRyPVReMk1UV+JtVFGCjVRbMp1UVNK9VF6SzVRYIu1UUeMNVFujHVRVMz1UXvNNVF
ijbVRSQ41UXAOdVFVzvVRfM81UWPPtVFCUDVRaNB1UU/Q9VF2ETVRXRG1UUOSNVFqUnVRUVL
1UXeTNVFek7VRRRQ1UWvUdVFS1PVRedU1UWAVtVFGljVRbVZ1UVRW9VF61zVRYZe1UUgYNVF
vGHVRVVj1UXxZNVFimbVRSZo1UXAadVFO2vVRdZs1UVwbtVFDHDVRaVx1UVBc9VF2nTVRXZ2
1UUQeNVFq3nVRUV71UXgfNVFfH7VRRaA1UWxgdVFS4PVReeE1UWChtVFHIjVRbWJ1UVRi9VF
7YzVRYaO1UUikNVFvJHVRVeT1UXxlNVFjZbVRSiY1UXCmdVFV5vVRfGc1UWNntVFJqDVRcCh
1UU7o9VF1qTVRXCm1UUMqNVFpanVRUGr1UXarNVFdq7VRRCw1UWrsdVFR7PVReC01UV8ttVF
FrjVRbG51UVLu9VF57zVRYK+1UUcwNVFuMHVRVPD1UXtxNVFiMbVRSLI1UW+ydVFV8vVRfPM
1UVuztVFB9DVRaPR1UU909VF2NTVRXLW1UUO2NVFqdnVRU/b1UXr3NVFht7VRSDg1UW84dVF
VePVRfHk1UWK5tVFJujVRcLp1UU769VF1uzVRXDu1UUM8NVFp/HVRUHz1UXc9NVFdvbVRRL4
1UWr+dVFR/vVReP81UV8/tVFGADWRbEB1kVNA9ZF6QTWRYIG1kUeCNZFuAnWRVML1kXtDNZF
iA7WRSQQ1kW+EdZFWRPWRfMU1kWNFtZFBxjWRaMZ1kU/G9ZF2BzWRXQe1kUOINZFqSHWRUUj
1kXeJNZFeibWRRQo1kWvKdZFSSvWReUs1kWALtZFGjDWRbUx1kVPM9ZF6TTWRYQ21kUgONZF
qTnWRUM71kXePNZFeD7WRRRA1kXCQdZFW0PWRdZE1kVyRtZFLEjWRchJ1kViS9ZF/UzWRZlO
1kUyUNZFzlHWRTtT1kXWVNZFcFbWRQxY1kWnWdZFQVvWRdxc1kV2XtZFEmDWRath1kVHY9ZF
42TWRXxm1kUYaNZFsWnWRU1r1kXnbNZFgm7WRR5w1kW4cdZFU3PWRe101kWIdtZFJHjWRb55
1kVZe9ZF1HzWRW5+1kUJgNZFpYHWRT+D1kXahNZFdIbWRRCI1kWridZFRYvWReCM1kV6jtZF
FpDWRbGR1kVLk9ZF55TWRYCW1kUcmNZFtZnWRVGb1kXrnNZFhp7WRSKg1kW8odZFV6PWRfGk
1kWNptZFB6jWRcKp1kU9q9ZF2KzWRXKu1kUOsNZFqbHWRUOz1kXctNZFeLbWRRK41kWtudZF
SbvWRe281kWKvtZFJsDWRcDB1kVZw9ZF9cTWRXDG1kUJyNZFpcnWRT/L1kXazNZFdM7WRRDQ
1kWp0dZFRdPWReDU1kWE1tZFHtjWRbrZ1kVT29ZF79zWRYje1kUk4NZFwOHWRVnj1kXz5NZF
bubWRQno1kWl6dZFP+vWRdrs1kV07tZFEPDWRavx1kVF89ZF4PTWRXr21kUW+NZFr/nWRUv7
1kXn/NZFgv7WRRwA10W4AddFUQPXRe0E10WGBtdFIgjXRbwJ10VXC9dF8wzXRY0O10UHENdF
oxHXRT0T10XYFNdFdBbXRQ4Y10WpGddFRRvXRd4c10V8HtdFFCDXRa8h10VJI9dF5STXRYAm
10UaKNdFtSnXRU8r10XrLNdFhi7XRSAw10W8MddFVTPXRfE010WNNtdFJjjXRcI510VbO9dF
9zzXRZM+10UsQNdFxkHXRWJD10X7RNdFl0bXRTBI10XMSddFaEvXRQFN10VuTtdFCVDXRaVR
10U/U9dF2lTXRXZW10UQWNdFq1nXRUVb10XgXNdFel7XRRZg10WvYddFS2PXReVk10WAZtdF
GmjXRbVp10VRa9dF62zXRYRu10UgcNdFvHHXRVVz10XxdNdFinbXRSR410XAeddFWXvXRfN8
10WPftdFCYDXRaOB10U/g9dF2ITXRXSG10UOiNdFqYnXRUOL10XejNdFeo7XRRSQ10WvkddF
S5PXReWU10WAltdFFpjXRbGZ10VLm9dF55zXRYCe10UcoNdFtaHXRVGj10XrpNdFhqbXRSCo
10W8qddFVavXRfGs10WNrtdFJrDXRcKx10Vbs9dF97TXRZG210UsuNdFyLnXRWK710X9vNdF
l77XRTLA10XOwddFScPXRdTE10VwxtdFDMjXRaXJ10VBy9dF2szXRXbO10UQ0NdFq9HXRUXT
10Xg1NdFetbXRRbY10Wv2ddFS9vXRefc10WA3tdFHODXRbXh10VR49dF7eTXRYbm10Ui6NdF
vOnXRVfr10Xx7NdFje7XRSbw10XC8ddFPfPXRdb010Vy9tdFDPjXRaf510VB+9dF3PzXRXj+
10USANhFrQHYRUcD2EXjBNhFfAbYRRgI2EWzCdhFTQvYRekM2EWCDthFHhDYRboR2EVTE9hF
7xTYRYgW2EUkGNhFvhnYRVkb2EXzHNhFbh7YRQkg2EWjIdhFPyPYRdgk2EV0JthFDijYRakp
2EVDK9hF3izYRXou2EUUMNhFrzHYRUkz2EXlNNhFfjbYRRo42EW1OdhFTzvYRes82EWGPthF
IEDYRbxB2EVVQ9hF8UTYRYpG2EUmSNhFwEnYRVtL2EXWTNhFcE7YRQxQ2EWlUdhFQVPYRdpU
2EV2VthFEljYRatZ2EVHW9hF4FzYRXxe2EUWYNhFsWHYRUtj2EXnZNhFgmbYRRxo2EW4adhF
UWvYRe1s2EWIbthFInDYRb5x2EVXc9hF83TYRY122EUHeNhFo3nYRT972EXYfNhFdH7YRQ6A
2EWpgdhFQ4PYRd6E2EV6hthFFIjYRa+J2EVJi9hF5YzYRX6O2EUakNhFtZHYRU+T2EXrlNhF
hJbYRSCY2EW8mdhFVZvYRfGc2EWNnthFJqDYRcCh2EU7o9hF1qTYRXCm2EUMqNhFp6nYRUGr
2EXcrNhFdq7YRRKw2EWtsdhFR7PYReO02EV8tthFGLjYRbG52EVNu9hF57zYRYK+2EUewNhF
uMHYRVPD2EXtxNhFiMbYRSLI2EW+ydhFWcvYRfPM2EWPzthFKNDYRcTR2EVd09hF2NTYRXTW
2EUu2NhFytnYRWTb2EX/3NhFm97YRRTg2EWj4dhFPePYRdjk2EVy5thFB+jYRb7p2EVZ69hF
8+zYRZHu2EUJ8NhFo/HYRT/z2EXY9NhFdPbYRQ742EWp+dhFQ/vYRd782EV6/thFFADZRa8B
2UVJA9lF5QTZRYAG2UUaCNlFswnZRU8L2UXrDNlFhA7ZRSAQ2UW6EdlFVRPZRe8U2UWKFtlF
JBjZRcAZ2UU7G9lF9RzZRXAe2UUJINlFpSHZRT8j2UXaJNlFdCbZRRAo2UWpKdlFRSvZReAs
2UV6LtlFFjDZRa8x2UVLM9lF5zTZRYA22UUcONlFtTnZRVE72UXrPNlFhj7ZRSJA2UW8QdlF
V0PZRfFE2UWNRtlFJkjZRaFJ2UU9S9lF2EzZRXJO2UUOUNlFp1HZRUNT2UXcVNlFeFbZRRRY
2UWtWdlFSVvZReNc2UV+XtlFq2DZRQFi2UU9Y9lF6WTZRYJm2UUeaNlFumnZRVNr2UXvbNlF
iG7ZRSRw2UXAcdlFWXPZRfV02UVwdtlFCXjZRaV52UVBe9lF2nzZRXZ+2UUQgNlFq4HZRUWD
2UXghNlFeobZRRaI2UWxidlFS4vZReeM2UWAjtlFHJDZRbiR2UVRk9lFRZXZRYKW2UUgmNlF
vJnZRVeb2UXxnNlFjZ7ZRSag2UXAodlFO6PZRdak2UVwptlFKqjZRbWp2UVPq9lF66zZRYSu
2UUgsNlFvLHZRVWz2UXxtNlFirbZRSa42UXCudlFQ7vZReW82UWAvtlFHMDZRbXB2UVRw9lF
7cTZRYbG2UUiyNlFvMnZRVfL2UXxzNlFjc7ZRQfQ2UWj0dlFPdPZRdjU2UVy1tlFDtjZRanZ
2UVD29lF3tzZRXje2UUU4NlFreHZRUnj2UXl5NlFfubZRRro2UWz6dlFT+vZRens2UWE7tlF
IPDZRbrx2UVV89lF7/TZRYr22UUm+NlFwPnZRTv72UXW/NlFcP7ZRQwA2kWlAdpFQQPaRdwE
2kV2BtpFEgjaRasJ2kVHC9pF5QzaRYAO2kUaENpFthHaRU8T2kXrFNpFhhbaRSAY2kW8GdpF
VRvaRfEc2kWKHtpFJiDaRcIh2kU9I9pF1iTaRXIm2kUMKNpFpynaRUEr2kXcLNpFdi7aRRIw
2kWtMdpFRzPaReM02kV8NtpFGDjaRbM52kVNO9pF6TzaRYI+2kUeQNpFukHaRVND2kXvRNpF
iEbaRSRI2kW+SdpFWUvaRfNM2kVuTtpFCVDaRaVR2kU/U9pF2lTaRXRW2kUQWNpFq1naRUVb
2kXgXNpFel7aRRZg2kWvYdpFSWPaReVk2kV+ZtpFGmjaRbNp2kVNa9pF6WzaRYJu2kUecNpF
unHaRVNz2kXvdNpFiHbaRSR42kXAedpFWXvaRdR82kVwftpFHoDaRbiB2kVTg9pF74TaRYiG
2kUkiNpFvonaRVmL2kX1jNpFj47aRSqQ2kXEkdpFX5PaRfmU2kWVltpFMJjaRcqZ2kVmm9pF
/5zaRZue2kUHoNpFo6HaRT2j2kXYpNpFdKbaRQ6o2kWpqdpFQ6vaRdys2kV4rtpFFLDaRa2x
2kVJs9pF47TaRX622kUYuNpFs7naRU+72kXpvNpFhL7aRR7A2kW6wdpFVcPaRe/E2kWKxtpF
JMjaRcDJ2kVby9pF1szaRXDO2kUJ0NpFpdHaRUHT2kUW1dpFdtbaRRDY2kWr2dpFRdvaReDc
2kV83tpFFuDaRbHh2kVL49pF5+TaRYLm2kUc6NpFtunaRVHr2kXr7NpFhu7aRSDw2kW88dpF
V/PaRfH02kWM9tpFB/jaRaP52kU9+9pF2PzaRXL+2kUOANtFpwHbRUMD20XeBNtFeAbbRRII
20WtCdtFRwvbReMM20V+DttFGBDbRbMR20VNE9tF6RTbRYIW20UeGNtFuhnbRVMb20XvHNtF
iB7bRSQg20W+IdtFWSPbRdQk20VwJttFCSjbRaUp20U/K9tF2izbRXYu20UQMNtFqzHbRUUz
20XgNNtFfDbbRRY420WxOdtFSzvbRec820WAPttFHEDbRbhB20VRQ9tF7UTbRYZG20UiSNtF
vknbRVdL20XzTNtFjE7bRQdQ20WjUdtFPVPbRdhU20V0VttFDljbRalZ20VDW9tF3lzbRXpe
20UUYNtF</AssayXData><AssayYData Points="1500">7pxVPpzAVD5FMlU+l9tWPkwTXj4cZlI+20BZPj8LWz44YF0+mlVdPjBYWT5IwFs++0hYPoz5
WT5OcVo+XjFePvfqWz5fb1s+WthYPugrXD7JnV8+Vj9ePihxXj7ggVk+jDhYPvuEXz7KPFo+
2t5cPtTmXj4qe1s+HTVcPtlKXD7Jalk+7l5cPjPhXD7yZFg+qjpfPnbjWj75Al0+Lv5bPi2/
Xj4yu1s+9cddPvhvWj6EQl0+XoNZPrePWj6BnFc+kOpgPlqeXj7P8Fw+c/laPi+SXz5BLls+
ovpXPuIfXT7mMFs+kfFbPubZWj7rfFs+a8JaPsdxXz7K818+3TVdPir+XT5GX14+gc9dPpBt
XT6kKFs+fQxaPhR7Xz4fh2A+dkxfPpgIWD4EAFk+0L9cPg08Wz5BXlw+5AFePtWsWD7k5lo+
lCxfPmxNXT7CHFs+sJldPkI9Wz7tp18+9EZXPkEbVz5sOVs+0e1aPm4cWD7Zbls+caFePsmy
XT6q31Y+rgRZPo7QXD4cBl0+bfdYPkcMWT7Lx10+aaBcPqqHYT68iV4+h/pdPoOJWz7cal8+
EpRbPreSWD4jkF8+vwVaPlLUWD4HBFo+4gVdPgNXXT4ZbVg+/4JbPoTYWz4go1k+g29cPjJy
Wj7p9ls+fBpgPthkWT4mnlo+UChaPnUDWz55Pl0+y99cPlFEWz5saGE+epFfPmk2Wj4ps1w+
0nZdPuoyXT4aj1k+2ZldPsQiWz7PoVs+ojZcPjj1Wz5gI18+7ORaPj/4Vz5WSFk+mxtaPnBc
XT7n6V0+8CpdPs+XXT4WIV8+2HJXPvuiWz4301k+eQZbPqTSXT7O814+eeRePp42Vz5bdFw+
RrxWPkW1Wj5GOFk+kWtePq5VXj4H3lw+otlbPhXTXD4Zblk+us5cPj3IWz7qaF0+pIxcPj7e
XT5Bpls+/rBZPoKyWj7aa14+oCtZPh5nWz5l0Fg+1OFePo6uXD7/RFs+3y1ePoGsWz7x2VY+
mO5YPgPuXj5CjVg+oLZWPjdpXD6j/Fw+3IhZPlpVXj7SZVs+f0hZPk5sWD5bXFs+LbFgPjA+
Xj7B1Vk+gsZcPmx9Xj5gSFs+Xs5bPozaWz5pcV4+ZH9iPo6mWz6ShFs+zKFdPrZyWz4k0Fg+
FKtYPn8SXj6ofl4+TpRdPmhEXT4neVw+SxZaPl86XT6fkFw+G4hcPhrsXj7G/1g+IEpbPqNq
XT4N6Vo+i5dZPlZGXz49W1g+9GlbPiohXT4e/1w+DqtgPvTdVj6fD2A+d+xZPuhQXT4vQVw+
BzNdPv9IVz5f+Fs+g5hbPofJXj7Izlg+rAZbPtZaXj6cLF0+6NNePrFsXT6yVV8+AutbPnsM
XD5rQV0+7itePpBTWT79AmA+AOVbPtJnXz5AmVs+XRxYPha6Xj4ml18+eIpZPteTYj70JV0+
pNNYPirbVz6GJFk+dvBZPlL6Wz6a4V8+Y5FaPiBGXj71KF4+Vt1YPkhyXT7GN1o+B0FcPjtI
Wz57TVw+Jj5ePvtJXD6Usl0+m2JaPm4aWz4T1l0+5ZVbPrCCXD7UD18+fBJbPk1DYT4rSmA+
o7VePvP9XT4gKlo+1eNcPmg8Wj66d1w+/GRZPmsyWT5Y0Fs+07xaPvATXD5GFF4+C5hcPoN1
XT6lfF0+rl1cPo8NXj7pAV0+IMBbPviBXj41Cl8+kyhbPh7cWz41hl4+2K9dPpxQXz6iVlw+
ZpNYPhHoXD5wHlo+2xJePhf1Wz49dl8+H6lcPsTnXz5NjVk+8zNdPjJvWz4kg18+emJdPtoY
XT63nVw+meJcPhLOXD6U+Fo+M8tcPigyWz5/4Vs+8+tcPlAmXT7AVWA+zM9ePhPeWz5ToVw+
8lZaPiXYXD7vkl8+WIRYPmSyWT7RMls+CJlaPsJsXD6ELl0+r0NaPsh5Wz4mL1w+J9dgPiOD
XD4Slls+8e9YPmUPZD7oNVk+phFdPrp6YD7301o+xsFYPr8ZXT7qZVs+NFVcPr8oXT5T0V4+
9AVaPnlgXT6dw1k+Q1xdPqCYXD7Ge14+MsFYPvh9Xj49gF0+bXtdPlFfWz7GrVo+SjRaPiMx
XD7iOF0+6fRbPppEXj5NZFs+/JdePljzYD7GZlo+Ln9cPpOiWz70yF8+3H5dPkbTXz7e+14+
FIpdPn48Xj6kRFw+qcJaPmefWz5raVo+oEZePluJXT4XdF8+LQRcPmlcXT6MgV0+3/5aPsf0
Wj5xX10+c25aPoVPXT71rF4+fK9bPhqRXT5n+1s+I0FWPrQQWj5l6F4+sf5bPoiIXj6HIFo+
1z5aPlJtWj6501s+XktcPkZ4Vz444ls+EUJcPqdiWz7lpGE+oMFfPuvoXj6MY14+7eFcPu78
YD6gVV0+EalePuRcYD7vQV8+TR9dPou7Xj4lulc+xoFXPtX3Wz6Ba18+mSZaPn5mYT5A3F4+
DHFePqbIXj7RNV8+XABcPks2YT7DpF8+7f1cPk49XT50TGI+/JZdPqjgWj6Vw14+WEFfPthQ
XT6OoFw+g/RcPvrSXT7iBV0+UxNbPrsaXD534l0+yNZdPtRNXT7JMl4+B0pcPtK1Yj7Bcl4+
9zBcPlckZD7EVl0+e4ZaPjKlXz7rHFs+BQdfPpvxXD64tFw+vl5aPjbfXz5VIVs+CfFbPpeT
XD5PB1k+uz5dPs9ZYT5sOVw+f55ePikcXz7WqVs+wPRePqImYD5Ho1w+/CZYPrsiXT6fHWE+
NRtePg/9XD5c01w+XA5gPsrAXT7l5Fw+22RgPsYvXj5gG1w+T+hYPsEZWz7NKGA+XIxdPhKL
Xz7dblw+KHhfPgb7YT5OPlk+cV9aPoYwYT5ucVs+wvBdPiXFXj7ThGA+RCRZPrWRYT6f91w+
ARNhPnKuWz7LZFg+t29bPooCXz4tm10+jCdaPsGUWj7pGlw+0epaPnKXXD5RsF4+QdpcPkK9
XD6Q414+fh1hPsbSWz4NlFo+QepaPvRUXT6UC1o+VjpfPvWLXT7SQF0+rHRgPnW4Xz5HsV4+
KYxdPoONXj7tUFo+m1RcPvkuWz67nV0+HXtePqlPYD6VJWA+TPZdPtOoXD5MIWM+NFBgPkQg
Wz5MFlc+ditePhDxXT4ssFw+3mddPoNXWT7Lkl4+fxVdPh72XD7DOV8+CCdgPl3IXj4URFo+
m5VePg47Wz4NX14+WBZcPhJzXT5541s+jIBcPksUXD7cUVw+ozFfPlA9YD7dKl8+cgRePkpy
Xj6cvFo+SvhaPljoXz7XCVs+U6hePpeWXz75lls++JBaPtEXXT7Fv1w+1glePq+cXD4XEFo+
6UFaPn1fXz5+jF8+Lf9fPqtjXD5gVl4+fc9VPp5PXz4RGGA+nrxdPlfHXj5sa1o+SatdPtq0
Wj6dnlw+jG5dPsk2XD6ahV8+uG5gPkoNXj4d714+ZvdePn8uXT6w5V0+2bNbPioqXj6YYlw+
gEVcPoh9XT6dJV8+x6xcPnisWz4wHl0+2i5dPuIEXD73Ul8+z+dcPqYpXz4ZxGE+H+ZhPplU
Xj7Or10+UrRbPuhwYz48sV0+mH5fPuqJXj4XY1w+BNxiPmRNWz5tFF4++LdfPkH7Xj7val0+
aY1gPqshYD5ntmI++JhdPmqAXj7DuV8+ltZbPipHXT5UG10+hcBdPpQFWj4oNV8+XfFePmTM
Wj4s72A+nS5gPnsrXT7+/lw+YNRcPlJ+YT45X1k+gJddPtw+XT5wl18+amtdPlPhXj7slVw+
1ydfPsygXD57gGA+yYJdPghpXD4knFs+uaVePvrzYD4Z1l8+C6phPtLTXT45d18+2LphPgYJ
XT4vAlw+6eFaPppcXD7tbF4+HmxfPjOJVz7vvVs+oW1cPrlXXz5+BV0+n4RgPjRdXT6McWE+
o/RgPlvMXz6Nh18+OOFgPugWXD5bgF0+PeNfPtAeWz53WF8+s3FfPqNvVj7VqF0+XBpfPlw2
YT6r+F0+wE5gPqrMWz6usVw+w9dhPgk0YD5srFw+WZJcPnWHXT79uVs+P4tZPgv3XD5gXV8+
plBcPgl4Xj6amF8+NgthPmmkXj4C0l0+S3NjPnZwYD4G0GA+vgZiPr41WT7dEGI+D5RiPk0n
YT6mvls+/FZdPvzhYT62618+csFfPv0EXj48iGE+cohhPik9XT6Cu10++/tgPiphXz4D018+
CHZbPjZJXT6kfV0+q3hiPtC/XT7PEGI+zIlaPlRzYT4MB14+dT1ePhjgWz7nCVw+yb1dPkcu
Xj4i014+RU9ePpDmXD5RkV0+8m9dPumPXT7KnVo+PxxgPvIXYT5uxls+kYlaPiwzXz7LY18+
w+BePki+Xj41ul4+p0NePkCUXz5PCmE+RR5dPp2CYD6YD1w+VvhdPrv1Wj5i1V4+JpJjPjnp
Xj7FdVs+lRFhPpUsWj7hyVs+2SxdPqpqWz6ZZVw++ZxiPqW7XD5JRl4+i49hPoq8Xj7fG2A+
h7dfPruhXj4D2l8+BexhPkpwXj6tLlw+/lBfPuDfXj5d8V4+FddgPoDBXT4S810+L4ZcPka3
Wj4ufl8+lrRbPm/QXz7XAF4+sttePrVCXT6PIFw+YGRdPnJNYD5Wml4+FztfPuidWT7y7mE+
Ef1ePszkXT4FI14+GvZePk+AYD66Il4+uwddPsvbXT7njF4+8DZcPp/yWz50Ml0+w6VePq1h
XD6IrFk+paldPjlCXD6vpF8+2lRdPrevXj4lPFo+fAtiPpTCYT7OYV0+V8hbPstjXT7nvV4+
gkRdPhPeXD5/4l4+T+JcPvYWXz6KqVw+YPZgPtR2Wj7JS14+pRlcPo5UYD46cGE+RtpdPlZZ
XT5l018+k2FfPnCmWz5IcF4+qcRYPoDsXj4WW1s+hv9cPjs7Xj6x1lo+CoRePuPhYT6/KF0+
VoBhPhrhWz6iyl0+xkBePtECYD4z+lw+LEtgPtEJYD6DeV0+7PVfPtCxXD4gdl0+JIpgPrGo
Xj4hXV8+MX5hPvPfXD4VOF4+i7hdPrbhWT5uq1o+KLhePp8bXj5WXl4+PsFdPqNxXj7OtGA+
nTxfPveLXj51u14+ZQRbPh9gYD60DF4+hBxcPtQ+WD5GT1s+TRpdPpvaXj6OpFw+RaBfPnpf
Yj7Tb1w+6EhfPtdhXT5D/Vs+HzddPunDXj7Hz10+9YxfPmA7Wz6iXmI+ublfPsUSXz5AaV0+
byJfPu72Xj5YgF4+m15ePqx0Wz5NQWE+oAlgPkshYT76Jls+Q+NdPge7XT6LuF4+F2tcPk8Q
YD6vhmI+JnZePlatXT4egWA+Iv5fPvljWj7HaVw++5VdPsX4Wj6aSlw+xwZhPl2XXT4O3F4+
TfhiPlMiXz6Y114+NxJdPivdXz7kQl0+fUBfPrkTWj6AeF8+at5bPidFXj5tJ10+h2xaPsVj
XT7SuV4+Du9dPtIdYD6MnF8+nuhcPtdnYD6Q2WA+golePssLYD7HgV0+uElfPpbRXj5FVlw+
spdePsXxXz6FhFk+ehZePpggXj6RRV8+PJZgPpJUXj7E2Vg+XKNbPuebYj4C8F0+B1NePoYX
XT6sbmA+f9xcPlgcXz4SYV8+Q3VdPkkjYD4hYF8+mxZhPqcCXj5kXF0+TwFePvSpXT7aMWA+
m29jPom4YT5lG1s+iB5gPkE6Yj6VIGI+PmpcPjntXj4AKF0+hU1ePrNEYT65O18+V5lfPtaS
XT68c1s+PCRePgfFXT5Yvl8+KmBaPsCiXj6k0V8+IdlePpT+Xz7m410+V/FfPtnpWz5nil4+
EWZePscaVT6f6ls+q/xePkdYYD7ZMFs+3UNdPvsLYD6ShFo+p9VdPoztXT4QlFw+gNhfPq9H
WT4JI14+5lZcPpwbYD4Cb1s+NmldPncGXj5rUlo+gvdfPiE2XD7/7V4+2lBcPqrAXj46gl4+
WNlcPlMRYD5yfmE+AMBePnHaXj4wrmI+ajFbPmwEYD6/0WE+tbpbPj3wWj57U18+0d1dPk1r
YT6SmV8+vdhgPrF3Yj4bM10+ANhePjmBYD62SFw+aJtfPtbpYD5tLWE+2vZYPt+nXz5GB2A+
m4FcPp+zXT6Yh2I+GdxgPhLCXj6QnFo+kf5bPv/+XD62vFs++nNaPtjZYT51l2E+gjZfPkWc
Yz6QN2A+SmBePke4XD63RWE+Fc9hPvIHYD4XmVw+uIlePj9NYD42FV0+TVVePvOXXT4kSF8+
MYpePvJcXj6X918+sApePn3EYD72E2I+qOZePigfXD4ek1s+nNRbPpopXz6wtmA+21FcPgI7
YT5lSV8+QyVfPgcRXz5QJGA+EkFhPmOHXD4Gf2I+DPRcPu07YD5k7Fk+9jhdPvr+Vz47Zl8+
TmZbPqWrXz7MymI+J9xfPu/eXD4oMV4+im5ePq9sXT4TfF0+YiNYPnzkWj4GWl8+ajJhPt7G
XT7dbV8+Hp5dPvbXXz7Yr1s+OmZePungYz76CF4+imBfPrRkYD7NYWI+RF1dPuYPYT43fl8+
A7VbPjqoXz7QwV8+xPtcPmXpYj6cilo+ck1hPi7SXz6tuGA+gU1fPoxqYD5L210+48hdPuj7
Xz6mF2A+JGBaPnCxXD6Q4V0+lBVgPlF8YT7UP10+rHNdPnv3YT4JW2I+GgBZPnDWYD7gYl0+
0AFjPmG0Xz6ORF8+zTxfPoghYj58SVw+i3thPs0IXj76V2E+LZJbPnHxXj6F518+RFFePj5r
YT64jl0+y85fPm3pXj556F4+yfBfPi1wYD7qq2M+ugBiPkXtYT4CH2E+OhlePgdcYD6CHVw+
BdVgPolnXj5t8WE+nTVfPtyuYT6nXGQ+IM9aPqj7Xj5MOlw+5L5cPjzkXz5i+V8+T6dfPsWm
XD6nPF4+chBaPrdnXj44ol4+U1hjPjeDZD7uBF0+GnRcPnhSXT4q9lw+wUJdPmbsYj7kNl0+
wfZdPvn/YT5cSGI+AtBiPlf/YT6UkVw+Z3dkPtBYXz4X2mE+IqhgPjqmXz5PU14+Up5dPmsV
XT5XaGA+uWNePhocYD50714+/tVfPmgRYj6SuF8+wTBgPmCxYT7sa14+PL9fPowiYz5oVFo+
iVNePlpkWz4GBVw+UVldPj0jYT5sGl0+VVdfPiWRYD65Kl4+ck5iPgOFYD7Fbl0+GOVZPt8c
XD7dpl8+UYBgPkCWXz7zemA+upNfPjiIWj5qfF8+bUddPkB1Xz66Ylw+UtFgPj+aXT6S718+
OphgPsoeXz4F7WE+i7ldPkAvYT4WgmQ+001cPqFwXj5JN18+1A1fPmb3Xz5zFmE+u5tbPgCA
Xz4SL18+5ItcPgqWYD7kdl8+KaldPrGVXj6d2WA++G5ePiMiXT5yKGM+y9FfPnxyXD5GpF0+
35lhPsdEXD5nrVw+egpcPhquXT4cP2Q+39haPscFYD5KdF0+u69fProIYD7PsV8+oiBhPkVs
YT5TcF4+sINfPlU6Yj6HvV8+FPxcPrwuYj6no18+5ZtePg/SYD6kDlw+pQ1ePr3mXD4F+1k+
6TdcPsj6Wz6C2V0+8RNgPirUYz6dxl4+C9NePmqoZD7xQ2A+vHFbPkE6XD4yhl8+clBdPn+h
Xz6Uh10+goVePu0HXT7HImY+AphdPiDwYD58hl8+5zBkPt/TXz5mOV0+N+NhPpewXz6ffls+
7pZgPki3YD497mA+WZtgPswxYT4uQGE++vZjPtwlXj6XPWI+nl9iPknGXz4JqF8+oFFiPiMR
Xz7GCmA+F/RdPhWWYj5f8V8+y0BgPs/rYz63ZmM+cU1ePr4EXz4x3V0+oPZdPkY0Xz6dmF0+
hABcPiVVXz4ckF8+6c9jPiHfXz5SHmM+v/hfPhq/Xz42Wl8+rsdfPukrYj7ATmU+0phdPks8
YT4ZG2A+clhiPtFxYD7Y7Vw+5i5jPuPyXj5QDGE+s9tfPvhkXj6ZWF0+/rJePpzqYD6wZ2E+
C6hgPmaZYD7R+GA+LUpgPsM4Xj7+fF0+Xn1kPmAhXj6j914+beBhPlvZXz5cA2E+7ktgPklJ
Xz5jdl4+</AssayYData></Step></KineticsData></ExperimentResults>
