# Supplementary material for: Snapshots of actin and tubulin folding inside the TRiC chaperonin
Source: Nat Struct Mol Biol. 2022 Apr 21;29(5):420–9. doi: 10.1038/s41594-022-00755-1 (PMC9113939; doi:10.1038/s41594-022-00755-1)
Supplement: Source Data Extended Data Fig. 3 — Biolayer interferometry sensogram raw data for Extended Data Fig. 3b and inset [file 41594_2022_755_MOESM11_ESM.zip › Extended Data Fig 3b/CCT5 immobilization/CCT5_load.frd]

<?xml version="1.0" encoding="UTF-8" standalone="yes"?>
<ExperimentResults><ExperimentInfo Name="20191211_loading_CCT5Ac069"><ExpDescription></ExpDescription><RTDVersion>2.0</RTDVersion><RunID>02B04728-C7E0-4BC9-AA74-04F192CE1460</RunID><ExperimentType>KINETICS</ExperimentType><ExperimentSubType>KBASIC</ExperimentSubType><StartDateTime>2019-12-11T15:57:09</StartDateTime><MachineName>FORTEBIO-OCTET</MachineName><UserName>sgcoctet</UserName><LotNumber></LotNumber><PlateName>191211</PlateName><PlateName2></PlateName2><SensorName>H1</SensorName><SensorPlate>1</SensorPlate><SensorType>SA (Streptavidin)</SensorType><SensorRole>LIGAND</SensorRole><SensorInfo>CCT5A</SensorInfo><WritingSW>DataAcquisition.exe 11.0.0.64</WritingSW><InstrumentType>OctetRED384</InstrumentType><InstrumentSerial>FB-20119</InstrumentSerial><InstrumentFW></InstrumentFW><IntegrationTime>2.1</IntegrationTime><DSPType>CPF</DSPType><DSPStitching>1</DSPStitching><HasManifest>1</HasManifest><InfoHash>-1509628114</InfoHash></ExperimentInfo><AssayParamsInfo/><KineticsData><Step><CommonData><SampleLocation>1</SampleLocation><SampleID></SampleID><SampleGroup></SampleGroup><SampleInfo></SampleInfo><SampleRow>P</SampleRow><SamplePlate>1</SamplePlate><WellType>BUFFER</WellType><Concentration>-1</Concentration><ConcentrationUnits>µg/ml</ConcentrationUnits><MolarConcentration>-1</MolarConcentration><MolarConcUnits>nM</MolarConcUnits><MolecularWeight>-1</MolecularWeight><Temperature>30</Temperature><StartTime>0</StartTime><AssayTime>120</AssayTime></CommonData><FlowRate>1000</FlowRate><StepType>BASELINE</StepType><StepName>Baseline</StepName><StepStatus>OK</StepStatus><ActualTime>120.004</ActualTime><CycleTime>0.2</CycleTime><AssayXData Points="600">AAAAAKwcWj7NzMw+vp8aP42XTj+uR4E/lkObPzMzsz/fT80/x0vnP9ejAEDLoQ1Avp8aQPCn
JkDjpTNA16NAQMuhTUCamVlA8KdmQOOlc0DsUYBA5dCGQN9PjUDHS5NA8tKZQOxRoEDl0KZA
zcysQMdLs0Dy0rlA7FHAQOXQxkDNzMxAx0vTQPLS2UDsUeBA5dDmQM3M7EDHS/NAwcr5QPYo
AEFzaANBZmYGQeOlCUFg5QxB9igQQXNoE0FmZhZB46UZQWDlHEH2KCBBc2gjQWZmJkHjpSlB
YOUsQfYoMEFzaDNB8Kc2QeOlOUFg5TxB3SRAQXNoQ0FmZkZB46VJQWDlTEH2KFBBc2hTQfCn
VkHjpVlBYOVcQfYoYEFzaGNBZmZmQeOlaUFg5WxB3SRwQXNoc0Hwp3ZB46V5QWDlfEFvEoBB
ObSBQfhTg0Hy0oRBsHKGQW8SiEE5tIlBMzOLQfLSjEGwco5BbxKQQTm0kUH4U5NB8tKUQbBy
lkFvEphBLbKZQfhTm0Hy0pxBsHKeQW8SoEEtsqFBMzOjQfLSpEGwcqZBbxKoQS2yqUH4U6tB
8tKsQbByrkFvErBBLbKxQfhTs0Hy0rRBsHK2QW8SuEEtsrlB+FO7QfLSvEGwcr5BbxLAQS2y
wUH4U8NB8tLEQbByxkFvEshBLbLJQTMzy0Hy0sxBsHLOQW8S0EEtstFB7FHTQfLS1EGwctZB
bxLYQS2y2UHsUdtB8tLcQbBy3kFvEuBBLbLhQexR40Hy0uRBsHLmQW8S6EEtsulB7FHrQfLS
7EGwcu5BbxLwQS2y8UHsUfNB8tL0QbBy9kFvEvhBLbL5QTMz+0Hy0vxBsHL+QTcJAEIX2QBC
9qgBQnlpAkJYOQNCNwkEQhfZBEL2qAVCeWkGQlg5B0I3CQhCF9kIQvaoCUJ5aQpCWDkLQjcJ
DEIX2QxC9qgNQnlpDkJYOQ9CNwkQQhfZEEL2qBFCeWkSQlg5E0I3CRRCF9kUQvaoFUJ5aRZC
WDkXQjcJGEIX2RhC9qgZQnlpGkJYORtCNwkcQhfZHEL2qB1CeWkeQlg5H0I3CSBCF9kgQvao
IUJ5aSJCWDkjQjcJJEIX2SRC9qglQnlpJkJYOSdCNwkoQhfZKEL2qClCeWkqQlg5K0I3CSxC
F9ksQvaoLUJ5aS5CWDkvQjcJMEIX2TBC9qgxQnlpMkJYOTNCNwk0QhfZNEL2qDVCc2g2Qlg5
N0I3CThCF9k4QvaoOUJzaDpCWDk7QjcJPEIX2TxC9qg9QnlpPkJYOT9CNwlAQhfZQEL2qEFC
c2hCQlg5Q0I3CURCF9lEQvaoRUJzaEZCWDlHQjcJSEIX2UhC9qhJQnNoSkJYOUtCNwlMQhfZ
TEL2qE1Cc2hOQlI4T0I3CVBCF9lQQvaoUUJzaFJCUjhTQjcJVEIX2VRC9qhVQnNoVkJSOFdC
NwlYQhfZWEL2qFlCc2haQlI4W0I3CVxCF9lcQvaoXUJzaF5CUjhfQjcJYEIX2WBC9qhhQnNo
YkJSOGNCNwlkQhfZZEL2qGVCc2hmQlI4Z0IxCGhCF9loQvaoaUJzaGpCUjhrQjEIbEIX2WxC
9qhtQnNobkJSOG9CMQhwQhfZcEL2qHFCc2hyQlI4c0IxCHRCF9l0QvaodUJzaHZCUjh3QjEI
eEIX2XhC9qh5QnNoekJSOHtCMQh8QhfZfEL2qH1Cc2h+QlI4f0IZBIBCi2yAQnvUgEI5NIFC
KZyBQhkEgkIIbIJCe9SCQjk0g0IpnINCGQSEQghshEJ71IRCOTSFQimchUIZBIZCCGyGQnvU
hkI5NIdCKZyHQhkEiEIIbIhCe9SIQjk0iUIpnIlCGQSKQghsikJ71IpCOTSLQimci0IZBIxC
CGyMQnvUjEI5NI1CKZyNQhkEjkIIbI5C+NOOQjk0j0IpnI9CGQSQQghskEL405BCOTSRQimc
kUIZBJJCCGySQvjTkkI5NJNCKZyTQhkElEIIbJRC+NOUQjk0lUIpnJVCGQSWQghslkL405ZC
OTSXQimcl0IZBJhCCGyYQnvUmEI5NJlCKZyZQhkEmkIIbJpC+NOaQjk0m0IpnJtCGQScQghs
nEL405xCOTSdQimcnUIZBJ5CCGyeQvjTnkI5NJ9CKZyfQhkEoEIIbKBC+NOgQjk0oUIpnKFC
GQSiQghsokL406JCOTSjQimco0IZBKRCCGykQvjTpEI5NKVCKZylQhkEpkIIbKZC+NOmQjk0
p0IpnKdCGQSoQghsqEL406hCOTSpQimcqUIZBKpCCGyqQvjTqkI5NKtCKZyrQhkErEIIbKxC
+NOsQjk0rUIpnK1CGQSuQghsrkL4065COTSvQimcr0IZBLBCCGywQvjTsEI5NLFCKZyxQhkE
skIIbLJC+NOyQjk0s0IpnLNCGQS0QghstEL407RCtjO1QimctUIZBLZCCGy2QvjTtkI5NLdC
KZy3QhkEuEIIbLhC+NO4Qjk0uUIpnLlCGQS6QghsukL407pCtjO7Qimcu0IZBLxCCGy8QvjT
vEK2M71CKZy9QhkEvkIIbL5C+NO+QrYzv0IpnL9CGQTAQghswEL408BCtjPBQqabwUIZBMJC
CGzCQvjTwkK2M8NCppvDQhkExEIIbMRC+NPEQrYzxUKmm8VCGQTGQghsxkL408ZCtjPHQqab
x0IZBMhCCGzIQvjTyEK2M8lCppvJQhkEykIIbMpC+NPKQrYzy0Kmm8tCGQTMQghszEL408xC
tjPNQqabzUKWA85CCGzOQvbozkLVOM9CppvPQpYD0EIIbNBC+NPQQrYz0UKmm9FClgPSQghs
0kL409JCtjPTQqab00KWA9RCCGzUQvjT1EK2M9VCppvVQpYD1kIIbNZC+NPWQrYz10Kmm9dC
lgPYQghs2EL409hCtjPZQqab2UKWA9pChWvaQvjT2kK2M9tCppvbQpYD3EKFa9xC+NPcQrYz
3UKmm91ClgPeQghs3kL4095CtjPfQqab30KWA+BChWvgQvjT4EK2M+FCppvhQpYD4kKFa+JC
+NPiQrYz40Kmm+NClgPkQoVr5EJ10+RCtjPlQqab5UKWA+ZChWvmQnXT5kK2M+dCppvnQpYD
6EKFa+hCddPoQrYz6UKmm+lClgPqQoVr6kJ10+pCtjPrQqab60KWA+xChWvsQnXT7EK2M+1C
ppvtQpYD7kKFa+5CddPuQrYz70Kmm+9C</AssayXData><AssayYData Points="600">AAAAADTfOrtLF4G7lAcxu2pc/7q3OKO6YfyMO6FcjDsfL4E6l4HsOgjrBTyreIQ7YdCNOxzv
wTv7Cog7pUsBPHz+AjzEMVI8XUvbO6RVJTxwSjQ8DAANPIEYLTwU2yw80FBBPIP8hDyK2C08
/plzPNJ9ZTyOm4U8AVdyPGbOoTy8I3Y8NVZqPFBHhDy7GZI8GoaEPI0ZpDywB7A8r9yDPMhc
mDxyBJg8UUCQPOh9qDyXbMU847q9PBeGtjz7U8I8PGHePIpzzzxWyNU8cCbKPBghwzx6nN88
mUvSPGkR8zyRW9E8ccncPOVt+Dxq6uc80uziPPf06DzjA/U8CXvwPIwD6jwCYN88XJYCPf5f
6jwtC/c8iZEIPeK1Aj3k3PE8uOMRPaxNCj2e0Ac96OcJPREq+zz5Bwk9UFwSPXJNDT0OKQg9
CskIPZOBFz2u1RU99PMQPQ22DT2RbiI9kyIhPXneFz2l2R89GHkRPZnPDj1kYiY9qygaPV1m
HD2sFiA9DUUmPeEwHz3I7iQ9/CQdPRwlMT0WsR898/onPUlBLj0wGy89/zw6PWwRMz3LlSo9
J9AsPUV7LT0ZhDs9djQ2PUo6LD3UbTg9rLIwPdeNLT1Wv0A9XAk8PdJrPD1v7EY9Ra5HPdeW
ND0zZkQ9QQtMPQcASz3g4ko9z69UPZ8hSD2CEEU97pdLPcbZRT2YDEY9rTZFPU0eTD14vFE9
vbBUPYrHTD3sw1k9AEpdPeoZUT1btVY9E1hjPUyJQj1WwlE9pgVPPXfETz17WFM9eXFZPYBq
Wj3MlVI9hmNZPepVYD1Fn2U9KYZTPSEzYD1vb1s9vjZlPRmOZz25MVI9c4FkPYuwaj3Z4mc9
UmxqPVVdeT2co1s9O3VrPVkSZj2xmGY9BaFoPfPyeD3p+249A7NwPTjNbz0y53g9QwpjPZLT
bj1CEWo9KWhqPU83dj3nsnc9QmRuPdWAgD26oH89qVR4PcuLdD1RGIU9DANwPffRdz0MgoE9
2UmBPUdnhj3VkoE9+kWBPRYedD242YY9sFd+PdeMcj3RFYA9vkt7PcwVhT2sW4I9mtN4Pcly
ez18TIY9O9dpPUZcfT3xAoQ9x3SLPf1Vhj0UCH895LmKPfMBhT3FNIU9fC+HPaUjhj1rc4o9
YZKOPbLaiT1p/IM9zGaPPTUqhD0atIk9r3KJPd8riz0ZOIw9fSOBPRychD2Xgoc97U2JPQAz
hT2rDJI9BayGPaSWiz2Zzow920CMPdwXkD2n/o09grWQPWFMiT2OzYo90t+IPXZhkz0QBIw9
2iaQPVfzjj2SeJY945GVPWzpij0EPZM9fICOPfxtlj1mTJA9YbGXPUxikz1NXos9iRSTPabO
mz0SaJU9Pr2TPQ0flD3PCZM9zueSPSC9lz2PGpk9beuLPeIrlD2775M9zuyRPSQylj0MvpA9
meCYPcYsnD3a2pc9TrqRPRFgkz1+BJs9UimZPaaBjj1oeKA9jueXPd/pnD3qH5o9DAicPSIa
nz1ps5M9oAeVPblTnT1gl549aiqZPY0fnT26CZo9cf6YPR/poD0p35894jOaPf1Qlz1YsZ09
9uCgPaLxnT2f85k9mwGiPUrjoj3eNKA9ssyfPZeSnD2daJw9J1+iPUlLnD1K8p89ZhmePVOX
nT25IKE92LGbPXxdoz28ipw9A8GbPSOKoT1YgKI9NYekPcYKoT2VjaE9ol+mPUEWpD2N65k9
JxSkPdXnnj1xwZ89Ov+jPUH5pT1q5KY9orOhPb1xmj0WHKw9n+iePfcUnj1bFqI9snmqPe4P
nT3vz509b12lPXXUpz1pDKQ9iWaoPes0pj1wNKk9ORyuPeB8rj1mNqs9fhijPY0CrD3aAKk9
r0CyPWq9oj1zaK09y2umPV/DoT3uX6w9BOSgPStvqT3Fh6s9IASpPW46rD3koao9AJOrPRJ6
rz2VdbA91CStPb4Dqj0SoLA90IetPe8SqD1/r609W9CpPcz7sz0X67E9CiyyPZOErz2Sy6U9
UwO2PUBHuD0iCrA9UIWvPX0EqT1YmbQ9BX2rPbKLqD2Dh7Y9RtqsPaEEtD0UxK49CuWuPTWo
qj1D87I987W3PT/oqj1aXrc9+XGtPUp2rz3p8LM948+vPbBTrj045a89anOyPefKtD1ugbQ9
xsG5PbLGrj13qLM9mwCsPbu2sj3sQLE9y/WwPV8DtD0pRrY9QjWzPWKnuD3t+rc9qgqyPdO0
sj0t4ro9RDC1PT/GvT3XRKw9pru7PVLAuD1LL7U9xYe4PR7Isz2CVbk9BcG2PcsLtD0QtrM9
22qzPTOTtj2habE9vDa2PdhyvD2FF7Y9p2yyPduCtD1IsLk9tjS0Pcs9uD0JNbM91LG0PflP
uD1kX7c9hc25PZLmuT2QdLQ98JW/PeZKvD2aMrw9QyO/Pe5xuz0WLbU9T8u3PTTZtj1L1b49
HSi8PdZhwT32drw9zcK4PbcCvD1V9bY9n6S5PTeOuT36IrE996y2Pe06vz0jT7I9Cfe+PcDV
vT1P7bY9SJe+PZF5vD0whrw9af+8PXMGuT3mhLk9GJO9Pddkuz2d0MA9uC/LPUfBuj0DkLo9
swS9Pbt9vz3XdLQ9yUrGPTSCvz2XTbk9InXCPdMfvz0UZL49z/m/PT4FxD04z7g9Roe/PaEg
wj0xYbw92f7EPXwcwj3+Yb89n3jAPThkwT22YMY9eXm/PUbuwj2ofbw9VDfCPVovwD1FI7Y9
hBDEPbgtxz22Y8M9zkrCPWQJwj02PMY9OfnFPfxKvD3FPrw9LJS9PUOGwz2jiLw94k7IPesf
vj2U5b89SkzFPQnKyD3/z7893aW9PQJOxj3mmcE9yUvBPQ5awT15E8c9Af3APSVUyD2tmcg9
8du/PeZHwj0cV8Q9cpPFPcLKyD0rRr09IBzBPV7qxD2Ev8M9/IfGPU7Yxz3l58Q9TY3CPROE
wz2uhcQ9V7bJPW/twz0hUsE9twXJPQZ2yT2KIMo9efDCPWRVxT2RD8c9RKjHPWbRwT3ik8Y9
/Bi1PcH5yj0yfcc9fUHLPZiWzT24L8o9YSzHPbrNwz1eucg93GXFPQnMwj1tRMY9GQ3HPWhA
yT1/ZMM9Pr7GPYqzxj3E48k9RxnRPUSOwD1J+cU9dLLMPY9hxD0qvMk9cdXNPR6yxz1z3cs9
/IzGPWIMwD0I7cI9R7nHPUt6xz0lQsw9</AssayYData></Step><Step><CommonData><SampleLocation>1</SampleLocation><SampleID>CCT5Ac069p105</SampleID><SampleGroup></SampleGroup><SampleInfo></SampleInfo><SampleRow>O</SampleRow><SamplePlate>1</SamplePlate><WellType>KSAMPLE</WellType><Concentration>-1</Concentration><ConcentrationUnits>µg/ml</ConcentrationUnits><MolarConcentration>100</MolarConcentration><MolarConcUnits>nM</MolarConcUnits><MolecularWeight>-1</MolecularWeight><Temperature>30</Temperature><StartTime>143269</StartTime><AssayTime>300</AssayTime></CommonData><FlowRate>1000</FlowRate><StepType>LOADING</StepType><StepName>Loading</StepName><StepStatus>OK</StepStatus><ActualTime>300</ActualTime><CycleTime>0.2</CycleTime><AssayXData Points="1500">DALwQhpv8EJcz/BCSzfxQjuf8UIrB/JCGm/yQlzP8kJLN/NCO5/zQisH9EIab/RCXM/0Qkw3
9UI7n/VCKwf2Qhpv9kJcz/ZCTDf3Qjuf90IrB/hCGm/4QgrX+EJMN/lCO5/5QisH+kIab/pC
XM/6Qkw3+0I7n/tCKwf8QiBw/EJcz/xCTDf9Qjuf/UIrB/5CGm/+QtnO/kJMN/9CO5//QpUD
AEONNwBDhWsAQ6abAEOezwBDlQMBQ403AUNsZwFDppsBQ57PAUOVAwJDjTcCQ2xnAkNkmwJD
ns8CQ5UDA0ONNwNDhWsDQ2SbA0OezwNDlQMEQ403BENsZwRDZJsEQ57PBEOVAwVDjTcFQ4Vr
BUNkmwVDns8FQ5UDBkONNwZDbGcGQ2SbBkNczwZDlQMHQ403B0NsZwdDZJsHQ1zPB0OVAwhD
jTcIQ2xnCENkmwhDXM8IQ5UDCUONNwlDhWsJQ2SbCUNczwlDlQMKQ403CkOFawpDZJsKQ1zP
CkOVAwtDjTcLQ2xnC0NkmwtDXM8LQ5UDDEONNwxDhWsMQ2SbDENczwxDlQMNQ403DUOFaw1D
ZJsNQ1zPDUOVAw5DjTcOQ2xnDkNkmw5DXM8OQ1QDD0ONNw9DbGcPQ2SbD0Nczw9DVAMQQ403
EEOFaxBDZJsQQ1zPEENUAxFDjTcRQ2xnEUNkmxFDXM8RQ1QDEkNMNxJDhWsSQ2SbEkNczxJD
VAMTQ403E0OFaxNDZJsTQ1zPE0NUAxRDjTcUQ4VrFENkmxRDXM8UQ1QDFUNMNxVDhWsVQ2Sb
FUNczxVDVAMWQ0w3FkOFaxZDZJsWQ1zPFkNUAxdDTDcXQ4VrF0NkmxdDXM8XQ1QDGENMNxhD
hWsYQ2SbGENczxhDVAMZQ0w3GUNEaxlDZJsZQ1zPGUNUAxpDTDcaQ4VrGkNkmxpDXM8aQ1QD
G0NMNxtDhWsbQ2SbG0NczxtDVAMcQ0w3HENEaxxDZJscQ1zPHENUAx1DTDcdQ0RrHUNkmx1D
XM8dQ1QDHkNMNx5DRGseQ2SbHkNczx5DVAMfQ0w3H0NEax9DZJsfQ1zPH0NUAyBDTDcgQ0Rr
IENkmyBDXM8gQ1QDIUNMNyFDRGshQ2SbIUNczyFDVAMiQ0w3IkNEayJDZJsiQ1zPIkNUAyND
TDcjQ0RrI0NkmyNDXM8jQ1QDJENMNyRDRGskQ2SbJENczyRDVAMlQ0w3JUNEayVDZJslQ1zP
JUNUAyZDTDcmQ0RrJkNkmyZDXM8mQ1QDJ0NMNydDRGsnQ2SbJ0NczydDVAMoQ0w3KENEayhD
ZJsoQ1zPKENUAylDTDcpQ0RrKUNkmylDXM8pQ1QDKkNMNypDRGsqQ2SbKkNczypDVAMrQ0w3
K0NEaytDZJsrQ1zPK0NUAyxDTDcsQ0RrLENkmyxDXM8sQ1QDLUNMNy1DRGstQ2SbLUNczy1D
VAMuQ0w3LkNEay5DI5suQ1zPLkNUAy9DTDcvQ8ZrL0Mjmy9DXM8vQ1QDMENMNzBDRGswQyOb
MENczzBDVAMxQ0w3MUNEazFDI5sxQ1zPMUNUAzJDTDcyQ0RrMkMjmzJDXM8yQ1QDM0NMNzND
RGszQyObM0MazzNDVAM0Q0w3NENEazRDI5s0QxrPNENUAzVDTDc1Q0RrNUMjmzVDGs81Q1QD
NkNMNzZDRGs2QyObNkMazzZDVAM3Q0w3N0NEazdDI5s3QxrPN0NUAzhDTDc4Q0RrOEMimzhD
Gs84Q1QDOUNMNzlDRGs5QyKbOUMazzlDVAM6Q0w3OkNEazpDIps6QxrPOkNUAztDTDc7Q0Rr
O0MimztDGs87QxIDPEMKNzxDRGs8QyKbPEMazzxDEgM9Q0w3PUNEaz1DIps9QxrPPUMSAz5D
TDc+Q0RrPkMimz5DGs8+QxIDP0NMNz9DRGs/QyKbP0Mazz9DEgNAQ0w3QENEa0BDIptAQxrP
QEMSA0FDTDdBQ0RrQUMim0FDGs9BQ1QDQkMKN0JDRGtCQyKbQkMaz0JDEgNDQwo3Q0NEa0ND
IptDQxrPQ0MSA0RDCjdEQ0RrREMim0RDGs9EQxIDRUMKN0VDRGtFQyKbRUMaz0VDEgNGQwo3
RkNEa0ZDIptGQxrPRkMSA0dDCjdHQwJrR0Mim0dDGs9HQxIDSEMKN0hDAmtIQyKbSEMaz0hD
EgNJQwo3SUMCa0lDIptJQxrPSUMSA0pDCjdKQwJrSkMim0pDGs9KQxIDS0MKN0tDAmtLQyKb
S0Maz0tDEgNMQwo3TENEa0xDIptMQxrPTEMSA01DCjdNQwJrTUMim01DGs9NQxIDTkN6NE5D
AmtOQyKbTkMaz05DEgNPQwo3T0MCa09DIptPQxrPT0MSA1BDCjdQQwJrUEMim1BDGs9QQxID
UUMKN1FDAmtRQyKbUUMaz1FDEgNSQwo3UkMCa1JDIptSQxrPUkMSA1NDCjdTQwJrU0Mim1ND
Gs9TQxIDVEMKN1RDAmtUQyKbVEMaz1RDEgNVQwo3VUMCa1VDIptVQxrPVUMSA1ZDCjdWQwJr
VkMim1ZDGs9WQxIDV0MKN1dDAmtXQyKbV0Maz1dDEgNYQwo3WEMCa1hDIptYQxrPWEMSA1lD
CjdZQwJrWUMim1lDGs9ZQxIDWkMKN1pDAmtaQ+GaWkMaz1pDEgNbQwo3W0MCa1tD4ZpbQxrP
W0MSA1xDCjdcQwJrXEMim1xDGs9cQxIDXUMKN11DAmtdQyKbXUMaz11DEgNeQwo3XkMCa15D
IpteQxrPXkMSA19DCjdfQwJrX0Phml9DGs9fQxIDYEMKN2BDAmtgQ+GaYEPZzmBDEgNhQwo3
YUMCa2FD4ZphQ9nOYUMSA2JDCjdiQwJrYkPhmmJD2c5iQxIDY0MKN2NDAmtjQ+GaY0PZzmND
EgNkQwo3ZEMCa2RD4ZpkQ9nOZEMSA2VDCjdlQwJrZUPhmmVD2c5lQxIDZkMKN2ZDAmtmQ+Ga
ZkPZzmZDEgNnQwo3Z0MCa2dD4ZpnQ9nOZ0PRAmhDCjdoQwJraEPhmmhD2c5oQ9ECaUMKN2lD
AmtpQ+GaaUPZzmlDEgNqQwo3akMCa2pD4ZpqQ9nOakPRAmtDCjdrQwJra0PhmmtD2c5rQ9EC
bEMKN2xDAmtsQ+GabEPZzmxD0QJtQwo3bUMCa21D4ZptQ9nObUPRAm5DCjduQwJrbkPhmm5D
2c5uQ9ECb0PINm9DAmtvQ+Gab0PZzm9D0QJwQ8g2cEMCa3BD4ZpwQ9nOcEPRAnFDyDZxQwJr
cUPhmnFD2c5xQ9ECckPINnJDAmtyQ+GackPZznJD0QJzQ8g2c0PAanND4ZpzQ9nOc0PRAnRD
yDZ0Q8BqdEPhmnRD2c50Q9ECdUPINnVDwGp1Q+GadUPZznVD0QJ2Q8g2dkPAanZD4Zp2Q9nO
dkPRAndDyDZ3Q8Bqd0PhmndD2c53Q9ECeEPJNnhDwGp4Q+GaeEPZznhD0QJ5Q8k2eUPAanlD
4Zp5Q9nOeUPRAnpDyTZ6Q8BqekPhmnpD2c56Q9ECe0PJNntDwGp7Q+Gae0PZzntD0QJ8Q8k2
fEPAanxD4Zp8Q9nOfEPRAn1DyTZ9Q8BqfUPhmn1D2c59Q9ECfkPJNn5DwGp+Q+GafkPZzn5D
0QJ/Q8k2f0PAan9D4Zp/Q9nOf0NoAYBDZBuAQ2A1gENwTYBDbGeAQ2iBgENkm4BDYLWAQ3DN
gENs54BDaAGBQ2QbgUNgNYFDcE2BQ2xngUNogYFDZJuBQ2C1gUNwzYFDbOeBQ2gBgkNkG4JD
YDWCQ3BNgkNsZ4JDaIGCQ2SbgkNgtYJDcM2CQ2zngkNoAYNDZBuDQ2A1g0NwTYNDbGeDQ2iB
g0Nkm4NDYLWDQ1DNg0Ns54NDaAGEQ2QbhENgNYRDcE2EQ2xnhENogYRDZJuEQ2C1hENwzYRD
bOeEQ2gBhUNkG4VDYDWFQ3BNhUNsZ4VDaIGFQ2SbhUNgtYVDUM2FQ0znhUNoAYZDZBuGQ2A1
hkNQTYZDbGeGQ2iBhkNkm4ZDYLWGQ1DNhkNM54ZDaAGHQ2Qbh0NgNYdDXE+HQ0xnh0NogYdD
ZJuHQ2C1h0NQzYdDbOeHQ2gBiENkG4hDYDWIQ1xPiENMZ4hDaIGIQ2SbiENgtYhDXM+IQ0zn
iENoAYlDZBuJQ2A1iUNcT4lDTGeJQ2iBiUNkm4lDYLWJQ1DNiUNM54lDSAGKQ2QbikNgNYpD
UE2KQ0xnikNIgYpDZJuKQ2C1ikNcz4pDTOeKQ0gBi0NkG4tDYDWLQ1BNi0NMZ4tDSIGLQ2Sb
i0NgtYtDXM+LQ0zni0NIAYxDZBuMQ2A1jENcT4xDTGeMQ0iBjENkm4xDYLWMQ1DNjENM54xD
SAGNQ0QbjUNgNY1DUE2NQ0xnjUNIgY1DRJuNQ2C1jUNQzY1DTOeNQ0gBjkNEG45DYDWOQ1BN
jkNMZ45DSIGOQ0SbjkNgtY5DUM2OQ0znjkNIAY9DRBuPQ2A1j0NcT49DTGePQ0iBj0NEm49D
QLWPQ1zPj0NM549DSAGQQ0QbkENgNZBDXE+QQ0xnkENIgZBDRJuQQ0C1kENQzZBDTOeQQ0gB
kUNEG5FDQDWRQ1xPkUNMZ5FDSIGRQ0SbkUNAtZFDXM+RQ0znkUNIAZJDRBuSQ0A1kkNQTZJD
TGeSQ0iBkkNEm5JDQLWSQ1DNkkNM55JDSAGTQ0Qbk0NANZNDPE+TQ0xnk0NIgZNDRJuTQ0C1
k0M8z5NDTOeTQ0gBlENEG5RDQDWUQzxPlENMZ5RDSIGUQ0SblENAtZRDPM+UQ0znlENIAZVD
RBuVQ0A1lUM8T5VDTGeVQ0iBlUNEm5VDQLWVQzzPlUNM55VDSAGWQ0QblkNANZZDPE+WQ0xn
lkNIgZZDRJuWQ0C1lkM8z5ZDTOeWQ0gBl0NEG5dDQDWXQzxPl0NMZ5dDSIGXQ0Sbl0NAtZdD
PM+XQ0znl0NIAZhDRBuYQ0A1mEM8T5hDTGeYQ0iBmENEm5hDQLWYQzzPmENM55hDSAGZQ0Qb
mUNANZlDPE+ZQ0xnmUNIgZlDRJuZQ0C1mUM8z5lDTOeZQ0gBmkNEG5pDQDWaQzxPmkNMZ5pD
SIGaQ0SbmkNAtZpDPM+aQ0znmkNIAZtDRBubQ0A1m0M8T5tDTGebQ0iBm0NEm5tDQLWbQzzP
m0NM55tDSAGcQ0QbnENANZxDPE+cQ0xnnENIgZxDRJucQ0C1nEM8z5xDK+ecQ0gBnUNEG51D
QDWdQzxPnUNMZ51DSIGdQ0SbnUNAtZ1DPM+dQyvnnUNIAZ5DRBueQ0A1nkM8T55DK2eeQ0iB
nkNEm55DQLWeQzzPnkMr555DSAGfQ0Qbn0NANZ9DPE+fQytnn0NIgZ9DRJufQ0C1n0M8z59D
K+efQ0gBoENEG6BDQDWgQzxPoEMrZ6BDJ4GgQ0SboENAtaBDPM+gQyvnoEMnAaFDRBuhQ0A1
oUM8T6FDK2ehQ0iBoUNEm6FDQLWhQzzPoUMr56FDJwGiQ0QbokNANaJDPE+iQytnokMngaJD
RJuiQ0C1okM8z6JDK+eiQycBo0NEG6NDQDWjQzxPo0MrZ6NDJ4GjQyKbo0NAtaNDPM+jQyvn
o0MnAaRDIhukQ0A1pEM8T6RDK2ekQyeBpENEm6RDQLWkQzzPpEMr56RDJwGlQyIbpUNANaVD
PE+lQytnpUMngaVDIpulQx61pUM8z6VDK+elQycBpkMiG6ZDQDWmQzxPpkMrZ6ZDJ4GmQyKb
pkMetaZDPM+mQyvnpkMnAadDIhunQx41p0M8T6dDK2enQyeBp0Mim6dDHrWnQzzPp0Mr56dD
JwGoQyIbqENANahDPE+oQytnqEMngahDIpuoQx61qEM8z6hDK+eoQycBqUMiG6lDHjWpQzxP
qUMrZ6lDJ4GpQyKbqUMetalDGs+pQyvnqUMnAapDIhuqQx41qkMaT6pDK2eqQyeBqkMim6pD
HrWqQxrPqkMr56pDJwGrQyIbq0MeNatDGk+rQytnq0MngatDIpurQx61q0Maz6tDK+erQycB
rEMiG6xDHjWsQxpPrEMrZ6xDJ4GsQyKbrEMetaxDGs+sQyvnrEMnAa1DIhutQx41rUMaT61D
K2etQyeBrUMim61DHrWtQxrPrUMr561DJwGuQyIbrkMeNa5DGk+uQytnrkMnga5DIpuuQx61
rkMaz65DK+euQycBr0MiG69DHjWvQxpPr0MrZ69DJ4GvQyKbr0NAta9DGs+vQyvnr0MnAbBD
IhuwQx41sEMaT7BDK2ewQyeBsEMim7BDHrWwQxrPsEMr57BDJwGxQyIbsUMeNbFDGk+xQytn
sUMngbFDIpuxQx61sUMaz7FD3++xQ/gDskMiG7JDHjWyQxpPskMrZ7JDJ4GyQyKbskMetbJD
Gs+yQyvnskMnAbNDIhuzQx41s0MaT7NDK2ezQyeBs0NEm7NDHrWzQxrPs0Mr57NDJwG0QyIb
tEMeNbRDGk+0QytntEMngbRDIpu0Qx61tEMaz7RDCue0QycBtUMiG7VDHjW1QxpPtUMKZ7VD
J4G1QyKbtUMetbVDGs+1QwrntUMGAbZDIhu2Qx41tkMaT7ZDCme2QwaBtkMim7ZDHrW2QxrP
tkMK57ZDJwG3QyIbt0MeNbdDGk+3Qwpnt0MGgbdDIpu3Qx61t0Maz7dDCue3QycBuEMiG7hD
HjW4QxpPuEMKZ7hDBoG4QyKbuEMetbhDGs+4QwrnuEMGAblDAhu5Qx41uUMaT7lDCme5QwaB
uUMCm7lDHrW5QxrPuUMK57lDBgG6QyIbukMeNbpDGk+6QwpnukMGgbpDApu6Qx61ukMaz7pD
Cue6QwYBu0MCG7tDHjW7QxpPu0MKZ7tDBoG7QwKbu0MetbtDGs+7Qwrnu0MGAbxDAhu8Qx81
vEMbT7xDCme8QwaBvEMCm7xD/rS8QzvPvEMK57xDBgG9QwIbvUP+NL1DG0+9QwpnvUMGgb1D
Apu9Q/60vUMbz71DCue9QwYBvkMCG75D/jS+QxtPvkMKZ75DBoG+QwKbvkP+tL5DG8++Qwrn
vkMGAb9DAhu/Q/40v0MbT79DCme/QwaBv0MCm79D/rS/Q/rOv0MK579DBgHAQwIbwEP+NMBD
+k7AQwpnwEMGgcBDApvAQ/60wEP6zsBDCufAQwYBwUMCG8FD/jTBQ/pOwUMKZ8FDBoHBQwKb
wUP+tMFD+s7BQwrnwUMGAcJDAhvCQ/40wkP6TsJDCmfCQwaBwkMCm8JD/rTCQ/rOwkMK58JD
BgHDQwIbw0P+NMND+k7DQwpnw0MGgcNDApvDQ/60w0P6zsNDCufDQwYBxEMCG8RD/jTEQ/pO
xEMKZ8RDBoHEQwKbxEP+tMRD+s7EQwrnxEMGAcVDAhvFQ/40xUP6TsVDCmfFQwaBxUMCm8VD
/rTFQ/rOxUMK58VDBgHGQwIbxkP+NMZD+k7GQwpnxkMGgcZDApvGQ/60xkP6zsZDCufGQwYB
x0MCG8dD/jTHQ/pOx0MKZ8dDBoHHQwKbx0P+tMdD+s7HQ/box0MGAchDAhvIQ/40yEP6TshD
CmfIQwaByEMCm8hD/rTIQ/rOyEPp5shDBgHJQwIbyUP+NMlD+k7JQwpnyUMGgclDApvJQ/60
yUP6zslDCufJQwYBykMCG8pD/jTKQ/pOykMKZ8pDBoHKQwKbykP+tMpD+s7KQwrnykMGActD
AhvLQ/40y0P6TstD6WbLQwaBy0MCm8tD/rTLQ/rOy0P26MtDBgHMQwIbzEP+NMxD+k7MQ+lm
zEPlgMxDApvMQ/60zEP6zsxD6ebMQwYBzUMCG81D/jTNQ/pOzUPpZs1DBoHNQwKbzUP+tM1D
+s7NQ/bozUMGAc5DAhvOQ/40zkP6Ts5D6WbOQ+WAzkMCm85D/rTOQ/rOzkPp5s5D5QDPQwIb
z0P+NM9D+k7PQ+lmz0PlgM9D4ZrPQ/60z0P6zs9D6ebPQ2YG0ENeGtBD/jTQQ/pO0EPpZtBD
5YDQQwKb0EP+tNBD+s7QQ/bo0EPlANFDAhvRQ/400UP6TtFD6WbRQ+WA0UPhmtFD/rTRQ/rO
0UPp5tFD</AssayXData><AssayYData Points="1500">p8TFPaavzz0ppeI9nV7xPUpnAT6Glg0+nukcPjBbKz44LzQ+oH1FPs41VD5GA2I+FuFwPm2c
fj5uYIU+4iKPPrBWlD7t2Z0+FbCiPgWNrD7xRbM+cAy6PtKGwT4g0Mc+2T/QPnml1T4tL94+
5SHkPkxG6T76FPI+oyv7PpgY/z5wSwM/V4wGP6GZCj9u1Aw/6GMSP04FFT89ARc/EWEbP64X
Hz8ogiE/TsgkP2MiKD/kPCs/QzYvP1nfMT8FZzU/q043P64hOj+QZj4/fuZBP3fdQz8jckg/
OKJJP+dvTT+3PFE/x/VSP5TfVz9upVk/wnBcP/JGXz9DXmE/kyhkP1D9Zz/NSGo/CyluPwUs
cD8aunM/Xgx1P5gCeD9lVns/pZ5+P8fAgD8wK4I/dJaDP2gQhT8G9oY/ou6HP19QiD8XZoo/
03KLPy0VjT/Kh44/EDuQPwYFkT8go5I/5DOUPwwklT91wpY/wymYP4NNmT9ezZo/+9KbP8ZI
nT/d5J4/83KfP6U6oT8ejKI/Nq2jPyG5pD8T6qU/gUinP5FMqT+UxKk//WKrP9NfrD+vta0/
4SCuP0pNsD8uPbE/XtiyP0/Esz85IrU/dVa2Py1Ltz+vGLk/Dd25P9tQuz93d7w/wu+9P7UZ
vz/Hyb8/1R3BPw2kwT/7s8M/vIrEP7jQxT9+0sY/nzbIPy+hyT+Gnco/o/zLP6W+zD/bIM4/
xsPOP10q0D9NY9E/qMzSP6Pn0z+xOtU/SuXVP5Cv1z9CZ9g/o6HZPz212j/Pfts/eVTdP6kg
3j8dLd8/iyLgPxp64T8IX+I/Y9/jP4Hc5D9OM+Y/MCrnP+E16D+5Q+k/Rk7qP6gZ6z+uouw/
6W/tP2b27T9Yae8//YLwPzwm8j94c/I/6ejzP/jC9D/18vU/4gD3P6E5+D8aGPk/ku75P+BD
+z/5Dvw/Y7b9P6sf/j/4ff8/sDQAQNvKAEAALAFAfrQBQEVKAkBHJgNAA2kDQAb9A0DFZwRA
RRcFQMKABUDu2QVA27EGQH3tBkAdpQdAzB4IQLN1CEByFwlAXYsJQPAaCkBtegpAHBALQEhm
C0D5DAxA85UMQHnkDEArrQ1AFzcOQD9QDkCV4Q5A9n8PQMUPEEDpZxBAqfgQQNlIEUDS/RFA
204SQH6HEkAuPRNAYb0TQPQbFEA9jRRAg1UVQKCGFUDIEhZABrQWQIc6F0B0mRdAYQQYQI6d
GEBI+BhAq1QZQLYMGkB/PxpAafEaQP9kG0Cd5BtAdhYcQNTtHEA+Mh1AGLAdQBoJHkDtrR5A
qiEfQA9vH0Cs+h9AcUwgQHPcIEC/mCFAZKshQHQrIkB/xCJAOzwjQDLpI0B6NSRAU64kQPvC
JEC+PSVAz8QlQPViJkA1xSZAvj8nQI/OJ0DvMihA+r4oQIETKUA8mSlASg8qQFJRKkCunypA
a2grQP5QK0DgFixAiI4sQH+aLECaGS1A66QtQO1sLkAqsy5ApD0vQPfPL0AODTBAY0QwQAS0
MECOUDFARcMxQBIGMkB5lTJAT+UyQHBSM0D43DNAAic0QHvENED7JzVA1qA1QJECNkBUXDZA
jgY3QLcQN0BKZDdAwfs3QElFOEB3tzhAGm05QObGOUD6UTpAGZU6QOcrO0B8ODtACdE7QE8p
PEDxsjxAkEM9QBs8PUA5BT5A8zk+QLiEPkAw2j5AUlo/QAeuP0A9DEBAX3JAQCvPQEBTb0FA
EN5BQFJ3QkBioEJAoSZDQDdhQ0ADyUNAbjJEQBmlREBDPUVAx3tFQLHlRUD6QkZAXMNGQFYC
R0CSTUdALeVHQGlISEAMnUhAWyhJQBc6SUDRyklAZgRKQElYSkAdEEtAVXVLQEiwS0BpXUxA
K1hMQDvbTEBbOE1AdZVNQI4JTkAjRE5AWqpOQB07T0B+i09A2cNPQB93UEB8v1BA0C9RQABJ
UUD6yVFAdRxSQE+BUkDDwVJAuBlTQLp0U0A0CFRAeo9UQMSQVEBXJVVA5GlVQDvMVUAoG1ZA
JJRWQCQMV0CsTFdAp5lXQEnJV0CmbVhAYrJYQMIbWUCpf1lADepZQBA7WkA6iFpAbOlaQLNX
W0DGg1tAwfZbQG+mXEDgj1xAghxdQORKXUD2qV1AikheQFaeXkAcvF5Aci1fQB7vX0C0xl9A
r3VgQNivYEDPB2FAPWxhQC2uYUDfIGJAxJJiQPDPYkBMF2NAJZFjQCCrY0CsgWRAf6pkQLr6
ZEBP9GRASmRlQB4rZkCcTmZAQ+pmQIOvZkD9ZmdAHrpnQLrXZ0ApZmhA2LNoQIBfaUBGeWlA
Q6JpQOPvaUA7J2pAFnZqQKDaakCTW2tAEbhrQB3Ta0ARX2xAzsdsQGYWbUAuBG1A/6ZtQAgf
bkCOeW5A7stuQElQb0DEbm9AJ6lvQDFBcEBlh3BAfL5wQC0/cUDxUHFAaoNxQLYVckDZm3JA
cZJyQOsfc0BgjXNAantzQNDgc0DfLHRAcbZ0QCTDdEAebXVAeXt1QFHvdUD3JHZAwcl2QATy
dkAVUXdAW4V3QLNhd0A2SXhAj5Z4QJ3DeEDk6XhANmp5QOC7eUDE+3lAa1p6QL12ekDfHHtA
bm97QJqke0AT43tANkZ8QFpgfEA6o3xA8yN9QCNofUBsrX1ASil+QF5gfkAxjX5ASQd/QIIn
f0D05X9AWcV/QLMIgEB2YoBA3GeAQASPgEBywYBAmu+AQAP3gEB8FoFATy+BQGGMgUAdroFA
8fyBQH7rgUBqC4JAOEyCQPRsgkC7mYJA87CCQJbSgkDuBoNAxhODQJ5Xg0DFnINAw42DQKqh
g0B4HIRA3v2DQJhShECCKoRApniEQCWYhECh2YRArQeFQLAfhUDERoVAwV2FQHdZhUDvuIVA
XtmFQDXmhUCeBYZAtk+GQAqBhkB1hoZA3ZqGQCq4hkAf7IZAkfyGQNUmh0Caa4dAUYCHQAzD
h0A5x4dA+OaHQNUeiEDcTIhAx1iIQHmCiEBkwIhA5cmIQE4DiUDxKYlAYjiJQJVZiUCfbYlA
NZSJQM/LiUCw2IlAFwiKQAkmikA3TopAF3CKQG+MikCHqIpAGsuKQNvzikDaJItA8jaLQANf
i0BCnotAALOLQA/Gi0B694tA4CeMQO40jECEW4xACXeMQAuVjEBQvoxAMMyMQPodjUC4CY1A
8TONQC10jUCzdo1ASq+NQAPbjUAd5Y1A8SGOQFktjkDQaI5ARHOOQJaUjkBh6I5A7tOOQGUA
j0Ct+I5ANlOPQCmMj0Bjk49A06OPQFbYj0Cl7o9AjhyQQOwykECMSpBAW26QQMuFkED3tZBA
g+SQQFrykEDmGpFAZzuRQElgkUBMlZFAGKiRQA+9kUCe7ZFA6xSSQD4qkkCUQpJALmeSQPWd
kkCYhJJANruSQGj0kkAd9JJAHwiTQA01k0ABRJNAU4uTQD6Xk0DXt5NAuOuTQEkGlEDkDJRA
YUWUQA5NlEB6i5RAw6aUQPPFlEARz5RAlPGUQGsdlUBFXZVA4WKVQFx7lUBcrZVAe6uVQD/v
lUCk/JVAWQ+WQFZFlkC0K5ZAE2+WQLaRlkB+h5ZAF9eWQCnNlkCtCJdAkDiXQD8zl0CwUZdA
h4GXQFKjl0CcrJdAJt6XQB7bl0AkGphAUkCYQKBfmEB1Y5hAVKyYQLSsmEBIy5hA88qYQKYZ
mUAeQ5lAjTWZQFBkmUCGbZlAj6+ZQHLPmUCKt5lAaueZQL8amkDXK5pANU2aQAVUmkCZfppA
VcuaQCuxmkA3z5pALA2bQOAbm0AYHZtAHZSbQIpsm0DngZtAeK6bQNrgm0Bm85tACQ6cQEgo
nEC+TpxAcXOcQJ+SnEDlrpxA1pecQGHUnECPypxAqfycQEs2nUDMTp1AsVKdQD5snUCvlp1A
GaWdQGfznUDsAZ5ANgOeQEopnkCdR55AmWqeQB9mnkB6iZ5Aps2eQMy2nkBpB59AufyeQLwQ
n0A/T59AL12fQDJyn0D9rJ9AELefQC7Gn0Bc9J9AnAGgQJcSoECLQ6BASlmgQKFuoED2oKBA
cKSgQK25oEBy0qBACvWgQAQnoUAGN6FARUOhQBBloUCWj6FAP5ShQPGnoUAU06FAY+yhQN8J
okCVN6JAJT+iQFYrokDCXKJAq3KiQK+eokD2uKJAPdaiQCHxokCGEaNAIveiQO8wo0C2baNA
J4OjQCygo0CMy6NAgsOjQHPLo0DDCqRAEiakQGoppECdNaRACHukQCh/pEABqKRAVJWkQB28
pEA14qRA2uOkQI0DpUCsIKVA6zOlQJdOpUBpjaVAFaalQNuupUA11aVAuuylQHUMpkDAMqZA
8yamQJNQpkCiXaZApEmmQMmkpkBmkKZANrGmQO/bpkAdGadAbQ+nQM8/p0BcZKdAWkKnQCN3
p0CPdqdAqpSnQEu1p0Dnt6dAAQCoQC4KqEC5KahArWWoQEFgqECbjahAip2oQGmXqEAtp6hA
HPGoQDDoqECDHKlA5i+pQLNiqUARQalAInGpQI17qUC+nKlAc6+pQC/WqUDhxKlAw+KpQI3+
qUBnKapA5SiqQDpMqkBvdqpAe5KqQHuBqkBKnqpAWdqqQEy9qkDR4KpAQwqrQEcpq0C6QKtA
7DyrQFCLq0BIhatACrirQKe4q0D40atAR+GrQCHbq0Dv4qtAdx6sQH89rED1TqxAK52sQMN0
rEBliKxAcLKsQMrDrEB80KxAq+SsQJUkrUDGE61AMkmtQMFIrUA8dq1A3aqtQCyFrUDxmq1A
zs+tQEPnrUC9161ANPGtQLQgrkC9Ha5A2EmuQOmKrkCdda5AUKauQPS6rkDqoa5A/8GuQLLX
rkCD/65A+x2vQFErr0DwNK9AEUWvQNuKr0CnkK9AJaWvQAG9r0BJx69Au+OvQHLcr0DpDrBA
/hqwQGNKsECyVbBA1UuwQKRnsEA8crBAHqGwQKGrsECZzLBASPCwQNPVsEBkHrFAmR+xQI40
sUDjRbFAIW6xQNaGsUC3erFAGruxQI7JsUCx87FAQPmxQNIEskCREbJAYyCyQE1DskAEbLJA
sXCyQFB+skC4r7JA+q+yQG6yskCj4rJAz/OyQLDkskCMKLNAfhyzQPU8s0AdNrNAtXqzQIVy
s0DNfbNACZazQO6vs0AiwbNAGO6zQAfrs0D6z7NAAB60QJ9FtEDJTbRATXK0QN5UtEDHdLRA
jnS0QDWntECas7RAqs60QIrqtEBy57RAl9O0QHUotUCjXLVA5SS1QByCtUCilLVACaW1QN2N
tUBClLVA5t61QMfhtUByzrVA1vq1QJX/tUDgPLZAXzS2QGhXtkCEZLZAypS2QASPtkDZkbZA
0sG2QA2gtkAE0bZAJP62QDkdt0CBEbdATyq3QDo2t0DdWbdAaHi3QCJst0D8dLdAyLy3QA6v
t0Dr4LdAePm3QHbkt0CH67dAiAe4QGUguEAYQ7hA7l24QNpnuEA2iLhAs4a4QAODuEA7qLhA
eLe4QPjKuECsILlACQG5QB4EuUDUTLlAizS5QG0/uUCbXLlA+WO5QAaEuUDZiLlADry5QErB
uUCwx7lAo925QGTiuUB2ELpAfDS6QN83ukCHL7pAsFC6QMFaukA/cbpA6326QCSbukAFtbpA
R8O6QJ7xukDi0bpAeua6QDUSu0CzI7tAhxq7QA1Bu0BXXrtAK2e7QEl1u0DIbbtAvoy7QN6u
u0COvLtAD7C7QEAAvEAPELxAdw+8QCwovEBnNbxAaja8QMlOvEAWdrxAXmK8QJuTvEBqebxA
1sS8QGu9vEB34bxAvte8QL/7vEAvF71ABzi9QCw6vUBnPb1AVk29QOtuvUBShr1AZJC9QB6X
vUAcs71AGNK9QJe0vUCl1r1A2fG9QC0WvkAyFr5Ajf69QNFMvkC3Vb5AElG+QJ1VvkCmZb5A
Q56+QB2QvkAZqb5Ai7u+QEu2vkDNBL9ALwS/QM0Av0AIBb9AXg2/QN9Mv0A0T79AL02/QOtV
v0D1dr9AEHm/QOuuv0Dxub9A4sC/QOfsv0AB379AVATAQH7uv0BBDcBAYQzAQOBKwEDrWcBA
ik/AQOVzwEAJjMBANWjAQNa6wEDRocBACMzAQI+7wEAx3cBAJ+PAQEENwUCIPsFArBrBQG4l
wUAVJcFAIizBQApdwUDMdMFAhZnBQAigwUB1lsFAyaTBQDe4wUDl2MFAOA7CQHUFwkCfGMJA
NTjCQJsjwkDwPcJAh0nCQMaGwkAMdsJAA4XCQIe1wkDWncJAeZPCQEnCwkC/xsJAxc3CQGH4
wkC1CMNA8Q/DQKQvw0BxJcNAQUDDQAY2w0CZJMNAvmjDQBptw0DXesNAh3vDQLOhw0Aqq8NA
YMvDQLLNw0BL4MNARAXEQKgaxEA1GMRAwwXEQKw4xECGh8RA/zzEQI5bxEDGU8RAzYLEQOuo
xEDZocRAkqXEQFvFxEAVxMRA8sfEQCzkxECmBMVAeAHFQNA4xUBSEsVAQirFQIFhxUBMYcVA
mWvFQEZ/xUDbp8VAlpjFQDywxUBNwMVAU7HFQMDhxUBd48VA2/bFQNkLxkCHC8ZAQ0zGQB9G
xkBhLMZAFlzGQM9ZxkBEhcZAkITGQKqbxkB/j8ZAILTGQCi8xkBn7cZAlb3GQOPwxkDL6sZA
TP7GQNYZx0DDK8dABSvHQHlLx0DEVMdAw03HQLVZx0AFZ8dArG3HQPZ7x0Ajo8dA45nHQBy7
x0CawcdA2/DHQNz4x0DT0cdAgh/IQDYryEDHGshAFCXIQCtNyEDBQchAAlzIQGJbyEAjcchA
T37IQDq1yEC7oshAbcXIQEy9yEBWwMhAxOvIQP0UyUBj/MhA6R7JQD0KyUCbF8lAADvJQGVL
yUAdfMlA7lvJQIVlyUCWfclAPG7JQMi6yUBunclACNXJQCjQyUAXuslAfBnKQAv/yUC8+8lA
hBvKQOQWykD7KspAsUjKQHRJykCWRspALV7KQAVgykBtgspAkXrKQKC4ykC3kcpAjLDKQPC4
ykBFDMtAfO7KQPzuykAH/8pAvCDLQHoIy0CCJMtAezXLQJ4+y0D1UctAA4XLQB9xy0A0e8tA
ln7LQASry0BWkMtAxtfLQFPEy0Agu8tAq9fLQFn+y0BrzstAGhnMQHIozEBSRMxAVC7MQFkm
zECAVcxA6WPMQPFqzED8ZMxAqV3MQN2mzEDyh8xArZnMQFPezEDL0MxA4dPMQMS3zED2Cc1A
4+TMQJztzEBgM81AJgrNQKFTzUDiGs1AUjvNQE11zUDdWs1AJWLNQG2jzUA1181Ag8jNQO+i
zUCbu81AeqLNQDHRzUCJ1c1ArNvNQO7wzUBfI85AJPjNQBEQzkAmMc5A+y/OQCJIzkAyRc5A
ED/OQMNVzkClgs5A3GnOQEiKzkBVpc5A2qbOQG+vzkAkys5AasHOQJn3zkAsu85AWevOQHgG
z0D/Cs9ApQzPQBI5z0BdPc9Ao1bPQB9Wz0B5cc9Ad2jPQNxVz0CHaM9APofPQNGSz0CJwc9A
ebvPQMTNz0Aozc9AuwvQQHbVz0A2CtBAIQnQQOj0z0CoJNBAezXQQHAu0EBUKdBAxE7QQM1K
0EALaNBAZ0jQQIaA0EBLe9BAG7DQQAuh0ECHudBAz8jQQLml0EB31NBA2vTQQJQG0UDB+tBA
RhjRQNgi0UBeQtFApjHRQN5N0UA+LtFADjrRQMZx0UDuVtFAnofRQEGj0UBTndFAeqnRQPeH
0UB/l9FAI8fRQKrC0UCY5NFA8MfRQEfq0UCS89FAwuzRQCUw0kDlCdJAUiXSQFcn0kB8KdJA
K0XSQIV70kBuZtJAfFXSQFiM0kDqoNJAo5zSQMCY0kA8wNJAC7XSQBq/0kAixdJAnQ/TQMa7
0kCVL9NAghLTQEb50kALJdNAJCXTQIEv00CHFNNA+zzTQJB900DtddNAe3LTQOSo00BSrdNA
qabTQFim00D7r9NAL7rTQHzX00Cy0dNAEe/TQH/x00ABAdRA3gDUQP0M1EAIEtRAS0XUQBk1
1EDYMNRA</AssayYData></Step><Step><CommonData><SampleLocation>1</SampleLocation><SampleID></SampleID><SampleGroup></SampleGroup><SampleInfo></SampleInfo><SampleRow>P</SampleRow><SamplePlate>1</SamplePlate><WellType>BUFFER</WellType><Concentration>-1</Concentration><ConcentrationUnits>µg/ml</ConcentrationUnits><MolarConcentration>-1</MolarConcentration><MolarConcUnits>nM</MolarConcUnits><MolecularWeight>-1</MolecularWeight><Temperature>30</Temperature><StartTime>448840</StartTime><AssayTime>120</AssayTime></CommonData><FlowRate>1000</FlowRate><StepType>BASELINE</StepType><StepName>Baseline</StepName><StepStatus>OK</StepStatus><ActualTime>120.005</ActualTime><CycleTime>0.2</CycleTime><AssayXData Points="600">gwDSQ8cb0kPXM9JDNU7SQ89n0kPLgdJDx5vSQ9ez0kPTzdJDz+fSQ8sB00PHG9ND1zPTQ9NN
00PPZ9NDy4HTQ8eb00PXs9ND083TQ8/n00PLAdRDxxvUQ9cz1EPTTdRDz2fUQ8uB1EPHm9RD
17PUQ9PN1EPP59RDywHVQ8cb1UPXM9VD003VQ89n1UPLgdVDx5vVQ9ez1UPTzdVDz+fVQ8sB
1kPHG9ZD1zPWQ9NN1kPPZ9ZDy4HWQ8eb1kPXs9ZD083WQ8/n1kNvAtdDxxvXQ9cz10PTTddD
z2fXQ8uB10PHm9dD17PXQ9PN10PP59dDywHYQ8cb2EPXM9hD003YQ89n2EPLgdhDx5vYQ9ez
2EPTzdhDz+fYQ8sB2UPHG9lD1zPZQ9NN2UPPZ9lDy4HZQ8eb2UO2s9lD083ZQ8/n2UPLAdpD
xxvaQ9cz2kPTTdpDz2faQ8uB2kPHm9pD17PaQ9PN2kPP59pDywHbQ8cb20PXM9tD003bQ89n
20PLgdtDx5vbQ9ez20PTzdtDz+fbQ8sB3EPHG9xDtjPcQ99P3EPPZ9xDy4HcQ8eb3EO2s9xD
083cQ8/n3EPLAd1DxxvdQ7Yz3UPTTd1Dz2fdQ8uB3UPHm91DtrPdQ9PN3UPP591DywHeQ8cb
3kO2M95D003eQ89n3kPLgd5Dx5veQ7az3kPTzd5Dz+feQ8sB30PHG99DtjPfQ9NN30PPZ99D
y4HfQ8eb30PCtd9Dss3fQ67n30PLAeBDxxvgQ7Yz4EOyTeBDrmfgQ8uB4EPHm+BDtrPgQ7LN
4EPP5+BD8gLhQ8cb4UPCNeFDsk3hQ89n4UPLgeFDx5vhQ7az4UOyzeFDz+fhQ8sB4kPHG+JD
tjPiQ7JN4kPPZ+JDy4HiQ8eb4kO2s+JDss3iQ67n4kPLAeNDxxvjQ8I140OyTeNDrmfjQ6qB
40PHm+NDwrXjQ7LN40Ou5+NDbgLkQ8cb5EPCNeRDsk3kQ65n5EPLgeRDx5vkQ8K15EOyzeRD
rufkQ6oB5UPHG+VDwjXlQ7JN5UOuZ+VDqoHlQ6ab5UO2s+VDss3lQ67n5UOqAeZDphvmQ8I1
5kNcT+ZDrmfmQ6qB5kOmm+ZDwrXmQ7LN5kOu5+ZDqgHnQ6Yb50O2M+dDsk3nQ65n50OqgedD
ppvnQ8K150OyzedDrufnQ6oB6EOmG+hDwjXoQ7JN6EOuZ+hDboLoQ6ab6EPCtehDss3oQ67n
6EOqAelDphvpQ8I16UOyTelDrmfpQ6qB6UOmm+lDwrXpQ7LN6UOu5+lDqgHqQ6Yb6kO2M+pD
sk3qQ65n6kOqgepDppvqQ8K16kOyzepDrufqQ6oB60OmG+tDojXrQ7JN60OuZ+tDqoHrQ6ab
60OitetDss3rQ67n60OqAexDphvsQ6I17EOyTexDrmfsQ6qB7EOmm+xDorXsQ7LN7EOu5+xD
qgHtQ6Yb7UOiNe1Dsk3tQ65n7UOqge1DppvtQ9W47UOyze1DruftQ6oB7kOmG+5DojXuQ7JN
7kOuZ+5DqoHuQ6ab7kOite5Dss3uQ67n7kOqAe9DphvvQ6I170OyTe9DrmfvQ6qB70Omm+9D
orXvQ7LN70Ou5+9DTgLwQ6Yb8EOiNfBD8lLwQwpn8EOqgfBDppvwQ6K18EOyzfBDrufwQ6oB
8UOmG/FDojXxQ7JN8UOuZ/FDqoHxQ6ab8UOitfFDss3xQ67n8UOqAfJDphvyQ6I18kOyTfJD
rmfyQ6qB8kOmm/JDorXyQ5HN8kOu5/JDqgHzQ6Yb80OiNfNDsk3zQ65n80OqgfNDppvzQ6K1
80OyzfNDrufzQ6oB9EOmG/RDojX0Q7JN9EOuZ/RDqoH0Q6ab9EOitfRDkc30Q67n9EOqAfVD
phv1Q6I19UOyTfVDrmf1Q6qB9UOmm/VDorX1Q5HN9UOu5/VDqgH2Q6Yb9kOiNfZDkU32Q41n
9kOqgfZDppv2Q6K19kORzfZDjef2Q6oB90OmG/dDojX3Q5FN90OuZ/dDqoH3Q6ab90OitfdD
kc33Q43n90OqAfhDphv4Q6I1+EORTfhDrmf4Q6qB+EOmm/hDorX4Q5HN+EON5/hDqgH5Q6Yb
+UOiNflDsk35Q65n+UOJgflDppv5Q6K1+UORzflDjef5QxID+kOmG/pDojX6Q3dO+kONZ/pD
qoH6Q6ab+kOitfpDkc36Q43n+kOJAftDhRv7Q6I1+0ORTftDjWf7Q4mB+0OFm/tDorX7Q5HN
+0ON5/tDiQH8Q4Ub/EOiNfxDkU38Q41n/EOJgfxDhZv8Q6K1/EORzfxDjef8Q4kB/UOFG/1D
ojX9Q5FN/UONZ/1DiYH9Q6ab/UOitf1Dkc39Q43n/UOJAf5DhRv+Q6I1/kORTf5DjWf+Q4mB
/kOFm/5DorX+Q5HN/kON5/5DiQH/Q4Ub/0OiNf9DkU3/Q41n/0OJgf9Dppv/Q4G1/0ORzf9D
jef/Q8UAAETCDQBEwBoARMkmAETHMwBExUAARMJNAETAWgBEyWYARMdzAETFgABEwo0ARMCa
AETJpgBEx7MARMXAAETCzQBEwNoARMnmAETH8wBExQABRMINAUTAGgFEySYBRMczAUTFQAFE
wk0BRMBaAUTJZgFEx3MBRMWAAUTCjQFEwJoBRMmmAUTHswFExcABRMLNAUTA2gFEyeYBRMfz
AUTFAAJEwg0CRMAaAkQAKAJExzMCRMVAAkTCTQJEwFoCRMlmAkTHcwJExYACRMKNAkTAmgJE
yaYCRMezAkTFwAJEws0CRMDaAkTJ5gJEx/MCRMUAA0TCDQNEwBoDRMkmA0THMwNExUADRMJN
A0TAWgNEyWYDRMdzA0TFgANEwo0DRMCaA0TJpgNEx7MDRMXAA0TCzQNEwNoDRMnmA0TH8wNE
xQAERMINBETAGgREySYERMczBETFQAREwk0ERMBaBES4ZgREx3MERMWABETCjQREwJoERMmm
BETHswRExcAERMLNBETA2gREyeYERMfzBETFAAVEwg0FRMAaBUS4JgVExzMFRMVABUTCTQVE
wFoFRMlmBUTHcwVExYAFRMKNBUTAmgVEuKYFRLazBUTFwAVEws0FRMDaBUQt6gVECPQFRMUA
BkTCDQZEwBoGRLgmBkTHMwZExUAGRMJNBkTAWgZEyWYGRLZzBkTFgAZEwo0GRMCaBkS4pgZE
trMGRMXABkTCzQZEwNoGRLjmBkTH8wZE</AssayXData><AssayYData Points="600">mzXVQKja1ECV19RA6RbVQIMR1UA2JNVAXSDVQIch1UASCtVABSzVQIAx1UBh/tRA8hHVQKkf
1UDwKtVAfRDVQKQc1UC3GNVAuw/VQP0i1UB4/dRAyf/UQIv41EAuF9VAV/rUQHUK1UBT89RA
yy7VQKj41ED5BtVA1BLVQEwT1UA0+9RAUynVQCf41ED//tRAMfXUQAz31ECv5tRAayHVQAHw
1EB28tRAkuPUQG0D1UA21dRAYdDUQG371ECK3NRA0P/UQJLm1EAF4dRAa9vUQPb/1ED43dRA
afPUQE3R1EA2qtRAcunUQMjf1EDi49RA4sTUQFrZ1EAFudRAvMnUQBHs1EDbt9RA8Z/UQCbC
1EC9v9RAtp7UQN/Z1EDWwtRA2+DUQDiX1EA6uNRAw+DUQJui1EBWtNRA/qXUQEio1EC7vNRA
JIjUQB6q1ECeqtRAE4fUQAWP1EA6ldRArofUQJN/1EBFgdRA44LUQD7M1EA7kNRAlavUQCeT
1EAum9RA8ozUQA+B1EDYrtRA3ZTUQMVf1EBlVNRAO2TUQJSB1EB4lNRAPI3UQN9l1EDSctRA
e57UQCBx1EDEc9RADFDUQCqH1EAvi9RAUVLUQAB91ECAR9RAMWbUQHxJ1EBBa9RAtVPUQFFc
1EATjdRAdjjUQMJw1EByd9RAp2HUQO5u1ECEetRAwz/UQJBG1EAfU9RAo0DUQChl1EB+SNRA
ukfUQMtS1EDyTtRAcmvUQFd+1EBZQdRA3pvUQJRK1ECLN9RAKGbUQJRI1EAXctRAZDPUQBdP
1EA3M9RAR1zUQJ4u1EDzLdRAE1TUQLFX1ECFINRAUEXUQBIu1EAqMNRAOTXUQLtW1EChOdRA
PUbUQDAS1EAGKNRAEvvTQIVE1EBqN9RAtCzUQDAt1ECrKNRAvS7UQLIl1ECHAtRAcDzUQAo4
1EBcFNRAKRXUQCk11EBQMNRAdynUQL4g1EAk8tNAkSrUQJkf1EBRFNRA6vnTQGwm1EC26NNA
CdjTQHv800DHCdRA7+TTQD7n00CKENRA0xfUQEwD1EDZ/tNA8yDUQBnf00ALANRAqgDUQHsZ
1EAXBNRANQnUQCj400ByGNRACdnTQOvR00Bpz9NAl+XTQH7R00BL99NAI+vTQKXs00Av2tNA
tQDUQMfQ00BS4dNATdvTQGDf00CX2NNA9OXTQPfa00Bv1NNAROjTQHHS00DE5dNAJvPTQAv4
00A90NNAOM3TQBLi00DCvdNAcMjTQOm+00Bg4dNAls/TQGTI00C+rtNAeM7TQLOp00Bx69NA
YbrTQO2+00B129NAWrbTQLOp00DqvdNARsjTQLW000CbwdNAs6zTQP7z00B03dNAAZHTQH6w
00ABpNNAp7XTQFXb00AtxNNAJ6XTQJiV00AzoNNAHcLTQC2h00DnpdNA45nTQByw00BEntNA
nZ/TQC2f00BOgdNAw7TTQGKr00DpstNAm6/TQDiw00CwmNNAfJXTQAm200CPnNNA2pXTQIuq
00Bzi9NAY5PTQHqs00C8cNNAg4rTQIWs00BortNACKnTQCZ800CZkdNAx5DTQJNx00DZk9NA
N3vTQL9L00AdbNNA/GPTQLVd00CTjdNANj7TQE2B00CsZ9NAj37TQNpY00A9fdNASorTQBWZ
00BOkNNAYY3TQMOD00CGbtNAJW/TQE9h00Cil9NAhXrTQNpY00CyVNNATjDTQHGU00DHLtNA
kGfTQLth00B4VdNAzkzTQBsl00ARZNNAi1DTQOde00DxM9NAlVLTQGc+00AYcdNAYDLTQARa
00DgKtNAVFLTQJgQ00AEVNNAw3fTQJ9j00BlatNAlGPTQHZ500A6T9NAYjnTQGJj00B/TdNA
JSjTQDs800BOSNNA4DfTQLEn00D0GNNA+FnTQH1L00DNLNNAF0LTQItQ00BLEtNAEVnTQIA1
00CJTtNA2yrTQNNB00BHD9NA2UDTQI8f00CILNNAMkjTQOJD00BFJ9NAjSLTQLNK00A1GNNA
9zfTQJEY00DtUdNAcULTQFki00D3HtNAbRjTQKUh00BWB9NAKzfTQJkl00CoFNNAJzrTQPkD
00DoGNNAkDbTQI9B00C99NJAjDnTQEsp00DqKNNARxDTQPAh00CBGdNAD/DSQENA00AT69JA
O/vSQLws00BBHNNAo/vSQDAV00DN9dJAbRzTQHvt0kAOJdNAdwXTQHoZ00CaFtNAiv3SQH0N
00CQ4tJAXPfSQAfw0kCA29JAQN7SQLD/0kBK19JAh//SQILi0kD65dJAv+XSQHLx0kAI9NJA
+uLSQOcL00CtANNAhAzTQGUX00A/2tJAnO7SQJ/h0kDo9dJAKMfSQObU0kASBdNA2vbSQDgC
00Dz7dJAQfDSQGvA0kDw6dJAVd7SQEDT0kBi5dJAQwrTQAnq0kBA1tJAY+DSQBPj0kAgu9JA
WNjSQI7K0kD129JA/tzSQNPU0kBJ0NJAzdHSQBvP0kAcytJAVNnSQBa50kAE49JAP8LSQIKu
0kBkvdJAZK7SQMem0kBn5tJAKo/SQFPS0kAurtJAC+DSQNGm0kBknNJAQrHSQGnS0kD20NJA
irDSQPq30kCft9JAkqHSQIae0kDZx9JAf43SQPOw0kCkndJAgqPSQMrN0kCHpNJAU8HSQLGv
0kDDutJAO6/SQIOv0kDL6NJAl6nSQC2q0kAqftJAXrrSQP3R0kBrvtJAdrjSQDG10kCjkdJA
ZbbSQDit0kD8ndJAB5PSQAON0kBlgdJAW5PSQCKC0kA7n9JAZ7jSQCmQ0kCFjNJAt5DSQJeg
0kDls9JAHoDSQKt80kBkjtJAhpjSQL910kBS09JAmH/SQJdk0kCFZ9JAyJDSQC940kCEgtJA
bmPSQL+N0kBua9JA/I3SQL2J0kD6S9JAlbTSQA6A0kCvXtJAwY3SQPZ80kBLldJAZqLSQCBf
0kCTcNJAQJnSQD1t0kABUdJA84XSQImM0kBIYNJAfm/SQE6A0kDRe9JA9HHSQI1z0kCLadJA
YlPSQKJs0kCsYtJABGrSQIxD0kBPbdJA5WLSQC5B0kDDc9JAr1bSQJ9T0kA9idJAaGPSQKJO
0kBFR9JAlEXSQDRI0kB8P9JAa07SQCMp0kDkJdJAcDzSQBVR0kAiNNJAYGHSQLE60kCTTNJA
TiXSQJhF0kCwLtJACivSQFIs0kC2PNJA</AssayYData></Step></KineticsData></ExperimentResults>
