# Supplementary material for: Snapshots of actin and tubulin folding inside the TRiC chaperonin
Source: Nat Struct Mol Biol. 2022 Apr 21;29(5):420–9. doi: 10.1038/s41594-022-00755-1 (PMC9113939; doi:10.1038/s41594-022-00755-1)
Supplement: Source Data Extended Data Fig. 3 — Biolayer interferometry sensogram raw data for Extended Data Fig. 3b and inset [file 41594_2022_755_MOESM11_ESM.zip › Extended Data Fig 3b/CCT5 immobilization/Reference_load.frd]

<?xml version="1.0" encoding="UTF-8" standalone="yes"?>
<ExperimentResults><ExperimentInfo Name="20191211_loading_CCT5Ac069"><ExpDescription></ExpDescription><RTDVersion>2.0</RTDVersion><RunID>02B04728-C7E0-4BC9-AA74-04F192CE1460</RunID><ExperimentType>KINETICS</ExperimentType><ExperimentSubType>KBASIC</ExperimentSubType><StartDateTime>2019-12-11T15:57:09</StartDateTime><MachineName>FORTEBIO-OCTET</MachineName><UserName>sgcoctet</UserName><LotNumber></LotNumber><PlateName>191211</PlateName><PlateName2></PlateName2><SensorName>G1</SensorName><SensorPlate>1</SensorPlate><SensorType>SA (Streptavidin)</SensorType><SensorRole>LIGAND</SensorRole><SensorInfo>reference</SensorInfo><WritingSW>DataAcquisition.exe 11.0.0.64</WritingSW><InstrumentType>OctetRED384</InstrumentType><InstrumentSerial>FB-20119</InstrumentSerial><InstrumentFW></InstrumentFW><IntegrationTime>2.2</IntegrationTime><DSPType>CPF</DSPType><DSPStitching>1</DSPStitching><HasManifest>1</HasManifest><InfoHash>-1509628114</InfoHash></ExperimentInfo><AssayParamsInfo/><KineticsData><Step><CommonData><SampleLocation>1</SampleLocation><SampleID></SampleID><SampleGroup></SampleGroup><SampleInfo></SampleInfo><SampleRow>N</SampleRow><SamplePlate>1</SamplePlate><WellType>BUFFER</WellType><Concentration>-1</Concentration><ConcentrationUnits>µg/ml</ConcentrationUnits><MolarConcentration>-1</MolarConcentration><MolarConcUnits>nM</MolarConcUnits><MolecularWeight>-1</MolecularWeight><Temperature>30</Temperature><StartTime>0</StartTime><AssayTime>120</AssayTime></CommonData><FlowRate>1000</FlowRate><StepType>BASELINE</StepType><StepName>Baseline</StepName><StepStatus>OK</StepStatus><ActualTime>120.004</ActualTime><CycleTime>0.2</CycleTime><AssayXData Points="600">AAAAAKwcWj7NzMw+vp8aP42XTj+uR4E/lkObPzMzsz/fT80/x0vnP9ejAEDLoQ1Avp8aQPCn
JkDjpTNA16NAQMuhTUCamVlA8KdmQOOlc0DsUYBA5dCGQN9PjUDHS5NA8tKZQOxRoEDl0KZA
zcysQMdLs0Dy0rlA7FHAQOXQxkDNzMxAx0vTQPLS2UDsUeBA5dDmQM3M7EDHS/NAwcr5QPYo
AEFzaANBZmYGQeOlCUFg5QxB9igQQXNoE0FmZhZB46UZQWDlHEH2KCBBc2gjQWZmJkHjpSlB
YOUsQfYoMEFzaDNB8Kc2QeOlOUFg5TxB3SRAQXNoQ0FmZkZB46VJQWDlTEH2KFBBc2hTQfCn
VkHjpVlBYOVcQfYoYEFzaGNBZmZmQeOlaUFg5WxB3SRwQXNoc0Hwp3ZB46V5QWDlfEFvEoBB
ObSBQfhTg0Hy0oRBsHKGQW8SiEE5tIlBMzOLQfLSjEGwco5BbxKQQTm0kUH4U5NB8tKUQbBy
lkFvEphBLbKZQfhTm0Hy0pxBsHKeQW8SoEEtsqFBMzOjQfLSpEGwcqZBbxKoQS2yqUH4U6tB
8tKsQbByrkFvErBBLbKxQfhTs0Hy0rRBsHK2QW8SuEEtsrlB+FO7QfLSvEGwcr5BbxLAQS2y
wUH4U8NB8tLEQbByxkFvEshBLbLJQTMzy0Hy0sxBsHLOQW8S0EEtstFB7FHTQfLS1EGwctZB
bxLYQS2y2UHsUdtB8tLcQbBy3kFvEuBBLbLhQexR40Hy0uRBsHLmQW8S6EEtsulB7FHrQfLS
7EGwcu5BbxLwQS2y8UHsUfNB8tL0QbBy9kFvEvhBLbL5QTMz+0Hy0vxBsHL+QTcJAEIX2QBC
9qgBQnlpAkJYOQNCNwkEQhfZBEL2qAVCeWkGQlg5B0I3CQhCF9kIQvaoCUJ5aQpCWDkLQjcJ
DEIX2QxC9qgNQnlpDkJYOQ9CNwkQQhfZEEL2qBFCeWkSQlg5E0I3CRRCF9kUQvaoFUJ5aRZC
WDkXQjcJGEIX2RhC9qgZQnlpGkJYORtCNwkcQhfZHEL2qB1CeWkeQlg5H0I3CSBCF9kgQvao
IUJ5aSJCWDkjQjcJJEIX2SRC9qglQnlpJkJYOSdCNwkoQhfZKEL2qClCeWkqQlg5K0I3CSxC
F9ksQvaoLUJ5aS5CWDkvQjcJMEIX2TBC9qgxQnlpMkJYOTNCNwk0QhfZNEL2qDVCc2g2Qlg5
N0I3CThCF9k4QvaoOUJzaDpCWDk7QjcJPEIX2TxC9qg9QnlpPkJYOT9CNwlAQhfZQEL2qEFC
c2hCQlg5Q0I3CURCF9lEQvaoRUJzaEZCWDlHQjcJSEIX2UhC9qhJQnNoSkJYOUtCNwlMQhfZ
TEL2qE1Cc2hOQlI4T0I3CVBCF9lQQvaoUUJzaFJCUjhTQjcJVEIX2VRC9qhVQnNoVkJSOFdC
NwlYQhfZWEL2qFlCc2haQlI4W0I3CVxCF9lcQvaoXUJzaF5CUjhfQjcJYEIX2WBC9qhhQnNo
YkJSOGNCNwlkQhfZZEL2qGVCc2hmQlI4Z0IxCGhCF9loQvaoaUJzaGpCUjhrQjEIbEIX2WxC
9qhtQnNobkJSOG9CMQhwQhfZcEL2qHFCc2hyQlI4c0IxCHRCF9l0QvaodUJzaHZCUjh3QjEI
eEIX2XhC9qh5QnNoekJSOHtCMQh8QhfZfEL2qH1Cc2h+QlI4f0IZBIBCi2yAQnvUgEI5NIFC
KZyBQhkEgkIIbIJCe9SCQjk0g0IpnINCGQSEQghshEJ71IRCOTSFQimchUIZBIZCCGyGQnvU
hkI5NIdCKZyHQhkEiEIIbIhCe9SIQjk0iUIpnIlCGQSKQghsikJ71IpCOTSLQimci0IZBIxC
CGyMQnvUjEI5NI1CKZyNQhkEjkIIbI5C+NOOQjk0j0IpnI9CGQSQQghskEL405BCOTSRQimc
kUIZBJJCCGySQvjTkkI5NJNCKZyTQhkElEIIbJRC+NOUQjk0lUIpnJVCGQSWQghslkL405ZC
OTSXQimcl0IZBJhCCGyYQnvUmEI5NJlCKZyZQhkEmkIIbJpC+NOaQjk0m0IpnJtCGQScQghs
nEL405xCOTSdQimcnUIZBJ5CCGyeQvjTnkI5NJ9CKZyfQhkEoEIIbKBC+NOgQjk0oUIpnKFC
GQSiQghsokL406JCOTSjQimco0IZBKRCCGykQvjTpEI5NKVCKZylQhkEpkIIbKZC+NOmQjk0
p0IpnKdCGQSoQghsqEL406hCOTSpQimcqUIZBKpCCGyqQvjTqkI5NKtCKZyrQhkErEIIbKxC
+NOsQjk0rUIpnK1CGQSuQghsrkL4065COTSvQimcr0IZBLBCCGywQvjTsEI5NLFCKZyxQhkE
skIIbLJC+NOyQjk0s0IpnLNCGQS0QghstEL407RCtjO1QimctUIZBLZCCGy2QvjTtkI5NLdC
KZy3QhkEuEIIbLhC+NO4Qjk0uUIpnLlCGQS6QghsukL407pCtjO7Qimcu0IZBLxCCGy8QvjT
vEK2M71CKZy9QhkEvkIIbL5C+NO+QrYzv0IpnL9CGQTAQghswEL408BCtjPBQqabwUIZBMJC
CGzCQvjTwkK2M8NCppvDQhkExEIIbMRC+NPEQrYzxUKmm8VCGQTGQghsxkL408ZCtjPHQqab
x0IZBMhCCGzIQvjTyEK2M8lCppvJQhkEykIIbMpC+NPKQrYzy0Kmm8tCGQTMQghszEL408xC
tjPNQqabzUKWA85CCGzOQvbozkLVOM9CppvPQpYD0EIIbNBC+NPQQrYz0UKmm9FClgPSQghs
0kL409JCtjPTQqab00KWA9RCCGzUQvjT1EK2M9VCppvVQpYD1kIIbNZC+NPWQrYz10Kmm9dC
lgPYQghs2EL409hCtjPZQqab2UKWA9pChWvaQvjT2kK2M9tCppvbQpYD3EKFa9xC+NPcQrYz
3UKmm91ClgPeQghs3kL4095CtjPfQqab30KWA+BChWvgQvjT4EK2M+FCppvhQpYD4kKFa+JC
+NPiQrYz40Kmm+NClgPkQoVr5EJ10+RCtjPlQqab5UKWA+ZChWvmQnXT5kK2M+dCppvnQpYD
6EKFa+hCddPoQrYz6UKmm+lClgPqQoVr6kJ10+pCtjPrQqab60KWA+xChWvsQnXT7EK2M+1C
ppvtQpYD7kKFa+5CddPuQrYz70Kmm+9C</AssayXData><AssayYData Points="600">AAAAAFxXVTvpQxQ7l/LtO1tIbzu8+QE8KF8ZPEHODDx5AA88DlvpO5M/7jurtUM8GHJWPAzG
YTzX6iM8CKohPMqXgTwjJ3A80qJuPGQhWjz9anw8Y0Z1PK4ZlDw9LKE85VCdPEjUoDyHqpE8
J5ucPDV2uDwPpKg8Ku7GPHmrqjzoDLE8Jl+1PGspzjzpJrY8wwi+PD73tzwkQdQ8t3DePAoP
0jzML948ImPfPI3Nzjzi2AM9WjbPPLL55zwFutg8uM/8PHT4+jz2egg90Kf5PDbNFD0D1gQ9
wXUdPYDU+jyHBxE9LewPPUQ6FT103Qw977kWPXBiET3lCxc9VzYdPTBlOT1IOxg90YEZPbHw
Gj1WzBY9LdoePRo/LT0v6zw9ts4wPZIpND1IVjg9Ghs7PTq5LT2cgjw95lQyPWgmOT1ZzDY9
mIdPPaovRT2PXkw9URpMPeHFPz3ZbkY9YIpJPaEaOj20o0k9LbtOPdKvWD2laEQ9OEhKPZLz
XT1iakI9lEVxPZNpVT1ySGI94AhZPVFnUD3wn1A9321YPSS7Wz2JFHE96xFgPYL0aD0MVFw9
8XtnPUKFej3DDXM9HatuPXU8aj1ON2Y9yTN5PY9pcj3Hn3E9qE+BPdoYdz1nEnw9J4toPXqe
fT1JBns95Sh4PeoNgz2YYHw90xWBPdn2gD11mXE9azF7PR/9fT01+4M9hUiDPY0mhj2BdY89
G6iGPeXkiz0/K4o9yCiFPTariT3rVY498EiNPRu1iD3ayJI9Y1SVPeqzkj2X3os9PdSMPVi9
kz0q/5Q9AtCTPZMJkT0oOIs9kFSWPf1slD02wZM94GKfPaQSmT15Mps93yKZPWiGnz12QZU9
YnmaPWBKmT2R7p492N6PPeNNoz3I3Jk9TOqZPWVqnz1AvZw9XKiZPZ5ZnT1BpJY9+hymPVP7
pT1iB6E9VPCsPWOpmj2wS6A9OQupPdWHrD1HC6s9mwWpPYaQpj1Y/qI9LQ+vPa6oqT1lqKU9
A/6pPR9rrz1Xea498SmqPYFKsD1qqK49IV2vPdUxqj2yUqY9XzOtPZ2Opj0FYqc9Yaq0PQIi
tD2NQbQ9XF61Pa93uT1etrA9T/KyPbldsz16prM9bgm2PZpmuD0sya49Zlm0PRy6sj1fObY9
umyyPUiAuz2rAsI9ysPAPZFvuT3QKb89K4SuPfA4tD0j0r092029PYUIvD3gdbo9acO5PVio
wj3RDMY98R+9PaXswz3VKMI9bDO6PRPhwT08Q8A9VtbFPQxIxj2NPMM9ybLHPW6xyD0Pzb49
wlzHPePrvz32EcY9NTzLPX2AzT3OrcI9HGrAPX1IxT3jtMI9DHbIPU4KwT2ru8k9plHLPe9O
zD2LR9A9TnPVPczQyD2Wjs895zPPPRgL0j26Ks89knvTPXjP0j1Y9cw9fmPLPUPh4D126s89
PU/UPYR21D0ZjdY9fQnRPTo/yj3rEdU96GXVPf382D1B7dE9VuDYPTMb1j3OrNg9DP7WPcK+
2T0ohtM9QdnRPUVv3z1PPtw9BqHXPeth1j1rSuE9M2zXPWCU3D16jto9jcDaPefD6D2Wyt09
gjXiPe0Y3T39ZtY9KxPYPZs+5j0YVt89OQbiPSs+5j3jheU95ZHjPUfe4z0dyeI9/x7iPfQR
4z3UkOU9CwnfPa943T3u++M96dbkPTnj4T08OOg9vZXvPV5F6T0ZO+k9/sXlPaHj7D1VR+I9
wtDjPcZR8D0Nluw9DPLnPQ9g7T3bDfA9sWPsPYSz7z24DeY9aFb2PZJx9T0AF+w9t9HsPWGd
6z2Lp+89ONTxPZlz7T3qk/A9klf2PYcl8z1If/U9fsXyPc1D8D12sv094Bf0PQcA7z0E/O89
TLb1PYS+9z3l8vY9IXD1PWGe+D3xb/o9aTP1PYM29D11v/897zz2PfKj/T1H1fs9nV31PYCs
/T14aPY9ywT3PabW+T1Gqvk9Hg38Pe40/T3q6AA+FdD8PYFO/D3XZAA+Tav+PZfIAD6+8AA+
YOz3PcoyAT6fqgA+Z5j9PSD8/D1phvs9OVz8PceDBD7yeQA+5QYAPiY0AT6Rzfs9WWQCPsZT
/j1hFwA+aW0FPokUBD6KPgE+sOH8PWu+AD5VqQE+Z0EEPm2UBz5q0f49dacEPpkNAz6SZwo+
I4wCPi3gAD6+Swc+qiwGPihpAj6MRwU+OS4HPgqcBT5m8wM+Q+ABPmt6Az55gQc+GSAHPvAr
CD6GjAc+LpYHPmA+CD515wY+8aMJPl0vCD7lYQc+6rEGPsfRAz5DLgs+Sy8EPljMBj7iiwc+
mdMGPjpBDD4pJwg+Wm0KPmpICj7BnQk+F9UMPgavCz7jnQk+7UQIPt9rCz6KCQw+fGgJPr0Y
CT4r1ww+O0cLPuViDz4Yigs+FJENPntTCD5NDws+Cy4KPmflCT5XXA4+uhQOPmCKCj4qTAk+
IYEOPmIVBT57xQs+kC8HPj4sCz7Xzg8+nHkMPnqyED6Lkw0+iroLPnRfDD4gqwo+cn0OPnny
ED5cBQ8+ufUPPg8yDj66RhM+p8UNPu6uEz62HAw+ds0OPt7VDD50AQ8+z7kRPjsMEj7IMg0+
odsJPubrET4TQBM+0SoQPpXuET6kEhE+OncSPg+PDD5QmxA+ecsOPpjMET4ecxE+CxkQPsmy
ET7G5xA+lB4UPuXSEj4GNRM+cr8UPmkJEj5xIxU+Lp0XPn7UDD6bvxA+yGIWPo/+Ej4HFBQ+
qw0VPgMuFT6JQRg+Ec8SPquOFT4YhxU+c/MSPtgDET43vRU+wHcSPtZ+FT7Nkhg+dKgVPhxi
FT6TQRA+Yl4TPsfQFT5+SBA+1cUXPoJdFj5dYxI+944WPmeXFj4VXRE+zioUPlZeGj7E2RY+
GCgZPqQeGz6JDhU+kuwZPq7iFT6Tlhc+dAMbPui9FT76qBY+2hQSPvDTFj51nB0++ycdPiP7
GD7WKxk+0ykYPiHeGj5VnxU+b0cZPsDmGD7tqhg+UTQZPlCuFz4H6xo+7MsXPok1Fz4H5RY+
aIYcPgrLHT7MUxU+4/4ePn3PHD5HBhw+hRUcPiC4HT7/CBo+h7YZPswMHj7wAxo+qq8aPvNI
HT5g3ho+b2UcPiPJGz6DAR4+1LQaPn58HT4hLRs+MSkZPtXLHj6dSBg+Ht8bPpteHT6mlx0+
qdQdPsFeGz5g0x8+XjkZPiaTHT5JQh8+</AssayYData></Step><Step><CommonData><SampleLocation>1</SampleLocation><SampleID>reference</SampleID><SampleGroup></SampleGroup><SampleInfo></SampleInfo><SampleRow>M</SampleRow><SamplePlate>1</SamplePlate><WellType>BUFFER</WellType><Concentration>-1</Concentration><ConcentrationUnits>µg/ml</ConcentrationUnits><MolarConcentration>-1</MolarConcentration><MolarConcUnits>nM</MolarConcUnits><MolecularWeight>-1</MolecularWeight><Temperature>30</Temperature><StartTime>143269</StartTime><AssayTime>300</AssayTime></CommonData><FlowRate>1000</FlowRate><StepType>LOADING</StepType><StepName>Loading</StepName><StepStatus>OK</StepStatus><ActualTime>300</ActualTime><CycleTime>0.2</CycleTime><AssayXData Points="1500">DALwQhpv8EJcz/BCSzfxQjuf8UIrB/JCGm/yQlzP8kJLN/NCO5/zQisH9EIab/RCXM/0Qkw3
9UI7n/VCKwf2Qhpv9kJcz/ZCTDf3Qjuf90IrB/hCGm/4QgrX+EJMN/lCO5/5QisH+kIab/pC
XM/6Qkw3+0I7n/tCKwf8QiBw/EJcz/xCTDf9Qjuf/UIrB/5CGm/+QtnO/kJMN/9CO5//QpUD
AEONNwBDhWsAQ6abAEOezwBDlQMBQ403AUNsZwFDppsBQ57PAUOVAwJDjTcCQ2xnAkNkmwJD
ns8CQ5UDA0ONNwNDhWsDQ2SbA0OezwNDlQMEQ403BENsZwRDZJsEQ57PBEOVAwVDjTcFQ4Vr
BUNkmwVDns8FQ5UDBkONNwZDbGcGQ2SbBkNczwZDlQMHQ403B0NsZwdDZJsHQ1zPB0OVAwhD
jTcIQ2xnCENkmwhDXM8IQ5UDCUONNwlDhWsJQ2SbCUNczwlDlQMKQ403CkOFawpDZJsKQ1zP
CkOVAwtDjTcLQ2xnC0NkmwtDXM8LQ5UDDEONNwxDhWsMQ2SbDENczwxDlQMNQ403DUOFaw1D
ZJsNQ1zPDUOVAw5DjTcOQ2xnDkNkmw5DXM8OQ1QDD0ONNw9DbGcPQ2SbD0Nczw9DVAMQQ403
EEOFaxBDZJsQQ1zPEENUAxFDjTcRQ2xnEUNkmxFDXM8RQ1QDEkNMNxJDhWsSQ2SbEkNczxJD
VAMTQ403E0OFaxNDZJsTQ1zPE0NUAxRDjTcUQ4VrFENkmxRDXM8UQ1QDFUNMNxVDhWsVQ2Sb
FUNczxVDVAMWQ0w3FkOFaxZDZJsWQ1zPFkNUAxdDTDcXQ4VrF0NkmxdDXM8XQ1QDGENMNxhD
hWsYQ2SbGENczxhDVAMZQ0w3GUNEaxlDZJsZQ1zPGUNUAxpDTDcaQ4VrGkNkmxpDXM8aQ1QD
G0NMNxtDhWsbQ2SbG0NczxtDVAMcQ0w3HENEaxxDZJscQ1zPHENUAx1DTDcdQ0RrHUNkmx1D
XM8dQ1QDHkNMNx5DRGseQ2SbHkNczx5DVAMfQ0w3H0NEax9DZJsfQ1zPH0NUAyBDTDcgQ0Rr
IENkmyBDXM8gQ1QDIUNMNyFDRGshQ2SbIUNczyFDVAMiQ0w3IkNEayJDZJsiQ1zPIkNUAyND
TDcjQ0RrI0NkmyNDXM8jQ1QDJENMNyRDRGskQ2SbJENczyRDVAMlQ0w3JUNEayVDZJslQ1zP
JUNUAyZDTDcmQ0RrJkNkmyZDXM8mQ1QDJ0NMNydDRGsnQ2SbJ0NczydDVAMoQ0w3KENEayhD
ZJsoQ1zPKENUAylDTDcpQ0RrKUNkmylDXM8pQ1QDKkNMNypDRGsqQ2SbKkNczypDVAMrQ0w3
K0NEaytDZJsrQ1zPK0NUAyxDTDcsQ0RrLENkmyxDXM8sQ1QDLUNMNy1DRGstQ2SbLUNczy1D
VAMuQ0w3LkNEay5DI5suQ1zPLkNUAy9DTDcvQ8ZrL0Mjmy9DXM8vQ1QDMENMNzBDRGswQyOb
MENczzBDVAMxQ0w3MUNEazFDI5sxQ1zPMUNUAzJDTDcyQ0RrMkMjmzJDXM8yQ1QDM0NMNzND
RGszQyObM0MazzNDVAM0Q0w3NENEazRDI5s0QxrPNENUAzVDTDc1Q0RrNUMjmzVDGs81Q1QD
NkNMNzZDRGs2QyObNkMazzZDVAM3Q0w3N0NEazdDI5s3QxrPN0NUAzhDTDc4Q0RrOEMimzhD
Gs84Q1QDOUNMNzlDRGs5QyKbOUMazzlDVAM6Q0w3OkNEazpDIps6QxrPOkNUAztDTDc7Q0Rr
O0MimztDGs87QxIDPEMKNzxDRGs8QyKbPEMazzxDEgM9Q0w3PUNEaz1DIps9QxrPPUMSAz5D
TDc+Q0RrPkMimz5DGs8+QxIDP0NMNz9DRGs/QyKbP0Mazz9DEgNAQ0w3QENEa0BDIptAQxrP
QEMSA0FDTDdBQ0RrQUMim0FDGs9BQ1QDQkMKN0JDRGtCQyKbQkMaz0JDEgNDQwo3Q0NEa0ND
IptDQxrPQ0MSA0RDCjdEQ0RrREMim0RDGs9EQxIDRUMKN0VDRGtFQyKbRUMaz0VDEgNGQwo3
RkNEa0ZDIptGQxrPRkMSA0dDCjdHQwJrR0Mim0dDGs9HQxIDSEMKN0hDAmtIQyKbSEMaz0hD
EgNJQwo3SUMCa0lDIptJQxrPSUMSA0pDCjdKQwJrSkMim0pDGs9KQxIDS0MKN0tDAmtLQyKb
S0Maz0tDEgNMQwo3TENEa0xDIptMQxrPTEMSA01DCjdNQwJrTUMim01DGs9NQxIDTkN6NE5D
AmtOQyKbTkMaz05DEgNPQwo3T0MCa09DIptPQxrPT0MSA1BDCjdQQwJrUEMim1BDGs9QQxID
UUMKN1FDAmtRQyKbUUMaz1FDEgNSQwo3UkMCa1JDIptSQxrPUkMSA1NDCjdTQwJrU0Mim1ND
Gs9TQxIDVEMKN1RDAmtUQyKbVEMaz1RDEgNVQwo3VUMCa1VDIptVQxrPVUMSA1ZDCjdWQwJr
VkMim1ZDGs9WQxIDV0MKN1dDAmtXQyKbV0Maz1dDEgNYQwo3WEMCa1hDIptYQxrPWEMSA1lD
CjdZQwJrWUMim1lDGs9ZQxIDWkMKN1pDAmtaQ+GaWkMaz1pDEgNbQwo3W0MCa1tD4ZpbQxrP
W0MSA1xDCjdcQwJrXEMim1xDGs9cQxIDXUMKN11DAmtdQyKbXUMaz11DEgNeQwo3XkMCa15D
IpteQxrPXkMSA19DCjdfQwJrX0Phml9DGs9fQxIDYEMKN2BDAmtgQ+GaYEPZzmBDEgNhQwo3
YUMCa2FD4ZphQ9nOYUMSA2JDCjdiQwJrYkPhmmJD2c5iQxIDY0MKN2NDAmtjQ+GaY0PZzmND
EgNkQwo3ZEMCa2RD4ZpkQ9nOZEMSA2VDCjdlQwJrZUPhmmVD2c5lQxIDZkMKN2ZDAmtmQ+Ga
ZkPZzmZDEgNnQwo3Z0MCa2dD4ZpnQ9nOZ0PRAmhDCjdoQwJraEPhmmhD2c5oQ9ECaUMKN2lD
AmtpQ+GaaUPZzmlDEgNqQwo3akMCa2pD4ZpqQ9nOakPRAmtDCjdrQwJra0PhmmtD2c5rQ9EC
bEMKN2xDAmtsQ+GabEPZzmxD0QJtQwo3bUMCa21D4ZptQ9nObUPRAm5DCjduQwJrbkPhmm5D
2c5uQ9ECb0PINm9DAmtvQ+Gab0PZzm9D0QJwQ8g2cEMCa3BD4ZpwQ9nOcEPRAnFDyDZxQwJr
cUPhmnFD2c5xQ9ECckPINnJDAmtyQ+GackPZznJD0QJzQ8g2c0PAanND4ZpzQ9nOc0PRAnRD
yDZ0Q8BqdEPhmnRD2c50Q9ECdUPINnVDwGp1Q+GadUPZznVD0QJ2Q8g2dkPAanZD4Zp2Q9nO
dkPRAndDyDZ3Q8Bqd0PhmndD2c53Q9ECeEPJNnhDwGp4Q+GaeEPZznhD0QJ5Q8k2eUPAanlD
4Zp5Q9nOeUPRAnpDyTZ6Q8BqekPhmnpD2c56Q9ECe0PJNntDwGp7Q+Gae0PZzntD0QJ8Q8k2
fEPAanxD4Zp8Q9nOfEPRAn1DyTZ9Q8BqfUPhmn1D2c59Q9ECfkPJNn5DwGp+Q+GafkPZzn5D
0QJ/Q8k2f0PAan9D4Zp/Q9nOf0NoAYBDZBuAQ2A1gENwTYBDbGeAQ2iBgENkm4BDYLWAQ3DN
gENs54BDaAGBQ2QbgUNgNYFDcE2BQ2xngUNogYFDZJuBQ2C1gUNwzYFDbOeBQ2gBgkNkG4JD
YDWCQ3BNgkNsZ4JDaIGCQ2SbgkNgtYJDcM2CQ2zngkNoAYNDZBuDQ2A1g0NwTYNDbGeDQ2iB
g0Nkm4NDYLWDQ1DNg0Ns54NDaAGEQ2QbhENgNYRDcE2EQ2xnhENogYRDZJuEQ2C1hENwzYRD
bOeEQ2gBhUNkG4VDYDWFQ3BNhUNsZ4VDaIGFQ2SbhUNgtYVDUM2FQ0znhUNoAYZDZBuGQ2A1
hkNQTYZDbGeGQ2iBhkNkm4ZDYLWGQ1DNhkNM54ZDaAGHQ2Qbh0NgNYdDXE+HQ0xnh0NogYdD
ZJuHQ2C1h0NQzYdDbOeHQ2gBiENkG4hDYDWIQ1xPiENMZ4hDaIGIQ2SbiENgtYhDXM+IQ0zn
iENoAYlDZBuJQ2A1iUNcT4lDTGeJQ2iBiUNkm4lDYLWJQ1DNiUNM54lDSAGKQ2QbikNgNYpD
UE2KQ0xnikNIgYpDZJuKQ2C1ikNcz4pDTOeKQ0gBi0NkG4tDYDWLQ1BNi0NMZ4tDSIGLQ2Sb
i0NgtYtDXM+LQ0zni0NIAYxDZBuMQ2A1jENcT4xDTGeMQ0iBjENkm4xDYLWMQ1DNjENM54xD
SAGNQ0QbjUNgNY1DUE2NQ0xnjUNIgY1DRJuNQ2C1jUNQzY1DTOeNQ0gBjkNEG45DYDWOQ1BN
jkNMZ45DSIGOQ0SbjkNgtY5DUM2OQ0znjkNIAY9DRBuPQ2A1j0NcT49DTGePQ0iBj0NEm49D
QLWPQ1zPj0NM549DSAGQQ0QbkENgNZBDXE+QQ0xnkENIgZBDRJuQQ0C1kENQzZBDTOeQQ0gB
kUNEG5FDQDWRQ1xPkUNMZ5FDSIGRQ0SbkUNAtZFDXM+RQ0znkUNIAZJDRBuSQ0A1kkNQTZJD
TGeSQ0iBkkNEm5JDQLWSQ1DNkkNM55JDSAGTQ0Qbk0NANZNDPE+TQ0xnk0NIgZNDRJuTQ0C1
k0M8z5NDTOeTQ0gBlENEG5RDQDWUQzxPlENMZ5RDSIGUQ0SblENAtZRDPM+UQ0znlENIAZVD
RBuVQ0A1lUM8T5VDTGeVQ0iBlUNEm5VDQLWVQzzPlUNM55VDSAGWQ0QblkNANZZDPE+WQ0xn
lkNIgZZDRJuWQ0C1lkM8z5ZDTOeWQ0gBl0NEG5dDQDWXQzxPl0NMZ5dDSIGXQ0Sbl0NAtZdD
PM+XQ0znl0NIAZhDRBuYQ0A1mEM8T5hDTGeYQ0iBmENEm5hDQLWYQzzPmENM55hDSAGZQ0Qb
mUNANZlDPE+ZQ0xnmUNIgZlDRJuZQ0C1mUM8z5lDTOeZQ0gBmkNEG5pDQDWaQzxPmkNMZ5pD
SIGaQ0SbmkNAtZpDPM+aQ0znmkNIAZtDRBubQ0A1m0M8T5tDTGebQ0iBm0NEm5tDQLWbQzzP
m0NM55tDSAGcQ0QbnENANZxDPE+cQ0xnnENIgZxDRJucQ0C1nEM8z5xDK+ecQ0gBnUNEG51D
QDWdQzxPnUNMZ51DSIGdQ0SbnUNAtZ1DPM+dQyvnnUNIAZ5DRBueQ0A1nkM8T55DK2eeQ0iB
nkNEm55DQLWeQzzPnkMr555DSAGfQ0Qbn0NANZ9DPE+fQytnn0NIgZ9DRJufQ0C1n0M8z59D
K+efQ0gBoENEG6BDQDWgQzxPoEMrZ6BDJ4GgQ0SboENAtaBDPM+gQyvnoEMnAaFDRBuhQ0A1
oUM8T6FDK2ehQ0iBoUNEm6FDQLWhQzzPoUMr56FDJwGiQ0QbokNANaJDPE+iQytnokMngaJD
RJuiQ0C1okM8z6JDK+eiQycBo0NEG6NDQDWjQzxPo0MrZ6NDJ4GjQyKbo0NAtaNDPM+jQyvn
o0MnAaRDIhukQ0A1pEM8T6RDK2ekQyeBpENEm6RDQLWkQzzPpEMr56RDJwGlQyIbpUNANaVD
PE+lQytnpUMngaVDIpulQx61pUM8z6VDK+elQycBpkMiG6ZDQDWmQzxPpkMrZ6ZDJ4GmQyKb
pkMetaZDPM+mQyvnpkMnAadDIhunQx41p0M8T6dDK2enQyeBp0Mim6dDHrWnQzzPp0Mr56dD
JwGoQyIbqENANahDPE+oQytnqEMngahDIpuoQx61qEM8z6hDK+eoQycBqUMiG6lDHjWpQzxP
qUMrZ6lDJ4GpQyKbqUMetalDGs+pQyvnqUMnAapDIhuqQx41qkMaT6pDK2eqQyeBqkMim6pD
HrWqQxrPqkMr56pDJwGrQyIbq0MeNatDGk+rQytnq0MngatDIpurQx61q0Maz6tDK+erQycB
rEMiG6xDHjWsQxpPrEMrZ6xDJ4GsQyKbrEMetaxDGs+sQyvnrEMnAa1DIhutQx41rUMaT61D
K2etQyeBrUMim61DHrWtQxrPrUMr561DJwGuQyIbrkMeNa5DGk+uQytnrkMnga5DIpuuQx61
rkMaz65DK+euQycBr0MiG69DHjWvQxpPr0MrZ69DJ4GvQyKbr0NAta9DGs+vQyvnr0MnAbBD
IhuwQx41sEMaT7BDK2ewQyeBsEMim7BDHrWwQxrPsEMr57BDJwGxQyIbsUMeNbFDGk+xQytn
sUMngbFDIpuxQx61sUMaz7FD3++xQ/gDskMiG7JDHjWyQxpPskMrZ7JDJ4GyQyKbskMetbJD
Gs+yQyvnskMnAbNDIhuzQx41s0MaT7NDK2ezQyeBs0NEm7NDHrWzQxrPs0Mr57NDJwG0QyIb
tEMeNbRDGk+0QytntEMngbRDIpu0Qx61tEMaz7RDCue0QycBtUMiG7VDHjW1QxpPtUMKZ7VD
J4G1QyKbtUMetbVDGs+1QwrntUMGAbZDIhu2Qx41tkMaT7ZDCme2QwaBtkMim7ZDHrW2QxrP
tkMK57ZDJwG3QyIbt0MeNbdDGk+3Qwpnt0MGgbdDIpu3Qx61t0Maz7dDCue3QycBuEMiG7hD
HjW4QxpPuEMKZ7hDBoG4QyKbuEMetbhDGs+4QwrnuEMGAblDAhu5Qx41uUMaT7lDCme5QwaB
uUMCm7lDHrW5QxrPuUMK57lDBgG6QyIbukMeNbpDGk+6QwpnukMGgbpDApu6Qx61ukMaz7pD
Cue6QwYBu0MCG7tDHjW7QxpPu0MKZ7tDBoG7QwKbu0MetbtDGs+7Qwrnu0MGAbxDAhu8Qx81
vEMbT7xDCme8QwaBvEMCm7xD/rS8QzvPvEMK57xDBgG9QwIbvUP+NL1DG0+9QwpnvUMGgb1D
Apu9Q/60vUMbz71DCue9QwYBvkMCG75D/jS+QxtPvkMKZ75DBoG+QwKbvkP+tL5DG8++Qwrn
vkMGAb9DAhu/Q/40v0MbT79DCme/QwaBv0MCm79D/rS/Q/rOv0MK579DBgHAQwIbwEP+NMBD
+k7AQwpnwEMGgcBDApvAQ/60wEP6zsBDCufAQwYBwUMCG8FD/jTBQ/pOwUMKZ8FDBoHBQwKb
wUP+tMFD+s7BQwrnwUMGAcJDAhvCQ/40wkP6TsJDCmfCQwaBwkMCm8JD/rTCQ/rOwkMK58JD
BgHDQwIbw0P+NMND+k7DQwpnw0MGgcNDApvDQ/60w0P6zsNDCufDQwYBxEMCG8RD/jTEQ/pO
xEMKZ8RDBoHEQwKbxEP+tMRD+s7EQwrnxEMGAcVDAhvFQ/40xUP6TsVDCmfFQwaBxUMCm8VD
/rTFQ/rOxUMK58VDBgHGQwIbxkP+NMZD+k7GQwpnxkMGgcZDApvGQ/60xkP6zsZDCufGQwYB
x0MCG8dD/jTHQ/pOx0MKZ8dDBoHHQwKbx0P+tMdD+s7HQ/box0MGAchDAhvIQ/40yEP6TshD
CmfIQwaByEMCm8hD/rTIQ/rOyEPp5shDBgHJQwIbyUP+NMlD+k7JQwpnyUMGgclDApvJQ/60
yUP6zslDCufJQwYBykMCG8pD/jTKQ/pOykMKZ8pDBoHKQwKbykP+tMpD+s7KQwrnykMGActD
AhvLQ/40y0P6TstD6WbLQwaBy0MCm8tD/rTLQ/rOy0P26MtDBgHMQwIbzEP+NMxD+k7MQ+lm
zEPlgMxDApvMQ/60zEP6zsxD6ebMQwYBzUMCG81D/jTNQ/pOzUPpZs1DBoHNQwKbzUP+tM1D
+s7NQ/bozUMGAc5DAhvOQ/40zkP6Ts5D6WbOQ+WAzkMCm85D/rTOQ/rOzkPp5s5D5QDPQwIb
z0P+NM9D+k7PQ+lmz0PlgM9D4ZrPQ/60z0P6zs9D6ebPQ2YG0ENeGtBD/jTQQ/pO0EPpZtBD
5YDQQwKb0EP+tNBD+s7QQ/bo0EPlANFDAhvRQ/400UP6TtFD6WbRQ+WA0UPhmtFD/rTRQ/rO
0UPp5tFD</AssayXData><AssayYData Points="1500">IP0VPk5SFz7wfBk+mIUcPiL8Gz4PFRs+O+MfPkm1HT7zQx0+B6kbPqRQFz7yGR0+UXEePuYs
GT4T6Rs+9GgfPuibIT5e3B4+rFccPr0hGz4i2R4+9CAdPr5rHT7k1Bo+CJEgPo6+HT6oHSE+
chgkPh/3HT4pHh8+JfMcPibvHz580R8+zLAePtxkHz5IuiA+/qUdPp0qHz4S8x8+UvYiPlwM
IT5YACY+IfEePuvbIT6e+R0+MlghPiknHz7IDh8+b3cgPu5SJj6/oR8+gaEgPnJbHT7bPCE+
0uslPnEMJD5KHR8+ZOMgPjvlIz58DCE+cl0kPsI0Iz4fsyM+wAMePsHyIz6krSI+qfQiPvxd
Hz6uBCg+QZkjPnUtJD7fzSI+aw4kPllFJD7JMSQ+waYmPhfoID4WaCI+0cckPjsBIz6Hiic+
kYQkPlAiJD4qdCQ+ENUjPssaKD4SVR8+9lclPg0fJD5ZFCE+mk0lPlnnJT5r7yU+Pw8fPq7t
JD5mvCU+vkciPshcJz4ZpyE+EN4lPonIJz5KRiY+BTImPtWIKT7u9iM+O4wmPsRKIz4HESM+
rJ0iPpxoJj4wYCg+kgclPu4bIz7YxSc+Ip4nPq3PJz4PBiY+6IQjPtmMKz7ncCk+XPYkPoy6
LD5cDyQ+zzslPjY0Kz6+JSc+RjgnPng1KD6paiY+6uopPhDvJj5x7yg+eZwoPov9KT6Fyyk+
rq0qPrhBKj57liU+Q4AnPqJ1Kz6d8is+1W4sPjSXJj6gGys+XEEsPrwXKT6gXCo+ES8qPoAo
Jz59KCY+dAwsPq/7Jj5ooyk+pU8qPhhOLz5gGC0+yUIpPhPwJT62zyw+hHApPtnjLj64HCk+
Pb4rPh+FKz4hNyo+9eEqPlh8Kj4l9S0+tqcmPm5vKj6T+ys+NYApPu1RLT4hHSs+QqkoPnx0
LT6xmiw+J00tPgv5Kz4WXyk+8WgrPnHWLD7ZBys+/X0mPgoEKj7NUS0+rVYrPhDvLj5IEC0+
l7IpPmvwMj72hCo+jgMyPk4/Kz5IeSo+8sQsPu0UND70zyo+BCMwPtGELT5RHi0+1NUtPjIT
LT7qujI+yJMvPpEFLj4ptzA+RPEsPkgQMD5exi4+CxkxPjfxLj5mwC8+BKswPoppMz59fDA+
wkItPp5nMj5mojQ+O7stPsJFLT5msC0+AREuPmiHLD4Y+C0+tg0wPtLBMj6uRzA+KAYxPtxQ
MD46NDE+/VswPnWTMD5SrDA+qoIyPsAoLT7WGDI+pbMsPgzNLT7LLC8+RM0tPtvIMT55JTA+
fdAyPnIKLz7GMTM+CBksPr83Lz4nqzQ+y14vPtAXLz67cTE+H3ovPk5sMD5gvzI+5vgxPgZL
Mj7jdC8+/BUxPqONMj6QZjM+9jkxPlGELz4WwS4+g2wvPq6EMD6BBzM+ATcyPpnGMz7zhjI+
2bsvPmVRLz6kiDM+ENYyPgwuNT4xzC4+RiQxPm/zMj7tHzQ+fdgwPrPbMT5+QzM+RtA1Pm1R
Mj4h9i8+2q8xPsy3MD4utzE+pcYzPr8gND6OpzQ+ATozPkW/ND74wjQ+0dczPnCNMz7cMjM+
mJgyPlFxMj5e5DM+eVs0Pn5eND4bmjI+im83Pq+1ND6ytTE+xnkzPsklNj5i9TE+RuM1PvXj
Mz5d0zU+s7wwPnBdMz5+7jM+m1ExPo99Mz5wejQ+d7kxPklLNz4mAjU+CZsxPmYyMz6Hqzo+
Z7E2PqtsNT55IDY+AMEzPob+NT6HhDI+1zI2PtdYLz7L7Tc+oXk0Plg2ND7wZzg+iwI2Ppen
OD7VnDg+9+M4Pn6nNT6jNjM+8hk1PlFfNj7y4DM+P7k3PsCCND6HFjo+SHc8Pst2Nz6UaTo+
xXs2Ps6MOT7sWDo+qVU3PrBUNT5rITc+Czo0PrwyND5wVjc+mig5PoGgNT61NzU+bYI1PnLA
OD6DCTc+BNc6PqHXNT6VoDY+EAc4Pj2rOD7rXzU+DPg0Puv6Pj6r9jk+NEk1PohgOj6ThDc+
9Yg4PrapOD4yrjg+ek04Pvv8PD5RZDU+1yI5PmPANj4xQD4+HTU1PsuSOD7c0zU+CeQ5Ph3A
Nj4fhjU+Sgw7PnMMOj7vNkA+BOM7Pl/iMz601jo+pqs6Pp8/Oz7c4D0+B2s7PoA8OT4wrD0+
KSM6PhicOT6OkDo+U2Y6PtITOT46XDY+8v44PsDjOT5eQjk+uco3Pm1wOT5tFzc+Ifs5PnGF
Pz7QJzo+qR08PnKEPD55qDw+0yFCPpPEPD5c/jo+Vic/PmKNOj72RDw+lzk9PhrTOj5OQTg+
rzk9PkffOD7HETo+Fnc4PrvyPD5agT4+q2s4PmiaOj49SkA+Doo9Pl3yPD7WJT0+E489PpgK
Nj60+Ds+JDI8PjQDPT6IDDs+S4w+Po1mPj4EhT4+hV09PhSvOT7m+T8+PU07PrA4OT6QpTw+
9Dw5PrxlPz7hBj0+4Tw/PlyHOT4ypTk+k29APsu4PT5EWz0+y8o7Pge/Oj7Ehjw+Tdk8PkKt
OT5cMj0+qVs6PuG+Oj4FbUE+qUM+PiUXPD4LETw+RC1APizYPT5aLz8+qgs/PrPIPj4mdj8+
1p09PtJnOj6VFD8+W7NBPkRIPz6GcDs+udc8PqUkQD7FzT0+0x09Pl+jPD5YHT0+PpE+Ppy5
PT6Vujo+KlBCPiBRQD7vo0M+AY09PgwXQz67Pjs+AutAPuqGPz7SIz4+ir8/PovAPD4qgzs+
C5tBPtYgQT6PC0E++Xo7PrYSPz6CdEA++6c7PhyzPT4AJ0A+4/BBPkwfPz6jSzw+oZ8+Poz2
Pj55Jz0+qjI8PpW3PD5C4UE+r3VAPnnRQT4jI0I+P0w9PhZaPT5ARkE+WpNBPi8aQz6r9EA+
x9M/PnNyPj57rD0+kjdAPpR3PD48ZUY+raxEPmhaPz4FgkQ+PHk9PnLqOz4DfEA+qKZCPsWe
Qj5CZ0A+w8VDPmVDQz6pAD8+uR9CPpZGPz4cvUA+m3VDPo0kQj6w0kU+Aos8Pm24QT6O5kM+
5bg/Pm4vQj4c/kE+T/M/Pig0PD6+i0A+WmtEPmMjRT4DTkE+i0REPrkZRT5lhEE+JyFAPm7c
Pj7pDT4+fvBCPm9uQT6SLUM+9TlDPmccQD75GUE+1OdCPlZuPD7mSUA+HCRDPiagRz6QXEI+
OPlCPjTBQz5JAEI+N8lCPma3RD6DJUM+Wo9HPsGeRD7oj0I+hiBBPhBYPz7gpkQ+E71CPpgy
Qz7Vb0Q+ZMVEPoIdQT7JLUE+2xdHPukAPz7QZEE+i4lAPoDxPz7aLkM+vf1FPoAvRT7qSkE+
vrlBPvlkRD5+e0U+emhDPnNkQj6kskc+p9FDPtxUQD6YPkA+R4JCPqc3QT7tPEI+kgxCPnOs
RT7OOEQ+i9FCPoeQRD7jxkI+ZwlGPq3wRj5PS0M+QlpEPnmuQz53ckQ+ShxCPtkyRz6yLUQ+
N7lGPg0MRD51REM+mftCPj4cRD6OxEI+8K5GPkNORj6StkI+UsBEPvkARj5RsEM+BIpFPlRw
Qj7ht0Y+3llHPrXxRj6rrEc++E5FPq8NQT4dNEY+SLdDPhu5Sj41KUM+GRJFPrILRT42RkY+
fP1DPi5jQj5wyEc+D0dIPkSeSD6opkc+CwZEPpdNRT5hYUQ+wrhKPvF9QT6mSkc+m/xCPjgS
Qj7Yxkc+uFxFPtI9Rz6jK0Y+WpBGPiSpQz6CekQ+kfxEPhvrRD7zrEc+qd5GPiWrSD7AE0Y+
RYdBPvdLQD7JaEY+S/JIPtVaSz7Is0g+Y8tGPn4aSD52g0M+4vxHPmTNSD7JR0s+qsFEPnff
Rj5Km0g+5RxGPojASD6mxkc+tHxDPvjzSj5jCkY+cA1JPt5dSD5DfUY+XeBKPkoRRz7p0EM+
jwpDPqbvRj75NUQ+KINGPuqpRj6300U+rPtIPt0YRz4im04+Qh9HPkENSD6CZ0Y+wmNHPo/h
SD5F4EQ+zyNKPqtURj4STkc+7iVJPg8LSD4J8Ec+nQpHPi7oSj4ODEU+1qJGPvznSD7Od0c+
mwNGPvsoSD6Q90Y+NCBFPh7DRj6PNkY+EilGPta2TT5fhUM+ZvxCPuRqRz4XYkM+YqBLPn8b
Rz6AW0g+YV5HPvPfRz4gNEU+779GPqu9ST4dsEw+ECJJPr0eSz4D6Es+LDZJPo0tSj6DUkY+
hvtJPtaQRj7bUkk+7KhMPj+bRj71qEk+HgxGPoR/ST6vHEs+PPdIPjGgST7HHkU+5G1MPgVd
RT6LB00+Q+lMPhdZRz6DwEs+gvpJPiwNSz7pqk0+At5KPhnKRz7Upkk+2GtLPv6mST7S90k+
eH5NPtyuTj5QpUs+TDBPPq/+RT4Hwks+A9lHPiQcSz6zzEw+djBIPqDxSj7PCUs+Q3xMPkra
Sj6BV0w+wyhKPu9zSD56uk4+5KBJPnT4Sj5MwE0+de5IPhTBSj5QQ0s+CMtMPhdwSz4QgEo+
3cNIPtxUST57/kw+n+pNPndnTD66UU4+rDhLPpNKTD4EKks+HPRKPu2GSj5lzkU+Hg5KPk8r
Tz5Vq0c+eFFNPrhqTD6BxEs+bOZKPkQ8Tz5UD04+jNBQPlO1TD5O50w+hi5PPrMcTz5lrUk+
M5pNPk7xTD7nL0o+dxxOPgyPTT4auEk+W8hLPrPtSz6tsEo+l4JMPkKdTT64OUo+9shJPh8h
TD5Wak4+1sVMPofATD4LuU0+NbVMPnT1TD7eoko+TENOPpfETD7xp0s+5wdOPnq3TT5bqk4+
RUtNPqx5Tj66S0s+0x5MPpMbSD5vclA+9H5OPsB/Sz6RkUw+qrhNPiS7UD7kuUo++iFMPiWH
Sz6em08+bN9LPkLlTT7xWko+In5KPtjdTj4UUU4+/D1PPhrJTD7SPEw+2O9LPvSbTD7EHks+
eH1RPiKRTz7TEE0+4TZOPhWkTT7hVk4+/b1NPkvoSz5i304+6BhMPlZcUT5//Uw+1HVNPg5B
Tj5/aE0+j8lRPkBkUT63Zks+CglPPn4rTj4L2E0+IydSPoEhTT6vDko+2JpRPjQcUz5//ko+
bzVPPhx8ST4m91A++5JQPvzBTD6BmFA+JAVNPvXWTz40208+j9ZNPrALTT5zc00+6WBOPkR9
Uz6WDk4+9hJQPl83Tz7Z0U8++ItQPpkFTz6xrU8+U/dNPmt3TT4Kvk4+KxNMPjHeTz4EH1I+
kY5OPpioTz7dylE+7yBPPoLSTz4+G08+kz5RPmJzUj5LhlA+XANPPoIyTz4v4U0+iEVOPifV
UD7Mhkw+rZtQPjCyTj4+Wk8+YlJPPiZKTj4evk8+cIZMPmSWTj6zyE0+YfhPPlzDTj7uY1A+
pklMPmWWUz53nk4+LspQPgvzUT6Q+k8+C9lRPlu0Tj6AwFA+ybBPPuJtVD7DZk0+pOhNPpTQ
Sz4u1lA+HeVMPubXUj68JVE+dmpQPpvdTz5ZUlA+Y6FOPolTUT45MlM+03JOPsKRTT53LU8+
CzVPPsDAUT5aolU+AqxOPoAyTT5unE8+XZ1RPmDFUT7chlA+1OFPPinXTj6I2FE+4hRRPlHO
UD7JvFI+J05QPh+ETz5aqlE+7BFPPt2ZTz5JjFI+2c9QPsBgTz6LXFU+GtlQPvFwTz5igVE+
/1RUPnLATT7pNFA+WolSPu49Uj4wnFE+KKtPPlZDUT7AwlE+PX1SPjtFTj7sLlI+o3BPPuCs
Tj40nVI+U5NOPtNbUz5qQVM+akBWPhpOUz5MfFQ+9y1ZPq4JVj6o0VM+NXVVPu9STz7pWFA+
1ylWPmRuUz5jU1Q+UxNOPiCWUz4wtlA+V+xRPoRxVT76VFE+7yRRPjRiUD6p11I+wuFSPnR1
UT6a/1I+w55YPhbbUT4Ns1E+qrZQPmoqUT4tsVA+SFZSPrQHUD6/3FI+c79SPusHUz7vElQ+
Ie5TPv0wVD5BB1U+2ehPPvW7Uz4BxU8+1PlSPjEpUz5ilVE+3G9TPgRLVz6KgFE+rHRTPiRt
UT41elE+24JTPgHEUT4rCFU+4lBWPvnIVD5N004+w/dPPq9TWD58/FI+9BNSPqIaVz5GmVM+
IypTPivnUD6VqFQ+2aBTPtPLTz6EXVM+0FhQPhTRVT6frFQ+Qo9UPl+OVT5NX1M+NHpRPs74
Uz7q1lE+CudRPrTUVT7FVVI+q6FSPkVoUz6y8lE+nCFVPikbVj6w21Q+rY9UPnKnVT5K01Y+
BxRVPm/fVz6ofFE+UQ9SPto8UT5ln1Q+0MdVPpfkVD4fCVA+BDZTPoeOUT6Pzk8+hcZWPhzs
Vj5gGVk+a7hRPldmVD5vsVQ+FwdTPvugVD4xqFU+WfRVPtIJUz6GLVY+t/dRPrt2UT6OH1U+
5GtXPn5RVz4D8lI+7DRWPhbPUj7G7lU+ujlUPnd1VT67GFI+/zhWPvY9VD4te1Q+kF9ZPljz
Vj6uxVE+YetTPjA8Vz6GiFU+gpJVPiIbVT5vKVg+sVRTPuG8VT601FY+itZWPm69Uz5/61M+
nddSPtv9Uz7bj1I+UDxTPkDFVD5JP1Y++fJUPl3CVj4NmFI+hClXPq9VUz6Pv1Y+82xUPs2R
VT6+h1M+nEpYPmqBVT4BPlQ+Nr5XPsbEVT4ltVQ+rMJZPrB4Uz5DPFM+BelVPoFuVD5PQVo+
8KZXPnYGWT7fbFY+jYdTPgH2Vj4MBlQ+QaxSPgP7Vz4EsFM+gHVUPkUMVz7LGFQ+oZBXPvC3
Vz4z+lk+oxZWPkJ0VT54ilA+lL5WPucNWD5rilQ+X3VUPtotVD7/CVc+HttaPpHcVT6wO1Y+
52JWPj0VVz46V1U+PTBXPpI1WT4xWlc+q5RaPjxEWD5Azlg+AWZcPtntVT7CvVY+VaxcPuHW
Vj6rNV0+iKZWPgcwWD6mXFc+tklXPlzVWD78cVQ+yEtTPvv8VD7/uVQ+cbhZPtF2WD4zwlo+
3P1WPsV/WD4nLlQ+kw1SPiZhUz49K1k+kAZZPkjdVT5IVlY+w79YPmR1Vj4ADVY++ctUPnEv
WT47rVk+3qJbPvMEWD7lVVY+c55VPi/0WT5YH1Y+V71WPkyYWj51YFg+itBTPl4sWT6Ls1k+
PyNZPv5uVj4kFl4+63VVPqICVj651lU+12ZXPuJbWz7S81g+cttZPu7HVT7NiFg+t+9YPu7O
WD4GD1Y+50hVPhXQWD5bAVI+ocRXPtuJWT6dBVs+g/1XPjcQWj4Iuls+VxtZPlbHVz5mqFY+
nuJXPs1oVz6EqlU+TKNZPkGJVj7VWFc+09JVPqz4Wj5Cdlg+45xXPjMgWz5Onlk+xPVZPizc
Vj4bU1g+SUNZPqi6Wj5Zr1g+F4pUPrCRWj5N2VQ+T9RXPuCGWD4WJV0+U/lXPlvSWT6iiVw+
A6dYPoc/WD5Rm1c+w21XPkWOWT7Vclc+Hd5XPvbUVT7ti10+sdFXPh5vWD6kb1s+1dxYPo5Z
WT4eIVg+siZZPrDPWj53I10+uxNbPmVPWj4Jxlo+eLJZPlIbWT6qkVg+G1NYPmHmVz4gl1w+
3vtYPjUNXT5Xc1g+sHVdPljsVz6g3lk+Y0xZPpsSVj4Rw1k+NJRYPki8Wz7uGlg+DxVbPkmz
WD5Rd1o+pZZVPnhvXT57V1c+o+ZYPnhJWD6PP1s+7QBfPiBYWz4gilU+hCZZPnllWz69RVg+
4pVYPmuEVD5v7lg+4wRcPoW8Wj7rrVY+zZ1XPtc0WT6DB1g+Nc5ZPonrVz7mqmA++jVWPrNi
Wz5fw1g+t51cPlclWj4Ib10+OxdXPpiRWT7fuWE+O/1YPg0YXz6KeFg+xE9cPvI1Wj4RoFc+
s7RYPkhfWz77flw+9uRZPtViXj4oaGA+ye1YPjudWD7Lj1k+Z+pZPoC8XD7S5Vk+12lcPmqb
XD7HlVU+IAJbPkLbWz4BGF0+asRaPrEYXD4ZVV8+NvNWPkniXT6mglo+8gVYPkv8Wz7ws1o+
ElRbPrtvWT70w1c+9HhePlUJXj4fJVk+7+hXPlTfWj7LX18+hbxdPhdGXD5PEls+XclbPua+
XD4K6F4+</AssayYData></Step><Step><CommonData><SampleLocation>1</SampleLocation><SampleID></SampleID><SampleGroup></SampleGroup><SampleInfo></SampleInfo><SampleRow>N</SampleRow><SamplePlate>1</SamplePlate><WellType>BUFFER</WellType><Concentration>-1</Concentration><ConcentrationUnits>µg/ml</ConcentrationUnits><MolarConcentration>-1</MolarConcentration><MolarConcUnits>nM</MolarConcUnits><MolecularWeight>-1</MolecularWeight><Temperature>30</Temperature><StartTime>448840</StartTime><AssayTime>120</AssayTime></CommonData><FlowRate>1000</FlowRate><StepType>BASELINE</StepType><StepName>Baseline</StepName><StepStatus>OK</StepStatus><ActualTime>120.005</ActualTime><CycleTime>0.2</CycleTime><AssayXData Points="600">gwDSQ8cb0kPXM9JDNU7SQ89n0kPLgdJDx5vSQ9ez0kPTzdJDz+fSQ8sB00PHG9ND1zPTQ9NN
00PPZ9NDy4HTQ8eb00PXs9ND083TQ8/n00PLAdRDxxvUQ9cz1EPTTdRDz2fUQ8uB1EPHm9RD
17PUQ9PN1EPP59RDywHVQ8cb1UPXM9VD003VQ89n1UPLgdVDx5vVQ9ez1UPTzdVDz+fVQ8sB
1kPHG9ZD1zPWQ9NN1kPPZ9ZDy4HWQ8eb1kPXs9ZD083WQ8/n1kNvAtdDxxvXQ9cz10PTTddD
z2fXQ8uB10PHm9dD17PXQ9PN10PP59dDywHYQ8cb2EPXM9hD003YQ89n2EPLgdhDx5vYQ9ez
2EPTzdhDz+fYQ8sB2UPHG9lD1zPZQ9NN2UPPZ9lDy4HZQ8eb2UO2s9lD083ZQ8/n2UPLAdpD
xxvaQ9cz2kPTTdpDz2faQ8uB2kPHm9pD17PaQ9PN2kPP59pDywHbQ8cb20PXM9tD003bQ89n
20PLgdtDx5vbQ9ez20PTzdtDz+fbQ8sB3EPHG9xDtjPcQ99P3EPPZ9xDy4HcQ8eb3EO2s9xD
083cQ8/n3EPLAd1DxxvdQ7Yz3UPTTd1Dz2fdQ8uB3UPHm91DtrPdQ9PN3UPP591DywHeQ8cb
3kO2M95D003eQ89n3kPLgd5Dx5veQ7az3kPTzd5Dz+feQ8sB30PHG99DtjPfQ9NN30PPZ99D
y4HfQ8eb30PCtd9Dss3fQ67n30PLAeBDxxvgQ7Yz4EOyTeBDrmfgQ8uB4EPHm+BDtrPgQ7LN
4EPP5+BD8gLhQ8cb4UPCNeFDsk3hQ89n4UPLgeFDx5vhQ7az4UOyzeFDz+fhQ8sB4kPHG+JD
tjPiQ7JN4kPPZ+JDy4HiQ8eb4kO2s+JDss3iQ67n4kPLAeNDxxvjQ8I140OyTeNDrmfjQ6qB
40PHm+NDwrXjQ7LN40Ou5+NDbgLkQ8cb5EPCNeRDsk3kQ65n5EPLgeRDx5vkQ8K15EOyzeRD
rufkQ6oB5UPHG+VDwjXlQ7JN5UOuZ+VDqoHlQ6ab5UO2s+VDss3lQ67n5UOqAeZDphvmQ8I1
5kNcT+ZDrmfmQ6qB5kOmm+ZDwrXmQ7LN5kOu5+ZDqgHnQ6Yb50O2M+dDsk3nQ65n50OqgedD
ppvnQ8K150OyzedDrufnQ6oB6EOmG+hDwjXoQ7JN6EOuZ+hDboLoQ6ab6EPCtehDss3oQ67n
6EOqAelDphvpQ8I16UOyTelDrmfpQ6qB6UOmm+lDwrXpQ7LN6UOu5+lDqgHqQ6Yb6kO2M+pD
sk3qQ65n6kOqgepDppvqQ8K16kOyzepDrufqQ6oB60OmG+tDojXrQ7JN60OuZ+tDqoHrQ6ab
60OitetDss3rQ67n60OqAexDphvsQ6I17EOyTexDrmfsQ6qB7EOmm+xDorXsQ7LN7EOu5+xD
qgHtQ6Yb7UOiNe1Dsk3tQ65n7UOqge1DppvtQ9W47UOyze1DruftQ6oB7kOmG+5DojXuQ7JN
7kOuZ+5DqoHuQ6ab7kOite5Dss3uQ67n7kOqAe9DphvvQ6I170OyTe9DrmfvQ6qB70Omm+9D
orXvQ7LN70Ou5+9DTgLwQ6Yb8EOiNfBD8lLwQwpn8EOqgfBDppvwQ6K18EOyzfBDrufwQ6oB
8UOmG/FDojXxQ7JN8UOuZ/FDqoHxQ6ab8UOitfFDss3xQ67n8UOqAfJDphvyQ6I18kOyTfJD
rmfyQ6qB8kOmm/JDorXyQ5HN8kOu5/JDqgHzQ6Yb80OiNfNDsk3zQ65n80OqgfNDppvzQ6K1
80OyzfNDrufzQ6oB9EOmG/RDojX0Q7JN9EOuZ/RDqoH0Q6ab9EOitfRDkc30Q67n9EOqAfVD
phv1Q6I19UOyTfVDrmf1Q6qB9UOmm/VDorX1Q5HN9UOu5/VDqgH2Q6Yb9kOiNfZDkU32Q41n
9kOqgfZDppv2Q6K19kORzfZDjef2Q6oB90OmG/dDojX3Q5FN90OuZ/dDqoH3Q6ab90OitfdD
kc33Q43n90OqAfhDphv4Q6I1+EORTfhDrmf4Q6qB+EOmm/hDorX4Q5HN+EON5/hDqgH5Q6Yb
+UOiNflDsk35Q65n+UOJgflDppv5Q6K1+UORzflDjef5QxID+kOmG/pDojX6Q3dO+kONZ/pD
qoH6Q6ab+kOitfpDkc36Q43n+kOJAftDhRv7Q6I1+0ORTftDjWf7Q4mB+0OFm/tDorX7Q5HN
+0ON5/tDiQH8Q4Ub/EOiNfxDkU38Q41n/EOJgfxDhZv8Q6K1/EORzfxDjef8Q4kB/UOFG/1D
ojX9Q5FN/UONZ/1DiYH9Q6ab/UOitf1Dkc39Q43n/UOJAf5DhRv+Q6I1/kORTf5DjWf+Q4mB
/kOFm/5DorX+Q5HN/kON5/5DiQH/Q4Ub/0OiNf9DkU3/Q41n/0OJgf9Dppv/Q4G1/0ORzf9D
jef/Q8UAAETCDQBEwBoARMkmAETHMwBExUAARMJNAETAWgBEyWYARMdzAETFgABEwo0ARMCa
AETJpgBEx7MARMXAAETCzQBEwNoARMnmAETH8wBExQABRMINAUTAGgFEySYBRMczAUTFQAFE
wk0BRMBaAUTJZgFEx3MBRMWAAUTCjQFEwJoBRMmmAUTHswFExcABRMLNAUTA2gFEyeYBRMfz
AUTFAAJEwg0CRMAaAkQAKAJExzMCRMVAAkTCTQJEwFoCRMlmAkTHcwJExYACRMKNAkTAmgJE
yaYCRMezAkTFwAJEws0CRMDaAkTJ5gJEx/MCRMUAA0TCDQNEwBoDRMkmA0THMwNExUADRMJN
A0TAWgNEyWYDRMdzA0TFgANEwo0DRMCaA0TJpgNEx7MDRMXAA0TCzQNEwNoDRMnmA0TH8wNE
xQAERMINBETAGgREySYERMczBETFQAREwk0ERMBaBES4ZgREx3MERMWABETCjQREwJoERMmm
BETHswRExcAERMLNBETA2gREyeYERMfzBETFAAVEwg0FRMAaBUS4JgVExzMFRMVABUTCTQVE
wFoFRMlmBUTHcwVExYAFRMKNBUTAmgVEuKYFRLazBUTFwAVEws0FRMDaBUQt6gVECPQFRMUA
BkTCDQZEwBoGRLgmBkTHMwZExUAGRMJNBkTAWgZEyWYGRLZzBkTFgAZEwo0GRMCaBkS4pgZE
trMGRMXABkTCzQZEwNoGRLjmBkTH8wZE</AssayXData><AssayYData Points="600">aGNfPvo+Xz5EWFo+LTBfPg9vXT4oLFs+XI1bPs1QXj5SKmE+l4pZPlBdXz79ylo+QdpZPhxx
XD4/EF8+EF9gPndwXz4YYV8+QWFfPizjXj6WQF8+8DpePlKpXT4evlw+bYZePmSoXj6FXlo+
jZxePkYhWj5mf18+nlJfPmsbYD7A1GI+pPFePnrJXz4T/V4+HlZgPiCEXz50eV4+2ixdPqgC
Xz6sJ10+fjRfPjOdXj742Fs++vlgPvVYXD4rGV0+eAtePs8JZD4CU10+BEJiPl+5YD7HnmY+
MSJfPrWeXj7kY2I+/c1cPuUHXj7UWl8+Xu9fPplBYj5GpmI+G6BiPi3eZD5lRlw+tqxiPm/0
XD7RBWQ+QmZgPpJEXz6vXGM+mlhhPpr5Wj71Nl0++HVlPqwOXz7w3F8+23RhPnTRYD6DBFw+
RmNgPgW/Xj4YFWI+ucZfPvpbYD40E1w+qpZfPndsXz6oMF8+RuBfPi2zXT61VV8+uPViPnUl
Xj5MR2E+uuFjPoc2YT4qZGA+JRhdPo2YYz40YF4+VpxhPtn0YT6a9F4+gulbPrE+YD7tCGE+
LgZkPoYhYj4+x2E+pyxiPostZD5Z6GQ+l0RfPsUrXz7YWWM+2tFdPqKWXz6Q+mQ+zVhiPqFs
YD5D8F4+cKRiPtIDYj7D918+uk1fPnxEXz7AWGA+NUdePheUYD5OpmA+heZkPkWnXT6GN2I+
NWRiPqWpYj5IsGI+NSBfPsUpYj7/dFw+3ixlPiP3Yz53Q1s+1GtjPjcCXj7mFl4+se1iPshf
YT7062A+PkFePpVEXj5rS2E+vchkPiUGZj5PZGE+0GNjPusSYj5zdGI+WaVePh5xZT5QU14+
MYhiPtdiYj7Ld2A+kmFgPjRAZD4z4WE+I95lPkI0Yj6Tyl4+YStdPokuYD66eWA+LxNgPg8D
YT6mPWQ+FINlPquyXz7e52I+ayhjPnQWZD7if2Q+R0ZhPuIPZD5BBGI+6c5fPuolXT4pgF4+
hkhgPv/7YD56MmM+pk9hPiwcYD4T+WM+nuFbPhq0ZD7ECF8+JJxkPi8SYT6mtmE+65FkPq17
YD4+T14+xbtgPpWTYz4KNWI+zo9kPn3JYz6TImM+OnhiPpwvZT5dO2Q+0k1hPqSwYD5A8WY+
XUxhPuyBYT6timI+PN5kPitMZD5n+GM+vyNjPjMhYz5H6mI+2AhfPlK9Yz7O1WE+mctiPqZ6
YD7Jm2M+WcJfPhoAXz5S1GI+MbNjPgtyYj7SbWI+Pd1hPl3tYT6t1GE+hh5gPkUEYz71OGM+
L6lhPhP2ZD4PAmI+LUJkPrQ3Yj5O/mU+36NiPtGjXT7UsmU+4rFmPsf5Xz6xDmQ+AD1hPgF+
Yj6symU+5apgPvIXYz6yCGM+whNrPhEQYz5UaWE+LPZiPl4HZT4V1V8+0OJjPoh9ZD77FGY+
fDJiPoSTYD6HYWA+PctjPl4hYz79K2M+Ws1jPoPFZT6swGQ+rOxjPvTAYz7QY2Q+eLRhPsWX
YD5Lf2U+X+RgPtx0ZT4i4mQ+f8RiPhEtZT4JQ2I+6DxgPrBtYj6E618+m2BmPqowYz6ITGI+
kIVlPvE6ZD5tBGc+7H9nPkrrYz6miWU+8eBfPszSZj4l42I+NU5jPtsLYT7JEWM+fUVhPpmm
YD4I0mI+rTNmPvAsZT5E1WQ+325jPhLpYz7qvWQ+sShkPigzYj7LkWU+uRViPuJ2aT7UPmI+
D/9iPlYFZD7wHmE+cbxgPkdUYz54UmQ+zRphPsyHYT7m/WM+y3ZhPkPTZj7WpmY+ut5jPkX4
aD7xlGM+rPZiPllYZj7RcmM+uv9iPuHSZD7+f2Y+BolgPvePZT6532Q+CvxmPpABYj4ZrGU+
D7JmPjhPZD5N6mU+XYhoPicoZT7q02I+DABnPrElZD4F12g+T2ZjPj2SYj4hwWU+HU5kPvAU
ZD6zw2A+zBlkPhyZYz7YP2M+eiZjPjiUZz5252E+rc1nPsQvYz57Zmg+eeZkPoDyYD69FGY+
b/plPuLeYz7Ez2Y+VApkPs5PYj6EE2g+XnlePmIwYj6oJ2c+UNRlPnYjZT74cWc+qqJhPpQg
Zj5PomY+TYRjPoaPaj49mmQ+UQNjPshwYz7aGGc+orZhPisWaD7RZGg+vLFmPiGOZD5zqmc+
cwRmPjeMZD7tqGg+FhljPmkFZD7SxWc+8+BmPt4sYz5ALGo+UZJjPloXZD4BGmY+X8FmPq2Z
aD72G2U+koZnPol6Zj6Fc2Y+3yhkPnsbaD6XCmU+16BiPr07ZD76S2c+uQVmPpzKZD70fGc+
cSZkPjFNZj6fgGU+WTBoPkd9Yz5Em2g+VJFlPnIWYz7TaGU+8EtnPijUZD6y0mg+UlNkPgtk
aD7oVmQ+nmZlPseQZz4JmWU+vTtlPlgoaT7sTWU+sWtnPnVUYj5n4WQ+001mPn7tZT4TjGM+
RjZlPhdCaD6CnGc+WwxnPiAUZT50omg+PPJkPpxCZD5zzGc+PX1nPrZ2aD6Y3mU+VJ1oPkpI
Zz5SUmc+sMxfPqAXZT4R/WU+PXdiPm9LYz5/mWU+zLBnPpzeZz6grWM+B0poPtwOaT5+SGs+
1XpnPtEjZz46iWk+daFnPrdtZz70FWg+smZpPgl5Zj5rSGU+D+hjPmRmaT5RG2M+2gBlPkU4
aj4252Y+tudkPlBPYz5riGg+TOVnPn1TYz5BP2k+SOxlPnQaZD64SmU+vb9qPgCwZz7W62U+
wWFmPmNXZz6zyGE+9SxlPpWfZj6ulGY+LxhqPshMaD4HY2Y+aDloPiVYZz5rF2k+6fRoPijR
aD75w2c+bntmPsmYZD6FRmw+mttqPtbwZT5622U+s1BqPmyTaT4eQGg+FOFnPhVfaD7dMGQ+
PktnPllcYj5qs2Y+zPppPharZz5BcWk+c6JkPjiRaT4dk2I+hEVnPotRZj69rGc+dXtpPhJj
bT4wZmg+LelmPjruaj6WrWg+MwxnPghJaD71TGQ+rndmPuDcYz4ZeGo+RzBlPnmiZj64LWc+
mlxkPr2vZT4uVW0+Wr9kPsszaj7GTWc+lflpPnXDaT4jeWc+5cZnPiQLaT56QWY+RjxoPmcn
aD5xC2c+N9ZpPmugZz594GY+jMBlPjM/Zz6wnGY+gi1pPubuZj524GM+LW1nPhHtaD7zcmo+
ljNrPn+3aj4+DWw+TCNoPqRvaD4RWmk+</AssayYData></Step></KineticsData></ExperimentResults>
