# Supplementary material for: Snapshots of actin and tubulin folding inside the TRiC chaperonin
Source: Nat Struct Mol Biol. 2022 Apr 21;29(5):420–9. doi: 10.1038/s41594-022-00755-1 (PMC9113939; doi:10.1038/s41594-022-00755-1)
Supplement: Source Data Extended Data Fig. 3 — Biolayer interferometry sensogram raw data for Extended Data Fig. 3b and inset [file 41594_2022_755_MOESM11_ESM.zip › Extended Data Fig 3b/Nb18 analysis/191211_ExpMethod.fmf]

<?xml version="1.0" encoding="UTF-8" standalone="yes"?>
<MethodFileDescription><MethodFileVersion>2.0</MethodFileVersion><ExperimentInfo><ExperimentType>KINETICS</ExperimentType><ExpSubType>KBASIC</ExpSubType><ExpName>20191211_exp_serialdip_YNCCT5A</ExpName><ExpDescription></ExpDescription><ExpDateTime>2019-12-11T16:07:05</ExpDateTime><ExpTemperature>25</ExpTemperature><RunID>2BD8A3FF-2B0E-4037-90BA-7946F6219D32</RunID><UserName>sgcoctet</UserName><ConcUnits>µg/ml</ConcUnits><MolarConcUnits>nM</MolarConcUnits><FlowRateUnits>RPM</FlowRateUnits><MachineName>FORTEBIO-OCTET</MachineName><MethodTemplate>C:\Users\sgcoctet\Desktop\Data\JackK\20191211_Jack_exp_YNCCT5Ac004_006_008_018\191211_ExpMethod.fmf</MethodTemplate><StartIndex>1</StartIndex><AutoRuntimeChart>True</AutoRuntimeChart><SaveRuntimeChart>True</SaveRuntimeChart><SetPlateTemp>False</SetPlateTemp><HoldPlateTempAfter>False</HoldPlateTempAfter><DelayedStart>False</DelayedStart><StartDelay>5</StartDelay><ShakeWhileWaiting>True</ShakeWhileWaiting><EjectToSensorTray>True</EjectToSensorTray><CycleTimeMS>200</CycleTimeMS><AverageCount>20</AverageCount><SensorOffset>4000</SensorOffset><ActiveSensors>8</ActiveSensors><LoadingSensors>16</LoadingSensors><LoadingCycleTimeMS>200</LoadingCycleTimeMS><LoadingAverageCount>20</LoadingAverageCount><PresentWhenDone>True</PresentWhenDone></ExperimentInfo><SensorPlateData Rows="8" Cols="12"><SensorData><SensorLoc>A1</SensorLoc><SensorState>1</SensorState><SensorType>SA (Streptavidin)</SensorType><SensorFlags>0</SensorFlags><SensorLot></SensorLot><SensorInfo>reference</SensorInfo></SensorData><SensorData><SensorLoc>A2</SensorLoc><SensorState>2</SensorState><SensorType>SA (Streptavidin)</SensorType><SensorFlags>0</SensorFlags><SensorLot></SensorLot><SensorInfo></SensorInfo></SensorData><SensorData><SensorLoc>A3</SensorLoc><SensorState>2</SensorState><SensorType>SA (Streptavidin)</SensorType><SensorFlags>0</SensorFlags><SensorLot></SensorLot><SensorInfo>CCT6AA-p024</SensorInfo></SensorData><SensorData><SensorLoc>A4</SensorLoc><SensorState>2</SensorState><SensorType>SA (Streptavidin)</SensorType><SensorFlags>0</SensorFlags><SensorLot></SensorLot><SensorInfo></SensorInfo></SensorData><SensorData><SensorLoc>A5</SensorLoc><SensorState>2</SensorState><SensorType>SA (Streptavidin)</SensorType><SensorFlags>0</SensorFlags><SensorLot></SensorLot><SensorInfo>reference</SensorInfo></SensorData><SensorData><SensorLoc>A6</SensorLoc><SensorState>2</SensorState><SensorType>SA (Streptavidin)</SensorType><SensorFlags>0</SensorFlags><SensorLot></SensorLot><SensorInfo></SensorInfo></SensorData><SensorData><SensorLoc>A7</SensorLoc><SensorState>2</SensorState><SensorType>SA (Streptavidin)</SensorType><SensorFlags>0</SensorFlags><SensorLot></SensorLot><SensorInfo>CCT6AAp024</SensorInfo></SensorData><SensorData><SensorLoc>A8</SensorLoc><SensorState>2</SensorState><SensorType>SA (Streptavidin)</SensorType><SensorFlags>0</SensorFlags><SensorLot></SensorLot><SensorInfo></SensorInfo></SensorData><SensorData><SensorLoc>A9</SensorLoc><SensorState>2</SensorState><SensorType>SA (Streptavidin)</SensorType><SensorFlags>0</SensorFlags><SensorLot></SensorLot><SensorInfo></SensorInfo></SensorData><SensorData><SensorLoc>A10</SensorLoc><SensorState>2</SensorState><SensorType>SA (Streptavidin)</SensorType><SensorFlags>0</SensorFlags><SensorLot></SensorLot><SensorInfo></SensorInfo></SensorData><SensorData><SensorLoc>A11</SensorLoc><SensorState>2</SensorState><SensorType>SA (Streptavidin)</SensorType><SensorFlags>0</SensorFlags><SensorLot></SensorLot><SensorInfo></SensorInfo></SensorData><SensorData><SensorLoc>A12</SensorLoc><SensorState>2</SensorState><SensorType></SensorType><SensorFlags>0</SensorFlags><SensorLot></SensorLot><SensorInfo></SensorInfo></SensorData><SensorData><SensorLoc>B1</SensorLoc><SensorState>1</SensorState><SensorType>SA (Streptavidin)</SensorType><SensorFlags>0</SensorFlags><SensorLot></SensorLot><SensorInfo>CCT5A</SensorInfo></SensorData><SensorData><SensorLoc>B2</SensorLoc><SensorState>2</SensorState><SensorType>SA (Streptavidin)</SensorType><SensorFlags>0</SensorFlags><SensorLot></SensorLot><SensorInfo></SensorInfo></SensorData><SensorData><SensorLoc>B3</SensorLoc><SensorState>2</SensorState><SensorType>SA (Streptavidin)</SensorType><SensorFlags>0</SensorFlags><SensorLot></SensorLot><SensorInfo>DHTKD1A-p016</SensorInfo></SensorData><SensorData><SensorLoc>B4</SensorLoc><SensorState>2</SensorState><SensorType>SA (Streptavidin)</SensorType><SensorFlags>0</SensorFlags><SensorLot></SensorLot><SensorInfo></SensorInfo></SensorData><SensorData><SensorLoc>B5</SensorLoc><SensorState>2</SensorState><SensorType>SA (Streptavidin)</SensorType><SensorFlags>0</SensorFlags><SensorLot></SensorLot><SensorInfo>CCT5A</SensorInfo></SensorData><SensorData><SensorLoc>B6</SensorLoc><SensorState>2</SensorState><SensorType>SA (Streptavidin)</SensorType><SensorFlags>0</SensorFlags><SensorLot></SensorLot><SensorInfo></SensorInfo></SensorData><SensorData><SensorLoc>B7</SensorLoc><SensorState>2</SensorState><SensorType>SA (Streptavidin)</SensorType><SensorFlags>0</SensorFlags><SensorLot></SensorLot><SensorInfo>DHTKD1A-p016</SensorInfo></SensorData><SensorData><SensorLoc>B8</SensorLoc><SensorState>2</SensorState><SensorType>SA (Streptavidin)</SensorType><SensorFlags>0</SensorFlags><SensorLot></SensorLot><SensorInfo></SensorInfo></SensorData><SensorData><SensorLoc>B9</SensorLoc><SensorState>2</SensorState><SensorType>SA (Streptavidin)</SensorType><SensorFlags>0</SensorFlags><SensorLot></SensorLot><SensorInfo></SensorInfo></SensorData><SensorData><SensorLoc>B10</SensorLoc><SensorState>2</SensorState><SensorType>SA (Streptavidin)</SensorType><SensorFlags>0</SensorFlags><SensorLot></SensorLot><SensorInfo></SensorInfo></SensorData><SensorData><SensorLoc>B11</SensorLoc><SensorState>2</SensorState><SensorType>SA (Streptavidin)</SensorType><SensorFlags>0</SensorFlags><SensorLot></SensorLot><SensorInfo></SensorInfo></SensorData><SensorData><SensorLoc>B12</SensorLoc><SensorState>2</SensorState><SensorType></SensorType><SensorFlags>0</SensorFlags><SensorLot></SensorLot><SensorInfo></SensorInfo></SensorData><SensorData><SensorLoc>C1</SensorLoc><SensorState>1</SensorState><SensorType>SA (Streptavidin)</SensorType><SensorFlags>0</SensorFlags><SensorLot></SensorLot><SensorInfo>reference</SensorInfo></SensorData><SensorData><SensorLoc>C2</SensorLoc><SensorState>2</SensorState><SensorType>SA (Streptavidin)</SensorType><SensorFlags>0</SensorFlags><SensorLot></SensorLot><SensorInfo></SensorInfo></SensorData><SensorData><SensorLoc>C3</SensorLoc><SensorState>2</SensorState><SensorType>SA (Streptavidin)</SensorType><SensorFlags>0</SensorFlags><SensorLot></SensorLot><SensorInfo></SensorInfo></SensorData><SensorData><SensorLoc>C4</SensorLoc><SensorState>2</SensorState><SensorType>SA (Streptavidin)</SensorType><SensorFlags>0</SensorFlags><SensorLot></SensorLot><SensorInfo></SensorInfo></SensorData><SensorData><SensorLoc>C5</SensorLoc><SensorState>2</SensorState><SensorType>SA (Streptavidin)</SensorType><SensorFlags>0</SensorFlags><SensorLot></SensorLot><SensorInfo>referenceGus</SensorInfo></SensorData><SensorData><SensorLoc>C6</SensorLoc><SensorState>2</SensorState><SensorType>SA (Streptavidin)</SensorType><SensorFlags>0</SensorFlags><SensorLot></SensorLot><SensorInfo></SensorInfo></SensorData><SensorData><SensorLoc>C7</SensorLoc><SensorState>2</SensorState><SensorType>SA (Streptavidin)</SensorType><SensorFlags>0</SensorFlags><SensorLot></SensorLot><SensorInfo></SensorInfo></SensorData><SensorData><SensorLoc>C8</SensorLoc><SensorState>2</SensorState><SensorType>SA (Streptavidin)</SensorType><SensorFlags>0</SensorFlags><SensorLot></SensorLot><SensorInfo></SensorInfo></SensorData><SensorData><SensorLoc>C9</SensorLoc><SensorState>2</SensorState><SensorType>SA (Streptavidin)</SensorType><SensorFlags>0</SensorFlags><SensorLot></SensorLot><SensorInfo></SensorInfo></SensorData><SensorData><SensorLoc>C10</SensorLoc><SensorState>2</SensorState><SensorType>SA (Streptavidin)</SensorType><SensorFlags>0</SensorFlags><SensorLot></SensorLot><SensorInfo></SensorInfo></SensorData><SensorData><SensorLoc>C11</SensorLoc><SensorState>2</SensorState><SensorType>SA (Streptavidin)</SensorType><SensorFlags>0</SensorFlags><SensorLot></SensorLot><SensorInfo></SensorInfo></SensorData><SensorData><SensorLoc>C12</SensorLoc><SensorState>2</SensorState><SensorType></SensorType><SensorFlags>0</SensorFlags><SensorLot></SensorLot><SensorInfo></SensorInfo></SensorData><SensorData><SensorLoc>D1</SensorLoc><SensorState>1</SensorState><SensorType>SA (Streptavidin)</SensorType><SensorFlags>0</SensorFlags><SensorLot></SensorLot><SensorInfo>CCT5A</SensorInfo></SensorData><SensorData><SensorLoc>D2</SensorLoc><SensorState>2</SensorState><SensorType>SA (Streptavidin)</SensorType><SensorFlags>0</SensorFlags><SensorLot></SensorLot><SensorInfo></SensorInfo></SensorData><SensorData><SensorLoc>D3</SensorLoc><SensorState>2</SensorState><SensorType>SA (Streptavidin)</SensorType><SensorFlags>0</SensorFlags><SensorLot></SensorLot><SensorInfo></SensorInfo></SensorData><SensorData><SensorLoc>D4</SensorLoc><SensorState>2</SensorState><SensorType>SA (Streptavidin)</SensorType><SensorFlags>0</SensorFlags><SensorLot></SensorLot><SensorInfo></SensorInfo></SensorData><SensorData><SensorLoc>D5</SensorLoc><SensorState>2</SensorState><SensorType>SA (Streptavidin)</SensorType><SensorFlags>0</SensorFlags><SensorLot></SensorLot><SensorInfo>DHTKD1Ap20</SensorInfo></SensorData><SensorData><SensorLoc>D6</SensorLoc><SensorState>2</SensorState><SensorType>SA (Streptavidin)</SensorType><SensorFlags>0</SensorFlags><SensorLot></SensorLot><SensorInfo></SensorInfo></SensorData><SensorData><SensorLoc>D7</SensorLoc><SensorState>2</SensorState><SensorType>SA (Streptavidin)</SensorType><SensorFlags>0</SensorFlags><SensorLot></SensorLot><SensorInfo>DHTKD1p016</SensorInfo></SensorData><SensorData><SensorLoc>D8</SensorLoc><SensorState>2</SensorState><SensorType>SA (Streptavidin)</SensorType><SensorFlags>0</SensorFlags><SensorLot></SensorLot><SensorInfo></SensorInfo></SensorData><SensorData><SensorLoc>D9</SensorLoc><SensorState>2</SensorState><SensorType>SA (Streptavidin)</SensorType><SensorFlags>0</SensorFlags><SensorLot></SensorLot><SensorInfo></SensorInfo></SensorData><SensorData><SensorLoc>D10</SensorLoc><SensorState>2</SensorState><SensorType>SA (Streptavidin)</SensorType><SensorFlags>0</SensorFlags><SensorLot></SensorLot><SensorInfo></SensorInfo></SensorData><SensorData><SensorLoc>D11</SensorLoc><SensorState>2</SensorState><SensorType>SA (Streptavidin)</SensorType><SensorFlags>0</SensorFlags><SensorLot></SensorLot><SensorInfo></SensorInfo></SensorData><SensorData><SensorLoc>D12</SensorLoc><SensorState>2</SensorState><SensorType></SensorType><SensorFlags>0</SensorFlags><SensorLot></SensorLot><SensorInfo></SensorInfo></SensorData><SensorData><SensorLoc>E1</SensorLoc><SensorState>1</SensorState><SensorType>SA (Streptavidin)</SensorType><SensorFlags>0</SensorFlags><SensorLot></SensorLot><SensorInfo>reference</SensorInfo></SensorData><SensorData><SensorLoc>E2</SensorLoc><SensorState>2</SensorState><SensorType>SA (Streptavidin)</SensorType><SensorFlags>0</SensorFlags><SensorLot></SensorLot><SensorInfo></SensorInfo></SensorData><SensorData><SensorLoc>E3</SensorLoc><SensorState>2</SensorState><SensorType>SA (Streptavidin)</SensorType><SensorFlags>0</SensorFlags><SensorLot></SensorLot><SensorInfo></SensorInfo></SensorData><SensorData><SensorLoc>E4</SensorLoc><SensorState>2</SensorState><SensorType>SA (Streptavidin)</SensorType><SensorFlags>0</SensorFlags><SensorLot></SensorLot><SensorInfo></SensorInfo></SensorData><SensorData><SensorLoc>E5</SensorLoc><SensorState>2</SensorState><SensorType>SA (Streptavidin)</SensorType><SensorFlags>0</SensorFlags><SensorLot></SensorLot><SensorInfo>DHTKD1Ap20</SensorInfo></SensorData><SensorData><SensorLoc>E6</SensorLoc><SensorState>2</SensorState><SensorType>SA (Streptavidin)</SensorType><SensorFlags>0</SensorFlags><SensorLot></SensorLot><SensorInfo></SensorInfo></SensorData><SensorData><SensorLoc>E7</SensorLoc><SensorState>2</SensorState><SensorType>SA (Streptavidin)</SensorType><SensorFlags>0</SensorFlags><SensorLot></SensorLot><SensorInfo>DHTKD1p016</SensorInfo></SensorData><SensorData><SensorLoc>E8</SensorLoc><SensorState>2</SensorState><SensorType>SA (Streptavidin)</SensorType><SensorFlags>0</SensorFlags><SensorLot></SensorLot><SensorInfo></SensorInfo></SensorData><SensorData><SensorLoc>E9</SensorLoc><SensorState>2</SensorState><SensorType>SA (Streptavidin)</SensorType><SensorFlags>0</SensorFlags><SensorLot></SensorLot><SensorInfo></SensorInfo></SensorData><SensorData><SensorLoc>E10</SensorLoc><SensorState>2</SensorState><SensorType>SA (Streptavidin)</SensorType><SensorFlags>0</SensorFlags><SensorLot></SensorLot><SensorInfo></SensorInfo></SensorData><SensorData><SensorLoc>E11</SensorLoc><SensorState>2</SensorState><SensorType>SA (Streptavidin)</SensorType><SensorFlags>0</SensorFlags><SensorLot></SensorLot><SensorInfo></SensorInfo></SensorData><SensorData><SensorLoc>E12</SensorLoc><SensorState>2</SensorState><SensorType></SensorType><SensorFlags>0</SensorFlags><SensorLot></SensorLot><SensorInfo></SensorInfo></SensorData><SensorData><SensorLoc>F1</SensorLoc><SensorState>1</SensorState><SensorType>SA (Streptavidin)</SensorType><SensorFlags>0</SensorFlags><SensorLot></SensorLot><SensorInfo>CCT5A</SensorInfo></SensorData><SensorData><SensorLoc>F2</SensorLoc><SensorState>2</SensorState><SensorType>SA (Streptavidin)</SensorType><SensorFlags>0</SensorFlags><SensorLot></SensorLot><SensorInfo></SensorInfo></SensorData><SensorData><SensorLoc>F3</SensorLoc><SensorState>2</SensorState><SensorType>SA (Streptavidin)</SensorType><SensorFlags>0</SensorFlags><SensorLot></SensorLot><SensorInfo></SensorInfo></SensorData><SensorData><SensorLoc>F4</SensorLoc><SensorState>2</SensorState><SensorType>SA (Streptavidin)</SensorType><SensorFlags>0</SensorFlags><SensorLot></SensorLot><SensorInfo></SensorInfo></SensorData><SensorData><SensorLoc>F5</SensorLoc><SensorState>2</SensorState><SensorType>SA (Streptavidin)</SensorType><SensorFlags>0</SensorFlags><SensorLot></SensorLot><SensorInfo>reference</SensorInfo></SensorData><SensorData><SensorLoc>F6</SensorLoc><SensorState>2</SensorState><SensorType>SA (Streptavidin)</SensorType><SensorFlags>0</SensorFlags><SensorLot></SensorLot><SensorInfo></SensorInfo></SensorData><SensorData><SensorLoc>F7</SensorLoc><SensorState>2</SensorState><SensorType>SA (Streptavidin)</SensorType><SensorFlags>0</SensorFlags><SensorLot></SensorLot><SensorInfo>DHTKD1p016</SensorInfo></SensorData><SensorData><SensorLoc>F8</SensorLoc><SensorState>2</SensorState><SensorType>SA (Streptavidin)</SensorType><SensorFlags>0</SensorFlags><SensorLot></SensorLot><SensorInfo></SensorInfo></SensorData><SensorData><SensorLoc>F9</SensorLoc><SensorState>2</SensorState><SensorType>SA (Streptavidin)</SensorType><SensorFlags>0</SensorFlags><SensorLot></SensorLot><SensorInfo></SensorInfo></SensorData><SensorData><SensorLoc>F10</SensorLoc><SensorState>2</SensorState><SensorType>SA (Streptavidin)</SensorType><SensorFlags>0</SensorFlags><SensorLot></SensorLot><SensorInfo></SensorInfo></SensorData><SensorData><SensorLoc>F11</SensorLoc><SensorState>2</SensorState><SensorType>SA (Streptavidin)</SensorType><SensorFlags>0</SensorFlags><SensorLot></SensorLot><SensorInfo></SensorInfo></SensorData><SensorData><SensorLoc>F12</SensorLoc><SensorState>2</SensorState><SensorType></SensorType><SensorFlags>0</SensorFlags><SensorLot></SensorLot><SensorInfo></SensorInfo></SensorData><SensorData><SensorLoc>G1</SensorLoc><SensorState>1</SensorState><SensorType>SA (Streptavidin)</SensorType><SensorFlags>0</SensorFlags><SensorLot></SensorLot><SensorInfo>reference</SensorInfo></SensorData><SensorData><SensorLoc>G2</SensorLoc><SensorState>2</SensorState><SensorType>SA (Streptavidin)</SensorType><SensorFlags>0</SensorFlags><SensorLot></SensorLot><SensorInfo></SensorInfo></SensorData><SensorData><SensorLoc>G3</SensorLoc><SensorState>2</SensorState><SensorType>SA (Streptavidin)</SensorType><SensorFlags>0</SensorFlags><SensorLot></SensorLot><SensorInfo></SensorInfo></SensorData><SensorData><SensorLoc>G4</SensorLoc><SensorState>2</SensorState><SensorType>SA (Streptavidin)</SensorType><SensorFlags>0</SensorFlags><SensorLot></SensorLot><SensorInfo></SensorInfo></SensorData><SensorData><SensorLoc>G5</SensorLoc><SensorState>2</SensorState><SensorType>SA (Streptavidin)</SensorType><SensorFlags>0</SensorFlags><SensorLot></SensorLot><SensorInfo>reference</SensorInfo></SensorData><SensorData><SensorLoc>G6</SensorLoc><SensorState>2</SensorState><SensorType>SA (Streptavidin)</SensorType><SensorFlags>0</SensorFlags><SensorLot></SensorLot><SensorInfo></SensorInfo></SensorData><SensorData><SensorLoc>G7</SensorLoc><SensorState>2</SensorState><SensorType>SA (Streptavidin)</SensorType><SensorFlags>0</SensorFlags><SensorLot></SensorLot><SensorInfo>DHTKD1p016</SensorInfo></SensorData><SensorData><SensorLoc>G8</SensorLoc><SensorState>2</SensorState><SensorType>SA (Streptavidin)</SensorType><SensorFlags>0</SensorFlags><SensorLot></SensorLot><SensorInfo></SensorInfo></SensorData><SensorData><SensorLoc>G9</SensorLoc><SensorState>2</SensorState><SensorType>SA (Streptavidin)</SensorType><SensorFlags>0</SensorFlags><SensorLot></SensorLot><SensorInfo></SensorInfo></SensorData><SensorData><SensorLoc>G10</SensorLoc><SensorState>2</SensorState><SensorType>SA (Streptavidin)</SensorType><SensorFlags>0</SensorFlags><SensorLot></SensorLot><SensorInfo></SensorInfo></SensorData><SensorData><SensorLoc>G11</SensorLoc><SensorState>2</SensorState><SensorType>SA (Streptavidin)</SensorType><SensorFlags>0</SensorFlags><SensorLot></SensorLot><SensorInfo></SensorInfo></SensorData><SensorData><SensorLoc>G12</SensorLoc><SensorState>2</SensorState><SensorType></SensorType><SensorFlags>0</SensorFlags><SensorLot></SensorLot><SensorInfo></SensorInfo></SensorData><SensorData><SensorLoc>H1</SensorLoc><SensorState>1</SensorState><SensorType>SA (Streptavidin)</SensorType><SensorFlags>0</SensorFlags><SensorLot></SensorLot><SensorInfo>CCT5A</SensorInfo></SensorData><SensorData><SensorLoc>H2</SensorLoc><SensorState>2</SensorState><SensorType>SA (Streptavidin)</SensorType><SensorFlags>0</SensorFlags><SensorLot></SensorLot><SensorInfo></SensorInfo></SensorData><SensorData><SensorLoc>H3</SensorLoc><SensorState>2</SensorState><SensorType>SA (Streptavidin)</SensorType><SensorFlags>0</SensorFlags><SensorLot></SensorLot><SensorInfo></SensorInfo></SensorData><SensorData><SensorLoc>H4</SensorLoc><SensorState>2</SensorState><SensorType>SA (Streptavidin)</SensorType><SensorFlags>0</SensorFlags><SensorLot></SensorLot><SensorInfo></SensorInfo></SensorData><SensorData><SensorLoc>H5</SensorLoc><SensorState>2</SensorState><SensorType>SA (Streptavidin)</SensorType><SensorFlags>0</SensorFlags><SensorLot></SensorLot><SensorInfo>reference</SensorInfo></SensorData><SensorData><SensorLoc>H6</SensorLoc><SensorState>2</SensorState><SensorType>SA (Streptavidin)</SensorType><SensorFlags>0</SensorFlags><SensorLot></SensorLot><SensorInfo></SensorInfo></SensorData><SensorData><SensorLoc>H7</SensorLoc><SensorState>2</SensorState><SensorType>SA (Streptavidin)</SensorType><SensorFlags>0</SensorFlags><SensorLot></SensorLot><SensorInfo>DHTKD1p016</SensorInfo></SensorData><SensorData><SensorLoc>H8</SensorLoc><SensorState>2</SensorState><SensorType>SA (Streptavidin)</SensorType><SensorFlags>0</SensorFlags><SensorLot></SensorLot><SensorInfo></SensorInfo></SensorData><SensorData><SensorLoc>H9</SensorLoc><SensorState>2</SensorState><SensorType>SA (Streptavidin)</SensorType><SensorFlags>0</SensorFlags><SensorLot></SensorLot><SensorInfo></SensorInfo></SensorData><SensorData><SensorLoc>H10</SensorLoc><SensorState>2</SensorState><SensorType>SA (Streptavidin)</SensorType><SensorFlags>0</SensorFlags><SensorLot></SensorLot><SensorInfo></SensorInfo></SensorData><SensorData><SensorLoc>H11</SensorLoc><SensorState>2</SensorState><SensorType>SA (Streptavidin)</SensorType><SensorFlags>0</SensorFlags><SensorLot></SensorLot><SensorInfo></SensorInfo></SensorData><SensorData><SensorLoc>H12</SensorLoc><SensorState>2</SensorState><SensorType></SensorType><SensorFlags>0</SensorFlags><SensorLot></SensorLot><SensorInfo></SensorInfo></SensorData></SensorPlateData><SamplePlateData Rows="16" Cols="24"><SampleData><SampleLoc>A1</SampleLoc><SampleType>KSAMPLE</SampleType><SampleState>2</SampleState><SampleID>YNCCT5Ac004</SampleID><SampleGroup></SampleGroup><SampleConc>-1</SampleConc><SampleMolarConc>0</SampleMolarConc><SampleMW>-1</SampleMW><SampleInfo></SampleInfo></SampleData><SampleData><SampleLoc>B1</SampleLoc><SampleType>BUFFER</SampleType><SampleState>2</SampleState><SampleID></SampleID><SampleGroup></SampleGroup><SampleConc>-1</SampleConc><SampleInfo></SampleInfo></SampleData><SampleData><SampleLoc>C1</SampleLoc><SampleType>KSAMPLE</SampleType><SampleState>2</SampleState><SampleID>YNCCT5Ac004</SampleID><SampleGroup></SampleGroup><SampleConc>-1</SampleConc><SampleMolarConc>0</SampleMolarConc><SampleMW>-1</SampleMW><SampleInfo></SampleInfo></SampleData><SampleData><SampleLoc>D1</SampleLoc><SampleType>BUFFER</SampleType><SampleState>2</SampleState><SampleID></SampleID><SampleGroup></SampleGroup><SampleConc>-1</SampleConc><SampleInfo></SampleInfo></SampleData><SampleData><SampleLoc>E1</SampleLoc><SampleType>KSAMPLE</SampleType><SampleState>2</SampleState><SampleID>YNCCT5Ac006</SampleID><SampleGroup></SampleGroup><SampleConc>-1</SampleConc><SampleMolarConc>0</SampleMolarConc><SampleMW>-1</SampleMW><SampleInfo></SampleInfo></SampleData><SampleData><SampleLoc>F1</SampleLoc><SampleType>BUFFER</SampleType><SampleState>2</SampleState><SampleID></SampleID><SampleGroup></SampleGroup><SampleConc>-1</SampleConc><SampleInfo></SampleInfo></SampleData><SampleData><SampleLoc>G1</SampleLoc><SampleType>KSAMPLE</SampleType><SampleState>2</SampleState><SampleID>YNCCT5Ac006</SampleID><SampleGroup></SampleGroup><SampleConc>-1</SampleConc><SampleMolarConc>0</SampleMolarConc><SampleMW>-1</SampleMW><SampleInfo></SampleInfo></SampleData><SampleData><SampleLoc>H1</SampleLoc><SampleType>BUFFER</SampleType><SampleState>2</SampleState><SampleID></SampleID><SampleGroup></SampleGroup><SampleConc>-1</SampleConc><SampleInfo></SampleInfo></SampleData><SampleData><SampleLoc>I1</SampleLoc><SampleType>KSAMPLE</SampleType><SampleState>2</SampleState><SampleID>YNCCT5Ac008</SampleID><SampleGroup></SampleGroup><SampleConc>-1</SampleConc><SampleMolarConc>0</SampleMolarConc><SampleMW>-1</SampleMW><SampleInfo></SampleInfo></SampleData><SampleData><SampleLoc>J1</SampleLoc><SampleType>BUFFER</SampleType><SampleState>2</SampleState><SampleID></SampleID><SampleGroup></SampleGroup><SampleConc>-1</SampleConc><SampleInfo></SampleInfo></SampleData><SampleData><SampleLoc>K1</SampleLoc><SampleType>KSAMPLE</SampleType><SampleState>2</SampleState><SampleID>YNCCT5Ac008</SampleID><SampleGroup></SampleGroup><SampleConc>-1</SampleConc><SampleMolarConc>0</SampleMolarConc><SampleMW>-1</SampleMW><SampleInfo></SampleInfo></SampleData><SampleData><SampleLoc>L1</SampleLoc><SampleType>BUFFER</SampleType><SampleState>2</SampleState><SampleID></SampleID><SampleGroup></SampleGroup><SampleConc>-1</SampleConc><SampleInfo></SampleInfo></SampleData><SampleData><SampleLoc>M1</SampleLoc><SampleType>KSAMPLE</SampleType><SampleState>2</SampleState><SampleID>YNCCT5Ac018</SampleID><SampleGroup></SampleGroup><SampleConc>-1</SampleConc><SampleMolarConc>0</SampleMolarConc><SampleMW>-1</SampleMW><SampleInfo></SampleInfo></SampleData><SampleData><SampleLoc>N1</SampleLoc><SampleType>BUFFER</SampleType><SampleState>2</SampleState><SampleID></SampleID><SampleGroup></SampleGroup><SampleConc>-1</SampleConc><SampleInfo></SampleInfo></SampleData><SampleData><SampleLoc>O1</SampleLoc><SampleType>KSAMPLE</SampleType><SampleState>2</SampleState><SampleID>YNCCT5Ac018</SampleID><SampleGroup></SampleGroup><SampleConc>-1</SampleConc><SampleMolarConc>0</SampleMolarConc><SampleMW>-1</SampleMW><SampleInfo></SampleInfo></SampleData><SampleData><SampleLoc>P1</SampleLoc><SampleType>BUFFER</SampleType><SampleState>2</SampleState><SampleID></SampleID><SampleGroup></SampleGroup><SampleConc>-1</SampleConc><SampleInfo></SampleInfo></SampleData><SampleData><SampleLoc>A3</SampleLoc><SampleType>KSAMPLE</SampleType><SampleState>2</SampleState><SampleID>YNCCT5Ac004</SampleID><SampleGroup></SampleGroup><SampleConc>-1</SampleConc><SampleMolarConc>39.06</SampleMolarConc><SampleMW>-1</SampleMW><SampleInfo></SampleInfo></SampleData><SampleData><SampleLoc>B3</SampleLoc><SampleType>BUFFER</SampleType><SampleState>2</SampleState><SampleID></SampleID><SampleGroup></SampleGroup><SampleConc>-1</SampleConc><SampleInfo></SampleInfo></SampleData><SampleData><SampleLoc>C3</SampleLoc><SampleType>KSAMPLE</SampleType><SampleState>2</SampleState><SampleID>YNCCT5Ac004</SampleID><SampleGroup></SampleGroup><SampleConc>-1</SampleConc><SampleMolarConc>39.06</SampleMolarConc><SampleMW>-1</SampleMW><SampleInfo></SampleInfo></SampleData><SampleData><SampleLoc>D3</SampleLoc><SampleType>BUFFER</SampleType><SampleState>2</SampleState><SampleID></SampleID><SampleGroup></SampleGroup><SampleConc>-1</SampleConc><SampleInfo></SampleInfo></SampleData><SampleData><SampleLoc>E3</SampleLoc><SampleType>KSAMPLE</SampleType><SampleState>2</SampleState><SampleID>YNCCT5Ac006</SampleID><SampleGroup></SampleGroup><SampleConc>-1</SampleConc><SampleMolarConc>39.06</SampleMolarConc><SampleMW>-1</SampleMW><SampleInfo></SampleInfo></SampleData><SampleData><SampleLoc>F3</SampleLoc><SampleType>BUFFER</SampleType><SampleState>2</SampleState><SampleID></SampleID><SampleGroup></SampleGroup><SampleConc>-1</SampleConc><SampleInfo></SampleInfo></SampleData><SampleData><SampleLoc>G3</SampleLoc><SampleType>KSAMPLE</SampleType><SampleState>2</SampleState><SampleID>YNCCT5Ac006</SampleID><SampleGroup></SampleGroup><SampleConc>-1</SampleConc><SampleMolarConc>39.06</SampleMolarConc><SampleMW>-1</SampleMW><SampleInfo></SampleInfo></SampleData><SampleData><SampleLoc>H3</SampleLoc><SampleType>BUFFER</SampleType><SampleState>2</SampleState><SampleID></SampleID><SampleGroup></SampleGroup><SampleConc>-1</SampleConc><SampleInfo></SampleInfo></SampleData><SampleData><SampleLoc>I3</SampleLoc><SampleType>KSAMPLE</SampleType><SampleState>2</SampleState><SampleID>YNCCT5Ac008</SampleID><SampleGroup></SampleGroup><SampleConc>-1</SampleConc><SampleMolarConc>39.06</SampleMolarConc><SampleMW>-1</SampleMW><SampleInfo></SampleInfo></SampleData><SampleData><SampleLoc>J3</SampleLoc><SampleType>BUFFER</SampleType><SampleState>2</SampleState><SampleID></SampleID><SampleGroup></SampleGroup><SampleConc>-1</SampleConc><SampleInfo></SampleInfo></SampleData><SampleData><SampleLoc>K3</SampleLoc><SampleType>KSAMPLE</SampleType><SampleState>2</SampleState><SampleID>YNCCT5Ac008</SampleID><SampleGroup></SampleGroup><SampleConc>-1</SampleConc><SampleMolarConc>39.06</SampleMolarConc><SampleMW>-1</SampleMW><SampleInfo></SampleInfo></SampleData><SampleData><SampleLoc>L3</SampleLoc><SampleType>BUFFER</SampleType><SampleState>2</SampleState><SampleID></SampleID><SampleGroup></SampleGroup><SampleConc>-1</SampleConc><SampleInfo></SampleInfo></SampleData><SampleData><SampleLoc>M3</SampleLoc><SampleType>KSAMPLE</SampleType><SampleState>2</SampleState><SampleID>YNCCT5Ac018</SampleID><SampleGroup></SampleGroup><SampleConc>-1</SampleConc><SampleMolarConc>39.06</SampleMolarConc><SampleMW>-1</SampleMW><SampleInfo></SampleInfo></SampleData><SampleData><SampleLoc>N3</SampleLoc><SampleType>BUFFER</SampleType><SampleState>2</SampleState><SampleID></SampleID><SampleGroup></SampleGroup><SampleConc>-1</SampleConc><SampleInfo></SampleInfo></SampleData><SampleData><SampleLoc>O3</SampleLoc><SampleType>KSAMPLE</SampleType><SampleState>2</SampleState><SampleID>YNCCT5Ac018</SampleID><SampleGroup></SampleGroup><SampleConc>-1</SampleConc><SampleMolarConc>39.06</SampleMolarConc><SampleMW>-1</SampleMW><SampleInfo></SampleInfo></SampleData><SampleData><SampleLoc>P3</SampleLoc><SampleType>BUFFER</SampleType><SampleState>2</SampleState><SampleID></SampleID><SampleGroup></SampleGroup><SampleConc>-1</SampleConc><SampleInfo></SampleInfo></SampleData><SampleData><SampleLoc>A5</SampleLoc><SampleType>KSAMPLE</SampleType><SampleState>2</SampleState><SampleID>YNCCT5Ac004</SampleID><SampleGroup></SampleGroup><SampleConc>-1</SampleConc><SampleMolarConc>78.13</SampleMolarConc><SampleMW>-1</SampleMW><SampleInfo></SampleInfo></SampleData><SampleData><SampleLoc>B5</SampleLoc><SampleType>BUFFER</SampleType><SampleState>2</SampleState><SampleID></SampleID><SampleGroup></SampleGroup><SampleConc>-1</SampleConc><SampleInfo></SampleInfo></SampleData><SampleData><SampleLoc>C5</SampleLoc><SampleType>KSAMPLE</SampleType><SampleState>2</SampleState><SampleID>YNCCT5Ac004</SampleID><SampleGroup></SampleGroup><SampleConc>-1</SampleConc><SampleMolarConc>78.13</SampleMolarConc><SampleMW>-1</SampleMW><SampleInfo></SampleInfo></SampleData><SampleData><SampleLoc>D5</SampleLoc><SampleType>BUFFER</SampleType><SampleState>2</SampleState><SampleID></SampleID><SampleGroup></SampleGroup><SampleConc>-1</SampleConc><SampleInfo></SampleInfo></SampleData><SampleData><SampleLoc>E5</SampleLoc><SampleType>KSAMPLE</SampleType><SampleState>2</SampleState><SampleID>YNCCT5Ac006</SampleID><SampleGroup></SampleGroup><SampleConc>-1</SampleConc><SampleMolarConc>78.13</SampleMolarConc><SampleMW>-1</SampleMW><SampleInfo></SampleInfo></SampleData><SampleData><SampleLoc>F5</SampleLoc><SampleType>BUFFER</SampleType><SampleState>2</SampleState><SampleID></SampleID><SampleGroup></SampleGroup><SampleConc>-1</SampleConc><SampleInfo></SampleInfo></SampleData><SampleData><SampleLoc>G5</SampleLoc><SampleType>KSAMPLE</SampleType><SampleState>2</SampleState><SampleID>YNCCT5Ac006</SampleID><SampleGroup></SampleGroup><SampleConc>-1</SampleConc><SampleMolarConc>78.13</SampleMolarConc><SampleMW>-1</SampleMW><SampleInfo></SampleInfo></SampleData><SampleData><SampleLoc>H5</SampleLoc><SampleType>BUFFER</SampleType><SampleState>2</SampleState><SampleID></SampleID><SampleGroup></SampleGroup><SampleConc>-1</SampleConc><SampleInfo></SampleInfo></SampleData><SampleData><SampleLoc>I5</SampleLoc><SampleType>KSAMPLE</SampleType><SampleState>2</SampleState><SampleID>YNCCT5Ac008</SampleID><SampleGroup></SampleGroup><SampleConc>-1</SampleConc><SampleMolarConc>78.13</SampleMolarConc><SampleMW>-1</SampleMW><SampleInfo></SampleInfo></SampleData><SampleData><SampleLoc>J5</SampleLoc><SampleType>BUFFER</SampleType><SampleState>2</SampleState><SampleID></SampleID><SampleGroup></SampleGroup><SampleConc>-1</SampleConc><SampleInfo></SampleInfo></SampleData><SampleData><SampleLoc>K5</SampleLoc><SampleType>KSAMPLE</SampleType><SampleState>2</SampleState><SampleID>YNCCT5Ac008</SampleID><SampleGroup></SampleGroup><SampleConc>-1</SampleConc><SampleMolarConc>78.13</SampleMolarConc><SampleMW>-1</SampleMW><SampleInfo></SampleInfo></SampleData><SampleData><SampleLoc>L5</SampleLoc><SampleType>BUFFER</SampleType><SampleState>2</SampleState><SampleID></SampleID><SampleGroup></SampleGroup><SampleConc>-1</SampleConc><SampleInfo></SampleInfo></SampleData><SampleData><SampleLoc>M5</SampleLoc><SampleType>KSAMPLE</SampleType><SampleState>2</SampleState><SampleID>YNCCT5Ac018</SampleID><SampleGroup></SampleGroup><SampleConc>-1</SampleConc><SampleMolarConc>78.13</SampleMolarConc><SampleMW>-1</SampleMW><SampleInfo></SampleInfo></SampleData><SampleData><SampleLoc>N5</SampleLoc><SampleType>BUFFER</SampleType><SampleState>2</SampleState><SampleID></SampleID><SampleGroup></SampleGroup><SampleConc>-1</SampleConc><SampleInfo></SampleInfo></SampleData><SampleData><SampleLoc>O5</SampleLoc><SampleType>KSAMPLE</SampleType><SampleState>2</SampleState><SampleID>YNCCT5Ac018</SampleID><SampleGroup></SampleGroup><SampleConc>-1</SampleConc><SampleMolarConc>78.13</SampleMolarConc><SampleMW>-1</SampleMW><SampleInfo></SampleInfo></SampleData><SampleData><SampleLoc>P5</SampleLoc><SampleType>BUFFER</SampleType><SampleState>2</SampleState><SampleID></SampleID><SampleGroup></SampleGroup><SampleConc>-1</SampleConc><SampleInfo></SampleInfo></SampleData><SampleData><SampleLoc>A7</SampleLoc><SampleType>KSAMPLE</SampleType><SampleState>2</SampleState><SampleID>YNCCT5Ac004</SampleID><SampleGroup></SampleGroup><SampleConc>-1</SampleConc><SampleMolarConc>156.3</SampleMolarConc><SampleMW>-1</SampleMW><SampleInfo></SampleInfo></SampleData><SampleData><SampleLoc>B7</SampleLoc><SampleType>BUFFER</SampleType><SampleState>2</SampleState><SampleID></SampleID><SampleGroup></SampleGroup><SampleConc>-1</SampleConc><SampleInfo></SampleInfo></SampleData><SampleData><SampleLoc>C7</SampleLoc><SampleType>KSAMPLE</SampleType><SampleState>2</SampleState><SampleID>YNCCT5Ac004</SampleID><SampleGroup></SampleGroup><SampleConc>-1</SampleConc><SampleMolarConc>156.3</SampleMolarConc><SampleMW>-1</SampleMW><SampleInfo></SampleInfo></SampleData><SampleData><SampleLoc>D7</SampleLoc><SampleType>BUFFER</SampleType><SampleState>2</SampleState><SampleID></SampleID><SampleGroup></SampleGroup><SampleConc>-1</SampleConc><SampleInfo></SampleInfo></SampleData><SampleData><SampleLoc>E7</SampleLoc><SampleType>KSAMPLE</SampleType><SampleState>2</SampleState><SampleID>YNCCT5Ac006</SampleID><SampleGroup></SampleGroup><SampleConc>-1</SampleConc><SampleMolarConc>156.3</SampleMolarConc><SampleMW>-1</SampleMW><SampleInfo></SampleInfo></SampleData><SampleData><SampleLoc>F7</SampleLoc><SampleType>BUFFER</SampleType><SampleState>2</SampleState><SampleID></SampleID><SampleGroup></SampleGroup><SampleConc>-1</SampleConc><SampleInfo></SampleInfo></SampleData><SampleData><SampleLoc>G7</SampleLoc><SampleType>KSAMPLE</SampleType><SampleState>2</SampleState><SampleID>YNCCT5Ac006</SampleID><SampleGroup></SampleGroup><SampleConc>-1</SampleConc><SampleMolarConc>156.3</SampleMolarConc><SampleMW>-1</SampleMW><SampleInfo></SampleInfo></SampleData><SampleData><SampleLoc>H7</SampleLoc><SampleType>BUFFER</SampleType><SampleState>2</SampleState><SampleID></SampleID><SampleGroup></SampleGroup><SampleConc>-1</SampleConc><SampleInfo></SampleInfo></SampleData><SampleData><SampleLoc>I7</SampleLoc><SampleType>KSAMPLE</SampleType><SampleState>2</SampleState><SampleID>YNCCT5Ac008</SampleID><SampleGroup></SampleGroup><SampleConc>-1</SampleConc><SampleMolarConc>156.3</SampleMolarConc><SampleMW>-1</SampleMW><SampleInfo></SampleInfo></SampleData><SampleData><SampleLoc>J7</SampleLoc><SampleType>BUFFER</SampleType><SampleState>2</SampleState><SampleID></SampleID><SampleGroup></SampleGroup><SampleConc>-1</SampleConc><SampleInfo></SampleInfo></SampleData><SampleData><SampleLoc>K7</SampleLoc><SampleType>KSAMPLE</SampleType><SampleState>2</SampleState><SampleID>YNCCT5Ac008</SampleID><SampleGroup></SampleGroup><SampleConc>-1</SampleConc><SampleMolarConc>156.3</SampleMolarConc><SampleMW>-1</SampleMW><SampleInfo></SampleInfo></SampleData><SampleData><SampleLoc>L7</SampleLoc><SampleType>BUFFER</SampleType><SampleState>2</SampleState><SampleID></SampleID><SampleGroup></SampleGroup><SampleConc>-1</SampleConc><SampleInfo></SampleInfo></SampleData><SampleData><SampleLoc>M7</SampleLoc><SampleType>KSAMPLE</SampleType><SampleState>2</SampleState><SampleID>YNCCT5Ac018</SampleID><SampleGroup></SampleGroup><SampleConc>-1</SampleConc><SampleMolarConc>156.3</SampleMolarConc><SampleMW>-1</SampleMW><SampleInfo></SampleInfo></SampleData><SampleData><SampleLoc>N7</SampleLoc><SampleType>BUFFER</SampleType><SampleState>2</SampleState><SampleID></SampleID><SampleGroup></SampleGroup><SampleConc>-1</SampleConc><SampleInfo></SampleInfo></SampleData><SampleData><SampleLoc>O7</SampleLoc><SampleType>KSAMPLE</SampleType><SampleState>2</SampleState><SampleID>YNCCT5Ac018</SampleID><SampleGroup></SampleGroup><SampleConc>-1</SampleConc><SampleMolarConc>156.3</SampleMolarConc><SampleMW>-1</SampleMW><SampleInfo></SampleInfo></SampleData><SampleData><SampleLoc>P7</SampleLoc><SampleType>BUFFER</SampleType><SampleState>2</SampleState><SampleID></SampleID><SampleGroup></SampleGroup><SampleConc>-1</SampleConc><SampleInfo></SampleInfo></SampleData><SampleData><SampleLoc>A9</SampleLoc><SampleType>KSAMPLE</SampleType><SampleState>2</SampleState><SampleID>YNCCT5Ac004</SampleID><SampleGroup></SampleGroup><SampleConc>-1</SampleConc><SampleMolarConc>312.5</SampleMolarConc><SampleMW>-1</SampleMW><SampleInfo></SampleInfo></SampleData><SampleData><SampleLoc>B9</SampleLoc><SampleType>BUFFER</SampleType><SampleState>2</SampleState><SampleID></SampleID><SampleGroup></SampleGroup><SampleConc>-1</SampleConc><SampleInfo></SampleInfo></SampleData><SampleData><SampleLoc>C9</SampleLoc><SampleType>KSAMPLE</SampleType><SampleState>2</SampleState><SampleID>YNCCT5Ac004</SampleID><SampleGroup></SampleGroup><SampleConc>-1</SampleConc><SampleMolarConc>312.5</SampleMolarConc><SampleMW>-1</SampleMW><SampleInfo></SampleInfo></SampleData><SampleData><SampleLoc>D9</SampleLoc><SampleType>BUFFER</SampleType><SampleState>2</SampleState><SampleID></SampleID><SampleGroup></SampleGroup><SampleConc>-1</SampleConc><SampleInfo></SampleInfo></SampleData><SampleData><SampleLoc>E9</SampleLoc><SampleType>KSAMPLE</SampleType><SampleState>2</SampleState><SampleID>YNCCT5Ac006</SampleID><SampleGroup></SampleGroup><SampleConc>-1</SampleConc><SampleMolarConc>312.5</SampleMolarConc><SampleMW>-1</SampleMW><SampleInfo></SampleInfo></SampleData><SampleData><SampleLoc>F9</SampleLoc><SampleType>BUFFER</SampleType><SampleState>2</SampleState><SampleID></SampleID><SampleGroup></SampleGroup><SampleConc>-1</SampleConc><SampleInfo></SampleInfo></SampleData><SampleData><SampleLoc>G9</SampleLoc><SampleType>KSAMPLE</SampleType><SampleState>2</SampleState><SampleID>YNCCT5Ac006</SampleID><SampleGroup></SampleGroup><SampleConc>-1</SampleConc><SampleMolarConc>312.5</SampleMolarConc><SampleMW>-1</SampleMW><SampleInfo></SampleInfo></SampleData><SampleData><SampleLoc>H9</SampleLoc><SampleType>BUFFER</SampleType><SampleState>2</SampleState><SampleID></SampleID><SampleGroup></SampleGroup><SampleConc>-1</SampleConc><SampleInfo></SampleInfo></SampleData><SampleData><SampleLoc>I9</SampleLoc><SampleType>KSAMPLE</SampleType><SampleState>2</SampleState><SampleID>YNCCT5Ac008</SampleID><SampleGroup></SampleGroup><SampleConc>-1</SampleConc><SampleMolarConc>312.5</SampleMolarConc><SampleMW>-1</SampleMW><SampleInfo></SampleInfo></SampleData><SampleData><SampleLoc>J9</SampleLoc><SampleType>BUFFER</SampleType><SampleState>2</SampleState><SampleID></SampleID><SampleGroup></SampleGroup><SampleConc>-1</SampleConc><SampleInfo></SampleInfo></SampleData><SampleData><SampleLoc>K9</SampleLoc><SampleType>KSAMPLE</SampleType><SampleState>2</SampleState><SampleID>YNCCT5Ac008</SampleID><SampleGroup></SampleGroup><SampleConc>-1</SampleConc><SampleMolarConc>312.5</SampleMolarConc><SampleMW>-1</SampleMW><SampleInfo></SampleInfo></SampleData><SampleData><SampleLoc>L9</SampleLoc><SampleType>BUFFER</SampleType><SampleState>2</SampleState><SampleID></SampleID><SampleGroup></SampleGroup><SampleConc>-1</SampleConc><SampleInfo></SampleInfo></SampleData><SampleData><SampleLoc>M9</SampleLoc><SampleType>KSAMPLE</SampleType><SampleState>2</SampleState><SampleID>YNCCT5Ac018</SampleID><SampleGroup></SampleGroup><SampleConc>-1</SampleConc><SampleMolarConc>312.5</SampleMolarConc><SampleMW>-1</SampleMW><SampleInfo></SampleInfo></SampleData><SampleData><SampleLoc>N9</SampleLoc><SampleType>BUFFER</SampleType><SampleState>2</SampleState><SampleID></SampleID><SampleGroup></SampleGroup><SampleConc>-1</SampleConc><SampleInfo></SampleInfo></SampleData><SampleData><SampleLoc>O9</SampleLoc><SampleType>KSAMPLE</SampleType><SampleState>2</SampleState><SampleID>YNCCT5Ac018</SampleID><SampleGroup></SampleGroup><SampleConc>-1</SampleConc><SampleMolarConc>312.5</SampleMolarConc><SampleMW>-1</SampleMW><SampleInfo></SampleInfo></SampleData><SampleData><SampleLoc>P9</SampleLoc><SampleType>BUFFER</SampleType><SampleState>2</SampleState><SampleID></SampleID><SampleGroup></SampleGroup><SampleConc>-1</SampleConc><SampleInfo></SampleInfo></SampleData><SampleData><SampleLoc>A11</SampleLoc><SampleType>KSAMPLE</SampleType><SampleState>2</SampleState><SampleID>YNCCT5Ac004</SampleID><SampleGroup></SampleGroup><SampleConc>-1</SampleConc><SampleMolarConc>625</SampleMolarConc><SampleMW>-1</SampleMW><SampleInfo></SampleInfo></SampleData><SampleData><SampleLoc>B11</SampleLoc><SampleType>BUFFER</SampleType><SampleState>2</SampleState><SampleID></SampleID><SampleGroup></SampleGroup><SampleConc>-1</SampleConc><SampleInfo></SampleInfo></SampleData><SampleData><SampleLoc>C11</SampleLoc><SampleType>KSAMPLE</SampleType><SampleState>2</SampleState><SampleID>YNCCT5Ac004</SampleID><SampleGroup></SampleGroup><SampleConc>-1</SampleConc><SampleMolarConc>625</SampleMolarConc><SampleMW>-1</SampleMW><SampleInfo></SampleInfo></SampleData><SampleData><SampleLoc>D11</SampleLoc><SampleType>BUFFER</SampleType><SampleState>2</SampleState><SampleID></SampleID><SampleGroup></SampleGroup><SampleConc>-1</SampleConc><SampleInfo></SampleInfo></SampleData><SampleData><SampleLoc>E11</SampleLoc><SampleType>KSAMPLE</SampleType><SampleState>2</SampleState><SampleID>YNCCT5Ac006</SampleID><SampleGroup></SampleGroup><SampleConc>-1</SampleConc><SampleMolarConc>625</SampleMolarConc><SampleMW>-1</SampleMW><SampleInfo></SampleInfo></SampleData><SampleData><SampleLoc>F11</SampleLoc><SampleType>BUFFER</SampleType><SampleState>2</SampleState><SampleID></SampleID><SampleGroup></SampleGroup><SampleConc>-1</SampleConc><SampleInfo></SampleInfo></SampleData><SampleData><SampleLoc>G11</SampleLoc><SampleType>KSAMPLE</SampleType><SampleState>2</SampleState><SampleID>YNCCT5Ac006</SampleID><SampleGroup></SampleGroup><SampleConc>-1</SampleConc><SampleMolarConc>625</SampleMolarConc><SampleMW>-1</SampleMW><SampleInfo></SampleInfo></SampleData><SampleData><SampleLoc>H11</SampleLoc><SampleType>BUFFER</SampleType><SampleState>2</SampleState><SampleID></SampleID><SampleGroup></SampleGroup><SampleConc>-1</SampleConc><SampleInfo></SampleInfo></SampleData><SampleData><SampleLoc>I11</SampleLoc><SampleType>KSAMPLE</SampleType><SampleState>2</SampleState><SampleID>YNCCT5Ac008</SampleID><SampleGroup></SampleGroup><SampleConc>-1</SampleConc><SampleMolarConc>625</SampleMolarConc><SampleMW>-1</SampleMW><SampleInfo></SampleInfo></SampleData><SampleData><SampleLoc>J11</SampleLoc><SampleType>BUFFER</SampleType><SampleState>2</SampleState><SampleID></SampleID><SampleGroup></SampleGroup><SampleConc>-1</SampleConc><SampleInfo></SampleInfo></SampleData><SampleData><SampleLoc>K11</SampleLoc><SampleType>KSAMPLE</SampleType><SampleState>2</SampleState><SampleID>YNCCT5Ac008</SampleID><SampleGroup></SampleGroup><SampleConc>-1</SampleConc><SampleMolarConc>625</SampleMolarConc><SampleMW>-1</SampleMW><SampleInfo></SampleInfo></SampleData><SampleData><SampleLoc>L11</SampleLoc><SampleType>BUFFER</SampleType><SampleState>2</SampleState><SampleID></SampleID><SampleGroup></SampleGroup><SampleConc>-1</SampleConc><SampleInfo></SampleInfo></SampleData><SampleData><SampleLoc>M11</SampleLoc><SampleType>KSAMPLE</SampleType><SampleState>2</SampleState><SampleID>YNCCT5Ac018</SampleID><SampleGroup></SampleGroup><SampleConc>-1</SampleConc><SampleMolarConc>625</SampleMolarConc><SampleMW>-1</SampleMW><SampleInfo></SampleInfo></SampleData><SampleData><SampleLoc>N11</SampleLoc><SampleType>BUFFER</SampleType><SampleState>2</SampleState><SampleID></SampleID><SampleGroup></SampleGroup><SampleConc>-1</SampleConc><SampleInfo></SampleInfo></SampleData><SampleData><SampleLoc>O11</SampleLoc><SampleType>KSAMPLE</SampleType><SampleState>2</SampleState><SampleID>YNCCT5Ac018</SampleID><SampleGroup></SampleGroup><SampleConc>-1</SampleConc><SampleMolarConc>625</SampleMolarConc><SampleMW>-1</SampleMW><SampleInfo></SampleInfo></SampleData><SampleData><SampleLoc>P11</SampleLoc><SampleType>BUFFER</SampleType><SampleState>2</SampleState><SampleID></SampleID><SampleGroup></SampleGroup><SampleConc>-1</SampleConc><SampleInfo></SampleInfo></SampleData><SampleData><SampleLoc>A13</SampleLoc><SampleType>KSAMPLE</SampleType><SampleState>2</SampleState><SampleID>YNCCT5Ac004</SampleID><SampleGroup></SampleGroup><SampleConc>-1</SampleConc><SampleMolarConc>1250</SampleMolarConc><SampleMW>-1</SampleMW><SampleInfo></SampleInfo></SampleData><SampleData><SampleLoc>B13</SampleLoc><SampleType>BUFFER</SampleType><SampleState>2</SampleState><SampleID></SampleID><SampleGroup></SampleGroup><SampleConc>-1</SampleConc><SampleInfo></SampleInfo></SampleData><SampleData><SampleLoc>C13</SampleLoc><SampleType>KSAMPLE</SampleType><SampleState>2</SampleState><SampleID>YNCCT5Ac004</SampleID><SampleGroup></SampleGroup><SampleConc>-1</SampleConc><SampleMolarConc>1250</SampleMolarConc><SampleMW>-1</SampleMW><SampleInfo></SampleInfo></SampleData><SampleData><SampleLoc>D13</SampleLoc><SampleType>BUFFER</SampleType><SampleState>2</SampleState><SampleID></SampleID><SampleGroup></SampleGroup><SampleConc>-1</SampleConc><SampleInfo></SampleInfo></SampleData><SampleData><SampleLoc>E13</SampleLoc><SampleType>KSAMPLE</SampleType><SampleState>2</SampleState><SampleID>YNCCT5Ac006</SampleID><SampleGroup></SampleGroup><SampleConc>-1</SampleConc><SampleMolarConc>1250</SampleMolarConc><SampleMW>-1</SampleMW><SampleInfo></SampleInfo></SampleData><SampleData><SampleLoc>F13</SampleLoc><SampleType>BUFFER</SampleType><SampleState>2</SampleState><SampleID></SampleID><SampleGroup></SampleGroup><SampleConc>-1</SampleConc><SampleInfo></SampleInfo></SampleData><SampleData><SampleLoc>G13</SampleLoc><SampleType>KSAMPLE</SampleType><SampleState>2</SampleState><SampleID>YNCCT5Ac006</SampleID><SampleGroup></SampleGroup><SampleConc>-1</SampleConc><SampleMolarConc>1250</SampleMolarConc><SampleMW>-1</SampleMW><SampleInfo></SampleInfo></SampleData><SampleData><SampleLoc>H13</SampleLoc><SampleType>BUFFER</SampleType><SampleState>2</SampleState><SampleID></SampleID><SampleGroup></SampleGroup><SampleConc>-1</SampleConc><SampleInfo></SampleInfo></SampleData><SampleData><SampleLoc>I13</SampleLoc><SampleType>KSAMPLE</SampleType><SampleState>2</SampleState><SampleID>YNCCT5Ac008</SampleID><SampleGroup></SampleGroup><SampleConc>-1</SampleConc><SampleMolarConc>1250</SampleMolarConc><SampleMW>-1</SampleMW><SampleInfo></SampleInfo></SampleData><SampleData><SampleLoc>J13</SampleLoc><SampleType>BUFFER</SampleType><SampleState>2</SampleState><SampleID></SampleID><SampleGroup></SampleGroup><SampleConc>-1</SampleConc><SampleInfo></SampleInfo></SampleData><SampleData><SampleLoc>K13</SampleLoc><SampleType>KSAMPLE</SampleType><SampleState>2</SampleState><SampleID>YNCCT5Ac008</SampleID><SampleGroup></SampleGroup><SampleConc>-1</SampleConc><SampleMolarConc>1250</SampleMolarConc><SampleMW>-1</SampleMW><SampleInfo></SampleInfo></SampleData><SampleData><SampleLoc>L13</SampleLoc><SampleType>BUFFER</SampleType><SampleState>2</SampleState><SampleID></SampleID><SampleGroup></SampleGroup><SampleConc>-1</SampleConc><SampleInfo></SampleInfo></SampleData><SampleData><SampleLoc>M13</SampleLoc><SampleType>KSAMPLE</SampleType><SampleState>2</SampleState><SampleID>YNCCT5Ac018</SampleID><SampleGroup></SampleGroup><SampleConc>-1</SampleConc><SampleMolarConc>1250</SampleMolarConc><SampleMW>-1</SampleMW><SampleInfo></SampleInfo></SampleData><SampleData><SampleLoc>N13</SampleLoc><SampleType>BUFFER</SampleType><SampleState>2</SampleState><SampleID></SampleID><SampleGroup></SampleGroup><SampleConc>-1</SampleConc><SampleInfo></SampleInfo></SampleData><SampleData><SampleLoc>O13</SampleLoc><SampleType>KSAMPLE</SampleType><SampleState>2</SampleState><SampleID>YNCCT5Ac018</SampleID><SampleGroup></SampleGroup><SampleConc>-1</SampleConc><SampleMolarConc>1250</SampleMolarConc><SampleMW>-1</SampleMW><SampleInfo></SampleInfo></SampleData><SampleData><SampleLoc>P13</SampleLoc><SampleType>BUFFER</SampleType><SampleState>2</SampleState><SampleID></SampleID><SampleGroup></SampleGroup><SampleConc>-1</SampleConc><SampleInfo></SampleInfo></SampleData><SampleData><SampleLoc>A15</SampleLoc><SampleType>KSAMPLE</SampleType><SampleState>2</SampleState><SampleID>YNCCT5Ac004</SampleID><SampleGroup></SampleGroup><SampleConc>-1</SampleConc><SampleMolarConc>2500</SampleMolarConc><SampleMW>-1</SampleMW><SampleInfo></SampleInfo></SampleData><SampleData><SampleLoc>B15</SampleLoc><SampleType>BUFFER</SampleType><SampleState>2</SampleState><SampleID></SampleID><SampleGroup></SampleGroup><SampleConc>-1</SampleConc><SampleInfo></SampleInfo></SampleData><SampleData><SampleLoc>C15</SampleLoc><SampleType>KSAMPLE</SampleType><SampleState>2</SampleState><SampleID>YNCCT5Ac004</SampleID><SampleGroup></SampleGroup><SampleConc>-1</SampleConc><SampleMolarConc>2500</SampleMolarConc><SampleMW>-1</SampleMW><SampleInfo></SampleInfo></SampleData><SampleData><SampleLoc>D15</SampleLoc><SampleType>BUFFER</SampleType><SampleState>2</SampleState><SampleID></SampleID><SampleGroup></SampleGroup><SampleConc>-1</SampleConc><SampleInfo></SampleInfo></SampleData><SampleData><SampleLoc>E15</SampleLoc><SampleType>KSAMPLE</SampleType><SampleState>2</SampleState><SampleID>YNCCT5Ac006</SampleID><SampleGroup></SampleGroup><SampleConc>-1</SampleConc><SampleMolarConc>2500</SampleMolarConc><SampleMW>-1</SampleMW><SampleInfo></SampleInfo></SampleData><SampleData><SampleLoc>F15</SampleLoc><SampleType>BUFFER</SampleType><SampleState>2</SampleState><SampleID></SampleID><SampleGroup></SampleGroup><SampleConc>-1</SampleConc><SampleInfo></SampleInfo></SampleData><SampleData><SampleLoc>G15</SampleLoc><SampleType>KSAMPLE</SampleType><SampleState>2</SampleState><SampleID>YNCCT5Ac006</SampleID><SampleGroup></SampleGroup><SampleConc>-1</SampleConc><SampleMolarConc>2500</SampleMolarConc><SampleMW>-1</SampleMW><SampleInfo></SampleInfo></SampleData><SampleData><SampleLoc>H15</SampleLoc><SampleType>BUFFER</SampleType><SampleState>2</SampleState><SampleID></SampleID><SampleGroup></SampleGroup><SampleConc>-1</SampleConc><SampleInfo></SampleInfo></SampleData><SampleData><SampleLoc>I15</SampleLoc><SampleType>KSAMPLE</SampleType><SampleState>2</SampleState><SampleID>YNCCT5Ac008</SampleID><SampleGroup></SampleGroup><SampleConc>-1</SampleConc><SampleMolarConc>2500</SampleMolarConc><SampleMW>-1</SampleMW><SampleInfo></SampleInfo></SampleData><SampleData><SampleLoc>J15</SampleLoc><SampleType>BUFFER</SampleType><SampleState>2</SampleState><SampleID></SampleID><SampleGroup></SampleGroup><SampleConc>-1</SampleConc><SampleInfo></SampleInfo></SampleData><SampleData><SampleLoc>K15</SampleLoc><SampleType>KSAMPLE</SampleType><SampleState>2</SampleState><SampleID>YNCCT5Ac008</SampleID><SampleGroup></SampleGroup><SampleConc>-1</SampleConc><SampleMolarConc>2500</SampleMolarConc><SampleMW>-1</SampleMW><SampleInfo></SampleInfo></SampleData><SampleData><SampleLoc>L15</SampleLoc><SampleType>BUFFER</SampleType><SampleState>2</SampleState><SampleID></SampleID><SampleGroup></SampleGroup><SampleConc>-1</SampleConc><SampleInfo></SampleInfo></SampleData><SampleData><SampleLoc>M15</SampleLoc><SampleType>KSAMPLE</SampleType><SampleState>2</SampleState><SampleID>YNCCT5Ac018</SampleID><SampleGroup></SampleGroup><SampleConc>-1</SampleConc><SampleMolarConc>2500</SampleMolarConc><SampleMW>-1</SampleMW><SampleInfo></SampleInfo></SampleData><SampleData><SampleLoc>N15</SampleLoc><SampleType>BUFFER</SampleType><SampleState>2</SampleState><SampleID></SampleID><SampleGroup></SampleGroup><SampleConc>-1</SampleConc><SampleInfo></SampleInfo></SampleData><SampleData><SampleLoc>O15</SampleLoc><SampleType>KSAMPLE</SampleType><SampleState>2</SampleState><SampleID>YNCCT5Ac018</SampleID><SampleGroup></SampleGroup><SampleConc>-1</SampleConc><SampleMolarConc>2500</SampleMolarConc><SampleMW>-1</SampleMW><SampleInfo></SampleInfo></SampleData><SampleData><SampleLoc>P15</SampleLoc><SampleType>BUFFER</SampleType><SampleState>2</SampleState><SampleID></SampleID><SampleGroup></SampleGroup><SampleConc>-1</SampleConc><SampleInfo></SampleInfo></SampleData><SampleData><SampleLoc>A17</SampleLoc><SampleType>KSAMPLE</SampleType><SampleState>2</SampleState><SampleID>YNCCT5Ac004</SampleID><SampleGroup></SampleGroup><SampleConc>-1</SampleConc><SampleMolarConc>5000</SampleMolarConc><SampleMW>-1</SampleMW><SampleInfo></SampleInfo></SampleData><SampleData><SampleLoc>B17</SampleLoc><SampleType>BUFFER</SampleType><SampleState>2</SampleState><SampleID></SampleID><SampleGroup></SampleGroup><SampleConc>-1</SampleConc><SampleInfo></SampleInfo></SampleData><SampleData><SampleLoc>C17</SampleLoc><SampleType>KSAMPLE</SampleType><SampleState>2</SampleState><SampleID>YNCCT5Ac004</SampleID><SampleGroup></SampleGroup><SampleConc>-1</SampleConc><SampleMolarConc>5000</SampleMolarConc><SampleMW>-1</SampleMW><SampleInfo></SampleInfo></SampleData><SampleData><SampleLoc>D17</SampleLoc><SampleType>BUFFER</SampleType><SampleState>2</SampleState><SampleID></SampleID><SampleGroup></SampleGroup><SampleConc>-1</SampleConc><SampleInfo></SampleInfo></SampleData><SampleData><SampleLoc>E17</SampleLoc><SampleType>KSAMPLE</SampleType><SampleState>2</SampleState><SampleID>YNCCT5Ac006</SampleID><SampleGroup></SampleGroup><SampleConc>-1</SampleConc><SampleMolarConc>5000</SampleMolarConc><SampleMW>-1</SampleMW><SampleInfo></SampleInfo></SampleData><SampleData><SampleLoc>F17</SampleLoc><SampleType>BUFFER</SampleType><SampleState>2</SampleState><SampleID></SampleID><SampleGroup></SampleGroup><SampleConc>-1</SampleConc><SampleInfo></SampleInfo></SampleData><SampleData><SampleLoc>G17</SampleLoc><SampleType>KSAMPLE</SampleType><SampleState>2</SampleState><SampleID>YNCCT5Ac006</SampleID><SampleGroup></SampleGroup><SampleConc>-1</SampleConc><SampleMolarConc>5000</SampleMolarConc><SampleMW>-1</SampleMW><SampleInfo></SampleInfo></SampleData><SampleData><SampleLoc>H17</SampleLoc><SampleType>BUFFER</SampleType><SampleState>2</SampleState><SampleID></SampleID><SampleGroup></SampleGroup><SampleConc>-1</SampleConc><SampleInfo></SampleInfo></SampleData><SampleData><SampleLoc>I17</SampleLoc><SampleType>KSAMPLE</SampleType><SampleState>2</SampleState><SampleID>YNCCT5Ac008</SampleID><SampleGroup></SampleGroup><SampleConc>-1</SampleConc><SampleMolarConc>5000</SampleMolarConc><SampleMW>-1</SampleMW><SampleInfo></SampleInfo></SampleData><SampleData><SampleLoc>J17</SampleLoc><SampleType>BUFFER</SampleType><SampleState>2</SampleState><SampleID></SampleID><SampleGroup></SampleGroup><SampleConc>-1</SampleConc><SampleInfo></SampleInfo></SampleData><SampleData><SampleLoc>K17</SampleLoc><SampleType>KSAMPLE</SampleType><SampleState>2</SampleState><SampleID>YNCCT5Ac008</SampleID><SampleGroup></SampleGroup><SampleConc>-1</SampleConc><SampleMolarConc>5000</SampleMolarConc><SampleMW>-1</SampleMW><SampleInfo></SampleInfo></SampleData><SampleData><SampleLoc>L17</SampleLoc><SampleType>BUFFER</SampleType><SampleState>2</SampleState><SampleID></SampleID><SampleGroup></SampleGroup><SampleConc>-1</SampleConc><SampleInfo></SampleInfo></SampleData><SampleData><SampleLoc>M17</SampleLoc><SampleType>KSAMPLE</SampleType><SampleState>2</SampleState><SampleID>YNCCT5Ac018</SampleID><SampleGroup></SampleGroup><SampleConc>-1</SampleConc><SampleMolarConc>5000</SampleMolarConc><SampleMW>-1</SampleMW><SampleInfo></SampleInfo></SampleData><SampleData><SampleLoc>N17</SampleLoc><SampleType>BUFFER</SampleType><SampleState>2</SampleState><SampleID></SampleID><SampleGroup></SampleGroup><SampleConc>-1</SampleConc><SampleInfo></SampleInfo></SampleData><SampleData><SampleLoc>O17</SampleLoc><SampleType>KSAMPLE</SampleType><SampleState>2</SampleState><SampleID>YNCCT5Ac018</SampleID><SampleGroup></SampleGroup><SampleConc>-1</SampleConc><SampleMolarConc>5000</SampleMolarConc><SampleMW>-1</SampleMW><SampleInfo></SampleInfo></SampleData><SampleData><SampleLoc>P17</SampleLoc><SampleType>BUFFER</SampleType><SampleState>2</SampleState><SampleID></SampleID><SampleGroup></SampleGroup><SampleConc>-1</SampleConc><SampleInfo></SampleInfo></SampleData><SampleData><SampleLoc>A19</SampleLoc><SampleType>KSAMPLE</SampleType><SampleState>2</SampleState><SampleID>YNCCT5Ac004</SampleID><SampleGroup></SampleGroup><SampleConc>-1</SampleConc><SampleMolarConc>10000</SampleMolarConc><SampleMW>-1</SampleMW><SampleInfo></SampleInfo></SampleData><SampleData><SampleLoc>B19</SampleLoc><SampleType>BUFFER</SampleType><SampleState>2</SampleState><SampleID></SampleID><SampleGroup></SampleGroup><SampleConc>-1</SampleConc><SampleInfo></SampleInfo></SampleData><SampleData><SampleLoc>C19</SampleLoc><SampleType>KSAMPLE</SampleType><SampleState>2</SampleState><SampleID>YNCCT5Ac004</SampleID><SampleGroup></SampleGroup><SampleConc>-1</SampleConc><SampleMolarConc>10000</SampleMolarConc><SampleMW>-1</SampleMW><SampleInfo></SampleInfo></SampleData><SampleData><SampleLoc>D19</SampleLoc><SampleType>BUFFER</SampleType><SampleState>2</SampleState><SampleID></SampleID><SampleGroup></SampleGroup><SampleConc>-1</SampleConc><SampleInfo></SampleInfo></SampleData><SampleData><SampleLoc>E19</SampleLoc><SampleType>KSAMPLE</SampleType><SampleState>2</SampleState><SampleID>YNCCT5Ac006</SampleID><SampleGroup></SampleGroup><SampleConc>-1</SampleConc><SampleMolarConc>10000</SampleMolarConc><SampleMW>-1</SampleMW><SampleInfo></SampleInfo></SampleData><SampleData><SampleLoc>F19</SampleLoc><SampleType>BUFFER</SampleType><SampleState>2</SampleState><SampleID></SampleID><SampleGroup></SampleGroup><SampleConc>-1</SampleConc><SampleInfo></SampleInfo></SampleData><SampleData><SampleLoc>G19</SampleLoc><SampleType>KSAMPLE</SampleType><SampleState>2</SampleState><SampleID>YNCCT5Ac006</SampleID><SampleGroup></SampleGroup><SampleConc>-1</SampleConc><SampleMolarConc>10000</SampleMolarConc><SampleMW>-1</SampleMW><SampleInfo></SampleInfo></SampleData><SampleData><SampleLoc>H19</SampleLoc><SampleType>BUFFER</SampleType><SampleState>2</SampleState><SampleID></SampleID><SampleGroup></SampleGroup><SampleConc>-1</SampleConc><SampleInfo></SampleInfo></SampleData><SampleData><SampleLoc>I19</SampleLoc><SampleType>KSAMPLE</SampleType><SampleState>2</SampleState><SampleID>YNCCT5Ac008</SampleID><SampleGroup></SampleGroup><SampleConc>-1</SampleConc><SampleMolarConc>10000</SampleMolarConc><SampleMW>-1</SampleMW><SampleInfo></SampleInfo></SampleData><SampleData><SampleLoc>J19</SampleLoc><SampleType>BUFFER</SampleType><SampleState>2</SampleState><SampleID></SampleID><SampleGroup></SampleGroup><SampleConc>-1</SampleConc><SampleInfo></SampleInfo></SampleData><SampleData><SampleLoc>K19</SampleLoc><SampleType>KSAMPLE</SampleType><SampleState>2</SampleState><SampleID>YNCCT5Ac008</SampleID><SampleGroup></SampleGroup><SampleConc>-1</SampleConc><SampleMolarConc>10000</SampleMolarConc><SampleMW>-1</SampleMW><SampleInfo></SampleInfo></SampleData><SampleData><SampleLoc>L19</SampleLoc><SampleType>BUFFER</SampleType><SampleState>2</SampleState><SampleID></SampleID><SampleGroup></SampleGroup><SampleConc>-1</SampleConc><SampleInfo></SampleInfo></SampleData><SampleData><SampleLoc>M19</SampleLoc><SampleType>KSAMPLE</SampleType><SampleState>2</SampleState><SampleID>YNCCT5Ac018</SampleID><SampleGroup></SampleGroup><SampleConc>-1</SampleConc><SampleMolarConc>10000</SampleMolarConc><SampleMW>-1</SampleMW><SampleInfo></SampleInfo></SampleData><SampleData><SampleLoc>N19</SampleLoc><SampleType>BUFFER</SampleType><SampleState>2</SampleState><SampleID></SampleID><SampleGroup></SampleGroup><SampleConc>-1</SampleConc><SampleInfo></SampleInfo></SampleData><SampleData><SampleLoc>O19</SampleLoc><SampleType>KSAMPLE</SampleType><SampleState>2</SampleState><SampleID>YNCCT5Ac018</SampleID><SampleGroup></SampleGroup><SampleConc>-1</SampleConc><SampleMolarConc>10000</SampleMolarConc><SampleMW>-1</SampleMW><SampleInfo></SampleInfo></SampleData><SampleData><SampleLoc>P19</SampleLoc><SampleType>BUFFER</SampleType><SampleState>2</SampleState><SampleID></SampleID><SampleGroup></SampleGroup><SampleConc>-1</SampleConc><SampleInfo></SampleInfo></SampleData><SampleData><SampleLoc>A21</SampleLoc><SampleType>KSAMPLE</SampleType><SampleState>2</SampleState><SampleID>YNCCT5Ac004</SampleID><SampleGroup></SampleGroup><SampleConc>-1</SampleConc><SampleMolarConc>20000</SampleMolarConc><SampleMW>-1</SampleMW><SampleInfo></SampleInfo></SampleData><SampleData><SampleLoc>B21</SampleLoc><SampleType>BUFFER</SampleType><SampleState>2</SampleState><SampleID></SampleID><SampleGroup></SampleGroup><SampleConc>-1</SampleConc><SampleInfo></SampleInfo></SampleData><SampleData><SampleLoc>C21</SampleLoc><SampleType>KSAMPLE</SampleType><SampleState>2</SampleState><SampleID>YNCCT5Ac004</SampleID><SampleGroup></SampleGroup><SampleConc>-1</SampleConc><SampleMolarConc>20000</SampleMolarConc><SampleMW>-1</SampleMW><SampleInfo></SampleInfo></SampleData><SampleData><SampleLoc>D21</SampleLoc><SampleType>BUFFER</SampleType><SampleState>2</SampleState><SampleID></SampleID><SampleGroup></SampleGroup><SampleConc>-1</SampleConc><SampleInfo></SampleInfo></SampleData><SampleData><SampleLoc>E21</SampleLoc><SampleType>KSAMPLE</SampleType><SampleState>2</SampleState><SampleID>YNCCT5Ac006</SampleID><SampleGroup></SampleGroup><SampleConc>-1</SampleConc><SampleMolarConc>20000</SampleMolarConc><SampleMW>-1</SampleMW><SampleInfo></SampleInfo></SampleData><SampleData><SampleLoc>F21</SampleLoc><SampleType>BUFFER</SampleType><SampleState>2</SampleState><SampleID></SampleID><SampleGroup></SampleGroup><SampleConc>-1</SampleConc><SampleInfo></SampleInfo></SampleData><SampleData><SampleLoc>G21</SampleLoc><SampleType>KSAMPLE</SampleType><SampleState>2</SampleState><SampleID>YNCCT5Ac006</SampleID><SampleGroup></SampleGroup><SampleConc>-1</SampleConc><SampleMolarConc>20000</SampleMolarConc><SampleMW>-1</SampleMW><SampleInfo></SampleInfo></SampleData><SampleData><SampleLoc>H21</SampleLoc><SampleType>BUFFER</SampleType><SampleState>2</SampleState><SampleID></SampleID><SampleGroup></SampleGroup><SampleConc>-1</SampleConc><SampleInfo></SampleInfo></SampleData><SampleData><SampleLoc>I21</SampleLoc><SampleType>KSAMPLE</SampleType><SampleState>2</SampleState><SampleID>YNCCT5Ac008</SampleID><SampleGroup></SampleGroup><SampleConc>-1</SampleConc><SampleMolarConc>20000</SampleMolarConc><SampleMW>-1</SampleMW><SampleInfo></SampleInfo></SampleData><SampleData><SampleLoc>J21</SampleLoc><SampleType>BUFFER</SampleType><SampleState>2</SampleState><SampleID></SampleID><SampleGroup></SampleGroup><SampleConc>-1</SampleConc><SampleInfo></SampleInfo></SampleData><SampleData><SampleLoc>K21</SampleLoc><SampleType>KSAMPLE</SampleType><SampleState>2</SampleState><SampleID>YNCCT5Ac008</SampleID><SampleGroup></SampleGroup><SampleConc>-1</SampleConc><SampleMolarConc>20000</SampleMolarConc><SampleMW>-1</SampleMW><SampleInfo></SampleInfo></SampleData><SampleData><SampleLoc>L21</SampleLoc><SampleType>BUFFER</SampleType><SampleState>2</SampleState><SampleID></SampleID><SampleGroup></SampleGroup><SampleConc>-1</SampleConc><SampleInfo></SampleInfo></SampleData><SampleData><SampleLoc>M21</SampleLoc><SampleType>KSAMPLE</SampleType><SampleState>2</SampleState><SampleID>YNCCT5Ac018</SampleID><SampleGroup></SampleGroup><SampleConc>-1</SampleConc><SampleMolarConc>20000</SampleMolarConc><SampleMW>-1</SampleMW><SampleInfo></SampleInfo></SampleData><SampleData><SampleLoc>N21</SampleLoc><SampleType>BUFFER</SampleType><SampleState>2</SampleState><SampleID></SampleID><SampleGroup></SampleGroup><SampleConc>-1</SampleConc><SampleInfo></SampleInfo></SampleData><SampleData><SampleLoc>O21</SampleLoc><SampleType>KSAMPLE</SampleType><SampleState>2</SampleState><SampleID>YNCCT5Ac018</SampleID><SampleGroup></SampleGroup><SampleConc>-1</SampleConc><SampleMolarConc>20000</SampleMolarConc><SampleMW>-1</SampleMW><SampleInfo></SampleInfo></SampleData><SampleData><SampleLoc>P21</SampleLoc><SampleType>BUFFER</SampleType><SampleState>2</SampleState><SampleID></SampleID><SampleGroup></SampleGroup><SampleConc>-1</SampleConc><SampleInfo></SampleInfo></SampleData><SampleData><SampleLoc>A23</SampleLoc><SampleType>KSAMPLE</SampleType><SampleState>2</SampleState><SampleID>YNCCT5Ac004</SampleID><SampleGroup></SampleGroup><SampleConc>-1</SampleConc><SampleMolarConc>40000</SampleMolarConc><SampleMW>-1</SampleMW><SampleInfo></SampleInfo></SampleData><SampleData><SampleLoc>B23</SampleLoc><SampleType>BUFFER</SampleType><SampleState>2</SampleState><SampleID></SampleID><SampleGroup></SampleGroup><SampleConc>-1</SampleConc><SampleInfo></SampleInfo></SampleData><SampleData><SampleLoc>C23</SampleLoc><SampleType>KSAMPLE</SampleType><SampleState>2</SampleState><SampleID>YNCCT5Ac004</SampleID><SampleGroup></SampleGroup><SampleConc>-1</SampleConc><SampleMolarConc>40000</SampleMolarConc><SampleMW>-1</SampleMW><SampleInfo></SampleInfo></SampleData><SampleData><SampleLoc>D23</SampleLoc><SampleType>BUFFER</SampleType><SampleState>2</SampleState><SampleID></SampleID><SampleGroup></SampleGroup><SampleConc>-1</SampleConc><SampleInfo></SampleInfo></SampleData><SampleData><SampleLoc>E23</SampleLoc><SampleType>KSAMPLE</SampleType><SampleState>2</SampleState><SampleID>YNCCT5Ac006</SampleID><SampleGroup></SampleGroup><SampleConc>-1</SampleConc><SampleMolarConc>40000</SampleMolarConc><SampleMW>-1</SampleMW><SampleInfo></SampleInfo></SampleData><SampleData><SampleLoc>F23</SampleLoc><SampleType>BUFFER</SampleType><SampleState>2</SampleState><SampleID></SampleID><SampleGroup></SampleGroup><SampleConc>-1</SampleConc><SampleInfo></SampleInfo></SampleData><SampleData><SampleLoc>G23</SampleLoc><SampleType>KSAMPLE</SampleType><SampleState>2</SampleState><SampleID>YNCCT5Ac006</SampleID><SampleGroup></SampleGroup><SampleConc>-1</SampleConc><SampleMolarConc>40000</SampleMolarConc><SampleMW>-1</SampleMW><SampleInfo></SampleInfo></SampleData><SampleData><SampleLoc>H23</SampleLoc><SampleType>BUFFER</SampleType><SampleState>2</SampleState><SampleID></SampleID><SampleGroup></SampleGroup><SampleConc>-1</SampleConc><SampleInfo></SampleInfo></SampleData><SampleData><SampleLoc>I23</SampleLoc><SampleType>KSAMPLE</SampleType><SampleState>2</SampleState><SampleID>YNCCT5Ac008</SampleID><SampleGroup></SampleGroup><SampleConc>-1</SampleConc><SampleMolarConc>40000</SampleMolarConc><SampleMW>-1</SampleMW><SampleInfo></SampleInfo></SampleData><SampleData><SampleLoc>J23</SampleLoc><SampleType>BUFFER</SampleType><SampleState>2</SampleState><SampleID></SampleID><SampleGroup></SampleGroup><SampleConc>-1</SampleConc><SampleInfo></SampleInfo></SampleData><SampleData><SampleLoc>K23</SampleLoc><SampleType>KSAMPLE</SampleType><SampleState>2</SampleState><SampleID>YNCCT5Ac008</SampleID><SampleGroup></SampleGroup><SampleConc>-1</SampleConc><SampleMolarConc>40000</SampleMolarConc><SampleMW>-1</SampleMW><SampleInfo></SampleInfo></SampleData><SampleData><SampleLoc>L23</SampleLoc><SampleType>BUFFER</SampleType><SampleState>2</SampleState><SampleID></SampleID><SampleGroup></SampleGroup><SampleConc>-1</SampleConc><SampleInfo></SampleInfo></SampleData><SampleData><SampleLoc>M23</SampleLoc><SampleType>KSAMPLE</SampleType><SampleState>2</SampleState><SampleID>YNCCT5Ac018</SampleID><SampleGroup></SampleGroup><SampleConc>-1</SampleConc><SampleMolarConc>40000</SampleMolarConc><SampleMW>-1</SampleMW><SampleInfo></SampleInfo></SampleData><SampleData><SampleLoc>N23</SampleLoc><SampleType>BUFFER</SampleType><SampleState>2</SampleState><SampleID></SampleID><SampleGroup></SampleGroup><SampleConc>-1</SampleConc><SampleInfo></SampleInfo></SampleData><SampleData><SampleLoc>O23</SampleLoc><SampleType>KSAMPLE</SampleType><SampleState>2</SampleState><SampleID>YNCCT5Ac018</SampleID><SampleGroup></SampleGroup><SampleConc>-1</SampleConc><SampleMolarConc>40000</SampleMolarConc><SampleMW>-1</SampleMW><SampleInfo></SampleInfo></SampleData><SampleData><SampleLoc>P23</SampleLoc><SampleType>BUFFER</SampleType><SampleState>2</SampleState><SampleID></SampleID><SampleGroup></SampleGroup><SampleConc>-1</SampleConc><SampleInfo></SampleInfo></SampleData></SamplePlateData><ReagentPlateData Rows="8" Cols="12"/><StepDataTable><StepData><DataName>Baseline</DataName><AssayTime>60</AssayTime><FlowRate>1000</FlowRate><StepType>2</StepType><ThresholdEnable>False</ThresholdEnable><Channels>00000000</Channels><TerminateOnAny>False</TerminateOnAny><LevelEnable>True</LevelEnable><ThresholdLevel>1</ThresholdLevel><Descending>False</Descending><GradientEnable>False</GradientEnable><ThresholdGradient>0.00166667</ThresholdGradient><Filtered>True</Filtered><FilterWidth>10</FilterWidth><ThresholdDuration>300</ThresholdDuration></StepData><StepData><DataName>Loading</DataName><AssayTime>300</AssayTime><FlowRate>1000</FlowRate><StepType>3</StepType><ThresholdEnable>False</ThresholdEnable><Channels>00000000</Channels><TerminateOnAny>False</TerminateOnAny><LevelEnable>True</LevelEnable><ThresholdLevel>1</ThresholdLevel><Descending>False</Descending><GradientEnable>False</GradientEnable><ThresholdGradient>0.00166667</ThresholdGradient><Filtered>True</Filtered><FilterWidth>10</FilterWidth><ThresholdDuration>300</ThresholdDuration></StepData><StepData><DataName>Association</DataName><AssayTime>300</AssayTime><FlowRate>1000</FlowRate><StepType>0</StepType><ThresholdEnable>False</ThresholdEnable><Channels>00000000</Channels><TerminateOnAny>False</TerminateOnAny><LevelEnable>True</LevelEnable><ThresholdLevel>1</ThresholdLevel><Descending>False</Descending><GradientEnable>False</GradientEnable><ThresholdGradient>0.00166667</ThresholdGradient><Filtered>True</Filtered><FilterWidth>10</FilterWidth><ThresholdDuration>300</ThresholdDuration></StepData><StepData><DataName>Dissociation</DataName><AssayTime>300</AssayTime><FlowRate>1000</FlowRate><StepType>1</StepType><ThresholdEnable>False</ThresholdEnable><Channels>00000000</Channels><TerminateOnAny>False</TerminateOnAny><LevelEnable>True</LevelEnable><ThresholdLevel>1</ThresholdLevel><Descending>False</Descending><GradientEnable>False</GradientEnable><ThresholdGradient>0.00166667</ThresholdGradient><Filtered>True</Filtered><FilterWidth>10</FilterWidth><ThresholdDuration>300</ThresholdDuration></StepData><StepData><DataName>Dip</DataName><AssayTime>30</AssayTime><FlowRate>700</FlowRate><StepType>8</StepType><ThresholdEnable>False</ThresholdEnable><Channels>00000000</Channels><TerminateOnAny>False</TerminateOnAny><LevelEnable>True</LevelEnable><ThresholdLevel>1</ThresholdLevel><Descending>False</Descending><GradientEnable>False</GradientEnable><ThresholdGradient>0.00166667</ThresholdGradient><Filtered>True</Filtered><FilterWidth>10</FilterWidth><ThresholdDuration>300</ThresholdDuration></StepData></StepDataTable><AssayStepsTable><AssayStep><SensorCol>1</SensorCol><SampleRow>2</SampleRow><SampleCol>1</SampleCol><SamplePlate>1</SamplePlate><SensorType>SA (Streptavidin)</SensorType><NeutPlate>1</NeutPlate><NeutLoc>A1</NeutLoc><HeadType>0</HeadType><SensorReuse>0</SensorReuse><StepDataName>Dip</StepDataName></AssayStep><AssayStep><SensorCol>1</SensorCol><SampleRow>2</SampleRow><SampleCol>1</SampleCol><SamplePlate>1</SamplePlate><SensorType>SA (Streptavidin)</SensorType><NeutPlate>1</NeutPlate><NeutLoc>A1</NeutLoc><HeadType>0</HeadType><SensorReuse>0</SensorReuse><StepDataName>Baseline</StepDataName></AssayStep><AssayStep><SensorCol>1</SensorCol><SampleRow>1</SampleRow><SampleCol>1</SampleCol><SamplePlate>1</SamplePlate><SensorType>SA (Streptavidin)</SensorType><NeutPlate>1</NeutPlate><NeutLoc>A1</NeutLoc><HeadType>0</HeadType><SensorReuse>0</SensorReuse><StepDataName>Association</StepDataName></AssayStep><AssayStep><SensorCol>1</SensorCol><SampleRow>2</SampleRow><SampleCol>1</SampleCol><SamplePlate>1</SamplePlate><SensorType>SA (Streptavidin)</SensorType><NeutPlate>1</NeutPlate><NeutLoc>A1</NeutLoc><HeadType>0</HeadType><SensorReuse>0</SensorReuse><StepDataName>Dissociation</StepDataName></AssayStep><AssayStep><SensorCol>1</SensorCol><SampleRow>1</SampleRow><SampleCol>3</SampleCol><SamplePlate>1</SamplePlate><SensorType>SA (Streptavidin)</SensorType><NeutPlate>1</NeutPlate><NeutLoc>A1</NeutLoc><HeadType>0</HeadType><SensorReuse>0</SensorReuse><StepDataName>Association</StepDataName></AssayStep><AssayStep><SensorCol>1</SensorCol><SampleRow>2</SampleRow><SampleCol>3</SampleCol><SamplePlate>1</SamplePlate><SensorType>SA (Streptavidin)</SensorType><NeutPlate>1</NeutPlate><NeutLoc>A1</NeutLoc><HeadType>0</HeadType><SensorReuse>0</SensorReuse><StepDataName>Dissociation</StepDataName></AssayStep><AssayStep><SensorCol>1</SensorCol><SampleRow>1</SampleRow><SampleCol>5</SampleCol><SamplePlate>1</SamplePlate><SensorType>SA (Streptavidin)</SensorType><NeutPlate>1</NeutPlate><NeutLoc>A1</NeutLoc><HeadType>0</HeadType><SensorReuse>0</SensorReuse><StepDataName>Association</StepDataName></AssayStep><AssayStep><SensorCol>1</SensorCol><SampleRow>2</SampleRow><SampleCol>5</SampleCol><SamplePlate>1</SamplePlate><SensorType>SA (Streptavidin)</SensorType><NeutPlate>1</NeutPlate><NeutLoc>A1</NeutLoc><HeadType>0</HeadType><SensorReuse>0</SensorReuse><StepDataName>Dissociation</StepDataName></AssayStep><AssayStep><SensorCol>1</SensorCol><SampleRow>1</SampleRow><SampleCol>7</SampleCol><SamplePlate>1</SamplePlate><SensorType>SA (Streptavidin)</SensorType><NeutPlate>1</NeutPlate><NeutLoc>A1</NeutLoc><HeadType>0</HeadType><SensorReuse>0</SensorReuse><StepDataName>Association</StepDataName></AssayStep><AssayStep><SensorCol>1</SensorCol><SampleRow>2</SampleRow><SampleCol>7</SampleCol><SamplePlate>1</SamplePlate><SensorType>SA (Streptavidin)</SensorType><NeutPlate>1</NeutPlate><NeutLoc>A1</NeutLoc><HeadType>0</HeadType><SensorReuse>0</SensorReuse><StepDataName>Dissociation</StepDataName></AssayStep><AssayStep><SensorCol>1</SensorCol><SampleRow>1</SampleRow><SampleCol>9</SampleCol><SamplePlate>1</SamplePlate><SensorType>SA (Streptavidin)</SensorType><NeutPlate>1</NeutPlate><NeutLoc>A1</NeutLoc><HeadType>0</HeadType><SensorReuse>0</SensorReuse><StepDataName>Association</StepDataName></AssayStep><AssayStep><SensorCol>1</SensorCol><SampleRow>2</SampleRow><SampleCol>9</SampleCol><SamplePlate>1</SamplePlate><SensorType>SA (Streptavidin)</SensorType><NeutPlate>1</NeutPlate><NeutLoc>A1</NeutLoc><HeadType>0</HeadType><SensorReuse>0</SensorReuse><StepDataName>Dissociation</StepDataName></AssayStep><AssayStep><SensorCol>1</SensorCol><SampleRow>1</SampleRow><SampleCol>11</SampleCol><SamplePlate>1</SamplePlate><SensorType>SA (Streptavidin)</SensorType><NeutPlate>1</NeutPlate><NeutLoc>A1</NeutLoc><HeadType>0</HeadType><SensorReuse>0</SensorReuse><StepDataName>Association</StepDataName></AssayStep><AssayStep><SensorCol>1</SensorCol><SampleRow>2</SampleRow><SampleCol>11</SampleCol><SamplePlate>1</SamplePlate><SensorType>SA (Streptavidin)</SensorType><NeutPlate>1</NeutPlate><NeutLoc>A1</NeutLoc><HeadType>0</HeadType><SensorReuse>0</SensorReuse><StepDataName>Dissociation</StepDataName></AssayStep><AssayStep><SensorCol>1</SensorCol><SampleRow>1</SampleRow><SampleCol>13</SampleCol><SamplePlate>1</SamplePlate><SensorType>SA (Streptavidin)</SensorType><NeutPlate>1</NeutPlate><NeutLoc>A1</NeutLoc><HeadType>0</HeadType><SensorReuse>0</SensorReuse><StepDataName>Association</StepDataName></AssayStep><AssayStep><SensorCol>1</SensorCol><SampleRow>2</SampleRow><SampleCol>13</SampleCol><SamplePlate>1</SamplePlate><SensorType>SA (Streptavidin)</SensorType><NeutPlate>1</NeutPlate><NeutLoc>A1</NeutLoc><HeadType>0</HeadType><SensorReuse>0</SensorReuse><StepDataName>Dissociation</StepDataName></AssayStep><AssayStep><SensorCol>1</SensorCol><SampleRow>1</SampleRow><SampleCol>15</SampleCol><SamplePlate>1</SamplePlate><SensorType>SA (Streptavidin)</SensorType><NeutPlate>1</NeutPlate><NeutLoc>A1</NeutLoc><HeadType>0</HeadType><SensorReuse>0</SensorReuse><StepDataName>Association</StepDataName></AssayStep><AssayStep><SensorCol>1</SensorCol><SampleRow>2</SampleRow><SampleCol>15</SampleCol><SamplePlate>1</SamplePlate><SensorType>SA (Streptavidin)</SensorType><NeutPlate>1</NeutPlate><NeutLoc>A1</NeutLoc><HeadType>0</HeadType><SensorReuse>0</SensorReuse><StepDataName>Dissociation</StepDataName></AssayStep><AssayStep><SensorCol>1</SensorCol><SampleRow>1</SampleRow><SampleCol>17</SampleCol><SamplePlate>1</SamplePlate><SensorType>SA (Streptavidin)</SensorType><NeutPlate>1</NeutPlate><NeutLoc>A1</NeutLoc><HeadType>0</HeadType><SensorReuse>0</SensorReuse><StepDataName>Association</StepDataName></AssayStep><AssayStep><SensorCol>1</SensorCol><SampleRow>2</SampleRow><SampleCol>17</SampleCol><SamplePlate>1</SamplePlate><SensorType>SA (Streptavidin)</SensorType><NeutPlate>1</NeutPlate><NeutLoc>A1</NeutLoc><HeadType>0</HeadType><SensorReuse>0</SensorReuse><StepDataName>Dissociation</StepDataName></AssayStep><AssayStep><SensorCol>1</SensorCol><SampleRow>1</SampleRow><SampleCol>19</SampleCol><SamplePlate>1</SamplePlate><SensorType>SA (Streptavidin)</SensorType><NeutPlate>1</NeutPlate><NeutLoc>A1</NeutLoc><HeadType>0</HeadType><SensorReuse>0</SensorReuse><StepDataName>Association</StepDataName></AssayStep><AssayStep><SensorCol>1</SensorCol><SampleRow>2</SampleRow><SampleCol>19</SampleCol><SamplePlate>1</SamplePlate><SensorType>SA (Streptavidin)</SensorType><NeutPlate>1</NeutPlate><NeutLoc>A1</NeutLoc><HeadType>0</HeadType><SensorReuse>0</SensorReuse><StepDataName>Dissociation</StepDataName></AssayStep><AssayStep><SensorCol>1</SensorCol><SampleRow>1</SampleRow><SampleCol>21</SampleCol><SamplePlate>1</SamplePlate><SensorType>SA (Streptavidin)</SensorType><NeutPlate>1</NeutPlate><NeutLoc>A1</NeutLoc><HeadType>0</HeadType><SensorReuse>0</SensorReuse><StepDataName>Association</StepDataName></AssayStep><AssayStep><SensorCol>1</SensorCol><SampleRow>2</SampleRow><SampleCol>21</SampleCol><SamplePlate>1</SamplePlate><SensorType>SA (Streptavidin)</SensorType><NeutPlate>1</NeutPlate><NeutLoc>A1</NeutLoc><HeadType>0</HeadType><SensorReuse>0</SensorReuse><StepDataName>Dissociation</StepDataName></AssayStep><AssayStep><SensorCol>1</SensorCol><SampleRow>1</SampleRow><SampleCol>23</SampleCol><SamplePlate>1</SamplePlate><SensorType>SA (Streptavidin)</SensorType><NeutPlate>1</NeutPlate><NeutLoc>A1</NeutLoc><HeadType>0</HeadType><SensorReuse>0</SensorReuse><StepDataName>Association</StepDataName></AssayStep><AssayStep><SensorCol>1</SensorCol><SampleRow>2</SampleRow><SampleCol>23</SampleCol><SamplePlate>1</SamplePlate><SensorType>SA (Streptavidin)</SensorType><NeutPlate>1</NeutPlate><NeutLoc>A1</NeutLoc><HeadType>0</HeadType><SensorReuse>0</SensorReuse><StepDataName>Dissociation</StepDataName></AssayStep></AssayStepsTable></MethodFileDescription>
