# Supplementary material for: Snapshots of actin and tubulin folding inside the TRiC chaperonin
Source: Nat Struct Mol Biol. 2022 Apr 21;29(5):420–9. doi: 10.1038/s41594-022-00755-1 (PMC9113939; doi:10.1038/s41594-022-00755-1)
Supplement: Source Data Extended Data Fig. 3 — Biolayer interferometry sensogram raw data for Extended Data Fig. 3b and inset [file 41594_2022_755_MOESM11_ESM.zip › Extended Data Fig 3b/Nb18 analysis/CCT5 + Nb18.frd]

<?xml version="1.0" encoding="UTF-8" standalone="yes"?>
<ExperimentResults><ExperimentInfo Name="20191211_exp_serialdip_YNCCT5A"><ExpDescription></ExpDescription><RTDVersion>2.0</RTDVersion><RunID>2BD8A3FF-2B0E-4037-90BA-7946F6219D32</RunID><ExperimentType>KINETICS</ExperimentType><ExperimentSubType>KBASIC</ExperimentSubType><StartDateTime>2019-12-11T18:06:46</StartDateTime><MachineName>FORTEBIO-OCTET</MachineName><UserName>sgcoctet</UserName><LotNumber></LotNumber><PlateName>191211</PlateName><PlateName2></PlateName2><SensorName>H1</SensorName><SensorPlate>1</SensorPlate><SensorType>SA (Streptavidin)</SensorType><SensorRole>LIGAND</SensorRole><SensorInfo>CCT5A</SensorInfo><WritingSW>DataAcquisition.exe 11.0.0.64</WritingSW><InstrumentType>OctetRED384</InstrumentType><InstrumentSerial>FB-20119</InstrumentSerial><InstrumentFW></InstrumentFW><IntegrationTime>2.2</IntegrationTime><DSPType>CPF</DSPType><DSPStitching>1</DSPStitching><HasManifest>1</HasManifest><InfoHash>2034969063</InfoHash></ExperimentInfo><AssayParamsInfo/><KineticsData><Step><CommonData><SampleLocation>1</SampleLocation><SampleID></SampleID><SampleGroup></SampleGroup><SampleInfo></SampleInfo><SampleRow>P</SampleRow><SamplePlate>1</SamplePlate><WellType>BUFFER</WellType><Concentration>-1</Concentration><ConcentrationUnits>µg/ml</ConcentrationUnits><MolarConcentration>-1</MolarConcentration><MolarConcUnits>nM</MolarConcUnits><MolecularWeight>-1</MolecularWeight><Temperature>30</Temperature><StartTime>0</StartTime><AssayTime>30</AssayTime></CommonData><FlowRate>700</FlowRate><StepType>DIP</StepType><StepName>Dip</StepName><StepStatus>OK</StepStatus><ActualTime>30.006</ActualTime><CycleTime>0.2</CycleTime><AssayXData Points="150">AAAAAKwcWj7fT80+vp8aP42XTj+uR4E/lkObP/hTsz/fT80/x0vnP9ejAEDLoQ1A/KkZQPCn
JkDjpTNA16NAQMuhTUD8qVlA8KdmQOOlc0DsUYBA5dCGQP7UjED4U5NA8tKZQOxRoEDl0KZA
/tSsQPhTs0Dy0rlA7FHAQOXQxkD+1MxA+FPTQPLS2UDsUeBA5dDmQP7U7ED4U/NA8tL5QPYo
AEFzaANBf2oGQfypCUF56QxB9igQQXNoE0F/ahZB/KkZQXnpHEH2KCBBc2gjQX9qJkH8qSlB
eeksQfYoMEFzaDNBf2o2QfypOUF56TxB9ihAQXNoQ0F/akZB/KlJQXnpTEH2KFBBc2hTQX9q
VkH8qVlBeelcQfYoYEFzaGNBf2pmQfypaUF56WxB9ihwQXNoc0F/anZB/Kl5QXnpfEF7FIBB
ObSBQTMzg0H+1IRBIbCGQXsUiEE5tIlBMzOLQf7UjEG8dI5BexSQQTm0kUH4U5NB/tSUQbx0
lkF7FJhBObSZQTMzm0H+1JxBvHSeQXsUoEE5tKFBMzOjQf7UpEG8dKZBexSoQTm0qUEzM6tB
8tKsQbx0rkF7FLBBObSxQTMzs0Hy0rRBvHS2QXsUuEE5tLlBMzO7QfLSvEGwcr5BexTAQTm0
wUEzM8NB8tLEQbByxkF7FMhBObTJQfhTy0Hy0sxBsHLOQXsU0EE5tNFB+FPTQfLS1EGwctZB
exTYQTm02UEzM9tB8tLcQbBy3kF7FOBBObThQTMz40Hy0uRBsHLmQXsU6EE5tOlBMzPrQfLS
7EGwcu5B</AssayXData><AssayYData Points="150">AAAAABJZlbs/YgK8E3y1u7dZy7uZw6+7Pc92u9e/GrsSAIK7FMDVuTyn8Tpw/Pc32gjpumJ8
5DpQqVC7vlmwuuDC5zoEIEy7EVlauyqYu7ldD4E650UzO6OYvrtZYnS7qXhXOypVvrsPq3S6
clylOr04PbpMj026pVFoOw24Xzu6EUe5hJIquqcpQLvkAh07ZGsXO3fk+rrpHOE7q60DOxwo
bbkTk5O61CIQO5vixzkc1nA7it0RO2Ca6jrE0I47nyGeO08qHDvqY7w5HWRVuzZY3TfrwAM7
g0rKOv+VJbtJRZ46kS4OO+ivdzoEW5g7tl2aOo5iIjstIUQ7HNQrOwhblzvqja267GIsuT66
GDu3q747zDXsOm5uhbr1BeQ6hoTfOmuaGTsstCE7PEfxOTIcfzsN5ys7YcNZO4zmrjlkTte6
w6SuO6ILjjssUI87QE+wOzOUizu5sb87U+ygOy286bpq5Z86ULi2OkI/CjtYbqQ699V8O9fD
oLoHs6e6MPMqO6eiGTvLOp469+DiOcCOTTvmSw67jVqaO1RE3zrDWjk43+VGO5gOTzvdGys7
O7G8OnEY+DsKxns6YBaAuLVo3jtOoyo7w3IJO6d6bzvXPaM7jYHsun39VzrcG4c7svugOS3n
b7q50U27A+mgO1Ga4TpdLAg7n7SRO6u3qzs/kJ47G9vPt/b8MLniLYy6lLsuO1UGErkbWA48
6IH8OuAMeDsNWas7uieZO46xWjrHogu6aJB6OutaHTv2zaS5lgy5OsW9ojopmo47tcYdO7Z6
IjsSJeM6</AssayYData></Step><Step><CommonData><SampleLocation>1</SampleLocation><SampleID></SampleID><SampleGroup></SampleGroup><SampleInfo></SampleInfo><SampleRow>P</SampleRow><SamplePlate>1</SamplePlate><WellType>BUFFER</WellType><Concentration>-1</Concentration><ConcentrationUnits>µg/ml</ConcentrationUnits><MolarConcentration>-1</MolarConcentration><MolarConcUnits>nM</MolarConcUnits><MolecularWeight>-1</MolecularWeight><Temperature>30</Temperature><StartTime>48719</StartTime><AssayTime>60</AssayTime></CommonData><FlowRate>1000</FlowRate><StepType>BASELINE</StepType><StepName>Baseline</StepName><StepStatus>OK</StepStatus><ActualTime>60.01</ActualTime><CycleTime>0.2</CycleTime><AssayXData Points="300">SgzwQfyp8UG7SfNBhev0QUSL9kECK/hB/Kn5QbtJ+0GF6/xBRIv+QYEVAEL+1ABC3aQBQsN1
AkKiRQNCgRUEQv7UBELdpAVCvXQGQqJFB0KBFQhC/tQIQt2kCUK8dApCokULQoEVDEL+1AxC
IbANQrx0DkKiRQ9CgRUQQv7UEELdpBFCvHQSQpxEE0KBFRRC/tQUQt2kFUK8dBZCnEQXQoEV
GEL+1BhC3aQZQrx0GkKcRBtCgRUcQv7UHELdpB1CvHQeQpxEH0KBFSBC/tQgQt2kIUK8dCJC
nEQjQnsUJEL+1CRC3aQlQrx0JkKcRCdCgRUoQv7UKELdpClCvHQqQpxEK0J7FCxC/tQsQt2k
LUK8dC5CnEQvQnsUMEL+1DBC3aQxQrx0MkKcRDNCgRU0Qv7UNELdpDVCvHQ2QpxEN0KBFThC
/tQ4Qt6kOUK8dDpCnEQ7QnsUPEL+1DxC3qQ9Qrx0PkKcRD9CexRAQv7UQELepEFCvHRCQpxE
Q0J7FERC/tREQt6kRUK8dEZCnERHQnsUSEL+1EhC3qRJQrx0SkKcREtCexRMQv7UTELepE1C
vHROQpxET0J7FFBC/tRQQt6kUUK8dFJCnERTQnsUVEL+1FRC3qRVQrx0VkKcRFdCexRYQv7U
WELepFlCvHRaQpxEW0J7FFxC/tRcQmq8XUK8dF5CnERfQnsUYEL+1GBC3qRhQrx0YkKcRGNC
exRkQv7UZELepGVCvHRmQpxEZ0J7FGhC/tRoQt6kaUK8dGpCnERrQnsUbEL+1GxC3qRtQrx0
bkKcRG9CexRwQv7UcELepHFCvHRyQpxEc0J7FHRC/tR0Qt6kdUK8dHZCnER3QnsUeEL+1HhC
3aR5Qr10ekKcRHtCexR8Qv7UfELdpH1CvXR+QpxEf0I+CoBC/GmAQm7SgEJeOoFCTqKBQj4K
gkL8aYJCbtKCQl46g0JOooNCPgqEQvxphELs0YRCXjqFQk6ihUI+CoZC/GmGQuzRhkJeOodC
TqKHQj4KiEL8aYhC7NGIQl46iUJOoolCPgqKQvxpikLs0YpCXjqLQk6ii0I+CoxC/GmMQuzR
jEJeOo1CTqKNQj4KjkL8aY5C7NGOQl46j0JOoo9CPgqQQvxpkELs0ZBCXjqRQk6ikUI+CpJC
/GmSQuzRkkJeOpNCTqKTQj4KlEL8aZRC7NGUQl46lUJOopVCPgqWQvxplkLe5JZCXjqXQk6i
l0I+CphC/GmYQuzRmEJeOplCTqKZQj4KmkL8aZpC7NGaQl46m0LLoZtCPgqcQvxpnELs0ZxC
2zmdQk6inUI+Cp5C/GmeQuzRnkLbOZ9CTqKfQj4KoEL8aaBC7NGgQts5oULLoaFCPgqiQvxp
okLs0aJC2zmjQsuho0I+CqRC/GmkQuzRpELbOaVCTqKlQj4KpkL8aaZC7NGmQts5p0LLoadC
PgqoQvxpqELs0ahC2zmpQsuhqUI+CqpC/GmqQuzRqkLbOatCy6GrQj4KrEL8aaxC7NGsQts5
rULLoa1CugmuQvxprkLs0a5C2zmvQsuhr0K6CbBC/GmwQuzRsELbObFCy6GxQroJskL8abJC
7NGyQts5s0LLobNC</AssayXData><AssayYData Points="300">vYKWO5lrKDsNtDY7ZprgOsV3Ezt1ycE7T0VUOuQppDuR7sU6r26vO1Cu3zqYGNk74GFwOybC
ijsV7Kg6luszOA3UpDtnXvc6W6L/OvqetrqxqYw7/tqYOq4v5TuchJk79ZoIO3yvcTsjjY87
5/y1O5C0PbuKeSY7UGxEO893FDsXidY6FAYZOyDJJjobLsM6KcX8O5YFjzsFcqg7hSN7O65X
arpB72E7nkjpOpi9Azv2BJ07XAuvuuCFnzoHX4c7S6MTOzdKSDuoiTe6sGXYOquYTDsTnjU7
QG9FO413HDo28rY6lc2QO52g8jlfCHI7sfHdOl5NwjsdzKG6fK1VOyUzVzqYxSk7vREeO0wH
PjuC3S870eIVu8hCMzthTFk7qmktO5emEDsOItq6GWQ1u7n+BzvSA0k7/oyZukgMhTsaHqk6
J1ujOuEB1bjB8o479+e6OmoxTTvdNb66j3InO/QFY7kHloi63S+iOsPN07rt8AI716LuOpga
bzoLEaM7AZ6Dupey3LoA2Xk6wBTTO+1Wv7oCLhE74CSCOVCUQDuyLqg6pYoauUhQRLuxCBO7
HakHu7i9YTsqiME68oarOnu5DbqrFYy6mjqNOhd2nzpXJds686KIO2FhvTmKUee6r5U6u1x7
MbnOSp86PM2SulxAmbs++RG7WzP1Ovryj7beanO7IuECOW/xMrsooh+7Z7WFughevDp6qgG7
tojiunazAbsHXty5sudVu6liq7mt8lC6IySDu2ZuFruTACK7zBsSO5N8l7qybpc6Zg2OtzW5
PLrbu6Q6xi6sukjocLsCrW27zMIDuyidHrtUgZU627wIOlmRozqBmh05r6bwOp4lbbtc5A27
0ZOxuqrAGztkp4W7rQ6aN7ArXrvkhUG6QEJxu1OjLbqhqqC7bgPlu5DXHrrZvF85501ROyEM
5Lm3u6e7FzasujSxRjoHZfs6Or0xulN+cTp7Iwa7bSkZu/9rnToUDrm7nfTOOmzXabuXXQ67
HNkwu0hOZzrJY026fXtDuqxnlTmqtcI6wQKZu2+YLrpHDha7SCX4uUvgCLrpd/K6ChUBt/J+
qrtO4Y67FWm/uVVl2rvXAGE6F1X1OTxKgboVW0+72+Azu0f+BLvuXnW7mWtCu0/+Wbtm5X+7
MOWqu/XUlropgpu7enM3u9XLYzt+vRy7I6vou7s7hrvvlAi8LTItu1a0tLt9ycQ6olEgO4BK
4bvaCA27twTGu8ZJKbtgM9i7ED/yuVGqP7tc6SM51hrYuzuYUrpRAym7TUsAvBgWsbvkICu7
cqa8u8g5FbuY38+7TQGTu+Wz77sPAo+7lBPNu4OpeLuPGxO8CVibu2JTzbszhb67+I03vPJc
nLtIhU+7uzrQOkQ/SLtmTM05UMc8u6BKprt8yVe7QlX9urODuLvcILi7/R24u1ErCbxoTRG8
vaSfuynfzbsdiIe7YyppuyEUprsqgo67lQaPu/VUN7wn6M27947Fu+GFjLsoQJy7U16Ou0gN
iLsvKHC7PHi5u46Aars1BMO7qv7zuxPw6znLTwa8ccvau9YckruBYI67sGZUuz9EDLwzARO8
N5Pou/4soruo4f27</AssayYData></Step><Step><CommonData><SampleLocation>1</SampleLocation><SampleID>YNCCT5Ac018</SampleID><SampleGroup></SampleGroup><SampleInfo></SampleInfo><SampleRow>O</SampleRow><SamplePlate>1</SamplePlate><WellType>KSAMPLE</WellType><Concentration>-1</Concentration><ConcentrationUnits>µg/ml</ConcentrationUnits><MolarConcentration>0</MolarConcentration><MolarConcUnits>nM</MolarConcUnits><MolecularWeight>-1</MolecularWeight><Temperature>30</Temperature><StartTime>114347</StartTime><AssayTime>300</AssayTime></CommonData><FlowRate>1000</FlowRate><StepType>ASSOC</StepType><StepName>Association</StepName><StepStatus>OK</StepStatus><ActualTime>300.036</ActualTime><CycleTime>0.2</CycleTime><AssayXData Points="1500">MQi0Qj91tEKB1bRCcD21QmCltUJQDbZCP3W2QoHVtkJwPbdCYKW3QlANuEI/dbhCgdW4QnA9
uUJgpblCUA26Qj91ukKB1bpCcD27QmClu0JQDbxCwnW8QoHVvEJwPb1CYKW9QlANvkI/db5C
gdW+QnA9v0Jgpb9CUA3AQj91wEKB1cBCcD3BQmClwUJQDcJCP3XCQoHVwkJwPcNCYKXDQlAN
xEI/dcRCgdXEQnA9xUJgpcVCUA3GQj91xkKB1cZCcD3HQmClx0JQDchCP3XIQoHVyEJwPclC
YKXJQlANykI/dcpCgdXKQnA9y0JgpctCUA3MQj91zEKB1cxCcD3NQmClzUJQDc5CP3XOQoHV
zkJwPc9CYKXPQlAN0EI/ddBCgdXQQnA90UJgpdFCUA3SQj910kKB1dJCcD3TQmCl00JQDdRC
P3XUQoHV1EJwPdVCYKXVQlAN1kI/ddZCgdXWQnA910JgpddCUA3YQj912EKB1dhCcD3ZQmCl
2UJQDdpCP3XaQoHV2kJwPdtCWqTbQlAN3EI/ddxC/tTcQnA93UJgpd1CUA3eQj913kKB1d5C
cD3fQmCl30JQDeBCP3XgQv7U4EJwPeFCYKXhQlAN4kI/deJC/tTiQnA940JgpeNCUA3kQj91
5EL+1ORCcD3lQmCl5UJQDeZCP3XmQi/d5kJwPedCYKXnQlAN6EI/dehCL93oQu486UJgpelC
UA3qQj916kL+1OpC7jzrQt2k60JQDexCP3XsQv7U7ELuPO1CYKXtQlAN7kI/de5C/tTuQu48
70Jgpe9CUA3wQj918EL+1PBC7jzxQmCl8UJQDfJCP3XyQv7U8kLuPPNCYKXzQlAN9EJAdfRC
L930Qu489ULdpPVCzAz2QkB19kL+1PZC7jz3Qt2k90JQDfhCQHX4Qv7U+ELuPPlC3aT5QlAN
+kJAdfpCL936Qu48+0LdpPtCUA38QkB1/EIv3fxC7jz9Qt2k/UJQDf5CQHX+Qi/d/kLuPP9C
3aT/QmYGAEOgOgBDmG4AQ3eeAENu0gBDZgYBQ6A6AUOYbgFDd54BQ4HVAUNmBgJDoDoCQ39q
AkN3ngJDbtICQ2YGA0OgOgNDf2oDQ3eeA0Nu0gNDZgYEQ146BEOYbgRDd54EQ27SBENmBgVD
XjoFQ39qBUN3ngVDbtIFQ2YGBkOgOgZDf2oGQ3eeBkNu0gZDZgYHQ146B0OYbgdDd54HQ27S
B0NmBghDXjoIQ1ZuCEN3nghDbtIIQ2YGCUNeOglDf2oJQ3eeCUNu0glDZgYKQ146CkN/agpD
d54KQ27SCkNmBgtDXjoLQ1ZuC0N3ngtDbtILQ2YGDENeOgxDVm4MQ3eeDENu0gxDZgYNQ146
DUNWbg1Dd54NQ27SDUNmBg5DXjoOQ1ZuDkN3ng5DbtIOQ2YGD0NeOg9DVm4PQ3eeD0Nu0g9D
ZgYQQ146EENWbhBDd54QQ27SEENmBhFDXjoRQ1ZuEUN3nhFDbtIRQ2YGEkNeOhJDVm4SQ3ee
EkNu0hJDZgYTQ146E0NWbhNDd54TQ27SE0NmBhRDXjoUQ1ZuFEN3nhRDbtIUQ2YGFUNeOhVD
Vm4VQ3eeFUNM1xVDZgYWQ146FkNWbhZDd54WQ27SFkNmBhdDXjoXQ1ZuF0N3nhdDbtIXQ2YG
GENeOhhDVm4YQ3eeGENu0hhDZgYZQ146GUNWbhlDd54ZQ27SGUNmBhpDXjoaQ1ZuGkN2nhpD
btIaQ2YGG0NeOhtDVm4bQ3aeG0Nu0htDZgYcQ146HENWbhxDdp4cQ27SHENmBh1DXjodQ1Zu
HUN2nh1DbtIdQ2YGHkNeOh5DVm4eQzWeHkNu0h5DZgYfQ146H0NWbh9Ddp4fQ27SH0NmBiBD
XjogQ1ZuIEM1niBDbtIgQ2YGIUNeOiFDVm4hQzWeIUNu0iFDZgYiQ146IkNWbiJDNZ4iQ27S
IkNmBiNDXjojQ1ZuI0M1niNDbtIjQ2YGJENeOiRDVm4kQzWeJENu0iRDZgYlQ146JUNWbiVD
NZ4lQ27SJUNmBiZDXjomQ1ZuJkM1niZDLdImQyUGJ0NeOidDVm4nQzWeJ0Nu0idDJQYoQ146
KENWbihDNZ4oQy3SKENmBilDXjopQ1ZuKUM1nilD6NspQyUGKkNeOipDVm4qQzWeKkMt0ipD
ZgYrQ146K0NWbitDNZ4rQy3SK0MlBixDXjosQ1ZuLEM1nixDLdIsQ2YGLUNeOi1DVm4tQzWe
LUMt0i1DJQYuQ146LkNWbi5DNZ4uQy3SLkMlBi9DXjovQ1ZuL0M1ni9DLdIvQyUGMEMcOjBD
Vm4wQzWeMEMt0jBDJQYxQ146MUNWbjFDNZ4xQy3SMUMlBjJDHDoyQ1ZuMkM1njJDLdIyQyUG
M0NeOjNDVm4zQzWeM0Mt0jNDJQY0Qxw6NEMUbjRDNZ40Qy3SNEMlBjVDHDo1QxRuNUM1njVD
LdI1QyUGNkMcOjZDFG42QzWeNkMt0jZDJQY3Qxw6N0MUbjdDNZ43Qy3SN0MlBjhDHDo4QxRu
OEM1njhDLdI4QyUGOUMcOjlDFG45QzWeOUMt0jlDJQY6Qxw6OkMUbjpDNZ46Qy3SOkMlBjtD
HDo7QxRuO0M1njtDLdI7QyUGPEMcOjxDFG48QzWePEMt0jxDJQY9Qxw6PUMUbj1DNZ49Q/LS
PUMlBj5DHDo+QxRuPkM1nj5DLdI+QyUGP0McOj9DFG4/QzWeP0Mt0j9DJQZAQxw6QEMUbkBD
NZ5AQy3SQEMlBkFDHDpBQxRuQUM1nkFDLdJBQyUGQkMcOkJDFG5CQzWeQkMt0kJDJQZDQxw6
Q0MUbkNDNZ5DQy3SQ0MlBkRDHDpEQxRuREM1nkRDLdJEQyUGRUMcOkVDFG5FQzWeRUMt0kVD
JQZGQxw6RkMUbkZDNZ5GQy3SRkMlBkdDHDpHQxRuR0M1nkdDLdJHQyUGSEMcOkhDFG5IQzWe
SEMt0khDJQZJQxw6SUMUbklDNZ5JQy3SSUMlBkpDHDpKQxRuSkP0nUpDLdJKQyUGS0McOktD
FG5LQzWeS0Mt0ktDJQZMQxw6TEMUbkxDNZ5MQy3STEMlBk1DHDpNQxRuTUMnsU1D1dhNQyUG
TkMcOk5DFG5OQ/SdTkMt0k5DJQZPQxw6T0MUbk9D9J1PQy3ST0MlBlBDHDpQQxRuUEP0nVBD
LdJQQyUGUUMcOlFDFG5RQ/SdUUPu3FFD3QRSQxw6UkMUblJD9J1SQy3SUkMlBlNDHDpTQxRu
U0P0nVND7NFTQ+QFVEMcOlRDFG5UQ/SdVEMt0lRD5AVVQxw6VUMUblVD9J1VQ+zRVUMlBlZD
HDpWQxRuVkP0nVZD7NFWQyUGV0McOldDFG5XQ/SdV0Ps0VdDJQZYQxw6WEMUblhD9J1YQ+zR
WEPkBVlDHDpZQxRuWUP0nVlD7NFZQyQGWkPcOVpDFG5aQ/SdWkPs0VpDJAZbQxw6W0MUbltD
9J1bQ+zRW0PkBVxDHDpcQxRuXEP0nVxD7NFcQ+QFXUMcOl1DFG5dQ/SdXUPs0V1D5AVeQxw6
XkMUbl5D9J1eQ+zRXkPkBV9DHDpfQxRuX0P0nV9D7NFfQ+QFYEPcOWBD0m1gQ/SdYEPs0WBD
5AVhQ9w5YUPSbWFD9J1hQ+zRYUPkBWJD3DliQxRuYkP0nWJD7NFiQ+QFY0PcOWND0m1jQ/Sd
Y0Ps0WND5AVkQ9w5ZEPSbWRD9J1kQ+zRZEPkBWVD3DllQ9JtZUP0nWVD/tRlQ+QFZkPcOWZD
0m1mQ/SdZkPs0WZD5AVnQ9w5Z0PSbWdD9J1nQ+zRZ0PkBWhD3DloQ9JtaEP0nWhD7NFoQ+QF
aUPcOWlD0m1pQ/SdaUPs0WlD5AVqQ9w5akPSbWpD9J1qQ+zRakPkBWtD3DlrQ9Jta0P0nWtD
7NFrQ+QFbEPcOWxD0m1sQ/SdbEPs0WxD5AVtQ9w5bUPSbW1D9J1tQ+zRbUPkBW5D3DluQ9Jt
bkP0nW5D7NFuQ+QFb0PcOW9D0m1vQ/Sdb0Ps0W9D5AVwQ9w5cEPSbXBD9J1wQ+zRcEPkBXFD
3DlxQ9JtcUP0nXFD7NFxQ+QFckPcOXJD0m1yQ/SdckPs0XJD5AVzQ9w5c0PSbXND9J1zQ+zR
c0PkBXRD3Dl0Q9JtdEP0nXRD7NF0Q+QFdUPcOXVD0m11Q/SddUPs0XVD5AV2Q9w5dkPSbXZD
9J12Q+zRdkPkBXdD3Dl3Q9Jtd0P0nXdD7NF3Q+QFeEPcOXhD0m14Q/SdeEPs0XhD5AV5Q9w5
eUPSbXlD9J15QzrUeUPkBXpD3Dl6Q9JtekPKoXpD7NF6Q+QFe0PcOXtD0m17Q7Kde0Ps0XtD
5AV8Q9w5fEPSbXxDyqF8Q+zRfEPkBX1D3Dl9Q9JtfUPKoX1D7NF9Q+QFfkPcOX5D0m1+Q7Kd
fkPs0X5D5AV/Q9w5f0PSbX9D9J1/Q6rRf0PyAoBD7hyAQ+k2gEPZToBD1WiAQ/KCgEPunIBD
6baAQ9nOgEPV6IBD8gKBQ+4cgUPpNoFD5VCBQ9VogUPygoFD7pyBQ+m2gUPZzoFD1eiBQ/IC
gkPuHIJD6TaCQ9lOgkPVaIJD8oKCQ+6cgkPptoJD2c6CQ9XogkPRAoND7hyDQ+k2g0PZToND
1WiDQ9GCg0PunIND6baDQ+XQg0PV6IND0QKEQ+4chEPpNoRD2U6EQ9VohEPRgoRD7pyEQ+m2
hEPZzoRDx+uEQ9EChUPNHIVD6TaFQ9lOhUPVaIVD0YKFQ+6chUPptoVD5dCFQ9XohUPRAoZD
zRyGQ8k2hkPZToZD1WiGQ9GChkPNnIZDybaGQ+XQhkOa6YZD0QKHQ80ch0PJNodD5VCHQ9Vo
h0PRgodDzZyHQ8m2h0Pl0IdD1eiHQ9ECiEPNHIhDyTaIQ+VQiEPVaIhD0YKIQ82ciEPJtohD
5dCIQ9XoiEPRAolDzRyJQ8k2iUPlUIlD1WiJQ9GCiUPNnIlDybaJQ+XQiUPV6IlD0QKKQ80c
ikPJNopDxVCKQ9VoikPRgopDzZyKQ8m2ikPl0IpD1eiKQ9ECi0PNHItDyTaLQ+VQi0PVaItD
0YKLQ82ci0PJtotDxdCLQ9Xoi0PRAoxDzRyMQ8k2jEPFUIxD1WiMQ9GCjEPNnIxDybaMQ9nO
jEPV6IxD0QKNQ80cjUPJNo1DxVCNQ9VojUPRgo1DzZyNQ8m2jUPF0I1D1eiNQ9ECjkPNHI5D
yTaOQ8VQjkPVaI5D0YKOQ82cjkPJto5DxdCOQ9XojkPRAo9DzRyPQ8k2j0PFUI9D1WiPQ9GC
j0PNnI9DybaPQ8XQj0PV6I9D0QKQQ80ckEPJNpBDxVCQQ9VokEPRgpBDzZyQQ8m2kEPF0JBD
ROuQQ9ECkUPNHJFDyTaRQ8VQkUPVaJFD0YKRQ82ckUPJtpFDxdCRQ9XokUPRApJDzRySQ8k2
kkPFUJJD1WiSQ9GCkkPNnJJDybaSQ8XQkkPV6JJD0QKTQ80ck0PJNpNDxVCTQ9Vok0PRgpND
zZyTQ8m2k0PF0JND1eiTQ9EClEPNHJRDyTaUQ8VQlEPVaJRD0YKUQ82clEPJtpRDxdCUQ9Xo
lEPRApVDzRyVQ8k2lUPFUJVD1WiVQ9GClUPNnJVDybaVQ8XQlUPV6JVD0QKWQ80clkPJNpZD
xVCWQ7RolkPRgpZDzZyWQ8m2lkPF0JZDtOiWQ9ECl0PNHJdDyTaXQ8VQl0O0aJdD0YKXQ82c
l0PJtpdDxdCXQ7Tol0PRAphDzRyYQ8k2mEPFUJhDtGiYQ9GCmEPNnJhDybaYQ8XQmEO06JhD
0QKZQ80cmUPJNplDxVCZQ7RomUPRgplDzZyZQ8m2mUPF0JlDtOiZQ7ACmkPNHJpDyTaaQ8VQ
mkO0aJpD0YKaQ82cmkPJtppDxdCaQ7TomkOwAptDzRybQ8k2m0PFUJtDtGibQ7CCm0PNnJtD
ybabQ8XQm0O06JtDsAKcQ6wcnEPJNpxDxVCcQ7RonEOwgpxDzZycQ6i2nEPF0JxDtOicQ7AC
nUOsHJ1DyTadQ8VQnUO0aJ1DsIKdQ6ycnUPJtp1DxdCdQ7TonUOwAp5DrByeQ6g2nkPFUJ5D
tGieQ7CCnkOsnJ5DqLaeQ8XQnkO06J5DsAKfQ6wcn0OoNp9DxVCfQ7Ron0Owgp9DrJyfQ6i2
n0PF0J9DtOifQ7ACoEOsHKBDqDagQ8VQoEO0aKBDsIKgQ6ycoEOotqBDxdCgQ7TooEOwAqFD
rByhQ6g2oUPFUKFDtGihQ7CCoUOsnKFDqLahQ8XQoUO06KFDsAKiQ6wcokOoNqJDpFCiQ7Ro
okOwgqJDrJyiQ6i2okOk0KJDtOiiQ7ACo0OsHKNDqDajQ8VQo0O0aKNDsIKjQ6yco0OotqND
pNCjQ7Too0OwAqRDrBykQ6g2pEOkUKRDtGikQ7CCpEOsnKRDqLakQ6TQpENe6qRDsAKlQ6wc
pUOoNqVDpFClQ7RopUOwgqVDrJylQ6i2pUOk0KVDtOilQ7ACpkOsHKZDqDamQ6RQpkO0aKZD
sIKmQ6ycpkOotqZDpNCmQ7TopkOwAqdDrBynQ6g2p0OkUKdDtGinQ7CCp0OsnKdDqLanQ6TQ
p0O06KdDsAKoQ6wcqEOoNqhDpFCoQ7RoqEOwgqhDrJyoQ6i2qEOk0KhDtOioQ7ACqUOsHKlD
qDapQ6RQqUO0aKlDsIKpQ6ycqUOotqlDpNCpQ7ToqUOwAqpDrByqQ6g2qkOkUKpDtGiqQ7CC
qkOsnKpDqLaqQ6TQqkO06KpDsAKrQ6wcq0OoNqtDpFCrQ7Roq0OwgqtDrJyrQ6i2q0Ok0KtD
tOirQ7ACrEOsHKxDqDasQ6RQrEO0aKxDsIKsQ6ycrEOotqxDpNCsQ7TorEOwAq1DrBytQ6g2
rUOkUK1Dk2itQ7CCrUOsnK1DqLatQ6TQrUOT6K1DsAKuQ6wcrkOoNq5DpFCuQ5NorkOwgq5D
rJyuQ6i2rkOk0K5D2+muQ7ACr0OsHK9DqDavQ6RQr0OTaK9Dj4KvQ6ycr0Ootq9DpNCvQ5Po
r0OPArBDrBywQ6g2sEOkULBDk2iwQ4+CsEOLnLBDqLawQ6TQsEOT6LBDjwKxQ6wcsUOoNrFD
pFCxQ5NosUOPgrFDrJyxQ6i2sUOk0LFDk+ixQ48CskOLHLJDqDayQ6RQskOTaLJDj4KyQ4uc
skOHtrJDpNCyQ5PoskOPArNDixyzQ6g2s0OkULNDk2izQ7CCs0OLnLNDh7azQ6TQs0OT6LND
jwK0Q4sctEOHNrRDpFC0Q5NotEOPgrRDi5y0Q4e2tEOk0LRDk+i0Q48CtUOLHLVDhza1Q6RQ
tUOTaLVDj4K1Q4uctUOHtrVDpNC1Q5PotUOPArZDixy2Q4c2tkOkULZDk2i2Q4+CtkOLnLZD
h7a2Q6TQtkOT6LZDjwK3Q4sct0OHNrdDpFC3Q5Not0OPgrdDi5y3Q4e2t0Ok0LdDk+i3Q48C
uEOLHLhDhza4Q4NQuEOTaLhDj4K4Q4ucuEOHtrhDg9C4Q3npuEOPArlDixy5Q4c2uUODULlD
k2i5Q4+CuUOLnLlDh7a5Q4PQuUOT6LlDjwK6Q4scukOHNrpDg1C6Q5NoukOPgrpDi5y6Q4e2
ukOD0LpDk+i6Q48Cu0OLHLtDhza7Q4NQu0OTaLtDj4K7Q4ucu0OHtrtDg9C7Q5Pou0OPArxD
ixy8Q4c2vEODULxDk2i8Q4+CvEOLnLxDh7a8Q4PQvEOT6LxDjwK9Q4scvUOHNr1Dg1C9Q5No
vUOPgr1Di5y9Q4e2vUOD0L1Dk+i9Q48CvkOLHL5Dhza+Q4NQvkOTaL5Dj4K+Q4ucvkOHtr5D
g9C+Q5PovkOPAr9Dixy/Q4c2v0ODUL9Dk2i/Q4+Cv0OLnL9Dh7a/Q4PQv0OT6L9DjwLAQ4sc
wEOHNsBDg1DAQ5NowEOPgsBDi5zAQ4e2wEOD0MBDk+jAQ48CwUOLHMFDhzbBQ4NQwUN/asFD
j4LBQ4ucwUOHtsFDg9DBQ5PowUOPAsJDixzCQ4c2wkODUMJDk2jCQ4+CwkOLnMJDh7bCQ4PQ
wkMO7cJD</AssayXData><AssayYData Points="1500">oOorvKSBDryJc+O7ZQS+u3/uGLwhHhe8DdC6u8s1Ebw3Me27rJLZuwXGKbxE0Aq86Gs6vPwH
w7sglN67yl0OvBy7ersj8t272pAXvNkXQLzrscK7E+07vIbJGbztTEe8B1FKvBN8CbzT9T28
7u+pu/V9S7z6pOu7XQlRvO89YbzQSDK8i1cHvMwzIbxjQS683sM2vNbxYbwmsSO8p9FPvPJF
f7yHny+8Z38XvP27U7xLW1e8rc4VvObFObwLPTW8bxwDvL+YRrxAPES86fExvBRMM7yu61u8
PogwvFbbLbw0Mz68A7sgvPE3MLw2i0G8G+JdvE1JELzu/B68muIPvCHLT7wRx1281AlKvOw5
b7x25ku8RiJsvJP+Nrwqyka8MchKvE6z5LtZdTC8yONOvI13RrydZGi8UyZMvHWtNrwyqmy8
ip1LvKBOVbyjyUu8BoNuvA+SH7y5e0u8agc2vIDpobwBxY+8bmoqvH2TgLze94C8OwRKvKfq
Z7zHToO8NjcmvFmXfLzeLFi8yrSBvE0OSby2fIi8/1F5vKiSZrwmL4e8UQ+IvB3EYbz5RJC8
zqppvORyZbwdD468aNWGvHYsfrz56XK898ehvPwjibzAPYK8h9h8vIrNZry/QZO8yO9RvHKD
ebzSyoW8RoM/vB16hLzPGZW8Fc9GvFbFnryEJ328EFhXvE+1dbwqQ5i8F4Z+vKcke7x7koS8
cNGFvJxNmbzUaIS8xflkvFdYkbzql2u8lWmhvBI+ULy7+3q8OPmVvHyftbzIII+8vKpOvJnT
frxTuHK8Xk+RvFL3lrzJ3pS898NlvAsCirzeAmi8ER6gvGMvrbxoooi8FGRlvPSQoLz9TpG8
XusnvJpdWLy614S8WLmCvJqXjLxDDKK8JXM/vJWqjLwYyIO8zm2UvAbip7wE2128f7SBvPOA
ibyPsoS8u1yIvMvTprycRZy8AwuHvBYxsbyvvqG8hFaivCGcn7yQnYq8pvCivJgwprwhS5W8
HIiCvDNWg7yA3pS8uWh+vIlak7zSEp68Z1WmvMNKpbyKQK+8FraLvOJdjbxgpaG8Eb+FvMZQ
irycWZW8eq+gvJXir7yNq6S8maqfvCjlqry1i428ir6wvN10pby52rS8YOyVvOuQlLwlmaG8
eoOnvMRwt7wA0sW8lTGrvDtvn7x9N6+8sLq9vNAAprxpP7G8kFeWvIH/vbzk47G839O8vLOr
fbzaG5y8d2SfvEGkqbydMYu8SZSvvKpHnLz1ALe8j0vBvMehqby4C6O8OkSuvIfSwbyb0cG8
pOqwvFoLurzxls+88Q+2vPhnrrzH/ZK8R/SivCavsrw8jbO8c2CkvOwYwrySwru8dsS4vLmy
p7wkSbu8kZm+vFuFtLxXtre8SMqmvPKVvLzKVcG8IXytvBYvs7xb/bC8LS6yvO8esrx+woK8
Rca9vK1RxLyWz8+8VvCsvJ63qbz9lc289cixvC/9yrzFlcG8wEnEvCC87Ly06ry8OyrIvLMH
07z4j8e8hdi+vLT6przZKtO8qVLmvK6qv7zAj9i8mJrmvE5t0rybJ9C8fZnEvN02zbwsOsO8
32TWvHS327xxfau86i7AvO9YoLxUXcO8WOS8vI1527yr2Mq8367UvC2PyrxFrtW8pgq2vIdp
1ryyh7W8d2vbvMIKwrwIGtm8IZXMvBay3LwLL8a8tvfsvFF85bwmBt+8pA3XvBQj3rx8gs+8
MDXavDJx3LzoyMW8gVLuvDVg4Lwk0Oi8mXzZvDB4y7zbVsi80RXpvDA++7zp0Py8M7r8vIIw
9rwSHtW8hzrovAuH7Lx+VNC8rYTtvLtA8ryRh9q8iMzJvCb85LyltNe89b7pvLR/4ryGCuC8
QuTbvNAd7bzNQNi8f8LxvIPN7byVSvS85GzgvPd20bwmbcm8UhrTvDKi4bwqe+K8HbvovNof
C73VdOG8EwoHvdjP/7wcc8u8NOMIvRiG8LyB6u+8mknVvE3n6rycTQW9MnoIvT5H+LzwNgC9
6HTsvBif/7w++vC8ZonwvLk2Db0Bceq8eewAvchu+rxVRQS9uKf6vMUO87xL8Q+98R37vO25
9Lz/LO+8HTHsvNsu3LwH0Qe9cYr2vCrV4LwyRgS9hDrevIXjAr32BvC8WFQCvTB+8Lz+HwC9
nOvovJiVBb0uS/i8JyUEvTfnzrycXgu9omIWvcUxB715HwS9AjAMvfVIAL3N0Q+9lZsAvWsl
BL2M4AS92QQDvcokAb2sdAu984oFvZ7TDb0jNQC9V/gQvTNTB72PK/68YFgQvVj+Bb2obRC9
6+MLvXQ7B72+Iw29LZkXvVfwDL3i+Ai9JZMLvZ5EAb2d5xS9BuH0vPyZ9Lz15wa901cRvbIf
E70x6x29C4MGvV7vA72zvfK8k2D/vHCxDb0wVwe9TQMevY/wB70rXxK9o8sQvQiVCL2M7Aa9
3iYTvXc4Ab3MIwK98/MLvSzdD70PKhK9nMcMvSySFL2LHgO9/p4QvdYSFr3Z1wa9SwsFvdtN
Fb1AxhC9JFgcvby3Bb0Yqgu9RXcivYbDEb3enBm9dfQVvRghF73qeSa9lksTvWqUG72r/R29
4o4hvT8XJb3wzym9u1QtvfaTFL0vviC95sMxvf+oF736eSG9i8IYvbaPEb3ysxm9M1gfvaTq
HL3YlSS9vBkXvY4iE72yJxG9OsMuvbXaE72utxa9EbsrvWibFr22/gm9az0ivcCxFL2wvBS9
KlclvWcWLb1Llxu9zUQavVILFL3m9BO9/sEgvZVBH7399CS91MgevStxG73B4Ca9u3wjvbEM
FL1SLB69xKQbvQmOF71lzB698JsdvYkUKb0RYia97C0XvTsSHr007iq90oIevQFfCb3xuwi9
vlUmvd5iGb30diu9+4UYvX0tGL2F7y694ugevVblLb0nIR+9+n4ovcZuK737kiq9nYYjvV7l
HL3F6By9h1otvco9Kb1l3y69p50evXXJNL2NBye9GaAuvcjrNb3Vrhi95kYwvbFzFb3SSCS9
2PIlvVAKLL3BNze94ZkxvWxNLr2Tziy9gmU2vV+NL73TAyq9HKkrvecxJb1L7im9faQuvXLL
N70KViy95os3vU00Mb0lGye9lA8ivfTgNr1NQDm9gBwrvdeDKL07yz29agw0vfl5Pb39fSO9
Fm0gvduzO72zARm9yCExvQLXOb3WXxq9q9IvvYdrNr1vmji9sscxvU6sOb0D4TO9RIwxvUkU
Nr2SXi29cLE5vQ+3M71xlEu95MI1vYgdML3PiSq9pb8lvRiFH70eliS9JTAyvftkT73UcUe9
0RItvbogMb2ZVje9AFI6vaREMb0OGSi9Qgs+vWlnPr0g+DK9bdVBvZrXQb0EgjS9t7w8vWWg
P71CMDW9H7VEvUjWO735PT+9M81Hve6sVL32Oi29QGk5vflaP73g3j29/F09vfrMUr3R5iO9
PeMrvRs9LL2Nfj+9nbc+vVSQKr20Eje9uMIyvaxQRb2nnE29Ok8+vcr0P700G0q9ZFY7vVo4
N73Oeze9/tNGvegoNb2Uz0K9mDdEvanBSL14E1C98yo6vfFUQL1JBDq9LZ47vagBQb0mXFO9
Z6E/va2kU72lcFO9s2RDvYFGOL122TK9xVBRvYA2Rr2jVzK9Bq5HvTdIOL0yXDi9wGRNvYvN
Sr1Dwke9cB8+vWNNW70SmUS9Ea43vaMcSb05Vk+90z1MvSHkPr1zEFO9/sxiveP+Sr3blUK9
DJlIvXpFUr0kn1C9+oRCvRcZVr3NLEq9qw44vXWIT73jtUS9XsZQvUaDSL3P20+96iJYvQEn
Rr1jN0q9muRWvSeRUL1HFUe9vhpWvYSPVr3qXFK9IB5SvZSCXr3dCEi92vxOvQtEPL3UJEy9
2RZRvaxSSr2o6D+9WRpgvcETWr2SqWS9xeVOvbjNTb0T91C9hCZHvU7fS73hLkO96upQvS9U
U70QKUW9Rs1IvdvKWL0moEC9iBBRvbQzWL06Gla9GlNUvULMUb1KW1m9uKhRvYhMV73VI1S9
0slovcPaRb23kEy9P9pVvetNT72V71m934devZmcXr2sOla9YeVZvZ2FRb231Gu9hx9ovTGv
Wr0hb1G9ZBNZvVurTL3KHVm9lMBfvWI+cL1/jlm9LcdhvYbGa71FTVe9jfdTvfCxVL1t2mu9
RtlcvX+eXr26+Vu9+N5fvVWkWL3AN2e9249cvWAkZ71lbVS9S+5hvViUaL2G1Vu9eNZZvU45
ab2CmGC9jm1ivXByYL1vkFa9RJ5ivZ0jWL2XclK9lVdmvW1VX72V6V+9lJpmvQU6Wb08DWO9
D2xOvbNoUr3qhWO9TI5bveYbZ71uYGK9UYJbvW8md70odFy9iw1zvZwwUb1c81m97epavZIP
V718T3C98blwvS37a71Ga3W909hjvT7vYb2qz2S9edpovfXfYr36Tmu90RFdvdnKXr3IGWq9
TPBivQx2Y73t2WW9TU9uvVDQd73Bt1e9aglzvX1dcr17hHK9/BR0vZDcZb1tmWi9W7Nsvfxf
a73Cfm69f6hrvdRUX72/Wm69H5R7vYupcb3RhnW9sc5vvTlHbb1ef269dF9fvf/KYL0oRHa9
IAl+vbTKcr29QWO921Bqvdtrbr31/XG9eBJ8vYHYV72cDXG9qCN1vVa0ab3+/Ge9Wn1ovfjF
eb1ILmm9TotovfteYr0HX2K9vUODvcRJd73KhYW9QvxzvY5bb70TR2m98TFyvT/Xcb0MI2u9
sF99vWzTZr3sTWu9YkSCvYsqcr14GGS9xK98vWMNfL1GVoC9Sltyvd3Sb72PF329q6FxvaQD
gL3J8Ha9sM52vWtpgL1ZYGe9iHx0vXxcbL0UxGW9gVF2vcDagL35C329AbxzvUAfgr2WcG+9
ZV9tvWQ/cL2pSIG9rGZvvasreL29N4G9OL9yvXTih739OXC9wLl3vX2+e72YLYK9hPZwvVqi
dL0I9oK9+66Avcw8gL3IDH29abWGvZtDgb0choG9BWqBveTSh71LVn+9PuR3veIdhr3GWIK9
oIV/veyugL18anq9/RGBvdcggb34eIK9lV5+vZj4db1lLH+9AKt8vfXkeL3o8H29MP12vYIW
hb2Tq3q9UDZ9vfDcgr0b/H+9udJ/vQrchb32/IO9PCOEvabEgb1wcIi9xAuKvXhqfb3tX4q9
V/qHveXBhr21EYW9/vOGvVdjhb2p4Im9266JvYFUgr038YG9RZWCveEpg735LIa9iS+NvR48
fL1FRIO9d6GHva2oj73knoW9+fqKvSw6hb2WCIa9qACBvfaKgr0054i94v2DvTZ2g72H1oS9
QyqHvWNVgr1GUoi9yzWJvcsaib0IQoa9eSyJvULig73LhYm9mF6FvVJPjr2bBoi9xQSLvfb5
hL3T0oi9KEWKvXr/ir1mQIa960aMvYpSj702noa9eWCNvZg8ib232oK9Bd+HvbTthL3EiYe9
72qSvUZjlL2anYu9x+qEvfPGjL2h9oC9kzqPvRV1ib2ApYW9Pw6LvX5Qjr2OK3u9H9SIvUj/
hb04tZO91XCNvWoXkL1LapG9pxGMvV4VhL0WLYq96ZeJvYmFi70jZoi9lweLvSrRgr1i5YK9
rnSHvXLJi71qCZK9pYWRvYPMkb13rIq9W1CMvRuSkL2pQJW9GoaLvVzWib0H4o+9ykuNvW2y
jL0t8Y297nmNvZu6kL1y5o+9r82PvcvMh73a3Za952+UvRulhb0r1ZS9ITyLvWrskr3xFoy9
HA+NvVJukb1aW4+9jRWPveu+lb3bLY29BbWSvWFslL16K5S9GCyUvQCIkr1HupG933aOvSRh
jb2xp4u95LSLvR5Kl72mq5i9+DOOvWUzjb1A/Yy91xWVvYU8j73zmpS93IGTvSm8j70IYZK9
iO+NvRisjb0RPJa9gUmUvTIAj72skpO9s+2WvXN9jL3qF5O9fFCdvVDjkL2qO5i9w9uXvQQn
kb3szI29NUuWvf/Rkr0Z5JW9MASSvcBFlb0lN5S9sUiVvWnzlr2hL5K9PiaXvXeTkL2l5Iq9
QyCTvVn9kr36sJa946WRvY/Qkr3AMZS90Q6Wvdvolb0CEo+9xwucvfG4nb36A5C9vfOLvYm3
mL2MEJy9KEWZvZuVmr3IUZC9KBSYvQ0LmL3RGpO9hBGWvf1hlL16+Z698TOavZdYk71Po5S9
0YKUvY81m70DWJS9AMCRvbjxmL1f0Za9vFCZvTMHnr2P2Zu9SkefvRetlL323Ju9S9Wavdnt
kL0R3KG9N2WXvdyhmr2xfZ297P6Zvdjjnb3B15m9+aqhvRkWnb3Oepm9YVmYvQG0lb3EDKO9
40ybvZU1oL0VwJy98sKfvRaHor2fzqC9zcKcvekjoL15CpS90m2lvfeamb1L+pm9G6SZvdwj
mb2slZe9TLKhvbv6m70SQqO9WS2gvSNmn73Z55e9F+SavUgSm70xkZS9pt2fvQGanr15TKK9
H52hvSuMoL1uape9Icaavfgsmr1QTJ+9LpGcveEVob1cCaK9kIyjvd+Cn73A4K29xyalvTUN
o73Q/6C9IY+kvRsWob2S6qG9Ic2avRNpnb3PiZm9pq2hvYMqqL1kq5u9AuGmvfkWn72j4qC9
Gy+jvUUrmr3Pnp29YpynvXWdob1Ey6K9HKepvYQ/ob2k/6G9EYWmvaKPo725FaG9qpqkvQ2D
qb2lSqe9gmimvcQqo70lZaa95deevXYVpL2qp6K9Cliovd3Rqr2vB6y9o9mmvQ9cpb2VVqG9
Bv6UvbHLpb2FU569gI2pvbSTrL3+KqS9Fgqkvetrp71wpaK9hCWZvYz2o701ZaK96ZmsvYLn
nb2HoqG93bGkvaY5or2T3qm9nCKfvVURn73glai9Jdumve3hqr091aa95EasvX7Zpr3ba6u9
hwylvUysrL35DKK9n0ekvZc5p72OdaS9F2CtvWOBor1ozKO9fECsvZMarL2HrKu9hiWuvZ/J
qr0Qya+9ztunvWkRrr15sKK9wVmkvb99rL2muqu9P1+mvQpRp71WELC9uIqsvd6hrr3EK6e9
tTWgvaRkqb09JKm93OisvSLjrb3kC6m9cUCuve86qL0WG6u9dFKiveMRqL3Xwqy9reayvcNn
qr2HUK29k6Wvvf1ssr2wDrC98junvdW9qb2pe5692j+pvfvTqb0S/a69P/KlvXF8rL0OIq69
6zSkvStUp71eP6y9K0ytvUGtr70GNa69W7irvaIErL1tY6u9u8edvc0grL0yS6u9TOexvR4p
tL31Oai9dnisvZHSp72QJqK9wc2tvarRrr1SD6S9uhGsvRJnsL1Kp6u9ATeqvSh4qr1XP6y9
b9GsvczArb3tMLa9YMS6vbY8tL12fbK9tkizve/Npr3l7aa9gAazvcPer73dSa690J20vV7U
sL14Tq29CoSpvYUSsr2Fv629Ati7vbUhr72KFKu9xACwvXhKr70YMq291Ja4vYgaur0wNra9
fiOzvfv6vr33J669Q+a2vR9ItL1dCLq9aPSxvX7ktr39h7W9pmi4vTXitL3Td7a9kimxvRcA
sb2tNLe9+Wy2vQBHu70yjbm9OGS5vZWPuL0QJ7q9eie4vVBDtr062LO9Zli4vTj8s71B/q+9
60S0vTdktb2HcrW9MC+vvbLOsb0J/rG9EtmvvTeqtL00o7W9Ei6zvfb5tb1D1bm9c7azvWkC
sL1kxrK9DdG0vaDMtr32M7e9BVa1vf0evr1yIr69fXe5vb1/tL1vo7q9D9O5vRfMuL3M9K69
rly6vWs3vL0CJri9d4q3vbNPsr3BYbm9O4K8vS9eub2L7bi9RIi4vdpptr3qHre9ycezvZXK
s71+XLW9jG+0vQHYs70gq7W9EuXAvX1ytr0FtrS9Kjq+vc/itr2uW7a9Yje+vWMTu70Zp7e9
AvG2vZlZuL0RvMC9VZ+5vbpGs72TJru9RNK2vTrbuL2zOb29grvCva+JvL1w1Li9bBO8vVw+
vb2H1L+9</AssayYData></Step><Step><CommonData><SampleLocation>1</SampleLocation><SampleID></SampleID><SampleGroup></SampleGroup><SampleInfo></SampleInfo><SampleRow>P</SampleRow><SamplePlate>1</SamplePlate><WellType>BUFFER</WellType><Concentration>-1</Concentration><ConcentrationUnits>µg/ml</ConcentrationUnits><MolarConcentration>-1</MolarConcentration><MolarConcUnits>nM</MolarConcUnits><MolecularWeight>-1</MolecularWeight><Temperature>30</Temperature><StartTime>419903</StartTime><AssayTime>300</AssayTime></CommonData><FlowRate>1000</FlowRate><StepType>DISASSOC</StepType><StepName>Dissociation</StepName><StepStatus>OK</StepStatus><ActualTime>300.016</ActualTime><CycleTime>0.2</CycleTime><AssayXData Points="1500">qAbDQ+whw0P8OcND+FPDQ/Rtw0Pwh8ND7KHDQ/y5w0P408ND9O3DQ/AHxEPsIcRD/DnEQ/hT
xEP0bcRD8IfEQ+yhxEP8ucRD+NPEQ/TtxEPwB8VD7CHFQ/w5xUP4U8VD9G3FQ/CHxUPsocVD
/LnFQ/jTxUP07cVD8AfGQ+whxkPbOcZD11PGQ/RtxkPwh8ZD7KHGQ9u5xkPX08ZD9O3GQ/AH
x0PsIcdD2znHQ9dTx0P0bcdD8IfHQ+yhx0PbucdD19PHQ/Ttx0PwB8hD7CHIQ9s5yEPXU8hD
9G3IQ/CHyEPsochD27nIQ9fTyEP07chD8AfJQ+whyUPbOclD11PJQ/RtyUPwh8lD7KHJQ+i7
yUPX08lD9O3JQ/AHykMQKMpDKTzKQ9dTykPTbcpD8IfKQ+yhykPou8pD19PKQ/TtykPwB8tD
7CHLQ9s5y0PXU8tD9G3LQ/CHy0PsoctD6LvLQ9fTy0P07ctD8AfMQ+whzEPoO8xD11PMQ9Nt
zEPwh8xD7KHMQ+i7zEPX08xD0+3MQ88HzUPsIc1D2znNQ9dTzUP0bc1Dz4fNQ+yhzUPou81D
19PNQ9PtzUPPB85D7CHOQ9s5zkPXU85D023OQ/CHzkPsoc5D27nOQ9fTzkPT7c5D8AfPQ+wh
z0PbOc9D11PPQ/Rtz0PPh89D7KHPQ+i7z0PX089D0+3PQ88H0EPsIdBD6DvQQ9dT0EPTbdBD
z4fQQ8uh0EPou9BD19PQQ9Pt0EPPB9FDyyHRQ9s50UPXU9FD023RQ8+H0UPsodFD6LvRQ9fT
0UPT7dFDzwfSQ8sh0kPbOdJD11PSQ9Nt0kPPh9JD7KHSQ9u50kPX09JD0+3SQ88H00PLIdND
6DvTQ9dT00PTbdNDz4fTQ8uh00PbudND19PTQ9Pt00PPB9RDjSfUQ8c71EPXU9RD023UQ8+H
1EPLodRDx7vUQ9fT1EPT7dRDzwfVQ8sh1UPHO9VD11PVQ9Nt1UPPh9VDy6HVQ8e71UPX09VD
0+3VQ88H1kPLIdZDxzvWQ9dT1kPTbdZDz4fWQ8uh1kPHu9ZD19PWQ9Pt1kPPB9dDyyHXQ8c7
10PXU9dD023XQ8+H10PLoddDx7vXQ9fT10PT7ddDzwfYQ8sh2EPHO9hD11PYQ9Nt2EPPh9hD
y6HYQ8e72EPX09hD0+3YQ88H2UPLIdlDxzvZQ9dT2UPTbdlDz4fZQ8uh2UPHu9lD19PZQ9Pt
2UPPB9pDyyHaQ8c72kPXU9pD023aQ8+H2kPLodpDx7vaQ9fT2kPT7dpDzwfbQ8sh20PHO9tD
11PbQ9Nt20PPh9tDy6HbQ8e720PX09tD0+3bQ88H3EPLIdxDxzvcQ9dT3EPTbdxDz4fcQ8uh
3EPHu9xDttPcQ9Pt3EPPB91DyyHdQ8c73UO2U91D023dQ8+H3UPLod1Dx7vdQ7bT3UPT7d1D
zwfeQysn3kMjO95DtlPeQ9Nt3kPPh95Dy6HeQ8e73kO2095D0+3eQ88H30PLId9DxzvfQ7ZT
30PTbd9Dz4ffQ8uh30PHu99DttPfQ9Pt30PPB+BDyyHgQ8c74EO2U+BD023gQ8+H4EPLoeBD
x7vgQ7bT4EPT7eBDzwfhQ8sh4UPHO+FDtlPhQ9Nt4UPPh+FDy6HhQ8e74UO20+FD0+3hQ88H
4kPLIeJDxzviQ7ZT4kPTbeJDz4fiQ8uh4kPHu+JDttPiQ7Lt4kPPB+NDyyHjQ8c740O2U+ND
sm3jQ66H40PLoeNDx7vjQ7bT40Oy7eNDzwfkQ8sh5EPHO+RDtlPkQ7Jt5EPPh+RDy6HkQ8e7
5EO20+RDsu3kQ64H5UPLIeVDxzvlQ7ZT5UOybeVDz4flQ8uh5UPHu+VDttPlQ7Lt5UOuB+ZD
yyHmQ8c75kO2U+ZDsm3mQ66H5kPLoeZDx7vmQ7bT5kOy7eZDrgfnQ6oh50PHO+dDtlPnQ7Jt
50Ouh+dDy6HnQ8e750O20+dDsu3nQ64H6EOoJuhDwDroQ7ZT6EOybehDrofoQ6qh6EPHu+hD
ttPoQ7Lt6EOuB+lDyyHpQ8c76UO2U+lDsm3pQ66H6UPLoelDprvpQ7bT6UOy7elDrgfqQ6oh
6kOmO+pDtlPqQ7Jt6kOuh+pDqqHqQ6a76kO20+pDsu3qQ64H60OqIetDpjvrQ7ZT60OybetD
rofrQ6qh60Omu+tDttPrQ7Lt60OuB+xDqiHsQ6Y77EO2U+xDsm3sQ66H7EOqoexDprvsQ7bT
7EOy7exDrgftQ6oh7UOmO+1DtlPtQ7Jt7UOuh+1DqqHtQ6a77UO20+1Dsu3tQ64H7kOqIe5D
pjvuQ7ZT7kOybe5DrofuQ6qh7kOmu+5DttPuQ7Lt7kOuB+9DqiHvQ6Y770O2U+9Dsm3vQ66H
70Oqoe9DprvvQ7bT70Oy7e9DrgfwQ6oh8EOmO/BDtlPwQ7Jt8EOuh/BDqqHwQ6a78EO20/BD
su3wQ64H8UOqIfFDpjvxQ7ZT8UOybfFDrofxQ6qh8UOmu/FDttPxQ7Lt8UOuB/JDRibyQx06
8kO2U/JDsm3yQ66H8kOqofJDprvyQ7bT8kOy7fJDrgfzQ6oh80OmO/NDtlPzQ7Jt80Ouh/ND
qqHzQ6a780O20/NDsu3zQ64H9EOqIfRDpjv0Q7ZT9EOybfRDrof0Q6qh9EOmu/RDltP0Q7Lt
9EOuB/VDqiH1Q6Y79UOWU/VDsm31Q66H9UOqofVDprv1Q5bT9UOy7fVDrgf2Q6oh9kOmO/ZD
llP2Q7Jt9kOuh/ZDqqH2Q6a79kOW0/ZDsu32Q64H90OqIfdDpjv3Q5ZT90OybfdDrof3Q6qh
90Omu/dDltP3Q7Lt90OuB/hDqiH4Q6Y7+EOWU/hDkm34Q66H+EOqofhDprv4Q5bT+EOS7fhD
rgf5Q6oh+UOmO/lDllP5Q5Jt+UOuh/lDqqH5Q6a7+UOW0/lDku35Q44H+kOqIfpDpjv6Q5ZT
+kOSbfpDrof6Q6qh+kOmu/pDltP6Q5Lt+kOuB/tDqiH7Q6Y7+0OWU/tDkm37Q46H+0OqoftD
prv7Q5bT+0OS7ftDjgf8Q9sp/EMUPvxDllP8Q5Jt/EOOh/xDqqH8Q6a7/EOW0/xDku38Q44H
/UOJIf1Dpjv9Q5ZT/UOSbf1Djof9Q4mh/UOmu/1DltP9Q5Lt/UOOB/5DqiH+Q6Y7/kOWU/5D
km3+Q46H/kOqof5Dprv+Q5bT/kOS7f5Djgf/Q4kh/0OmO/9DllP/Q5Jt/0OOh/9DiaH/Q6a7
/0OW0/9Dku3/Q8cDAETFEABEwx0ARMspAETJNgBEx0MARMVQAETDXQBEy2kARMl2AETHgwBE
xZAARMOdAETLqQBEybYARMfDAETF0ABEw90ARMvpAETJ9gBExwMBRMUQAUTDHQFEyykBRMk2
AUTHQwFExVABRMNdAUTLaQFEyXYBRMeDAUTFkAFEwp0BRMupAUTJtgFEx8MBRMXQAUTC3QFE
y+kBRMn2AUTHAwJExRACRMIdAkTLKQJEyTYCRMdDAkTFUAJEwl0CRMtpAkTJdgJEx4MCRMWQ
AkTCnQJEy6kCRMm2AkTHwwJExdACRMLdAkTL6QJEyfYCRMcDA0SmEwNE0x0DRMspA0TJNgNE
x0MDRMVQA0TCXQNEy2kDRMl2A0THgwNExZADRMKdA0TLqQNEybYDRMfDA0TF0ANEwt0DRMvp
A0TJ9gNExwMERMUQBETCHQREyykERMk2BETHQwRExVAERMJdBETLaQREyXYERMeDBETFkARE
wp0ERMupBETJtgREx8MERMXQBETC3QREy+kERMn2BETHAwVExRAFRMIdBUTLKQVEyTYFRMdD
BUTFUAVEwl0FRMtpBUTJdgVEx4MFRMWQBUTCnQVEuqkFRMm2BUTHwwVExdAFRMLdBUTA6gVE
yfYFRMcDBkTFEAZEwh0GRLopBkS4NgZEx0MGRMVQBkTCXQZEumkGRMl2BkTHgwZExZAGRMKd
BkS6qQZEybYGRMfDBkTF0AZEwt0GRLrpBkTJ9gZExwMHRMUQB0TCHQdEuikHRMk2B0THQwdE
xVAHRMJdB0S6aQdEyXYHRMeDB0TFkAdEwp0HRMupB0S4tgdEx8MHRMXQB0TC3QdEuukHRLj2
B0S2AwhEbhIIRMIdCES6KQhEuDYIRMdDCETFUAhEwl0IRMBqCES4dghEx4MIRMWQCETCnQhE
uqkIRLi2CES2wwhExdAIRMLdCES66QhEuPYIRMcDCUTFEAlEwh0JRMAqCUS4NglEtkMJRMVQ
CUTCXQlEwGoJRLh2CUS2gwlEtJAJRMKdCUS6qQlEuLYJRLbDCUTF0AlEwt0JRLrpCUS49glE
tgMKRMUQCkTCHQpEwCoKRLg2CkS2QwpExVAKRMJdCkTAagpEuHYKRLaDCkTFkApEwp0KRLqp
CkS4tgpEtsMKRLTQCkTC3QpEuukKRLj2CkS2AwtEtBALRLIdC0TAKgtEuDYLRLZDC0TFUAtE
sl0LRLppC0S4dgtEtoMLRLSQC0SynQtEwKoLRLi2C0S2wwtEtNALRLLdC0TA6gtEuPYLRLYD
DES0EAxEsh0MRLopDES4NgxEtkMMRLRQDESyXQxEwGoMRLh2DES2gwxEtJAMRLKdDESwqgxE
uLYMRLbDDES00AxEst0MRLDqDES49gxEtgMNRD4SDUSyHQ1EsCoNRLg2DUS2Qw1EtFANRLJd
DUTAag1EoHoNRJyEDUS0kA1Esp0NRLCqDUS4tg1EtsMNRLTQDUSy3Q1EsOoNRLj2DUS2Aw5E
tBAORLIdDkSwKg5EuDYORLZDDkS0UA5Esl0ORLBqDkS4dg5EtoMORLSQDkSynQ5EsKoORLi2
DkS2ww5EtNAORLLdDkSw6g5EuPYORLYDD0S0EA9Esh0PRLAqD0S4Ng9EtkMPRLRQD0SyXQ9E
sGoPRLh2D0S2gw9EtJAPRLKdD0Swqg9EuLYPRLbDD0S00A9Est0PRLDqD0S49g9EtgMQRLQQ
EESyHRBEsCoQRLg2EES2QxBEtFAQRLJdEESwahBEuHYQRLaDEES0kBBEsp0QRLCqEES4thBE
tsMQRLTQEESy3RBEsOoQRLj2EES2AxFEtBARRLIdEUSwKhFEuDYRRLZDEUS0UBFEsl0RRLBq
EUS4dhFEtoMRRLSQEUSynRFEsKoRRLi2EUS2wxFEtNARRLLdEUSw6hFEuPYRRLYDEkQCExJE
Dh0SRLAqEkS4NhJEtkMSRLRQEkSyXRJEsGoSRLh2EkS2gxJEtJASRLKdEkSwqhJEqLYSRLbD
EkS00BJEst0SRLDqEkS49hJEpgMTRLQQE0SyHRNEsCoTRKg2E0S2QxNEtFATRLJdE0SwahNE
qHYTRLaDE0S0kBNEsp0TRLCqE0SothNEtsMTRLTQE0Sy3RNEsOoTRKj2E0S2AxREtBAURLId
FESwKhREqDYURLZDFES0UBREsl0URLBqFESodhREpoMURLSQFESynRREsKoURKi2FESmwxRE
pNAURLLdFESw6hREqPYURKYDFUS0EBVEsh0VRLAqFUSoNhVEpkMVRLRQFUSyXRVEsGoVRKh2
FUSmgxVEpJAVRLKdFUSwqhVEqLYVRKbDFUS00BVEst0VRLDqFUSo9hVEpgMWRLQQFkSyHRZE
sCoWRKg2FkSmQxZEpFAWRKJdFkSwahZEqHYWRKaDFkSkkBZEsp0WRLCqFkSothZEpsMWRKTQ
FkSy3RZEsOoWRKj2FkSmAxdE0xUXRN8fF0TLKRdEqDYXRKZDF0SkUBdEol0XRLBqF0SodhdE
poMXRKSQF0SinRdEsKoXRKi2F0SmwxdEpNAXRKLdF0Sg6hdEqPYXRKYDGESkEBhEoh0YRLAq
GESoNhhEpkMYRKRQGESiXRhEoGoYRKh2GESmgxhEpJAYRKKdGESgqhhEqLYYRKbDGESk0BhE
ot0YRKDqGESo9hhEpgMZRKQQGUSiHRlEoCoZRKg2GUSmQxlEpFAZRKJdGUSgahlEqHYZRKaD
GUSkkBlEop0ZRKCqGUSothlEpsMZRKTQGUSi3RlEoOoZRKj2GUSmAxpEpBAaRKIdGkSgKhpE
qDYaRKZDGkSkUBpEol0aRKBqGkSodhpEpoMaRKSQGkSinRpEoKoaRKi2GkSmwxpEpNAaRKLd
GkSg6hpEqPYaRKYDG0SkEBtEoh0bRKAqG0SoNhtEpkMbRKRQG0SiXRtEoGobRKh2G0SmgxtE
pJAbRKKdG0SgqhtEqLYbRKbDG0Sk0BtEot0bRKDqG0So9htEpgMcRJYTHESiHRxEoCocRKg2
HESmQxxEpFAcRKJdHESgahxEqHYcRCmEHESkkBxEop0cRKCqHESothxEpsMcRKTQHESi3RxE
oOocRKj2HESmAx1EpBAdRKIdHUSgKh1EqDYdRKZDHUSkUB1Eol0dRKBqHUSodh1EpoMdRKSQ
HUSinR1EoKodRJi2HUSmwx1EpNAdRKLdHUSg6h1EqPYdRJYDHkSkEB5Eoh0eRKAqHkSYNh5E
lkMeRKRQHkSiXR5EoGoeRJh2HkSmgx5EpJAeRKKdHkSgqh5EmLYeRKbDHkSk0B5Eot0eRKDq
HkSY9h5EpgMfRKQQH0SiHR9EoCofRJg2H0SWQx9EpFAfRKJdH0Sgah9EmHYfRKaDH0SkkB9E
op0fRKCqH0SYth9EpsMfRKTQH0Si3R9EoOofRJj2H0SWAyBEpBAgRKIdIESgKiBEmDYgRJZD
IESkUCBEol0gRKBqIESYdiBEloMgRKSQIESinSBEoKogRJi2IESWwyBEpNAgRKLdIESg6iBE
mPYgRJYDIUROEiFEoh0hRKAqIUSYNiFElkMhRJRQIUSSXSFEoGohRJh2IUSWgyFEpJAhRKKd
IUSgqiFEmLYhRJbDIUSU0CFEot0hRKDqIUSY9iFElgMiRJQQIkSiHSJEoCoiRJg2IkSWQyJE
lFAiRJJdIkSgaiJEmHYiRJaDIkSUkCJEkp0iRKCqIkSYtiJElsMiRJTQIkSS3SJEkOoiRJj2
IkSWAyNElBAjRJIdI0SgKiNEmDYjRJZDI0SUUCNEkl0jRJBqI0SYdiNEloMjRJSQI0SSnSNE
kKojRJi2I0SWwyNElNAjRJLdI0SQ6iNEmPYjRJYDJESUECREkh0kRJAqJESYNiRElkMkRJRQ
JESSXSREkGokRJh2JESWgyRElJAkRJKdJESQqiREmLYkRJbDJESU0CREkt0kRJDqJESY9iRE
lgMlRJQQJUSSHSVEkColRJg2JUSWQyVElFAlRJJdJUSQaiVEmHYlRJaDJUSUkCVEkp0lRJCq
JUSYtiVElsMlRJTQJUSS3SVEkOolRJj2JUSWAyZEIxMmRC8dJkSQKiZEmDYmRJZDJkSUUCZE
kl0mRJBqJkSYdiZEloMmRJSQJkSSnSZEkKomRJi2JkSWwyZElNAmRJLdJkSQ6iZEmPYmRJYD
J0SUECdEkh0nRJAqJ0SYNidElkMnRJRQJ0SSXSdEkGonRJh2J0SWgydElJAnRJKdJ0SQqidE
mLYnRJbDJ0SU0CdEkt0nRJDqJ0SY9idElgMoRJQQKESSHShEkCooRJg2KESWQyhElFAoRJJd
KESQaihEmHYoRJaDKESUkChEkp0oRJCqKESYtihElsMoRJTQKESS3ShEkOooRIf2KESWAylE
lBApRJIdKUSQKilEmDYpRJZDKUSUUClEkl0pRJBqKUSHdilEloMpRJSQKUSSnSlEkKopRIe2
KUSWwylElNApRJLdKUSQ6ilEjvcpRJYDKkSUECpEkh0qRJAqKkSHNipElkMqRJRQKkSSXSpE
kGoqRId2KkSFgypElJAqRJKdKkSQqipEjrcqRIXDKkSU0CpEkt0qRJDqKkSH9ipEhQMrROIS
K0TuHCtEkCorRIc2K0SFQytElFArRJJdK0SQaitEjncrRIWDK0SUkCtEkp0rRJCqK0SOtytE
hcMrRJTQK0SS3StEkOorRI73K0SFAyxElBAsRJIdLESQKixEhzYsRIVDLESUUCxEkl0sRJBq
LESOdyxE</AssayXData><AssayYData Points="1500">R+aovX2ltr2ALq29vdSwvSsaq70iebO9/cmsvVohqr3t87G9pSW5vdLyrb28gqq9kpC0vVuK
t73F0rq98Zivvbsjsb2RSrS9ZWC0vTxNsr1k6bq9izWqvTd4tL1BDLC9uCu4vbr+tr1jdrK9
RQGwvc6Lsb0Dpa696fm3vY+Vub3SKbG9rie1vZhDuL3X8ra9JBmxvSEpsL1tlb69OAe5vbpa
sr08P7e9Jha/vZ8PuL13RrK9tTO1vaLNvb03nLK9IIi0vWSXxL0OD7q9Jqi4vTXetL3Bx7S9
DJC2vbF/vL0ncre9yEO2vTvowr0h9bi9llq+vXzxvL1C6769LV+/vQlluL2A9re9Jxy5vWps
vb303L29+OS+vePTtL0ekr+9L4a8vdHjt70JK7+9F7+9vRJWwL1cA7q9TIq8vVI6xL19ar69
2iu7vaxmvr2pA7m9lC3AvZuPvr0XjbK9pKS9veQ/vL1ObMW9ZuG/vSXcu70mxbq9dRS/vWTG
vb3k07u9xNK7vUtyvr2Jwbi94PzCvRfkxb1jfL29VkLFvQX/wL3vR7u9r+q/vfyaxb36w769
pj3BvWF9u72Lbr29LAXCvbOvwL3LdL+9b9DBvXDSvb35f8a90DS4vbuav72Et8G9ewC9vRmT
tL340Mm9uHa/vZDSur0OxMC9onvGvSE/wr2oabm9/hHDvYhXwL1z58S9lny7vXUNvb2lnbu9
hkvIvdP7ur2+fcW92765vU2uwL0Iwbi9Bwy+vYPswb2hrb69XiPFvZzRw73eUbu98B3HveMI
vb2LE8S9rNvAvT9QxL0fEcC9IrW/vUOnwL0YJMa9aiHEvShsxL2+SsC9icbDvYD2wr1iS8q9
pU7DvYZlxb0c9Ma9TtPAvd5Zwb3fWL+9eOK/vTADxr3R8s69gHy9vR/4xL3U98i9b/zCvV/R
vr2Ep76964zMvYVwx70QJsq95WvBvexQwr29vsa9StHIvYQPyL1z48G9FmzNvQ1jwr1d6cS9
M/jBvYfDxr2IxMm94k3NvREhxb3uvcW90YzMvR69yr1kpcK9HybLvQZux726aMW90+DFvRJL
yL3W8cO9xVnGvR30xb09Lcm9Z1HOvYVuyr2asce91ZXHve+Q0L3p+ca9D1THvSA0z71/NsK9
S63GvfS3xb2FGsS98+rFvbe2y71aadC9oKy9vZJNxL12Jcu9oN7LvSkQzb2+Wci9AxnMvTVt
yL2P+sW9asTOvcstxL0zjMe9sSDQvYjZzb1L3NC9f6THvQ0+1b02ctK9ZALFvVbmxr0eW9G9
PcbLveS6yb1N+M+9L0DJvd+Ox72+5cy9XIjXvWJk0b0XAMm9yyfIvW3nzr2xfLy9jZvOvWRL
zL0LT8W9uWbKvXmPzr2gHsa9bt3UvUOoy72DBdC94BDQvRr1zb3tTs69FIvYvaPSx73l1tG9
w3zRvYOM0r0+ttK96Y/GvUIs0r2mp8+9/O7TvYye0r0CWs+9ltzOvYnUzb3YHsq9a5vGvRjP
0r3OndS9yHXQvZyS070Aita9eCzSvUqq0r332s+9GOnWvURw3L2y7ce9LmvXvQRezr2ep8u9
TLrQvQor272wEN29YMzVvcyt0r19B9q90GnRvaUH0r2OzNO9OU3ZvcBs0r00Rc+9UxPXvUSQ
1r0Zidu9g+rJven9073Xqs29uZHKvXB91b3Emdu90dPSvb1o1b1dzMa95C7Tvaxwzr0VyNm9
YZ3ZvfMg2r2ehdK9FKrYvdTI0L1/W9i9dnjavbb9172y+s+9/InPvRbf072OTNm9njDPvcqG
zr3Qz9i9Ci7WvQpX3L3Ax8+9QpvUvda5070Kxd29YyTgvSTk0r1KwdC9Xp3VvePu071sIdq9
fp/SvQMC1b1iItm9FkLOvT5y4L1Z3da9BMbZvW3E1b0NI969H+PSvaKY1b1s3Ni9M17cvY9H
1b2aqNu9gyLcvQOL2L2awde9HqbUvUru0L0in9W9PerdvaEC070I8dS916vRvdtu3r2EttC9
LHLcvdjq3L11cNe9x+zWvcgt371Cq9W9+Q/fveZC2713O9u9Z+TXvWD/0b0qMdu9UO/cvTu3
2b3YaNO9jv3bvfPa5b0Otdm9tY/hvbep3L3nlty9LjjjvaVC3L0Ewt69dFbdvbBf273qWN29
SvXdvXa83L2/a9S9f7rivcI5370cwdq9t3vevUgb2r3wJ9m9ok3aveuV173Pq969N0bYvVGb
2L2NB+O94Y7cvRVK372/aNu9benivWQJ3r3QBdq96RvmvaHJzr1z9+O9zbjgvZ+A2L3xb9u9
GYPdvaUe3b1MMty9cMrYvWy73r1+r929kO3evULy4b2HItu97NXdvU90471p3t69bb3mvbB6
4L3E6+i9p4zZvcSM4r2R8N+9UoHhvZND2b264t290dXjvasQ4r1cady99D/bvQO63r2cfOS9
tM3lvR4h2r1lseG97yPkvU6E4b2T09a9E1LhvczL5b0bd+a9hy7avYr73b00jtq9pSvkvdd+
5L37O+S9M2fevcc44700qdy9R8nZvSBy4b1fN+G9wG3gvQav5b11Lue9zmrjveeg3r1XfOO9
EWjivRpA370Wb+K9ct/jvavW3b1XUOO9qZ3ivTdh3b2QruO9ts3hvenp4r3beOC94SfkvSwN
4L3N6ee91j7lvZGc6r3mE+e9z87lvdxD4b1eauK9CjDgvdrf573NBN+9me7kvQSd5r0o+N29
/WTtvfBB570GVOu9ZZHmvQ284r379eO9Dp3mveDF370oPeS9FubkvS6t6L15N+e9BjnjvbPA
4b3Cg+m97CPkvW3r5b2omOi9SIzqvSqZ273BOeu9/xPrvZkR6L0nid29odvnvUkB5L2U9+e9
skfpvRgB7L2R8Ou96JHrva0t4r1xyem9o47jvX6X3r0b5fG9lSblvaVI771d5+O9A5jxvX0D
6L2iq+m9R5rkvXf65b0QpN+9y7DrvTNg7L1yh+e9QJPpvZ2p6r2jaee9RLjnvZBX5r0gVvK9
H6vjvUuB6L0Au/K9w6bmvcSD672rMe69rx/kvcir7L1RiPC9hn/mvSLc6L3bruK9MoTyvT3d
7b3wCO+9iyf1vcg76r0Zd+i9dwTrvd5r5L31C+K9Po70vR7k6L0y5fC9zD7uvRTc7b3XYfW9
n3jsvc/U5b3ZLuy96lT1vX364r29K/K9k2btvae85L36ceq9Kj7wvXWH570uY++9d3/rvRh2
9r0DgfC9iOTtvQYr971L8Om9yx/uvXIw7r0/VOO94b/yvdk/672Fye29bk7mvVJ/671AFe29
ie/uvdBF7b3ThO69xQTwvQIA9r3EBPa9s+PlvUNk5712JfO9fQX2vfri7L3yx+29Pdrvvbus
972McPa9/QzwvWsS7L08T+u9eWXpvXij+b0TWe+9NTbyvVBY7b3tEe69gqTqvQu87b1GnfW9
4C/uvSpT972yKO294/f5vecR9L2S6fC93cT1vQv37b1NKfa9mwv2vQsf8722D/G9C0HvvUJr
+L2iL/W9hMTzvSGW970OOPS9au3xvR6v7b3eA+699qfyvRyR9b0AVvO9JYX0vTGA973fie+9
n8vtvV2d8b3sfvi9hADwveZ3871n7fi9YFr2vZrO8L2eWPW9TnXqvS/i870M0PK9JFH0vd6R
9b0sVPi90w72vTLh870E0u+9pqf6vQGG8L0lcPK9HCLtvSEv972IiPq9rEHxvXmm673U+/e9
KmAAvrxf9r3/IfC9NIzyvWWz9r1LhPe9FCbyvVii9r2LIOq9wN8AvooQ772Q4fO9azLwvXRl
7r2ou/G98oH0vQrE9L1E/vq9zkr7vUOj9L265Py9Ze36vejE871DJvi9/hn8vdTh8r26t/69
sCP/vdOf870LYf6910P5vbpG7L3h7P69F5nyvQt7972O7/m9PVH5vche972oGfO9Q38Avtln
/r2t1fa99Ez9vdTz/L0Kavu9o0wAvmHl+b041/u9hEv7vXJD9r0Tz/W9Cv3/vThg9b2h+AC+
8Az8veYJ8r3v1P29B7z0vc5T+r1sT/i90hMAvgx2+L3MRP296pL6vZL7/r30Evq9pUEAviPK
+b2a8fu9kN8Avvy7/73fZAC+Ef0Bvh509b0lxf+94LT1vRtn+r252wC+9kL5vUQCAr6digC+
U/jzvWfnAr62tP294+/3vcLY/r0xev69lwX+vYHE/L0cJ/q9Kc78veHQ+708H/q9iEv0vU5h
Ab4Zjv29IlcAvnAT/r1XsQC+KwQBvrBhAb64gQG+x7j/vTVIAb4AlQG+B034veuG+b0n7/+9
W4AFvrVJ/72qFAC+JSwAvkJ2/L08Mge+N4z8vaoKAb5kW/y9aHUCvkJ//r3Rx/+97vr/vQPE
AL4PNvq9tp0Cvoze/b1jnQK+YyIEvse4+L2IggC+f6ECvsBPAL6rKQC+R9kAvin28r0mgQK+
Vs0Cvs4DA76EGgG+LDr+vecfA76lhwK+WHUAvrON+r1+cQG+APMCviIzA74yEAS+JfYEvn6c
A75gRv+9a9kBvoNBAL7w1gK+1C0DvthHA75spgS+4LcBvnZyBL7bWgW+UaUFvgF5AL4MEwG+
TjT8vYZD/b2YKgO+zswDvjlg/b2xyAC+dIsEvlWhAb4SbAO+wgwBvsv3/70XuAC+vDwEvsCh
/L2kEwK+uc4CvmmcBb67iwa+HswDvo3gA77ueAG+T/cGvoYJBL64rgK+HUQCvsCWAr65+gO+
Ic4DvvICA76JpAO+ms4CvoQqCL6s7QK+JPYAvt0C/72evAe+Kk8BvnCYA75diAa+SToFvuRh
Br6J8P29gfIAvmybAr45YgK+IzwBvobYAr7xPAC+1TUDvrw7Ab4vlAO+8rIDvnz7BL6rCwW+
ExMDvuoqAb7AbwK+5QsEvmQzBL70dQi+d+kFvobYBL7eQgG+3IwJvls8Db7oWwq+WRIIvoyA
B743FAO+g8YFvs0KA77Awwe+TfgFvvmYA74q2AS+q2kFvsIzAr5i6Qe+Mw0DvnrpBr4AWgW+
SWwEvmLoBb49UAi+CqIIvt6yCL7Lfwa+WwcGvnBQB76ysQe+008Fvpy/Ar4bIAa+MDsEvgbR
BL5POgi+wC0EviJkAr4Hwwa+7+gIvhS3A76z6wm+tRUGvu5oCb420Aa+1BgFvrURBr4kAwy+
380EvjkSBb6sWAS+sqMEviBtCL6MSgS+bMMHvvrNBr7SbAK+t30DvqGcBL56KQa+eZQGviIZ
C7515AW+cqgGvmPvCb65DQe+eOsFvsObCL6z3Qu+WI0NvjwVBr6veQi+P0kHvpE2B75aIwm+
iQMGvmObB74b1Aa+tVUFvo/sCb5ipQi+bC0JvvgnCr7o8gm+mggKvtnoBb50xAa+DGAKvk/K
BL7+BQy+siEHvjOQCb7VDQu+33cIvic4Cr5LHAu+3RcIvuD4B77a0wq+JwQJvsmbC74KyAS+
IF4IvoSZAr4mZgu+ZdwKvuXxCb58nwW+ciIOvjDxBb6e6gq+E5kGvjykDL7UnAm+77MFvlhv
DL7Qagu+vrkLvr/HCL4Y6wm+/AMMvhv/Cb4sCwy+wRwMvqx9Br6dQQe+hIEGvutgCr4iiAm+
nWUHvtSpDb6EcQi+5NMIvnjNC74+Cwe+CRoJvl58CL6NLQa+PWYHvtH/Bb4+YQu+hpAMvjVp
Cr7aogu+HV0GvqI5DL5T2gy+EJYFvv17CL4uUw2+otEKvgLBCr5OTgu+xY8LvpcrDL6hDQm+
Yd0Kvs+ACr66DgW+mVsHvmARBb6OrQu+QtUJvuxVC75W9Qq+x1MHvnv0Cr4+mwm+H9cHvopO
CL7UiAm+oJYJvsANC74quwm+iRwKvl4DDr4pxQi+t2AKvjhbDL6hqw6+V7oNvm1qC76JDwi+
aJkLvjwvC75FYwu+6HEMvk88Cr7l1Qm+XzEKvifqDb55Sg++hngIvt3UDr7sjQu+DXEMvj6D
B76+iA2+dvoLvpsrCr59nwm+Q6sRvpLuCb5BRQq+NMMOvjYhDr67zxC+jWALvt59Cb7izwu+
bbcLvtH+DL6Osgu+DAoOvgxyDb7Xpwu+LYYRvh7/Cb4SiQe+5JYKvm+QEb5D3wy+n38Kvh5J
Db7Lhgu+sokNvrWPC75pnQ6+E8gLvgTLDL5SxQm+7XYSvgjICL5Z/AW+nUQPvrpbDb4/bBG+
sw0PvphhDL5PVg2+LLwMvnQ+DL57fQy+fb8PvrXZDL5o2gy+NF4SvvxGDb7ZPA++sfAMvrtc
D76Lvg++jVEQvk3EEL6nggq+8MELvsGZDL6H0w++amUNvj1JEr6RCA6+gGoNvjliDb5C6gy+
IxANvhYPC7522A++w9UIvnWYDL5NOxS+UqcQvoBcEr7d8Ay+6msOvg5aEL4zNA6+zIQRvoRy
Eb6YeRG+JusPvlIQDr6Ueg++eoYNvh8rD76SZw6+O6ERvvvAD74UJhG+/L0Nvp8kDb7bgA2+
0LoMvlp2EL7cpg2+tt4Ovo7xD77WAg2+nzgSvptbDb6/KxO+5XwPvnG6Eb4CZhK+NQsOvoCc
D75JhRS+O+8OvnEHD74TNg++Pu4RvqoTD77uZRG+8jIPvpoZEL4kUBS+FRoQvuorDr6cuA6+
zb8Svtf4Dr4UAhO+OCwOvl0jFb5wdxG+fwIPviqbC74L6RC+gCUOvhtxEr7XbxO+kMIUvj5w
Eb6H9hG+8uAQvtM3D75ggQ6+InoOvnQiEL65fxG+ePUSvgMgDL7RRxK+PpMSvuCYDr7bcRS+
69ERvlDXEL77ohK+SUkPvhsWEr7N/BG+JzsNvixKFL5V4w2+f+URvmOKEb6EDBK+JsYUvpCK
E74bHQ++fV4RvnTuEL4EzRK+2u8RvjjqD77scg2+xc8Ovv7qFb4yqA2+5aMTviodEr4S7xO+
+JMTvlNUFL7qPhO+HcQSvlxNEb5JGRO+4RkVvuZVFL7qsw++NIAVvpkHEb4FKxK+7VETvkSk
Er69oRS+8I4SvrA9E75TBxa+6BgVvudCF74fqhO+r1cSvmLiDr4wjBC+IDEVvv3zE75T/hO+
xMEUvmfAD76vDhK+z+4UvtXSEL4gJRS+o+QNvg/7Eb53MxO+86YTvr74E76g/hC+PzITvnOl
EL6JXBK+nmcZvo33Er5F/Q++RSUTvpAqFb5C1xK+jw4TvrB2E76cvhS+Bt0Vvme1EL4PQBC+
SWERvtBjEr7/Gha+d+cSvg7iEb5/NhW+LXwSvvXdEr724hO+Nt0QviIxE7757xe+qt0RvnHo
FL7yPBO+8egTvniqEr7GuxS+eTURviXjGb5nNRa+ZeQVvvPgFL6d8Be+Z+EVvhLoEL6gTxW+
L0sTvj3VE749XxS+1WYVvrKgFr51Ihi+AkgTvsviFL6pRBW+iYATvtK6FL66sBK+rkQSvsda
F76ymhS+O1QZvlceGr5Qoxi+mY4XvkvNFL7lwxS+5+cRvnhZFr6FjRS+2aUVvg6kFr6qKRa+
wlQavnnxE75nyxW+FLMVvpuEGL6u/xW+OVkPvr47Fr7kJRW+axMXvlz9FL4n/hO+RdwXvmWi
Fb7b5xG+St0Zvl+6Gb5DihW++bIWvgP9F77aFxe+rPcSvhkAF760Wxe+xCIYvh+QFb485xS+
CtMUvgiKEr4bqxW+FVIXvm7TGL68The+JeUZvpa+Fr69CRe+HFgbvvQBGr6D6BW+CaMXvt1c
Fb5NpRe+0iQZvnCJGb4uBRa+MbAXvlpwFr7dSRm+/tkavvfqFb4MjRS+lqwYvhDFF75NLRW+
TlkVvj7mG77Q3hi+wpoXvgkPFb5LKhm+yg8XvkyhHL7BZBq+ydsXvj2pG75/2xm+t9cZvgYE
G77SdxW+Zv4avsw3G74Wexa+DekVvnKlF75keRm+ikQevlD3Gr6fnRy+LX4ZvuYSGr7fZhu+
4iYdvpReGb6n7he+yz0YvpPGGb4mThS+xUcavmWQGL4ggBu+irsYvuo1F74SUBO+L3IbvpfD
F75c5xi+</AssayYData></Step><Step><CommonData><SampleLocation>3</SampleLocation><SampleID>YNCCT5Ac018</SampleID><SampleGroup></SampleGroup><SampleInfo></SampleInfo><SampleRow>O</SampleRow><SamplePlate>1</SamplePlate><WellType>KSAMPLE</WellType><Concentration>-1</Concentration><ConcentrationUnits>µg/ml</ConcentrationUnits><MolarConcentration>39.06</MolarConcentration><MolarConcUnits>nM</MolarConcUnits><MolecularWeight>-1</MolecularWeight><Temperature>30</Temperature><StartTime>726004</StartTime><AssayTime>300</AssayTime></CommonData><FlowRate>1000</FlowRate><StepType>ASSOC</StepType><StepName>Association</StepName><StepStatus>OK</StepStatus><ActualTime>300.002</ActualTime><CycleTime>0.2</CycleTime><AssayXData Points="1500">W4QsRB6SLEQVnixEE6ssRBG4LEQPxSxEHtIsRBXeLEQT6yxEEfgsRCAFLUQeEi1EFR4tRBMr
LUQROC1EIEUtRB5SLUQVXi1EE2stRBF4LUQPhS1EHpItRBWeLUQTqy1EEbgtRA/FLUQe0i1E
Fd4tRBPrLUQR+C1EDwUuRB4SLkQVHi5EEysuRBE4LkQPRS5EHlIuRBVeLkQTay5EEXguRA+F
LkQeki5EFZ4uRBOrLkQRuC5ED8UuRA3SLkQV3i5EE+suRBH4LkQPBS9EDRIvRBUeL0QTKy9E
ETgvRA9FL0QNUi9EFV4vRBNrL0QReC9ED4UvRA2SL0QVni9EE6svRBG4L0QPxS9EDdIvRBXe
L0QT6y9EEfgvRA8FMEQNEjBEFR4wRBMrMEQRODBED0UwRA1SMEQVXjBEE2swRBF4MEQPhTBE
DZIwRBWeMEQTqzBEEbgwRA/FMEQN0jBEFd4wRBPrMEQR+DBEDwUxRA0SMUQVHjFEEysxRBE4
MUQPRTFEDVIxRBVeMUQTazFEEXgxRA+FMUQNkjFEFZ4xRBOrMUQRuDFED8UxRA3SMUQV3jFE
E+sxRBH4MUQPBTJEDRIyRBUeMkQTKzJEETgyRA9FMkQNUjJEFV4yRBNrMkQReDJED4UyRA2S
MkQVnjJEE6syRBG4MkQPxTJEDdIyRBXeMkQT6zJEEfgyRA8FM0QNEjNEFR4zRBMrM0QRODNE
D0UzRA1SM0QVXjNEE2szRBF4M0QPhTNEDZIzRAWeM0QTqzNEEbgzRA/FM0QN0jNEBd4zRBPr
M0QR+DNEDwU0RA0SNEQVHjREEys0RBE4NEQPRTREDVI0RAVeNEQTazREEXg0RA+FNEQNkjRE
FZ40RBOrNEQRuDRED8U0RA3SNEQF3jREE+s0RBH4NEQPBTVEDRI1RAUeNUQTKzVEETg1RA9F
NUQNUjVEBV41RANrNUQReDVED4U1RA2SNUQFnjVEA6s1RBG4NUQPxTVEDdI1RAXeNUQD6zVE
Efg1RA8FNkQNEjZEBR42RAMrNkQRODZED0U2RA1SNkQFXjZEA2s2RBF4NkQPhTZEDZI2RAWe
NkQDqzZEAbg2RA/FNkQN0jZEBd42RAPrNkQB+DZEDwU3RA0SN0QFHjdEAys3RAE4N0QPRTdE
DVI3RAVeN0QDazdEAXg3RA+FN0QNkjdEBZ43RAOrN0QBuDdED8U3RA3SN0QF3jdEA+s3RAH4
N0T/BDhEDRI4RAUeOEQDKzhEATg4RP9EOEQNUjhEBV44RANrOEQBeDhE/4Q4RA2SOEQFnjhE
A6s4RBG4OET/xDhE/dE4RAXeOEQD6zhEAfg4RP8EOUQNEjlEBR45RAMrOUQBODlE/0Q5RA1S
OUQFXjlEA2s5RAF4OUT/hDlEDZI5RAWeOUQDqzlEAbg5RP/EOUT90TlEBd45RAPrOUQB+DlE
/wQ6RP0ROkQFHjpEAys6RAE4OkSvRzpEu1E6RAVeOkQDazpEAXg6RP+EOkT9kTpEBZ46RAOr
OkQBuDpE/8Q6RP3ROkQF3jpEA+s6RAH4OkT/BDtE/RE7RAUeO0QDKztEATg7RP9EO0T9UTtE
BV47RANrO0QBeDtE/4Q7RP2RO0QFnjtEA6s7RAG4O0T/xDtE/dE7RAXeO0QD6ztEAfg7RP8E
PET9ETxEBR48RAMrPEQBODxE/0Q8RP1RPEQFXjxEA2s8RAF4PET/hDxE/ZE8RAWePEQDqzxE
Abg8RP/EPET90TxEBd48RAPrPEQB+DxE/wQ9RP0RPUQFHj1EAys9RAE4PUT/RD1E/VE9RAVe
PUQDaz1EAXg9RP+EPUT9kT1EBZ49RAOrPUQBuD1E/8Q9RP3RPUQF3j1EA+s9RAH4PUT/BD5E
/RE+RAUePkQDKz5EATg+RP9EPkT9UT5EBV4+RANrPkQBeD5E/4Q+RP2RPkT1nT5EA6s+RAG4
PkT/xD5E/dE+RPXdPkQD6z5EAfg+RP8EP0T9ET9EBR4/RAMrP0QBOD9E/0Q/RP1RP0QFXj9E
A2s/RAF4P0T/hD9E/ZE/RPueP0QDqz9EAbg/RP/EP0T90T9E9d0/RAPrP0QB+D9E/wRARP0R
QET1HUBEAytARAE4QET/REBE/VFARPVdQETyakBEAXhARP+EQET9kUBE9Z1ARAOrQEQBuEBE
/8RARP3RQET73kBE8upARAH4QET/BEFE/RFBRAUeQUTyKkFEAThBRP9EQUT9UUFE9V1BRANr
QUQBeEFE/4RBRP2RQUT1nUFE8qpBRPC3QUT/xEFE/dFBRPveQUTy6kFE8PdBRP8EQkT9EUJE
9R1CRPIqQkTwN0JE/0RCRP1RQkT1XUJE8mpCRPB3QkT/hEJE/ZFCRPWdQkTyqkJE8LdCRO7E
QkT90UJE+95CRPLqQkTw90JE7gRDRP0RQ0T7HkNE8ipDRPA3Q0T/RENE/VFDRPVdQ0TyakNE
8HdDRO6EQ0T9kUNE+55DRPKqQ0Twt0NE7sRDRP3RQ0T13UNE8upDRPD3Q0TuBERE/RFERPse
RETyKkRE8DdERP9ERET9UURE+15ERPJqRETwd0RE7oRERP2RRET7nkRE8qpERPC3RETuxERE
/dFERPXdRETy6kRE8PdERO4ERUTsEUVE+x5FRPIqRUTwN0VE7kRFROxRRUT7XkVE8mpFRPB3
RUTuhEVE7JFFRPWdRUTyqkVE8LdFRO7ERUTs0UVE9d1FRPLqRUTw90VE7gRGROwRRkT7HkZE
8ipGRPA3RkTuREZE7FFGRPteRkTyakZE8HdGRO6ERkTskUZE+55GRPKqRkTwt0ZE7sRGROzR
RkTq3kZE8upGRPD3RkTuBEdE7BFHROoeR0TyKkdE8DdHRO5ER0TsUUdE9V1HRPJqR0Twd0dE
7oRHROyRR0TqnkdE8qpHRPC3R0TuxEdE7NFHROreR0Ty6kdE8PdHRO4ESETsEUhE6h5IRPIq
SETwN0hE7kRIROxRSETqXkhE8mpIRPB3SETuhEhE/ZFIROqeSETyqkhE8LdIRO7ESETs0UhE
6t5IRPLqSETw90hE7gRJROwRSUTqHklE8ipJRPA3SUTuRElE7FFJROpeSUTyaklE8HdJRO6E
SUTskUlE6p5JRPKqSUTwt0lE7sRJROzRSUTq3klE8upJRPD3SUTuBEpE7BFKROoeSkTyKkpE
8DdKRO5ESkTsUUpE6l5KRPJqSkTwd0pE7oRKROyRSkTqnkpE8qpKRPC3SkTuxEpE7NFKROre
SkTy6kpE8PdKRO4ES0TsEUtE6h5LRPIqS0TwN0tE7kRLROxRS0TqXktE4mpLRPB3S0TuhEtE
7JFLROqeS0TyqktE8LdLRO7ES0Ts0UtE6t5LRPLqS0Tw90tE7gRMROwRTETqHkxE4ipMRPA3
TETuRExE7FFMROpeTETiakxE4HdMRO6ETETskUxE6p5MROKqTETgt0xE7sRMROzRTETq3kxE
4upMROD3TETuBE1E7BFNROoeTUTyKk1E4DdNRO5ETUTsUU1E6l5NROJqTUTgd01E7oRNROyR
TUTqnk1E4qpNROC3TUTuxE1E7NFNROreTUTi6k1E4PdNRO4ETkTsEU5E6h5OROIqTkTgN05E
3kROROxRTkTqXk5E4mpOROB3TkTuhE5E7JFOROqeTkTiqk5E4LdORN7ETkTs0U5E6t5OROLq
TkTg905E3gRPROwRT0TqHk9E4ipPROA3T0TeRE9E7FFPROpeT0Tiak9E4HdPRN6ET0TckU9E
6p5PROKqT0Tgt09E3sRPROzRT0Tq3k9E4upPROD3T0TeBFBE3BFQROoeUETiKlBE4DdQRN5E
UETcUVBE6l5QROJqUETgd1BE3oRQRNyRUETqnlBE4qpQROC3UETexFBE3NFQROreUETi6lBE
4PdQRN4EUUTcEVFE6h5RROIqUUTgN1FE3kRRRNxRUUTqXlFE4mpRROB3UUTehFFE3JFRRNqe
UUTiqlFE4LdRRN7EUUTc0VFE2t5RROLqUUTg91FE3gRSRNwRUkTaHlJE4ipSROA3UkTeRFJE
3FFSRNpeUkTialJE4HdSRN6EUkTckVJE2p5SROKqUkTgt1JE3sRSRNzRUkTa3lJE4upSROD3
UkTeBFNE3BFTRNoeU0TiKlNE4DdTRN5EU0TcUVNE2l5TROJqU0Tgd1NE3oRTRNyRU0TanlNE
4qpTROC3U0TexFNE3NFTRNreU0Ti6lNE4PdTRN4EVETcEVRE2h5UROIqVETgN1RE3kRURNxR
VETaXlRE4mpUROB3VETehFRE3JFURNqeVETiqlRE4LdURN7EVETc0VRE2t5UROLqVETg91RE
3gRVRNwRVUTaHlVE4ipVROA3VUTeRFVE3FFVRNpeVUTialVE4HdVRN6EVUTckVVE2p5VROKq
VUTgt1VE3sRVRNzRVUTa3lVE4upVROD3VUTeBFZE3BFWRNoeVkTiKlZE4DdWRN5EVkTcUVZE
2l5WROJqVkTgd1ZE3oRWRNyRVkTanlZE4qpWROC3VkTexFZE3NFWRNreVkTi6lZE4PdWRN4E
V0TcEVdE2h5XROIqV0TgN1dE3kRXRNxRV0TaXldE0mpXROB3V0TehFdE3JFXRNqeV0TSqldE
4LdXRN7EV0Tc0VdE2t5XRNLqV0TQ91dE3gRYRNwRWETaHlhE0ipYROA3WETeRFhE3FFYRPRd
WETSalhE4HdYRN6EWETckVhE2p5YRNKqWETQt1hE3sRYRNzRWETa3lhE0upYROD3WETeBFlE
3BFZRNoeWUTSKllE0DdZRN5EWUTcUVlE2l5ZRNJqWUTgd1lEzoRZRNyRWUTanllE0qpZRNC3
WUTexFlE3NFZRNreWUTS6llE0PdZRN4EWkTcEVpE2h5aRNIqWkTQN1pEzkRaRNxRWkTaXlpE
0mpaRNB3WkTehFpE3JFaRNqeWkTSqlpE0LdaRM7EWkTc0VpE2t5aRNLqWkTQ91pEzgRbRMwR
W0TaHltE0ipbRNA3W0TORFtEzFFbRNpeW0TSaltE0HdbRM6EW0TckVtE2p5bRNKqW0TQt1tE
zsRbRMzRW0Ta3ltE0upbRND3W0TOBFxEzBFcRNoeXETSKlxE0DdcRM5EXETMUVxE2l5cRNJq
XETQd1xEzoRcRMyRXETanlxE0qpcRNC3XETOxFxEzNFcRMreXETS6lxE0PdcRM4EXUTMEV1E
yh5dRNIqXUTQN11EzkRdRMxRXUTKXl1E0mpdRNB3XUTOhF1EzJFdRMqeXUTSql1E0LddRM7E
XUTM0V1Eyt5dRNLqXUTQ911EzgReRMwRXkTKHl5E0ipeRNA3XkTORF5EzFFeRMpeXkTSal5E
0HdeRM6EXkTMkV5Eyp5eRNKqXkTQt15EzsReRMzRXkTK3l5E0upeRND3XkTOBF9EzBFfRMoe
X0TSKl9E0DdfRM5EX0TMUV9Eyl5fRNJqX0TQd19EzoRfRMyRX0TKnl9E0qpfRNC3X0TOxF9E
zNFfRMreX0TS6l9E0PdfRM4EYETMEWBEyh5gRNIqYETQN2BEzkRgRMxRYETKXmBE0mpgRNB3
YETOhGBEzJFgRMqeYETSqmBE0LdgRM7EYETM0WBEyt5gRNLqYETQ92BEzgRhRMwRYUTKHmFE
0iphRNA3YUTORGFEzFFhRMpeYUTSamFE0HdhRM6EYUTMkWFEyp5hRNKqYUTQt2FEzsRhRMzR
YUTK3mFE0uphRND3YUTOBGJEzBFiRMoeYkTCKmJE0DdiRM5EYkTMUWJEyl5iRNJqYkTQd2JE
zoRiRMyRYkTKnmJEwqpiRNC3YkTOxGJEzNFiRMreYkTC6mJE0PdiRM4EY0TMEWNEyh5jRMIq
Y0TQN2NEzkRjRMxRY0TKXmNEyGtjRL93Y0TOhGNEzJFjRMqeY0TIq2NEv7djRM7EY0TM0WNE
yt5jRMLqY0TQ92NEzgRkRMwRZETKHmREyCtkRL83ZETORGREzFFkRMpeZETIa2REv3dkRM6E
ZETMkWREyp5kRMKqZES/t2REzsRkRMzRZETK3mREwupkRL/3ZETOBGVEzBFlRMoeZUTCKmVE
vzdlRM5EZUTMUWVEyl5lRMJqZUS/d2VEvYRlRMyRZUTKnmVEwqplRL+3ZUS9xGVEzNFlRMre
ZUTI62VEv/dlRL0EZkTMEWZEyh5mRMIqZkS/N2ZEvURmRLtRZkTKXmZEwmpmRL93ZkS9hGZE
zJFmRMqeZkTIq2ZEv7dmRL3EZkTM0WZEyt5mRMjrZkS/92ZEvQRnRLsRZ0TKHmdEwipnRL83
Z0S9RGdEu1FnRMpeZ0TIa2dEv3dnRL2EZ0S7kWdEyp5nRMirZ0S/t2dEvcRnRLvRZ0TK3mdE
yOtnRL/3Z0S9BGhEuxFoRLkeaETIK2hEvzdoRL1EaES7UWhEuV5oRMhraES/d2hEvYRoRLuR
aES5nmhEt6toRL+3aES9xGhEu9FoRLneaETC6mhEv/doRL0EaUS7EWlEuR5pRLcraUS/N2lE
vURpRLtRaUS5XmlEyGtpRL93aUS9hGlEu5FpRLmeaUS3q2lEv7dpRL3EaUS70WlEud5pRLfr
aUS/92lEvQRqRLsRakS5HmpEtytqRL83akS9RGpEu1FqRLleakS3a2pEv3dqRL2EakS7kWpE
uZ5qRMKqakS/t2pEvcRqRLvRakS53mpEt+tqRL/3akS9BGtEuxFrRLkea0S3K2tEvzdrRL1E
a0S7UWtEuV5rRLdra0S/d2tEvYRrRLuRa0S5nmtEt6trRL+3a0S9xGtEu9FrRLnea0S362tE
v/drRL0EbES7EWxEuR5sRLcrbES/N2xEvURsRLtRbES5XmxEt2tsRL93bES+hGxEvJFsRLme
bES3q2xEwLdsRL7EbES80WxEud5sRLfrbETA92xEvgRtRLwRbUS5Hm1EtyttRMA3bUS+RG1E
vFFtRLlebUS3a21EwHdtRL6EbUS8kW1EuZ5tRLerbUTAt21EvsRtRLzRbUS53m1Et+ttRK/3
bUS+BG5EvBFuRLkebkS3K25EwDduRL5EbkS8UW5EuV5uRLdrbkTAd25EvoRuRLyRbkS5nm5E
t6tuRK+3bkS+xG5EvNFuRLnebkS3625Er/duRL4Eb0S8EW9EuR5vRLcrb0SvN29EvkRvRLxR
b0S5Xm9Et2tvRK93b0S+hG9EvJFvRLmeb0S3q29Er7dvRL7Eb0S80W9Eud5vRLfrb0Sv929E
vgRwRLwRcES5HnBEtytwRK83cES+RHBEvFFwRLlecES3a3BEr3dwRL6EcES8kXBEuZ5wRLer
cESvt3BErcRwRLzRcES53nBEt+twRK/3cEStBHFEqxFxRLkecUS3K3FErzdxRK1EcUSrUXFE
uV5xRLdrcUSvd3FErYRxRKuRcUS5nnFEt6txRK+3cUStxHFEq9FxRLnecUS363FEr/dxRK0E
ckSrEXJEuR5yRLcrckSvN3JErURyRLxRckS5XnJEt2tyRK93ckSthHJEq5FyRLmeckS3q3JE
r7dyRK3EckSr0XJEqd5yRLfrckSv93JErQRzRKsRc0S5HnNEtytzRK83c0StRHNEq1FzRKle
c0S3a3NEr3dzRK2Ec0SrkXNEqZ5zRLerc0Svt3NErcRzRKvRc0Sp3nNEt+tzRK/3c0StBHRE
qxF0RKkedESnK3RErzd0RK1EdESrUXREqV50RKdrdESvd3RErYR0RKuRdESpnnREp6t0RK+3
dEStxHREq9F0RKnedESn63REr/d0RK0EdUSrEXVEqR51RKcrdUSvN3VErUR1RKtRdUSpXnVE
p2t1RK93dUSthHVEq5F1RKmedUSnq3VEr7d1RK3EdUSr0XVEqd51RKfrdUSv93VErQR2RKsR
dkSpHnZEpyt2RK83dkStRHZEq1F2RKledkRjcHZEX3p2RK2EdkSrkXZEqZ52RKerdkSvt3ZE
rcR2RKvRdkSp3nZEp+t2RK/3dkStBHdEqxF3RKked0SnK3dErzd3RK1Ed0SrUXdEqV53RKdr
d0Svd3dE</AssayXData><AssayYData Points="1500">zkUYvrKsGr7Vqhu+Hy4avoQnGL7+/Re+WeAVvny3E76oyBO+FoMWvn/uE76/ww++k84NvkSl
D74seRC+ipQQvpmzEL4/oQ++6xwLviLcC759mgy+3d4MvrnRC75smg6+uPoMvu2BEL54Ugy+
u84MvvASDr69Hg6+u3ENvt4EDr6lEA2+yMkMvjDWDL5YQg6+d4wNvr1wC74dJAu+SfQJvv6b
Cb6liAu+lXYLvuFFC77sWwm+yjwMvrP0CL79NQ2+CvYMvvCaDL4QFAi+hZ0MvtoIC744EA6+
+l4HvkXdDb4WrQq+6MoMvmOACL4qdAq+/7cIviTTB77HtAe+EW0NvguHCb72hQq+QgoEvhYN
Cb4ADwy+fOwGvq4QCb5jbQe+iQUIvhOUBb4pAw2+skgIvvrXB75RgAy+/9gKvlTECb7iywq+
v0ULvqgHCb76nAq+LN0IvqY1CL4Vmgm+biMIvojkC76howe+vyUHvqNoDL7+vwy+S8MLvvPh
Cb4Iigq+SOgFvmABB76FcAy+R9EIvtu6Db6NaQu+XlAGvpk5Bb7I+wy+VGAHvk8WC77M+Qe+
Pp0MvsjxB75efQe+8B0HvlrlCb57AwS+mtkLvkqBCL4dEwi+vhgLvkc4Cb6Qswi+9HkMvlGs
CL6d+ge+XAgJvt6CCr4w1Qu+kz0HvtmOCr4umwi+K4YIvtO9Bb7Dhwm+phwIvk9ZCr7I0ge+
DLAJvoR4CL6utAq+kewMvqCICb5UHwq+zzEIvom/B74XuQq+BOIHvrANCb5qMQy+Oc4Jvkd9
DL47KAu+3w8LvuVeCL4NbQq+yhgKvnKADL5G4Qm+Bt8Fvu+WCL5uBAe+698HvlvTCr6JCQu+
fgMIvoWACr52WAm+xm4OvrX4Cb4OwQu+kioHvli4Cr4+ywe+G80Svn3vB76UYAa+RCULvngw
Cr6P/Qm+koMHvvtCC76dpAu+eJAHvruVC74+EAu+S78Kvhz9Cr7nFAu+oqEIvmbxBr7xTAi+
pkwKvvleCb5RzQe+wqsNvtvpB75dEwq+sGwIvpGiCb4M1gy+s94Ivu+ZCb5dSgi+ybwNvu+k
C75MNwu+wzAKvoHfBL4pXgq+vbUKvqTUDL56Yga+B0cFvk5+CL5xWAy+g1oJvvy4Db6y4w2+
Y0gKviyKCr6Q2Ay+iOcKvl18Cr6+oA6+pLYOvhLjBr76Rgu+JMUIvtMaDL4luQi+dgkJvn3c
Er4Dtgi+/KYKvsAvC74qhQm+kbYHvjdlD76ILw2+dbkHvunEC74V1gu+3HkMvvsdCr5XpAu+
FYoJvqFdCb4sfwm+HBILvtt+Db5+jgy+L2gKvkfYCr4/Qw++P8MNvt26Eb7rKQ2+MbsNvmwl
Db7JBg6+ScwLvk4UCr7ZPQ++fiYNvsZSCr5G/wi+9b4IvmrsC744zQy+QY0Fvka1DL531Qu+
0roHvsieCr7ZPgq+RJAGvgTICr4+cQm+BWMKvsy2DL6sBgq+qfIQvhI0Cb6dFgi+uLgKvorj
Db4Ozwq+QKMPvvb+Dr6fWgy+RKAOvtgGDL7s/Ai+HrYHvmOhEb7+nQe+If0NvmjKC77QRgm+
fnIQvkepDL6Dig2+lNUMvjRgD76eHQq+bt0OvigOD74zEwy+2SEQvgxADr5RBw6+uqMPvqiL
Dr6usAy+hMgOvlyHCb6XRQ2+eh8Mvtl0C76Qfgy+pX4Nvm6SEL5LSgy+9swNvv48EL6fhQy+
YswMvh5ZC75ejgy+QPUJvkFUDb4/CBG+O28JvkPPD748+g2+dJkMvv3ICr7OoAy+W8kOvqzg
DL4W/A6+h1oQvhayDb51tg++VxUPvvnuCb42kgu+x+wOvnW7Db6l9Qq+zxQMvm6/B76mPg6+
MYUOvq2kDL6iFAy+MY0MvuyED76ssw2+H4QQvpqJDb6jJA++xiIQvtpbDr4txBC+/5QMvvnf
C77KphG+r9YMvsLzDb4LtxG+BNIOvnCdC76BlBC+hYENvo0ZDr4nsw++hI4QvlnhEL4HbxS+
UoQOvic/D77NwQ++clENvmecEr7unxW+u9kRvs1xC75stgy+Z6IQvi/0C74EPw++YYsMvpQ2
E76HAA++nKIPvjEfE76sixC+kM4RvmzFEL7wdRG+CSYPvvMVEb46mA2+dCASvuYND776wQy+
QUUQvupiC77EShW+bTMVvmNSEr4urw2+WRUVvv7VEL5wyBK+4jANvqROFL5I9w++n+gSvssP
EL5AqQ++ZiAQvmxeE744HQ++7D0PvnNBEL4uFg2+tYkPvrE7E75fmg6+rOoJvhTGEb7iCwu+
w8YTvn9ADr5MKhW+hEQPvm8rEr6hjhG+E2IPvgaBEb5pghK+Hy8RvtiHEb5g4A6+bvsOvlaq
Eb4Cgg2+zngRvuHwE77athK+qNAPvu7qEr4CshC+vJwPvmapFr707Q2+LkoQvswTDb5hghK+
g5ATvnsKDr5kUxS+vS8YvjGbEL4pixW+Cq0TvsuTFb4I0g++HfoOvsPMEL5IjBC+IIURvhZ9
Fr5zBhO+TO8QvrIHFr7tDhS+ULwKvoLrEL7Z3xK+sh0XvkM4Er4mNRS+IkAVvphXE77MiRG+
8wwUvr3ZFL4pHhe+INsQviJTE75HTRK+xT4Tvq5yEL4qhxW+eP4UvhGbE75BmBW+Y9MOvrA5
FL5S5hO+woYTvvnqFL5oAQ6+zKIUvkAsD770kxG+XWESvkiHE75gYBG+IkQRvjc2Fb6ZYhO+
v7MPvoMvD74GGRK+9Q0SvqqiEb7gQhC+V2gTvjECGL6LRBa+xcMOvku/EL4n0BC+GSkUvp7q
Er5KzRW+vZcUvpaxDb6MJxe+3MkXvpCgEr6dtRK+DTkXvshRD75s5g2+OPIWvlcwFL5/ZRK+
CEgUvooSGL77rQ++xYEWvlAlFL4cgxa+9YETvqYGF75P3Be+RMUUvhJnEb7N2RW+B+oUvjkO
E77uUBC+mkASvgWqFb5BhRS+rK0WvmQiFL5FUhS+VeoYvi1oFb58MRa+s1sSviyOGr6OGhm+
WOQSvnB/Fr7u2xi+PmgXvloMEr4HZhi+adQYvnRBFb7MKBS+PZUXvj61E75LtRS+ujEYvuSD
F757gha+zr8UvqxXEr7gnxe++SMWvnhUGr7VQRW+J1MYvjL1E75sbBe+gMAXvv1mFL44WxO+
WkcdvpWRGr5hBxW+iVsXvjODGr6KtRa+57MVvifnFr5GFRq+k5IYvmYLFr7/whe+gbEYvl3N
Fb7SERe+JpoXvqoLFL6E4xK+8r0ZvnRoGb50UhW+4u4TvgsAGL4uzBa+T78YvtWsEL7+qBa+
oNIUvuNzHL7iihi+lY8avlPZGL7K6xW+asMTvshkF77QbhS+KVEYvnvLFr50bxa+yw8VvjsL
F77Ppha+EjYTvuiWF76RJxi+ooUZvl+1GL7AeBe+V3UZvqE+Fr6Dpxy+L/4XvnaGF775kBi+
NWQVvu/GGL4jAhm+DwIYvoR1Gb6tlhi+/nQavm+8Fr482Bm+1BYTvgbtGb7O6Bq+KvMavllG
Er4RCxm+HlYavuF+F76Ejhe+rn4avq3fGr4rFRW+kFEavupSHL6C5xi+0KccvpgHGr7qRhq+
ir4YvmqIGr4Lqhu+bQscvmN0G74ftRi+FZ8cvghxFb5uGxW+FnMYvp/EGr4BpRS+wrQWvkmO
GL7AVhm+H5gVvlc2Gb4xSBm+mUIdvgiEF75z2Bm+X4MYvi46HL7P4hu+tiIcvuh0HL7/1Rm+
ihMZvrL4F76bLBm+E7UcvrE0Gr4KIh6+tJMXvkqDFr7jTRm+kvwZvt5gF75UDRm+/8wavrCY
Gb4XdR2+OQocvjYfIb6f8Bi+IbYYvpRxGr7PLhi+DwQfvp6+H76bNxm+jGkZvoQbGb4snR6+
xy8Yvrh6Gr5/Zxu+9CkXvpXfFr6YhBy+ch8ZvvtWG765oxq+sQ8ZvptGG76L/xi+8qgavon4
Gr5Fvh2+NMIZvucxHb7ItBi+bvodvsnGG76C4hy+FNgXvg4sGb5U1Bq+D1cfvia2GL6SKB2+
fBUgvo37Gb4ntRm+XdUcvmNxHL6CrRi+K+Mhvg4oGr4ZOSC+tuwbvlx9G746/hq+xXQXvnyS
HL5LCx2+adUZvr+aHb55SBu+CQQfvukpG76oPxu+fmsZviWhGr6gVBu+aXQcvgEpHL7P4Rq+
dVMavo8rGL4DPR2+tl0avt1CHr5Pdxy+DhIdvgdXHL7Ffhq+jooevqCMGb4iYhy+qh4bvho+
Gb7pRRm+q9QbvoSNG773OSG+vLocvoZIGb6Uxx2+tBsevtiXHL6c6Bq+zhUevhCzHL7h9Rq+
680fvv7oG77fzRq+ovohvsj+IL5Uxxi+RNccvvuPH777dxi+EzwdvnGJHb4mLRu+rS0Yvj89
F76+2xy+vuIavlehHb5M0x6+uicbvlnjIr6mWhu++4Qevs/vG77zJh2+iHYfvqnhJb6I0Bq+
uWIcvm03HL5p3h2+PZ4cvmMpGr5D2B6+y7Qgvj58G75Euxu+Jggivu//Hr4yiiK+ImAcvhzG
Hb4sVCC+4HIdvjKBIL4fXR2+J5scvk3qHb7/nB6+T0Mdvmo0Ib7WgyG+T7QevheTGr6fZRy+
I8QjvrujH74bBiC+1UohvoGXIb5g9B6+yr0evvvFIb4sNBy+we4fvrzqG770fx++lMIZvulA
H759gB++UhwgvgonHb4WVyK+08McvjGGIb5WhR2+m34ivt2PHr45xiC+Pf8gvrdsHb76sSG+
cTAhvjoJIr7R2SC+06UhvqBeHb4xVB++lFIhvtLRHb7bux2+dlYivm3ZHr7Tix++sfEcvjrA
H77oqSG+0UogvpFjH754YR2+isccvrd9JL5KsR2++ZkevmZaIL4jSCK+cpQhvjTTIb74rh6+
VM0ivn8RIb611R++jqsbvtRvIr5VjiK+esUfvi8lKb5h9yK+DC8dvoCZIb4yBCC+4oUevrOj
Jb7ZtSS+yEIjvlmDI74AGCO+3eAkvsvqGr4iByG+pisjvsydIb7kth6+4XMmvkcCIb7x+R2+
Mq8cvhizIL6yzCG+nUIkvkCKI76wMyK+0Okevi/rI77ArCC+SGsivvnYIL704iC+eMQgvnV5
H76DuiG+DZklvvO0Jb7twx++97wevnL3Hr7vAiS+ewEjvsJsJb7dNiO+mkAgvrg/Ir4poyO+
RFAjvo/AIL7IOSO+JdMgvrwdJL6MKyG+Iosfvg4pI76hrB++3VojvlktIL7fMCW+Zokdvioc
JL4DPyO+U5ojvtSxIL7rhiO+ldomvnZIIL6rvia+yS0hvsIRJb7r9iC+Suwjvj+JJr4wwCO+
ctIgvlBGJL4L1iW+R/EbvrEYI77W3CS+aNwhvgseJ74IwyS+fewfvvmZJL5PGCW+zpIkvuxN
JL4o5B++eNUjvscMJ76D2SC+YhohvhDdJb5E9ii+Z1EovsrYIr5SdSW+/SIjvojxHL4ihie+
Q/skvmxPJr46WyO+D64kvtRRJr7iwSG+tiIjvqWpJL5pqSW+y4gjvrLpJr486SO+aIUkvl0Q
Ir7Rgx++NOcjvo5II74K+SO+lcMkvqC6Jb5zTie+caEovpYvJb7jMiK+HrElvpNuIb4rlSW+
fH4ivr2WJL6JiCW+GFAkvtyAJr5BxyG+wZglvjCRJL6OLie+GuUivrKDI77XiCW+WPgiviqL
JL6EFCO+00ckvtitJr48MSW+i7AlvqKkJb5r5iS+LE0kvqRBI77wxyG+nnIjvqS5Jb5duyK+
yaEqvh6XKb4dLii+TRsovr4fKr5UZyK+BFQqvjz/Jr54LCK+dekmvl6LKr7FTyi+tM4hvqYP
J74Yzyu+/CskvoKtJb7ypyW+LpEmvi9GJb4t8CS+0CQivuDoJb4xYSS+6AUrvqJ/Ib5VvSS+
cQMnvpAVJL7gFiW+jh0mvh8aJb4O3CO+PKcivkM0JL4Pcyq+sVUmvoy1Ir4A4Ci+Lm0nvugo
KL4SGyW+JyYnvsDyKL5f0ia+n/0ovhUsJ741NSe+S+AovqAiJb47jiW+L1orvj6fJr5a4ya+
gk4ovofsI766Fi6+S9orvrydIr6CMye+sv4nvvnHJ74rmia+3Z8ivmTgKr5RfSi+1tMmvgyq
KL5Pqym+dYUnvtn1Jr7HbSi+ztkjvjMOKr5d3SW+LckpvtK9J756oCq+xOUovgyQJ76sNSS+
PtYkvrcBJr7LMiS+ld4hvgKzKL5tUCm+mjUpvvOBK74BeSe+w9YlvslIJr6hxy2+CY0rvrQw
Kb6myiS+TcQmvlw4J77AySe+OCIpviJpKr7nziu+E5Umvl0/Kb4Lvyi+USAkvuafKb6+Fiy+
wt8ovv2gKr4IPC6+dCQqvh0HLL5HnCq+DpYmvmEEJ76xTiK+jzcmvnf4KL4xgCm+7cgnvoIZ
Kb6QKyi+HRIpvrJKKb5mlii+SdclvrIAJr4Sdi2+/zsqvn8CKb4NJyu+C84svkFCLL46iie+
TFYovrXGLb5cdSq+pAclvueyJL6ycSq+tGIqvu9gKr6KjSu+f7oqvpsGK75t0iu+kCYpvrDO
Kb5zFS6+f70pvjaBJ76GFSq+VHosvtVVKb5cDSe+3mYqvsCQJL4RJCm+PqcqvntcKb7ygi++
8f4mvi/DKb4Pmie+KJ4qvro/Jr4Mxim+kHAvvl9hKr7Qiyq+9TsrvtuOJr6DoSu+opAovmzV
J75XPy6+LE4ovlSHLr42jSi+MBQtvh5pJ77RSie+/ewqvutOLb6Fwiu+9AAtvkadJb59Kyi+
iYMpvvHIJr5epim+uC0uvjfCL75JGyy+lN8mvp3ZKr7C+Se+iuEsvpzjKr53sSe+mLkrvqkg
J740hie+6B0svj/aK74jKy6+6Y4rvmo4K773jiu+AUEkvpOsLr4tZCe+XgQsvhsULr4iEC2+
GfMuviASLL7Trym+Lg8svga1Kb4xRSq+y7AuvqHGKr4VnCy+viotvv3MKb4QnCm+35wnvnC6
Lb6/3i2+wnEsvlIzK779/Cq+bycqvo/zKb4cLiq+MOwsvlysLb4CKjC+qrUrvvEvKb5o4yy+
xBwtvu2sKr6gDSy+vMEqvr9CK74h6Cy+5uMrvpkfMb6s4ym+80QovvqtLr6OoCm+pm8vvoqX
Kr6wOjC+bxIlvoo5K745gjC+fpgrvnAfL76xYSi+dPYqvoFELL6vsiu+k9QqvgzYL7775i2+
O2Iqvt/HKL4xUSu+JjgrvmQLKL4o3Ce+4n8tvq9kLL7jzjC+eIkxvj2WLL5xzyu+M28vvq5R
Lb4tdy6+5OsrvtnrLr5J6Su+nW0vvpsBLL52/yu+2lIxvmaIMb7J5Cy+CrMtvtJ7Kr6OACu+
qUMsvkOCLb4qIyy+nWgqvnQ5K76nYym+m6ktvsn+LL7bri++d9cpvqHQL77CKi++3GUuvlXL
Lr5Lpy++h2MtvgODLL7Qsiy+iaEuvmzhLL75Giy+Na8uviPOM75mJCy+SC0tvhTBLr6YvSu+
gMwuvqQPLb5KjSy+CAUuvvaqK74MBiy+CJktvmidLb54pS6+EWgtviUbLr6eDy2+baoqvpaw
Mb5MwCq+Y5otvucqM76XpC6+oDErvmuyL77vii++5VYtvnT+Lr4kJjC+Iekwvk2aML4a8S2+
fcowvkOXLb4Qjyy++usuvumNMb69lC6+vh0wvs3lLb6z1Cm+IzEyvic6Lr6SLjO+CAMuvk95
Lb6WJjC+JNIuvm3aLb729zK+4AoxvmfnLb6Uqyy+SH0vvg9tL74Cjy6+51EuvokXML60DjG+
XnUtvpMKLr5L6zC+EuYvvnzzLL6ryjO+6k8qvonCLL7XRi++ncovvmWzMb4R7yy+93MuvlVq
Lr5CPC++9XAtvuCBLb5L1y6+y6YxvvSTLr4DSjC+kDkuvhc3L74gCTC+XxgwvhmHLr6dzi6+
9r0uvuDuLb5Fsi2+bhQyvh14L7676TC+QMAuvjWrMb6OwSy+MBYuvv1/ML418TK+lg8yvgta
Mb4wji6+</AssayYData></Step><Step><CommonData><SampleLocation>3</SampleLocation><SampleID></SampleID><SampleGroup></SampleGroup><SampleInfo></SampleInfo><SampleRow>P</SampleRow><SamplePlate>1</SamplePlate><WellType>BUFFER</WellType><Concentration>-1</Concentration><ConcentrationUnits>µg/ml</ConcentrationUnits><MolarConcentration>-1</MolarConcentration><MolarConcUnits>nM</MolarConcUnits><MolecularWeight>-1</MolecularWeight><Temperature>30</Temperature><StartTime>1031592</StartTime><AssayTime>300</AssayTime></CommonData><FlowRate>1000</FlowRate><StepType>DISASSOC</StepType><StepName>Dissociation</StepName><StepStatus>OK</StepStatus><ActualTime>300.001</ActualTime><CycleTime>0.2</CycleTime><AssayXData Points="1500">fIR3RC6Sd0QmnndEJKt3RCK4d0QwxXdELtJ3RCbed0Qk63dEIvh3RCAFeEQuEnhEJh54RCQr
eEQiOHhEIEV4RC5SeEQmXnhEJGt4RCJ4eEQghXhELpJ4RCaeeEQkq3hEIrh4RCDFeEQu0nhE
Jt54RCTreEQi+HhEIAV5RC4SeUQmHnlEJCt5RCI4eUQgRXlEHlJ5RCZeeUQka3lEInh5RCCF
eUQeknlEJp55RCSreUQiuHlEIMV5RB7SeUQm3nlEJOt5RCL4eUQgBXpEHhJ6RCYeekQkK3pE
Ijh6RCBFekQeUnpEJl56RCRrekQieHpEIIV6RB6SekQmnnpEJKt6RCK4ekQgxXpEHtJ6RCbe
ekQk63pEIvh6RCAFe0QeEntEJh57RCQre0QiOHtEIEV7RB5Se0QmXntEJGt7RCJ4e0QghXtE
HpJ7RCaee0Qkq3tEIrh7RCDFe0Qe0ntEJt57RCTre0Qi+HtEIAV8RB4SfEQmHnxEJCt8RCI4
fEQgRXxEHlJ8RCZefEQka3xEInh8RCCFfEQeknxEJp58RCSrfEQiuHxEIMV8RB7SfEQm3nxE
JOt8RCL4fEQgBX1EHhJ9RCYefUQkK31EIjh9RCBFfUQeUn1EJl59RCRrfUQieH1EIIV9RB6S
fUQmnn1EJKt9RCK4fUQgxX1EHtJ9RCbefUQk631EIvh9RCAFfkQeEn5EJh5+RCQrfkQiOH5E
IEV+RB5SfkQWXn5EJGt+RCJ4fkQghX5EHpJ+RBaefkQkq35EIrh+RCDFfkQe0n5EFt5+RCTr
fkQi+H5EIAV/RB4Sf0QcH39EFCt/RCI4f0QgRX9EHlJ/RBZef0Qka39EInh/RCCFf0Qekn9E
Fp5/RCSrf0QiuH9EIMV/RB7Sf0Qc339EFOt/RCL4f0SQAoBEDwmARAsPgESKFYBEERyARJAi
gEQPKYBECy+ARIo1gEQRPIBEkEKARA9JgESOT4BEilWARBFcgESQYoBED2mARAtvgESKdYBE
CXyARJCCgEQPiYBEjo+ARIqVgEQJnIBEkKKARA+pgESOr4BEirWARAm8gESQwoBED8mARI7P
gESK1YBECdyARJDigEQP6YBEC++ARIr1gEQJ/IBEkAKBRA8JgUQLD4FEihWBRAkcgUSQIoFE
DymBRI4vgUSKNYFECTyBRIhCgUQPSYFEjk+BRIpVgUQJXIFEkGKBRA9pgUSOb4FEinWBRAl8
gUSIgoFED4mBRI6PgUSKlYFECZyBRIiigUQPqYFEjq+BRIq1gUQJvIFEiMKBRA/JgUQLz4FE
itWBRAncgUSI4oFED+mBRAvvgUSK9YFECfyBRIgCgkQPCYJEjg+CRIoVgkQJHIJEiCKCRA8p
gkQLL4JEijWCRAk8gkSQQoJEB0mCRI5PgkSKVYJECVyCRIhigkQHaYJEjm+CRIp1gkQJfIJE
iIKCRAeJgkSOj4JEipWCRAmcgkSIooJEB6mCRPCvgkSKtYJECbyCRIjCgkQHyYJEhs+CRIrV
gkQJ3IJEiOKCRAfpgkQL74JEivWCRAn8gkSIAoNEBwmDRIYPg0SKFYNECRyDRIgig0QHKYNE
hi+DRIo1g0QJPINEiEKDRAdJg0SGT4NEilWDRAlcg0SIYoNEB2mDRIZvg0SKdYNECXyDRIiC
g0QHiYNEho+DRIqVg0QJnINEiKKDRAepg0SGr4NEirWDRAm8g0SIwoNEB8mDRIbPg0SK1YNE
CdyDRIjig0QH6YNEhu+DRIr1g0QJ/INEiAKERAcJhESGD4REihWERAkchESIIoREBymERIYv
hESKNYRECTyERIhChEQHSYREhk+ERIpVhEQJXIREiGKERAdphESGb4REinWERAl8hESIgoRE
B4mERIaPhESKlYRECZyERIiihEQHqYREhq+ERIq1hEQJvIREiMKERAfJhESGz4REgtWERAnc
hESI4oREB+mERIbvhESK9YRECfyERIgChUQHCYVEhg+FRIoVhUQJHIVEiCKFRAcphUSGL4VE
ijWFRAk8hUSIQoVEB0mFRIZPhUSKVYVECVyFRIhihUQHaYVEhm+FRIp1hUQJfIVEiIKFRAeJ
hUSGj4VEgpWFRAmchUSIooVEB6mFRIavhUSCtYVECbyFRIjChUQHyYVEhs+FRIrVhUQJ3IVE
iOKFRAfphUSG74VEgvWFRAH8hUSIAoZEBwmGRIYPhkSCFYZEARyGRIgihkQHKYZEhi+GRII1
hkQBPIZEiEKGRAdJhkSGT4ZEglWGRAFchkSIYoZEB2mGRIZvhkSCdYZEAXyGRIiChkQHiYZE
ho+GRIKVhkQBnIZEiKKGRAephkSGr4ZEgrWGRAG8hkSIwoZEB8mGRIbPhkSC1YZEAdyGRIji
hkQH6YZEhu+GRIL1hkQB/IZEgAKHRAcJh0SGD4dEghWHRAEch0SAIodEBymHRIYvh0SCNYdE
ATyHRIBCh0QHSYdEhk+HRIJVh0QBXIdEgGKHRAdph0SGb4dEgnWHRAF8h0SAgodEB4mHRIaP
h0SClYdEAZyHRICih0QHqYdEhq+HRIK1h0QBvIdEgMKHRP7Ih0SGz4dEgtWHRAHch0SI4odE
B+mHRIbvh0SC9YdEAfyHRIACiET+CIhEhg+IRIIViEQBHIhEgCKIRP4oiESGL4hEgjWIRAE8
iESAQohE/kiIRIZPiESCVYhEAVyIRIBiiET+aIhEhm+IRIJ1iEQBfIhEgIKIRP6IiER+j4hE
gpWIRAGciESAoohE/qiIRH6viESCtYhEAbyIRIDCiET+yIhEfs+IRILViEQB3IhEgOKIRP7o
iER+74hEgvWIRAH8iESAAolE/giJRH4PiUSCFYlEARyJRIAiiUT+KIlEfi+JRII1iUQBPIlE
gEKJRP5IiUR+T4lEglWJRAFciUSAYolE/miJRH5viUSCdYlEAXyJRICCiUT+iIlEfo+JRIKV
iUQBnIlEgKKJRP6oiUR+r4lEgrWJRAG8iUSAwolE/siJRH7PiUSC1YlEAdyJRIDiiUT+6IlE
fu+JRIL1iUQB/IlEgAKKRP4IikR+D4pEghWKRAEcikSAIopE/iiKRH4vikSCNYpEATyKRIBC
ikT+SIpEfk+KRIJVikQBXIpEgGKKRP5oikR+b4pEgnWKRAF8ikSAgopE/oiKRH6PikSClYpE
AZyKRICiikT+qIpEfq+KRIK1ikQBvIpEgMKKRP7IikR+z4pEgtWKRAHcikSA4opE/uiKRH7v
ikSC9YpEAfyKRIACi0T+CItEfg+LRHkVi0QBHItEgCKLRP4oi0R+L4tEgjWLRAE8i0SAQotE
/kiLRH5Pi0R5VYtEAVyLRIBii0T+aItEfm+LRHl1i0QBfItEiIKLRP6Ii0R+j4tEeZWLRPib
i0SAootE/qiLRH6vi0R5tYtE+LuLRIDCi0T+yItEfs+LRHnVi0T424tEgOKLRP7oi0R+74tE
efWLRPj7i0SAAoxE/giMRH4PjER5FYxE+BuMRIAijET+KIxEfi+MRHk1jET4O4xEgEKMRP5I
jER+T4xEeVWMRPhbjESAYoxE/miMRH5vjER5dYxE+HuMRICCjET+iIxEfo+MRHmVjET4m4xE
d6KMRP6ojER+r4xEebWMRPi7jER3woxE/siMRH7PjER51YxE+NuMRHfijET+6IxEfu+MRHn1
jET4+4xEdwKNRP4IjUR+D41EeRWNRPgbjUR3Io1E/iiNRH4vjUR5NY1E+DuNRHdCjUT+SI1E
fk+NRHlVjUT4W41Ed2KNRPZojUR+b41EeXWNRPh7jUR3go1E9oiNRH6PjUR5lY1E+JuNRHei
jUT+qI1Efq+NRHm1jUT4u41Ed8KNRPbIjUR+z41EedWNRPjbjUR34o1E9uiNRH7vjUR59Y1E
+PuNRHcCjkT2CI5Efg+ORHkVjkT4G45EdyKORPYojkR1L45EeTWORPg7jkR3Qo5E9kiORHVP
jkR5VY5E+FuORHdijkT2aI5EdW+ORHl1jkT4e45Ed4KORPaIjkR+j45EeZWORPibjkR3oo5E
9qiORHWvjkR5tY5E+LuORHfCjkT2yI5Edc+ORHnVjkT4245Ed+KORPbojkR1745EefWORPj7
jkR3Ao9E9giPRHUPj0R5FY9E+BuPRHcij0T2KI9EdS+PRHk1j0T4O49Ed0KPRPZIj0R1T49E
eVWPRPhbj0R3Yo9E9miPRHVvj0R5dY9E+HuPRHeCj0T2iI9EdY+PRHmVj0T4m49Ed6KPRPao
j0R1r49EebWPRPi7j0R3wo9E9siPRHXPj0R51Y9E+NuPRHfij0T26I9Ede+PRHn1j0T4+49E
dwKQRPYIkER1D5BEeRWQRPgbkER3IpBE9iiQRHUvkER5NZBE+DuQRHdCkET2SJBEdU+QRHlV
kET4W5BEd2KQRPZokER1b5BEeXWQRPh7kER3gpBE9oiQRHWPkERxlZBE+JuQRHeikET2qJBE
da+QRHG1kET4u5BEd8KQRPbIkER1z5BEedWQRPjbkER34pBE9uiQRHXvkERx9ZBE+PuQRHcC
kUT2CJFEdQ+RRPQVkUTwG5FEdyKRRPYokUR1L5FEcTWRRPg7kUR3QpFE9kiRRH5PkURxVZFE
8FuRRHdikUT2aJFEdW+RRHF1kUTwe5FEd4KRRPaIkUR1j5FEcZWRRPCbkUR3opFE9qiRRHWv
kURxtZFE8LuRRHfCkUT2yJFEdc+RRHHVkUTw25FEd+KRRPbokUR175FE9PWRRPD7kUR3ApJE
9giSRHUPkkRxFZJE8BuSRG8ikkT2KJJEdS+SRPQ1kkTwO5JEb0KSRPZIkkR1T5JE9FWSRPBb
kkRvYpJE9miSRHVvkkRxdZJE8HuSRG+CkkT2iJJEdY+SRHGVkkTwm5JEb6KSRPaokkR1r5JE
9LWSRPC7kkRvwpJE7siSRHXPkkT01ZJE8NuSRG/ikkT26JJEde+SRHH1kkTw+5JEbwKTRO4I
k0R1D5NE9BWTRPAbk0RvIpNE7iiTRHUvk0T0NZNE8DuTRG9Ck0TuSJNEdU+TRHFVk0TwW5NE
b2KTRO5ok0R1b5NEcXWTRPB7k0RvgpNE7oiTRHWPk0T0lZNE8JuTRG+ik0TuqJNEda+TRHG1
k0Twu5NEb8KTRO7Ik0Rtz5NE9NWTRPDbk0Rv4pNE7uiTRG3vk0T09ZNE8PuTRG8ClETuCJRE
bQ+URPQVlETwG5REbyKURO4olERtL5RE9DWURPA7lERvQpRE7kiURG1PlETsVZRE8FuURG9i
lETuaJREbW+UROx1lETwe5REb4KURO6IlERtj5RE7JWURPCblERvopRE7qiURG2vlETstZRE
8LuURG/ClETuyJREbc+UROzVlETw25REb+KURO7olERt75RE7PWURPD7lERvApVE7giVRG0P
lUTsFZVE8BuVRG8ilUTuKJVEbS+VROw1lUTwO5VEb0KVRO5IlURtT5VE7FWVRPBblURvYpVE
7miVRG1vlUTsdZVE8HuVRG+ClUTuiJVEbY+VROyVlUTwm5VEb6KVRO6olURtr5VE7LWVRPC7
lURvwpVE7siVRG3PlUTs1ZVE8NuVRG/ilUTu6JVEbe+VROz1lUTw+5VEbwKWRO4IlkRtD5ZE
7BWWRPAblkRvIpZE7iiWRG0vlkTsNZZE8DuWRG9ClkTuSJZEbU+WROxVlkTwW5ZEb2KWRO5o
lkRtb5ZE7HWWRPB7lkRvgpZE7oiWRG2PlkTslZZE8JuWRG+ilkTuqJZEba+WROy1lkTou5ZE
b8KWRO7IlkRtz5ZE7NWWROjblkRv4pZE7uiWRG3vlkTs9ZZE6PuWRG8Cl0TuCJdEbQ+XROwV
l0ToG5dEbyKXRO4ol0RtL5dE7DWXROg7l0RvQpdE7kiXRG1Pl0TsVZdE6FuXRG9il0TuaJdE
bW+XROx1l0Toe5dEb4KXRO6Il0Rtj5dE7JWXROibl0RvopdE7qiXRG2vl0TstZdE6LuXRGfC
l0TuyJdEbc+XROzVl0To25dEb+KXRO7ol0Rt75dE7PWXROj7l0RnAphE7giYRG0PmETsFZhE
6BuYRGcimETuKJhEbS+YROw1mEToO5hEZ0KYRO5ImERtT5hE7FWYROhbmERnYphE7miYRG1v
mETsdZhE6HuYRGeCmETmiJhEbY+YROyVmETom5hEZ6KYROaomERtr5hE7LWYROi7mERnwphE
5siYRG3PmETs1ZhE6NuYRGfimETm6JhEZe+YROz1mETo+5hEZwKZROYImURtD5lE7BWZROgb
mURnIplE5iiZRG0vmUTsNZlEZz6ZRG1DmUTmSJlEZU+ZROxVmUToW5lEZ2KZROZomURlb5lE
7HWZROh7mURngplE5oiZRGWPmUTslZlE6JuZRGeimUTmqJlEZa+ZROy1mUTou5lEZ8KZRObI
mURlz5lE5NWZROjbmURn4plE5uiZRGXvmUTs9ZlE6PuZRGcCmkTmCJpEZQ+aROQVmkToG5pE
ZyKaROYomkRlL5pE5DWaROg7mkRnQppE5kiaRGVPmkTkVZpE6FuaRGdimkTmaJpEZW+aROR1
mkToe5pEZ4KaROaImkRlj5pE5JWaROibmkRnoppE5qiaRGWvmkTktZpE6LuaRGfCmkTmyJpE
Zc+aROTVmkTo25pEZ+KaRObomkRl75pE5PWaROj7mkRnAptE5gibRGUPm0TkFZtE6BubRGci
m0TmKJtEZS+bROQ1m0ToO5tEZ0KbROZIm0RlT5tE5FWbROhbm0RnYptE5mibRGVvm0TkdZtE
6HubRGeCm0TmiJtEZY+bROSVm0Tom5tEZ6KbROaom0Rlr5tE5LWbROi7m0RnwptE5sibRGXP
m0Tk1ZtE6NubRGfim0Tm6JtEZe+bROT1m0To+5tEZwKcROYInERlD5xE5BWcROgbnERnIpxE
5iicRGUvnETkNZxE6DucRGdCnETmSJxEZU+cRORVnETgW5xEZ2KcROZonERlb5xE5HWcROB7
nERngpxE5oicRGWPnETklZxE6JucRGeinETmqJxEZa+cROS1nETgu5xEZ8KcRObInERlz5xE
5NWcRODbnERn4pxE5uicRGXvnETk9ZxE4PucRGcCnUTmCJ1EZQ+dROQVnUTgG51EZyKdROYo
nURlL51E5DWdROA7nURnQp1E5kidRGVPnUTkVZ1E4FudRGdinUTmaJ1EZW+dROR1nUTge51E
Z4KdROaInURlj51E5JWdROCbnURnop1E5qidRGWvnUTktZ1E4LudRF/CnUTmyJ1EZc+dROTV
nUTg251EX+KdRN7onURl751E5PWdROD7nURfAp5E3gieRGUPnkTkFZ5E4BueRF8inkTeKJ5E
ZS+eROQ1nkTgO55EX0KeRN5InkRlT55E5FWeROBbnkRfYp5E3mieRGVvnkTkdZ5E4HueRF+C
nkTeiJ5EZY+eROSVnkTgm55EX6KeRN6onkRlr55E5LWeROC7nkRfwp5E3sieRF3PnkTk1Z5E
4NueRF/inkTe6J5EXe+eROT1nkTg+55EXwKfRN4In0RlD59E5BWfROAbn0RfIp9E3iifRF0v
n0TkNZ9E4DufRF9Cn0TeSJ9EXU+fRORVn0TgW59EX2KfRN5on0Rdb59E3HWfROB7n0Rfgp9E
3oifRF2Pn0TclZ9E4JufRF+in0TeqJ9EXa+fRNy1n0Tgu59EX8KfRN7In0Rdz59E3NWfRODb
n0Rf4p9E3uifRF3vn0Tc9Z9E4PufRF8CoETeCKBEXQ+gRNwVoETgG6BEXyKgRN4ooERdL6BE
3DWgROA7oERfQqBE3kigRF1PoETcVaBE4FugRF9ioETeaKBEXW+gRNx1oETge6BEX4KgRN6I
oERdj6BE3JWgROCboERfoqBE3qigRF2voETctaBE4LugRAvDoETeyKBEXc+gRNzVoETg26BE
X+KgRN7ooERd76BE3PWgROD7oERfAqFE3gihRF0PoUTcFaFE4BuhRF8ioUTeKKFEXS+hRNw1
oUTgO6FE</AssayXData><AssayYData Points="1500">Tv4nvkVVLb4Z6y6+Oc4wvl+sM76h0TG+dvMzvvpULr6e5je+AY80vnO5Mb6Jrji+q5c4vgjA
Nb6rTTi+rt02vnsmP77z0jW+6Fc5vniIO74WPTy+SQg/vrMiOL6ACDy+9YE4vt20Pr6PVEC+
RA49vg0IP77eOT6+jUdBvj+APb4Lnj2+jV88vs6uPr6IEUG+rss6vvR2Qr4PmTy+h0xEvoyV
Rb7dNkC+cfxAvg1VRb75WUC+fLxBvuEYQ75QcUC+7ElAvqdPPL6rEUK+v0NEvoHdRL7SNES+
RZlDvnAWQr4phka+hs1AvrkBRr50zkO+u7VHvt2ER76gXkO+mN1Bvo5hRL4Ir0q+iypDvss2
RL6lT0W+M95CvinOQr6r8kS+00RHvkT9R77Qa0O+uMRHvubRRb7cY0a+ySpGvm85Rr4rGUW+
qTNBvnc/RL6QQku+2EpFvtbHRL4qB0a+xLVGvo+WRL6HXEi+mvxHvta0R75gpkW+RdJGvr6v
Rb4thUe+G9xGvhY0SL67GUm+4adIvgSrSL667UK+vWZKvoeHSr5pXEi+JO1EvqWeSL4hpkm+
QkJIvkXbR76vNkm+GhNKvsusQ765vUy+jIRHvpmcQ75d60q+6gVHvjSaSb5yuEq+Fl9Lvs5z
Ub47xEa+9BdMvnCxSr7GKUu+a/dJvpdgSb6nzEe++FJKvhguTb78Akq+/rdKvph4Rr562E6+
vDRGvqJvRb5S006+xApNvoUoR75WTEy+DptFvm7WRb7u+Uy+d+9Mvs2CS764Ekq+p5hMvvBX
S76xjEu+j19Pvn1hTb7Ii0q+sOlIvqT1Tr5PsEy+HadLvud/S74kO0u+qFdOvl+aSr4YQ0e+
c0ZKvkMlTb6PF0u+LINOvpq4Tb7TlEq+VShJvlsqTb61T0q+ZAVLvlnbSr5zEUu+USlMvtdj
S75/Fk6+A3VMvmdMS750T0u+fE1PvkquS74dAU2+fKpNvqarSL7wUEe+lPdNvpn7Tr46oFG+
CdtMvrJPTr6uTk++LdtHvirBS74UVU2+23tMvh4NSr4Sm06+JFRMvp8eTb7m6VC+9BFSvkHc
S77gIk++hAFMvunRUL78mEy+coxMvgLXSb7uRlC+fhdLvjOzTL4l8Uy+/y5QvkxwTL4CAFO+
BLVSvjGJTb61D1C+RG9SvlckTL6ub06+ypRNvjo8Tb5VTEy+9m9LvvbeTL42sU++i5hOvu5C
Tb7Wk1C+Gi1OvjlXTr7j4k6+S71NvseETb5KjU++GJROvuAqTr6erUy+tJlLvgjbT77wjFO+
FapRvjkOUL4PnUu+5GRTvg1US77h0U++7rJMvhqLS75JoVG+NC5Nvl/WS75E202+E2FMvuiu
UL7q1VC+Sf1Mvkd3Ub63r02+8U9NvmSITb48kE6+WJZQvlrBTb73RlG+zA9JvhbWT74KXU2+
goFMvn0IT74FQU2+dchNvvgrUb5YN0++dwVTvkQYSL6VGk++C2pPvno2UL6dokm+bTZOvtIG
Tb5KP1W+T+tQvi7ZUb5RJU++UlVPvjGmT76VdFG+FJxQvqD6S74a3U++nINQvs6fUb5J2k++
WYdPvt7TUr6rRk++StJRvpXKT74tLFC+GsNQvhZLUr4eUVG+CSNUvkmvUb4dOE++xxpUvrSG
VL7FRlK+lj1PvtaBVb7jgVC+4VxWvjnJS74B4lS+1+xPvgAVUr54sUq+o3hQvkJNUb4fQ1G+
PHlXvrTxTr6HzlK+WE1SvoPBUr6ATFG+HL5Tvq0tUb73fE++wYxQvo7bUr7d0lK+QbpSvug5
U75JeFG+rAVTvvdIT76waFK+Z2VOvl9wU76R+1G+XPhTvjFVTb5Qb06+DO9Pvop5VL4bxk++
Fz9Mvo2SUL5BO1K+d3BOvjoIUr5ydVC+yKlPvnQ1U75tFFG+zqpUvvz5T77tT1O+67pTvsVh
UL5gTU6+cFlWvtW1UL6hT1S+jDBSvhxFWL6YWlW+D6ZUvlK7Ur5GilG+UgpTvn3cU77ynFG+
x4xOvvsuUr7eSFS+G/9NviJHU75bGFG+8ztYvgv9Vb5Dd1O+STZRvixtTr6zJFG+DJxQvggz
Tb4st02+JjNVvvuCUb57cVG+uo9UvrJiUL4PWVO+26lTvoKyVL6rrFG+c3RSvrmmVb4Py06+
G6FUvhbkWL6pDlK+4k9OviehVb6Afla+CCZQvgOqUr7Lele+lsZQvr51UL61llG+krJVvslt
Ub52KVG+JxFRvhr3UL6Gx1S+/vFQvlsFVb7Owk6+3+5RviH3T77Wile+fQ1TvpZOVL5ADlK+
ReNSvkXjT74NvFa+ZytTvhKmUr6TtE2+JFlWvli+Vb7SylG+zZRVvu8OU74lo1S+6HhSvoni
Tr6bu1K+5odSvjwAV74J8lS+4J9Uvtr4Ur5d+lC+cXNSvnVLVb6FXE++1T1UvjV8U74wpVW+
f0VVvi0wVb7evFO+r8dSvjAzUr6YulO+UWJXvgwGVb4Lwly+DPBTvuGSUr5pU1O+JRJWvhL9
VL4hMVC+3SdVvr/wU7693FS+en1Xvk2vVL6A61e+nfJbvriWU76KJ1S+Y4VPvgNcVr4wA1a+
CJlWvoXWU77EJE6+gdZTvtXzT77Wb1W+55pSvqHFU75rvlG+uKVSviCuVL7YeVK+bcJTvmhJ
Ub4xP1a+12hVvhy2Vb5Q0FG+uzNWvv/RVL4qRVa+BEFTvn+iVr4PoVO+huBTvoDiVL76HVO+
msJTvi8pVr77Kla+RPBTvujhWL4lXk2+501SvrdgUr64s1O+84NVvv8YUr41GlG+h7ZTvvcU
Vb4Vo1a+ZD5WvsRTVb7zEFa+PxRavpGCWb7FKVW+v/RVvodfUr7QCla++CBVvugJWL4Vm1a+
vJdTvusGWr6mAlm+OtlVvnsBVL6IXFe+L/VTviUlVb4dbVK+EdJWvvRJVb4f6Fa+Y9FVvpNp
V74ZwFa+Lx1Wvh4lWr5Ttli+ypZWvhNRVL6woVe+mZ5YvgA/Ur6EgVq+l95UvlBkW75BuVa+
cNhWvvk3Wr6+R1m+QXZXvjTzWb4EJVS+bMhUvkSkW74yPFu+zWpavtzPU74gYFS++TlavuZs
Wr6KHFe+OdNWvmnKU77FNVa+9EdVvo1yVb6Qq1u+VcJTvtctVr7f2VK+JfRZvvqNW746qVa+
Q9xXvqF/U74HX1q+M0FYvm9+V746Wle+W2BZvuChUL4VJFy+8sZVvu9EWb6dJE++ZcRWvtGj
VL4+2FW+i4NYvvWKWL4vL1q+cbBYvtVVVL6Vq1K+J5hWvoB+Wb6Kllm+XSFXvubFWL52nFa+
HadWvhS7Ur5bIle++9lYvlfbWb5BRFe+a0tbvq9LVr41aVe++pBRvkcIXL4Z/1e+pDtavuTd
Wr4M4Fa+qmdWvhKAVr7Sl1S+VYdZvitLVb7mIla+nRpWvkF2Wb6zD1e+BHtVvkGHWb4h11e+
ZotXvuU+U75NYFW+MXZZvupBUb6PBFm+aNRXvit9VL6Jgli+BKJZvqB9W74PXle+0B9Zvsnc
Wr6UjVi+oGZZvpP2WL5khVi+E69Uvp4/V76VPV2+m7VVviHTWb5SBWC+ah5YvibFWL6zhFe+
JrNYvvleWb50Olm+tbBUvpbgWb7i71m+o69XvtKkXr6sQVm+1llWvvnbWL4c+Vu+BSxcvnIr
Vr48nFq+EV1UvgEGVL6Xblm+uu9Zvv4zVr5P+1u+ns5YvsHoWb69plq+wM1bvtWRXL6/Kla+
wv1bvl2aV77uaFy+WAJWvsz3XL6OEVy+wvZbvvsTWL6dxli+3FpZvqsVVr7NDVq+fbBYvuvP
V76Q+1a+Be5XvqymWr54eVq+V9pcvk0VWr5gE1e++ilbvmxkV758EFu+yEpWvofoVr61Flm+
29Jbvnr0XL6NAFm+0Oxcvhm3WL4lolm+9ypYviWrWL6ollu+AB5bvqbWXb4A/le+a3hZvkeW
WL7vlVi+YgddvoElVb7qxFm+ccxXvnpyW76MCmC+zjxevhG9Wr7jyF2+ePxcvpDeWr5BXFm+
rLNYvhPoW7413Vi+88tZvna2Wb7b+l2+D71avuaYXr6Qnli+1h9Zvi2JWL69yFu+pSBYvoV8
WL58OFy+4PpfvoYlXr4L612+v+5avu4SXb69bFm+Ekhevq0xX75AIl++dXtXvs/AU77QYFu+
L4Vevk8kV77XG1y+CKxUvmQbX76j0l++byFbvgeKXL7kdVe+cmxevmgbW74x8mC+pAlZvlLE
YL4gkli+lSZevpXvXL5h41i+xAVZvswVW76cvFe+Pk9bvp5lWr6Mg1e+hAldvq9WXb4hcVm+
uC5bvjOrV77KtVe+GmtcvmftV74tzFq+VVlXvnYxWr6yTlq+x0RevoN3V75dVVe+iINWvlDU
Wb47pFu+VJlZvuBiWr409Fy+BExevllFXb5thly+JYtZvqktXL4NFGG+jjFbvjR4Vb5DgVi+
OwNeviT4XL6WHFy+PCJbvnohW76zUVq+B85bviJvVr6ytlu+/65cvuRqW77zPl++Hs5YvuRT
Wr6BjVq+un9bvpiwXL4niVu+K7Zbvrf9Xb6ZkVu+KA1cvlC/Wr4pEla+0/VbviAcWr5Cjlu+
7Q9cvmq/XL7bL1++60NavhA/Wb7Pq1u+2rpfvoQ3Xb7epF++d7ZcviMwXb5LnVW+U8Revs2K
Wr5Y61u+t4tevuhBWr5RVF++WXFcvtEGWr5RtF6+8zVevlm/XL6GPFy+CI9dvoTdX74y62C+
KdFevpE/XL7UE1u+svhbviUmW778wmC+mpBbvtyzXL6abF2+MJdcvo4ZYL4I5mG+Zcpcvvvc
Wr73Al6+HDlcvqS8YL4GQV++HXFcvomnX76fDF2+dm5dvmboXL5ikl6+yzphvr3OX76jUFi+
BchdvqycYL5vqF2+h/Jbvh6FXb6Gul++yl1YvsIyXr5IEV6+8Tpfvil2Xr6L+l2+nDphvrSe
Xr5CmF2+Zapevm3MYb5opF6+zYRbvnCRX75cjF2+V81evpc/YL7jx1++hg1avsIuXb42FGO+
zMdavtQsXb7ymGG+JSRevts+Yr4qN16+y2NgvkmjYr4LIF6+eVtbvnfFYL6FNGC+G1Fbvtzx
Xb5KhV++9WNbvq4oWb59sV6+OnBdvmkiXL5G5V2++ydfvlg1W77vWGG+hkFevgP0X762sly+
a61gvu+ZXr5aW1y+nT9WvmFoXr6m8F6+dotbvrFFX76fnGS+p7tevnnTX751o2K+U+NbvrUP
Xb63s1a+z8JdvmA/YL5AmF++d1pbvq0PXr4bHl++DeddvsR3Yr7yDmC+lQdivlMvXr7QTmC+
YKVdvs0vXb563F6+zLJdvhdFYb6UcWC+tOZgvpKIXb5UuV2+sTJdvhMWYL5OgV6+YXdfvs0G
X77Wi16+AphgvvE0W77aDWO+nDRdvsO3Xr6UlF2+2zBdvhxUYL708V6+GoBlvhzZYL4aQWK+
70VhviljYb5ytGG+SIRavvKGX75w5mO+dIZcvo2NZL77o2C+2m5ivg37XL41dGC+Tq1ivn0f
Zr6nvV6+8P1fvlR3Xb4gl2O+B9RhvgjYYL5Z316+eNBjvqP/ZL75wGC+leRgvhQMZL41Z2O+
MM5jvri8YL6DOGW+o6Bevu1iX75Bs2K+UoRgvlmoY75fFV++0FtjvqDSYL40nl6+3O5dvvJl
Yr56lV++gc5ivkLcYL5sUmK+iktlviiFY76SM2a+9/divmSTYL7gmGC+tmZhvgfgX75hJWO+
CkVgvo3OY74o11y+HfNkvq9YYL69qmS+PUdhvtE8Zb55UF++awZivj8zX745kmC+H1phvtB7
YL4mu2K+aqlgvsSQX768AGG+JS5evqhQY76V3WC+XndfvrhfX77JGmC+mjNlvpsbXb4utGG+
UVpevn9QX74yIl6+9ZVhvjchYb4JsmC+WWZgvuFhY76MgGK+O3tjvjv7Zb48tV6+nLxkvq5s
ZL73s2K+N39gvoufYb6pu2O+1bFgvjB9Yb5xd2O+NkZgvhLsW75X7mC+2DRkvpjYY7791WO+
seJfvrooZb5wKF++duxjvqXTZL75v2K+NrZevmkDYL61C2a+iPxevr/rXr6Q72K+Ghphvg33
Zr5A2WG+fsNgvqpmZr7DC2O+rVJjvv9AY75oXmO+5kBkvpn5Zb4anmO+V/hkvvjtYb6B4WK+
Sy5kvhoXYb7t02K+z+hlvsA2Xb5JkWK+Pc9ivjs4YL7D4mC+mUtnvttRZL6OSme+X9tjvtrR
Zb6TrV6+na9hvtwkY76YMGK+7a5hvq17Zr7baWe+N2djvjZFZb6TXGG+xklmvojvYb5HLGO+
lBhkvpv+Zb5wjWO+mhJkvuooZ75x8GC+U/Bhvv0TYb6IU2i+tGZivqPiXb58HmC+rXdkvgtK
Yr5nemG+5KFhvkpxY76VVmO+U85lvm2mZr6OiWW+kg9hvk/+Y76MIWK+nUVhviauZL71I2W+
XkNlvgT0YL41w2W+mkZivi9hYb6xXWS+dDFhvtwNXr7SUGG+m2hmvqwTab7fH1++6FhkvhKh
Zr4bVGW+FX1hvghDYb7xx2G+xapkvlQWab4OTWK+vcBivsFXZb4HQ2i+l/FlvnuEYr5O8Ge+
zrVnvhZEZL5Kw2W+VINivnEiZr7rM2G+M1pnvkFQYL7RrWS+EKlhvoaAYL4rYWG+Wqdfvjvm
Zb5WPGW+INBnvq0mZr7LZGS+QzpqvkuHZb6KT2O+m6Rlvi1nY77LJmW+/cVivio2Zb6ZhmC+
xdlkvsOdZr4i8Ge+tYthvuCdYr62KWS+1uNlvo7GZ77GMWW+uzdpvj5FZb4HjGa+SK5ovsb2
ZL5rJ2q+v9Jkvpg/Yr5SjmW+FVZlvj9GZr44tGm+DEpmvvZLZr6qBWO+uTBpvjFzYL7JhWa+
tRJkvrj3Zr4zmGW+f/hhvpRAaL59n2S+dVhnvj/cZb6A6WO+5KRkvsgOZr7yPme+sxJkvtUc
Yr5Ax2C+gVZivi0qZL6CvGa+KcRivggnZr7fhWK+cpdjvpbIYL4F92O+zQpkvvNkaL7Mqma+
uB5kvtgzYr7NhmW+5ZxmvtN0Y77KTGa+cs9nvkGhZr6ZH2W+j/llvnI4Zb74wGW+uDBqvhzR
ab6H/GW+lXZlvp10Z75FTGO+JYxjvulNaL4sr2W+5cplvtcfY75IvGW+P5VnviLfZL6OfmW+
ddRhvgnUYr7jFGe+fKdnvuGKar4NJGS+LBdmvr6JZr6gr2S++NxmvtwGY77+wWe+NMVpvgxZ
bL7zlWK+5+VlvjdWaL4Z+2K+b7FmvokBZ77GZWK+QqRnvhzxZ77QS2a+PGZmvsHBaL44x2m+
9vRlvmmLZL4TU2i+2AJpvv9Yab5LFWu+EX5mvuaAaL5Vame+tOdovmClaL4te2O+FeNnvj8W
ar7K52e+8vFgvspvZL65V2a+0jpsvu07Z7469mm+LthlvmZxYr6w6Wq+ymNrvi6KYr682mK+
k0Jjvm73Zb4uIGa+fsxlvvwTaL75yma+SVFkvgOuZL4r7WS+jaZkvg/VaL4r32S+jPBivqjz
Zb6/MWq+HfdmvqPoZL5/bmW+EHVovi+YZL7Kd2e+ikhqvgZOZr4Se2e+fpVmvhUoZ77342W+
wVhmvmfpaL6y1WW+GPxpvk2SZb6E9WO+aDRkvtLAZr69sGu+wqNmvkAAZ74ysmi+M89pvt/b
Z77nj2i+AG1nvoCiZ76LHWe+UOpnvo3tZr6CUGa+VYRovj/5Z76hn2i+j35pvm1Fab4/TG2+
A/Jovvj/ab5IBmq+zFVpvnNEa757WWi+U7Nnvqrtab6x7Ga+DKVnvvugar5ul2y+kPJpvuC+
Zr4PLmm+u6tovlotZr4MxWe+UuxovlZhar5v9me+cYJsvhPjZr6Ekma+PENsvp64bb7btWS+
VzBnvk1xbr6z7Wi+W+hrvkxmar6eo2m+CNVovmkBar5Z32a+7dtrvjpnaL59Sme+nWJoviaT
bb4eTWi+</AssayYData></Step><Step><CommonData><SampleLocation>5</SampleLocation><SampleID>YNCCT5Ac018</SampleID><SampleGroup></SampleGroup><SampleInfo></SampleInfo><SampleRow>O</SampleRow><SamplePlate>1</SamplePlate><WellType>KSAMPLE</WellType><Concentration>-1</Concentration><ConcentrationUnits>µg/ml</ConcentrationUnits><MolarConcentration>78.13</MolarConcentration><MolarConcUnits>nM</MolarConcUnits><MolecularWeight>-1</MolecularWeight><Temperature>30</Temperature><StartTime>1337554</StartTime><AssayTime>300</AssayTime></CommonData><FlowRate>1000</FlowRate><StepType>ASSOC</StepType><StepName>Association</StepName><StepStatus>OK</StepStatus><ActualTime>300.001</ActualTime><CycleTime>0.2</CycleTime><AssayXData Points="1500">RkKhRB9JoUQbT6FEmlWhRBlcoUSYYqFEF2mhRBtvoUSadaFEGXyhRJiCoUQfiaFEG4+hRJqV
oUQZnKFEoKKhRBepoUQbr6FEmrWhRBm8oUSYwqFEF8mhRBvPoUSa1aFEGdyhRJjioUQX6aFE
G++hRJr1oUQZ/KFEmAKiRBcJokQbD6JEmhWiRBkcokSYIqJEFymiRBsvokSaNaJEGTyiRJhC
okQXSaJEG0+iRJpVokQZXKJEmGKiRBdpokQbb6JEmnWiRBl8okSYgqJEF4miRBuPokSalaJE
GZyiRJiiokQXqaJEG6+iRJq1okQZvKJEmMKiRBfJokQbz6JEmtWiRBncokSY4qJEF+miRBvv
okSa9aJEGfyiRJgCo0QXCaNEGw+jRJoVo0QZHKNEmCKjRBcpo0QbL6NEmjWjRBk8o0SYQqNE
F0mjRBtPo0SaVaNEGVyjRJhio0QXaaNEG2+jRJp1o0QZfKNEmIKjRBeJo0Qbj6NEmpWjRBmc
o0SYoqNEF6mjRBuvo0SataNEGbyjRJjCo0QXyaNEG8+jRJrVo0QZ3KNEmOKjRB/po0Qb76NE
mvWjRBn8o0SYAqREFwmkRBsPpESaFaREGRykRJgipEQXKaREGy+kRJo1pEQZPKREmEKkRBdJ
pEQTT6REmlWkRBlcpESYYqREF2mkRBNvpESadaREGXykRJiCpEQXiaREG4+kRJqVpEQZnKRE
mKKkRBeppEQTr6REmrWkRBm8pESYwqREF8mkRBPPpESa1aREGdykRJjipEQX6aRElu+kRJr1
pEQZ/KREmAKlRBcJpUQTD6VEkhWlRBkcpUSYIqVEFymlRJYvpUSSNaVEETylRJhCpUQXSaVE
E0+lRJJVpUQZXKVEmGKlRBdppUQTb6VEknWlRBF8pUSYgqVEF4mlRBOPpUSSlaVEEZylRJii
pUQXqaVEE6+lRJK1pUQRvKVEmMKlRBfJpUQTz6VEktWlRBHcpUSY4qVEF+mlRJbvpUSS9aVE
GfylRJgCpkQXCaZElg+mRJIVpkQRHKZEmCKmRBcppkSWL6ZEkjWmRBE8pkSYQqZEF0mmRBNP
pkSSVaZEEVymRJBipkQXaaZEE2+mRJJ1pkQRfKZEkIKmRA+JpkSWj6ZEkpWmRBGcpkSQoqZE
F6mmRBOvpkSStaZEEbymRJDCpkQPyaZEls+mRJLVpkQR3KZEkOKmRA/ppkSW76ZEkvWmRBH8
pkSQAqdEDwmnRBMPp0SSFadEERynRJAip0QPKadEli+nRJI1p0QRPKdEkEKnRBdJp0SWT6dE
klWnRBFcp0SQYqdED2mnRBNvp0SSdadEEXynRJCCp0QPiadEjo+nRJKVp0QRnKdEkKKnRA+p
p0SOr6dEkrWnRBG8p0SQwqdED8mnRJbPp0SS1adEEdynRJDip0QP6adEju+nRJL1p0QR/KdE
kAKoRA8JqESWD6hEkhWoRBEcqETPI6hE1SioRJYvqESSNahEETyoRJBCqEQPSahEjk+oRMtV
qEQRXKhEkGKoRA9pqESOb6hEknWoRBF8qESQgqhED4moRJaPqESSlahEEZyoRJCiqEQPqahE
jq+oRJK1qEQRvKhEkMKoRA/JqESOz6hEktWoRBHcqESQ4qhED+moRI7vqESS9ahEEfyoRJAC
qUQPCalEjg+pRJIVqUQRHKlEkCKpRA8pqUSOL6lEkjWpRBE8qUSQQqlED0mpRI5PqUSSValE
EVypRJBiqUQPaalEjm+pRJJ1qUQRfKlEkIKpRA+JqUSOj6lEkpWpRBGcqUSQoqlED6mpRI6v
qUSStalEEbypRJDCqUQPyalEjs+pRJLVqUQR3KlEkOKpRA/pqUSO76lEkvWpRBH8qUSQAqpE
DwmqRI4PqkSSFapEERyqRJAiqkQPKapEji+qRJI1qkQRPKpEkEKqRA9JqkSOT6pEklWqRBFc
qkSQYqpED2mqRI5vqkSSdapEEXyqRJCCqkQPiapEjo+qRIqVqkQRnKpEkKKqRA+pqkSOr6pE
irWqRAm8qkSQwqpED8mqRI7PqkSK1apEEdyqRJDiqkQP6apEju+qRIr1qkQJ/KpEkAKrRA8J
q0SOD6tEihWrRAkcq0SQIqtEDymrRI4vq0SKNatECTyrRJBCq0QPSatEjk+rRIpVq0QJXKtE
kGKrRA9pq0SOb6tEinWrRAl8q0SIgqtED4mrRI6Pq0SKlatECZyrRJCiq0QPqatEjq+rRIq1
q0QJvKtEkMKrRA/Jq0SOz6tEitWrRAncq0SQ4qtED+mrRI7vq0SK9atECfyrRIgCrEQPCaxE
jg+sRIoVrEQJHKxEkCKsRA8prESOL6xEijWsRAk8rESIQqxED0msRI5PrESKVaxECVysRIhi
rEQPaaxEjm+sRIp1rEQJfKxEiIKsRA+JrESOj6xEipWsRAmcrESIoqxED6msRI6vrESKtaxE
CbysRIjCrEQPyaxEjs+sRIrVrEQJ3KxEiOKsRAbprESO76xEivWsRAn8rESIAq1EBgmtRI4P
rUSKFa1ECRytRIgirUQGKa1Eji+tRIo1rUQJPK1EiEKtRAZJrUSOT61EilWtRAlcrUSIYq1E
BmmtRI5vrUSKda1ECXytRIiCrUQGia1Ejo+tRIqVrUQJnK1EiKKtRAaprUSGr61EirWtRAm8
rUSIwq1EBsmtRIbPrUSK1a1ECdytRIjirUQG6a1Ehu+tRIr1rUQJ/K1EiAKuRAYJrkSGD65E
ihWuRAkcrkSIIq5EBimuRIYvrkSKNa5ECTyuRIhCrkQGSa5Ehk+uRIpVrkQJXK5EiGKuRAZp
rkSGb65EinWuRAl8rkSIgq5EBomuRIaPrkSKla5ECZyuRIiirkQGqa5Ehq+uRIq1rkQJvK5E
iMKuRAbJrkSGz65EitWuRAncrkSI4q5EBumuRIbvrkSK9a5ECfyuRIgCr0QGCa9Ehg+vRIoV
r0QJHK9EiCKvRAYpr0SGL69EijWvRAk8r0SIQq9EBkmvRIZPr0SKVa9ECVyvRIhir0QGaa9E
hm+vRIp1r0QJfK9EiIKvRAaJr0SGj69EipWvRAmcr0SIoq9EBqmvRIavr0SKta9ECbyvRIjC
r0QGya9Ehs+vRIHVr0QJ3K9EiOKvRAbpr0SG769EivWvRAn8r0SIArBEBgmwRIYPsESKFbBE
CRywRIgisEQGKbBEhi+wRIo1sEQJPLBEiEKwRAZJsESGT7BEgVWwRAlcsESIYrBEBmmwRIZv
sESBdbBECXywRIiCsEQGibBEho+wRIGVsEQAnLBEiKKwRAapsESGr7BEgbWwRAm8sESIwrBE
BsmwRIbPsESB1bBEANywRIjisEQG6bBEhu+wRIH1sEQA/LBEiAKxRAYJsUSGD7FEgRWxRAAc
sUSIIrFEBimxRIYvsUSBNbFEADyxRIhCsUQGSbFEhk+xRIFVsUQAXLFEiGKxRAZpsUSGb7FE
gXWxRAB8sUSIgrFEBomxRIaPsUSBlbFEAJyxRIiisUQGqbFEhq+xRIG1sUQAvLFEf8KxRAbJ
sUSGz7FEgdWxRADcsUR/4rFE/uixRIbvsUSB9bFEAPyxRH8CskQGCbJEhg+yRIEVskQAHLJE
fyKyRAYpskSGL7JEgTWyRAA8skR/QrJEBkmyRIZPskSBVbJEAFyyRH9iskT+aLJEhm+yRIF1
skQAfLJEf4KyRP6IskSGj7JEgZWyRACcskR/orJE/qiyRIavskSBtbJEALyyRH/CskT+yLJE
hs+yRIHVskQA3LJEf+KyRP7oskSG77JEgfWyRAD8skR/ArNE/gizRIYPs0SBFbNEAByzRH8i
s0T+KLNEhi+zRIE1s0QAPLNEf0KzRP5Is0SGT7NEgVWzRABcs0R/YrNE/mizRIZvs0SBdbNE
AHyzRH+Cs0T+iLNEfY+zRIGVs0QAnLNEf6KzRP6os0R9r7NEgbWzRAC8s0R/wrNE/sizRH3P
s0SB1bNEANyzRH/is0T+6LNEfe+zRIH1s0QA/LNEfwK0RP4ItER9D7REgRW0RAActER/IrRE
/ii0RH0vtESBNbREADy0RH9CtET+SLREfU+0RIFVtEQAXLREf2K0RP5otER9b7REgXW0RAB8
tER/grRE/oi0RH2PtESBlbREAJy0RH+itET+qLREfa+0RIG1tEQAvLREf8K0RP7ItER9z7RE
gdW0RADctER/4rRE/ui0RH3vtESB9bREAPy0RH8CtUT+CLVEfQ+1RIEVtUQAHLVEfyK1RP4o
tUR9L7VEgTW1RAA8tUR/QrVE/ki1RH1PtUSBVbVEAFy1RH9itUT+aLVEfW+1RIF1tUQAfLVE
f4K1RP6ItUR9j7VE/JW1RACctUR/orVE/qi1RH2vtUSBtbVEALy1RH/CtUT+yLVEfc+1RHnV
tUQA3LVEf+K1RP7otUR977VEefW1RAD8tUR/ArZE/gi2RH0PtkR5FbZEABy2RH8itkT+KLZE
fS+2RPw1tkQAPLZEf0K2RP5ItkR9T7ZE/FW2RPhbtkR/YrZE/mi2RH1vtkT8dbZE+Hu2RH+C
tkT+iLZEfY+2RHmVtkT4m7ZEf6K2RP6otkR9r7ZEebW2RPi7tkR/wrZE/si2RH3PtkR51bZE
+Nu2RH/itkT+6LZEfe+2RHn1tkT4+7ZEfwK3RP4It0R9D7dEeRW3RPgbt0R/IrdE/ii3RH0v
t0T8NbdE+Du3RH9Ct0T+SLdEfU+3RHlVt0T4W7dEd2K3RPZot0R9b7dEeXW3RPh7t0R/grdE
/oi3RH2Pt0R5lbdE+Ju3RHeit0T+qLdEfa+3RHm1t0T4u7dEd8K3RP7It0R9z7dEedW3RPjb
t0R34rdE/ui3RH3vt0R59bdE+Pu3RHcCuET+CLhEfQ+4RPwVuET4G7hEdyK4RPYouER9L7hE
/DW4RPg7uER3QrhE9ki4RH1PuET8VbhE+Fu4RHdiuET2aLhEfW+4RPx1uET4e7hEd4K4RPaI
uER9j7hE/JW4RPibuER3orhE9qi4RH2vuER5tbhE+Lu4RHfCuET2yLhEdc+4RPzVuET427hE
d+K4RPbouER177hE/PW4RPj7uER3ArlE9gi5RHUPuUT0FblE+Bu5RHciuUT2KLlEdS+5RPw1
uUT4O7lEd0K5RPZIuUR1T7lE/FW5RPhbuUR3YrlE9mi5RHVvuUT0dblE+Hu5RHeCuUT2iLlE
dY+5RPSVuUT4m7lEd6K5RPaouUR1r7lE9LW5RPi7uUR3wrlE9si5RHXPuUT01blE+Nu5RHfi
uUT26LlEde+5RPT1uUT4+7lEdwK6RPYIukR1D7pE9BW6RPgbukR3IrpE9ii6RHUvukT0NbpE
+Du6RHdCukT2SLpEdU+6RHlVukT4W7pEd2K6RPZoukR1b7pE9HW6RPh7ukR3grpE9oi6RHWP
ukT0lbpE+Ju6RHeiukT2qLpEda+6RPS1ukT4u7pEd8K6RPbIukR1z7pE9NW6RPjbukR34rpE
9ui6RHXvukT09bpE+Pu6RHcCu0T2CLtEdQ+7RPQVu0T4G7tEdyK7RPYou0R1L7tE9DW7RPg7
u0R3QrtE9ki7RHVPu0T0VbtE+Fu7RHdiu0T2aLtEdW+7RPR1u0T4e7tEd4K7RPaIu0R1j7tE
9JW7RPibu0R3ortE9qi7RHWvu0T0tbtE+Lu7RHfCu0T2yLtEdc+7RPTVu0T427tEd+K7RPbo
u0R177tE9PW7RPD7u0R3ArxE9gi8RHUPvET0FbxE+Bu8RHcivET2KLxEdS+8RPQ1vETwO7xE
d0K8RPZIvER1T7xEklW8RPBbvER3YrxE9mi8RHVvvET0dbxE8Hu8RHeCvET2iLxEdY+8RPSV
vETwm7xEd6K8RPaovER1r7xE9LW8RPC7vER3wrxE9si8RHXPvET01bxE8Nu8RHfivET26LxE
de+8RPT1vETw+7xEbwK9RPYIvUR1D71E9BW9RPAbvURvIr1E9ii9RHUvvUT0Nb1E8Du9RG9C
vUT2SL1EdU+9RPRVvUTwW71Eb2K9RPZovUR1b71E9HW9RPB7vURvgr1E9oi9RHWPvUT0lb1E
8Ju9RG+ivUT2qL1Eda+9RPS1vUTwu71Eb8K9RO7IvURtz71E9NW9RPDbvURv4r1E7ui9RHXv
vUT09b1E8Pu9RG8CvkTuCL5EbQ++RPQVvkTwG75EbyK+RO4ovkR1L75E9DW+RPA7vkRvQr5E
7ki+RHVPvkT0Vb5E8Fu+RG9ivkTuaL5EbW++RPR1vkTwe75Eb4K+RO6IvkRtj75E9JW+RPCb
vkRvor5E7qi+RG2vvkTstb5E8Lu+RG/CvkTuyL5Ebc++RHnVvkTw275Eb+K+RO7ovkRt775E
7PW+RPD7vkRvAr9E7gi/RHUPv0TsFb9E8Bu/RG8iv0TuKL9EbS+/ROw1v0TwO79Eb0K/RO5I
v0RtT79E7FW/RPBbv0RvYr9E7mi/RG1vv0Tsdb9E8Hu/RG+Cv0TuiL9EbY+/ROyVv0Twm79E
b6K/RO6ov0Rtr79E7LW/RPC7v0Rvwr9E7si/RG3Pv0Ts1b9E8Nu/RG/iv0Tu6L9Ebe+/ROz1
v0Tw+79EbwLARO4IwERtD8BE7BXARPAbwERvIsBE7ijARG0vwETsNcBE8DvARG9CwETuSMBE
bU/AROxVwETwW8BEb2LARO5owERtb8BE7HXARPB7wERvgsBE7ojARG2PwETslcBE8JvARG+i
wETuqMBEba/AROy1wETwu8BEb8LARO7IwERtz8BE7NXARPDbwERv4sBE7ujARG3vwETs9cBE
8PvARHcCwUTuCMFEbQ/BROwVwUTwG8FEbyLBRO4owURtL8FE7DXBRPA7wURvQsFE7kjBRG1P
wUTcVcFE8FvBRG9iwUTuaMFEbW/BROx1wUToe8FEb4LBRO6IwURtj8FE7JXBRPCbwURvosFE
7qjBRG2vwUTstcFE8LvBRG/CwUTuyMFEbc/BROzVwUTo28FEb+LBRO7owURt78FE7PXBROj7
wURvAsJE7gjCRG0PwkTsFcJE8BvCRG8iwkTuKMJEbS/CROw1wkToO8JEb0LCRO5IwkRtT8JE
7FXCROhbwkRvYsJE7mjCRG1vwkTsdcJE6HvCRG+CwkTuiMJEbY/CROyVwkTom8JEZ6LCRO6o
wkRtr8JE7LXCROi7wkRnwsJE7sjCRG3PwkTs1cJE6NvCRGfiwkTm6MJEbe/CROz1wkTo+8JE
ZwLDROYIw0RtD8NE7BXDROgbw0RnIsNE7ijDRG0vw0TsNcNE6DvDRGdCw0TuSMNEbU/DROxV
w0ToW8NEZ2LDROZow0Rtb8NE7HXDROh7w0RngsNE5ojDRG2Pw0TslcNE6JvDRGeiw0TmqMNE
ba/DROy1w0Tou8NEZ8LDRObIw0Rtz8NE7NXDROjbw0Rn4sNE5ujDRG3vw0Ts9cNE6PvDRGcC
xETmCMREZQ/EROwVxEToG8REZyLEROYoxERlL8RE5DXEROg7xERnQsRE5kjERG1PxETkVcRE
6FvERGdixETmaMREZW/EROR1xEToe8REZ4LEROaIxERlj8RE5JXEROibxERnosRE5qjERGWv
xETktcRE6LvERGfCxETmyMREZc/EROTVxETo28REZ+LEROboxERl78RE5PXEROj7xERnAsVE
5gjFRGUPxUTkFcVE6BvFRGcixUTmKMVEZS/FROQ1xUToO8VEZ0LFROZIxURlT8VE5FXFROhb
xURnYsVE5mjFRGVvxUTkdcVE6HvFRGeCxUTmiMVEZY/FROSVxUTom8VEZ6LFROaoxURlr8VE
5LXFROi7xURnwsVE5sjFRGXPxUTk1cVE6NvFRGfixUTm6MVEZe/FROT1xUTo+8VEZwLGROYI
xkRlD8ZE5BXGROgbxkRnIsZE5ijGRGUvxkTwN8ZE7jzGRGdCxkTmSMZEZU/GRK5XxkS9XMZE
Z2LGROZoxkRlb8ZE5HXGROh7xkRngsZE5ojGRGWPxkTklcZE6JvGRGeixkTmqMZEZa/GROS1
xkTou8ZE</AssayXData><AssayYData Points="1500">cuxvvgeadb6om26+dPJvvgkTZr7piGu+v3Jnvi4Rab59zWW+1XlivvItZb4QDmO+3Ahhvjeb
ZL6P5l++U5NcvtqVYL7U7ly+gHZfvtZsXr6Bx2C+MIFfvk/HXb4si12+RgBdvurkWr5MMlq+
v+pcvmIiVr4mD1i+1RdYvl01WL7ZVla+k/hWvnGKVb6pOVe+PahWvskEWL66uVm+rC5TvjJC
Wb5lPFi+T1NZvngdWL6CME6+M3tYvnt7VL4wxE++pdZTvpB5VL7SiFe+Ff5Uvqf7V742UFC+
SBJSvnvYUr4fSlS+hNZRvoU+Tb6mK06+bOBNvilRU77XpE2+4VNSvpEdUL6icE6+7lxVvqrj
Tb4oMky+l31TvmrXUr4LYEu+lm9QvpLrTr4eBVK+0LpPvg3rTL6vy06+/S1MvgI8S74zIU6+
CthQvqv8T752z1C+hBlQvuUMUb5Igku+zWRIvl2DTb6Vqkm+ZuZKvuBWTb4N0k2+NEtKvoyX
Rr6EQU2+B3xLvmMST76dR06+YPhHvkmwSr637E2+TFFKvsvWTr7Dr0i+TpVHvrcTTr6Kdku+
smdJvqR0TL6h5ku+wWBIvlsqTL6UvEy+tZ5Nvg90Sr6Dqkq+y9dHvrctS77s0Ue+6GdLvuBg
TL4bj0e+YWpGvsZIR775hEi+IB5MvtAbSb468ku+K4VLvnNwS77gKkm+fiRHvrKCSb4IrUi+
+8NMvpUTSb6VHEK+IV5IvkwPS766dkm+t4FIvutzS74+X0O+jvNJvnfnRb5snEi+BuNBvq/c
Qr53Gka+A1xEvpBNSb7tkka+xj1CvhELSb6800a+RohEvu+DRL7L2kO+M+hDvnx4Rb7uf0a+
47VHvpCNR77bFEq+6eZHvi/YQ74FTUu+9GtEviFwQ76tSUq+g01Hvjh7Rb4Pq0K+1FxGvs2p
R747U0m+LNdGvm7nQ74trES+CJFFvp/kQ74gKki+puJHvnuqRb5hBkK+gcNNvoKNQr4IZ0i+
kbRDvnqvR76qaUS+AyZGvrUGSb6NtUe+DQZFvhSUR74e80K+gO1Kvhs1RL7AYUK+rWpHvnIb
RL6ZLkW+/zNGvpe7Rr7SOUm+32VIvvA9R74vjUS+zTxHvgVvR744UUO+nIpGvoyNQ75M8km+
Fv9FvoslSr6q7UO+gcNDvksYRb5QNkq+1chEvk/UQL6saES+GFZHvkk1RL4OzEK+tqxGviM4
SL6QoUa+j+ZFvh/eQL788Ee+n2tJvkOeRL70fEO+h/xFvvNZR77rLES+zO1DvpMmSb5guka+
IZhGvuVTRb5+90W+JrtBvhi8Rr4MZEi+y8JBvotfRb4/bkK+wOlFvq7HRr5qyEa+8p5FvnU3
Qb747EW+R6RBvhYTRL5EYEe+vYRBvkvLQr4Rb0K+CyBGvvcjRL6rjka+NHZGvuhDSb5QbUe+
mpRJvtCFQ74WKEa+SphFvgvCR76o+Ei+oDVFvqr8QL48r0a+UntFvj0dQr4KGEq+WX9Ivsg8
Rr5VaEW+v6tKvl0SR746NEi+38BDvlrDRb7dOUa+S8lGvuE9R7506Ui+wUJHvvsXR77dvki+
4gBIvvuyRb6ExEa+sCJIvilGSL6yZke+yy1Hvki0R77Jp0S+lmxGvsjTQ77xfke+2ZpFvp8n
RL5A+Um+fR5MvuP9Q75+a0m+yehGvn0oRb4btkW+CTNJvkgtQ75pU0W+P7FMvkIXRL662ka+
X3hEvo8nR75OmUa+zw1EvmVMSb5cp0S+lRZDvh3LRL6Rg0e+2cBFvuPNR758rUa+HvdGvntr
Q74v60K+HUJDvqNpR75h2km+y39KvuVyRr532Ue+ug1IvswTSL4EAES+f/pDvoYiRL62Xkm+
zTpEvvYXSb5XIkO+ROtGvg0aRL4D7EK+uaBFvti6SL4KDUa+95dBvrudRr7qXUO+bdlEvnUV
Rb6lVke+E+dGvuUKSL4u1kS+92hCvv3DRr60rka+KJtFvnASSb5+e0m+XLhFvjDqSr756ke+
AZ5Ivo4pR74adkW+NqFHvnIOSr7oN0i+IaJFvpdyRb5Wp0S+iQhKviUpSL490ke+RmhJvt8E
Rb4DX0K+TFRDvjRnRb4xgki+5fVGvhUkS76NsUO+SWVGvvjdR76kUUa+PSZGvsJtR76V70i+
ZUFIvjNoSb6wT0q+WpNJvqOzSL75fke+dFlGvv3wR74AlUm+6eBEvsmDRr7Gt0m+cTlJvmFW
Sb5WF0q+co5GvnMsSr6SSUu+Gg5Gvn9JSb6ReUm+uDZIvlp2Rr5gA06+PURFvkt8Rr6nIEe+
K4FKvs7LR74OVUi+RIdGvpvxSL4dS0m+7mJJvnHQQr6/Wka+FRRJvgkDSb7FtUS+YCBJvgKg
Sr7FNEy+M/REvs/LSb4kekm+MmFJvlUkSb5lTUa+hwFHvviKR76EeUa+hKpEvk1/Sb7E0kq+
GyJKvpA3Sr7CuUu+ZoNHvsJxSb5Mx0m+UXVJvs5mRL4pMki+iO9LvrPISb5DP0m+IqZEvia3
Rr6QmEi+rq1IvrCNR76dK0i+x4FFvk56SL6D50m+ZapKvreiR74A5Ea+BRVHvnTwSr7NgUe+
77RLvjB3SL7v90q+L3hLvh2DRr4ZpkW+3TBIvkhYSL7K9Ua+NlZJvujbR75MlE2+c4hJvukH
Sb4MRka+5ghFvheJR75ZrUm+knlGvmpWTb4r7km+iwdKvnRlR77lpUi+OPZGvmj7SL5/5Ua+
IyZGvvJrTL5c0Ei+meVFvuG9Sr6UgES+SphGvlAvS75HNku+4yVIvpq3SL6kmUy+LihKvmlr
Tb7fqki+NdVFvjmXSb7CVEu+A/pLvnasSb5Z4Um+MDJGvhCxRr6djkq+3E1Hvr16Sr4g2Um+
MgZHvmUbTL55gE6+OCtLvvRHTL46WEm+lolIvmhMTL7EfEu+9cxJvgtuRr6x6Ey+tYlHvv1h
TL5WrUi+a5dJvmVQSb67e0i+GbJGvm0tR75WVkq+8BVOvvG8Sb6iQUu+lyRIvvCkSr5lw0i+
SeNJvg77S76eiEW+WLpLvpOLSr4JCUq+ALFKvsu1TL7tWk++jlhKvscESb5cH0i+dOlLvjPn
SL7okUq+aylLvnB9Sr5l5Eu+8wlKvizhTL6Ibk2+HvxJvv4+S77oQki+6kZJvs+lTr4oxk6+
r/NHviHuTb4SmEe+tKRMvkukSb4mski+F/FIvh01TL7/A0m+lRxIvmymSr6L8Eu++M1LvhWe
Rr4XUUy+jsNKvghsSL5ie0u+zQpIvjiXS74w3U2+cLVLvr09Tb7lwky+ixtNvjzkTL4JQEu+
xCFHvo9gSr7hrk2+J4pJvjEES75JC0y+VE5JvnpRSL4lW0u+NwdQvqlOSb7gWE6+pvpJvmgv
TL4UxUu+38JHvlDXSb4d5Em+hztKvlUDSr4pxUy+FhNNvjAWTr6fxUq+gTVMvtBwSL6gVU6+
rWdKvrzyTL5mMEi+949MvuzdTL5R20q+3AVRvtjPS76JAEm+flRMvgj7Sb67sEq+uwJIvuXb
SL7eME2+OPVJvp3/S75BLU6+kYNOvkU8TL5klkq+h/1NvpxJTL5deE2+9TBNvhBgTL4xsE6+
/o1PvomnTL4vAUu+ZMhKvlN/UL4r5km+9udKvrv2Sr6rBUy+WldNvnBHSr68dke+KONPvjv/
T77QZUa+U/5Kvh0BT77bZku+DOJFvljQTr55HUu+/xlNvoO1T765TEy+3IRQvjxbTb4E/Eq+
A3JOvm6fTL5NHU2+2+JPvgmvS74JvE6+/H1LvjjhTb69/U2+o7VLvgUjUL7xN0e+ykRMvhjB
TL5AJ06+7upIvp8QTr6mWkm+ZoVNvhMJTr7Awk2+sU9PvuG0Sb57dUq+0RVNvif7UL7wB02+
oq5JvjQcS76ZvUm+4SZKvnJmSL5660y+/y1PvtDvTL7vm1C+yN1LvkwATb51q0m+qktLvnC9
Tb5xOk2+vstKvrOWUb5IcE2+MxZMvqe6Tr5n/ky+zJZNvjBkTr4li0y+L8VNvpN9TL6FY0i+
WSxRvqLLTb5cIFK+iTFJvuy/Tb5YdE6+B55OvlUhT77sSU2+gPBMvvHASL4I606+2CBOvs90
Tb5pVFG+qQFNvpveTL47xU++PohNvqeeTb6sdk++SgNPvma6TL5IZUy+t3ZMvngQUL5+V1C+
TJRMvt98Tr6Znk2+vKhNvufpSr7S4U6+ntZRvudsTr6TYk++O61Pvlv2S76Tn0u+gsVJvt5J
Tr43uk2+40FNvlLdTr5aK1C+WcNOvjVXTL5V80++YOJOvm54Tr6sM06+5CpMvipKS76r9k++
nX1NvoI9Tr6CS06+895MvkuiUr6J7ky+l+9LvsgjUb5edU6+TqJQvhq3T755FlO+iFpQvgwA
Tr4NulG+mv1PvlEeUL6DCEu++GdRvlL5Sr6b0FK+ClpRvqa8Sr7V206+jkxQvi+CS76uM02+
fZFNvnwOUL4PaFK+8xJMvoyzUb53aFO+QWBMvib8Tr50vFG+RSZQvgcQUL5JVky+PGFPvugu
T76Gz0y+7oZMvq8OTL6dQUq+8q9RvmjXTb7tmlG+lhxUvj2LTr7cG1C+WUhQvk8oUr5qi0y+
409KvqBESr73x02+6VNPviP4Tr5Q506+XetQvmLxUb6uzU2+nJVPvje5TL4x4lK+XqRNvuuR
Ur4FYFC+F95LvoKrS771IE6+zP1OvntJSr7r5kq+G61PvjPzSb79Z02+bThLvqSJT77ve0u+
HLRMvja/Tr4IJlG+nb5PvlN/TL77eE6+p/xOvuzqUL4qjFC+Up1Pvtw4Tb53SlK+LR9Pvub1
Ub6Az0m+El1PvlFKT77NCEu+EMhQvujPU74dOVC+QUJPvmaxVb4tN06+V99OvozbUb46fU6+
QYVUvkZoUb7vilC+d1tQvoXQS779NlG+6JVMvjn7U779Rky+XW1Mvuu0Tb4ka1G+b0FRvqS6
Tb6ybFO+0uVRvvK6S77IolK+UPlNvmGnU75ex0++AVZSvsk6Tr4B0k++BSFSvptJTb7nTE++
bRRPvj/fT77+LE++T8FQvrw4UL4k21G+rM5RvsQUVL6Y81G+5OZTvv+rUb5dKFC+vjxTvpMk
T74B+lS+Dn1SvgJEUL5IAVC+ZMlKvmZKTL4dS1e+HSRPvipuTr69L1G+A0lOvsIGUr5de1O+
+55Pvv+PT76lPlK+ZvhTviTYVL6zxVO+nLNUvhL1U77GfVG+jflRvt5PUL6Nsk2+iDtSviNs
S77GMFS+OGpTvm6SUb52vVG+ErdQvr2SUr7+5FO+Px1Ovh3AUb7r0U++tT9RvtMuUr402U++
9SBTvpjBU77UGVC+pQdSvg2iTL7rHVK+d8pOvrYmUr597E2+EJtRvgf8UL6jtlW+G8RUvrvl
Ub6nllS+PSJTvjHOUr55BVK+QzRQvk7LTb6qsVC+Vr5QvvcAVL7Y4FS+J7dUvoW7VL58mFK+
XRpTvlVMUr4oFVO+mgRWvmhbT74bEFW+/1VRvvp9UL6hNVO+/9dTvmzJVb7EgU6+uW1Tvke3
Vr6oNVW+wHJTvn+rUL6S+1S+YBJUvlPfUr4YoVG+cahVvjm4UL665FC+i0pQvkIgUr6TG1W+
zQ9TvrZbVL4CaFG+XzNTvuWSTr5i9FS+EgFUvt1STb7uglO+fgBPvnNTVr7pIVC+D8lRvjGx
Ur5VvFC+FQ5Tvs2xTr5+xFC+2clTvvgDUb5/LlW+2vVQvhsAWr52WVS+eTpMvlh7Vr5c0FS+
WFNUvgNsT74Nh1K+TsxUvjSuT75T/FG+/b5VvnGPUb4PB1e+K3JRvt53Vr4gf1C+OU9UvsmF
Vb4DmE2+x5lTvr+SU74no1C+XfRQvgFNVL4dClS+SL5Tvp4RU74mOFO+VetVvhRPUb71KVO+
o8FOvlJWTr6SN1O+TvRPvogFVr5IG1O+dddVvus9Vb6VXlS+KpJWvv3dV75Ci1O+xeZQvt6f
Ub7T5FO+ziZVvow9Vb7NZ1K+SblSvstTVb6PSVK+J65QvkY1T7478lS+owxTvoj2U768DFa+
4O9XvqotUr4KPle+C+VTvkDEU775bVK+XchSvj7WUr6RF1W+VmFSvmbXU770uFC+IztQvoLB
VL72FlG+YZhWvp3JVb6QUFW+t2NUvnoHUr4GVlK+E9pQvnCqWL6XUFa+ngVUvhHAVL4B+Ve+
UKdYvoYTVL5Jj1O+7mFYvuv5VL7ImlC+QdFOvk6LV74N/VK+4XpQvh1QUr6PCFK+rzVUvnsn
UL4vKlS+OSNXvlD2Vb5a3lG+kx5YvoQsVr6EZVS+L1ZWvm00Wb7UalO+wc5VvoXZWL7u/1O+
t45Rvkg3V768HVW+UdpRvkzvVb7KnFW+RDdTvg/eVL7F3lO+HJlVvlJ/VL7n91K+OYtUvjDq
Vb5mgVS+Bg9XvtccVL6SoVe+UotUvlZjU74QRFa+dERUvlJUU77Delq+eFpPvjNsU76hG1K+
uC5avkTxUb6WJFS+w1BUvsl3UL4xbVe+9ZlUvqajUr5aW1S+5YRVvsajWr4Dvle+fstWvoIc
U74Ev1S+od5cvvGET74yXFe+16RVvllnU76FIVG+0YBXvnpCV75WgFe+IZVVvgZnV77OIle+
qQdSvqYqUL4wQ1W+x55TvqJtVL50flW+xHhUvjGfVL4ilVS+TpBYvmCNWb7LmVK+UqlXvkMj
WL4tuVS+IgpVvmDbVb7tzVa+gvFOvrS4T77ZzFa+Oz5VvtJZVr7M61e+4tNVvuYvVb64rlq+
yLNRvoDZV74z5lK+bahdvn2CWL5gnVa+XClSvpAxVr781lO+af5YvlE9Vr4r0Fa+2UJRvlME
XL4THFS+cLRVvpNNXL7sh1e+le1VvhbEU75M6lK+471ZvljJVL4kWVe+7fNTvgkWVb4e/Ve+
c55Uvu6zVL6nfFi+hwlYvsNnV74erVW+OndUvl7GVr5dLFS+4/tVvsfBV74g7lK+lJtSvkjt
Vr7BHFe+aEJZvhvBW74nNVm+rIVYvvvdVL4lYVe+WhpZvjfnV759LFe+YR5ZvqOZWL6E4ly+
/cJWvpZLVL7cZ1a+fJ5Xvvh0V75gFlW+yxRUvhJpVb7g9la+PsRVvgtGVL4kdFS+9I9ZvtPo
V75NeVi+UWRWvrnvU74jdli+LYpXvhn6VL5f+1e+u2ZYvuNgV77c7la+OqhXvmrPWL4/qFm+
199VvkvyWL5WU1a+0DZbvrqpVr7ieVi+81RWvoIaV76DCFi+k2VaviC6Wb5Po1e+KZdXvqnT
Ub7E8Fi+gCBWvqpTVb6H5Fm+Sf5UvoqjWL4Brla+C01YvpEJVr4AnVa+dkRZvuFnWr60BVm+
NJBYvjVtWL4hHVG+/ipXviYKXb53El2+kwxXvtvJV77apFe+d5VavtRpW77yOli+0cZXvrsn
V758Uli+OOVbvsOoXL6HsFS+E9xZvsNnW76QxFi+KbdYvjQiWb7W+la+9U5YvqzcWb4cwlO+
W0lYvvgSW75hHFu+BBNWvidEV77k+1W+I2RVvtthV7523Fe+pEhbvruSVr6zBlK+8f1WvpsC
WL4NB1y+iZ1YvuYSWL4wf1i+3KNUviguWL5KkVa+MElVvlQgV76Polm+oJRYvm/YWL6f9Fq+
96xWvr5TV74+TVy+JtdYvgYcWr6d4li+AARZvsZaVr7Tjla+IllXvrTHW76Fc1e+BGBUvlNl
Wr6L6Fm+tG5YviLSV756VVu+RvJZvpH7WL4cBFa+V6lXvtT2VL6UWVa+f79YvqMcXL7+yVa+
HN5Uvlp8Wb5iQ1y+iyVWvlVbWL67YFa+TdpavgAQWr5Nf1i+qHtdvpjOVb5RmVO+/yNYvitq
V75UOFm+nsdXvsKeXL5l9le+PE1WvsDKW747JVm+9+5ZvujkVL6sqFm+R6dZvsHaWr7yvlm+
zQ9bvhX9Vr6+Wly+rtRavg6+VL7+ylW+Vstbvm5LWb5RSVW+1u5WvgTEW74LulW+ucVWvvV+
V74kule+</AssayYData></Step><Step><CommonData><SampleLocation>5</SampleLocation><SampleID></SampleID><SampleGroup></SampleGroup><SampleInfo></SampleInfo><SampleRow>P</SampleRow><SamplePlate>1</SamplePlate><WellType>BUFFER</WellType><Concentration>-1</Concentration><ConcentrationUnits>µg/ml</ConcentrationUnits><MolarConcentration>-1</MolarConcentration><MolarConcUnits>nM</MolarConcUnits><MolecularWeight>-1</MolecularWeight><Temperature>30</Temperature><StartTime>1643141</StartTime><AssayTime>300</AssayTime></CommonData><FlowRate>1000</FlowRate><StepType>DISASSOC</StepType><StepName>Dissociation</StepName><StepStatus>OK</StepStatus><ActualTime>300.001</ActualTime><CycleTime>0.2</CycleTime><AssayXData Points="1500">T8LGRCjJxkQkz8ZEo9XGRCLcxkSh4sZEKOnGRCTvxkSj9cZEIvzGRKECx0QgCcdEJA/HRKMV
x0QiHMdEoSLHRCApx0QkL8dEozXHRCI8x0ShQsdEIEnHRCRPx0SjVcdEIlzHRKFix0QgacdE
JG/HRKN1x0QifMdEoYLHRCCJx0Qkj8dEo5XHRCKcx0ShosdEIKnHRCSvx0SjtcdEIrzHRKHC
x0QgycdEJM/HRKPVx0Qi3MdEoeLHRCDpx0Qk78dEo/XHRCL8x0ShAshEIAnIRCQPyESjFchE
IhzIRMoiyEQgKchEJC/IRKM1yEQiPMhEoULIRCBJyEQkT8hEo1XIRCJcyEShYshEIGnIRCRv
yESjdchEInzIRKGCyEQgichEJI/IRKOVyEQinMhEoaLIRCCpyEQkr8hEo7XIRCK8yEShwshE
IMnIRCTPyESj1chEItzIRKHiyEQg6chEn+/IRKP1yEQi/MhEoQLJRCAJyUQkD8lEoxXJRCIc
yUShIslEICnJRCQvyUSjNclEIjzJRKFCyUQgSclEJE/JRKNVyUQiXMlEoWLJRCBpyUQkb8lE
o3XJRCJ8yUShgslEIInJRCSPyUSjlclEIpzJRKGiyUQgqclEHK/JRJu1yUQivMlEocLJRCDJ
yUQcz8lEo9XJRCLcyUSh4slEIOnJRBzvyUSb9clEIvzJRKECykQgCcpEHA/KRJsVykQiHMpE
oSLKRCApykSfL8pEmzXKRCI8ykShQspEIEnKRBxPykSbVcpEIlzKRKFiykQgacpEHG/KRJt1
ykQafMpEoYLKRCCJykSfj8pEm5XKRBqcykQso8pEIKnKRByvykSbtcpEIrzKRKHCykQgycpE
HM/KRJvVykQi3MpEoeLKRCDpykQc78pEm/XKRCL8ykShAstEIAnLRJ8Py0SbFctEIhzLRKEi
y0QgKctEHC/LRJs1y0QaPMtEmULLRCBJy0SfT8tEm1XLRBpcy0SZYstEIGnLRJ9vy0SbdctE
GnzLRKGCy0QgictEn4/LRJuVy0QanMtEmaLLRCCpy0Qcr8tEm7XLRBq8y0ShwstEIMnLRBzP
y0Sb1ctEGtzLRJniy0Qg6ctEn+/LRJv1y0Qa/MtEmQLMRCAJzEQcD8xEmxXMRBoczESZIsxE
GCnMRJ8vzESbNcxEGjzMRKFCzEQYScxEn0/MRJtVzEQaXMxEmWLMRBhpzESfb8xEm3XMRBp8
zESZgsxEGInMRJ+PzESblcxEGpzMRJmizEQYqcxEn6/MRJu1zEQavMxEmcLMRCDJzEQcz8xE
m9XMRBrczESZ4sxEGOnMRBzvzESb9cxEGvzMRJkCzUQYCc1Elw/NRJsVzUQaHM1EFCPNRBgp
zUSXL81EmzXNRBo8zUSZQs1EGEnNRBxPzUSbVc1EGlzNRJlizUQYac1El2/NRJt1zUQafM1E
mYLNRBiJzUSXj81Em5XNRBqczUSZos1EGKnNRKevzUSbtc1EGrzNRJnCzUQYyc1El8/NRJvV
zUQa3M1EmeLNRBjpzUSX781Em/XNRBr8zUSZAs5EGAnORJcPzkSbFc5EGhzORJkizkQYKc5E
ly/ORJs1zkQaPM5EmULORBhJzkSXT85Em1XORBpczkSZYs5EGGnORJdvzkSbdc5EGnzORJmC
zkQYic5El4/ORJuVzkQanM5EmaLORBipzkSXr85Em7XORBq8zkSZws5EGMnORJfPzkSb1c5E
GtzORJnizkQY6c5El+/ORJv1zkQa/M5EmQLPRBgJz0SXD89EmxXPRBocz0SZIs9EGCnPRJcv
z0STNc9EGjzPRJlCz0QYSc9El0/PRJtVz0QaXM9EmWLPRBhpz0SXb89Ek3XPRBp8z0SZgs9E
GInPRJePz0STlc9EGpzPRHiiz0QYqc9El6/PRKu1z0QavM9EmcLPRBjJz0SXz89Ek9XPRBrc
z0SZ4s9EGOnPRJfvz0ST9c9EGvzPRJkC0EQYCdBElw/QRJMV0EQSHNBEmSLQRBgp0ESXL9BE
kzXQRBo80ESZQtBEGEnQRJdP0ESTVdBEGlzQRJli0EQYadBEl2/QRJN10EQafNBEmYLQRBiJ
0ESXj9BEk5XQRBKc0ESZotBEGKnQRJev0ESTtdBEErzQRJnC0EQYydBEl8/QRJPV0EQS3NBE
keLQRBjp0ESX79BEk/XQRBL80ESZAtFEGAnRRJcP0USTFdFEEhzRRJki0UQYKdFEly/RRJM1
0UQSPNFEkULRRBhJ0USXT9FEk1XRRBJc0USZYtFEGGnRRJdv0USTddFEEnzRRJGC0UQYidFE
l4/RRJOV0UQSnNFEkaLRRBip0USXr9FEk7XRRBK80USRwtFED8nRRJfP0UST1dFEEtzRRJHi
0UQY6dFEl+/RRJP10UQS/NFEkQLSRBgJ0kSXD9JEkxXSRBIc0kTaItJEDynSRJcv0kSTNdJE
EjzSRJFC0kQPSdJEl0/SRJNV0kQSXNJEkWLSRA9p0kSXb9JEk3XSRBJ80kSRgtJED4nSRI+P
0kSTldJEEpzSRJGi0kQPqdJEj6/SRJO10kQSvNJEkcLSRA/J0kSPz9JEk9XSRBLc0kSR4tJE
D+nSRJfv0kST9dJEEvzSRJEC00QPCdNEjw/TRJMV00QSHNNEkSLTRA8p00SPL9NEkzXTRBI8
00SRQtNED0nTRI9P00STVdNEElzTRJFi00QPadNEj2/TRJN100QSfNNEkYLTRA+J00SPj9NE
k5XTRBKc00SRotNED6nTRI+v00STtdNEErzTRJHC00QPydNEj8/TRJPV00QS3NNEkeLTRA/p
00SP79NEk/XTRBL800SRAtREDwnURI8P1ESTFdREEhzURJEi1EQPKdREjy/URJM11EQSPNRE
kULURA9J1ESPT9REk1XURBJc1ESRYtRED2nURI9v1ESTddREEnzURJGC1EQPidREj4/URJOV
1EQSnNREPaPURA+p1ESPr9REk7XURBK81ESRwtRED8nURI/P1EST1dREEtzURJHi1EQP6dRE
j+/URJP11EQS/NREkQLVRA8J1USPD9VEihXVRBIc1USRItVEDynVRI8v1USKNdVEEjzVRJFC
1UQPSdVEj0/VRIpV1UQSXNVEkWLVRA9p1USPb9VEinXVRBJ81USRgtVED4nVRI+P1USKldVE
EpzVRJGi1UQPqdVEj6/VRIq11UQSvNVEkcLVRA/J1USPz9VEitXVRBLc1USR4tVED+nVRI/v
1USK9dVEEvzVRJEC1kQPCdZEjw/WRIoV1kQSHNZEkSLWRA8p1kSPL9ZEijXWRAk81kSRQtZE
D0nWRI9P1kSKVdZEElzWRJFi1kQPadZEj2/WRIp11kQJfNZEkYLWRA+J1kSPj9ZEipXWRAmc
1kSRotZED6nWRI+v1kSKtdZECbzWRJHC1kQPydZEj8/WRIrV1kQJ3NZEkeLWRA/p1kSP79ZE
ivXWRAn81kSIAtdEDwnXRI8P10SKFddECRzXRKEi10QPKddEjy/XRIo110QJPNdEiELXRAdJ
10SPT9dEilXXRAlc10SIYtdED2nXRI9v10SKdddECXzXRIiC10QPiddEj4/XRIqV10QJnNdE
iKLXRAep10SPr9dEirXXRAm810SIwtdED8nXRI/P10SK1ddECdzXRIji10QH6ddEhu/XRIr1
10QJ/NdEiALYRAcJ2ESGD9hEihXYRAkc2ESIIthEDynYRIYv2ESKNdhECTzYRIhC2EQHSdhE
j0/YRIpV2EQJXNhEiGLYRAdp2ESGb9hEinXYRAl82ESIgthEB4nYRIaP2ESKldhECZzYRIii
2EQHqdhEhq/YRIq12EQJvNhEiMLYRAfJ2ESGz9hEitXYRAnc2ESI4thEB+nYRIbv2ESK9dhE
CfzYRIgC2UQHCdlEhg/ZRIoV2UQJHNlEiCLZRAcp2USGL9lEijXZRAk82USIQtlEB0nZRIZP
2USKVdlECVzZRIhi2UQHadlEhm/ZRIp12UQJfNlEiILZRAeJ2USGj9lEipXZRAmc2UQDo9lE
B6nZRIav2USKtdlECbzZRIjC2UQHydlEhs/ZRIrV2UQJ3NlEiOLZRAfp2USG79lEivXZRAn8
2USIAtpEBwnaRIYP2kSKFdpECRzaRIgi2kQgKdpEhi/aRIo12kQJPNpEiELaRAdJ2kSGT9pE
ilXaRAlc2kSIYtpEB2naRIZv2kSKddpECXzaRIiC2kQHidpEho/aRIqV2kQJnNpEiKLaRAep
2kSGr9pEirXaRAm82kSIwtpEB8naRIbP2kSK1dpECdzaRIji2kQH6dpEhu/aRAX22kQJ/NpE
iALbRAcJ20SGD9tEghXbRAkc20SIIttEBynbRIYv20SCNdtECTzbRIhC20QHSdtEhk/bRAVW
20QJXNtEiGLbRAdp20SGb9tEgnXbRAl820SIgttEB4nbRIaP20QFlttECZzbRIii20QHqdtE
hq/bRIK120QBvNtEiMLbRAfJ20SGz9tEgtXbRAHc20SA4ttEB+nbRIbv20SC9dtEAfzbRIgC
3EQHCdxEhg/cRIIV3EQBHNxE6yLcRAcp3ESGL9xEgjXcRAE83ESIQtxEB0ncRIZP3EQFVtxE
AVzcRIBi3EQHadxEhm/cRIJ13EQBfNxEiILcRAeJ3ESGj9xEBZbcRAGc3ESAotxEB6ncRIav
3ESCtdxEAbzcRIjC3ET/yNxEhs/cRAXW3EQB3NxEgOLcRAfp3ESG79xEBfbcRAH83ESAAt1E
BwndRIYP3USCFd1EARzdRIAi3UT/KN1Ehi/dRII13UQBPN1EgELdRP9I3USGT91EBVbdRAFc
3USAYt1E/2jdRH5v3UQFdt1EAXzdRICC3UT/iN1Efo/dRIKV3UQBnN1EgKLdRP+o3USGr91E
BbbdRAG83USAwt1E/8jdRH7P3UQF1t1EAdzdRIDi3UT/6N1Efu/dRIL13UQB/N1EgALeRP8I
3kSGD95E/RXeRAEc3kSAIt5E/yjeRH4v3kSCNd5EATzeRIBC3kT/SN5Efk/eRP1V3kQBXN5E
gGLeRP9o3kR+b95E/XXeRAF83kSAgt5E/4jeRH6P3kT9ld5EAZzeRICi3kT/qN5Efq/eRP21
3kQBvN5EgMLeRP/I3kR+z95E/dXeRAHc3kSA4t5E/+jeRH7v3kT99d5EAfzeRIAC30T/CN9E
fg/fRP0V30QBHN9EgCLfRP8o30R+L99E/TXfRAE830SAQt9E/0jfRH5P30T9Vd9EAVzfRIBi
30T/aN9Efm/fRP1130QBfN9EgILfRP+I30R+j99E/ZXfRAGc30SAot9E/6jfRH6v30T9td9E
AbzfRIDC30T/yN9Efs/fRP3V30QB3N9EgOLfRP/o30R+799E/fXfRAH830SAAuBE/wjgRH4P
4ET9FeBEARzgRIAi4ET/KOBEfi/gRP014EQBPOBEgELgRP9I4ER+T+BE/VXgRAFc4ESAYuBE
/2jgRH5v4ET9deBEAXzgRICC4ET/iOBEfo/gRP2V4EQBnOBEgKLgRP+o4ER+r+BE/bXgRAG8
4ESAwuBE/8jgRH7P4ET91eBEAdzgRIDi4ET/6OBEfu/gRP314EQB/OBEgALhRP8I4UR+D+FE
/RXhRAEc4UQyJOFEMCnhRH4v4UT9NeFE+TvhRIBC4UT/SOFEfk/hRP1V4UT5W+FEgGLhRP9o
4UR+b+FE/XXhRPl74USAguFE/4jhRH6P4UT9leFE+ZvhRICi4UT/qOFEfq/hRP214UT5u+FE
gMLhRP/I4UR+z+FE/dXhRPnb4USA4uFE/+jhRH7v4UT99eFE+fvhRHgC4kT/COJEfg/iRP0V
4kT5G+JEeCLiRP8o4kR+L+JE/TXiRPk74kR4QuJE/0jiRH5P4kT9VeJE+VviRHhi4kT/aOJE
fm/iRP114kT5e+JEeILiRPeI4kR+j+JE/ZXiRPmb4kR4ouJE96jiRH6v4kT9teJE+bviRHjC
4kT/yOJEfs/iRP3V4kT52+JEeOLiRPfo4kR+7+JE/fXiRPn74kR4AuNE9wjjRHYP40T9FeNE
+RvjRHgi40T3KONEfi/jRP0140T5O+NEeELjRPdI40R+T+NE/VXjRPlb40R4YuNE92jjRH5v
40T9deNE+XvjRHiC40T/iONEdo/jRP2V40T5m+NEkaLjRPeo40R2r+NE9bXjRPm740R4wuNE
98jjRHbP40T11eNE+dvjRHji40T36ONEdu/jRPX140T5++NEeALkRPcI5ER2D+RE/RXkRPkb
5ER4IuRE9yjkRHYv5ET1NeRELj7kRCxD5ET3SOREdk/kRPVV5ET5W+REeGLkRPdo5ER2b+RE
9XXkRPl75ER4guRE94jkRHaP5ET1leRE+ZvkRHii5ET3qOREdq/kRPW15ET5u+REeMLkRPfI
5ER2z+RE9dXkRPnb5ER44uRE9+jkRHbv5ET19eRE+fvkRHgC5UT3COVEdg/lRPUV5UT5G+VE
eCLlRPco5UR2L+VE9TXlRPk75UR4QuVE90jlRHZP5UT1VeVE+VvlRHhi5UT3aOVEdm/lRPV1
5UT5e+VEeILlRPeI5UR2j+VE9ZXlRPmb5UR4ouVE96jlRHav5UT1teVE+bvlRHjC5UT3yOVE
ds/lRPXV5UT52+VEeOLlRPfo5UR27+VE9fXlRPn75UR4AuZE9wjmRHYP5kT1FeZE+RvmRHYj
5kT3KOZEdi/mRPU15kT5O+ZEeELmRPdI5kR2T+ZE9VXmRPlb5kR4YuZE92jmRHZv5kT1deZE
+XvmRHiC5kT3iOZEdo/mRPWV5kT5m+ZEeKLmRPeo5kR2r+ZE9bXmRPm75kR4wuZE98jmRHbP
5kT11eZE8dvmRHji5kT36OZEdu/mRPX15kTx++ZEeALnRPcI50R2D+dE9RXnRPEb50R4IudE
9yjnRHYv50T1NedE8TvnRHBC50T3SOdEdk/nRPVV50TxW+dEeGLnRPdo50R2b+dE9XXnRPF7
50R4gudE94jnRHaP50T1ledE8ZvnRHCi50T3qOdEdq/nRPW150Txu+dEcMLnRO/I50R2z+dE
9dXnRPHb50Rw4udE9+jnRHbv50T19edE8fvnRHgC6ET3COhEdg/oRPUV6ETxG+hEcCLoRPco
6ER2L+hE9TXoRPE76ERwQuhE90joRHZP6ET1VehE8VvoRHBi6ET3aOhEdm/oRPV16ETxe+hE
cILoRO+I6ER2j+hE9ZXoRPGb6ETaouhE76joRG6v6ET1tehE8bvoRHDC6ETvyOhEds/oRPXV
6ETx2+hEcOLoRO/o6ER27+hE9fXoRPH76ERwAulE7wjpRG4P6UT1FelE8RvpRHAi6UTvKOlE
bi/pRPU16UTxO+lEcELpRO9I6UR2T+lE9VXpRPFb6URwYulE72jpRG5v6UTtdelE8XvpRHCC
6UTviOlEbo/pRO2V6UTxm+lEcKLpRO+o6URur+lE7bXpRPG76URwwulE78jpRG7P6UTt1elE
8dvpRHDi6UTv6OlEbu/pRO316UTx++lEcALqRO8I6kRuD+pE7RXqRPEb6kRwIupE7yjqRG4v
6kTtNepE8TvqRHBC6kTvSOpEbk/qRO1V6kTxW+pEcGLqRO9o6kRub+pE7XXqRPF76kRwgupE
74jqRG6P6kTtlepE8ZvqRHCi6kTvqOpEbq/qRO216kTxu+pEcMLqRO/I6kRuz+pE7dXqRPHb
6kRw4upE7+jqRG7v6kTt9epE8fvqRHAC60TvCOtEbg/rRO0V60TxG+tEPSPrRO8o60RuL+tE
7TXrRPE760RwQutE70jrRG5P60TtVetE8VvrRHBi60TvaOtEbm/rRO1160Txe+tEcILrRO+I
60Ruj+tE7ZXrRPGb60RwoutE76jrRG6v60TttetE8bvrRH7D60TvyOtEbs/rRO3V60Tx2+tE
cOLrRO/o60Ru7+tE7fXrRPH760RwAuxE7wjsRG4P7ETtFexE8RvsRHAi7ETvKOxEbi/sRO01
7ETxO+xE</AssayXData><AssayYData Points="1500">oPpNvlQjU77Dm1W+Jg9YvqgCW74ZDF2+6EhZvlOSXr7oEWC+SNVdvmrJYr6ozmK+9xlmvsX5
ZL4jtmS+BKJjvm96Y74Ndmq+0JRlvgXjZr7BbGy+hTJuvnz+a75TJW2+nn5tvvHobb7fhG2+
nqFtvvG2cb4WsG6+Zmhwvrm6dL6iUXO+jTp0viJ1cL7kwne+IjtyvvuGdL75CXi+HcxxvpFe
cr6olXa+sw14vlcieb5os3e+nX9zvsOzdb4ltHW+Qr5yvgSIeL59YX++OIh6vq6wfL5hknq+
g4V/vhlefb7hcHm+fhd6vqDOfb4k7Hy+J0Z8vkNOfL624H++vJ2AvsOjer6oCX2+m19/vrdw
gb49O36+V0J+vrJ4gL7KpoC+wNZ9vhJHfr5NpHu+U899vtqCfL7j1n6+cK1+vrWRgL67KoK+
PzSAvpcvf769EHy+Zvl/vle2gb5Gw4C+1yiDvo89g74DsYG+sUyCvho4gL5HuYK+G2eCvlAz
gr590IO+l+yBvpCtgr4m94C+gIyBvgnHgb7pYYO+67SDvuQ5gL5RjYK+aeV/vriWgr7lOYG+
y0SDvs3fgL62HYK+vaiDvg+Cg756WoK+9z+Evns8hr4tvoO+GveEvtQ9g77k2YG+ZJSEvneD
gr4kwIS+m96EvrK6g75DnIS+flCEvkrSg77MbIK+EUuCvgFGhL7ssYK+6YqFvpHshL4v24O+
VH6EvsybhL7L9Ia+F5CFvkXKhL7QtIO+0MWDvsIChr43WIW+HoCEvl0ahb5TFYW+u1WEvr7I
hb5sCoS+BRaGvlM9hb4sYIS+jECFvuCmhb4xUYa+y4OEvooohb5hGIW+cEqFvizThL4czYS+
3sKDvoBBhL4uW4a+t6SDvggxhb7PaoS+DI+FvhpEhb7d6YW+SteHvtyHhb4tZ4W+PsSDvpbp
g746Goi+XxqCvo5hhL4mb4W+z6WFvjnuhb7agoW+UCKEvhouhb7aMIW+OA+FvkLPhr6yEoa+
rcGFvs16hr4x/YS+CQiHvoj8hb5auoS+pceGvjQYh74Zh4W+VgSHvp2rhL6K84W+J+iFvuXq
g77VaoS+GPCGvp7Qhb51qYW+TiGHvgENhL4iQIW+SAmHvliDhr4tLom+DbeEvqqUhL5I6Ia+
9FuDvlvthb4DZYS+0r6GvibQhL4TLIe+FyKGvnyuhb5LA4i+zvKEvveOh75Y2YW+2U+HvjUQ
iL5MlYa+mhCGvv2uhb4CioW+y3KGvqwIhr5AXYa+oAiIvicLh77/Xoe+2VaGvtBKiL6Cx4e+
3D6GvkguiL628Ia+VKGEvh72hL4AiIa+CtyFvn0fhr6PmYe+8qiGvjqeh76q4Ie+TKuHvj80
hL7+Joa+ekCGvphwhb6SlYW+jO2HvnwxhL6yToi+syiHvs16hr79V4e+uSGHvpQBir7ivIa+
mg6HvsaAh75B/Yi+6eeGvmAzh74I4oW+o7KIvlGFhr6yeIe+jmyHvu87h77Aloi+hVOGvvXc
hb6tUYm+QqaIviRghr66LYi+2waHvgFSiL6VyoW+1TiHvhl7hr6gOoi+NcGGvp06hr7HpYi+
F+yHviwWiL4ff4i+Fk+Ivnvmhb44+Ii+g+eHvmrSiL5Noom+GROGvrCZiL7As4W+B2SGvliD
iL4amIi+aDKIvuQZhr454oi+OgyJvpLdib5gdYe+GGmFvtHJh76sCoe+iX+Hvqbuib4iEIm+
3QmIvv/Xhr5xC4q+xgKHvitOh74YtIe+wXKJvn2Th75EKIa+5A+Ivq9Dib6snYe+44mHvq8Z
iL6IoYe+pUCIvn8/iL4WV4a+Fx6Jvq9th77YXIi+KiSGvsKliL5VhIm+j/6GvqMDh74cLYm+
LYSIvrMYir5kgoa+N9OHvsOnib60K4a+K3SHvoeYh77dn4m+gwOJvgW/h75IU4i++oeIvpYi
h75sXIq+a5yHvhtThr4iLIa+hdaHvjkWib5HfYa+UC+Kvl23h755zIe+u/KHvtnAhb62nom+
IuqJvrgvhr47MYm+jcCGvutPh77Iv4i+EX6GvkLPiL7BO4i+Q0+Jvnmyir7caIi+eTWGvjub
iL4eQ4i+tNOHvpsHh75Ziom+7J6Hvk73iL5ma4e+JOWIvnKHiL5k6Ia+M+GIvkAFib5sNIm+
en2HvjEHir4M+Ym+UuWFvlgxib7dz4a+w8eJvkFRh75SUYq+WiyJvnkeiL4f+Yi+Xp+JvicE
iL6drom+aAOKvpXsh77THYm+KeCJvnw3ib6pl4e+PEuIvlyniL5nVYm+DXCHvsO3iL75aom+
NTWHvgwyiL6VHYi+xr6IvrDsh76room+AoiIvtP+iL5jO4m+dWKJviqciL4uAoi+INSIvqpR
iL7XvIm+XP6HvuJ6iL7ZtYm+IbKKvtKIib6DToq+vLqHviwgib7XT4m+DgOKvpMUh77N4Im+
1UqHvsYHiL594oi+026HvsbEiL53aoi+Q0KJvoHPhr7nBom+criIvksdiL59u4i+57aHvvzx
ib77oYe+p56IvrmQhr46u4i+humJvoMJi74dXYm+m2aHvjGfiL4tE4u+WaCKvlKyh74qM4e+
zD+JvutEib4Yzoi+KLyJvjRiib7D1oq+U6uHvsZSir7gBIi+rouJvt22ib5Liou+xjGJvrVs
ib7FLYi+NRSKvhv2ir5Ib4i+qP6Hvjlxir7B1om+UE6JvrnUhr5AtIi+QKyHvh/fiL5qYIi+
D8qGvmeXib7i9Ia+72yKvvaWiL4dlYq+BgGJvq+YiL4ZfYm+FMSIvgAyi747xYm+r4CLvsBC
h76qwIm+Z72JvncCiL45VYm+baOJvtxXiL7+5oe+GuaKvjYri754bom+RDaLvi4VjL6QSYm+
FauHvrFbib7su4m+ZbWJvukfib4qeYq+EvqJvr4jib5in4i+DL+Jvs7whr4+J4e+lYGJvkq6
iL65YYe+3paLvml8ir6BpYe+/H2Ivs8Gib5ihYq+lyiIvruXib6ZmIq+29CJvibjiL4BWYm+
eAqLvmE7ir6x54e+eOaJvhUfiL7R/Ie+9kaKvsYCiL6WC4u+9Y2Kvqkyi75EuYm+CYuHvkBC
ir7tM4q+3gWKvgtfir7VQ4q+VXqJvkgHiL4p5om+8mCJvmgrib5upYm+hQuKvqRViL4NH4m+
GOWIvsg6iL4d/Ye+GH2Kvujuh75f8Ye+COaKvivIib4iTIu+eieLvpdEib5vmom+I0iJvl4y
ib7+6Im+xgqKvtB0h76MwIm+nr2JvtVeib6qCoe+q/SGvgW7iL7OVYq++H+KvqsJh75g+Yi+
HX2Kvpsuir4sP4u+u6eKvm1Zib4hXIq+1y2KvhbAiL7rg4i+dLuJvjNnir72mIm+OWyKvo7i
ib5WJ4y+ChaLvjI8iL5zlYq+L8GIvqboib5wBIm+juKJvvLsir4n9Im+AfKHvsUIi77eYYq+
cqOIvhSXiL6eeom+AWaIvnYJi777f4m+4s2KvrZmiL7LWYy+TzGJvmgzi774hYy+TU6Lvqlp
i75PUIq+HHyKvmNPir6qVIi+6i2JvraUir6bmoi+RMaLvh6lir5rDYu+u5yJvlFwib6sbYq+
7cSJvrt+ir5fKYm+0vSLvi+1ir7elom+8qSKvnK6ir6byoq+s2KKvje0i75HeIq+aU2JvicG
ir6BaIi+TuuKvgIXi74ltYu+TRuLvkGki76WSIu+fB+LvnxIir54Xom+F/eJvgCbh754oIq+
YZ2IvjqwiL7R9Iq+bpqIvjR2i76UaYi+FLGKvpFdi74BLYm+WSqFvjDaiL6714m+0tOLvtAf
ib75hYq+yKSIvjlSir6+Q4i+ReeIvjVBjL6SDIu+6YqKvrRiiL6M/Yq+o+6KvpzMiL61zIm+
kjCMvoZrir4QM4m+R3KLvnQ7ir5xx4q+F4yIvicuir7P54e+SyyLvrKLiL6wloe++QCLvqre
jL6gB4u+Yt2MvkH2iL4Mdoq+/eqLvhI/ir7xJ4m+J0KMvpz1jL60uIm+QRiJvkbdiL7WlYi+
L7uIvv60i750jIy+Z3KLvif1i74ku4u+xk+Jvpiai76vmoq+MSOMvm6yiL5AsIq+bsSIvoZT
ib4F5oq+iQaNvhZYjb5RIou+sVqLvpUmir4c4Yu+7u6Jvh/ei74oNYu+pbeJvtmfib7WaYu+
6KCJviUQiL6f/4u+tPuLvp/Dib7AvIu+xc2Lvr8ci76mHYm+Y3WLvlDqiL6bKYi+G5yLvnEw
iL6M5Iy+/zqKvp8jib74Woq+5MuLvqhvjb6PYYq+jwmLvtJ7i75dgIq+exWLvgITjb6zsYu+
z1SKvrc6i76+J4u+bUmMvi4Uir7YmIm+mxqLvj4vir6O9Im+YkuOvtdBi74a8Ym+5jGNvtfL
ir7MMIq+VMSHvmXwib598oq+r76MvibTir5Gs4u+kgCLvltRjb7D3Iu+E6eIvsrZib6Luoq+
wzmNvh4oi74X3oq+hFOKvpAVjL4MSom+lNaNvhlLi77/tYu+b2OMvmuqir5RuYq+RhWKvnpE
i75/OIq+SJOKvse+iL4bM4y+B8eMvoiqi76W+Im+L7yMvkK9ib67fYy+5XCJvqkVjL7vE4u+
6BuKvmcVjL6lxY2+1zCLvjxnjL70Aou+s/iKvluJir7U1Yy+NDuJvoEajL5uFou+HqyLvrfb
i75tuoq+j3WLvhXPir7bNou+MMSNvszFjL79Hoy+17OJvqw4i74H8Yq+wmaMvqqSir7Yz4u+
mtSLvgazib6NmYq+AQOMvi1ei77Bbou+eKKIviiGjb4mq4u+2zWKvmCtib4Q1oq+kMmLvtkp
jL5r+Yq+A4CLvrbqi77fzoy+O3OLvh0ui74/fou+y5OOvovwib4gZYu+ZgSLvnyOjL6n8Iu+
PZOLvsw/jL6iFI6+JK2JvpudjL4/You+nauNvnZkir6MD4y+wEiLviPyi75uToq+juaLvmcp
jb4hrou+M9SMvpwkjL5Jz42+4XCMvr1ljb6AOI2+Zs+Mvnq6jL4eH4q+YB2Jvtasjr4mFou+
zQ2NvmGQi75TbIy+oCCLvi4EjL7eIoy+Px6LvnF+i74PjYy+UwqLvgDxjL65BY2+UXqLvi4V
i76M+oq+MmWOvmAyjL7tDo2+cCWMvumQi769Noy+/OiNvgGijL7AUY2+fZuNvviWir6VGI2+
4PGMvs5xjb4BA4y+pMSKvhINjr76u4y+wxeLvmlZjb5fyI6+dASLvnPci75KIY2+Pq+KvkbA
i74cyom+OROOvkxFjr408oq+oq2MvpYGjL4424y+RMuPvl3ui77E34u+68+MvnNxjL4fGo6+
Ih6LvuP9ir4DFoy+dueJvlfBir4lLYy++FWNvo/EjL5v0Im+Vg+Ovvblir4bdYy+UI2Mvih4
iL7E04y+xMmMvhY2i75kRo6+t56MvuTAir712Iy+gu+KvpRoi75tfoy+qeKNvqoqi779KIu+
JKGNvtHGjL4mHIy+TDuJvqEDjb7g7o2+yzuOvsLzi74hWo2+iZiLvmxCjb4YK42++jiLvphJ
jr4veoy+ALiNvgXnir4bUYq+WK+MvvnZir5hLYy+fHiKvh91jb5D9oy++BeLvhQGjb64XY6+
JpGIvhbdi77MMYy+29mNvncrjL4CvIu+eMyNvglri77YZ4y+jkGNvhnSiL62woq+VymMvmL/
i75av4q+Lr2MvuhdjL4LJ4u+YMmLvpMIjr5x4Iy+fJKMvsTijL5xw4u+DrCNvk+vir7akIy+
KkWOvizSjL5GdIu+74SLvj5gjr6hpo++BpWLvtSMjL4UL4y+DlaOvqpJjb4RK42+/u+Nvtuo
jL77NY++6ziOvkGljL6TM4u+WUaNvjvDi74R9Yq+fPaMvtsKjL4bXYy+WoWMvifWjL4NVYy+
apSLvkwTi76QdIu+n/+MvrNdjb5cOIy+Z+GLvnzIjL6684u+qqiMvnITjL5nZ4y+ysqMvpKb
jb7/RI2+buWPvu0Ui74lBY6+PRKOvsOYjr5gKY2+kmiNvnEYjb55Z4y+KCeOvoXpib6gt4q+
CjeNvqR0jL6Nb42+EViOvvoWjb6weYy+pTyMvkETjb4z/4u+gTaMvoenjL5nSoq+kASOvtGr
jb7XiYy+RGWQvqChi75qKI6+FDyLvs7Oi75eAIy+q62NvupPjL7WbYq+uduOvhpUjL5Zn4y+
lneLvgFIjr64Bou+GjyOvruqj75ht4y+L76Mvo2Rir4Yt42+d6mPvsw5ir5oXY++OPaNvlVb
jb5W6Y2+3DGNvkGCjb78+ou+IwiOvkaZjr7kLY6+uWCKvhGdjL4LU4u+JhGNvkcKjL5S94y+
8mKNvozrjL5A8Yu+UBaNvrZmjr5anoy+xOiOvjN7jr5JNoy+pLWLvtrwj76iHI6+B7+Lvply
jL7+14y+8TaOvmdwir6zxYq+qxONvr5ljb6EvIq+03qNvja4jb5WRIy+HOqMvpsej749SIy+
JROMvl1Ajr5YSY++i6KNvikpi76o/4u+i0GNvppqjb6oto2+fUWNvuHnjr4gMY6+ICCOvrG5
i77/Toy+aXuMvjrWjr7Xxoy+sOCOvuGjjL7qRY2+dI2MvmzYjb6zcY++36KMvhYmjr4s542+
49CMvn8pjb6Rn46+7muPvkcbj76Yd46+V/COvkknjb4Vs4y+iTKLvsxwjr7oKI6+S7ePvhMd
kL63XY2+fR6MvotFi74Ypo2+5DGMvjcZjb6US42+3aGMvtrAjL4gAI++POiQvvW2jL7bGI6+
YayNvkwZjr4DRI6+O9ONvpCGjb5IaY6+XB+Rvj2nir4XsY6+ftKOvlybjL48V46+xgePvg6N
i77O442+uCiOvl4Ejb784I2+wpSMvocgjL79vo6+zjiNvizljb5JOIu+54SMvgaSjb7X4o6+
A2GNvsBcjb4VuI2+tVePviaZjb6K+oy+Xe2MviGyjb5KbI6+/MuNvi2ujr7vQo++UD6PvmLp
j76SR42+842Pvn7Wjb6gaYy+r8OOvivAi76A1Y++dj6PvuDli77ynIy+f8qOvnLPjb75jo6+
YrSNvh1Uj74al42+sPeNvrbajr4wr4y+aDaPviISjb5X/4++3qqOvqXyi74NgY++Ij+MvhMN
jr55SY2+F4mPvvcXjr7T0Y2+7xGMvoWDkL4OZI6+BiWNvvMdj75XuY6+1sSNvuNjjb4Fg4y+
27CNvhyvjL7hqo6+vsiOvmkVjr76H46+9aiOvhmljb6gSo6+uuaNvoxCjb4m3pC+DL+NvmqK
j75IIY6+aHSNvh2vjr5fWI6+OZyOvpSRj77ydY2+YdePvmFHj76olo6+OtiOvkfJj75vJY6+
HmqOvjmjjr6XD46+eH6MvvAYjr7ww46+UXiNvkz6jr5+7Y2+TlOPvoh/jr4YA5C+DSyPvkZg
jb7q9I6+AC6PviVyjb4hH46+eoCPvkU5jb5y+o6+0sKOviT9jr5g64++1eeNvsOLjb70+I2+
G2eMvp9sjr4DGI++eciNvg30jr7oTI++3jWMvt8Ij77oS46+QkyPvnEXjb5LLo2+Ld2LvoI4
kL6+GYy+NlSQvofpjr45eo++geCPvqr2jr7Uuo++A2qOvhHPjr5f5oy+ua+MvrwQjb6X5Iy+
tmaPvmPLjr4KFI2+ZqeMvr6tjr6QBY++KXmOvu2Ej76V5I6+b4SQvoBqjb7GqY6+4yyNvmFZ
jb4s24y+RcqOvuQZkL7hKo2+566Pvtg6jb4KwY6+R3mNvhQNkb5gWY6+jMSMvgRLjb4pio6+
EpmOvpg6jr62kI6+knSNvhbwjr7PPY+++hCNvgUDjb6B2Y2+rS6NvmUMj76aN46+sHaOvhP8
jL52n46+tUWQvvjPjr4y25C+ZRSOvinBjb6I0I2+ybCQvjK7jr7JcIy+kVOQvj5rj76bAI++
wSiMvuQGkb4TL4++r7SPviBzjL6hvY++tDCPviAJj76KwI++l+uQvkeDj77qE4++TdeNvnQi
jr4wV46+</AssayYData></Step><Step><CommonData><SampleLocation>7</SampleLocation><SampleID>YNCCT5Ac018</SampleID><SampleGroup></SampleGroup><SampleInfo></SampleInfo><SampleRow>O</SampleRow><SamplePlate>1</SamplePlate><WellType>KSAMPLE</WellType><Concentration>-1</Concentration><ConcentrationUnits>µg/ml</ConcentrationUnits><MolarConcentration>156.3</MolarConcentration><MolarConcUnits>nM</MolarConcUnits><MolecularWeight>-1</MolecularWeight><Temperature>30</Temperature><StartTime>1949056</StartTime><AssayTime>300</AssayTime></CommonData><FlowRate>1000</FlowRate><StepType>ASSOC</StepType><StepName>Association</StepName><StepStatus>OK</StepStatus><ActualTime>300.001</ActualTime><CycleTime>0.2</CycleTime><AssayXData Points="1500">V0LsRDBJ7EQsT+xEq1XsRCpc7ESpYuxEMGnsRCxv7ESrdexEKnzsRKmC7EQoiexELI/sRKuV
7EQqnOxEqaLsRDCp7EQsr+xEq7XsRCq87ESpwuxEKMnsRCzP7ESr1exEKtzsRKni7EQo6exE
LO/sRKv17EQq/OxEqQLtRCgJ7UQsD+1EqxXtRCoc7USpIu1EKCntRCwv7USrNe1EKjztRKlC
7UQoSe1ELE/tRKtV7UQqXO1EqWLtRChp7UQsb+1Eq3XtRCp87USpgu1EKIntRCyP7USrle1E
KpztRKmi7UQoqe1ELK/tRKu17UQqvO1EqcLtRCjJ7UQsz+1Eq9XtRCrc7USp4u1EKOntRCzv
7USr9e1EKvztRKkC7kQoCe5ELA/uRKsV7kQqHO5EqSLuRCgp7kQsL+5EqzXuRCo87kSpQu5E
KEnuRCxP7kSrVe5EKlzuRKli7kQoae5ELG/uRKt17kQqfO5EqYLuRCiJ7kQsj+5Eq5XuRCqc
7kSpou5EKKnuRCyv7kSrte5EKrzuRKnC7kQoye5ELM/uRKvV7kQq3O5EqeLuRCjp7kSn7+5E
q/XuRCr87kSpAu9EKAnvRCwP70SrFe9EKhzvRKki70QoKe9EJC/vRKs170QqPO9EqULvRChJ
70SnT+9Eq1XvRCpc70SpYu9EKGnvRCRv70Srde9EKnzvRKmC70Qoie9EJI/vRKuV70QqnO9E
qaLvRCip70Qkr+9Eq7XvRCq870Spwu9EKMnvRCTP70Sr1e9EKtzvRKni70Qo6e9EJO/vRKP1
70Qq/O9EqQLwRCgJ8EQkD/BEqxXwRCoc8ESpIvBEKCnwRCQv8ESjNfBEKjzwRKlC8EQoSfBE
JE/wRKNV8EQqXPBEqWLwRChp8EQkb/BEo3XwRCp88ESpgvBEKInwRCSP8ESjlfBEKpzwRKmi
8EQoqfBEJK/wRKO18EQqvPBEqcLwRCjJ8EQkz/BEo9XwRCLc8ESh4vBEKOnwRKfv8ESj9fBE
IvzwRKkC8UQoCfFEpw/xRKMV8UQiHPFEqSLxRCgp8UQkL/FEozXxRCI88USpQvFEKEnxRCRP
8USjVfFEIlzxRKli8UQoafFEp2/xRKN18UQifPFEqYLxRCiJ8USnj/FEo5XxRCKc8USpovFE
IKnxRCSv8USjtfFEIrzxRKHC8UQgyfFEp8/xRKPV8UQi3PFEoeLxRCjp8USn7/FEo/XxRCL8
8UShAvJEKAnyRCQP8kSjFfJEIhzyRKEi8kQgKfJEpy/yRKM18kQiPPJEoULyRCBJ8kSfT/JE
o1XyRCJc8kShYvJEIGnyRJ9v8kSjdfJEInzyRKGC8kQgifJEJI/yRKOV8kQinPJEoaLyRCCp
8kQkr/JEo7XyRCK88kShwvJEIMnyRKfP8kSj1fJEItzyRKHi8kQg6fJEp+/yRKP18kQi/PJE
oQLzRCAJ80QkD/NEoxXzRCIc80QXJfNEcCrzRHYv80SjNfNEIjzzRKFC80QgSfNEn0/zRKNV
80QiXPNEoWLzRCBp80Sfb/NEo3XzRCJ880ShgvNEIInzRJ+P80SjlfNEIpzzRKGi80QgqfNE
n6/zRKO180QivPNEocLzRCDJ80Sfz/NEo9XzRCLc80Sh4vNEIOnzRJ/v80Sj9fNEIvzzRKEC
9EQgCfREnw/0RKMV9EQiHPREoSL0RCAp9ESfL/REozX0RCI89EShQvREIEn0RJ9P9ESjVfRE
Ilz0RKFi9EQgafREn2/0RKN19EQifPREoYL0RCCJ9ESfj/REo5X0RCKc9EShovREIKn0RJ+v
9ESjtfREIrz0RKHC9EQgyfREn8/0RKPV9EQi3PREoeL0RCDp9ESf7/REo/X0RCL89EShAvVE
IAn1RJ8P9USjFfVEIhz1RKEi9UQgKfVEny/1RKM19UQiPPVEoUL1RCBJ9USfT/VEo1X1RCJc
9UShYvVEIGn1RJ9v9USjdfVEInz1RKGC9UQgifVEn4/1RKOV9UQinPVEoaL1RCCp9USfr/VE
m7X1RCK89UShwvVEIMn1RJ/P9USb1fVEItz1RKHi9UQg6fVEn+/1RJv19UQi/PVEoQL2RCAJ
9kSfD/ZEmxX2RBoc9kShIvZEICn2RJ8v9kSbNfZEIjz2RKFC9kQgSfZEn0/2RJtV9kQiXPZE
oWL2RCBp9kSfb/ZEm3X2RBp89kShgvZEIIn2RJ+P9kSblfZEGpz2RKGi9kQgqfZEn6/2RJu1
9kQavPZEocL2RCDJ9kSfz/ZEm9X2RBrc9kSh4vZEIOn2RJ/v9kSb9fZEGvz2RJkC90QgCfdE
nw/3RJsV90QaHPdEmSL3RCAp90SfL/dEmzX3RBo890ShQvdEIEn3RJ9P90SbVfdEGlz3RJli
90QgafdEn2/3RJt190QafPdEmYL3RBeJ90Sfj/dEm5X3RBqc90SZovdEIKn3RJ+v90SbtfdE
Grz3RJnC90QXyfdEn8/3RJvV90Qa3PdEmeL3RBfp90Sf7/dEm/X3RBr890SZAvhEFwn4RJ8P
+ESbFfhEGhz4RJki+EQXKfhEny/4RJs1+EQaPPhEmUL4RBdJ+ESfT/hEm1X4RBpc+ESZYvhE
F2n4RJ9v+ESbdfhEGnz4RJmC+EQXifhEl4/4RJuV+EQanPhEmaL4RBep+ESXr/hEm7X4RBq8
+ESZwvhEF8n4RJfP+ESb1fhEGtz4RJni+EQX6fhEl+/4RJv1+EQa/PhEmQL5RBcJ+USXD/lE
mxX5RBoc+USZIvlEFyn5RJcv+USbNflEGjz5RJlC+UQXSflEl0/5RJtV+UQaXPlEmWL5RBdp
+USXb/lEm3X5RBp8+USZgvlEF4n5RJeP+USblflEGpz5RJmi+UQXqflEl6/5RJu1+UQavPlE
mcL5RBfJ+USXz/lEm9X5RBrc+USZ4vlEF+n5RJfv+USb9flEGvz5RJkC+kQXCfpElw/6RJsV
+kQaHPpEmSL6RBcp+kSXL/pEmzX6RBo8+kSZQvpEF0n6RJdP+kSbVfpEGlz6RJli+kQXafpE
l2/6RJt1+kQafPpEmYL6RBeJ+kSXj/pEm5X6RBqc+kSZovpEWan6RJev+kSbtfpEGrz6RJnC
+kQXyfpEl8/6RJvV+kQa3PpEmeL6RBfp+kSX7/pEm/X6RBr8+kSZAvtEFwn7RJcP+0SbFftE
Ghz7RJki+0QXKftEly/7RJs1+0QaPPtEmUL7RBdJ+0SXT/tEm1X7RBpc+0SZYvtEF2n7RJdv
+0SSdftEGnz7RJmC+0QXiftEl4/7RJKV+0QanPtEmaL7RBep+0SXr/tEkrX7RBq8+0SZwvtE
F8n7RJfP+0SS1ftEGtz7RJni+0QX6ftEl+/7RJL1+0Qa/PtEmQL8RBcJ/ESXD/xEkhX8RBEc
/ESZIvxEFyn8RJcv/ESSNfxEETz8RJlC/EQXSfxEl0/8RJJV/EQRXPxEmWL8RBdp/ESXb/xE
knX8RBF8/ESZgvxEF4n8RJeP/ESSlfxEEZz8RJCi/EQXqfxEl6/8RJK1/EQRvPxEmcL8RBfJ
/ESXz/xEktX8RBHc/ESQ4vxEF+n8RJfv/ESS9fxEEfz8RJkC/UQPCf1Elw/9RJIV/UQRHP1E
kCL9RBcp/USXL/1EkjX9RBE8/USQQv1ED0n9RJdP/USSVf1EEVz9RJBi/UQXaf1El2/9RJJ1
/UQRfP1EkIL9RA+J/USOj/1EkpX9RBGc/USQov1ED6n9RJev/USStf1EEbz9RJDC/UQPyf1E
l8/9RJLV/UQR3P1EkOL9RA/p/USX7/1EkvX9RBH8/USQAv5EDwn+RI4P/kSSFf5EERz+RJAi
/kQPKf5Eji/+RJI1/kQRPP5EkEL+RA9J/kSXT/5EklX+RBFc/kSQYv5ED2n+RI5v/kSSdf5E
EXz+RJCC/kQPif5Ejo/+RJKV/kQRnP5EkKL+RA+p/kSOr/5EkrX+RBG8/kSQwv5ED8n+RI7P
/kSS1f5EEdz+RJDi/kQP6f5Eju/+RJL1/kQR/P5EkAL/RA8J/0SOD/9EkhX/RBEc/0SQIv9E
Dyn/RI4v/0SSNf9EETz/RJBC/0QPSf9Ejk//RJJV/0QRXP9EkGL/RA9p/0SOb/9EknX/RBF8
/0SQgv9ED4n/RI6P/0SSlf9EEZz/RJCi/0QPqf9Ejq//RJK1/0QRvP9EkML/RA/J/0SOz/9E
ktX/RBHc/0SQ4v9ED+n/RI7v/0SS9f9EEfz/REgBAEWHBABFxwcARckKAEUIDgBFSBEARYcU
AEXHFwBFyRoARQgeAEVIIQBFhyQARccnAEXJKgBFCC4ARUgxAEWHNABFxzcARck6AEUIPgBF
SEEARYdEAEXHRwBFyUoARQhOAEVIUQBFh1QARcdXAEXJWgBFCF4ARUhhAEWHZABFx2cARcVq
AEUIbgBFSHEARYd0AEXHdwBFxXoARQh+AEVIgQBFh4QARceHAEXFigBFCI4ARUiRAEWHlABF
x5cARQabAEUIngBFSKEARYekAEXHpwBFBqsARQiuAEVIsQBFh7QARce3AEXFugBFCL4ARUjB
AEWHxABFx8cARcXKAEUIzgBFSNEARYfUAEXH1wBFBtsARQTeAEVI4QBFh+QARcfnAEXF6gBF
BO4ARUjxAEWH9ABFx/cARcX6AEUE/gBFSAEBRYcEAUXHBwFFBgsBRQQOAUVIEQFFhxQBRccX
AUUGGwFFBB4BRUQhAUWHJAFFxycBRcUqAUUELgFFRDEBRYc0AUXHNwFFBjsBRQQ+AUVEQQFF
h0QBRcdHAUUGSwFFBE4BRURRAUWHVAFFx1cBRQZbAUUEXgFFRGEBRYNkAUXHZwFFxWoBRQRu
AUVEcQFFg3QBRcd3AUUGewFFBH4BRUSBAUWDhAFFx4cBRcWKAUUEjgFFRJEBRYOUAUXHlwFF
BpsBRQSeAUVEoQFFg6QBRcenAUUGqwFFBK4BRUSxAUWDtAFFx7cBRQa7AUUEvgFFRMEBRYPE
AUXHxwFFxcoBRQTOAUVE0QFFg9QBRcPXAUXF2gFFBN4BRUThAUWD5AFFw+cBRQLrAUUE7gFF
RPEBRYP0AUXD9wFFxfoBRQT+AUVEAQJFgwQCRcMHAkXFCgJFBA4CRUQRAkWDFAJFwxcCRcUa
AkUEHgJFRCECRYMkAkXDJwJFAisCRQQuAkVEMQJFgzQCRcM3AkUCOwJFBD4CRURBAkWDRAJF
w0cCRQJLAkUETgJFRFECRYNUAkXDVwJFAlsCRQReAkVEYQJFg2QCRcNnAkXFagJFBG4CRURx
AkWDdAJFw3cCRQJ7AkUEfgJFRIECRYOEAkXDhwJFAosCRQSOAkVEkQJFg5QCRcOXAkUCmwJF
BJ4CRUShAkWDpAJFw6cCRQKrAkUErgJFRLECRYO0AkXDtwJFArsCRQS+AkVEwQJFg8QCRcPH
AkUCywJFBM4CRUTRAkWD1AJFw9cCRQLbAkUE3gJFROECRYPkAkXD5wJFAusCRQTuAkVE8QJF
g/QCRcP3AkUC+wJFBP4CRUQBA0WDBANFwwcDRQILA0UEDgNFRBEDRYMUA0XDFwNFAhsDRQQe
A0VEIQNFgyQDRcMnA0UCKwNFBC4DRUQxA0WDNANFwzcDRQI7A0UEPgNFREEDRYNEA0XDRwNF
AksDRQROA0VEUQNFg1QDRcNXA0UCWwNFBF4DRURhA0WDZANFw2cDRQJrA0UEbgNFRHEDRYN0
A0XDdwNFAnsDRQR+A0VEgQNFg4QDRcOHA0UCiwNFBI4DRUSRA0WDlANFw5cDRQKbA0UAngNF
RKEDRYOkA0XDpwNFAqsDRQCuA0VEsQNFg7QDRcO3A0UCuwNFAL4DRUDBA0WDxANFw8cDRQLL
A0UAzgNFQNEDRYPUA0XD1wNFAtsDRQDeA0VE4QNFg+QDRcPnA0UC6wNFAO4DRUDxA0WD9ANF
w/cDRQL7A0UA/gNFQAEERYMEBEXDBwRFAgsERQAOBEVAEQRFgxQERcMXBEUCGwRFAB4ERUAh
BEV/JARFwycERQIrBEUALgRFQDEERYM0BEXDNwRFAjsERQA+BEVAQQRFf0QERb5HBEUCSwRF
AE4ERUBRBEV/VARFw1cERQJbBEUAXgRFQGEERYNkBEXDZwRFAmsERQBuBEVAcQRFf3QERb53
BEUCewRFAH4ERUCBBEV/hARFw4cERQKLBEUAjgRFQJEERX+UBEW+lwRFApsERQCeBEVAoQRF
f6QERb6nBEUCqwRFAK4ERUCxBEV/tARFvrcERQK7BEUAvgRFQMEERX/EBEW+xwRFAssERQDO
BEVA0QRFf9QERb7XBEUC2wRFAN4ERUDhBEV/5ARFvucERQLrBEUA7gRFQPEERX/0BEW+9wRF
/voERQD+BEVAAQVFfwQFRb4HBUX+CgVFAA4FRUARBUV/FAVFvhcFRf4aBUUAHgVFQCEFRX8k
BUW+JwVF/ioFRQAuBUVAMQVFfzQFRb43BUX+OgVFAD4FRUBBBUV/RAVFvkcFRf5KBUUATgVF
QFEFRX9UBUW+VwVF/loFRQBeBUVAYQVFf2QFRb5nBUX+agVFAG4FRUBxBUV/dAVFvncFRf56
BUUAfgVFQIEFRX+EBUW+hwVF/ooFRQCOBUVAkQVFf5QFRb6XBUX+mgVFAJ4FRUChBUV/pAVF
vqcFRf6qBUUArgVFQLEFRX+0BUW+twVF/roFRQC+BUVAwQVFf8QFRb7HBUX+ygVFAM4FRUDR
BUV/1AVFvtcFRf7aBUUA3gVFQOEFRX/kBUW+5wVF/uoFRQDuBUVA8QVFf/QFRb73BUX++gVF
AP4FRUABBkV/BAZFvgcGRf4KBkUADgZFQBEGRX8UBkW+FwZF/hoGRQAeBkVAIQZFfyQGRb4n
BkX+KgZFAC4GRUAxBkV/NAZFvjcGRf46BkUAPgZFQEEGRX9EBkW+RwZF/koGRQBOBkVAUQZF
f1QGRb5XBkX+WgZF/F0GRUBhBkV/ZAZFvmcGRf5qBkX8bQZFQHEGRX90BkW+dwZF/noGRfx9
BkVAgQZFf4QGRb6HBkX+igZF/I0GRUCRBkV/lAZFvpcGRf6aBkX8nQZFO6EGRX+kBkW+pwZF
/qoGRfytBkVAsQZFf7QGRb63BkX+ugZFAL4GRTvBBkV/xAZFvscGRf7KBkX8zQZFO9EGRX/U
BkW+1wZF/toGRfzdBkU74QZFf+QGRb7nBkX+6gZF/O0GRTvxBkV/9AZFvvcGRf76BkX8/QZF
OwEHRX8EB0W+BwdF/goHRfwNB0U7EQdFexQHRb4XB0X+GgdF/B0HRTshB0V/JAdFvicHRf4q
B0X8LQdFOzEHRXs0B0W+NwdF/joHRfw9B0U7QQdFe0QHRb5HB0X+SgdF/E0HRTtRB0V7VAdF
vlcHRf5aB0X8XQdFO2EHRXtkB0W+ZwdF/moHRfxtB0U7cQdFe3QHRbp3B0X+egdF/H0HRTuB
B0V7hAdFuocHRf6KB0X8jQdFO5EHRXuUB0W6lwdF/poHRfydB0U7oQdFe6QHRbqnB0X+qgdF
/K0HRTuxB0V7tAdFurcHRf66B0X8vQdFO8EHRXvEB0W6xwdF+soHRfzNB0U70QdFe9QHRbrX
B0X62gdF/N0HRTvhB0V75AdFuucHRfrqB0X87QdFO/EHRXv0B0W69wdF+voHRfz9B0U7AQhF
ewQIRboHCEX6CghF/A0IRTsRCEV7FAhFuhcIRfoaCEX8HQhFOyEIRXskCEW6JwhF+ioIRfwt
CEU7MQhFezQIRbo3CEX6OghF/D0IRTtBCEV7RAhFukcIRfpKCEX8TQhFO1EIRXtUCEW6VwhF
+loIRfxdCEU7YQhFe2QIRbpnCEX6aghF/G0IRTtxCEV7dAhFuncIRfp6CEX8fQhFO4EIRXuE
CEW6hwhF+ooIRfyNCEU7kQhFe5QIRbqXCEX6mghF/J0IRTuhCEV7pAhFuqcIRfqqCEX8rQhF
O7EIRXu0CEW6twhF+roIRfy9CEU7wQhFe8QIRbrHCEX6yghF/M0IRTvRCEV71AhFutcIRfra
CEX83QhF</AssayXData><AssayYData Points="1500">fLiKvltLjr57to2+UUuJvvjeib77mIm+SomIvjB9hr5NNIe+SYeEvvW6hL7AIIW+IdmDvo7Z
gb7UJIC+BDqAvlLPgL75x36+8eJ4vhRBe761FHm+G0l8vnHMd76mPna+cXZ0vpHhdb4cknS+
ZiRwvuQbcr59lnO+epdtvvJZb74XL2u+gkBsvlThar4pgW2+pvNsvn56Zr4i/ma+pcpovjlz
aL70H2a+pSlpvqtjZ76tPGS+LMFhvhtsZ77sdWm+SrhgvjR9ZL49fV++sDNhvsINYb5//GG+
Mylivq1+W76Me1y+wGlivqalXb6iZVy+XXFcvuBWXb6fqly+F4xZvpdxV76TElu+F39Vvhmf
V77okVq+MDBavglYVb4311a+ASlSvthuUr6yOlW+KKxUvp31V767TVS+yiNWvv20Vb4M+la+
qm5UvvRVUr7slFC+U4NWvrC+UL5+clK+e1VQvhuYUL5CV06+GoNQvhVfT766AlS+ND1PvmEj
T75JDEu+A41QvhJqTb7JrU2+E8pOvlt1Tb62Ik2+UkdLvr4PSr4sEk6+i3xLvq4jTb6Xika+
/ytJviyTSL6zlEa+S5VKvmbASb4ym0e+sf1IvqggRb7cSUq+9RNHvne5Rb4LiEe+3dxLvtV5
Sr4uYkO+QrtLvhUZR75OVka+oelGvoMlR755+kO+faNDvs0oRL5M9ES+uVFFvvcIRr6KXUa+
j/JBvsVUSL7bgkS+5fdDvjIGRr5A/EW+PZBJvmhXQ74X1UG+0ZRAvtGSQL4vBki+Qa49vhig
Qr6fRkS+VNJFvkP3Rb7cYUW+e7o/vobLPb4mlES+BV1BvqPSPr4yp0S+P1NCvvqMPr4Gqz6+
bIhCvibuP774HkC+Ac9Cvl8zPb77IEK+aT0/vgdiP77Cij6+/VJAvmlHPL5ybD6+ws48vh73
Qr7Y5zq+B0Q9vu0AP75zID++A3w9vs1AQL6FnEG+6qY+vuIjQL6Axz++qC49viddP758qTy+
rlI+vt7nPr4jMj++Mdk+vhMkPb6ekEC+0zA9vveqOb6g4Dq+2I9AvvzpO74KBEK+BYM9viW2
Pb7IuDy+BhM5vovvP75oED2+JVA+vuwoP75eVD++igM9vt8QPb5puT2+Kak/vu0qO77VNz2+
NmhDvjhpPL7JEzy+tWo7vp6cOL4kfDu+szY8vnB+O74Ohzy+jGU9vkPAPb6NQD2+csk5vgHE
O75WCj6+KnU7vsvnOL7X2ji+LF09vok1Or4qsT2+liQ+vuz2P75vtDu+yNU7vqpCP76r0jm+
gIk9vhiTO77Kmzy+96w4vu36PL5pKTy+emU6vlhON77PcT6+Z2s8vtyZN76jfjy+4KE7vqPw
P77W4T6+GtU5vk8tPL4kojy+Lqk4vvZoNL6siD2+vfE4vjkON7450Du+ifg/vuC8Nr6HPji+
njo3vnuDO761ZDy+JXE8vhVEPL6bST++J+w6vj/RPL6K+jm+dw82vmsPPL6kMz++yJc5vvfA
Ob4oNDu+0I48vmBIPL5k3zm+9G46vpBMPL4l/zi+qn89vkzKOr7goj6+vOQ5vn4NPL79FTq+
3JI6vnTmOr5C7Di+dyU7vllSOr4ENz6+CBo+vtSBOL5ujTi+QsE5vsy/Nr697je+uQg+vsMU
PL6lGTm+AHg5vsT/Or7Rrju+mcE8vqqTP76sRja+/TA/vrEIOr5GsDy+6oU6vubmOb7OuTm+
EzM6vo93OL5ufzm+P6k5vn++Or4u+zW+KXU+vrN/Or6eETm+1Ls4viF2Or7qAzu+ihg5vpxJ
NL5e1Dq+pcw3vsSjPL7UZzq+n+c4vviROr7tNDq+IRM9vunrOr4DHDa+lZA4vnNVOr6HFDq+
a7M3vhx6Ob6rqDq+8+M6vo3IN75EaDm++R45vmwRO75/xjm+JyQ5vqqmOr5gJjq+F205vtI8
PL6OSju+rnw4vkYFOb56yji+GRc8vp2XPb4mUTe+xtI9vmOjNr71Czy+QGI4vjWMOb5aZEC+
Q4E7vmWsOL4tszi+sZk4vuTvOb6Jqzi+qXY7vgMxN76PJzm+F647vg2yO74AgDi+k4M5vvbf
OL70Hzy+84M5vgaBN768qjW+2l84vkfkNb65zje+GzA5vko2Ob5Llzq+UEs5vjvWOL7vxza+
adU6vv26PL4rQzW+3jw0vnfGOb7ctDi+Mgg4vmOPOr6wJDy+MsI9vmvuOL7/Hja+78w7vj6m
Pr4KrjS+aEM0vmUBOb4sgjq+SCo8vkBHNr5WrDi+8Lw0vq5tOL7QeDu+A5Y8vnNaPL4yQzu+
Iyg7vh4rOr7Qxzu+6489vs7COL5g9De+uEg3virNOL6Btzu+uow7vg7APL5f2za+UMQ5vo6h
Ob4ZzT6+lAk7vl4yOb44Dzu+KdI6vjHeNr7SHDi+ewA6vqitOL5dQT2+c304vlugNr7SOzy+
ioQ5vp91OL4miDe+rYE5vsu2OL7IUzu+Ak84vkU5Pr75ezm+EWI6vl9BOL6VtTq+Y0w6vjNm
Or5D9zW+aAE9vmntOr6TcTq+D7U6vr/5Ob6SJTu+2jg8vjXjPr6ReDu+XDQ4viuBNb7XRTi+
FnY4vm47Nb4X7DO++Ck9vtnbO77uTzm+cB88vm29Pb7xCDa+gmQ3vumzPL687zq++102vjo0
Ob5Q5Da+ZZc6vmF0Nr7UEzi+y/k9vvV5Nr42xTm+0Q48vu9JOb6A9Du+NB06vm1wOb5qzze+
buI4vmfvPr5lIji+xFQ4vhrfOr4Vij6+zxA6vnLdPL5x8D2+P9g6vho4QL6tYz2+Tzg7vns+
Ob5nOTq+p+g4vqXPOb7HDDu+QkI5vmMnN77I9ji+BXg6vn9fP74/Pze+uvM4vmLgPL5V/ja+
6Fc/vhNzO747ozu+7cs0vv29PL7CETq+Zr04vkdEN75rXDm+rs06vojCPb5UOza+0284vod3
Ob45zTu+hNE9vn3TN765tzy+XwY8vli6PL7iQzu+2+U2vpvgPL4jBTi+2a45vp9JPb4lPTW+
+O06vloxO74fLjy+0VM7vlhcOr7Orz2+Amk2vvKWPr5psD2+38k9vjrUN740UTu+vgI4vhu0
OL6pez2+5iBAvsSKNr6lTDq+UKw5viRZPr5oITm+oj04vmvIN76DMjS+QLk3vkRVPb7LUDq+
W/w3vraAPL5ZRzi+cCo8vhYOO75eozm+63Y8vlNVPb4ikzi+LYY5viYTOb4dnTq++tQ5vriL
Qb5d3j2+EiU0vq1BOL7SeDq+9do4vld9Or6K4Tu+LGE6vrhwOb61eTi+HXE7vo2WPr6EOzq+
BfA4vnHlOr6ThTm+U2c8vil+Ob4w0z2+w2U6vvjCO74Gpjm+xp48vsVUOb7XFDy+VwM7vlmO
Pb4wZDu+Pbk4vk8xOr6z9ju+TTo5vvz1Or7LBD2+nAw7vmmcOr5s9De+Mi4+vlxbPb7XKDm+
R2E4vo0qOr415jW+ayk9vl/BOL5prju+5PY5vlaYNr5n8Da+AHE9vqrrOr694jm+iwo9vnF5
PL7VDzm+OnU7vhtXOr7kHDi+12s4vjOnPb450j++Cds6vmJKPr67AUC+nCo9vnSSN77aqTa+
N686vjyEP75Tqze+y7w7vquBPr6F/jy+x+A6vgbEQb46oDy+VmA9vopoPL47qDq+bJo5vqfp
PL6WjTe+b987vkzhOL6aqj6+ECQ5vl4qN77QiEC+dfM9voeHOr5xLTm+7dg2vjSSO76PRTe+
i/A8vqpFP74dTT++3X06vkIqPL7xvDy+qPk9vkBMOb5qfj2+vhs9vmjFPb72Qjm+PK49vjIr
Qb5+fDu+KS4+vlT0Or5mcj6+wOc3vsX+PL760D2+wWg7vm8DPb4jJj2+BB87vgVQO76u2Tm+
9cc8vicuPb5U2Ti+fdI4vqIGQ77O0ja+oSg2vqDXP74u2zu+y+M6vvKMPL4VmDq+FpY/vi1j
Pb75JDq+gVtCvgW6PL5sHzy+AaI/vjyOOr7vpTq+aMc5vqP9O75f0j++ENk4vmBuQL5wVUC+
g8M5vg0SOb5/OTq+B3A+vv3TOb4xGD+++mRBvvUAPL6mTzq+UyE9vrlpPL7+Pju+KMc6vi4n
PL4wRj6+pLE4voMvO75g9ji+4aQ/vorcPL53hD2+qto7vgg3O75Ypz6+f0g5vthFPb4vp0O+
AYM7vkzzPb5+dD2+/748vkx8P74AcD++vT89vhS7P76HKjq+PAk/vixLPb7bQjy+Us85vgYd
OL6BdD2+BnJCvtcgP75tSkC+6ec+vrK+Pb5hs0C+ib8+vrkhPb5dijy+BqI+vpfLNr6BIzi+
IFw7vqQ0Q76nGTu+yWg8vphxP77jM0G+32Y+vpRnPb725zm+Bjo7vkSeOb6+GDu+tVk+vmZx
Pb6rVz2+t0I/vs9xPr530ju+/fs8vof1Ob6Fbj6+L1w+vgRsPL5rQTm+yKg+vtZsPL61Xji+
Apo8vmLKQL7UXD6+dD49vocsQb6snT6+5ak5vkVLOr4dJD2+Wv86vrWgPb5SqT6+6jRAvqst
O75+Tj++wFw/viKsOb480Tq+Mv86vp3hOr4owjy+WiI5vgMCPL5HCz++8Z4/vmfEPL42Mje+
NVE6vijdPb7gmj2+cVM7vomDOr7iezu+8GA6vhY6Pr4xjDy+e4s9vrtyPr5L0Dq+nkQ9vm6t
Pr6m8Dq+FDU8voexPr7nwj2+f9g9vgbyPL50/T6+7/k8viX0QL5WSD++UpI5vi5mPr6IIzu+
mGc6vuhWPL4YmDq+oURBvo2NP74F/D2+sJo7vlWwOb5kyUC+qlM7vi+bPL48p0G+ll49vvc9
O74qez6+urc+vvp4O77iMjm+DHw6vlKoPb48DD6+Y2g7vv1xP76obDq+BNw9vnHiPL6YPj2+
oBI8viihO75o40C+qx0/vuyGP76Z4kG+uBs+vv09P75Foj++fII+vtw0PL5oGzu+YsZAvlQF
QL7J1T2+cL89vqDNPL7ZYzu+BIhDvhjUPr7NKz++TI4+vk5hPr4iTDq+ePlAvmg9Qb75UD++
95U9vqt6Qb6reju+AWg8vtECPr578Dy+F7k8viwJQ761/z2+nGc/voECP755sDq+HXM7vlH+
Pb6CLz2+9tdBviVBQL6j/kC+N8E7vvdGPL4piz6+oeE/vh+mPr6i1T6+Vjw8vli4P77e+Du+
hz04vtRNPb6noD++lJA8vlTRQL6a/j2+a1Q7vkhBP767dz++LGRBviarPL6kjzu+jx88vjVj
OL5SoUG+5DNCvr2BQL6l0Du+/s49vst8PL4GST6+JnE9vj/tPb5Q7j2+1cpAvhTbO77uWz6+
lqNAvndCPr4TRT2+c7c+vjIuPr5bcz++P7NAvk4nPr4d7z++2KJCvq+ARL4HlEK+Dgo7vpAm
P74tFEC+71M8vgFpPr4Q6Du+0/w/vkv4O76wTTq+IZ5Avn2PQL4Txz++I09AvsFuP76mfkG+
qTc/vhPIQL4Jgj6+fO5Avjw+P76A4T6+1js8vsfhPr5XCkG+8mVBvoa0PL5tyD6+SEE+vs1N
Pr4ICz++J+xAvrpMP75o00G+T3dAvqHQP76HpD++a/JEvvIZQb7mLT+++2hEvvanQr4nbUC+
nHs7vhzhP76Ybj6+lmE/vq+FQL6u7ju+7Qc+vmkjQL4JH0G+bUw+vo4bQr4cVEC+4N4+vjp+
Qb7Ho0G+wo4+vuT6Pb7Q4kO+8QQ9vltXPL5nZj6+Qnk8vv70Pr56uz++RqM/vhHFQL7WtEC+
zPM7voY5Q76oO0O+Quw+vqIdQb6/Z0K+LkdAvgqcPr4md0K+54lDvnzKP74wAzy+EENCvrBV
Pr45Pj++x8hAvpQDQL7tmkC+Qcs+vjKOPb7EwkC+K+o5vlmcPb5zMj++R21AvkT5O7736T++
5EI/vgGLQL7r2kK+TNg+vhmOP77YFT++jok/vnFrQb6qAkC+ld0/vvDOP75foEC+hr9DvleL
P745gT++kIk+viYSQb5BxEG+6tA/vr9oPb40AkG+CvM/vhPJQL4UuEG+NdVCvgQbOb7SrUK+
G+g9vizIPr4ZUDy+9/RBvt5qQb4mDEG+2nU+vgjsQ76C00G+FUQ/vi5gPr4+ekG+t+FBvnVs
P744hz6+AX0/vpo/Q77bdEC+TDo+vu94RL5BJkO+2RFBvl+cPr594EK+wtBBviXUQb59T0G+
C19CvqF1Q774cD++u1k9vmsRQb5290K+Rm5BvinXP75/RT++ORBDvvUnPr4Zwz6+6nw/vov2
O77c9kC+e6I7vsUsPL54Izy+9+s/vr5KPr5cF0C+V4I+vtNMQL6MPEG+ddZDvtTLQL6VAj++
sjtBvsAdPb7poT2+MrA+vlZNQr7cJT6+ZMtBvk2tO75mK0W+lUdDvpakPL4dhj6+Rqw/voF1
QL5B1UG+h7JGvoqrPb7q3j++AD1CvhXsPr6Rpzy+4eVDvunxQL5flz6+FWQ/vnpzPb6qezy+
mK0+vilXQL6IrEC+I+o+vr3yQL6vaz6+d48/viBIQL6GLj++//o7viZZPr52GEK+Qe08vmKa
Qb7wIEK+P8A+vmvNP77cKUO+0sFCvgMtQL6lEUO+WK4/vlyMQL5U4jy+W6A8vh4SPb7kJUG+
Grk/vpw0Qr5NzD6+LihBvsw/Qr56ZUO+tutCvhTxQL4jjj2+yOdAvjfBPL7klES+LaA+vot6
P77ZGD++od49vrEgP74WBkK+9FM9vgqJQ74TdkC+EgpCvneNRL4jq0C+i9xCvjDTQb43w0G+
nrFBvoqpQr7AzkC+J/09vsSjPr5T8T++jrNAviR6Qr71FUC+LbFAvpheQr7aG0O+TRBEvozU
Qr5p+kK+fs4+vnO2Pr6UQEK+85JAvnkXQb6S80K+SpVBvqSOPb4zYUW+n8tBvmH3QL7OQD6+
MwM9vmPWQr7eekO+W7BAvjCeRL6AVD++uohAvkigR742ZkK+lbU/vmPwQb4OKEO+8SVCvkTl
P77v6T2+6o5AvlEsQr5Ix0C+V8w/vhmCQr7iSDu+4jdBvu90Q77GdEK+qFJBvk8IQ769aEO+
Mz8/vgKXP77jN0K+uTY/vj0SQr6P7kC+Jb9CvvqaQL7qlEG+8d89vh9gQb4R5ka+aqhAvoCe
Qb7GPkG+gM1Avk3JQb5OZUG+IAI/vquiP75oSUS+GGxCvtyUQr6Y1EO+ChNBvkY8Q76C9D2+
UN5BvhQ0Pb6kjUK+OR5AvrvDQb5Huj6+tlNEvqyTQL4v8US+pgQ/vje4Qb5wD0G+4qhBvl4X
Rr5lmTy+C6xDvp8qQb7zDj++d7tDvp6MQb6SmUK+AIpCvoyrQb58oD6+4uJBvt9zQL7XdkC+
TGI+vlomQb7AnkC+kiNCvss6Pr4C3EK+Yt09vpkMP74NCEO+y7M+vvRIP77jzTu+NXc9vrpK
Pr7JzT6+cdlCvmbRQL7iKz6+n1xBvpI+QL7S4EG+3kJAvoSaRr7uiz2+SthBvkOZPr5ekUK+
yz1Cvk51QL4Urj++ZGFEvmI6RL6/BD6+uxRCvkNiQr5V2zy+wzJEvor1Rb4Neka+chxCvoQy
Qr68BEO+Bj5Cvm15Qb6Ve0G+xWRDvu+ZQb62f0G+LfpFvv3XPb64a0K+JfxBvgFPQr5uvEO+
BXVAvitUQ74t10K+PjNEvicBP74diT++tWNDvuazPb7fvUK+NpdCvgpgQb7bkEW+/VdEvnxN
R75dFEK+vbtGvl1SPr4KhkS+BDZAvjFtP76PsUK+H7hAvm+YQr6BSEO+o3dCvnXxQb5L00G+
YsJHvh9sRb5aWka+3gJCvp4qP75X5kO+o1dEvkQaQ74CaEK+/PFDvvKVRL7scEK+TmA+vrkM
Pr6AX0O+BJpCvlhVQb4o+UC+/w4/vmPTQr5R1kG+bXRCvsK5Q75K70G+JqBFvgNdQ77Nr0K+
MSlAvn1eQr7XPkO+CPVCvpGCQr618UO+ho5DviCzQL60PUO+o35HvuqBQb6YsUG+xb9FvjWm
Q74KsEG+</AssayYData></Step><Step><CommonData><SampleLocation>7</SampleLocation><SampleID></SampleID><SampleGroup></SampleGroup><SampleInfo></SampleInfo><SampleRow>P</SampleRow><SamplePlate>1</SamplePlate><WellType>BUFFER</WellType><Concentration>-1</Concentration><ConcentrationUnits>µg/ml</ConcentrationUnits><MolarConcentration>-1</MolarConcentration><MolarConcUnits>nM</MolarConcUnits><MolecularWeight>-1</MolecularWeight><Temperature>30</Temperature><StartTime>2254642</StartTime><AssayTime>300</AssayTime></CommonData><FlowRate>1000</FlowRate><StepType>DISASSOC</StepType><StepName>Dissociation</StepName><StepStatus>OK</StepStatus><ActualTime>300.002</ActualTime><CycleTime>0.2</CycleTime><AssayXData Points="1500">MOEIRZ3kCEWf5whF3uoIRR7uCEVd8QhFnfQIRZ/3CEXe+ghFHv4IRV0BCUWhBAlFnwcJRd4K
CUUeDglFXREJRZ0UCUWfFwlF3hoJRR4eCUVdIQlFnSQJRZ8nCUXeKglFHi4JRV0xCUWdNAlF
nzcJRd46CUUePglFXUEJRZ1ECUWfRwlF3koJRR5OCUVdUQlFnVQJRZ9XCUXeWglFHl4JRV1h
CUWdZAlFn2cJRd5qCUUebglFXXEJRZ10CUWfdwlF3noJRR5+CUVdgQlFnYQJRZ+HCUXeiglF
Ho4JRV2RCUWdlAlFn5cJRd6aCUUenglFXaEJRZ2kCUWfpwlF3qoJRR6uCUVdsQlFnbQJRZ+3
CUXeuglFHr4JRV3BCUWdxAlFn8cJRd7KCUUezglFXdEJRZ3UCUWf1wlF3toJRR7eCUVd4QlF
neQJRZrnCUXe6glFHu4JRV3xCUWd9AlFn/cJRd76CUUe/glFXQEKRZ0ECkWfBwpF3goKRR4O
CkVdEQpFnRQKRZ8XCkXeGgpFHh4KRV0hCkWdJApFmicKRd4qCkUeLgpFXTEKRZ00CkWfNwpF
2joKRR4+CkVdQQpFnUQKRZpHCkXaSgpFHk4KRV1RCkWdVApFmlcKRd5aCkUeXgpFXWEKRZ1k
CkWaZwpF3moKRR5uCkVdcQpFnXQKRZp3CkXeegpFHn4KRV2BCkWdhApFn4cKRdqKCkUejgpF
XZEKRZ2UCkWalwpF2poKRR6eCkVdoQpFnaQKRZqnCkXaqgpFHq4KRV2xCkWdtApFmrcKRdq6
CkUZvgpFXcEKRZ3ECkWaxwpF2soKRR7OCkVd0QpFndQKRZrXCkXa2gpFHt4KRV3hCkWd5ApF
m+cKRdrqCkUe7gpFXfEKRZ30CkWb9wpF2voKRRn+CkVdAQtFnQQLRZsHC0XaCgtFGQ4LRVkR
C0WdFAtFmxcLRdoaC0UZHgtFXSELRZ0kC0WbJwtF2ioLRRkuC0VZMQtFnTQLRZs3C0XaOgtF
GT4LRV1BC0WdRAtFm0cLRdpKC0UZTgtFWVELRZ1UC0WbVwtF2loLRRleC0VZYQtFnWQLRZtn
C0XaagtFGW4LRVlxC0WddAtFm3cLRdp6C0UZfgtFWYELRZiEC0WbhwtF2ooLRRmOC0VZkQtF
mJQLRZuXC0XamgtFGZ4LRVmhC0WdpAtFm6cLRdqqC0UZrgtFWbELRZi0C0WbtwtF2roLRRm+
C0VZwQtFmMQLRZvHC0XaygtFGc4LRVnRC0WY1AtFm9cLRdraC0UZ3gtFWeELRZjkC0Wb5wtF
2uoLRRnuC0VZ8QtFmPQLRZv3C0Xa+gtFGf4LRVkBDEWYBAxFmwcMRdoKDEUZDgxFWREMRZgU
DEWbFwxF2hoMRRkeDEVZIQxFmCQMRZsnDEXaKgxFGS4MRVkxDEWYNAxFmzcMRdo6DEUZPgxF
WUEMRZhEDEWbRwxF2koMRRlODEVZUQxFmFQMRZtXDEXaWgxFGV4MRVlhDEWYZAxFm2cMRdpq
DEUZbgxFWXEMRZh0DEWbdwxF2noMRRl+DEVZgQxFmIQMRZuHDEXaigxFGY4MRVmRDEWYlAxF
m5cMRdqaDEUZngxFWaEMRZikDEWbpwxF2qoMRRmuDEVZsQxFmLQMRZu3DEXaugxFGb4MRVnB
DEWYxAxFm8cMRdrKDEUZzgxFWdEMRZjUDEWb1wxF2toMRRneDEVZ4QxFmOQMRZvnDEXa6gxF
Ge4MRVnxDEWY9AxFm/cMRdr6DEUZ/gxFWQENRZgEDUXYBw1F2goNRRkODUVZEQ1FmBQNRZYX
DUXaGg1FGR4NRVkhDUWYJA1FlicNRdoqDUUZLg1FWTENRZg0DUXYNw1F2joNRRk+DUVZQQ1F
mEQNRdhHDUXaSg1FGU4NRVlRDUWYVA1FllcNRdpaDUUZXg1FWWENRZhkDUWWZw1F2moNRRVu
DUVZcQ1FmHQNRZZ3DUXWeg1FFX4NRVmBDUWYhA1FlocNRdaKDUUZjg1FWZENRZiUDUXYlw1F
1poNRRmeDUVZoQ1FmKQNRZanDUXWqg1FGa4NRVmxDUWYtA1FlrcNRda6DUUVvg1FWcENRZjE
DUWWxw1F1soNRRXODUVZ0Q1FmNQNRdjXDUXW2g1FFd4NRVnhDUWY5A1F2OcNRdbqDUUV7g1F
WfENRZj0DUWW9w1F1voNRRX+DUVVAQ5FmAQORdgHDkXWCg5FFQ4ORVkRDkWYFA5F2BcORdYa
DkUVHg5FWSEORZgkDkWWJw5F1ioORRUuDkVVMQ5FmDQORdg3DkXWOg5FFT4ORVVBDkWURA5F
2EcORdZKDkUVTg5FVVEORZRUDkXYVw5F1loORRVeDkVVYQ5FmGQORZZnDkXWag5FFW4ORVVx
DkWUdA5F2HcORdZ6DkUVfg5FVYEORZiEDkXYhw5F1ooORRWODkVVkQ5FlJQORdiXDkXWmg5F
FZ4ORVWhDkWUpA5FlqcORdaqDkUVrg5FVbEORZS0DkXUtw5F1roORRW+DkVVwQ5FlMQORZbH
DkXWyg5FFc4ORVXRDkWU1A5F2NcORdbaDkUV3g5FVeEORZjkDkXU5w5F1uoORRXuDkVV8Q5F
lPQORdT3DkXW+g5FFf4ORVUBD0WUBA9F1AcPRdYKD0UVDg9FVREPRZQUD0XUFw9F1hoPRRUe
D0VVIQ9FlCQPRdQnD0XWKg9FFS4PRVUxD0WUNA9F1DcPRdY6D0UVPg9FVUEPRZRED0XURw9F
1koPRRVOD0VVUQ9FlFQPRdRXD0XWWg9FFV4PRVVhD0WUZA9F1GcPRdZqD0UVbg9FVXEPRZR0
D0XUdw9F1noPRRV+D0VVgQ9FlIQPRdSHD0XWig9FFY4PRVWRD0WUlA9F1JcPRdaaD0UVng9F
VaEPRZSkD0XUpw9F1qoPRRWuD0VVsQ9FlLQPRdS3D0XWug9FFb4PRVXBD0WUxA9F1McPRdbK
D0UVzg9FVdEPRZTUD0XU1w9F1toPRRXeD0VV4Q9FlOQPRdTnD0XW6g9FFe4PRVXxD0WU9A9F
1PcPRdb6D0UV/g9FVQEQRZQEEEXUBxBF1goQRRUOEEVVERBFlBQQRdQXEEV6GxBF/R0QRVUh
EEWUJBBF1CcQRdYqEEUVLhBFVTEQRZQ0EEXUNxBF0joQRRE+EEVVQRBFlEQQRdRHEEXSShBF
FU4QRVVREEWUVBBF1FcQRdJaEEUVXhBFVWEQRZRkEEXUZxBF0moQRRVuEEVVcRBFlHQQRdR3
EEXSehBFFX4QRVWBEEWUhBBF1IcQRdKKEEUVjhBFVZEQRZSUEEXUlxBF0poQRRGeEEVRoRBF
lKQQRdSnEEXSqhBFEa4QRVWxEEWUtBBF1LcQRdK6EEURvhBFUcEQRZTEEEXUxxBF0soQRRHO
EEVV0RBFlNQQRdTXEEXS2hBFEd4QRVXhEEWU5BBF1OcQRdLqEEUR7hBFUfEQRZT0EEXU9xBF
0voQRRH+EEVRARFFkAQRRdQHEUXSChFFEQ4RRVEREUWQFBFF1BcRRdIaEUURHhFFUSERRZQk
EUXUJxFF0ioRRREuEUVRMRFFlDQRRdQ3EUXSOhFFET4RRVFBEUWQRBFF1EcRRdJKEUURThFF
UVERRZBUEUXUVxFF0loRRRFeEUVRYRFFkGQRRdBnEUXSahFFEW4RRVFxEUWQdBFF0HcRRdJ6
EUURfhFFUYERRZCEEUXUhxFF0ooRRRGOEUVRkRFFkJQRRdSXEUXSmhFFEZ4RRVGhEUWQpBFF
0KcRRdKqEUURrhFFUbERRZC0EUXQtxFF0roRRRG+EUVRwRFFkMQRRdDHEUXSyhFFEc4RRVHR
EUWQ1BFF0NcRRdLaEUUR3hFFUeERRZDkEUXQ5xFF0uoRRRHuEUVR8RFFkPQRRdD3EUXS+hFF
Ef4RRVEBEkWQBBJF0AcSRdIKEkURDhJFURESRZAUEkXQFxJF0hoSRREeEkVRIRJFkCQSRdAn
EkXSKhJFES4SRVExEkWQNBJF0DcSRdI6EkURPhJFUUESRZBEEkXQRxJF0koSRRFOEkVRURJF
kFQSRdBXEkXSWhJFEV4SRVFhEkWQZBJF0GcSRdJqEkURbhJFUXESRZB0EkXQdxJF0noSRRF+
EkVRgRJFkIQSRdCHEkXSihJFEY4SRVGREkWQlBJF0JcSRdKaEkURnhJFUaESRZCkEkXQpxJF
0qoSRRGuEkVRsRJFkLQSRdC3EkXSuhJFEb4SRVHBEkWQxBJF0McSRdLKEkURzhJFUdESRZDU
EkXQ1xJF0toSRRHeEkVR4RJFkOQSRdDnEkXO6hJFEe4SRVHxEkWQ9BJF0PcSRdL6EkUR/hJF
UQETRZAEE0XQBxNF0goTRREOE0VRERNFkBQTRdAXE0XSGhNFER4TRVEhE0WQJBNF0CcTRc4q
E0URLhNFUTETRZA0E0XQNxNFzjoTRRE+E0VRQRNFkEQTRdBHE0XOShNFEU4TRVFRE0WQVBNF
0FcTRc5aE0UNXhNFTWETRZBkE0XQZxNFzmoTRRFuE0VNcRNFkHQTRdB3E0XOehNFDX4TRVGB
E0WQhBNF0IcTRc6KE0UNjhNFUZETRZCUE0XQlxNFzpoTRQ2eE0VNoRNFkKQTRdCnE0XOqhNF
Ea4TRU2xE0WQtBNF0LcTRc66E0UNvhNFTcETRZDEE0XQxxNFzsoTRQ3OE0VN0RNFjNQTRdDX
E0XO2hNFY94TRU3hE0WQ5BNF0OcTRc7qE0UN7hNFTfETRZD0E0XQ9xNFzvoTRQ3+E0VNARRF
kAQURdAHFEXOChRFDQ4URU0RFEWMFBRF0BcURc4aFEUNHhRFTSEURYwkFEXQJxRFzioURQ0u
FEVNMRRFjDQURcw3FEXOOhRFDT4URU1BFEWMRBRF0EcURc5KFEUNThRFTVEURYxUFEXQVxRF
zloURQ1eFEVNYRRFjGQURcxnFEXOahRFDW4URU1xFEWMdBRFzHcURc56FEUNfhRFTYEURYyE
FEXQhxRFzooURQ2OFEVNkRRFjJQURcyXFEXOmhRFDZ4URU2hFEWMpBRFzKcURc6qFEUNrhRF
TbEURYy0FEXMtxRFzroURRG+FEVNwRRFjMQURczHFEXOyhRFDc4URU3RFEWM1BRFzNcURc7a
FEUN3hRFTeEURYzkFEXM5xRFzuoURQ3uFEVN8RRFjPQURcz3FEXO+hRFDf4URU0BFUWMBBVF
zAcVRc4KFUUNDhVFTREVRYwUFUXMFxVFzhoVRQ0eFUVNIRVFjCQVRcwnFUXOKhVFDS4VRU0x
FUWMNBVFzDcVRc46FUUNPhVFTUEVRYxEFUXMRxVFzkoVRQ1OFUVNURVFjFQVRcxXFUXOWhVF
DV4VRU1hFUWMZBVFzGcVRc5qFUUNbhVFTXEVRYx0FUXMdxVFznoVRQ1+FUVNgRVFjIQVRcyH
FUXOihVFDY4VRU2RFUWMlBVFzJcVRcqaFUUNnhVFTaEVRYykFUXMpxVFzqoVRQ2uFUVNsRVF
jLQVRcy3FUXOuhVFDb4VRU3BFUWMxBVFzMcVRc7KFUUNzhVFTdEVRYzUFUXM1xVFytoVRQ3e
FUVN4RVFjOQVRcznFUXK6hVFDe4VRU3xFUWM9BVFzPcVRcr6FUUJ/hVFTQEWRYwEFkXMBxZF
ygoWRQ0OFkVNERZFjBQWRcwXFkXKGhZFDR4WRU0hFkWMJBZFzCcWRQ8rFkUJLhZFTTEWRYw0
FkXMNxZFyjoWRQk+FkVJQRZFjEQWRcxHFkXKShZFCU4WRU1RFkWMVBZFzFcWRcpaFkUJXhZF
TWEWRYxkFkXMZxZFC2sWRQluFkVJcRZFjHQWRcx3FkXKehZFCX4WRUmBFkWMhBZFzIcWRcqK
FkUJjhZFSZEWRYiUFkXMlxZFD5sWRQmeFkVJoRZFjKQWRcynFkXKqhZFCa4WRUmxFkWMtBZF
zLcWRcq6FkUJvhZFScEWRYjEFkXMxxZFC8sWRQnOFkVJ0RZFjNQWRczXFkXK2hZFCd4WRUnh
FkWI5BZFzOcWRcrqFkUJ7hZFSfEWRYj0FkXM9xZFC/sWRQn+FkVJARdFiAQXRcwHF0ULCxdF
CQ4XRUkRF0WIFBdFzBcXRcoaF0UJHhdFSSEXRYgkF0XMJxdFyioXRQkuF0VJMRdFiDQXRcw3
F0ULOxdFCT4XRUlBF0WIRBdFyEcXRQtLF0UJThdFSVEXRYhUF0XIVxdFyloXRQleF0VJYRdF
iGQXRchnF0ULaxdFCW4XRUlxF0WIdBdFyHcXRQ97F0UJfhdFSYEXRYiEF0XIhxdFC4sXRQmO
F0VJkRdFiJQXRciXF0UHmxdFCZ4XRUmhF0WIpBdFyKcXRQerF0UJrhdFSbEXRYi0F0XItxdF
C7sXRQm+F0VJwRdFiMQXRcjHF0UHyxdFCc4XRUnRF0WI1BdFyNcXRQfbF0UJ3hdFSeEXRYjk
F0XI5xdFB+sXRQnuF0VJ8RdFiPQXRcj3F0UH+xdFCf4XRUkBGEWIBBhFyAcYRQcLGEUJDhhF
SREYRYgUGEXIFxhFBxsYRQkeGEVJIRhFiCQYRcgnGEUHKxhFCS4YRUkxGEWINBhFyDcYRQc7
GEUJPhhFSUEYRYhEGEXIRxhFB0sYRQlOGEVJURhFiFQYRchXGEUHWxhFCV4YRUlhGEWIZBhF
yGcYRQdrGEUJbhhFSXEYRYh0GEXMdxhFB3sYRQl+GEVJgRhFiIQYRciHGEUHixhFCY4YRUmR
GEWIlBhFyJcYRQebGEUJnhhFSaEYRYikGEXIpxhFB6sYRQmuGEVJsRhFiLQYRci3GEUHuxhF
Bb4YRUnBGEWIxBhFyMcYRQvLGEUJzhhFSdEYRYjUGEXI1xhFB9sYRQXeGEVJ4RhFiOQYRcfn
GEUH6xhFBe4YRUnxGEWI9BhFx/cYRQf7GEUJ/hhFSQEZRYgEGUXHBxlFBwsZRQUOGUVFERlF
iBQZRccXGUUHGxlFBR4ZRUkhGUWIJBlFxycZRQcrGUUFLhlFSTEZRYg0GUXHNxlFBzsZRQU+
GUVFQRlFiEQZRcdHGUUHSxlFBU4ZRUlRGUWIVBlFx1cZRQdbGUUFXhlFRWEZRYhkGUXHZxlF
B2sZRQVuGUVFcRlFiHQZRcd3GUUHexlFBX4ZRUWBGUWIhBlFx4cZRQeLGUUFjhlFRZEZRYSU
GUXHlxlFB5sZRQWeGUVFoRlFhKQZRcenGUUHqxlFBa4ZRUWxGUWItBlFw7cZRQe7GUUFvhlF
RcEZRYjEGUXHxxlFB8sZRQXOGUVF0RlFhNQZRcfXGUUH2xlFBd4ZRUXhGUWE5BlFx+cZRQfr
GUUF7hlFRfEZRYT0GUXH9xlFB/sZRQX+GUVFARpFhAQaRccHGkUHCxpFBQ4aRUURGkWEFBpF
wxcaRQcbGkUFHhpFRSEaRYQkGkXHJxpFBysaRQUuGkVFMRpFhDQaRcM3GkUHOxpFBT4aRUVB
GkWERBpFw0caRQdLGkUFThpFRVEaRYRUGkXDVxpFA1saRQVeGkVFYRpFhGQaRcNnGkUDaxpF
BW4aRUVxGkWEdBpFw3caRQN7GkUFfhpFRYEaRYSEGkXDhxpFA4saRQWOGkVFkRpFhJQaRcOX
GkUHmxpFBZ4aRUWhGkWEpBpFw6caRQOrGkUFrhpFRbEaRYS0GkXDtxpFA7saRQW+GkVFwRpF
hMQaRcPHGkUDyxpFBc4aRUXRGkWE1BpFw9caRQPbGkUF3hpFReEaRYTkGkXD5xpFA+saRQXu
GkVF8RpFhPQaRcP3GkUD+xpFBf4aRUUBG0WEBBtFwwcbRQMLG0UFDhtFRREbRYQUG0XHFxtF
AxsbRQUeG0VFIRtFhCQbRcMnG0UDKxtFBS4bRUUxG0WENBtFwzcbRQM7G0UFPhtFRUEbRYRE
G0XDRxtFA0sbRQVOG0VFURtFhFQbRcNXG0UDWxtFBV4bRUVhG0WEZBtFw2cbRQNrG0UFbhtF
RXEbRYR0G0XDdxtFA3sbRQV+G0VFgRtFhIQbRcOHG0UDixtFBY4bRUWRG0WElBtFw5cbRQOb
G0UFnhtF</AssayXData><AssayYData Points="1500">YZ81vpihOb6va0C+5iFFvpANQr4tfUq+bNBHvrivSr7bqki+cHFPvtYlVb4lVla+ckFYvpp0
Wb606li+I4hdvtipYr6ij2G+Xi5hvlZKYb4gRWW+VT1lvmDLYr7N9GW+Si5ovkzbaL4Xlmm+
Br5pvoMWbb5fHG2+C4FzvlejcL7UznS+7Ldzvj1LdL6KiHO+/ZR1vn69cr5FsHi+s1t9vqAj
er4LRn6+sRCAvschf75KsX2+by6Avt4Rgb7d3IC+9ul/vp0agb4XLH++KdKAvmplgb67QoK+
Nk2BvmGEgb4aCYW+7uCCvuaeg76uA4O+P2uDvoGrhL5WP4W+8gyHvmhshb6dBYa+j9qHvmSJ
h77ZzIa+I36JvlAPh75QUoi+9e6HvniDi76/BIm+0naJvv9Fib7aHYu+GPOKvlQ0h75eoYq+
N9SKvmz4ib794oq+buqKvo17i764yom+5euLvo4Air4xgou+TdWJvulCi77jsI2+eceLvvQn
j75IPo2+lJ2Nvvh+i74cj4u+OC2PvrjZi74/0Y2+hhyOvu7qjr4fLY++6zeNvoE4kL6kn46+
rfKMvh2Pj75QI5G+nUWPvn6bjr5O6ZC+QgeRvlwDkb5y+I6+HhiQvhCUj74rq5C+w1+RviXX
kb6q95G+FySSvvsekL7n+JC+VzWRvrUPk77w+5S+fmeSvrS8kb5dnZO+eyCRvux7kb7Qw5G+
gv6PvqNWkr7PXZO+h/WRvrNNk76YH5S+OrCQvnk6kb6WVpK+XY+SvuE5k76B2ZK+QNCUvjyV
lL4TL5W+SgGUvl5Elb6i9pG+e+eXvroik77rUZS+1vmUvvWNlL6CX5O+PcuRvoAklL7tPJW+
jCCYvo7bk771R5S+1W+UvjPakr6f1JS+WgCUvg8ulb41B5S+QlGVvtGUl75jvJW+J+WUviiQ
lb7XJJS+oROUvrGplr6ra5W+m1uUvjN2lL5Ihpe+iXeWvoselb6oVpa+k5SUvprllb6baJa+
n36UvpEJlb4CT5e+OsuVvrlnlr4RYZa+3ryUvoyjlb5mnpe+uveUvmcHlr4Yx5e+F5WUvuvG
lL6FSpe+8x+VvsE3lr5pCZW+Y1+Uvo1Elr4yTZe+hY6Wvl35l75H0ZS+IFmWvjatlr7nWZa+
5nOVvlSRlr6tDpi+lSOXvgoZlL4STJW+YXSXvqJQlr5FsJS+8yqXvh14lr4HGJa+j72Vvp0z
lr6hJZe+nSWWvklDl752uJi+sxuWvr1Wlr4I0Zi+/DSXvpxKmb6yPZW+r6eXvm6nlr4EXpe+
qNCUvqmPl769opi+4wKXvr1MmL4yEZi+yrGYvg99l77jpJe+l6SUvgjhlr7FGJi+WK+XvnrT
lL4UxJW+4zKWvixqlb6G1JW+HvmUvjJ8lr6b3Za+QYeYvsnWl751W5e+bx6Xvt+pmL5gWZW+
iR2XvnJdlr7KBpe+tgOYvrwAmb5SWZe+mQGYviNnmL6oxpW+M4CXvuJYmL7hB5i+vG+avpCt
l75IuJa+wfKWvnkwmL63yJe+8KaYvsP7l76zw5i+NhCWvnpGl76Gipe+8FOZvk2Zmr5nVpm+
n5Gavg9Lmb5ojZi+mEKXvhdymL7Ltpi+HyyXvtKgmL6yH5e+Cc6Wvi8UmL42JZe+1omZvlPZ
mb5Hppe+wumXvmQAl74JEZi+UEyZvp6vmL7dgZW+B8yYvnX2mL78Gpe+GB+ZvjllnL7R4Je+
oh6Xvvl2mL6v3Ze+8p2YvqA2mL6KUZm+AqiYvsxTmb562Zi+kOuWvmc6mL73fJe+txaXvn1/
mb7Z/pe+8Y6Zvm+Omb5EcJa+Ho6YvslDmL6v4Zi+rZaWvjdvl77nzJi+BMKZvraTmL5F6Ju+
t1WYvtcEmL4n/Ji+I1CXvtUHmb6O35e+gN+Xvt7Il76LzZi+TUWYvgIYmr4MZpi+zHWXvvUN
mr5JUZi+GbqZvhMkmL7cFZq+u7mXvmfslr7nVZm+Nh+Xvp4zmr7RXJe+M36XvlGNmL4LOpi+
4vObvhRsl76ybZi+HjuYvtAQl75Ht5m+zT+WvuVsmL7PqZq+01KXvpEPmb5xnpe+SAyavqPA
mL6ewpu+MBeXvgUGmr4BTpe+JKCYvkDymL6N9Ji+XfCXvoO0l75RD5a+aDGZvnSWmL6Q/Jm+
4MmYvrammL7jZpe+y3mXvsaHl75dopi+GQGavhcSmb5ZN5e+d5SZvgwul77Zbpm+E5CZvttx
mL5tZ5q+lkCYvgcamL4deJm+bI2YvuDlnL6Sn5i+ZZKYvmHwmL6SxZi+21mZvhPel755j5q+
WSWavggsmb6clpi+gwiYvsY5mb7F7pm+iKuWvih0mb7o+Ji+VvaYvvBsmr55e5a+p7WWvkc3
m75VNJi+YX6ZvsuCmr5abZq+z+GYvq6rmr5blpi+GaKYvpYEmb6LjJq+NvyYvgu2mb7Jmpy+
uIeYvvV7mr4Xh5i+HcqXvm4+mL7mFpm+jVeZvqmBl75uAZm+xa6YvqU5mr4+UJi+J7+XviW/
mL73V5i+HFCYvgITmb6Sapq+dPeYvjgdmr7IoJi+pA6YviMZmb7efJq+MqyZvqa6mb5oapm+
2DOavsILnL4N9pi+l+uYvtd7mb4s2Zm+E1Savvpqmb71Z5e+McqbvoKRmb6bw5q+aleavnJu
mL4pF5i+Q+aYvnp0mb7uNJe+W9OXvuBDmb57EZy+eQicvjDNmL7BTpm+UiKavidCmr5oXJe+
RqOYvgxTmb5fBZm+OxqYvkLnmL5xYpe+y7iYvmOmmr64c5m+iSKbvpO5lr625pi+t9ycvlxE
mb6GDZe+1tCZvkpSmr6QAZq+ioCYvmWsmb6kfZi+kYuZvhy2mL5tZpm+VXiavhGAmb566Jm+
+VGZvtbjl74Eopm+JnCYvvhamL5cqpu+1WKcvgxSmL6oVpm+p5qdvrnimb6A5Ju+bjCcvgSj
mb75npq+pLCavqhjm77vdpm+E06YvuN3m74NOZi+mOOavnuhmr6nM52+L26aviSkmr6raJu+
Eg2Zvjd7mr6lNpq+qPuXvhz+mL4rBpq+AfCZvuBPm76u0Zm+f9Savk7Bl74waZm+shWavicQ
nL75LZq+nXSZvjz3l74vWpq+EXqZvqFtmb6yypq+ysuavpM5mb4KI5y+Ciebvv7Kmr5XpZq+
7VuavgZhm771Lpm+4nqYvjpIm77itZu+pseZvuhUmL4LgJq+5mSavuQJmr6USpq+rzWbvjsr
mb7skZq+tIeavmKDmL78eZq+v2KavparnL4l8pq+G8uavpblmr5TcZq+1MObvocPmb63dJu+
3/2Zvlr0l76D9Jq+70eXvnF0mr5uUpe+xyuavtBVm75Ph5e+wPmbvsqll76dqZu+DkyZvuV/
m762u5m+5r+avvnvm77EQ5u+InuavukKmb791Jq+tqaavs7Hl77ojJq+GtGavmfBm74uVJq+
bbyYvk8smr48Jpq+UwOavky5mr7rkZq+Sb+avhVumL7ZI5q+KNiZvvGDmr775Zq+SyKZvhA3
mr6pRpy+F22avqfAm75bCZi+Etmavkfbmb4VCpq+N9mZvuBim75IbZq+s36Zvgn8mb45hZm+
BLGbvqcom775WZu+6LqbvseWmb7LBZy+HVWavmOgmb7ydJq+K1SZvvavmr56hZq+/iyZvmmj
nL4P+5m+ZwOavrTtmL7fGJq+306Zvu3imr4fb5m+D3eYvgvXm74tcpy+RdiavgPDmr4lK5u+
mhqbvkizmb7ZJ5q+VIGavhSpm74ikZq+UEabvmOGmL53epu+mw+cvt20m76OU5q+DxeavvJQ
nL7r/Jm+g4CYvuVumb706Jq+DYScvudgmb6osZu+cDCavsRAm760Zpu+/VCYvvkHmr5Eopq+
1Libvunymr5JK5q+aKWbvrv6mb7D2Ju+UAycvqPHmL7brJy+Y2+bvvkLmr5W3Zi+vbyevvD2
mL4LZpu+LbWbvkBvmL45Ipy+5TeZvgEumr5NKpu+8MKZvuiCm753ep2+JWGavsJFm77l5py+
V62cvmXgmb5QpJu+Vj6avrHgm7703pq+QXyZvsM6nL7Mh5q+Q0Scvkavmr4jKpu+5cObvkPJ
mr6EJ5q+ERubvqqsmL7hl5q+uVqavpnqmL4dRpu+BKGavgYOm75N2Ji+CTOavlSsm750pJq+
2/uZvhbdmr5SKJy+04Gavouxmr4QFpq+Pp+bvr6fmL6dG5u+gxWdvpkHm76MOpu+xT+avoKW
m77BZpm+yJiYvn3Ymr6d35q+wFObvl0pm75nYJu+mLGZvtWzmr5rCJq+7veZvuSwmb4XU5u+
yEabvnbnmL6jHZy+GFqbvprZmr7R9pq+IpuYvsnLm75xHZq+mE+bvu4vnL66fJq+RFeavjG+
nL4BJpy+ggmcvvbEmr5to5u+sqeavuutmL7ZlZq+p8Cavhsfmr4Tz5y+IRSZvnajm77G15q+
j/mbvuAOnL4kQ5m+vTyavhramr6aA5y+/mmZvpG5mL7ZmJm+DA2ZvlJ3mb7gLZ2+3A2evhBG
nL4iNZq+nVCcvpg3mr42yJm+teybvmmjmr7mcpu+pN2ZvjTMm77FMZq+P0+dvsrZmb4w5Zy+
fiKcvklSmr5lUZi+1gScvv3pnL7KI5u+M+ibvs2Wm76capu+/+SZvqizm75XyJq+TDCavlSb
m76kO5q+DkGbvjLAmb4RXpu+PkacvtgEnL6K2pi+G4eZvoFnmr4865m+FcCavkpKnr6xaJy+
j86avghynL6EHJ2+ikiZvqlPm75UfZm+8c2Yvhzam74if5u+qmKcvj5rl74xMJu+qaWavjC/
m75uAJm+nR6dvgR0mb4TBZ2+AKqavucLnL4tnpq+TciaviVdm77Rq52+LaOavtIHmr7K3Jy+
atSbvqm3m75Y/Ju+MAWcvplHmr4jlJy+W4Cavl3Kmr6zw5q+2cScvmtanr7h8Jm+PfuavssV
nL4DSJu+nveZvh4dnL7u8pu+U2abvnTCm75iEZy+0sWbvki0m74egJm+ccebvqfMm77Mw52+
lQ6bvpdEnL7i6Zm+Z32cvrp7m76dEJq+mrqbvn+tmr4OdZq+EvucvvO3nb5r+5u+caGdvlvQ
m74MrZ2+RxWcvnJsmr56Ipy+b5uZvsBDmb6aiZu+NKuZvtR6m7467py+hLGcvmepmr5ZHpu+
oD6cvgJUm777V52+VK6avh0Pmr4yF5u+t1Gcvtkpm75rHJu+3y2cvpSemr7C+py+C7KcvsJ0
m75Mkp2+Yl+dvmESnb45b5q+vAqdvj97nb5EzZy+bW+dvoKwmr62TJ2+y0GbvknUnL5A45y+
uWiavqs5m76BZ52+TsebviDHnL4Jcp2+S1eavv1gm76ZlJy+wCuavtFom763ppq+9rObvppv
nb5ouJu+O4KdvqARnb4lHJ2+4S2cvnR0nL76W5u+ehGbvtOwm76dVZu+gYmavl46nL5Yjp2+
itmbvsGEm74Vfpy+tIOcvrrem77uA5y+i0Gavom3nb5OJpq+iC2avgbVm74Qupy+1SWbvmvf
m74y7pq+dOuZvgHrnb4f8p2+Szabvv6Sm770LZu+wmmavhCxnb5CwJ6+QNyavkXvnL7tcZu+
0rabvhfImb41WZm+QxmbvrKSnL51F5u+IPObvsJ5nL444Jy+g6ucvo1Rnb42jJu+6VGdvjRD
mr5SOpy+lxScvqyPnL7e2Ju+3zicvqhPnb6EF5u+4y6dviFYnr5Xzp2+3SScvvaim75fjZ2+
5xmcviSkm77J5p2+BG+bvvPOm74Qq5y+RXOcvlVMmr4YLJq++hSdvmoWm76GuJy+6a2dvuLQ
mr66r52+O3iavscinL56FJ2+dHecvofRm76j15m+GB2evgfTnb5AD5u+haqcvuI9nL7gSJ2+
RHKcvhSgnr4ArJy+ZSuavhHEnr63cpy+zkqbvs6jnL5U55m+ShKdvhQmnL4QnZu+UbOevjq7
nr6XgJm+L6mfvoyXnb5ROZy+FFmbvm1UnL4Nfpu+s46cvtjTnb6M7pu+pHecvuxInL42JJy+
2TKZvpr5mr7Ca5y+IUydvnHVm74FY5y+e8ScvpCKm77vqZy+gmecvlSenb4FeJu+2CKcvp6f
nL49Hpm+QbSavpw2mr40/Jq+9sacvhx1m75duZy+jd6cvquomb7IOp6+4IacvjvfnL4jVZy+
lAeevtsznr5YI52++5ecvj7Kmr4aPJ6+ucObvq0GnL7p45q+udKcvgv7mr7jhZq+fu+avot3
n76gnJq+WXedvjrpnL6SEp6+ns6dvk6MnL7WD5y+gSWdvtDgnb5XdZy+Ln6bvj99m770qZm+
f2mcvgOsnL4dEJu+ntCbvu8nm75Bgpq+lRqfvsyYnb50Y52+OzKfvuTpm77CkZu+uo2dvhv+
mb72XJ2+RdCcvj2Qnr7J956+KdObvm0+nL6CE5y+NvaavnnEnr5nIJy+xTacvqZzm74lup6+
RfWavqhqm74Lo5y+hLCcvp9Fnr71n5u+PHmdvnzZn74qKJ2+rYWbvnwenb5xXJ6+CRedvqxR
m75aqZ2+cc6dvtbRnb6W15y+ELecvr/4nr5RAJ2+dmecvnQ+nr6D3J2++DWevmOPnL5hyp2+
K+ucvjyIm75nPZ6+ko+cvhDmm74Bhpq+yKqdviNDnL7bnpu+Q8ucvh0znr6LYZu+/9Kfvt7S
nb5VT5y+JYedvnHFm77sj56+FyWevqvjn77y8Zq+8XqcvstEnL5DGpu+2/ycvtNinb60iZ2+
pzaevomdnL4mjJu+umydvnJEnb6HoJ2+c7WdvoS3nb5uJ5y+p5yavlCKnb7cWJy+l1idvr2T
nL4gNp++FYqevlTCnb59b5y+kbOdvgI3m75ZtJ2+APGcvtDInL7cLp2+LAKevik4nL7aTJ2+
S2Sfvo3Nnr4MAZ++9j2bvqj2nL5J6Zy+OvKcvrbznr5mrZm+n0qcvv++nb53g56+xvicvtwN
nr5Ia5u+Fc2dvlTnnL4UBJ6+toqgvjcvm74s2Ju+VBaevp6snb6gZ5y+4+CdvpxRnL4SLp6+
WL2dvqAQnL7Vz5q+EvOcvu5Hnb7EXZy+/1Kdvr51nb4vsZy+FHKcvs8dn74ZKp2+Z9KcvmW+
m76WNJy+k8Sevqc7mr6FY5y+GIadvlRTnr5owJu+Y/WdvjlonL70Xp6+kPacvnWNnL5JmJ6+
K+mbvreHm771qp2+KhKevnvrm75TEp2++2KcvhY7nr6PyJ++igGevuiunb74Qp6+XqSdvjGi
nb6RBZy+fo2dvmErnr7NEJy+Ciuevoy4m76oPZy+vgadvqRrnb6HYp++5QKdvi2rnL40856+
dZCcvlLZn76Zx52+aWicvhW4nb5j/5y+rSGevt9Enb5YhJ6++bqdvrOdnb5HpJ2+MqievjX+
nL43ep2+DCecvq4xnr4lPp2+Od+evphQnb5wl5y+kD2evtDGnL674py+MXyevvotnb56OZ2+
n8Wcvosznr4W6py+rZqdvoUcnb76G5++ye+dvt1Gnb4E252+tamcvhJXn745H5y+2zqfvqnz
nL5Y85y+q3qfvqaRnb6d352+RfedviEvnr4/jZ2+07acvolWnr6ZD5++78ecvmUnn762k5u+
KwqfvpyonL6Mc5y+2/2bvrb3nb6bvJq+qeqcvuOEnb4Dip2+2FCbvgBAnr6Mgp2+4uSbvuRk
nb43Op2+9q2dvn8Anr5o95u+CkacvjgAn74U85u+/1eevmNsnb77652+pxWfvoEFnL6cQZ6+
C/aevnUvnb7AlZ2+dU6dvghwnr4F0J2+pHGevrPGnL6NXp2+5kefvizKnL4T/Z2+MWWevqye
nL5TBJ2+gxafvrNQnr42g5y+NAGcvjiOnb61ZZ+++lCdvjpnnb46iZy+G8Ggviv+nL4UAaC+
iACeviH3nr4fxpy+dO+evqykn75ofp6+YjaevtNznr4AXZ2+91Cevu2Bnr4hsJ2+5gydvtE1
n76uXJ6+</AssayYData></Step><Step><CommonData><SampleLocation>9</SampleLocation><SampleID>YNCCT5Ac018</SampleID><SampleGroup></SampleGroup><SampleInfo></SampleInfo><SampleRow>O</SampleRow><SamplePlate>1</SamplePlate><WellType>KSAMPLE</WellType><Concentration>-1</Concentration><ConcentrationUnits>µg/ml</ConcentrationUnits><MolarConcentration>312.5</MolarConcentration><MolarConcUnits>nM</MolarConcUnits><MolecularWeight>-1</MolecularWeight><Temperature>30</Temperature><StartTime>2560761</StartTime><AssayTime>300</AssayTime></CommonData><FlowRate>1000</FlowRate><StepType>ASSOC</StepType><StepName>Association</StepName><StepStatus>OK</StepStatus><ActualTime>300.001</ActualTime><CycleTime>0.2</CycleTime><AssayXData Points="1500">OKEbRaWkG0WipxtF4qobRSGuG0VlsRtFpbQbRaK3G0XiuhtFIb4bRWXBG0WlxBtFoscbReLK
G0UhzhtFYdEbRaXUG0Wi1xtF4tobRSHeG0Vh4RtFoOQbRaLnG0Xi6htFIe4bRWHxG0Wg9BtF
ovcbReL6G0Uh/htFYQEcRaUEHEWiBxxF4gocRSEOHEVhERxFoBQcRaIXHEXiGhxFIR4cRWEh
HEWgJBxFoiccReIqHEUhLhxFYTEcRaA0HEWiNxxF4jocRSE+HEVhQRxFoEQcRaJHHEXiShxF
IU4cRWFRHEWgVBxFolccReJaHEUhXhxFYWEcRaVkHEWiZxxF4mocRSFuHEVhcRxFoHQcRb93
HEXiehxFIX4cRWGBHEWghBxFooccReKKHEUhjhxFYZEcRaCUHEWilxxF4pocRSGeHEVhoRxF
oKQcRaKnHEXiqhxFIa4cRWGxHEWgtBxForccReK6HEUhvhxFYcEcRaDEHEWixxxF4socRSHO
HEVh0RxFoNQcRaLXHEXi2hxFId4cRWHhHEWg5BxFouccReLqHEUh7hxFYfEcRaD0HEWi9xxF
4vocRSH+HEVhAR1FoAQdRaIHHUXiCh1FIQ4dRWERHUWgFB1FohcdReIaHUUhHh1FYSEdRaAk
HUWiJx1F4iodRSEuHUVhMR1FoDQdRaI3HUXiOh1FIT4dRWFBHUWgRB1FokcdReJKHUUhTh1F
YVEdRaBUHUWiVx1F4lodRSFeHUVhYR1FoGQdRaJnHUXiah1FIW4dRWFxHUWgdB1FnncdRd56
HUUhfh1FYYEdRaCEHUXghx1F4oodRSGOHUVhkR1FoJQdRZ6XHUXimh1FIZ4dRWGhHUWgpB1F
nqcdRd6qHUUhrh1FYbEdRaC0HUXgtx1F3rodRSG+HUVhwR1FoMQdRZ7HHUXeyh1FIc4dRWHR
HUWg1B1FntcdRd7aHUUh3h1FYeEdRaDkHUWe5x1F3uodRSHuHUVh8R1FoPQdRZ73HUXe+h1F
If4dRWEBHkWgBB5FngceRd4KHkUhDh5FYREeRaAUHkXgFx5F3hoeRR0eHkVhIR5FoCQeReAn
HkXeKh5FIS4eRWExHkWgNB5F4DceRd46HkUhPh5FYUEeRaBEHkWeRx5F3koeRR1OHkVhUR5F
oFQeReBXHkXeWh5FHV4eRWFhHkWgZB5F4GceRd5qHkUdbh5FYXEeRaB0HkWedx5F3noeRR1+
HkVhgR5FoIQeReCHHkXeih5FHY4eRWGRHkWglB5F4JceRd6aHkUdnh5FXaEeRZykHkXgpx5F
3qoeRR2uHkVdsR5FoLQeReC3HkXeuh5FHb4eRV3BHkWgxB5F4MceRd7KHkUdzh5FXdEeRaDU
HkXg1x5F3toeRR3eHkVd4R5FoOQeReDnHkXe6h5FHe4eRV3xHkWc9B5F4PceRd76HkUd/h5F
XQEfRZwEH0WeBx9F3gofRR0OH0VdER9FnBQfRZ4XH0XeGh9FHR4fRV0hH0WcJB9FnicfRd4q
H0UdLh9FXTEfRZw0H0XcNx9F3jofRR0+H0VdQR9FnEQfRdxHH0XeSh9FHU4fRV1RH0WcVB9F
4FcfRd5aH0UdXh9FXWEfRZxkH0XcZx9F3mofRR1uH0VdcR9FnHQfRdx3H0Xeeh9FHX4fRV2B
H0WchB9F3IcfRd6KH0Udjh9FXZEfRZyUH0Xclx9F3pofRR2eH0VdoR9FnKQfRdynH0Xeqh9F
Ha4fRV2xH0WctB9F3LcfRd66H0Udvh9FXcEfRZzEH0Xcxx9F3sofRR3OH0Vd0R9FnNQfRdzX
H0Xe2h9FHd4fRV3hH0Wc5B9F3OcfRd7qH0Ud7h9FXfEfRZz0H0Xc9x9F3vofRR3+H0VdASBF
nAQgRdwHIEXeCiBFHQ4gRV0RIEWcFCBF3BcgRd4aIEUdHiBFXSEgRZwkIEXcJyBF3iogRR0u
IEVdMSBFnDQgRRU4IEXeOiBFHT4gRV1BIEWcRCBF3EcgRdpKIEUdTiBFXVEgRZxUIEXcVyBF
3logRR1eIEVdYSBFnGQgRdxnIEXeaiBFHW4gRV1xIEWcdCBF3HcgRdp6IEUdfiBFXYEgRZyE
IEXchyBF2oogRR2OIEVdkSBFnJQgRdyXIEXamiBFHZ4gRV2hIEWcpCBF3KcgRdqqIEUdriBF
XbEgRZy0IEXctyBF2rogRR2+IEVdwSBFnMQgRdzHIEXayiBFHc4gRV3RIEWc1CBF3NcgRdra
IEUd3iBFXeEgRZzkIEXc5yBF2uogRR3uIEVd8SBFnPQgRdz3IEXa+iBFGf4gRVkBIUWcBCFF
3AchRdoKIUUZDiFFXREhRZwUIUXcFyFF2hohRRkeIUVdISFFnCQhRdwnIUXaKiFFGS4hRV0x
IUWcNCFF3DchRdo6IUUZPiFFWUEhRZxEIUXcRyFF2kohRRlOIUVdUSFFnFQhRdxXIUXaWiFF
GV4hRVlhIUWcZCFF3GchRdpqIUUZbiFFWXEhRZh0IUXcdyFF2nohRRl+IUVZgSFFnIQhRdyH
IUXaiiFFGY4hRVmRIUWYlCFF3JchRdqaIUUZniFFWaEhRZikIUXcpyFF2qohRRmuIUVZsSFF
mLQhRdi3IUXauiFFGb4hRVnBIUWYxCFF2MchRdrKIUUZziFFWdEhRZjUIUXY1yFF2tohRRne
IUVZ4SFFmOQhRdjnIUXa6iFFGe4hRVnxIUWY9CFF2PchRdr6IUUZ/iFFWQEiRZgEIkXYByJF
2goiRRkOIkVZESJFmBQiRdgXIkXaGiJFGR4iRVkhIkWYJCJF2CciRdoqIkUZLiJFWTEiRZg0
IkXYNyJF2joiRRk+IkVZQSJFmEQiRdhHIkXaSiJFGU4iRVlRIkWYVCJF2FciRdpaIkUZXiJF
WWEiRZhkIkXYZyJF2moiRRluIkVZcSJFmHQiRdh3IkXaeiJFGX4iRVmBIkWYhCJF2IciRdqK
IkUZjiJFWZEiRZiUIkXYlyJF2poiRRmeIkVZoSJFmKQiRdinIkXaqiJFGa4iRVmxIkWYtCJF
2LciRdq6IkUZviJFWcEiRZjEIkXYxyJF2soiRRnOIkVZ0SJFmNQiRdjXIkXa2iJFGd4iRVnh
IkWY5CJF2OciRdrqIkUZ7iJFWfEiRZj0IkXY9yJF2voiRRn+IkVZASNFmAQjRdgHI0XaCiNF
GQ4jRVkRI0WYFCNF2BcjRdoaI0UZHiNFWSEjRZgkI0XYJyNF2iojRRkuI0VZMSNFmDQjRdg3
I0XaOiNFGT4jRVlBI0WYRCNF2EcjRdZKI0UZTiNFWVEjRZhUI0XYVyNF1lojRRleI0VZYSNF
mGQjRdhnI0XWaiNFGW4jRVlxI0WYdCNF2HcjRdZ6I0UVfiNFWYEjRZiEI0XYhyNF1oojRRWO
I0VZkSNFmJQjRdiXI0XWmiNFGZ4jRVmhI0WYpCNF2KcjRdaqI0UVriNFWbEjRZi0I0XYtyNF
1rojRRm+I0VZwSNFmMQjRdjHI0XWyiNFFc4jRVnRI0WY1CNF2NcjRdbaI0UV3iNFWeEjRZjk
I0XY5yNF1uojRRXuI0VZ8SNFmPQjRdj3I0XW+iNFFf4jRVUBJEWYBCRF2AckRdYKJEUVDiRF
WREkRZgUJEXYFyRF1hokRRUeJEVZISRFmCQkRdgnJEXWKiRFFS4kRVkxJEWYNCRF2DckRdY6
JEUVPiRFVUEkRZhEJEXYRyRF1kokRRVOJEVVUSRFmFQkRdhXJEXWWiRFFV4kRVVhJEWYZCRF
2GckRdZqJEUVbiRFVXEkRZh0JEXYdyRF1nokRRV+JEVVgSRFlIQkRdSHJEXWiiRFFY4kRVWR
JEWUlCRF1JckRdaaJEUVniRFVaEkRZSkJEXUpyRF1qokRRWuJEVVsSRFlLQkRdS3JEXWuiRF
Fb4kRVXBJEWUxCRF1MckRdbKJEUVziRFVdEkRZTUJEXU1yRF1tokRRXeJEVV4SRFlOQkRdTn
JEXW6iRFFe4kRVXxJEWU9CRF1PckRdb6JEUV/iRFVQElRZQEJUXUByVF1golRRUOJUVVESVF
lBQlRdQXJUXWGiVFFR4lRVUhJUWUJCVF1CclRdYqJUUVLiVFVTElRZQ0JUXUNyVF1jolRRU+
JUVVQSVFlEQlRdRHJUXWSiVFFU4lRVVRJUWUVCVF1FclRdZaJUUVXiVFVWElRZRkJUXUZyVF
1molRRVuJUVVcSVFlHQlRdR3JUXWeiVFFX4lRVWBJUWUhCVF1IclRdaKJUUVjiVFVZElRZSU
JUXUlyVF1polRRWeJUVVoSVFlKQlRdSnJUXWqiVFFa4lRVWxJUWUtCVF1LclRda6JUUVviVF
VcElRZTEJUXUxyVF1solRRXOJUVV0SVFlNQlRdTXJUUT2yVFFd4lRVXhJUWU5CVF1OclRdbq
JUUV7iVFVfElRZT0JUXU9yVF0volRRX+JUVVASZFlAQmRdQHJkXSCiZFFQ4mRVURJkWUFCZF
2BcmRdIaJkUVHiZFVSEmRZQkJkXUJyZF0iomRRUuJkVVMSZFlDQmRdQ3JkXSOiZFFT4mRVVB
JkWURCZF1EcmRdJKJkUVTiZFVVEmRZRUJkXUVyZF0lomRRVeJkVVYSZFlGQmRdRnJkXSaiZF
FW4mRVVxJkWUdCZFkHgmRQ97JkURfiZFVYEmRZSEJkXUhyZFE4smRRGOJkVVkSZFfpUmRQGY
JkUTmyZFEZ4mRVWhJkWUpCZF1KcmRdKqJkURriZFUbEmRZS0JkXUtyZF0romRRG+JkVRwSZF
lMQmRdTHJkXSyiZFFc4mRVHRJkWU1CZF1NcmRdLaJkUR3iZFVeEmRZTkJkXU5yZFE+smRRHu
JkVR8SZFlPQmRdT3JkUT+yZFEf4mRVEBJ0WUBCdF1AcnRRMLJ0URDidFUREnRZQUJ0XUFydF
0honRREeJ0VRISdFlCQnRdQnJ0XSKidFFS4nRVExJ0WUNCdF1DcnRdI6J0URPidFUUEnRZBE
J0XURydF0konRRFOJ0VRUSdFkFQnRdRXJ0UTWydFEV4nRVFhJ0WQZCdF1GcnRdJqJ0URbidF
UXEnRZR0J0XUdydF0nonRRF+J0VRgSdFkIQnRdSHJ0UTiydFEY4nRVGRJ0WQlCdF0JcnRROb
J0URnidFUaEnRZCkJ0XUpydFD6snRRGuJ0VRsSdFkLQnRdC3J0UTuydFEb4nRVHBJ0WQxCdF
0McnRQ/LJ0URzidFUdEnRZDUJ0XQ1ydFE9snRRHeJ0VR4SdFkOQnRdDnJ0UP6ydFEe4nRVHx
J0WQ9CdF0PcnRdL6J0UR/idFUQEoRZAEKEXQByhFDwsoRREOKEVREShFkBQoRdAXKEUPGyhF
ER4oRVEhKEWQJChF0CcoRQ8rKEURLihFUTEoRZA0KEXQNyhFDzsoRRE+KEVRQShFkEQoRdBH
KEXSSihFEU4oRVFRKEWQVChF0FcoRQ9bKEURXihFUWEoRZBkKEXQZyhFD2soRRFuKEVRcShF
kHQoRdB3KEUPeyhFEX4oRVGBKEWQhChF0IcoRQ+LKEURjihFUZEoRZCUKEXQlyhFD5soRRGe
KEVRoShFkKQoRdCnKEUPqyhFEa4oRVGxKEWQtChF0LcoRQ+7KEURvihFUcEoRZDEKEXQxyhF
D8soRRHOKEVR0ShFkNQoRdDXKEUP2yhFEd4oRVHhKEWQ5ChF0OcoRQ/rKEUR7ihFUfEoRZD0
KEXQ9yhFD/soRRH+KEVRASlFkAQpRdAHKUUPCylFEQ4pRVERKUWQFClF0BcpRQ8bKUURHilF
USEpRZAkKUXQJylFDyspRQ0uKUVRMSlFkDQpRdA3KUUPOylFET4pRVFBKUWQRClF0EcpRQ9L
KUURTilFUVEpRZBUKUXQVylFD1spRQ1eKUVRYSlFkGQpRdBnKUUPaylFDW4pRVFxKUWQdClF
0HcpRQ97KUUNfilFUYEpRZCEKUXQhylFD4spRQ2OKUVRkSlFkJQpRdCXKUUPmylFEZ4pRVGh
KUWQpClF0KcpRQ+rKUUNrilFUbEpRZC0KUXQtylFD7spRQ2+KUVRwSlFkMQpRdDHKUUPyylF
Dc4pRU3RKUWQ1ClF0NcpRQ/bKUUN3ilFTeEpRZDkKUXQ5ylFD+spRQ3uKUVN8SlFkPQpRdD3
KUUP+ylFDf4pRU0BKkWQBCpF0AcqRQ8LKkUNDipFTREqRZAUKkXLFypFDxsqRQ0eKkVNISpF
jCQqRdAnKkUPKypFDS4qRU0xKkWMNCpF0DcqRQ87KkUNPipFTUEqRYxEKkXQRypFD0sqRQ1O
KkVNUSpFjFQqRalYKkUjWypFDV4qRU1hKkWMZCpFy2cqRQ9rKkUNbipFTXEqRYx0KkXQdypF
C3sqRQ1+KkVNgSpFjIQqRcuHKkUPiypFDY4qRU2RKkWMlCpFy5cqRQubKkUNnipFTaEqRYyk
KkXLpypFC6sqRQ2uKkVNsSpFjLQqRcu3KkULuypFDb4qRU3BKkWMxCpFy8cqRQvLKkUNzipF
TdEqRYzUKkXL1ypFC9sqRQ3eKkVN4SpFjOQqRcvnKkUL6ypFDe4qRU3xKkWM9CpFy/cqRQv7
KkUN/ipFTQErRYwEK0XLBytFCwsrRQ0OK0VNEStFjBQrRcsXK0ULGytFDR4rRU0hK0WMJCtF
yycrRQsrK0UNLitFTTErRYw0K0XLNytFCzsrRQ0+K0VNQStFjEQrRctHK0ULSytFDU4rRU1R
K0WMVCtFy1crRQtbK0UNXitFTWErRYxkK0XLZytFC2srRQ1uK0VNcStFjHQrRct3K0ULeytF
DX4rRU2BK0WMhCtFy4crRQuLK0UNjitFTZErRYyUK0XLlytFC5srRQ2eK0VNoStFjKQrRcun
K0ULqytFDa4rRU2xK0WMtCtFy7crRQu7K0UNvitFTcErRYzEK0XLxytFC8srRQ3OK0VN0StF
jNQrRcvXK0UL2ytFDd4rRU3hK0WM5CtFy+crRQvrK0UN7itFTfErRYz0K0XL9ytFC/srRQ3+
K0VNASxFjAQsRcsHLEULCyxFDQ4sRU0RLEWMFCxFyxcsRQsbLEUNHixFTSEsRYwkLEXLJyxF
CyssRQkuLEVNMSxFjDQsRcs3LEULOyxFCT4sRU1BLEWMRCxFy0csRQtLLEUJTixFTVEsRYxU
LEXLVyxFC1ssRQleLEVNYSxFjGQsRctnLEULayxFCW4sRU1xLEWMdCxFy3csRQt7LEUJfixF
TYEsRYyELEXLhyxFC4ssRQmOLEVNkSxFjJQsRcuXLEULmyxFCZ4sRUihLEWMpCxFy6csRQur
LEUJrixFSLEsRYy0LEXLtyxFC7ssRQm+LEVIwSxFjMQsRcvHLEULyyxFCc4sRUjRLEWM1CxF
y9csRQvbLEUJ3ixFSOEsRYjkLEXL5yxFC+ssRQnuLEVI8SxFjPQsRcv3LEUL+yxFCf4sRUgB
LUWIBC1FywctRQsLLUUJDi1FSBEtRYgULUXLFy1FCxstRQkeLUVIIS1FiCQtRcsnLUULKy1F
CS4tRUgxLUWINC1FyzctRQs7LUUJPi1FSEEtRYhELUXHRy1FB0stRQlOLUVIUS1FiFQtRctX
LUULWy1FCV4tRUhhLUWIZC1Fx2ctRQdrLUUJbi1FSHEtRYh0LUXHdy1FB3stRQl+LUVIgS1F
iIQtRceHLUUHiy1FCY4tRUiRLUWIlC1Fx5ctRQebLUUJni1FSKEtRYikLUXHpy1FB6stRQmu
LUVIsS1FiLQtRce3LUULuy1FCb4tRUjBLUWIxC1Fx8ctRQfLLUUJzi1FSNEtRZDULUXH1y1F
B9stRQneLUVI4S1FiOQtRcfnLUUH6y1FCe4tRUjxLUWI9C1F+fctRQf7LUUJ/i1FSAEuRYgE
LkXHBy5FBwsuRQkOLkVIES5FiBQuRccXLkULGy5FCR4uRUghLkWIJC5FxycuRQcrLkUJLi5F
SDEuRYg0LkXHNy5FBzsuRQk+LkVIQS5FjEQuRcdHLkUHSy5FCU4uRUhRLkWIVC5Fx1cuRQdb
LkUJXi5F</AssayXData><AssayYData Points="1500">JpeYvg/nmr4vz5i+6eCVvpjWkb6mw5C+n9GLvkNDi74rbIu+tsuGvlkdhr4gXoW+r8+BvlK1
gr6dEX6+zB5+vkpeeb7Vbnq+TIJuvrnab75hIm++4whsvlbNbL4AUWq+wF9gvjFHYr5ZcmC+
b/tfvmSQW752CVu+AdRYvhNvV75Vc1W+DLFSvl+mVr6LblK+tD9NvnQ6Tr7Wc06+fmtLvpD2
Qr672EW+JNlDviv4QL4QKUC+Vk0/vvovO76w4T2+/KQ5vnq3Ob7SODq+ASs4vo0SMb7wdTO+
edwwvqNEMb6NGCy+TnQvvoWUK76UXCq+vD0svnRVJ74DcSS+r5Mrvv5RJ74Y0Sa+u+Uivl19
I76Unh++rqMhvtNXH77+RiC+W4gbvsz9HL7qryC+QYIavl3IHL5Gkxu+UIQZvvmkE76ScBm+
DqAZviHbGb7OHBS+k40Xvlc5Fr7DWBC+zU4UvoH7Er6FfRK+e4IUvhjhD77kYA2+EfgMvnJT
Db65shO+mWwNvrWECr6f+hC+ycINvomLCb4rAw2+Ov4KvvWmCr5b2QS+aF8Gvpp0Br6ppge+
lRkDvkmiBb6OYQe+LWQDvrwkBb5lSwK+mjICvkREBr700QO+ve8CvvyyA74IEfy9iIwBvlAd
Ar4QmQK+oT0HvmJgAb6FvgC+nlMBvm2HAL7fwPu9mfb9vQogAL6pqAC+PGwBvvl1AL4pof69
nGP5vVOn+b23Ofm9UN76var7+L3WVPi9qkv8vfTE8b21jva9Bsv5vZpq971z/vm9CND4vdhn
973wnvu9OnPvvY5J772sDvK9PxjwvWrx7b1eIfW9Xov1vbBA8b1FM/u9zhDxvSTl873Cu/C9
gDn4vYwZ973QSfK9ZLzyvUEE8r14ZfC9/rHpvarE8L1wEvO91w/qvYdx7r0u7PO9GZ7rvbG0
872EEe69JyHxvUi47b3vh+m9L4jpvdoK7L0aJPO9NVjrvSOp672UePG9eCbuvUBf8L0Gbem9
f5buvQmb6b16YN+99+7svWKz6r00FOS9Zi7ovaHT3r1Vfeq9g5nnvQmv6r2dUeq9CUXnvfMN
571g9+m9zjnhvUNh5L0Hweu9mvrnvWAA4b0Rguq9QWLpvRWj5L13oem9UTHovRgB671NWN69
8FLtvTNB4r1j+eO9L97fvbO34b2Sr9u9m3fkva4u671VLeO9/CLhvVas7L2QPdq9VPzkvUfz
470NB+W9zmHjvT2K3r2bi+m9gFfcvYf93b2lw9i9e7HmvZZL3L1oWuW9P/fgvY1G5L0fR+W9
prThvdoR5b3QSOK9thffvQL73b1mr+O9JvLjvZn35b3BcN69tPvjvQku272u4d+955DgvUXx
6L2on969VyPWvbtc370Gf9y9ezLfvWHE2r1Jede94p/ZveqS370bXuK9uLLpvTg14b1fNNa9
ilHevVrD2L0TQ9q9+8ncvb3H2r1uRd+9BqbgvXvK071ynta9YbbgvQ1a4L2zdte9m9DUvYhF
2L11Yt29goPjvbSO4b2JuOG9mCbgvTan4r1JzNW9TyPfvUyd2b22z+K9uQLivfoe372wd969
r2nfvTxt1r2Sj+e9t3veveHV2r0AJeC9USXfvXTd470Z+9e94YjZvdnp3b0FB9e90B3gvWbb
1L3H9dq9YP/cvYXh1b1NQey98h3avUii1L1VHNa9DwrivXBe3b3BdNa9YFrWvWTi170Grt29
Quzhvcxj270JTdW92TzpvZL0z72Qetq9Fy/SvSxh273NktS9rfrVvdIB1b0jet69iIvXvc+3
2r3+Ct69wg/bvX6w0r3Mbdq9ixzVvVeB4L3+q9S98o/fvbBr1r2bfdy9EOfcvRBM173YGuS9
u7jUvaFI370wz9W94XzXvd0u3L1yWdC9HwXZvQyb2r0ojNS9CVbZvYqA0r0r2Nq9TvDTvfyS
0r1aRN29ssPXvUwD3L1aFdS9etndvV2h2L2K4di92rXYvQ1w3b1H89y9EHLZvUta2r0F9tO9
CcvXvefw272/Td29UBfUvdy40712UNy9PrjOvWOT172v3dK9NWjYvfJK1b38wcu9QJbZvVt8
2L2xb8+9D3nQvd6Zzb3gOtS9J2/ZvXjM0b1aq9O9ObTNvXDx2r1lC9e9GUnUvXze171GvdG9
2ATRvav/1r0ywc+9zvTXvYI5172J+dG9uV3QvWU83b2MAtO9jRLhvcEn2L1R5c29SL/PvY4k
0705d9G9ksDPvXFR1L2xHNW9xA7Svewd2r0K49e9wdbavVTzz72xFte9I1nbvSbv2r3RN829
rxbPvSWJ3b3MPNa92HTVvfKS1b2dCNm9YBzSvZS72L0YCdK90MvTvXNE1L1s3da9tUDXvT9e
2L1g99y92ZbWvb8bzr0KudW9VvfTvRug071kH9+9+lbXvQb40b090M29MFPbvegR0703y969
UwfTvVPk073Kf9S9BDHSvY/l2L1owtO9slbevfxfy718at+9LVfTvRHC0L0GltS9I/Pevctd
0b0Z49S93OvOvai83L3ck9m9ROrOvcS62L2zOtC91w/VvfOk0L3yd9G9kPfVveHi0b3J0tS9
wcfSvQl1271zOdO987nVvZVW3L0uq9C9TGPSvW091L1jINS9oGnRvRqn272aOdy90BHZvTk+
172agdO9hmXYvRZd0L3md9K9xIXSvWUs3b1vG9S9B13RvchN1r2cX9e9QVLSvXHZ2L3lmNa9
qFfSvZpC073rUtu9QoDSvVOw0L0Lftm9cuzXvZhp1b2Uj9K92qjSvT3c073RpM69nuvZvVwb
1b3QvtO9nxfRvW/B373tPdq9/HbQvQb02r3FZ9O9O5rSveW12b3UuNS9bjjavRFI2L11G9O9
7aTZvfsUz70HctS9YdzXvWrQzr0FMti9ewHZvUVz0L34t9i9EXrWvX4o3L3z3NK9wBvVvdle
2L33edS9wDvavbOM1b3P4NS9KB7WvYCH0L0EX9u9dlDavaIc1L1HFdC9vQ7YvTkr1707kM29
5uvcvQavzr3gYdK9Q9bYvdhm070RRt69/GvOvWdd0r3rHdu9sK7ZvenN071ez9C99n7Qvb2B
2L01FdW9OaPXvVJZ272boeC9OgLSvYWX2b3iKtS9m9XWvd8w1L333Ne9+8HUvcH8zr1ZCuC9
cFTUvUdG1L1o8Ni9Fo3TvSYh0r3GS9O9VR7XvdIA2L2kZM+98u/MvaG50L3XJdu9UkPbvQ1c
173w0dq9KIDWvSqM2r3FRuG9KxrSvTP1z73E6tm9Xq7ZvfxLyb1mlti9ltrRvY4H2L0lHNe9
5FDPvSsK1L0gY9G993DQvX6h073DHtq9pS7Wvd0s0r0Hrc29XbTVvezc1r1L0te9WULRvap3
072LytG97VvNvWUB072qLtW9LNXavfWi1b3xutG9uMrOve7L1L2Jgc+9A4bPvax10b00ldy9
aV7JvSOQ1b02Ec+9oavMvSyE070wgNG9/u3PvXzf2b2Ec8i96WfPvYxG0r2midu90z7Rvdpo
0L2HoNa9UobTvWmQzL0EpNS97RnTvToX2L3SuMq91P/NvctB2r1I/NO9skvevWTl270oTte9
KDzavT+f2L2PvNO97DPTvaNy2b2cXde9eYrTvWZy1b3U0dK9SiTVveSJ1L0unc69OM/Lvadq
2b0BJ9i9LPTUvTqk0r1jA9q9UBrDvZce172Ch8q9OTXZvXeq0b34Fda96L3Yvbru0b1nu9W9
6snXvb/k0r22tti9SG7SvUDu1r2UntW94YTXvfGs2L21Is69L7PVvU791L0XK9W98RbbvdJo
0b3GSti9YX7KveYWzL13btK9hjLSvUlR0r21Htq9SyXZvX950r1F0dK92hjbvVbk2b0wBde9
8jXRvbl/3b36Ld69KtrRvfFx3r0e9tq9M2zSvbdC2b1rKeG9ayrQvR37z702wNG9mcXRvTaO
1r0yodS93vnSvbJN2L32Ns69C8HUvdFD2L2AVeK9abzUvaf/zb2t+NG9x1TbvcQC071twdK9
YjDRvU2U1L2YGtK9oCHbvYoY1r16j9O9YLPWvR6t073cF9W97WfZvfMA3r3vada9uVnTvWi5
1r2tM9y9TFLbvbs4072Pjsy99x3Nvb2m3b0YyNG9zYXXvT0M2L2UttO9v57Svb9q170Q0NS9
NfXTve31172U9te9aLrUvWI0z72Z8NK9NYXWvcql070N9cy9nKDRvbEkyb3dVNS9IELUvV+u
y70ikNK9Ut7hvbu7071nQdy9s4zRvYq4271d1du9JuDRvfLB0r340ti9+z7UvV+h0L1t5dy9
g2HSvSys3b3aJty9dGfRvQV+0r13hta9Vc3HvW5M2L1TKNW9PHDTvTkg2L21Ite95ZffvUGD
2b3xVuG9qMLXvU+Gzr0ki9K91k7cvY4a1r1mFdS9s6nPvfAG0L2FlNG9OS/UvRXg2b1SZ9a9
smjLvU5F0L3/ydW9RKPSvXSV273cy9S9QXHNvdpYzL3WnNa9GHnavead2b06BtS9Dv7SvdRh
0r1+Ec69IvLYvT3R0r1VOtC9o9vUvfBh0b0C1NO9LSfRvSxD1b0TBNu9zCDUvTZa171oONS9
TlTXvWPo0L1was69okvPve8y071FLNS9fznWvdkL1b1/tMq9Vn3YvfWn1r1BSda9uXXTvcuv
1b2AFuO95EnYvbG51r0Ib9K9adnKvYeB2r0+mNW9GwbbvRd81r2SrdS9WEXWvcNXz71x1dK9
apHavev4z70oCNS9FTPNvYJ71L3J1dO9DTrUvaVmzL0+PNm9u+fYvTLn1r3+YNa9HCLRvV4x
2L0Gssy9PiPavSn9zL1tHdS9d5TTvXOo1b04Ldi9RljKvVse1b0cBM+9ONHUvWySz72yvtK9
EDPVvTa10b06i9K9NnnbveL11L1U/tC9c5jVvVsy173yDtu9nmnSvfRh0L2QcNa9OTDXvQsl
0b3grda9fcHVvT+m0b0K2c29xo3dvVwi0b0yEdW9VyrXvZgF1L1hjcq9y7ngvdBD0r0BXtS9
j4zVvVx6zr3L9tK9gQnXvR8B171lS9O9esvTvYbA073hNcu9GwfRvYBt2L3hvtS9k4/Tva7t
2r0wzc+9lEPWveTC2r3iHdK9HwTYvamz3r3YOtK9Hd7bvdHA1b0CQs+9VvXZvQys2b26GdW9
U0nTvTL+170Enta9Px3evfLS1726itq9euDPvYf5272gMdi9EUXbvbpK1L1Ns9m99ATYveZh
4L2NktO9ej3ZvRJC4b3F+9i97pbWvTrl371J/9W9FFPWvb+Z171ku9O9w07OvSiF1r0L39a9
O0TdvQpl2b1XItm9NlzNvQI0273AStW9d+zUvXRP170zc9C9BeXTvX2+2b2X79S9W9ffvdjC
zL2Dgs+982XXvWLD0L2sBde9NfHTvUm10b0nate9po7TvfLd3b2ZQNe9AhjUvRou2L3KB9u9
jVbYvciO2r1Jj9a9GDjVvQBv0r3sXNu9/mjZvSd0zr36h9K9l6XWvbM8271IM9e9Nt7WvZv8
0r3S49K9En/avWkV073vbdW9jJbVvRrt2L1KVd+9GWHXvSQF0b29ZdK9OBHfvRxV0703Y9i9
MbPdvQ7U0r31SNW9dRfXvUz31L2Lbti9+irZvV8g1r2mpdW9WRbVvfhm1r1oC9y9/OfWvb+b
1b2WPde9yyHTvR4h3r0eYtu9q/XVvfXl3L1YdNm9ljfbvQjF2L0qjNe91nfVvUSA2b1T2Ne9
1QfavSrc1b3yPN29W+vbvWPn1b3HIN29AwLYvUoy0b0s7c+9/m3avbG33r3xpte9nYbUvc3W
2L1zNNK9ZBTUvVgO2r1hfNG9rI3WvUKM1r2raM+9OUfRvdtx2r3BL9a9pYbVvQHQ0L3pa9q9
/tLZvVI60r1QvNq9qyjVvfnq2b1Rpte95rjavaMP073R9d29WijVvXap0b1Kfdi9C0fZvTk0
173l6uG9o/LbvZc7272X4NS9oJnZvWLu2L1wYdK9XqTavWtz272DjNe9zN3YvdPbz730dt69
ZVTTvdQD1r3PHdS9yS3YveN41L2l7de9lYrcvbP6173DdNq9pSbRvW+t0L32INe9/HLTvbLA
071uENi9WBvYvbx+2L2Ck9u9TYvevYTJ2r0+L9W9iorYvUou3r2tbde9HWrNvVbR2b3xYdS9
jlzXvXoH070b2dK9QTfhvVg61r0fGNW9j1XWvRj3172XIdW9pavXvUpB1b0HO9y9vAnRvZ3X
1r1YndK9pjzVvT1N1b0lTdW92TTbvTOp1b18SdS9l0rcvVCf271DFtG92z/avYzi2L0pY+G9
xUPXvYGZ3L0cu9m9VuHgvd+y2b3fLdi9fEDVvaSY3L1ftNq9WiDXvQJo1L0PVdW9taXXvcDH
2b3O7c292FTbvTpH071MO9e9uPvVvSTp2L1HqtW9UB7cvZHHzb1jRd69hTvWvctC1r2xjNm9
CGHXvff9072TU9+9ikzRvbcb4b3sFtO9QNTbvfvX2b20XOS9YgvWvQ4v073CRuC9Rx3Yvd7R
2r1hNua9fSrRvQId2b0y0de9abvNvfXd1L3WPdC9IzXXve/z2L1MmM69BzXevfor2L0cSd69
dQrcvf+o2b2Miti9yTjZvef70L2sr9i9LkjTvdkW3r30tde9onXVvfohz71XftK9SjPOvU4q
zr2Tcde9bNvXvdCQ1r3uddW9Iv/YvRt32b2249a9iezYvSfc173QY9S9vDTXvYpt1b0ueNO9
eYDSvQcn1L35ydO94gDhvTOn0r3RTte9aY/Xvceb2L1DGd29s17TvRB62b0e49m902rTvX1V
073Cc9G9gbnZvXky1b1lrdK9lBDZvXnF1L26Ddm9dSbWvdLH0r3Kk9m9N7DWvZEp0r3bn9O9
BxTXvUUA1r2r6dC9xq7YvdOL0r1fhOC9SZrTvV8D2b1xfM69RObYvR3d2r0M/dO9DCndva0B
1L1WeNC9AM/VvV3r0r3HMtS9VHfavQNJ3L2Y99W995vRvSKQ0r36s9i9l2HdvSoT2r3WEdC9
WzDTveS42L0ipdm9Kr/UvUjx1b0aRNG9bsnVvVPFzb3XZta9srvWvZz52717Y9i95VrevbZv
3L1WO9+95drYvcEl0b3vxNi9l2Xgvbsf2L0jKN69IHDhvQI6273jKNK9nODavaGH2r0LvtG9
de7Qvf0x373ESdu96JDRvVJz1b1FWNq9bBTgvdHo171zXd29GxfXvWhq2L0Y/tK9ZNHQvfd2
2L0qxdq9Fd/VvbQ9zL3frNu9pyXWvTok1b2Mnd+9ZBLPvQaz3r0GV9W9ajravbQ41r2netS9
A2vcvZUJ1L3iXNi9tfzevWrL4b015Ne9bEjXvbRv070ilN+9sjXVvReQ0r0y89m9vuHdvYo0
2b0WsNu9s0DfvZZe0b0EmNq9LyvVvQj60718us69M1DRvfBy3b3fiM+9ZOrbvasj07006Ni9
AN7avUSn27176N29yz7VvYAg2r3H3Nu9GPvYvUDSyb1r6Ny9eCDYvRq50r3fQdK9/bzgvSLe
2L1mfNm94dnbvdRG273Fudm91UDbvcjr0r2OjNu9+JfSvf+K1713gdu9zxfhvZXQ2b0zONu9
F5rXvSYz3L1dOdq9e0zjvb8M1L2z/9G9AXTYvZ/h172V1tS9hIbTvWOH2b1XrNS98CjdvTJZ
3b2Z29u9tJDZvZ/p173TSNK98wXQvYPx4L114dK9XyzZvUxy2L1Ous69hAnYvQcH3r0DxNS9
baPcvSTs1b133Nm96Vzcvf2+2b0GNdG9cQHZvSOEzb3BOc29SPvQvZrTyr06Xty9gpnYvS1S
270ojdy9UoPZvWi+3b1J39292c7OvZ7h3L3YjdC93JfQvcLp070fcta9zVjXvVcX2b18yeG9
LxHXveJ72L3It9a9Yf/bvZs73L35L9u9cBnYvbLs1L0C/tK9cO/UvU8P1716Xdq9T0bavSCB
070e8tq9</AssayYData></Step><Step><CommonData><SampleLocation>9</SampleLocation><SampleID></SampleID><SampleGroup></SampleGroup><SampleInfo></SampleInfo><SampleRow>P</SampleRow><SamplePlate>1</SamplePlate><WellType>BUFFER</WellType><Concentration>-1</Concentration><ConcentrationUnits>µg/ml</ConcentrationUnits><MolarConcentration>-1</MolarConcentration><MolarConcUnits>nM</MolarConcUnits><MolecularWeight>-1</MolecularWeight><Temperature>30</Temperature><StartTime>2866534</StartTime><AssayTime>300</AssayTime></CommonData><FlowRate>1000</FlowRate><StepType>DISASSOC</StepType><StepName>Dissociation</StepName><StepStatus>OK</StepStatus><ActualTime>300.001</ActualTime><CycleTime>0.2</CycleTime><AssayXData Points="1500">P2EuRaxkLkWqZy5F7WouRS1uLkVscS5FrHQuRap3LkXtei5FLX4uRWyBLkWshC5FrocuRe2K
LkUtji5FbJEuRayULkWuly5F7ZouRS2eLkVsoS5FrKQuRaqnLkXtqi5FLa4uRWyxLkWstC5F
qrcuRe26LkUtvi5FbMEuRazELkWqxy5F7couRS3OLkVs0S5FrNQuRarXLkUO2y5FLd4uRWzh
LkWs5C5FqucuRe3qLkUt7i5FbPEuRaz0LkWq9y5F7fouRS3+LkVsAS9FrAQvRaoHL0XpCi9F
LQ4vRWwRL0WsFC9FqhcvRekaL0UtHi9FbCEvRawkL0WqJy9F6SovRS0uL0VsMS9FrDQvRao3
L0XpOi9FLT4vRWxBL0WsRC9FqkcvRelKL0UpTi9FbFEvRaxUL0WqVy9F6VovRSleL0VsYS9F
rGQvRapnL0Xpai9FKW4vRWxxL0WsdC9FqncvRel6L0Upfi9FbIEvRayEL0Wqhy9F6YovRSmO
L0VskS9FrJQvRaqXL0Xpmi9FKZ4vRWyhL0WspC9FqqcvRemqL0Upri9FaLEvRay0L0Wqty9F
6bovRSm+L0VowS9FrMQvRarHL0Xpyi9FKc4vRWjRL0Ws1C9FqtcvRenaL0Up3i9FaOEvRazk
L0Wq5y9F6eovRSnuL0Vo8S9FrPQvRar3L0Xp+i9FKf4vRWgBMEWsBDBFqgcwRekKMEUpDjBF
aBEwRagUMEWqFzBF/howRSkeMEVoITBFqCQwRaonMEXpKjBFKS4wRWgxMEWoNDBFqjcwRek6
MEUpPjBFaEEwRahEMEWqRzBF6UowRSlOMEVoUTBFqFQwRapXMEXpWjBFKV4wRWhhMEWoZDBF
qmcwRelqMEUpbjBFaHEwRah0MEWqdzBF6XowRSl+MEVogTBFqIQwRaqHMEXpijBFKY4wRWiR
MEWolDBFqpcwRemaMEUpnjBFaKEwRaikMEWqpzBF6aowRSmuMEVosTBFqLQwRaq3MEXpujBF
Kb4wRWjBMEWoxDBFqscwRenKMEUpzjBFaNEwRajUMEWq1zBF6dowRSneMEVo4TBFqOQwRarn
MEXp6jBFKe4wRWjxMEWo9DBFqvcwRen6MEUp/jBFaAExRagEMUWqBzFF6QoxRSkOMUVoETFF
qBQxRaoXMUXpGjFFKR4xRWghMUWoJDFFqicxRekqMUUpLjFFaDExRag0MUWqNzFF6ToxRSk+
MUVoQTFFqEQxRapHMUXpSjFFKU4xRWhRMUWoVDFFplcxRfFaMUUpXjFFaGExRahkMUWmZzFF
6WoxRSluMUVocTFFqHQxRaZ3MUXpejFFKX4xRWiBMUWohDFFpocxRemKMUUpjjFFaJExRaiU
MUWmlzFF6ZoxRSmeMUVooTFFqKQxRaanMUXpqjFFKa4xRWixMUWotDFFprcxReW6MUUpvjFF
aMExRajEMUWmxzFF5coxRSnOMUVo0TFFqNQxRd3YMUVc2zFFKd4xRWjhMUWo5DFFpucxReXq
MUUp7jFFaPExRaj0MUWm9zFF5foxRSn+MUVoATJFqAQyRaYHMkXlCjJFKQ4yRWgRMkWoFDJF
phcyReUaMkUpHjJFaCEyRagkMkWmJzJF5SoyRSkuMkVoMTJFqDQyRaY3MkXlOjJFJD4yRWhB
MkWoRDJFpkcyReVKMkUkTjJFaFEyRahUMkWmVzJF5VoyRSReMkVoYTJFqGQyRaZnMkXlajJF
JG4yRWhxMkWodDJFpncyReV6MkUkfjJFaIEyRaiEMkWmhzJF5YoyRSSOMkVkkTJFqJQyRaaX
MkUimzJFJJ4yRWShMkWopDJFpqcyReWqMkUkrjJFZLEyRai0MkWmtzJF5boyRSS+MkVkwTJF
qMQyRabHMkXlyjJFJM4yRWTRMkWo1DJFptcyReXaMkUk3jJFZOEyRaPkMkWm5zJF5eoyRSTu
MkVk8TJFo/QyRab3MkXl+jJFJP4yRWQBM0WjBDNFpgczReUKM0UkDjNFZBEzRaMUM0WmFzNF
5RozRSQeM0VkITNFoyQzRaYnM0XlKjNFJC4zRWQxM0WjNDNFpjczReU6M0UkPjNFZEEzRaNE
M0WmRzNF5UozRSROM0VkUTNFo1QzRaZXM0XlWjNFJF4zRWRhM0WoZDNFpmczReVqM0UkbjNF
ZHEzRaN0M0WmdzNF5XozRSR+M0VkgTNFo4QzRaaHM0XlijNFJI4zRWSRM0WjlDNFppczReWa
M0UknjNFZKEzRaOkM0WmpzNF5aozRSSuM0VksTNFo7QzRaa3M0XlujNFJL4zRWTBM0WjxDNF
psczReXKM0UkzjNFZNEzRaPUM0Wm1zNFWNszRSTeM0Vk4TNFo+QzRaHnM0Xl6jNFJO4zRWTx
M0Wj9DNFofczReX6M0Uk/jNFZAE0RaMENEWhBzRF5Qo0RSQONEVkETRFoxQ0RaEXNEXlGjRF
JB40RWQhNEWjJDRFoSc0ReUqNEUkLjRFZDE0RaM0NEXjNzRF5To0RSQ+NEVkQTRFo0Q0RaFH
NEXlSjRFJE40RWRRNEWjVDRFplc0ReVaNEUkXjRFZGE0RaNkNEXjZzRF4Wo0RSRuNEVkcTRF
o3Q0RaF3NEXhejRFJH40RWSBNEWjhDRFoYc0ReGKNEUkjjRFZJE0RaOUNEWhlzRF5Zo0RSSe
NEVkoTRFo6Q0RaGnNEXhqjRFJK40RWSxNEWjtDRFobc0ReG6NEUkvjRFZME0RaPENEWhxzRF
4co0RSTONEVk0TRFo9Q0RaHXNEXh2jRFIN40RWThNEWj5DRF4+c0ReHqNEUg7jRFZPE0RaP0
NEXj9zRF4fo0RSD+NEVkATVFowQ1RaEHNUXhCjVFIA41RWQRNUWjFDVF4xc1RYkbNUUIHjVF
ZCE1RaMkNUXjJzVF4So1RSAuNUVkMTVFozQ1RaE3NUXhOjVFID41RWRBNUWjRDVF40c1ReFK
NUUgTjVFYFE1RaNUNUWhVzVF4Vo1RSBeNUVgYTVFo2Q1RaFnNUXhajVFIG41RWRxNUWjdDVF
43c1ReF6NUUgfjVFYIE1RaOENUXjhzVF4Yo1RSCONUVgkTVFn5Q1ReOXNUXhmjVFIJ41RWCh
NUWjpDVFoac1ReGqNUUgrjVFYLE1RZ+0NUWhtzVF4bo1RSC+NUVgwTVFn8Q1RePHNUXhyjVF
IM41RWDRNUWf1DVFodc1ReHaNUUg3jVFYOE1RZ/kNUXf5zVF4eo1RSDuNUVg8TVFn/Q1ReP3
NUXh+jVFIP41RWABNkWjBDZF3wc2ReEKNkUgDjZFYBE2RZ8UNkXfFzZF4Ro2RSAeNkVgITZF
nyQ2Rd8nNkXhKjZFIC42RWAxNkWfNDZF3zc2ReE6NkUgPjZFYEE2RZ9ENkXfRzZF4Uo2RSBO
NkVgUTZFn1Q2Rd9XNkU7WzZFIF42RWBhNkWfZDZF32c2ReFqNkUgbjZFYHE2RZ90NkXfdzZF
4Xo2RSB+NkVggTZFn4Q2Rd+HNkXhijZFII42RWCRNkWflDZF35c2ReGaNkUgnjZFYKE2RZ+k
NkXfpzZF4ao2RSCuNkVgsTZFn7Q2Rd+3NkXhujZFIL42RWDBNkWfxDZF38c2ReHKNkUgzjZF
YNE2RZ/UNkXf1zZF4do2RSDeNkVg4TZFn+Q2Rd/nNkXh6jZFIO42RWDxNkWf9DZF3/c2ReH6
NkUg/jZFYAE3RZ8EN0XfBzdF4Qo3RSAON0VgETdFnxQ3Rd8XN0XhGjdFIB43RWAhN0WfJDdF
3yc3ReEqN0UgLjdFYDE3RZ80N0XfNzdF3To3RSA+N0VgQTdFn0Q3Rd9HN0XdSjdFIE43RWBR
N0WfVDdF31c3ReFaN0UgXjdFYGE3RZ9kN0XfZzdF3Wo3RSBuN0VgcTdFn3Q3Rd93N0XdejdF
IH43RWCBN0WfhDdF34c3Rd2KN0UgjjdFYJE3RZ+UN0XflzdFK5s3RRyeN0VgoTdFn6Q3Rd+n
N0XdqjdFHK43RWCxN0WftDdF37c3Rd26N0UcvjdFYME3RZ/EN0XfxzdF3co3RSDON0Vg0TdF
n9Q3Rd/XN0Xd2jdFIN43RWDhN0Wf5DdF3+c3Rd3qN0Uc7jdFYPE3RZ/0N0Xf9zdF3fo3RRz+
N0VcAThFnwQ4Rd8HOEXdCjhFHA44RVwROEWfFDhF3xc4Rd0aOEUcHjhFXCE4RZ8kOEXfJzhF
3So4RRwuOEVcMThFnzQ4Rd83OEXdOjhFHD44RVxBOEWbRDhF30c4Rd1KOEUcTjhFXFE4RZtU
OEXfVzhF3Vo4RRxeOEVcYThFn2Q4Rd9nOEXdajhFHG44RVxxOEWbdDhF33c4Rd16OEUcfjhF
XIE4RZuEOEXfhzhF3Yo4RRyOOEVckThFm5Q4Rd+XOEXdmjhFHJ44RVyhOEWbpDhF36c4Rd2q
OEUcrjhFXLE4RZu0OEXftzhF3bo4RRy+OEVcwThFm8Q4Rd/HOEXdyjhFHM44RVzROEWb1DhF
29c4RWDbOEUc3jhFXOE4RZvkOEXb5zhF3eo4RRzuOEVc8ThFm/Q4Rdv3OEXd+jhFHP44RVwB
OUWbBDlF2wc5Rd0KOUUcDjlFXBE5RZsUOUXbFzlF3Ro5RRweOUVcITlFmyQ5RdsnOUXdKjlF
HC45RVwxOUWbNDlF2zc5Rd06OUUcPjlFXEE5RZtEOUXbRzlF3Uo5RRxOOUVcUTlFm1Q5RdtX
OUXdWjlFrF45RVxhOUWbZDlF22c5Rd1qOUUcbjlFXHE5RZt0OUXbdzlF3Xo5RRx+OUVcgTlF
m4Q5RduHOUXdijlFHI45RVyROUWblDlF25c5Rd2aOUUcnjlFXKE5RZukOUXbpzlF3ao5RRyu
OUVcsTlFm7Q5Rdu3OUXdujlFHL45RVzBOUWbxDlF28c5Rd3KOUUczjlFXNE5RZvUOUXb1zlF
3do5RRzeOUVc4TlFm+Q5RdvnOUXd6jlFHO45RVzxOUWb9DlF2/c5Rd36OUUc/jlFXAE6RZsE
OkXbBzpF4Qo6RRwOOkVcETpFmxQ6RdsXOkVQGzpFHB46RVwhOkWbJDpF2yc6Rd0qOkUcLjpF
XDE6RZs0OkXbNzpF3To6RRw+OkVcQTpFm0Q6RdtHOkXdSjpFHE46RVxROkWbVDpF21c6Rd1a
OkUcXjpFXGE6RZtkOkXbZzpF2Wo6RRhuOkVccTpFm3Q6Rdt3OkXZejpFGH46RVyBOkWbhDpF
24c6RdmKOkUcjjpFXJE6RZuUOkXblzpF2Zo6RRieOkVcoTpFm6Q6RdunOkXZqjpFGK46RVyx
OkWbtDpF27c6Rdm6OkUYvjpFWME6RZvEOkXbxzpF2co6RRjOOkVc0TpFm9Q6RdvXOkXZ2jpF
GN46RVjhOkWb5DpF2+c6RdnqOkUY7jpFXPE6RZv0OkXb9zpF2fo6RRj+OkVYATtFmwQ7RdsH
O0XZCjtFGA47RVgRO0WbFDtF2xc7RdkaO0UYHjtFWCE7RZckO0XbJztF2So7RRguO0VYMTtF
lzQ7Rds3O0XZOjtFGD47RVhBO0WXRDtF20c7RdlKO0UYTjtFWFE7RZdUO0XbVztFAls7RRhe
O0VYYTtFl2Q7RdtnO0XZajtFGG47RVhxO0WXdDtF23c7Rdl6O0UYfjtFWIE7RZeEO0XXhztF
2Yo7RRiOO0VYkTtFl5Q7RdeXO0XZmjtFGJ47RVihO0WXpDtF16c7RdmqO0UYrjtFWLE7RZe0
O0XXtztF2bo7RRi+O0VYwTtFl8Q7RdfHO0XdyjtFGM47RVjRO0WX1DtF19c7RdnaO0UY3jtF
WOE7RZfkO0XX5ztF2eo7RRjuO0VY8TtFl/Q7Rdf3O0XZ+jtFGP47RVgBPEWXBDxF1wc8RdkK
PEUYDjxFWBE8RZcUPEXXFzxF2Ro8RRgePEVYITxFlyQ8RdcnPEXZKjxFGC48RVgxPEWXNDxF
1zc8Rdk6PEUYPjxFWEE8RZdEPEXXRzxF2Uo8RRhOPEVYUTxFl1Q8RddXPEXZWjxFGF48RVhh
PEWXZDxF12c8RdlqPEUYbjxFWHE8RZd0PEXXdzxF2Xo8RRh+PEVYgTxFl4Q8RdeHPEXZijxF
GI48RViRPEWXlDxF15c8RXSbPEUYnjxFWKE8RZekPEXXpzxF2ao8RRiuPEVYsTxFl7Q8Rde3
PEUWuzxFGL48RVjBPEWXxDxF18c8RdnKPEUYzjxFWNE8RZfUPEXX1zxFFts8RRjePEVY4TxF
l+Q8RdfnPEXZ6jxFGO48RVjxPEWX9DxF1/c8RdX6PEUY/jxFWAE9RZcEPUXXBz1FFgs9RRgO
PUVYET1FlxQ9RdcXPUUWGz1FGB49RVghPUWXJD1F1yc9RdUqPUUULj1FWDE9RZc0PUXXNz1F
1To9RRQ+PUVYQT1Fl0Q9RddHPUXVSj1FGE49RVhRPUWXVD1F11c9RdVaPUUYXj1FWGE9RZdk
PUXXZz1F1Wo9RRRuPUVYcT1Fl3Q9Rdd3PUXVej1FFH49RViBPUWXhD1F14c9RRaLPUUUjj1F
VJE9RZeUPUXXlz1F1Zo9RRSePUVUoT1Fl6Q9RdenPUXVqj1FFK49RVSxPUWXtD1F17c9RRa7
PUUUvj1FVME9RZfEPUXXxz1F1co9RRTOPUVU0T1Fl9Q9RdfXPUUi2z1FFN49RVThPUWT5D1F
1+c9RdXqPUUU7j1FVPE9RZP0PUXX9z1FFvs9RRT+PUVUAT5FkwQ+RdcHPkUWCz5FFA4+RVQR
PkWTFD5F1xc+RRYbPkUUHj5FVCE+RZMkPkXXJz5F1So+RRQuPkVUMT5FkzQ+Rdc3PkUWOz5F
FD4+RVRBPkWTRD5F10c+RRZLPkUUTj5FVFE+RZNUPkXTVz5FFls+RRRePkVUYT5Fk2Q+RdJn
PkUWaz5FFG4+RVRxPkWTdD5F0nc+RRZ7PkUUfj5FVIE+RZOEPkXShz5F1Yo+RRSOPkVUkT5F
k5Q+RdKXPkUWmz5FFJ4+RVShPkWTpD5F0qc+RRarPkUUrj5FVLE+RZO0PkXStz5F1bo+RRS+
PkVUwT5Fk8Q+RdLHPkUWyz5FFM4+RVTRPkWT1D5F0tc+RRLbPkUU3j5FVOE+RZPkPkXS5z5F
Eus+RRTuPkVU8T5Fk/Q+RdL3PkUS+z5FFP4+RVQBP0WTBD9F0gc/RRILP0UUDj9FVBE/RZMU
P0XSFz9FFhs/RRQeP0VUIT9FkyQ/RdInP0USKz9FFC4/RVQxP0WTND9F0jc/RRI7P0UUPj9F
VEE/RZNEP0XSRz9FEks/RRROP0VUUT9Fk1Q/RdJXP0USWz9FFF4/RVRhP0WTZD9F0mc/RRJr
P0UUbj9FVHE/RZN0P0XSdz9FEns/RRR+P0VUgT9Fk4Q/RdKHP0USiz9FFI4/RVSRP0WTlD9F
0pc/RRKbP0UUnj9FVKE/RZOkP0XSpz9FEqs/RRSuP0VUsT9Fk7Q/RdK3P0USuz9FFL4/RVTB
P0WTxD9F0sc/RRLLP0UUzj9FVNE/RZPUP0XS1z9FEts/RRTeP0VU4T9Fk+Q/RdLnP0US6z9F
EO4/RVTxP0WT9D9F0vc/RRL7P0UU/j9FVAFARZMEQEXSB0BFEgtARRAOQEVUEUBFkxRARdIX
QEUSG0BFEB5ARVQhQEWTJEBF0idARRIrQEUULkBFVDFARZM0QEXSN0BFEjtARRA+QEVUQUBF
k0RARdJHQEUSS0BFEE5ARVRRQEWTVEBF0ldARUdbQEUQXkBFUGFARZNkQEXSZ0BFEmtARRBu
QEVQcUBFk3RARdJ3QEUSe0BFEH5ARVSBQEWThEBF0odARRKLQEUQjkBFUJFARZOUQEXSl0BF
EptARRCeQEVQoUBFj6RARdKnQEUSq0BFEK5ARVCxQEWPtEBF0rdARRK7QEUQvkBFUMFARY/E
QEXSx0BFEstARRDOQEVQ0UBFj9RARdLXQEUS20BFEN5ARVDhQEWP5EBF0udARRLrQEUQ7kBF
UPFARY/0QEXS90BFEvtARRD+QEVQAUFFjwRBRdIHQUUSC0FFEA5BRVARQUWPFEFF0hdBRRIb
QUUQHkFF</AssayXData><AssayYData Points="1500">1iievYo/sL0z6r69Ht3NvWBI270fCuG91sjyveBN/72u3v+9j4AEvnWCB74i2Qq+ZHIMvlmA
Eb5WSRa+bD4avrU3Hr4J+iO+tXEgvpkmJr41KCi+kH8pvqr9LL4zIS++4jEyvn8cN75wwTy+
NEU6vtJCPb6blz++Kfs4vjOsRr4J8EW+prVHvg4pRr5y3k6+pmtPviehUL7X/02+XORUvquU
T75mw1a+IApavuMPW76J/Fu+2F5fvjbPXL7jxWW+kF5jvptUYr4cqWe+8splvqZFa745bmW+
11NrvrFJcL7tgmy+I4huvi++br4CPXG+dIF2vhx4dr6R9XS+bjp3vmsdeb7rh3e+hYJ8vvQn
er5cgHy+hil/vmY6f77sVn6+dOB6viXogr7Fg4G+SxuDvikgg77HIoS+FCyDvqXxgr58Hoa+
K0SFvrE8hL7Y/oS+DcCDvnbAiL4HsIi+i7CGvg73iL72dYe+nx6IvrdCib6Looi+wpKJvmqh
jb6wEou+xNOLvpdIjL7/24y+jk6Mvm/Kir62eou+KEuQvqbsjb58io++PceOviwbjb6YI4++
DCKPvlN/j74JC5C+r2uPvmjLkL50EI++JsWSvkHfkL6RWpC+ke2Pvu+Ukb4kOpG+bmOSvpVS
k75xb5O+/I6Rvpkfk74JI5G+xJGTvkLskr7qkpS+etKTvnekkb7anJS+LkuUvoKDlr4fpZO+
yd2VvoXqlL4zEJa+DJGVvmGglb4xFZS+mZ6XvpZQlr7O85S+tzyYvlQWlb5QbJa+//uXvlJ8
mb4SUZi+HoGWvjxol74nlpe+XXOXvvSdl74QnZe+8cGZvnq3mb5155e+qVyavmQWl75/z5m+
97yavidrmr4EmJm+6Aaavn5umb5G95m+bVmYvmAJm76mBZu+A6qZvj3Bmr6Wqpq+mliZvi0i
nL5r4Zm+5lWavtkkmb4WV5q+Xomavs23mr7K/pq+ylWbvtNnnL5S0Jy+tOCdvoErnL5gQp6+
Vq6dvl+cnL7Rypu+wyGcvpYjnL46QZ2+CNycvtRMnb4HFJy+Ug6bvpCynb4rJpu+Q0+dvhQy
n74U1Jy+NS2fvuIKnb721Zy+LXydvm3Cnb45xKG+juecvnhJnL4skp2+JACevmj4oL725Zu+
zPSbvr78nb5up56+xDuevuIQnL5J5Z6+S7KfvnpLn75z1Zy+4lyevlJgnr6tHKC++HKfvkmv
nr57MKC+W1Gevlrvnb5tJp++/T2gvtr8nr5D2J++2GOfvrgGnb64up6+11Kdvqh6n75pnKC+
UOuevkJBoL5nUKC+3ICgvsFwnb4fEqC+A42gvhGqnr4NgZ++b2SgvjOtn7684p++Kdegvno4
oL4lv5++AZ2fvpbzn74NJaC+z4SfvhNaob4HRJ++fRCfvptsnb6SMp++e6WfvtFxn75qf6C+
zcGfvi+Snr4bKKC+r0KhvrdWn75mCqC+fwKgvjqfn77OE6K+pHKhvjr8ob7Dc5++mHigvhOe
or6n8KG+1QCgvst6or4lMKK+se+fvrWyoL6SQKO+x8WhvkG0oL78bJ6+WxShvizln76smaG+
cc6fvkipor6Vfp++gDaivs0Eob7R35++/ySgvjetob6/s6G+qu2ivkQDor7n8KK+aNqhvlx4
ob7W0J++ZSOivnKSob4gAqO+CJ6hvgt/ob4Z66C++sCgvuDdob6ABaK+kbyhvowHor7Z1aC+
R2ygvqYgo752xqK+tXuhvoqlo75L6qC+z4qkvouDoL66MZ++Ah6hvj16ob602p++XEugvvF8
or5uhqG+0NShvt8Lor5m3qK+OSihvp6xo76yJqK+eEKgvieapL7gOKG+BeWgvqhwoL5jt6K+
X7KhvnbJob7Zk6K+yX+ivn2Epb7YEaC+doiivrIhob7C2KG+vEehvqvMor4zcqK+4x6ivgT+
or4u/p++o1qhvuoSpb46l6C+khihvq7sor5jz6K+AoOivlsyor5VEKW+sQKivr/2ob6PLKW+
kjChvryjo77L26C+1f6kvr+Wor6ty6C+80qkvgSkor4uQ6O+PdmivkGUo76JZ6K+Cqqkvgma
o75F6KG+Jt+ivklVob6KOKS+RC+hvvfBob4U5aO+gDKjvstAob6NsKO+5l6ivtt3pL4qsqG+
VxKjvkpEor6QiaK+pqSgvhAopb5+QqK+5oWjvglOob7wmaO+Upaivlz5or43h6S+PwClvvCP
ob60CqK+QMaivusaoL4GzaO+VfigvoFfo77Rr6G+89KhvnOWo76wvaC+lHGkvtPFpL5BLqS+
LtmhvunAor6dO6O+wPSivunaoL5oyqK+rZShvhJ1o74QYaS+6VKkvpb9o770wqO+lX2jvjJy
o76FhqC+fvyjvrgGpL74VqS+oqmivhA/or5nsqO+8p6hvlxDo779LqG+O4Kkvqyfo766UKS+
ahSlvt9ro77u2qO+hcejvl/Uor4E26K+jiykvq7Vob5p76G+XMijvnwlor5S1qK+7wCivrVg
or4nfqS+NKijvvdWoL4KjaK+AtyhvgEEo75h66C+ooKjvsDXor4YgqK+mp6jvtH1or6w2aK+
uG6jvgVHob6+laK+PtijvuVnob6wgqO+oK2ivi9/pL46xaG+PfqjvuFmor5E2KK+X8WiviNl
o76yFKC+c8ShvpSMpL6JsqS+Bz+ivptppb6S3qS+J2ejvtTYo74f46W+5Aykvvc9pL7kTaO+
jC2jvuzfo75xs6K+UOuivuHGpL6Pp6O+/dOhvueWpb6iNqK+DfCivpfIpL7aIaW+Kaqkvvgc
o764ZqS+ADijvu84pL49k6O+hCCjvmSho77/Z6K+kE6ivnj4o75LmaK+hVqjvjwXo76W+KS+
QxyjvnSdo77m9qO+i+ClvgbVob60CKS+KqOgvn3gpL7OZaS+iIakviE4or5oOaW+cDCjvnKw
or5LlKC+3e6kvnH3or6DNqK+sTKivlWjpL7DUqK+la+hvtQ7pL65DKa+1tykvtzsor53haa+
z8+ivpCsor6KFqO+eW2jvoezo74ds6K+LVOjvunKpL6Q9KO+Ro+jvgZro77QuKO+pf2jvg8o
pb6+96S+b3ejvvIKo74qKKO+kEmgvrCEo77ewKW+yUejvvQTo74YY6O+dmKivsLlo74I5qW+
8tGjvrPeor5+JKW+dc+ivrxXpL7cJaS+nNijvty8or4rOaS+wCGkvmlKo74O/qW+aUulvq8U
pb6GNqO+neSivgezor4g+qK+2xekvhwtor6GCqO+qFGkvrY+or7jAKO+xNijvgooo74zMqO+
ZUKjvkH8or4PvqO+GxWmvm2JpL5aVaO+9k+lvlCcpb6myKO+mRWjvj+Vpb6/BKS+onGhviXw
o75dsaG+OAykvlsVpL7NKKS+fFikvrCipL6kPKK+uiikvgiHo76WK6S+4z+kvsRapL7pC6S+
K4ylvhM8or7EPqO++Sqjvg/Mpb40mqO+sH6jvgmuo74WiqW+3G6jvgBUo76OA6S+15Wjvk9x
n76qs6G+FfKjvj5Qpb5niKO+S2umvoJMpL7NkKO+eMKjvpaPpL5tWaK++lmkvl+Do74iTKW+
kcGjvpChob4+rKO+7h6kvh2rpL7LPqO+Ldijvgn/o74wnKO+8YGkvsgIpb4FgKO+vHCjvqWW
or555qS+EA2kvkMKor7RPKO+aYOjvlHgpL5b9aK+0XqjvqYspL5jC6W+7eejvi2ho74wr6S+
WQ+lvtDIpL5b7aW+DtKkvvJmpr4vDqO++LSivnfMob73i6S+7r6jvgk/or54wKO+Di2nvrqS
o77CPKO+fQ+lvlZ5pb6+mqS+6n+lvnwfpL70ZKK+Vnqkvjpvpb7H2aG+4mujvgDRpL7pOKW+
PF+lvvVyo76kyqO+ibykvoELo768baK+R4SjvtThpL6C96K+kQ+kvkVIo77AVKS+GCOlvnGv
pL4AJaS+9uqjvrsBo776pKK+zr2kvobEo750Kqe+AaalvlgOo75lg6O+/KGivsjsor5n86G+
V+uhvjjmo76dPKO+GXCkvpPCpL4Nr6S+qRmjvjOApL6tEKO+9mukvi2opL5E96S+Rtujvi9k
o77oq6S+npKkvua5o74XNKW+pMGivtVxor4C0KO+YLGjvlcGpb5XeKS+/wyhvuzIpb4D5qG+
R7aivtAco77V8aO+v1ekvqmDpL4/3KO+Y3WjvszvpL4Y3KO+iXKlvoQfpL77j6S+Mzykvs5x
or5OZ6O+uoyivr7ao76+66O+CAejvnQLpL4p+qS+RJWkvsVaor4OOKW+c1Kkvsk3pL65zqW+
8XikvuWBo77Q0KS+QIakvsvDp75ojKW+iqGlvjLRob5cYaS+luejvs5Apb42DaS+B6akvsh+
p74vY6O+rDylvniZor7MvKS+SgSlvsGqpb5toKO+z5Oivjslo75J3KS+VnakvsqcpL4LAaa+
mf6jvrdmpb5TP6a+gGqjvtzaob58s6a+OW6kvov+pL4ZZKG+suGjvsFnpb6JXKW+SGOkvtIS
or5OsKW+QFelvgIIo74fSaK+zeykvkl3o77QZaW+4R6mvuUgpL5gEKS+YUGnvtB4pL4soKO+
6BmlvrrGpb4ZJqK+HN+kvlL+pL6v5qS+0NCkvvyxob7tmKW+OD2lvihspL57X6W+zuyjvjdw
pb6G7KW+rgikvno3pb4csqW+aVWlvh6ApL7cI6O+y/ujvlPqpL4+mKO+n52lviDVo74YCaS+
cpaivgHxpL49rqW+LNemvsxEpL4YOaS+kdujvmrpo74TN6S+qpOlvm/6ob7BRKS+cjSkvrBx
pb4SCaO+SMWivq9ho74tS6W+BDOkviRcpL55AKW+9M6kvhTqpL4XtaW+J5yjvr/Oo75vj6K+
82WkvhqkpL5j4Ka+DZ2jvuUypb4+3qS+rKClvjSepb7EFqW+sR6lvmfPpr6wS6O+6ZSlvmlp
pL6yRqO+BW6mvu38pb5jw6a+J4qlvgfEo77uGaa+vE6kvsGSpr57p6O+zEqmvkVjpL4VXqa+
imajvqq/o77AzKe+vsKkvoJwpL6BK6a+Dfmnvt+io74gN6O+SeylvgRnpr6YoqS+H5Klvlv2
pr6r46a+1lalvjtPpb43Z6e+IcWkvmAUpL6Hj6S+E8Ckvh0FpL4o06S+seWmvqf/o77uFKa+
DXelvtxOpb4Yn6S+mSSmvpS1pb5O8qS+HQWnvrBfpL5LHqe+f2akvoxnp74396W+QrWlvhEB
o75xD6i+GF6nvv1Vpb4eZaS+mCSnvnrYpb5/baa+0OumvuXVpb5aKKW+zo6kvp8Qp748zqa+
sfSkvu3Wpb4/3KO+wqikvuiWo77/dqO+aBKnvkOJpL5TjKW+kN+jvlxypL7ZMqa+ZgWlvuMT
pr5EBKW+kBWkvoPhpr5EYaa+4AOlvtcNpL7UzqK+cl6mvtEIpr5laqW+IJSjvj9JpL5A+aO+
lG2jvoJ1pL70KaO+vp+jvmKbpL63OKO+S5mlvhlSpb43kaa+6wymvsrUo74wu6K+5N6lvtdY
o74dJ6W+KIujvk8bo74l8aK+01GlvjdJp75KF6W+gS6kvmGSpL7796W+pyqkvllspb5Q/6O+
+Lmkvrx1pb5Id6S+IPilvlsZpL7HSqO+dLelvmozpL5ZIKS+8pymvsWbpL7AeqS+cmWjvihq
pb5cWqa+dNuivtnNpL4SsKW+UaKkvpq0pL4pGae+dCulvlzRpL5QTqW+PbijvnO7pb6Ik6S+
TSejvvJ3o77ZwKS+xvOkvjQMpb4UmKS+gFGmvpyJpb6Xs6a+b0yjvpoMpb5KQaS++R2jvkMe
pL6eCqW+WV6lvnj6pr45qaO+zmmlvjpipL6ugqW+PFSkvkJNpL7cFKW+PaekvkQvpL7m16S+
YsakvupOpr6Gv6W+kR2mvvUno75q1qW+y1unvt6Rpb7sbaS+sO2ivkAtpr4JdaW+anakvpxe
pr47T6a+DbelvttBpb7W66a+zi+kvvrdor7LmKO+KFmjvnFopb49OaW+A/2kvgfppL4nYqW+
8Zalvmcbpr6/UqS++YGlvm0jpb7d0KO+rVGlvjGapr4HP6a+2lymvqh/pb4XbKa+mm+jvqD2
pL4/ZKW+4Cajvo59or50jaW+K+Skvmqzo75WNKW+EAiovqIspr6vpaS+Y9KlvhXDpL6C8aS+
YKWkvjCso76JwqK+oHikvhSYo74RcqW+nbClvo2Oor6VgKS+E9elvgRNpb6/iKS+rCCmvpfG
pL6Jv6W+1lOlvjDdpb4jw6W+pTumvvftpb4pkaS+Epaivnw9pL69S6W+7QCkvo28pr4fgqK+
HwCmvmDVpb6OgKS+K26kvpEspb45dKW+X5ekvjPXo74Fcqa+Uv6kvmj4pb5zhae+MNmlvtCo
or4F8qO+d02kvm3fpL6XSaa+ol2kvsIno76TIKW+ek6mvvlspr7vaqS+w/elvvuipr4+Oaa+
fFSlvm5wpb45m6S+pAekvqgepb6+NKW+e3qlvr+Io74MpKO+e9SjvmpZp75OHaW+Q8Clvu85
pL6HKqa+OYilvstNpr5oHqW+UPelvoNSp77YV6S+TiWkvjPjpb4zPqa+iqykvlRepb6CnaW+
WrymvhWqpb4JBKa+6W2kvrPlpb6Wv6S+JhSovsUDpr6Aoqa+hAilvhxbpb4bZaa+brulvtDO
p74j76W+90yjvs0spb4U/KS+6J+nvmE8pr53T6e+XEGnvofppr76zaS+87ulvtHEpL6o/qO+
hVKjvqjCpr5uAaW+BH2jvrsfpL55WKa+Ou6jvoRip75j/qW+roanvlI2pb6yK6W+aJCnvpDf
pL6rU6S+/SilvlE3qb7F86W+Ckemvtkepb5vwaS+hUCmvuA/p77q8qa+DcGlvkaGpb5JGKW+
5KakvktXo76d/qO+Jz2mvozHpb7TlaO+lwGnvg1npb4z0KW+9FalviDupr6svaW+R+6nvsYq
qL5LBKS+VACnvo1jpb51gaa+kC6mvn0lp76iKqS+BV+mvkhWpb4pc6a+Wx6mvipEpb49Iqa+
J5GnvgvmpL6B9Ka+Kp+hvhbtpb7GO6W+IL+mvik3pr5UP6a+OaWlvgG7pb4njqa+jiumvsCC
pL56sKW+HjmmvkaZpL6XAKW+pg6lvhB9pr4b36W+UJWnvpVIqL69VKS+RN6kvlSrpb5pA6W+
gHSlvkj8pL6pUqS+8gWlvh6Dpr5SO6W+fYKnvuoXpb64EqW+voemvki4pr4Tt6W+vNakvmEY
pr5AE6e+r9WmvgF/qL56V6e+9/+lvgjWpr6hWaa+WgynvlOBpr5P+KS+mfylviVSpr5un6a+
KWWovkOCo76zEKW+AYGlvvmop76gUqS+0sKnvrQ9pr4ccaa+jNqkvvmFpL7dmaW+m+GmvoGC
pb7a6qe+PcWlvrHupr7yu6S+XeqmvrhjpL4sKKa+mAalvgs/pb6jWaS+h9alvmlHp74a2qW+
MyOnvl/Bo7485qW+skqmvixIpr6An6e+A4Wmvmp4pb67kqa+b1Gmvqlipb620qa+7H6ivpTH
pL5yqae+6/elvieCpr5yD6a+NUulvnxqpb6FoaW+hfinvlVbpb4VHKS+b7OmvgCtpL4j8KO+
skSkvtGqpr7c76a+isGlvl47pb4LyqW++gikvsmSpr5VQae+TrSkvg3dpr7hW6W+wTynvnpP
pr5Sbaa+q+qmvoTMpb790aS+Rzmmvhzxpr7pz6a+akamvjorpL6/8Ke+ejmmvnuFpL4n5qW+
iVWlvjm+pr5l36S+uDSmvhE0pr5hzqS+5XelvsuRpb7fdaa+/dimvgz7pb5+B6W+yMulvt9P
p76G/KW+yDKmvu+8pb5Zpae+9tymviCopb6F7ae+Dtumvupjo77Y+KS+J7uovoglpb7Yi6a+
GJKlvm8wp74lTqa+QW6nvo1TqL4iU6a+ODukvuT8p76IHae+DoOlvp2ApL4nZKa+T/mmvuzx
p77wCqe+</AssayYData></Step><Step><CommonData><SampleLocation>11</SampleLocation><SampleID>YNCCT5Ac018</SampleID><SampleGroup></SampleGroup><SampleInfo></SampleInfo><SampleRow>O</SampleRow><SamplePlate>1</SamplePlate><WellType>KSAMPLE</WellType><Concentration>-1</Concentration><ConcentrationUnits>µg/ml</ConcentrationUnits><MolarConcentration>625</MolarConcentration><MolarConcUnits>nM</MolarConcUnits><MolecularWeight>-1</MolecularWeight><Temperature>30</Temperature><StartTime>3172654</StartTime><AssayTime>300</AssayTime></CommonData><FlowRate>1000</FlowRate><StepType>ASSOC</StepType><StepName>Association</StepName><StepStatus>OK</StepStatus><ActualTime>300.016</ActualTime><CycleTime>0.2</CycleTime><AssayXData Points="1500">QyFBRaskQUWtJ0FF7SpBRSwuQUVsMUFFqzRBRa03QUXtOkFFLD5BRWxBQUWrREFFrUdBRe1K
QUUsTkFFbFFBRatUQUWtV0FF7VpBRSxeQUVsYUFFq2RBRa1nQUXtakFFLG5BRWxxQUWrdEFF
rXdBRe16QUUsfkFFbIFBRauEQUWth0FF7YpBRSyOQUVskUFFq5RBRa2XQUXtmkFFLJ5BRWyh
QUWrpEFFqadBRe2qQUUsrkFFbLFBRau0QUWpt0FF7bpBRSy+QUVswUFFq8RBRanHQUXtykFF
LM5BRWzRQUWr1EFFqddBRe3aQUUs3kFFbOFBRavkQUWt50FF7epBRSzuQUVs8UFFq/RBRan3
QUXt+kFFLP5BRWwBQkWrBEJFqQdCRe0KQkUsDkJFbBFCRasUQkWpF0JF6RpCRSweQkVsIUJF
qyRCRaknQkXpKkJFLC5CRWwxQkWrNEJFqTdCRek6QkUsPkJFbEFCRatEQkXrR0JF6UpCRSxO
QkVsUUJFq1RCRalXQkXpWkJFLF5CRWxhQkWrZEJF62dCRelqQkUsbkJFbHFCRat0QkXrd0JF
6XpCRSx+QkVsgUJFq4RCRamHQkXpikJFKI5CRWyRQkWrlEJFqZdCRemaQkUonkJFbKFCRauk
QkXrp0JF6apCRSiuQkVssUJFq7RCRam3QkXpukJFLL5CRWzBQkWrxEJFqcdCRenKQkUozkJF
bNFCRavUQkXr10JF6dpCRSjeQkVo4UJFq+RCRannQkXp6kJFKO5CRWjxQkWr9EJFqfdCRen6
QkUo/kJFaAFDRasEQ0WpB0NF6QpDRSgOQ0VoEUNFqxRDResXQ0XpGkNFKB5DRWghQ0WrJENF
6ydDRekqQ0UoLkNFaDFDRas0Q0WpN0NF6TpDRSg+Q0VoQUNFq0RDRalHQ0XpSkNFKE5DRWhR
Q0WnVENF61dDRelaQ0UoXkNFbGFDRadkQ0XrZ0NF6WpDRShuQ0VocUNFp3RDRet3Q0XpekNF
KH5DRWiBQ0WnhENF64dDRemKQ0UojkNFaJFDRaeUQ0Wpl0NF6ZpDRSieQ0VooUNFp6RDReen
Q0XpqkNFKK5DRWixQ0WntENF57dDRem6Q0UovkNFaMFDRafEQ0Xnx0NF6cpDRSjOQ0Vo0UNF
p9RDRanXQ0Xp2kNFKN5DRWjhQ0Wn5ENF5+dDRenqQ0Uo7kNFaPFDRaf0Q0Xn90NF6fpDRSj+
Q0VoAURFpwRERecHREXpCkRFKA5ERWgRREWnFERF5xdERekaREUoHkRFaCFERackREXnJ0RF
6SpERSguREVoMURFpzRERec3REXpOkRFKD5ERWhBREWnRERF50dERelKREUoTkRFaFFERadU
REXnV0RF6VpERSheREVoYURFp2RERednREXpakRFKG5ERWhxREWndERF53dERel6REUofkRF
aIFERaeEREXnh0RF6YpERSiOREVwkURFp5REReeXREXpmkRFKJ5ERWihREWnpERF56dERemq
REUorkRFaLFERae0REXnt0RF6bpERSi+REVowURFp8RERefHREXpykRFKM5ERWjRREWn1ERF
59dEReXaREUo3kRFaOFERafkREXn50RF5epERSjuREVo8URFp/RERef3REXl+kRFKP5ERWgB
RUWnBEVF5wdFReUKRUUoDkVFaBFFRacURUXnF0VF5RpFRSgeRUVoIUVFpyRFRecnRUXlKkVF
KC5FRWgxRUWnNEVF5zdFReU6RUUkPkVFaEFFRadERUXnR0VF5UpFRSRORUVoUUVFp1RFRedX
RUXlWkVFJF5FRWhhRUWnZEVF52dFReVqRUUkbkVFaHFFRad0RUXnd0VF5XpFRSR+RUVkgUVF
p4RFReeHRUXlikVFJI5FRWiRRUWnlEVF55dFReWaRUUknkVFaKFFRaekRUXnp0VF5apFRSSu
RUVksUVFp7RFRee3RUXlukVFJL5FRWTBRUWnxEVF58dFReXKRUUkzkVFZNFFRafURUXn10VF
5dpFRSTeRUVk4UVFp+RFRefnRUXl6kVFJO5FRWTxRUWn9EVF5/dFReX6RUUk/kVFZAFGRacE
RkXnB0ZF5QpGRSQORkVkEUZFoxRGRecXRkXlGkZFJB5GRWQhRkWjJEZF5ydGReUqRkUkLkZF
ZDFGRac0RkXnN0ZF5TpGRSQ+RkVkQUZFo0RGReNHRkXlSkZFJE5GRWRRRkWjVEZF51dGReVa
RkUkXkZFZGFGRaNkRkXnZ0ZF5WpGRSRuRkVkcUZFo3RGReN3RkXlekZFJH5GRWSBRkWjhEZF
44dGReWKRkUkjkZFZJFGRaOURkXjl0ZF5ZpGRSSeRkVkoUZFo6RGReOnRkXlqkZFJK5GRWSx
RkWjtEZF47dGReW6RkUkvkZFZMFGRaPERkXjx0ZF5cpGRSTORkVk0UZFo9RGRePXRkXl2kZF
JN5GRWThRkWj5EZF4+dGReXqRkUk7kZFZPFGRaP0RkXj90ZF5fpGRST+RkVkAUdFowRHReMH
R0XlCkdFJA5HRWQRR0WjFEdF4xdHReUaR0UkHkdFZCFHRaMkR0XjJ0dF5SpHRSQuR0VkMUdF
ozRHReM3R0XlOkdFJD5HRWRBR0WjREdF40dHReVKR0UkTkdFZFFHRaNUR0XjV0dF5VpHRSRe
R0VkYUdFo2RHReNnR0XlakdFJG5HRWRxR0WjdEdF43dHReV6R0UkfkdFZIFHRaOER0Xjh0dF
5YpHRSSOR0VkkUdFo5RHReOXR0XhmkdFJJ5HRWShR0WjpEdF46dHReGqR0UkrkdFZLFHRaO0
R0Xjt0dF4bpHRSS+R0VkwUdFo8RHRePHR0XhykdFJM5HRWTRR0Wj1EdF49dHReHaR0Uk3kdF
ZOFHRaPkR0Xj50dF4epHRSTuR0Vk8UdFo/RHReP3R0Xh+kdFJP5HRWQBSEWjBEhF4wdIReEK
SEUkDkhFZBFIRaMUSEXjF0hF4RpIRSAeSEVkIUhFoyRIReMnSEXhKkhFIC5IRWQxSEWjNEhF
4zdIReE6SEUgPkhFZEFIRaNESEXjR0hF4UpIRSROSEVkUUhFo1RIReNXSEXhWkhFIF5IRWRh
SEWjZEhF42dIReFqSEUgbkhFYHFIRaN0SEXjd0hF4XpIRSB+SEVggUhFo4RIReOHSEXhikhF
II5IRWCRSEWjlEhF45dIReGaSEUgnkhFYKFIRaOkSEXjp0hF4apIRSCuSEVgsUhFo7RIReO3
SEXhukhFIL5IRWDBSEWjxEhF48dIReHKSEUgzkhFYNFIRaPUSEXj10hF4dpIRSDeSEVg4UhF
n+RIRePnSEXh6khFIO5IRWDxSEWf9EhF4/dIReH6SEUg/khFYAFJRZ8ESUXjB0lF4QpJRSAO
SUVgEUlFnxRJReMXSUXhGklFIB5JRWAhSUWfJElF4ydJReEqSUUgLklFYDFJRZ80SUXjN0lF
4TpJRSA+SUVgQUlFn0RJRd9HSUXhSklFIE5JRWBRSUWfVElF31dJReFaSUUgXklFYGFJRZ9k
SUXfZ0lF4WpJRSBuSUVgcUlFn3RJRd93SUXheklFIH5JRWCBSUWfhElF34dJReGKSUUgjklF
YJFJRZ+USUXfl0lF4ZpJRSCeSUVgoUlFn6RJRd+nSUXhqklFIK5JRWCxSUWftElF37dJReG6
SUUgvklFYMFJRZ/ESUXfx0lF4cpJRSDOSUVg0UlFn9RJRd/XSUXh2klFIN5JRWDhSUWf5ElF
3+dJReHqSUUg7klFYPFJRZ/0SUXf90lF4fpJRSD+SUVgAUpFnwRKRd8HSkXhCkpFIA5KRWAR
SkWfFEpF3xdKReEaSkUgHkpFYCFKRZ8kSkXfJ0pF4SpKRSAuSkVgMUpFnzRKRd83SkXhOkpF
ID5KRWBBSkWfREpF30dKReFKSkUgTkpFYFFKRZ9USkXfV0pF4VpKRSBeSkVgYUpFn2RKRd9n
SkXdakpFIG5KRWBxSkWfdEpF33dKReF6SkUgfkpFYIFKRZ+ESkXfh0pF3YpKRSCOSkVgkUpF
n5RKRd+XSkXdmkpFIJ5KRWChSkWfpEpF36dKRd2qSkUgrkpFYLFKRZ+0SkXft0pFHrtKRSC+
SkVgwUpFn8RKRd/HSkUey0pFHM5KRWDRSkWf1EpF39dKRd3aSkUc3kpFYOFKRZ/kSkXf50pF
3epKRSDuSkVg8UpFn/RKRd/3SkUe+0pFIP5KRWABS0WfBEtF3wdLRd0KS0UcDktFYBFLRZ8U
S0XfF0tF3RpLRRweS0VgIUtFnyRLRd8nS0XdKktFHC5LRVwxS0WfNEtF3zdLRd06S0UcPktF
XEFLRZ9ES0XfR0tF3UpLRRxOS0VgUUtFn1RLRd9XS0XdWktFHF5LRVxhS0WfZEtF32dLRd1q
S0UcbktFXHFLRZ90S0Xfd0tF3XpLRRx+S0VcgUtFn4RLRd+HS0XdiktFHI5LRVyRS0WflEtF
35dLRR6bS0UcnktFXKFLRZ+kS0Xfp0tFHqtLRRyuS0VcsUtFm7RLRd+3S0XduktFHL5LRVzB
S0WbxEtF38dLRd3KS0UczktFXNFLRZ/US0Xf10tFHttLRRzeS0Vc4UtFm+RLRd/nS0Ue60tF
HO5LRVzxS0Wb9EtF2/dLRR77S0Uc/ktFXAFMRZsETEXbB0xFHgtMRRwOTEVcEUxFmxRMRdsX
TEUeG0xFHB5MRVwhTEWbJExF2ydMRR4rTEUcLkxFXDFMRZs0TEXbN0xFHjtMRRw+TEVcQUxF
m0RMRdtHTEUeS0xFHE5MRVxRTEWbVExF21dMRRpbTEUcXkxFXGFMRZtkTEXbZ0xFGmtMRRxu
TEVccUxFm3RMRdt3TEUae0xFHH5MRVyBTEWbhExF24dMRRqLTEUcjkxFXJFMRZuUTEXbl0xF
GptMRRyeTEVcoUxFm6RMRdunTEUaq0xFHK5MRVyxTEWbtExF27dMRRq7TEUcvkxFXMFMRZvE
TEXbx0xFGstMRRzOTEVc0UxFm9RMRdvXTEUa20xFHN5MRVzhTEWb5ExF2+dMRRrrTEUc7kxF
XPFMRZv0TEXb90xFGvtMRRz+TEVcAU1FmwRNRdsHTUUaC01FHA5NRVwRTUWbFE1F2xdNRRob
TUUcHk1FXCFNRZskTUXbJ01FGitNRRwuTUVcMU1FmzRNRds3TUUaO01FHD5NRVxBTUWbRE1F
20dNRRpLTUUcTk1FXFFNRZtUTUXbV01FGltNRRxeTUVcYU1Fm2RNRdtnTUUaa01FHG5NRVxx
TUWbdE1F23dNRRp7TUUcfk1FXIFNRZuETUXbh01FGotNRRiOTUVckU1Fm5RNRduXTUUam01F
GJ5NRVyhTUWbpE1F26dNRRqrTUUcrk1FXLFNRZu0TUXbt01FGrtNRRi+TUVcwU1Fm8RNRdvH
TUUay01FGM5NRVzRTUWb1E1F29dNRRrbTUUc3k1FXOFNRZvkTUXb501FGutNRRzuTUVc8U1F
m/RNRdv3TUUa+01FGP5NRVgBTkWbBE5F2wdORRoLTkUYDk5FXBFORZsUTkXbF05FGhtORRge
TkVYIU5FmyRORdsnTkUaK05FGC5ORVgxTkWbNE5F2zdORRo7TkUYPk5FWEFORZtETkXbR05F
GktORRhOTkVYUU5Fm1RORdtXTkUaW05FGF5ORVhhTkWbZE5F22dORRprTkUYbk5FWHFORZd0
TkXbd05FGntORRh+TkVYgU5Fm4RORduHTkUai05FGI5ORViRTkWXlE5F25dORRqbTkUYnk5F
WKFORZekTkXbp05FGqtORRiuTkVYsU5Fm7RORdu3TkUau05FGL5ORVjBTkWXxE5F1sdORRrL
TkUYzk5FWNFORZfUTkXW105FGttORRjeTkVY4U5Fl+RORdbnTkUa605FGO5ORVjxTkWX9E5F
2/dORRr7TkUY/k5FWAFPRZcET0XWB09FGgtPRRgOT0VYEU9FlxRPRdYXT0UWG09FGB5PRVgh
T0WXJE9F1idPRRYrT0UYLk9FWDFPRZc0T0XWN09FFjtPRRg+T0VYQU9Fl0RPRdZHT0UWS09F
GE5PRVhRT0WXVE9F1ldPRRZbT0UYXk9FWGFPRZdkT0XWZ09FFmtPRRhuT0VYcU9Fl3RPRdZ3
T0UWe09FGH5PRViBT0WXhE9F1odPRRaLT0UYjk9FWJFPRZeUT0XWl09FFptPRRieT0VYoU9F
l6RPRdanT0UWq09FGK5PRVixT0WXtE9F1rdPRRa7T0UYvk9FWMFPRZfET0XWx09FFstPRRjO
T0VY0U9Fl9RPRavYT0VY209FGN5PRVjhT0WX5E9F1udPRRbrT0UY7k9FWPFPRZf0T0XW909F
FvtPRRj+T0VYAVBFlwRQRdYHUEUWC1BFGA5QRVgRUEWXFFBF1hdQRRYbUEUYHlBFWCFQRZck
UEXWJ1BFFitQRRguUEVYMVBFlzRQRdY3UEUWO1BFGD5QRVhBUEWXRFBF1kdQRRZLUEUUTlBF
WFFQRZdUUEXWV1BFFltQRRReUEVYYVBFl2RQRdZnUEUWa1BFFG5QRVhxUEWXdFBF1ndQRRZ7
UEUUflBFWIFQRZeEUEXWh1BFFotQRRSOUEVYkVBFl5RQRdaXUEUWm1BFFJ5QRVihUEWXpFBF
1qdQRRarUEUYrlBFWLFQRZe0UEXWt1BFFrtQRRi+UEVTwVBFl8RQRdbHUEUWy1BFFM5QRVjR
UEWX1FBF1tdQRRbbUEUU3lBFWOFQRZfkUEXW51BFFutQRRTuUEVT8VBFl/RQRdb3UEUW+1BF
FP5QRVMBUUWXBFFF1gdRRRYLUUUUDlFFUxFRRZcUUUXWF1FFFhtRRRQeUUVTIVFFlyRRRdYn
UUUWK1FFFC5RRVMxUUWTNFFF1jdRRRY7UUUUPlFFU0FRRZdEUUXWR1FFFktRRRROUUVTUVFF
l1RRRdZXUUUWW1FFFF5RRVhhUUWTZFFF1mdRRRZrUUUUblFFU3FRRZN0UUXWd1FFFntRRRR+
UUVTgVFFk4RRRdKHUUUWi1FFFI5RRVORUUWTlFFF0pdRRRabUUUUnlFFU6FRRZOkUUXSp1FF
FqtRRRSuUUVTsVFFk7RRRdK3UUUWu1FFFL5RRVPBUUWTxFFF1sdRRRbLUUUUzlFFU9FRRZPU
UUXS11FFFttRRRTeUUVT4VFFk+RRRdLnUUUS61FFFO5RRVPxUUWT9FFF0vdRRRL7UUUU/lFF
UwFSRZMEUkXSB1JFEgtSRRQOUkVTEVJFkxRSRdIXUkUSG1JFFB5SRVMhUkWTJFJF0idSRRIr
UkUULlJFUzFSRZM0UkXSN1JFEjtSRRQ+UkVTQVJFk0RSRdJHUkUSS1JFFE5SRVNRUkWTVFJF
0ldSRRJbUkUUXlJFU2FSRZNkUkXSZ1JFEmtSRRRuUkVTcVJFk3RSRdJ3UkUSe1JFFH5SRVOB
UkWThFJF0odSRRKLUkUUjlJFU5FSRZOUUkXSl1JFEptSRRSeUkVToVJFk6RSRdKnUkUSq1JF
FK5SRVOxUkWTtFJF0rdSRRK7UkUUvlJFU8FSRZPEUkXSx1JFEstSRRTOUkVT0VJFk9RSRdLX
UkUS21JFFN5SRVPhUkWT5FJF0udSRRLrUkUU7lJFU/FSRZP0UkXS91JFEvtSRRT+UkVTAVNF
kwRTRdIHU0USC1NFFA5TRVMRU0WTFFNF0hdTRRIbU0UUHlNFUyFTRZMkU0XSJ1NFEitTRRQu
U0VTMVNFkzRTRdI3U0USO1NFFD5TRVNBU0WTRFNF0kdTRRJLU0UUTlNFU1FTRZNUU0XSV1NF
EltTRRBeU0VTYVNFk2RTRdJnU0USa1NFEG5TRVNxU0WTdFNF0ndTRRJ7U0UQflNFT4FTRZOE
U0XSh1NFEotTRRCOU0VTkVNFk5RTRdKXU0USm1NFUZ5TRVOhU0WTpFNF0qdTRRKrU0UQrlNF
U7FTRZO0U0XSt1NFErtTRVG+U0VPwVNFk8RTRdLHU0USy1NFEM5TRU/RU0WT1FNF0tdTRRLb
U0VR3lNF</AssayXData><AssayYData Points="1500">0vWjvlOTob6AjZ6+BvGXvp9ikb59JZC+FECKvhH7hb404oK+iDJ7voY7db4Erm2+ytVpvlG5
YL5rzFm+t+RPvrh+S76Xl0S+npY+viJYPr46Cjm+A9cwvviOKb5gtie+ftQkvhq0Ib5HXxa+
GTYUvqf8Eb7IYwu+C/YHvisDBb79AP+9iwD9veYm771YivG9DE/YvS2A4b1Oy9y9vq/OvfmE
z70ugMi9hQLBvRwotb3v56y9nyCyvRB6pr0YtKa9pNKpvTLlqb3krKK9ZoKWvb73kr0DEZG9
AFOPvQDMjL1yPoS9s1WGveoKhL09XYi9lAuBvVXEe73M0G299w56vVluXL3hIV+9YUxVvX4u
TL1Nrl29tZ5AvQ7vSL0CKFe9R8w+vQzjSL1IukK9KAk5vVJVM71StiG9pMA2vYDxLL3UURq9
9UYhvQflGr0zPxC9bcIqvbcXFb07zy694NwivV6LGb1pYRu9FqsJvXbiFL21jAu9x1sOvfdF
CL2Sbg693QQYvVPW7rzRQwC9eP4NvcWbBb2jWgW90PYFvXZvw7yYG/O8PEnjvKxh6bzCycy8
lUXjvHle3LzjKOS8q9/WvGGs3LxtMdi89KfrvD3Ju7xSBs28Le7vvP2Y3bzAjeO8RHPRvI7P
zbzwuK+8qJS8vDzyz7zqb7a8FajIvKxB3bztYMq8VKKvvGyZnLzdWqW8R968vGDQprwhC7a8
pCy0vDanl7zIgaS8/YaNvE0oqbxGy5+8H+egvDOvkbzxi5e8TmqivJBCl7wI1bm8dDO2vHqr
wbz4M4u8b0+HvOqpe7w7RoG8EX2UvO3LebyrSZy8sCVjvD5uqbxcrpu8KjptvJK5g7wIYIq8
0/mRvHXShry6Bnu8asGJvKLUmbwZAFq8i7hpvPHRYbxZIWC8lxMsvNFPhbwixJG8qB8/vNB9
MLx77YO8bMYzvIjUYrzBOYW8iUCLvBaBWbwgNX+8dKkyvOwjLLxP8E68l6mEvIt2P7xdZGG8
8PtpvM+KX7wno0y8QD5tvKIdOrzAQ0q85bcWvGF5VrySFjS8ixk1vITrMbywaAe8PmxOvIZm
YLyGaUK8loI/vKksL7y/qHa8831BvLSI2LuC7sa72Zjvu9vxSLyX09i7iNozvPCQSbwzBTq8
7Q4FvOu+ELzDiUG8oJYlvKuB6rsAX1y8yXdGvL7g9rv+Iye8T/8HvHfLWLsHoQK8vrc3vMIt
HLxvmQS8aJw4vM5wCrwHQhK8eUq6u4bZLbyP4A28mvgyvLNVHLyhXkq8ypAovEH++bvZ46m6
GqkWvEhQ87uc7JS7/mAjvFpl6ruUqBm8/8iCuyW3+buAF7i7llALvBIx97vtuTK76C6iu9o7
5ruTW/O7nq/Cu9QWD7ud76i7UisAvPYPpbsEvtu6wd0evAzy9bsqYyG8v4fsu3iEHLw/swC8
XdmZu/YHzruxe527xdWiu7MVN7uxjNu7e/tvu1no1bo+iai7hYG1uxwIM7wzAPG7yV1yu7j6
m7s/67y7xOicu0hzGLzOHd27ai6zut/1Rrsns9W7Mx+xu7Oq1rsrmi27N1HSu8A4zbtuWQm8
WEoFvIzvALxHNnG7+Gvhu+sVDrzIzsm7gwaRu4Q3ZLtGgfi7fC85u5d057v1yx+63BoVu33j
ULvBR7G7Bc62u4joTrsvZ+C7mYERvBzbrzpc0cy7pPv3u9R+7rvEwoC6TDwTu7QNxbsih4y7
R4xHuydDHbza1E27d8cuu0xQO7uEErm7/KCluxqwzLvfDeK6igOUu66b17vOE2W64UTau/yX
jbsLYhC7crlJOT18hLtoGXW758g1u380wzkXMSK7lWopuyx54Lo/Sl27N0iqu0LeCTPS9SS5
LNDjuustnDq1inC6kMFvuhVQgbvHlP03icW5u7BEj7ud5oa78Ztiu737wLuw9Qw73WL7utm1
W7uXZ4C61sgeuhx7o7ovykm7jUEru0s8yrpvIcO5fPqIu66OyroQWIQ7qaduu2M1y7s4iwS7
XucQu64nALu4SaW7g4PRuuSZjrs1sJm7QNh6ui9F7jkWPZC7zCTTutd3VburcMO6j0A6u/GJ
hbs61Ca7Cdkgu1vHv7tiY8I7wXlWuxE9Gbq5pC05f+qCuQMOg7nR666644f6OsTb/7ogdEK6
C3Y9uxVDGbtfGWI79XhdutYoRbv2Jek6Hm6SN88HobrmS0+6bm+1Olms2bdoyjQ72OCiupbV
lTl/kgu7+WV7uYseEjuNqAC7f4HuurXBX7tfap46jBMdu/bPyjq0RZW65F90O0Pz0LrKm5A6
QwQOOyGqBbuYRC+7AYG8uHpBMro4Ywg7fEHvOvKIA7vCIQK6pw3BuhT8wDrWz0a74inOOuil
N7t/WMy6x0y4ux28hrrw1qc6VrWEuI4EMrum+nc7kCpKO81eljrkZ7w6w3KHux1Pnbh3mO06
jLxZOqrvqTry1as7ABxzOXebnzpYiUI7HlSGu6AOSLqQofk5uALduoWbZrrggl+5xeFeu30u
Z7vVdaa5PwwvOxM4GDp6GoE4pZGSO8r1NztcPtU6NOIoO8c9hTotqfY6ap4Fupls1TuWghe6
eB9yO7BG6bkOkRA7yfwyO+xpHLv+tZy6OnTaOjiJ5TotQfQ6p8ELurDywDvDg407KmmGO2zr
GTve6c86Zudfutmc/Dp5yyw7L96NOizjmLn71iG5bzBAOzkJUDueitY6Q0OFO0+TQLmAxwA7
Kn2VOukTbjoK6246SNE9OwZt/Lk4THQ7/GeguXO3yzqFLU475UUtOvn9VDp2dds65lUWO2BL
rjppaZM7AfPNOp+KUjv1Psw7ILYSugJJPju0fm47LP6LO4VZVLtmrDU7qhpyOmaFITmj9KY7
SvWfO5kTMrsELtY5mEiROzsSMTsg7GI6A3llO74USjuVn9+5RKeaOwPVzjnbwda6LmI2OzD4
6brI0TY7TaOTujiguDpPuIM4GwqxO2cX/LgD8zc7YslrO6zi6Tq00X07LjzAOxiuYzt8BW06
2XgEPNYinrpdwnc6BBilOhuExzvZUq+5t9SNu7ihxDkZ6aU7fFtIO4DcLjvhtjK5xRYeOpKA
kTtNKmo7edamOoWO+TrPJNC6gUwEO2W75jvszuW6rm+NO5JwbjtUDXa6yBzsOrZ9jTqlYEo7
eUoSOw+MVLhamJM6VeWVO3/y6TsO3CE7a0CxuvtogjutzQA74ekNPIMvLDv4A5o7vYLyurc9
gDsLefA7JjpAO8XcwDtxzAG55WZCOwuoEzunEsQ6W9gJO8YjmzpjCJI7G0m3O8oCVToPGY26
/Z6OOxK/9zv+L0o7ONHVOtQetju8zVA7mHxwNtqBcjuVxYU7L8fmOyqF3DqHuya4DbMRur1U
yjqof9c7ijfKOyxgFDrRx3Q7e7ujOgtzszs+/I87j6RpO4jJxTuMxbg71TdVOq7Xfjo2kxg7
J2hvOzkcNzuZYP466JReO5XORTsfKlU7Ho9QO6EekzsDEwk7F6vuOqoNmTp06oA7yYNqO4j5
HzuZJm07bFXwOxCkMzsTNe47dKDZO97SqjqriiM7nxTeO+B2qTv8A607DUVzO/o8gTtl9JU7
cjP5O7Df/zqd3/I6K+w9O8T1lTuuTjo6joNQOPzpkzsS7pM5hM+JOp4iqzs8Bqo7JcoAPA/L
wzuXbXg7Ud4bPKcK5zuHBEY71KHyOyzNlTuWaME6wHJvO4+g3zvpPZA7CDhZO6nahjuJm4c7
sstGO0ONtzsLAV07c9ozOy3AJDscPC06OJXWO8XhYDvrCzM7sUSwOzZmrTrkVRw72Ne7O95k
tjsMKe4765+3Oxj25DuAToY7gumvO7HFlDvv7ZY7y2sTPPjEjzt83uw7eHWEO8ZaWjvqM6O6
FhZ5O/NJYzv4NlU7gkqeO/x/FjzExsu5MLGcO19GtzpXmuA74fU/O3qxWjsKk8M7wc6KO+Cy
aTszWao6MK8POwZelDvu/Wg7aoQgukOVlTt0uvQ7+ldQO9Urnjt0AIw77u+NO3OVaDsrdMo7
J79RO4w0gjuvBrA7imozOyFNijv9bsk7XnvPOwRquTtzrLY6i/g2O/BBqzuGs6475s8RPJqD
YDtZJyo7zs47OyADfTs26ho7fCoZO2X/rjv2TtY7tXW2O2Y3kDvmQCw8ye9HO4Q4mTsXWf07
YHSwOCO9IDvQLuw6ls5TO6bEpDtnfZA6LaLvO3+0iDsE9ME7a2MnO1FNiTv0W7A7ZLfUOUbu
kTs9GYY7gT0eO/W4Ezt/qaU7//QIPLeEBDxpzas7VPbKO7ooKzsW+is6QyXzOz4z8jsysg48
qSOQO8p+lTvBxwY8BzCDOnWHDTtJ99c6ZA6iOyWkhDvju747A0nXO+mlnDtHHaQ6SUdUN7sA
RjtsZM07s7bQO2d34zukCcI7xV7uO4t0xDsXHMY7kEkRPKQF+zsuQ9c7llQEPLlcCDwufs47
kuslPFq82jo+ySI8utq8O0ViPzvvM5w7wmARO/hmGjufORA82hH9OY+x5jvn+wc8DdKlO8JU
oDt1+LY7NobyOyuqwjsyuU87ky4iO2epoDsBa0I7sMqrOre6EDyra/M7ESrROxNpRjs8b/w6
M8ivOwSHBDzHU+A7qKKdO6saMDwjMWQ7uMQPPJyrCjxHKDA7rbSZO8m6KDwtptQ7/OS5O3ii
wDvZswE88IAAPIvU5zscF6U7r7eFO90W4Tv2QP87n175OxjRKztEngQ8zspNO0vL1jtJtZc7
JiXzO15dLTvzZhI8xAUbPIwY+zuE8eA7SbnoO10Udbp7eZg76remOwH+njujHGY7hrmQO5wJ
mDvlMNQ7y3S5OwhbRjsqx4c7SL/NOx30lzua/sY7wE+uO2aHzjsLn3075NGMOy2r5zsrVro7
6NsLPAfVuDrIDSs80hKhO6n9pjuPfJc7OFncO99N3zsqP6c7IP6cO2GqzTvtBfk6Ba+UO58k
+zvwAzg8bGcbPMGsNjzE45M7NOofO79qSTsMkQQ88V+oO5uexDtz8LE7JxqEO7x24ju365s7
QlbnOtvE2zv6YxU7SkmTO4q7GTwozlg4cQFfO86O5jvdp407BiaBO58/6jsPzYI77cvNO8FY
0TsqCpw7GDjNOyb20zurUQA8uBtnO8Wi/jv4bfc74gOzO/C/9jt3kAI8VHfrO1f2+DvcAPM7
F2K3O2T9wjutK6o7PAIRO6bjYDufb8w7mdWYOzvCxDtTpwQ8hQgdPDzRWjsudwg8E/UAPHYb
NjxQnZE7S/GDOwuQOjzW3gE8p3CqO4MRyDsYSc47DNwDPH9fjzs0axM85rcwO2cgcjvCK+Q7
idkiPF3fMDsantM70c2XOuJILzsmq9M7pX2IO8AzNjxqYdE7Fm2kO8wJ3DtmY7U7YI+/O6fZ
KzxrEfA7mXwNPPdbDTv5H6I7XgQxO6dMJjxln/c75dEPPFNcljvXVO47eQH/Oy3hCzzmhxg8
BGNGOwK0bDtr9JE7OLixO0CU3DtbDhY8CRfiOrdTrTsoxBw8gfiRO1+l7Ds6XZc7q3ebOzPH
Ejy+Oz88GdDhO6FBDjxmki08jpUAPFfloDudI0M7QpjFO7jWIjzY8/072tDlOyqx2jvxGg88
VpiCO++QGTyjb9k711+3O4qOaDtnDdc7gmohPKN91zsJtUw78RQoPGh84Ts0h/g7NVk3O8ii
wzs3Bhw8kZ16Oj0KODuPWvM7duD3O5Zk7TuwmOc7QykNPOC+GTyBpOg7QbKMO1KO1zvvn3s7
OmABPB/Z/TtzORk8oeCeOwehCzwTg4U7PlBiO6QkFTzTcRY7LF1UO0D48Dvuoh48s6rwO8oO
CDwvRdQ7QmU4PEir+DtVaQ88SubtO+fqvTuDWIM7PKJkOzgbsjsnlik8vynwOxn2ojvFN8Y6
+UbYO0JlszvW09I7P7v8O3i+RDyJf8o5Sk1BPAUPKTwRZhs8GUAGPPWAtzunBtM7jlq2ucau
DTw34+07PiO7O/MF8Dv8Sy48el0zPOSonTthwH07yqI5PKgM0zsRgD48e9rnO9vEhzsuLIY7
gZaeO1H6IjxZAfM745XSOwPozTsY4vc79yUqPPuBFDzesPo7PP8CPBIgpjvCg6E7V+fEOxlu
8TuUJxg8v/gNPElAwTuwygA8PDASPIGfNzyqlOw7GuISPFzWPTy+twg8XzyfO2ok7zu1Byc8
EO4RPGCIrjvN3rw7q7QkPAEAtjvu/dQ7s1APPMFBuDsyqvA7+mHdO044NzwKw0A7m8OaO9vq
ajsgvpE7jaULPKqF1jv54lw77CEMPEniJTv/lew70Fv2O/VQdTtVezA7Pql2OpIKsjuI18o7
xL+7O/31vjsfqNs7rUm0O0dt/zuNEbk7f4HYO+vZ3zuFv6A7oPHeOzbd/jshsZw7mI7wO7H/
GjsPRws8on++O2bFXjtJSgM8+u0JO9Ed5jucQ/Y7cPajO9YzoDt6a8Y7GnzXO7MaUjsRhkI7
18AMPKE7qTsMDe87Hy49PJdzmjvmPgU8z7TWO6oTCTwL16A71DIKPIxa5jskCrc7YLp1O4WB
IDziYPM771oHPHoQLjvOSAI8WPtyO3A36TvDUQo8TOUqPLZ8jDtxlYY72JmjO4ANFjxIGIg7
UJ72OgqdvDsWQYk7hx3sOzZFGTzwBS88uYCeO64kgju9d8s7IkoJPPhT9TsPVyI8mr3AOt7W
5Drxigo8V5AIPJQ8iztWujA8XowZPHAULDyfh507zT43O6Jh4DuhRgY8EpeMO9imzDvPjHA8
cPXkO1xE0DvaoLU73FemO2hByjvsmHA7q+g5PHQViDsSjKc76aOkOwUVRTxRrgQ8wU+jO8Z1
5ztY+BE8xWUuO6F4bzt4CCE8j9oXPJGw2TvZUpg72KU4PH+QcTtmAUs7Gtf6OwZgqTuEisk7
vUjMO3NMDDyzo/s7oZXTO8uUrzslDqg7qpOdO0VnBDyevEU8e+nyO6U37TuUrRM8AtSqO/gb
GjwJj8I7TjgFPE0/wTtaT+87vginO9u3FzwZK4o7dAuVO0OLzjvouZg7nahAO488yjurrDM7
SfTyOh0ynjvIddw7sz/rO3dU6zuB1xk8TEAkPNlPADwjzfw7PjYaPDYSvztdsAw8COLAOmRQ
EjxH9I47pLPRO2O6FzwpPAY8tQkKPN5B7TtPy0I803OqO9xW7zvVK/Y79YMWPC9eUzyD+m07
k2knPA9MEDzchtk7dP7fO6g+HTzWQk88nCXFO15w5Dt4gNU7fjmGO9XF9zsZ9qg7VR4NPNOS
yDtucPs7XZsFPKW7CzwZX9A7EbCmO0yhKzzWENM7hCXwO3NSyjsPejE80hLAO6R/FjzEDgQ8
9Lz0OyMukDtKSyE811PoO6XAyzszwS48eO/XO/npLzw6J607+aUmPPmU0DtyaMQ7ai3sO2a/
LzwofcA79W0TPC3dIzxLpwY8XxPKO0He5Tvjg/M7gycMPIXNbjuBmOs7n94XPMulKzzuMwA8
DANDOxLXIDxWlfM7Lz3uOxISFzwOOBc8xM+5OxIkAzzFyQE8iGgvO1DiBTx1u6s7lC8OPGyf
qTvvX7o7uZMWPNBUZTvXC7Q7GP3hO0c69jsCZuM7MbXaO71xMjwgDkM8m4AMPDdBgjtCus47
ehj3O8CuDjxnOXU7ahTeO/DsEzxqfcc7n1dvOxp+6Tvn5Jk7+6WLOpFTxzsCi4M7tIzCO0oC
/zvBVh888NjKO8Pa3DvysLs7hMGTO80L2TvwxnE7eWrsO41pBjwjxNM7YaghPEDQlTtwP+E7
y4ojPE9LpTuriAQ7kY4RPK+7DzyrJ4k7IcEIPFtP2zset8A7k1IgPG3gzTsQSA08sGIFPCdY
BzziVqc7PejNO+FY+jsec5M7cGjuO1C0sTpbTz08DsoIPAdV2Dug5yQ8kbYtPIqkCzzoNBA8
z06ZO8sgDjy5ctI7gpHGO6R5pzsZEYI7faj0O+ZUMjz4BDY8jGIIPDuJ3DuD6tw7TooZPExu
IzyAmdk7</AssayYData></Step><Step><CommonData><SampleLocation>11</SampleLocation><SampleID></SampleID><SampleGroup></SampleGroup><SampleInfo></SampleInfo><SampleRow>P</SampleRow><SamplePlate>1</SamplePlate><WellType>BUFFER</WellType><Concentration>-1</Concentration><ConcentrationUnits>µg/ml</ConcentrationUnits><MolarConcentration>-1</MolarConcentration><MolarConcUnits>nM</MolarConcUnits><MolecularWeight>-1</MolecularWeight><Temperature>30</Temperature><StartTime>3478585</StartTime><AssayTime>300</AssayTime></CommonData><FlowRate>1000</FlowRate><StepType>DISASSOC</StepType><StepName>Dissociation</StepName><StepStatus>OK</StepStatus><ActualTime>300</ActualTime><CycleTime>0.2</CycleTime><AssayXData Points="1500">hOFTRezkU0Xq51NFLutTRW3uU0Wt8VNF7PRTRSz4U0Uu+1NFbf5TRa0BVEXsBFRF6gdURS4L
VEVtDlRFrRFURewUVEXqF1RFLhtURW0eVEWtIVRF7CRUReonVEUqK1RFbS5URa0xVEXsNFRF
LDhURSo7VEVtPlRFrUFURexEVEXqR1RFKktURW1OVEWtUVRF7FRURepXVEUqW1RFbV5URa1h
VEXsZFRFLGhURSprVEVtblRFrXFURex0VEUseFRFKntURWl+VEWtgVRF7IRUReqHVEUqi1RF
aY5URa2RVEXslFRFLJhURSqbVEVpnlRFraFUReykVEXqp1RFKqtURWmuVEWtsVRF7LRUReq3
VEUqu1RFab5URanBVEXsxFRFLMhURSrLVEVpzlRFrdFURejUVEUs2FRFKttURWneVEWp4VRF
7ORURernVEUq61RFae5URanxVEXs9FRFLPhURSr7VEVp/lRFqQFVRewEVUXqB1VFKgtVRWkO
VUWpEVVF7BRVRSwYVUUqG1VFaR5VRakhVUXsJFVFKChVRSorVUVpLlVFqTFVRew0VUXqN1VF
KjtVRWk+VUWpQVVF6ERVRSxIVUUqS1VFaU5VRalRVUXoVFVFKFhVRSpbVUVpXlVFqWFVRehk
VUXqZ1VFKmtVRWluVUWpcVVF6HRVRSh4VUUqe1VFaX5VRamBVUXohFVFKIhVRSqLVUVpjlVF
qZFVReiUVUUomFVFKptVRWmeVUWpoVVF6KRVRSioVUUqq1VFaa5VRamxVUXotFVFKLhVRSq7
VUVpvlVFqcFVRejEVUUoyFVFKstVRWnOVUWp0VVF6NRVRSjYVUUq21VFad5VRanhVUXo5FVF
KOhVRSrrVUVp7lVFqfFVRej0VUUo+FVFKvtVRWn+VUWpAVZF6ARWRSgIVkUqC1ZFaQ5WRakR
VkXoFFZFKBhWRYgbVkVpHlZFqSFWRegkVkUoKFZFKitWRWkuVkWpMVZF6DRWRSg4VkUqO1ZF
aT5WRalBVkXoRFZFKEhWRSpLVkVpTlZFqVFWRehUVkUoWFZFKltWRWleVkWpYVZF6GRWRSho
VkUqa1ZFaW5WRalxVkXodFZFKHhWRSp7VkVpflZFqYFWReiEVkUoiFZFKotWRWmOVkWpkVZF
6JRWRSiYVkUqm1ZFaZ5WRamhVkXopFZFKKhWRSarVkVprlZFqbFWRei0VkUouFZFKrtWRWm+
VkWpwVZF6MRWRSjIVkUmy1ZFac5WRanRVkXo1FZFKNhWRSbbVkVp3lZFqeFWRejkVkUo6FZF
JutWRWnuVkWp8VZF6PRWRSj4VkUm+1ZFaf5WRakBV0XoBFdFKAhXRSYLV0VpDldFqRFXRegU
V0UoGFdFJhtXRWUeV0WpIVdF6CRXRSgoV0UmK1dFZS5XRakxV0XoNFdFKDhXRSY7V0VlPldF
qUFXRehEV0UoSFdFJktXRWVOV0WpUVdF6FRXRShYV0UeW1dFZV5XRalhV0XoZFdFKGhXRSZr
V0VlbldFpXFXReh0V0UoeFdFJntXRWV+V0WlgVdF6IRXRSiIV0Umi1dFZY5XRaWRV0XklFdF
KJhXRSabV0VlnldFpaFXReikV0UoqFdFJqtXRWWuV0WlsVdF6LRXRSi4V0Umu1dFZb5XRaXB
V0XkxFdFKMhXRSbLV0VlzldFpdFXReTUV0Uo2FdFJttXRWXeV0Wl4VdF6ORXRSjoV0Um61dF
Ze5XRaXxV0Xk9FdFJPhXRSb7V0Vl/ldFpQFYReQEWEUoCFhFJgtYRWUOWEWlEVhF5BRYRSgY
WEUmG1hFZR5YRaUhWEXkJFhFKChYRSYrWEVlLlhFpTFYReQ0WEUkOFhFJjtYRWU+WEWlQVhF
5ERYRSRIWEUmS1hFZU5YRaVRWEXkVFhFJFhYRSZbWEVlXlhFpWFYReRkWEUkaFhFJmtYRWVu
WEWlcVhF5HRYRSR4WEUme1hFZX5YRaWBWEXkhFhFJIhYRSaLWEVljlhFpZFYReSUWEUkmFhF
JptYRWWeWEWloVhF5KRYRSSoWEUmq1hFZa5YRaWxWEXktFhFJLhYRSa7WEVlvlhFpcFYReTE
WEUkyFhFJstYRWXOWEWl0VhF5NRYRSTYWEUm21hFZd5YRaXhWEXk5FhFJOhYRSbrWEVl7lhF
pfFYReT0WEUk+FhFJvtYRWX+WEWlAVlF5ARZRSQIWUUmC1lFZQ5ZRaURWUXkFFlFJBhZRSYb
WUVlHllFpSFZReQkWUUkKFlFJitZRWUuWUWlMVlF5DRZRSQ4WUUmO1lFZT5ZRaVBWUXkRFlF
JEhZRSZLWUVlTllFpVFZReRUWUUkWFlFJltZRWVeWUWlYVlF5GRZRSRoWUUma1lFZW5ZRaVx
WUXkdFlFJHhZRSZ7WUVlfllFpYFZReSEWUUkiFlFIotZRWWOWUWlkVlF5JRZRSSYWUUmm1lF
ZZ5ZRaWhWUXkpFlFJKhZRSKrWUVlrllFpbFZReS0WUUkuFlFIrtZRWW+WUWlwVlF5MRZRSTI
WUUiy1lFYc5ZRaXRWUXk1FlFJNhZRWHcWUXo3llFpeFZReTkWUUk6FlFIutZRWXuWUWl8VlF
5PRZRST4WUUi+1lFZf5ZRaUBWkXkBFpFJAhaRSILWkVhDlpFpRFaReQUWkUkGFpFIhtaRWEe
WkWlIVpF5CRaRSQoWkUiK1pFYS5aRaUxWkXkNFpFJDhaRSI7WkVhPlpFpUFaReREWkUkSFpF
IktaRWFOWkWlUVpF5FRaRSRYWkUiW1pFYV5aRaVhWkXkZFpFJGhaRSJrWkVhblpFpXFaReR0
WkUkeFpFIntaRWF+WkWhgVpF5IRaRSSIWkUii1pFYY5aRaGRWkXklFpFJJhaRSKbWkVhnlpF
oaFaReSkWkUkqFpFIqtaRWGuWkWhsVpF5LRaRSS4WkUiu1pFYb5aRaHBWkXgxFpFJMhaRSLL
WkVhzlpFodFaReDUWkUk2FpFIttaRWHeWkWh4VpF4ORaRSDoWkUi61pFYe5aRaHxWkXg9FpF
IPhaRSL7WkVl/lpFoQFbReAEW0UgCFtFIgtbRWEOW0WhEVtF4BRbRSAYW0U6G1tFYR5bRaEh
W0XgJFtFIChbRSIrW0VhLltFoTFbReA0W0UgOFtFIjtbRWE+W0WhQVtF4ERbRSBIW0UiS1tF
YU5bRaFRW0XgVFtFIFhbRSJbW0VhXltFoWFbReBkW0UgaFtFImtbRWFuW0WhcVtF4HRbRSB4
W0Uie1tFYX5bRaGBW0XghFtFIIhbRSKLW0VhjltFoZFbReCUW0UgmFtFIptbRWGeW0WhoVtF
4KRbRSCoW0Uiq1tFYa5bRaGxW0XgtFtFILhbRSK7W0VhvltFocFbReDEW0UgyFtFIstbRWHO
W0Wh0VtF4NRbRSDYW0Ui21tFYd5bRaHhW0Xg5FtFIOhbRSLrW0Vh7ltFofFbReD0W0Ug+FtF
IvtbRWH+W0WhAVxF4ARcRSAIXEUiC1xFYQ5cRaERXEXgFFxFIBhcRSIbXEVhHlxFoSFcReAk
XEUgKFxFIitcRWEuXEWhMVxF4DRcRSA4XEUiO1xFYT5cRaFBXEXgRFxFIEhcRSJLXEVhTlxF
oVFcReBUXEUgWFxFHltcRWFeXEWhYVxF4GRcRSBoXEVfa1xFYW5cRaFxXEXgdFxFIHhcRR57
XEVhflxFoYFcReCEXEUgiFxFX4tcRWGOXEWhkVxF4JRcRSCYXEUem1xFYZ5cRaGhXEXgpFxF
IKhcRV+rXEVhrlxFobFcReC0XEUguFxFHrtcRWG+XEWhwVxF4MRcRSDIXEUey1xFXc5cRaHR
XEXg1FxFINhcRR7bXEVd3lxFoeFcReDkXEUg6FxFHutcRV3uXEWh8VxF4PRcRSD4XEUe+1xF
Xf5cRZ0BXUXgBF1FIAhdRV8LXUVdDl1FoRFdReAUXUUgGF1FXxtdRV0eXUWhIV1F4CRdRSAo
XUVfK11FXS5dRZ0xXUXgNF1FIDhdRV87XUVhPl1FnUFdReBEXUUgSF1FX0tdRV1OXUWdUV1F
4FRdRSBYXUVfW11FXV5dRZ1hXUXgZF1FIGhdRR5rXUVdbl1FnXFdReB0XUUgeF1FHntdRV1+
XUWdgV1F3IRdRSCIXUVfi11FXY5dRZ2RXUXglF1FIJhdRTKbXUVdnl1FnaFdRdykXUUgqF1F
X6tdRV2uXUWdsV1F3LRdRRy4XUVfu11FXb5dRZ3BXUXcxF1FHMhdRV/LXUVdzl1FndFdRdzU
XUUc2F1FX9tdRV3eXUWd4V1F3ORdRRzoXUVb611FXe5dRZ3xXUXc9F1FHPhdRV/7XUVd/l1F
nQFeRdwEXkUcCF5FXwteRV0OXkWdEV5F3BReRRwYXkVfG15FXR5eRZ0hXkXcJF5FHCheRV8r
XkVdLl5FnTFeRdw0XkUcOF5FXzteRV0+XkWdQV5F3EReRRxIXkVfS15FXU5eRZ1RXkXcVF5F
HFheRVtbXkVdXl5FnWFeRdxkXkUcaF5FW2teRV1uXkWdcV5F3HReRRx4XkVbe15FXX5eRZ2B
XkXchF5FHIheRVuLXkVdjl5FnZFeRdyUXkUcmF5FW5teRV2eXkWdoV5F3KReRRyoXkVbq15F
Xa5eRZ2xXkXctF5FHLheRVu7XkVdvl5FncFeRdzEXkUcyF5FW8teRV3OXkWd0V5F3NReRRzY
XkUi215FXd5eRZ3hXkXc5F5FHOheRVvrXkVd7l5FnfFeRdz0XkUc+F5FW/teRV3+XkWdAV9F
3ARfRRwIX0VbC19FXQ5fRZ0RX0XcFF9FHBhfRVsbX0VdHl9FnSFfRdwkX0UcKF9FWytfRV0u
X0WdMV9F3DRfRRw4X0VbO19FXT5fRZ1BX0XcRF9FHEhfRVtLX0VdTl9FnVFfRdxUX0UcWF9F
W1tfRV1eX0WdYV9F3GRfRRxoX0Vba19FXW5fRZ1xX0XcdF9FHHhfRVt7X0Vdfl9FnYFfRdyE
X0UciF9FW4tfRVmOX0WdkV9F3JRfRRyYX0Vbm19FWZ5fRZ2hX0XcpF9FHKhfRVurX0VZrl9F
nbFfRdy0X0UcuF9FW7tfRVm+X0WdwV9F3MRfRRzIX0Vby19FWc5fRZ3RX0Xc1F9FHNhfRVvb
X0VZ3l9FmOFfRdzkX0Uc6F9FW+tfRVnuX0Wd8V9F3PRfRRz4X0Vb+19FWf5fRZgBYEXcBGBF
HAhgRVsLYEVZDmBFmBFgRdwUYEUcGGBFUxtgRVkeYEWdIWBF3CRgRRwoYEVbK2BFWS5gRZgx
YEXcNGBFHDhgRVs7YEVZPmBFmEFgRdhEYEUcSGBFW0tgRVlOYEWYUWBF2FRgRRxYYEVbW2BF
WV5gRZhhYEXYZGBFHGhgRVtrYEVZbmBFmHFgRdh0YEUceGBFW3tgRVl+YEWYgWBF3IRgRRyI
YEVbi2BFWY5gRZiRYEXYlGBFHJhgRVubYEVZnmBFmKFgRdikYEUcqGBFW6tgRVmuYEWYsWBF
2LRgRRy4YEVbu2BFWb5gRZjBYEXYxGBFF8hgRVvLYEVZzmBFmNFgRdjUYEUX2GBFW9tgRVne
YEWY4WBF2ORgRRfoYEVb62BFWe5gRZjxYEXY9GBFF/hgRVv7YEVZ/mBFmAFhRdgEYUUXCGFF
WwthRVkOYUWYEWFF2BRhRRcYYUVXG2FFWR5hRZghYUXYJGFFFyhhRVcrYUVZLmFFmDFhRdg0
YUUXOGFFVzthRVk+YUWYQWFF2ERhRRdIYUVXS2FFWU5hRZhRYUXYVGFFF1hhRUdbYUVZXmFF
mGFhRdhkYUUXaGFFV2thRVluYUWYcWFF2HRhRRd4YUVXe2FFWX5hRZiBYUXYhGFFF4hhRVuL
YUVZjmFFmJFhRdiUYUUXmGFFV5thRVmeYUWYoWFF2KRhRReoYUVXq2FFWa5hRZixYUXYtGFF
F7hhRVe7YUVZvmFFmMFhRdjEYUUXyGFFV8thRVnOYUWY0WFF2NRhRRfYYUVX22FFWd5hRZjh
YUXY5GFFF+hhRVfrYUVZ7mFFmPFhRdj0YUUX+GFFV/thRVn+YUWYAWJF2ARiRRcIYkVXC2JF
WQ5iRZgRYkXYFGJFFxhiRVcbYkVZHmJFmCFiRdgkYkUXKGJFVytiRVkuYkWYMWJF2DRiRRc4
YkVXO2JFWT5iRZhBYkXYRGJFF0hiRVdLYkVVTmJFmFFiRdhUYkUXWGJFV1tiRVVeYkWYYWJF
2GRiRRdoYkVXa2JFVW5iRZhxYkXYdGJFF3hiRVd7YkVZfmJFmIFiRdiEYkUXiGJFV4tiRVWO
YkWUkWJF2JRiRReYYkU2m2JFT59iRcqhYkXYpGJFF6hiRVerYkVVrmJFlLFiRdi0YkUXuGJF
V7tiRVW+YkWUwWJF2MRiRRfIYkVXy2JFVc5iRZjRYkXY1GJFF9hiRVfbYkVV3mJFlOFiRdjk
YkUX6GJFV+tiRVXuYkWU8WJF2PRiRRf4YkVX+2JFVf5iRZQBY0XUBGNFFwhjRVcLY0VVDmNF
lBFjRdgUY0UXGGNFVxtjRVUeY0WUIWNF1CRjRRcoY0VXK2NFVS5jRZQxY0XUNGNFFzhjRVc7
Y0VVPmNFlEFjRdhEY0UXSGNFV0tjRVVOY0WUUWNF2FRjRRdYY0VXW2NFVV5jRZRhY0XUZGNF
F2hjRVdrY0VVbmNFlHFjRdR0Y0UXeGNFV3tjRVV+Y0WUgWNF1IRjRROIY0VXi2NFVY5jRZSR
Y0XUlGNFE5hjRVebY0VVnmNFlKFjRdSkY0UTqGNFV6tjRVWuY0WUsWNF1LRjRRO4Y0VXu2NF
Vb5jRZTBY0XUxGNFE8hjRVfLY0VVzmNFlNFjRdTUY0UT2GNFMNxjRbPeY0WU4WNF1ORjRRPo
Y0VT62NFVe5jRZTxY0XU9GNFE/hjRVP7Y0VV/mNFlAFkRdQEZEUTCGRFUwtkRVUOZEWUEWRF
1BRkRRMYZEVTG2RFVR5kRZQhZEXUJGRFEyhkRVMrZEVVLmRFlDFkRdQ0ZEUTOGRFUztkRVU+
ZEWUQWRF1ERkRRNIZEVTS2RFVU5kRZRRZEXUVGRFE1hkRVNbZEVVXmRFlGFkRdRkZEUTaGRF
U2tkRVVuZEWUcWRF1HRkRRN4ZEVTe2RFVX5kRZSBZEXUhGRFE4hkRVOLZEVVjmRFlJFkRdSU
ZEUTmGRFU5tkRVWeZEWUoWRF1KRkRROoZEVTq2RFVa5kRZSxZEXUtGRFE7hkRVO7ZEVVvmRF
lMFkRdTEZEUTyGRFU8tkRVXOZEWU0WRF1NRkRRPYZEVT22RFVd5kRZThZEXU5GRFE+hkRVPr
ZEVV7mRFlPFkRdT0ZEUT+GRFU/tkRVH+ZEWUAWVF1ARlRRMIZUVTC2VFUQ5lRZQRZUXUFGVF
ExhlRVMbZUVVHmVFlCFlRdQkZUUTKGVFUytlRVEuZUWUMWVF1DRlRRM4ZUVTO2VFkj5lRZRB
ZUXURGVFE0hlRVNLZUVRTmVFlFFlRdRUZUUTWGVFU1tlRVFeZUWUYWVF1GRlRRNoZUVTa2VF
UW5lRZBxZUXUdGVFE3hlRVN7ZUWSfmVFkIFlRdSEZUUTiGVFU4tlRVGOZUWUkWVF1JRlRROY
ZUVTm2VFUZ5lRZChZUXUpGVFE6hlRVOrZUVRrmVFkLFlRdS0ZUUTuGVFU7tlRZK+ZUWQwWVF
1MRlRRPIZUVTy2VFUc5lRZDRZUXU1GVFE9hlRVPbZUWS3mVFkOFlRdDkZUUT6GVFU+tlRZLu
ZUWQ8WVF1PRlRRP4ZUVT+2VFUf5lRZABZkXQBGZFEwhmRVMLZkWSDmZFkBFmRdAUZkUTGGZF
UxtmRZIeZkWQIWZF1CRmRRMoZkVTK2ZFki5mRZAxZkXQNGZFDzhmRVM7ZkVRPmZFkEFmRdBE
ZkUPSGZFU0tmRVFOZkWQUWZF0FRmRQ9YZkVPW2ZFkl5mRd5hZkXQZGZFD2hmRVNrZkVRbmZF
kHFmRdB0ZkUPeGZFU3tmRZJ+ZkWQgWZF0IRmRQ+IZkVTi2ZFko5mRZCRZkXQlGZFD5hmRVOb
ZkVRnmZF</AssayXData><AssayYData Points="1500">NHlhPQJnET123qs8h2sqPHNMgzsxghm86BwgvCDvwrwPwdi80xMOvYHyJL1ITUK9Lp1ZvXP7
br1uEIK9vQ+HvbAplb1IqqG9KeCrvfSTsr0acrW9EL3AvQwqyb1HAsy9owvgvea92r0CpuO9
zYT0vR1w9L1Pgv29sKQEvvk0Ab4I0AK+x0kIvvC/DL4P5xK+aqUTvrQgG750px2+Bggfvnnl
Ir7u7yS+g5wmvt0SKL7+FS2+0yEuvlbkM76RTDW+L6cyvuq6Nr6bbTu+tjc8vrl6Pr7QHz6+
IQ9Avo9uSb5vfEe+Uy1Hvt60TL5R1Uu+4c1TvibqTL5z2k6+B/dVvlcxV75Bule+p5pcvmRk
WL4/j1q+vF1hvtt4Y759eWW+I8JlvqYVYb6HDGq+UFVnvjLTbL6+NW++//ttvueFb76+BXK+
WrR3vkQHdb6eTne+alR3vtaqeL6Ge3y+0il7vpFmfr5zoH6+oCR7vmMge758KIC+vMWBvlFS
gr56+4K+FBCEvu3Jg74ghoO+PSmFvvTTgr7/rIS+pSiEvg26hL4rQIe+wOOFvup8ib4Gd4i+
feuFvqzHir6nY4u+4B2LvlCbiL5DPIm+j6eKvj1Tir6nxoy+uU6MvqfUjr7IsY2+zDeMvlat
j74IHI++aI+OvlUEkL6Xd4++BECOvtBmj77n/ZG+2O+OvrOPk764jpC+XNuPvpdgkr6U9pO+
WNmPvsGhk74ONZO+/N+RvrOtkr7oU5O+S3KTvr58lb441ZW+stqVviT0lL7nL5S+wkyVvqOS
lL4ykJW+pO6Wvoxll76qtpe+bHOYvhdslb7u/Zi+942ZvjaFmL5fvJq+aWuXvkMSmr56y5q+
nfyYvvRemr4L1pu+PxSavvOOmL6JrJm+domavhSOmr56Ipu+84ObvqAfmL4ugpq+kC+cvhBH
mr7wc5y+ZvOavjTjm76oJ5y+HYOdvrSFm74qCpy+TN2evnqCnr4Bo5++O02gvqKXnL5LmZm+
aHacvuTLnb59Rpy+Xeqdvtwcn74iu52+3lqevp8FoL652py+Ow6evsBcnb4ICKK+Qsacvm+s
n74/pKG+QgafvvwtoL4625++MOWfvqg6or48J6C+MJ6gvinzn74mW56+s1ygvtdHoL4n1aG+
4XWhvm/uoL490aG+ALGhvmvDob4EY6G+SC6ivtdCpL5IrqK+laijvgKVob6uqqC+jKiivsEx
or4dN6G+yvahvpHOob5+mqK+Qxmhvlekor6Mn6C+NNOhvmxQor4+bqS+ujCkvobYo75L1aK+
yJqhvrlzob7vd6O+J12ivmwJo77bL6G+qkmjvlb6o74aLaS+hhWkvpSupb4JIKS+U5Kmvmbu
pb4Y3KG+4nCkvrCDpL4ybqW+cYqlvsIuo74fdaW+GRSlvieRpL5uuaO+k3+lvsErp75y+aW+
AxClvqGxpb4SiKS+RX+mvrPGpL5n36S+AvCkvpD4pL7DRaa+T9qkvqp9pb7SYqW+DNOkvjUw
pr7ZCqW+h26mvjpfpL6MUqW+8v+lvqmTpb6QgKa+oQykvuNkor77Dqa++MKmvrWFor5/GKe+
ViWmvul3pr6J46a+RfemvhN0p75+Oaa+Kwemvhw6pb4b5KW+0w+mvmWMp75KCKa+TVqmvgzF
pb7K6qW+YSmlvqUhpr6irKi+jdCmvirypL5nIKm+1JikvpRhpb6EUKa+29ikvh5ZqL7XBqe+
DmClvsMfpr7ISKe+sb6lvtjtpr5C26W+0q+lvoC+pb5On6a+ff+mvkvapr48Zqe+GSqovpAb
pr5OCKa+KOekvgROqL5jpqa+UYKmvhyupL7kWqa+bM+lvmpSpb6v86O+tnOovtunpr684aW+
VxWmvh4upb6IKqm+IDCnvjs5p75HBKi+mAunvpztpb4cI6e+pG2kvq8up74tHKe+iv2kvkdU
qL7rU6i+y5mmvuCEqL7hr6W+wBCovngApr5wRaq+9h+pvgEHqL7GJKe+o3mnvh8Op77fgqa+
fGqpvjAyqL7euKq+aqmlvg+YqL5VFqi+IbamvqoOp75xU6e+TMypvkSfpb7hYqi+JXWmvq74
qb5hvqm+E52pvoBmqL6Ga6a+Loinvsc3qr69e6i+7VmpvsSkqL7G7aa+7EeovsK1p77jfai+
xkeqvgaHqb5A5Ke+PdCovkumpr5L76e+mVupvo7sp75/WKi+KsWmvovJqb6RaKm+SWynvh3k
p751/ae+oJqnvlKEqL7pyqm+bbiovoejp77xHai+3aemvq1vp76c1Ke+BlypvsKCqb5gIKm+
ZcWnvsS9p75f+Ke+kfKmvq2xqL6bR6i+igaovrj0pb57rKi+jfupvu4iqb4876e+0ISnvp4h
qL6nzKa+xfqnvlQAqr53sai+3GSnvr3PqL7JcKi+9denvlqQqr5heKi+i6WpvtQyqL5MHai+
Wnqpvoy2p77lk6i+mE+qvnswqr6Qmqm+yk+pvsbPp740UKm+MSaovgpcqL6gNKm+vHmlvhZs
p75mxai+qBCnvnKQqr6fPqe+0AWqvhPCp75yeae+fKenvpvYqb5Bf6e+tF6rvpvwp77Hrqi+
uiKovpJGqr5CTKq+eB6qvmPxp75maqm+Xxurvns/q7656Ke+4Reqvmy3qL6V3ai+IFyovvR8
qL7EYKi+ZcOpvvVoqr5dM6q+SeGovhHxp77+V6e+uXCoviQFqr40yqq+7C2nvsgrqb7Bz6i+
bpmpvoFtqr426qi+9Yasvm0mp74Hw6e+5/iovn+spr4BYqi+Ft6mvtr1p74XpKq+aYupvlJU
qL4QQKq+91GpvuVpqb5c8qe+z6iovtN5qL6pSqq+VnWnvk0Fqb6loKm+AGWovt5eqL6gn6q+
bGqovkEuqb59b6m+hqSmvo7ZqL4cQ6u+PnOpvtUnrL7OoKq+vuSqvh7bpr6XQ6q+CAWqvrET
qL4wo6i+vpapvp1Cqb7sPKi+YOKpvv0Jqr5I4qq+zbOovsVwq77Rzaq+G6mpvq9gqb5+WKm+
/jGovgfzqL5ufqe+yNCqvo3Xqb6n36i+oIepvrn0p75B86e+K4ypvoUhq77dIqm+7zKnviur
qr5k76a+xPCpvmL6qr4wx6m+44SqvlHVqr6iHKq+7eOovsyDqr4o0Kq+3tKpvnIdqL4czam+
6e6pvpz+p75k4ai+YUGqvu/gqb5AG6u+di+pvoZQqb5gtKm+o+mqvol+qr4KJaq+yUiqvpiL
qb5yvam+HBipvji/p763/6m+CCCpvho7qL5VBau+pS+pvrxgqb6Qi6q+TdKpvtB/p76uU6m+
Yxepvqyvpr6JSaq+iyOqvh3xqL5Y96q+P+qpvhoXq77G8am+XJGqvqTnqb7hhai+0Yarvkxl
qb5q1ae+QKmpvpKuq75FZaq+biervlqpqL5KK6m+pwypvgDcqL79h6i+BhupvrfBqb5yKqi+
1AuqvrMBrb5V8qu+SUCpvv3aqr5oLqm++9qovgy3qb561Km+fSGqvtgoq76q+Kq+dCmpvpaN
qb4dqqi+pd6qvsNOqr4svKe+/4KovlIDq74J7qm+eoaqviZiqr5rJqq+V+SnvhZ1qL4B/Ke+
EVypvuUPqb4FUqu+sF2ovrrbqr62zaa+U/mrvqg7qL4fSqi+tTmovgI7qL68F6q++UCpvvae
qr7ILqm+ZVmqvgioqb7pFKu+DPKovnMbp753Qqq+06Gpvs9aqb5miKa+AG2qvgjpqr69Gam+
MeypvuvCqb7ksKi+6zGqvlDHq760/6m+XfupvkYxqr7s6qq+F86qvoZMqr7Rqqe++fKovmV/
qb4nfKi+gHWpvt3XqL4wVai+nUSqvhn0pr6h7Ki+vsqpvli2q755Fqm+f9ulvqRMqr5Iequ+
6B2qvpSRqL7+i6m+PbunvrerqL6Tzaq+HvWpvqv2qb6jyqe+ikKsvrb2qL43HKy+6nqpvu0T
q77op6q+TqOnvgkQqr75Bqm+rC6pvrsoqb4PkKi+n1upvtJLqb7BCqm+Ruqnvr67qL4X/Ki+
EZ+qvshQq74xiKi+T5eqvr2Dqb7vpae+R1Wpvvb+qr6+Jaq+3eWrvuwnqr4piKi+cYOpvg90
q75em6m+31qrvv9zqL6vOKm+5H2qvt34qr4XK6u+dA6qvuaRqr5+1aq+NT6ovlUtq76hd6m+
hGGpvrPWqb57Zqu+iYaqvkdnqr5n/am+6QGqvmdQp77Kz6q+zkmpvkZmqr4AU6m+k3asvocj
qb7YS6i+2YCqvl+iqr50Xqy+BRasvpTlqb4BAau+U/mpvhrprL5ZM6y+X6+qvqmRqL7on6m+
Twervs4Aq74Nl6m+kfWpvpDIqr608au+8U6pvgGRqL58vai+qT2qvly/qb4SyKm+lfqovgi9
qr7kEam+2o6qvqx0qr52Xau+zz6qvtuqqr4piKm+klmrvjqgqb5KSqu+mCWqvgKRqr6Z3qy+
gXunvu62qr7sHKy+ZjCpvtOWqr6GE6y+8mepvh5Aqr58oKi+w7Wqvk08q75fOqi+smCpvp2v
q763jqi+Nxeovrh3q77B+qq+oGCqvlGgqr6WV6y+XBSqvqUwp76bo6i+IlWqvkS0qb7nia2+
nBGpvotyqb7tHae+aaqovjWYqb4WHK2+1YGovmorqb55b6e+yxiqvmTzqL6FPqq+07KovpRy
qL4SCau+ok6qvv78qL7fJqu+xgOpvnEdrL47Vqq+XhWnvh/Eqr4NUKm+UjSqvhThqb4Ze6q+
8HepvlHEq76Znqm+VV6nvt+Xq75Ji6e+7eGpvpj2qb7l3qe+1BWpvmK/qL4N06u+YYKovtYe
qr7Lw6m+8Jyrvr5Sq77S+qi+EvSqvkXJqL5Ra6u+jAKpvoN2qr53Saq+MwOpvpQlqr5v+Km+
chmrvmS7qr4aCau+jvarvs2Iq75W9qi++rGrvu50q75ssqm+P16ovkEgqr6OFqm+EWaovvZl
qr4AIqq+tuWqvo/8qL6WDKi+Py+pvj8vqb6K06q+v0Wpvviqqb7Lnai+X1eqvjiOqr4h+qm+
x0KovuBAqr7dF6m+oy+ovsodq75GQaq+rwapvic6rb5Kkqq+b0CqviItqr53Z6m+EByqvmlF
qL5+6ai+BkKpvu3nqr7Phqy+TPqrvv60qL7Ib6e+Mk2pvrdyqr4/0Ku+eiCtvsVvqr5GFKu+
fdGovjZsq751Qqq+6wSrvov3q77cKqq+geqpvrCkqr7bRKm+KFmpvs3hqb68tam+LCuovrDl
qb7Ozam+Vwmnvlygq742xKq+DQisvjJgq77VXau+zPeovkVBqL7HOam+GYyqvgdVqr7mDqq+
hNmpvg/Iqb4E86e+a9mqvoIbqr7tFay+ae2qvuy+qr5awKm+X8yqvnoBqb6FH6e+XT6rvoJF
qb7g+qy+BVaqviciq77SYKq+tKqrvsutqr5KbKu+1MqpvrtDq75rSaq+XomqvpY9rb4F2Ke+
Ovaovj6jqr6VqKq+Jburvohwqb7Xham+PiurviOOrL56LKm+fniovg0fqr5Ttaq+/nSqvht2
qb4R4ai+Dqesvvrnqr6QYau+1eGpvkVKrL7VUKu+vzarvlZNq77/9Km+Za6rvk4Sqr4xwKq+
HzarvnEoqr70PK2+J5apvnVGq75xCaq+uEuqvrwGqr7NZKq+uQOtvj7oqb7F/au+DCirvnTT
qL7Jg6m+r1OqvmokrL4eWKm+/RKrvna6qb4NEqq+uOOpvt0DqL4XV6q+KWiqvuPxqr5ZM6u+
C9CrvmV8qb4mEaq+0/qsvrYBrL7G/qq+DFuqvqutqr4sCKm+ljSqvugKqr5PUKu+gUSrvvzN
q75u66u+Lzirvitmq77kA6u+0k+tvtrUq75pUaq+I4auvqmOqb50p6q+BDGsvgMCq75MqKm+
sVOrvnO+q74HD6y+HMGpvpV2rb7H6ai+aP6qvkJ5qb6Kha2+D4+pvvNaqb7X+qm+ASGrviNH
qr5kQ6y+0P6pvpq1qr43Tqy+WBiovrv9qr7V3Ku+y06rvk7oqb6aSKq+04Wqvmcjq74Mmau+
KOSovsgDrL67Bqi+RaSqvrvDqb4h56q+0p2qvrqkq769sKq+eYupvr5Grb642qq+/LWrvopV
rL57Cqu+d96svru8rL7xyK2+vNSsvhGFq75NT6m+zXGrvjU6qb6zPau+eUarvsRQrL5leKu+
JEGrvh/mqb5Loqu+WdqpvkW7q75KS6u+xNqrvvPjqL5NuKi+YXapvq+Oqb7lXKu+nwirvuk4
q75Rgai+17ysvhyzq75+Y6y+m2KpvoM/qr40KKy+BSGpvlFNqr7Fqqq+OjKpvojDqr572ay+
i8iqviKorL6Ttaq+j8qqvlcYqr7VwKq+5BGsvtkqrL5hbqq+0Murvt4zrL5Hfqq+meiqvmxj
q74LMaq+4DypvhgwrL7hj6q+/EusvhvCqr6tyaq+VQurvriiqr6mnqy+DYusvsczqb6jwKm+
8LOqvmbCqr6LP6q+rcqrvkz4qb7peK2+BXesvvayqr7+ra2+woSqvkMkrL7ROau+Iqusvtsr
qb58pqq+ovSsvl2mrL5Traq+u3SqvssMq74Xeay+xxisvus9qr7b46y+aN6qvk+XrL4j4Kq+
RBWnvsPBrL7D7Kq+3ZqqvnBYq77CVqy+xu+pvrHEq74Kh6u+yBirvlgEqr4Wuqi+7hmqvvmE
qr5hf6q+MYOqvliGqr5lTqu+aYWrvtwVqr6a1qu+p1WrvgQlq77R9ai+AMarvi+rqr5FCa2+
pYarvjo2qr7HgKy+YCOsvu7rqr6jway+hsGqvup1qb67Qqy+gkKpvtbhrb5/aau+2mGsvrw1
q74Yu6y+5iKrvkDqq741CKu+sS6rvnLXq76nEay+m5WqvqcQq74bzKm+UvWqvjq2qb6KcKm+
O+Wovop0qr5KUKu+5GesvthyrL7L96m+MHapviTuqr4rT6u++dKpvuWLq767oq2+QVaqvubx
q76Fp6y+yE+pvroPq75yV6u+exWrvspRq75KWqu+dsSqvvFprL4+AKy+oUmtvkl+qb5TzKq+
/uWpvgKzqr7HJqm+b2GrvjZzqr5uHqy+LQmrvuUBq772fau+d6+rvgCSqb5UJKy+iCyqvjVp
qr63BK2+e9CrvrwRrr52UKu+UAurvsryqr70gq2+Htirvslxqr7XUKu+1sOrvpBjqr6Qy6u+
I1Srvgo5q77J0Kq+n36rvru2qL6fWKu+UEyrvoSHqr4h+6q+w4Kqvp5Mq74gN62+d9Kpvu9M
q74oWqq+fZSsvlzXrb7rUKq+KtCpvmClq7510Ky+FVOqvoRNq76GOK2+P06rvqkarL7brKq+
btSrvtwbrL5KB6u+wxeqvubOrb5cyKq+7xarvq/Eqr5yzau+b+Crvj03qr794ay+dv+svpVo
q75fgqu+zG2qvi+Pqr6KMqm+hb+ovhVKrb6le6u+i6WqvgO2q742I6y+kj2tvqQXrL54mqq+
Zn+rvtihqr5mXay+bearvmqMqb5s9Ku+zf+pvhDIqb5q0qq+1n2svlgcrr74waq+cjarvpEm
q77/ZKq+3H6qvrSsrL41Cqu+FOGpvposqb5VTKq+HYmsvkElrb4m8ay+mj+svvcXq77jJKy+
VEyqvvzJqb4Ccau+h5Srvp74q74PUKq+ncOqvk/sqr5I9ai+nVeqvji9qr7DV6q+HI2qvmQ4
q746/Ku+P9upvtn0qb7puaq+f5urvuoeq76D/Ki+T3irvseWqr5JPqm+HI2rvg39q77npau+
c2Gpvn+Lqr5z1Ky+DRGqvqBCqL5yxq2+CgKuvt9FrL6JXam+ybapvhLRqr4j06q+ktOqvjIH
q76m16y+l9iqvnOErL7+q6u+nDWpvszJrL4HNq2+b5WpvgToqb7L9qu+BSGqvhUcqr7mXaq+
G/qrvvQtq77AL62+4/eqvs+ArL7US6y+/4WpvnkErb4gbq2+MoqrvuOKrL41lK2+ZMysvvbX
rb4z96u+</AssayYData></Step><Step><CommonData><SampleLocation>13</SampleLocation><SampleID>YNCCT5Ac018</SampleID><SampleGroup></SampleGroup><SampleInfo></SampleInfo><SampleRow>O</SampleRow><SamplePlate>1</SamplePlate><WellType>KSAMPLE</WellType><Concentration>-1</Concentration><ConcentrationUnits>µg/ml</ConcentrationUnits><MolarConcentration>1250</MolarConcentration><MolarConcUnits>nM</MolarConcUnits><MolecularWeight>-1</MolecularWeight><Temperature>30</Temperature><StartTime>3784546</StartTime><AssayTime>300</AssayTime></CommonData><FlowRate>1000</FlowRate><StepType>ASSOC</StepType><StepName>Association</StepName><StepStatus>OK</StepStatus><ActualTime>300</ActualTime><CycleTime>0.2</CycleTime><AssayXData Points="1500">iKFmRfGkZkXup2ZFMqtmRXKuZkWxsWZF8bRmRe63ZkUuu2ZFcr5mRbHBZkXxxGZF7sdmRS7L
ZkVyzmZFsdFmRfHUZkXu12ZFLttmRXLeZkWx4WZF8eRmRe7nZkUu62ZFbe5mRbHxZkXx9GZF
7vdmRS77ZkVt/mZFsQFnRfEEZ0XuB2dFLgtnRW0OZ0WxEWdF8RRnRe4XZ0UuG2dFch5nRa0h
Z0XxJGdF7idnRS4rZ0VtLmdFsTFnRfE0Z0XuN2dFnTtnRW0+Z0WxQWdF8URnRe5HZ0UuS2dF
bU5nRbFRZ0XxVGdF7ldnRS5bZ0VtXmdFsWFnRfFkZ0XuZ2dFLmtnRW1uZ0WtcWdF8XRnRe53
Z0Uue2dFbX5nRa2BZ0XxhGdF7odnRS6LZ0VtjmdFrZFnReyUZ0Xul2dFLptnRW2eZ0WtoWdF
7KRnRe6nZ0Uuq2dFba5nRa2xZ0XstGdF7rdnRS67Z0VtvmdFrcFnRfHEZ0Xux2dFLstnRW3O
Z0Wt0WdF7NRnRe7XZ0Uu22dFbd5nRa3hZ0Xs5GdF7udnRS7rZ0Vt7mdFrfFnRez0Z0Xu92dF
LvtnRW3+Z0WtAWhF7ARoRe4HaEUuC2hFbQ5oRa0RaEXsFGhF7hdoRS4baEVtHmhFrSFoRewk
aEXuJ2hFLitoRW0uaEWtMWhF7DRoRe43aEUuO2hFbT5oRa1BaEXsRGhF7kdoRS5LaEVtTmhF
rVFoRexUaEXuV2hFLltoRW1eaEWtYWhF7GRoRe5naEUua2hFbW5oRa1xaEXsdGhF7ndoRdJ7
aEVVfmhFrYFoReyEaEXuh2hFLotoRW2OaEWtkWhF7JRoRe6XaEUum2hFbZ5oRa2haEXspGhF
7qdoRS6raEVtrmhFrbFoRey0aEXut2hFLrtoRW2+aEWtwWhF7MRoRe7HaEUuy2hFbc5oRa3R
aEXs1GhF7tdoRS7baEVt3mhFreFoRezkaEXu52hFLutoRW3uaEWt8WhF7PRoRe73aEUu+2hF
bf5oRa0BaUXsBGlFLAhpRS4LaUVtDmlFrRFpRewUaUXuF2lFKhtpRW0eaUWtIWlF7CRpReon
aUUuK2lFbS5pRa0xaUXsNGlF6jdpRS47aUVtPmlFrUFpRexEaUUsSGlFKktpRW1OaUWtUWlF
7FRpRepXaUUqW2lFbV5pRa1haUXsZGlF6mdpRSpraUVtbmlFrXFpRex0aUUseGlFKntpRWl+
aUWtgWlF7IRpReqHaUUqi2lFbY5pRa2RaUXslGlF6pdpRSqbaUVtnmlFraFpReykaUXqp2lF
KqtpRW2uaUWtsWlF7LRpRSy4aUXBu2lFab5pRa3BaUXsxGlF6sdpRSrLaUVpzmlFrdFpRezU
aUXq12lFKttpRWneaUWt4WlF7ORpRSzoaUUq62lFae5pRa3xaUXs9GlFLPhpRSr7aUVp/mlF
rQFqRewEakXqB2pFKgtqRWkOakXuEWpF7BRqRSwYakUqG2pFaR5qRa0hakXsJGpF6idqRSor
akVpLmpFrTFqRew0akXqN2pFKjtqRWk+akWpQWpF6ERqRSxIakUqS2pFaU5qRalRakXoVGpF
LFhqRSpbakVpXmpFqWFqRexkakUsaGpFKmtqRWluakWpcWpF6HRqRSx4akUqe2pFaX5qRamB
akXshGpFLIhqRSqLakVpjmpFqZFqReyUakUsmGpFKptqRWmeakWpoWpF7KRqReqnakUqq2pF
aa5qRamxakXotGpF6rdqRSq7akVpvmpFqcFqRejEakUsyGpFKstqRWnOakWp0WpF6NRqRSjY
akUq22pFad5qRanhakXo5GpFKOhqRSrrakVp7mpFqfFqRej0akUo+GpF9/tqRXb+akWpAWtF
6ARrRSgIa0UqC2tFaQ5rRakRa0XoFGtFKBhrRSoba0VpHmtFqSFrRegka0UoKGtFKitrRWku
a0WpMWtF6DRrRSg4a0UqO2tFaT5rRalBa0XoRGtFKEhrRSpLa0VpTmtFqVFrRehUa0UoWGtF
KltrRWlea0WpYWtF6GRrRShoa0Uqa2tFaW5rRalxa0XodGtFKHhrRSp7a0VpfmtFqYFrReiE
a0UoiGtFKotrRWmOa0WpkWtF6JRrRSiYa0Uqm2tFaZ5rRamha0XopGtFKKhrRSqra0VprmtF
qbFrRei0a0UouGtFKrtrRWm+a0WpwWtF6MRrRSjIa0Uqy2tFac5rRanRa0Xo1GtFKNhrRSrb
a0Vp3mtFqeFrRejka0Uo6GtFJutrRWnua0Wp8WtF6PRrRSj4a0Uq+2tFaf5rRakBbEXoBGxF
KAhsRSYLbEVpDmxFqRFsRegUbEUoGGxFJhtsRWkebEWpIWxF6CRsRSgobEUmK2xFaS5sRakx
bEXoNGxFKDhsReY7bEVpPmxFqUFsRehEbEUoSGxFJktsRWlObEWpUWxF6FRsRShYbEUmW2xF
aV5sRalhbEXoZGxFKGhsRSZrbEVpbmxFqXFsReh0bEUoeGxFJntsRWl+bEWpgWxF6IRsRSiI
bEUmi2xFaY5sRamRbEXolGxFKJhsRSabbEVpnmxFqaFsReikbEUoqGxFJqtsRWWubEWpsWxF
6LRsRSi4bEUmu2xFZb5sRanBbEXoxGxFKMhsRSbLbEVlzmxFqdFsRejUbEUo2GxFJttsRWXe
bEWp4WxF6ORsRSjobEUm62xFZe5sRanxbEXo9GxFKPhsRSb7bEVl/mxFqQFtRegEbUUoCG1F
JgttRWUObUWlEW1F6BRtRSgYbUUmG21FZR5tRaUhbUXoJG1FKChtRSYrbUVlLm1FpTFtReQ0
bUUoOG1FJjttRWU+bUWlQW1F6ERtRShIbUUmS21FZU5tRaVRbUXkVG1FKFhtRSZbbUVlXm1F
pWFtReRkbUUkaG1FJmttRWVubUWlcW1F5HRtRSR4bUXWe21FWX5tRaWBbUXkhG1FKIhtRSaL
bUVljm1FpZFtReSUbUUomG1FJpttRWWebUWloW1F5KRtRSSobUUmq21FZa5tRaWxbUXktG1F
JLhtRSa7bUVlvm1FpcFtReTEbUUkyG1FJsttRWXObUWl0W1F5NRtRSTYbUUm221FZd5tRaXh
bUXk5G1FJOhtRSbrbUVl7m1FpfFtReT0bUUk+G1FJvttRWX+bUWlAW5F5ARuRSQIbkUmC25F
ZQ5uRaURbkXkFG5FJBhuRSYbbkVlHm5FpSFuReQkbkUkKG5FJituRWUubkWlMW5F5DRuRSQ4
bkUmO25FZT5uRaVBbkXkRG5FJEhuRSZLbkVlTm5FpVFuReRUbkUkWG5FJltuRWVebkWlYW5F
5GRuRSRobkUma25FZW5uRaVxbkXkdG5FJHhuRSZ7bkVlfm5FpYFuReSEbkUkiG5FJotuRWWO
bkWlkW5F5JRuRSSYbkUmm25FZZ5uRaWhbkXkpG5FJKhuRSarbkVlrm5FpbFuReS0bkUkuG5F
iLtuRWW+bkWlwW5F5MRuRSTIbkUmy25FZc5uRaXRbkXk1G5FJNhuRSbbbkVl3m5FpeFuReTk
bkUk6G5FJutuRWXubkWl8W5F5PRuRST4bkUm+25FZf5uRaUBb0XkBG9FJAhvRSILb0VlDm9F
pRFvReQUb0UkGG9FIhtvRWUeb0WlIW9F5CRvRSQob0UiK29FZS5vRaUxb0XkNG9FJDhvRSI7
b0VhPm9FpUFvReREb0UkSG9FIktvRWVOb0WlUW9F5FRvRSRYb0UiW29FZV5vRaVhb0XkZG9F
JGhvRSJrb0Vhbm9FpXFvReR0b0UkeG9FIntvRWF+b0WlgW9F5IRvRSSIb0Uii29FZY5vRaWR
b0XklG9FJJhvRSKbb0Vhnm9FpaFvReSkb0UkqG9FIqtvRWGub0WlsW9F5LRvRSS4b0Uiu29F
Yb5vRaXBb0XkxG9FJMhvRSLLb0Vhzm9FodFvReTUb0Uk2G9FIttvRWHeb0Wh4W9F5ORvRSTo
b0Ui629FYe5vRaHxb0Xk9G9FJPhvRb37b0Vh/m9FoQFwReQEcEUkCHBFIgtwRWEOcEWhEXBF
5BRwRSQYcEUiG3BFZR5wRaEhcEXgJHBFIChwRSIrcEVhLnBFoTFwReQ0cEUkOHBFIjtwRWE+
cEWhQXBF4ERwRSRIcEUiS3BFYU5wRaFRcEXgVHBFJFhwRSJbcEVhXnBFoWFwReBkcEUkaHBF
ImtwRWFucEWhcXBF4HRwRSB4cEUie3BFYX5wRaGBcEXghHBFJIhwRSKLcEVhjnBFoZFwReCU
cEUgmHBFIptwRWGecEWhoXBF4KRwRSCocEUiq3BFYa5wRaGxcEXgtHBFILhwRSK7cEVhvnBF
ocFwReDEcEUgyHBFIstwRWHOcEWh0XBF4NRwRSDYcEUi23BFYd5wRaHhcEXg5HBFIOhwRSLr
cEVh7nBFofFwReD0cEUg+HBFIvtwRWH+cEWhAXFF4ARxRSAIcUUiC3FFYQ5xRaERcUXgFHFF
IBhxRSIbcUVhHnFFoSFxReAkcUUgKHFFIitxRWEucUWhMXFF4DRxRSA4cUUiO3FFYT5xRaFB
cUXgRHFFIEhxRSJLcUVhTnFFoVFxReBUcUUgWHFFIltxRWFecUWhYXFF4GRxRSBocUUia3FF
YW5xRaFxcUXgdHFFIHhxRSJ7cUVhfnFFoYFxReCEcUUgiHFFIotxRWGOcUWhkXFF4JRxRSCY
cUVfm3FFYZ5xRaGhcUXgpHFFIKhxRSKrcUVhrnFFobFxReC0cUUguHFFIrtxRWG+cUWhwXFF
4MRxRSDIcUUey3FFYc5xRaHRcUXg1HFFINhxRR7bcUVh3nFFoeFxReDkcUUg6HFFHutxRWHu
cUWh8XFF4PRxRSD4cUUe+3FFYf5xRaEBckXgBHJFIAhyRR4LckVhDnJFoRFyReAUckUgGHJF
XxtyRWEeckWhIXJF6CRyRSAockUeK3JFYS5yRaExckXgNHJFIDhyRV87ckVdPnJFoUFyReBE
ckUgSHJFHktyRV1OckWhUXJF4FRyRSBYckUeW3JFXV5yRaFhckXgZHJFIGhyRR5rckVdbnJF
nXFyReB0ckUgeHJF4ntyRV1+ckWdgXJF4IRyRSCIckVfi3JFXY5yRZ2RckXglHJFIJhyRR6b
ckVdnnJFoaFyReCkckUgqHJFX6tyRV2uckWdsXJF3LRyRSC4ckUeu3JFXb5yRZ3BckXgxHJF
IMhyRR7LckVdznJFndFyReDUckUg2HJFHttyRV3eckWd4XJF3ORyRSDockVf63JFXe5yRZ3x
ckXc9HJFHPhyRR77ckVd/nJFnQFzRdwEc0UgCHNFHgtzRV0Oc0WdEXNF3BRzRSAYc0VfG3NF
XR5zRZ0hc0XcJHNFIChzRV8rc0VdLnNFnTFzRdw0c0UgOHNFXztzRV0+c0WdQXNF3ERzRRxI
c0VfS3NFXU5zRZ1Rc0XcVHNFHFhzRR5bc0VdXnNFnWFzReBkc0UcaHNFW2tzRV1uc0WdcXNF
3HRzRRx4c0Vfe3NFXX5zRZ2Bc0XchHNFHIhzRV+Lc0VdjnNFnZFzRdyUc0UcmHNFW5tzRV2e
c0WdoXNF3KRzRRyoc0Vbq3NFXa5zRZ2xc0XctHNFHLhzRdK7c0VRvnNFncFzRdzEc0UcyHNF
W8tzRV3Oc0Wd0XNF3NRzRRzYc0Ue23NFXd5zRZ3hc0Xc5HNFHOhzRVvrc0Vd7nNFnfFzRdz0
c0Uc+HNFW/tzRV3+c0WdAXRF3AR0RRwIdEVbC3RFXQ50RZ0RdEXcFHRFHBh0RVsbdEVdHnRF
nSF0RdwkdEUcKHRFWyt0RV0udEWdMXRF3DR0RRw4dEVbO3RFXT50RZ1BdEXcRHRFHEh0RVtL
dEVdTnRFnVF0RdxUdEUcWHRFW1t0RV1edEWdYXRF3GR0RRxodEVba3RFXW50RZ1xdEXcdHRF
HHh0RVt7dEVdfnRFnYF0RdyEdEUciHRFW4t0RV2OdEWdkXRF3JR0RRyYdEVbm3RFXZ50RZ2h
dEXcpHRFHKh0RVurdEVdrnRFnbF0Rdy0dEUcuHRFW7t0RV2+dEWdwXRF3MR0RRzIdEVby3RF
Xc50RZ3RdEXc1HRFHNh0RVvbdEVd3nRFneF0RdzkdEUc6HRFW+t0RV3udEWd8XRF3PR0RRz4
dEWA+3RFXf50RZ0BdUXcBHVFHAh1RVsLdUVZDnVFnRF1RdwUdUUcGHVFWxt1RVkedUWdIXVF
3CR1RRwodUVbK3VFWS51RZ0xdUXcNHVFHDh1RVs7dUVZPnVFnUF1RdxEdUUcSHVFW0t1RVlO
dUWdUXVF3FR1RS5ZdUWtW3VFWV51RZhhdUXcZHVFHGh1RVtrdUVZbnVFmHF1Rdx0dUUceHVF
W3t1RVl+dUWYgXVF3IR1RRyIdUVbi3VFWY51RZiRdUXclHVFHJh1RVubdUVZnnVFmKF1Rdyk
dUUcqHVFW6t1RVmudUWYsXVF2LR1RRy4dUVbu3VFWb51RZjBdUXYxHVFHMh1RVvLdUVZznVF
mNF1RdjUdUUc2HVFW9t1RVnedUWY4XVF2OR1RRzodUVb63VFWe51RZjxdUXY9HVFF/h1RVv7
dUVZ/nVFmAF2RdgEdkUcCHZFWwt2RVkOdkWYEXZF2BR2RRcYdkVbG3ZFWR52RZghdkXYJHZF
Fyh2RVcrdkVZLnZFmDF2Rdg0dkUXOHZFtTt2RVk+dkWYQXZF2ER2RRdIdkVbS3ZFWU52RZhR
dkXYVHZFF1h2RVtbdkVZXnZFmGF2RdhkdkUXaHZFW2t2RVludkWYcXZF2HR2RRd4dkVbe3ZF
WX52RZiBdkXYhHZFF4h2RVeLdkVZjnZFmJF2RdiUdkUXmHZFV5t2RVmedkWYoXZF2KR2RRio
dkVXq3ZFWa52RZixdkXYtHZFGLh2RVe7dkVZvnZFmMF2RdjEdkUYyHZFV8t2RVnOdkWY0XZF
2NR2RRjYdkVX23ZFWd52RZjhdkXY5HZFGOh2RVfrdkVZ7nZFmPF2Rdj0dkUY+HZFV/t2RVn+
dkWYAXdF2AR3RRgId0VXC3dFWQ53RZgRd0XYFHdFGBh3RVcbd0VZHndFmCF3Rdgkd0UYKHdF
Vyt3RVkud0WYMXdF2DR3RRg4d0VXO3dFWT53RZhBd0XYRHdFGEh3RVdLd0VZTndFmFF3RdhU
d0UYWHdFV1t3RVled0WYYXdF2GR3RRhod0VXa3dFWW53RZhxd0XYdHdFGHh3ReZ7d0VpfndF
mIF3RdiEd0UYiHdFV4t3RVmOd0WYkXdF2JR3RRiYd0VXm3dFWZ53RZihd0XYpHdFGKh3RVer
d0VZrndFmLF3Rdi0d0UYuHdFV7t3RVW+d0WYwXdF2MR3RRjId0VXy3dFWc53RZjRd0XY1HdF
GNh3RVfbd0VV3ndFmOF3Rdjkd0UY6HdFV+t3RVXud0WY8XdF2PR3RRj4d0VX+3dFVf53RZgB
eEXYBHhFGAh4RVcLeEVVDnhFmBF4RdgUeEUYGHhFVxt4RVUeeEWYIXhF2CR4RRgoeEVXK3hF
VS54RZQxeEXYNHhFGDh4RVc7eEVVPnhFlEF4RdhEeEUYSHhFV0t4RVVOeEWUUXhF2FR4RRhY
eEVXW3hFVV54RZRheEXYZHhFGGh4RVdreEVVbnhFlHF4RdR0eEUYeHhFV3t4RVV+eEWUgXhF
1IR4RRiIeEVXi3hFVY54RZSReEXUlHhFGJh4RVebeEVVnnhFlKF4RdSkeEUYqHhFV6t4RVWu
eEWUsXhF1LR4RRi4eEVdvHhF3L54RZTBeEXUxHhFGMh4RVfLeEVVznhFlNF4RdTUeEUY2HhF
V9t4RVXeeEWU4XhF1OR4RRPoeEVT63hFVe54RZTxeEXU9HhFE/h4RVf7eEVV/nhFlAF5RdQE
eUUTCHlFVwt5RVUOeUWUEXlF1BR5RRMYeUXWG3lFVR55RZQheUXUJHlFEyh5RVMreUVVLnlF
lDF5RdQ0eUUTOHlFUzt5RVU+eUWUQXlF1ER5RRNIeUVTS3lFVU55RZRReUXUVHlFE1h5RVNb
eUVVXnlF</AssayXData><AssayYData Points="1500">l3amvscqpr4H9p6+1lSVvhuljb4BC4W+UgF3vnHdZr7HWlS+xW5GvqvcN74atia+9sUevsfa
Er5p0QO+I0rzvT8O4L2ct8W9Kx21vaFOo72Iqou9ixWGvX75R70OS0i9NF0vvcmZBL1QJta8
SKGnvChcirz4YUG8DNd5uwU7abuFlUU6WDKvO6NDFjyG+D48UVcYPFp9TTyqAVU8kimHPOhi
xTxh5b881w72PJWN5Dx9j+I8xdTtPNgPDj3D5BU9OMQGPbrBAD2uYho9yD0gPaCBHz3BoBE9
bFkcPYnhHD3IaBc9tGctPV+rKj3JoEc9uSY/Pak/QT15uzc97FVQPW4xPj18ekA9qhVePexL
Uz0CKlU9/K5WPflzYz3PRFc9wcdhPVVCWz2oX2A93XlfPYKPWT0Y8lk9HVJvPb0IYD3XeF49
D05hPeA5cj0uumU9z3NzPSQ4aD0WD3Y98r17PQZVcD2x4m89xk9oPebvfz1maHs9xEZzPZU/
Yj3Apn09dtyAPUhggT3Slog9Jl6DPa+pgD3AhXQ9RpB6PeLxez2N2oU9bZ6HPYyjgD1hgIw9
MHaGPWAagz17Ros9VzKEPfshgD3pMY89GLOTPd5XjT1YCoc9zCWUPfbrhT1J44g9lTiPPRhe
hj2YhIE9fZKMPcPvjD3mZZY9QIWRPXs0kj0W6pE9EpuMPQjNjT32eJI96ASSPWmbjz31RZQ9
D/6aPeEFkD1wnYg9jZyQPVgmlT3Of5c9PiuTPV9llz2J05M9IW2UPaMdmD0vM549pzGUPTiq
kj1/IJo9rhubPWfkkz3h+5M9hZGbPdKToD04VZ09sTGiPQ4EmT2IdJ49xD6iPfbVmj0sXaI9
ckqdPaUdmj3X6qI9vQGePR1ioT0JL6Q9BdagPfjNnD3mMqI9JDeRPYGBoD26KaM93qSiPdJ6
mj1TjZs9MwapPTdMnj0wEqc9fgSqPfykmz3MsZ496JygPTjmoz3Bi6o9qv2lPU+snT2t/J09
LvujPSadpT0FE609kP6lPXPNqj2S56U94y6lPdMRoT3d5589lQqmPTF+oz1On6M9d9mgPV0A
pD2vTq89UwehPY/LqT3peLU9DZKrPUdzqj20eK49fzOxPQUnpj01WKo9dFqpPZCjqD0zj7E9
ZYyqPWLhqD02a6s9DtWoPfyEsT0lj6s9v0WpPfncsj1d/K89GMCnPaBDrz0Hoqo9AimoPVPm
sj17Rq4958WvPVtKoz0AU7I9cV2sPdISvD089a89hK2wPXjqsD0JmLQ9PGe3PXANrj38iac9
+fywPU6btj3Kx7Q9xHmqPemMrz0Mlqc9DwywPeg+uD2j8rM9k7OuPVa8sz2OnbE9ePGyPcxe
sj2c0bA9C5apPRMcrj0ODqw9mhCyPXZ6qj1kaKw9CP23PYVPtT3nabM9cj+8PY7Lrz3Mpbg9
jtvAPdFPtz17lbI9GRqyPegFsj0IRLo92MevPZqZtz2p+bQ95cG6PWRstj39OrM9biG7PaXs
tj0gAL092je/PXYKsD352bE9Vx2yPZmRtj3Wh7g9IaS9PW8quT2k07Y9zS6+PSIovT03uL49
8aOwPQUSwz3fJ709m06+PUKnsz1/r689XWO8Pcn1tj0L8b09l6u0PUVZtj36SL09Lha4PRbA
vD34/7s9SNC4PW6EuT1Oj7Q93yq1Peeiuz2IXK89yCi+PeRHtD3P4rM9HoO/PSRusj39ScM9
59KzPXevuz2NLrk9HJG8PflUwD2Nob494M+7Pb9Ztj3G9789oKe/PbBgwj3tFb49aj+2PXuE
tz1qWcM9X5S8PXxZuj0XmLk94he+PSX1tj1W7cE9gDC6PY5cwT1O+bg9bUe7Pfzjvj0puLw9
YfK+Pel9uj1Bn8Q9xxG4PazMuj1VZLo9jDi6Pd+ptz0kOMU9MnbCPcuMsz2nBrk937O7PaBt
wT0kccU9fBPBPesquj1EAMI9NinCPZe9wj0Ykrg9RS7CPVJkxT330L899m+3Pa20wT23mcE9
ayLLPTHhvT0Pirw9ioS6PVtevD2An8M9vffDPb7CxD0mnb89IDrBPX1dxj3Mebk9+rHCPRrR
tz0ZprY9NJPCPc+rwj0ZCsQ9X6HEPTd/wD1gaMY9KxzEPSc8wT2xlsc9TBm7PX03xj0NGco9
sdrFPamQwz3M2Mc9UZy+Pb+mwD3XBME9JhTKPXPEyz0RY8A9lPLHPY2wxz3k4L09NQPBPYig
wD0sNMk92Ze8PZEeyj28vrQ9FwnJPfIGvz2jC8c949/MPUSexT3yXcA9Ml3APXjhvj1Q7cg9
i6LAPZHKuj3Ja8U93wfEPZmdyT0XQ789yzTDPeNpxj1MC8g9h4zHPd+5uD2R58U9E6HCPUdo
vD0yPsE9IzbAPdxIxj1kqcM9uNbIPYcLwT2Ro8o9n5jGPeYc0j1kC8U9Suq6PXDpvz0TB8g9
N3nGPdVLxT1Q88I9yQjEPavfzz2PI849U1/CPU3mxj0lT8s9dIO/PYrAxT0WbMU9hdXEPSzS
yD3Y28o9jeDLPaTtyj3rocQ94q3LPeXUxD3HO8U9mHfQPZPDzj2G3ss92IvMPeEG0T0plsw9
lEPFPX2X0D3RrMs9Bw7KPeDMzj1ujsg9aSHGPRDgyT1WaL89Fe/KPUzf0T380so96qDEPe9W
xD347Mg9IyjJPaJzxj0FfMU9hVy/PcGfzT3zGMs9pdfGPaMfwz2FiMQ9UU3SPSybyT3PFsQ9
tUvDPb2tzj02ybk9VbvEPdLmyT1DUsY9xCnOPT3Fyj2d0ss9g3fCPYrUxT3XcMY9Sa/KPePM
yD0PEsc9gqTQPYJezz2Xo9M9RsbMPVag0T0mAsk9psTIPaXVyT0v4Mw9khnFPdY0yj36ssw9
PevLPQVGwz2rRMs9dA3RPaWvyj1hy8M9B8jKPUyxzz1mhso9qkDUPWCJyT1ik8U9V2XKPYOW
wj3w+cs9+/DGPRFfyT3v3co9CvXKPZkWwz0Ncck9kevGPcfQzj0HTsw9oqHPPbCRyD0mt8g9
aY7HPYWewT1VqtM9cS/MPe2Qwj1CfcY9p8TMPb+8zD3+9sU9L+7JPcZayz2uMM89L/vAPdyc
0z1TA9A9gpvKPer20D15/Mc96ojTPbY0yT114c89+OXJPQ6ezD0sP8o9KP3SPYK/zz2iBdA9
jvPTPaiS1j1hlNE99RHLPeWEyD0W4cw9MeTDPbV9zj3LoNc9KrjGPcuIzz0PSs09z/PDPRpa
zz1YhtA9StnMPS+40z2GysI9wRPOPUct0T1Dd8k9V7fMPZa4zT2+VMo9OaDHPcd+yz2h38s9
kLrMPXnw0T1b19c9egPHPaheyj2chMw9YxnNPS3Eyj0ImNE9gVvPPTsVyz38TM89Sz7TPXaN
1D10Ucs9loLUPYGKzj24ws89JtfMPUxczT0E+M89VHfRPZn10j0iocs9C3fNPYKOyz1r4M09
rVXIPa8VzD2De849I8fKPeRN0z1czM49muDUPfFD1T36ss89jQXCPfkqyT2xC8w9Ht/VPQVR
yz3I7NY9/QDJPTblxz0k8dA94bbYPbv+0D3F9NA9yQ/ZPb+CyD2m69M9EErXPQ1Ozj1p+s49
dTTUPWPEzj2kONI9bIfVPbJ20T1g9Mk9oPDTPTxl1D0BR9o9eybJPT9V1j0BV9M9p7XVPbn4
1j3Yr809Mq/KPRbt1j1kKMg9pGTPPVzKzz3d1M49dC3RPQ67yz2YJdg9ohLRPXazyD0OL8s9
rsjVPRv/yT3pm9I93xDTPfp1zj33msg9J1XPPYmkyz1A9Mw9dHPUPdBpzj1hpdg9ywzOPfdK
0D0orMw9t0XRPQ091z1nMNg9U7PPPaTbzT0R8dU92nDSPXP4zz2UPM89h8vVPSCn2D2YUdM9
HBfUPSmi0D2izso9NMTPPeYi1j2LRdM9HTzVPbZXyj0sGc09WGXOPTTnyz07n9U9dXzOPbGL
zj3tMtM9hiLJPYIc1j1q49Q9So3PPUseyT2s6Nk9nO3TPapJ1D0j39Q9EVnMPbK70j0WZdE9
zznXPeHszj3t0dM9ypfFPf7+1z2nh849F7vOPTSv1D1p68s9NEPSPVck1j0Ql9E9+TXUPTqR
1T2y3889ZrXMPaSq1D0qptA9NTXTPa3a1j18JdM9u6TOPU2j2j0wONM917/VPUuSzz0QIdY9
vmfSPYaJzz0f4NI95IPSPT1C2D2MLdU976HQPWCh0T1Cttg9HR/RPbouzD1Mwdg94azRPdVX
1T2Wnto9Q/PNPRYF1T3OsM09v83PPZxx0D2IU9I9xx/MPfCD0j3gStA9Wf/YPcUQ2T0hDd09
HQrfPQLL1j3nadk9VqPSPZuP0z0lIdI95D7SPXCu1z35MNU9Z97YPT/60j19LdQ9RhrXPcAM
3z3B69o9fjPTPYgj2z15VNM9yWzVPST0yz3RP9g9E07UPT1E0j0DM809lEvbPeOR1z0Lq8k9
p1nYPRog0T1zDNU9x8vMPd870T12Z9U9hibXPUeE0j2J89Y9C8DVPapK1z2AItU9cU3NPTvk
0j0hu9Q9ShzMPayb3T270M890QvYPZM/1D1D1Nc9iLnVPSusxz3xWtA9XoTbPYog1T2bNd89
EpHZPQiL2D3Cys493f/VPbbD1D2+r8k9C83MPd2X0T0tMtE9kULPPU1Y0D28OdY9bKrdPcjY
1D3vStA9imLYPc803T3n+ts9tELRPTWD1z09s9c91GfZPYB00T1hB9E9J/PTPbqK0z1rfNM9
6KXYPZMd2j1IUd49PQvZPYBl0D3qwMk9RPzcPXVq0j0ePNo9xTDJPZSK1j1oBdc9/jHYPY0I
1z2jhss9cv7TPTnE3T1Ie9c9dkHXPYTq1D1p1tE9BsHfPf+p1z2pC9Q90XLaPd+p2T0XYNs9
rDHRPZ0P2z2NKtg9htTXPTfP1D0d0NI9FmnWPe5T0j0v6c89bmHOPUAg0T170NQ93LXYPZrH
3z3Kwts9y1zUPS3Z3j0G89M99BLYPSUs3D0WfdA9u9XPPbUt1D21idM9JKbbPXRH3T0X29Q9
cfjWPYJj0T3TPNc9VObUPYcR2z2m/dc9MEjTPflZ2z3k09k9bQ3aPYon2D0Vmtc9rArPPRvC
2T1yV9Q9PSXYPamN2D0GfNg9e2XVPWJP2D1N6tI9o/vWPVLw1D1KhtQ97hvOPZul1T24Rtg9
Uh7VPS9Y0T2dNdM9KWvgPQDu1z3/Jt09ODbZPWQy1j3TkdU9nRraPaEm2z2dd9k9jcDUPSPw
1j3l9tg9Hj7VPcgl2D2ni9E9Z5bcPTPA0T06Zds9hNThPdSb1D3Jqdw9civWPROe3j2u+9o9
l+jXPfgf2j0Oz9Q9EvPdPSIU3D2OPdk90cPUPWiQ0z1HPdk9qjTaPWgD2z0R1tk92e3bPU20
1T2coN8996zaPeOQ1j2F8dg94ajYPSUizj0sp9I9Um7WPaxC5D3fNdY9Hd/SPZXN1D2N1d49
7XHOPSt81D0qTds9BUfaPW4I0z2WRtg9kcraPWQT1D2Ew849XVHfPezM0D3bGNo9aCviPXKn
2T2cwdQ94S7YPeFk3T0cBNk9t03bPcFu1T3Yzdc95NzbPXtm3z0TX9s9NqzbPcRp3D2xY909
OaLYPdnuzT3BI9k9M2PTPW0G1z2KY9s9ZI7XPXui1j0ktNo9793SPfWW4D2U0Nc9m0XVPczl
1T0/8dk9PFHVPR30zz3Jzt09yD7ePZDH4T12PtY9vkHhPRe83D36WNo9JRnZPf5j1j1k49s9
8GXVPVnO4j1oSdc9UDvbPTXu0j25UdU9QbLcPePC3D3b2dY9JNffPeEV1z0V/dU9aivYPYcu
1j0cXtk9HEjYPQr84D3wT9s942TSPSAS2T2/tNU9rWHcPbfP1j3exNc9OqXaPY3B2D0yEdc9
+P3ZPWBk1T2qC949YGTSPSDb4z2RBt09g8zYPZ061z3Eot09DmHcPWUc1T1c2eI9r9bSPYdr
2j38Wt09rinfPRs/3z31ytg9u0TbPXIX2z0O89U9Y9rQPb833D3D9N49ErTSPVpjzz2rOto9
8ebZPfGj2T37UN49WoXcPUJj2T31zNg932fSPUse3z3oK+Q9AsPTPcaG2z2f3d09XY7UPXdH
2j1FFtg9v33ePViw3D0IRts9L7rhPXSY2j1109o9BZbcPYXC1D0V/tw9Xu/gPYYz2z1C7OA9
EDnVPYzL2D16ZNc96QnXPbjP2z2Dydo9pk/SPWdh2T2luN096THWPaW73j1E6N09s4DhPZ1P
0z2Xt9g9fYfbPWzo2T1y0OA9qjHXPbhW3D1+/9Q9pyffPZEI3T3efdo9DSHbPY4L3T3pMNo9
WEjXPZlM2j3Yyd4976TdPWqR3j1/gNw9vxDZPSvO2T0Opds9loncPeJF1z1Jc9o9f3rUPUcF
3T12l9c9KaTWPfvB2j1Zb+E9QBXcPdbI3D27H9U9ETfcPRhk2T0cuN897snYPVzi1z1lK9s9
CArZPfvv2z0MgdY9+2bbPSnY1D39/9M9QrzdPSO+1D0MeNw9UmjdPVZK2T1TFec9LObYPbwV
2j0Gs+A9woTbPafQ3T1FHds9Ph/dPdPd1j0d7tg9ODLbPV1v0D00ANc910/ZPaoh3j38ftg9
Rm/ZPWUt3D3HBtk9hbnVPXOR4D1aR9M9843YPYEz0z1DeNc9OobcPRUz1z3jwts952DPPZt8
2T2rktY9sd7cPcIR4D0Hm9Q96HHNPYdY2D1oms89AdfbPZcSzz3vXNk9763WPbJ/1D06HNc9
GazbPc6q2D2ZUdg97bfXPWFlzz37GNY904XZPWC80D3m99E9zZnTPd8I1D3lrOI9vcjPPUlt
2T1YaNs98D7kPRU61T3f4Ns91TLRPatj5j12M9s9aqbZPX2v2j030+U9CtjbPfkA4T0KYN09
QhfZPbFn3j3uRNg9oHncPSoL2D3JGeA9YdvWPWI82j2DY9o9AQbfPYr12D169N49ASvdPf1e
5j31L909xCfcPWL62z3D/NE9sjLYPfYn2z1jstk9y1jYPaXG1z3Q++E9agzePSen2j3fRN09
g6fZPcuq3T2A9Nk9oCTWPcJwzj3wfNw9NPTQPfpK2D1t1Nw9v/vXPeXw3z0yutw9fLDUPZU5
0z3zOdo9jmTdPUyX2D3tnNc9OPPaPfWz1j3JuNk9h1DYPYle2D0Drc49+inUPQAb2z312tw9
cZ/WPS/k1T2K+tk9qbfXPfYg1j1BGd499nPZPXZL2z33tN09+ObdPW7f3T1ds9s9ymbdPdL2
3j3d9tw98VnbPVSc1z2cz9c91UPcPTyf3D39Edk9iv7hPVVh4D0ZpuM9SkzaPdUb1z0iqtg9
XGDbPdMn2T3byec9QWTaPSjJ5z2cJOU9907ZPaNj3D1OOtE9sHTfPba13z3L6d09lJvZPceK
4D2HjeE96ovXPZmz3j3Fwt89TLXYPZgE1z2jJNY9IkzYPQtI4z31JeA97D/hPY004j3Redk9
9KfUPWze2T1ioOc9STLdPemz2T33Idk9JEHjPYFx0z22pds92jnePfgD2T1PB9w9TATgPfJ5
1D1WqN09s+zcPcVH3z0DItw9/o7UPRDn4D32yt89sbTcPUu03D0WzNo9vv/jPTSj3j2b99w9
ngvXPX215D0VOtc9clbdPeCU2j248uE9rm3fPSaQ3D2xtdU9hiPZPRHW1z1sb9k9LZflPcPQ
3j2pk989m7DUPbgT0T0P/dc9mhfiPdeS2j0IB9892j3cPYZn0j3cZ9g9IczgPQD72T2Fs9Y9
9oDYPSCH2T1Kt9k9jqXePe6i3T2cT9g9w6ndPecb5D3HC909CCfXPXCe0D3609g91GLfPVoM
3z2E8dY97xHePSBt2T1vc989eyzZPWME3T08Gt49MnjbPcyp4j2Qtts9cercPavZ4z0E1t49
n1nhPbxS1j339d499THcPYKF3z2dUeM9llbkPYcV2T0hHt09ncrePYgb2T1MfNg9pW7VPTxa
3T3Z7Nk9</AssayYData></Step><Step><CommonData><SampleLocation>13</SampleLocation><SampleID></SampleID><SampleGroup></SampleGroup><SampleInfo></SampleInfo><SampleRow>P</SampleRow><SamplePlate>1</SamplePlate><WellType>BUFFER</WellType><Concentration>-1</Concentration><ConcentrationUnits>µg/ml</ConcentrationUnits><MolarConcentration>-1</MolarConcentration><MolarConcUnits>nM</MolarConcUnits><MolecularWeight>-1</MolecularWeight><Temperature>30</Temperature><StartTime>4090304</StartTime><AssayTime>300</AssayTime></CommonData><FlowRate>1000</FlowRate><StepType>DISASSOC</StepType><StepName>Dissociation</StepName><StepStatus>OK</StepStatus><ActualTime>300.002</ActualTime><CycleTime>0.2</CycleTime><AssayXData Points="1500">iGF5RflkeUUHaHlFNmt5RXZueUW5cXlF+XR5RQd4eUU2e3lFdn55RbWBeUX5hHlF94d5RTaL
eUV2jnlFtZF5RfmUeUX3l3lFNpt5Ra2feUUwonlF+aR5RfeneUU2q3lFdq55RbWxeUX1tHlF
97d5RTa7eUV2vnlFtcF5RfnEeUX3x3lFNst5RXbOeUW10XlF9dR5RffXeUU223lFet55RbXh
eUX15HlF9+d5RTbreUV27nlFtfF5RfX0eUX393lFNvt5RXb+eUW1AXpF9QR6RfcHekU2C3pF
dg56RbURekX1FHpF9xd6RTYbekV2HnpFtSF6RfUkekX3J3pFNit6RXYuekW1MXpF9TR6Rfc3
ekU2O3pFdj56RbVBekX1RHpF90d6RTZLekV2TnpFtVF6RfVUekX3V3pFNlt6RXZeekW1YXpF
9WR6RfdnekU2a3pFdm56RbVxekX1dHpF93d6RTZ7ekV2fnpFtYF6RfWEekX3h3pFNot6RXaO
ekW1kXpF9ZR6RfeXekU2m3pFdp56RbWhekX1pHpF96d6RTarekV2rnpFtbF6RfW0ekX3t3pF
Nrt6RXa+ekW1wXpF9cR6RffHekU2y3pFds56RbXRekX11HpF99d6RTbbekWc33pFIOJ6RfXk
ekX353pFNut6RXbuekW18XpF9fR6Rff3ekU2+3pFdv56RbUBe0X1BHtF9wd7RTYLe0V2DntF
tRF7RfUUe0X3F3tFNht7RXYee0W1IXtF9SR7RfIne0U2K3tFdi57RbUxe0X1NHtF9zd7RTY7
e0V2PntFtUF7RfVEe0XyR3tFNkt7RXZOe0W1UXtF9VR7RfJXe0U2W3tFdl57RbVhe0X1ZHtF
8md7RTZre0V2bntFtXF7RfV0e0UTeHtFMnt7RXZ+e0W1gXtF9YR7RfKHe0U2i3tFdo57RbWR
e0X1lHtF8pd7RTKbe0V2nntFtaF7RfWke0Xyp3tFMqt7RXaue0W1sXtF9bR7RfK3e0Uyu3tF
cb57RbXBe0X1xHtF8sd7RTLLe0VxzntFtdF7RfXUe0Xy13tFMtt7RXHee0W14XtF9eR7RfLn
e0Uy63tFdu57RbXxe0X19HtF8vd7RTL7e0V2/ntFtQF8RfUEfEXyB3xFMgt8RXEOfEW1EXxF
9RR8RfIXfEUyG3xFkB98RQ8ifEX1JHxF8id8RTIrfEVxLnxFsTF8RfU0fEXyN3xFMjt8RXE+
fEWxQXxF9UR8RfJHfEUyS3xFcU58RbFRfEX1VHxF8ld8RTJbfEVxXnxFtWF8RfVkfEXyZ3xF
Mmt8RXFufEW1cXxF9XR8RfJ3fEUye3xFcX58RbGBfEX1hHxF8od8RTKLfEVxjnxFsZF8RfWU
fEXyl3xFMpt8RXGefEWxoXxF8KR8RfKnfEUyq3xFca58RbGxfEXwtHxF8rd8RTK7fEVxvnxF
scF8RfXEfEXyx3xFMst8RXHOfEWx0XxF8NR8RfLXfEUy23xFcd58RbHhfEXw5HxF8ud8RTLr
fEVx7nxFsfF8RfD0fEXy93xFMvt8RXH+fEWxAX1F8AR9RfIHfUUyC31FcQ59RbERfUXwFH1F
8hd9RTIbfUVxHn1FsSF9RfAkfUXyJ31FMit9RXEufUWxMX1F8DR9RfI3fUUyO31FcT59RbFB
fUXwRH1F8kd9RTJLfUVxTn1FsVF9RfBUfUXyV31FMlt9RYBffUX/YX1F8GR9RfJnfUUya31F
cW59RbFxfUXwdH1F8nd9RTJ7fUVxfn1FsYF9RfCEfUXyh31FMot9RXGOfUWxkX1F8JR9RfKX
fUUym31FcZ59RbGhfUXwpH1F8qd9RTKrfUVxrn1FsbF9RfC0fUXyt31FMrt9RXG+fUWxwX1F
8MR9RfLHfUUyy31Fcc59RbHRfUXw1H1F8td9RTLbfUVx3n1FseF9RfDkfUXy531FMut9RXHu
fUWx8X1F8PR9RfL3fUUy+31Fcf59RbEBfkXwBH5F8gd+RTILfkVxDn5FsRF+RfAUfkXyF35F
Mht+RXEefkWxIX5F8CR+Re4nfkUyK35FcS5+RbExfkXwNH5F7jd+RS47fkVxPn5FsUF+RfBE
fkXuR35FMkt+RXFOfkWxUX5F8FR+Re5XfkUyW35FcV5+RbFhfkXwZH5F7md+RTJrfkVxbn5F
sXF+RfB0fkUweH5FLnt+RW1+fkWxgX5F8IR+Re6HfkUui35FbY5+RbGRfkXwlH5FMJh+RS6b
fkVtnn5FsaF+RfCkfkUwqH5FLqt+RXGufkWxsX5F8LR+Re63fkUuu35Fbb5+RbHBfkXwxH5F
7sd+RS7LfkVtzn5FsdF+RfDUfkXu135FLtt+RW3efkWx4X5F8OR+Re7nfkUu635Fbe5+Ra3x
fkXw9H5FMPh+RS77fkVt/n5FrQF/RfAEf0UwCH9FLgt/RW0Of0WxEX9F8BR/Re4Xf0UuG39F
bR5/RbEhf0XwJH9F7id/RS4rf0VtLn9FrTF/RfA0f0XuN39FLjt/RW0+f0WtQX9F8ER/Re5H
f0UuS39FbU5/Ra1Rf0XwVH9F7ld/RS5bf0VtXn9FrWF/Rexkf0XuZ39FLmt/RW1uf0WtcX9F
8HR/RTB4f0Uue39FbX5/Ra2Bf0XwhH9FMIh/RS6Lf0Vtjn9FrZF/ReyUf0UwmH9FLpt/RW2e
f0WtoX9F8KR/RTCof0Uuq39Fba5/Ra2xf0XstH9FMLh/RS67f0Vtvn9FrcF/RezEf0UsyH9F
Lst/RW3Of0Wx0X9F7NR/RSzYf0Uu239Fpd9/RSzif0Xs5H9FLOh/RS7rf0Vt7n9FrfF/Rez0
f0Xu939FLvt/RW3+f0XWAIBFdgKARRYEgEWXBYBFNweARdYIgEV2CoBFFgyARZcNgEU3D4BF
1hCARXYSgEUWFIBFlxWARTcXgEXWGIBFdhqARRYcgEWXHYBFNx+ARdYggEV2IoBFFiSARZcl
gEU3J4BF1iiARXYqgEUWLIBFly2ARTcvgEXWMIBFdjKARRY0gEWXNYBFNzeARdY4gEV2OoBF
FjyARZc9gEU3P4BF1kCARXZCgEUWRIBFl0WARTdHgEXWSIBFdkqARRZMgEWXTYBFN0+ARdZQ
gEV2UoBFFlSARZdVgEU3V4BF1liARXZagEUWXIBFl12ARTdfgEXWYIBFdmKARRZkgEWXZYBF
N2eARdZogEV2aoBFFmyARZdtgEU3b4BF1nCARXZygEUWdIBFl3WARTd3gEXWeIBFdnqARRZ8
gEWVfYBFN3+ARdaAgEV2goBFFoSARZeFgEU3h4BF1oiARXaKgEUWjIBFl42ARauPgEXpkIBF
dpKARRaUgEWXlYBFN5eARdaYgEV2moBFFpyARZWdgEU3n4BF1qCARXaigEUWpIBFlaWARTen
gEXWqIBFdqqARRasgEWVrYBFN6+ARdawgEV2soBFFrSARZW1gEU3t4BF1riARXa6gEUWvIBF
lb2ARTW/gEXWwIBFdsKARRbEgEWVxYBFNceARdbIgEV2yoBFFsyARZXNgEU1z4BF1tCARXbS
gEUW1IBFldWARTXXgEXW2IBFdtqARRbcgEWV3YBFNd+ARdTggEV24oBFFuSARZXlgEU154BF
1OiARXbqgEUW7IBFle2ARTXvgEXW8IBFdvKARRb0gEWV9YBFNfeARdb4gEV2+oBFFvyARZX9
gEU1/4BF1ACBRXYCgUUWBIFFlQWBRTUHgUXUCIFFdgqBRRYMgUWVDYFFNQ+BRdQQgUV0EoFF
FhSBRZUVgUU1F4FF1BiBRXQagUUWHIFFlR2BRTUfgUXUIIFFdiKBRRYkgUWVJYFFNSeBRdQo
gUV0KoFFFiyBRZUtgUXEL4FFBjGBRXQygUUWNIFFlTWBRTU3gUXUOIFFdDqBRRY8gUWVPYFF
NT+BRdRAgUV0QoFFFkSBRZVFgUU1R4FF1EiBRXRKgUUUTIFFlU2BRTVPgUXUUIFFdFKBRRRU
gUWVVYFFNVeBRdRYgUV0WoFFFFyBRZVdgUU1X4FF1GCBRXRigUUUZIFFlWWBRTVngUXUaIFF
dGqBRRRsgUWVbYFFNW+BRdRwgUV0coFFFHSBRZV1gUU1d4FF1HiBRXR6gUUUfIFFlX2BRTV/
gUXUgIFFdIKBRRSEgUWVhYFFNYeBRdSIgUV0ioFFFIyBRZWNgUU1j4FF1JCBRXSSgUUUlIFF
lZWBRTWXgUXUmIFFdJqBRRScgUWVnYFFNZ+BRdSggUV0ooFFFKSBRZWlgUU1p4FF1KiBRXSq
gUUUrIFFla2BRTWvgUXUsIFFdLKBRRS0gUWVtYFFNbeBRdS4gUV0uoFFFLyBRZW9gUU1v4FF
1MCBRXTCgUUUxIFFlcWBRTXHgUXUyIFFdMqBRRTMgUWVzYFFvs+BRf/QgUV00oFFFNSBRZXV
gUU114FF1NiBRXTagUUU3IFFld2BRTXfgUXU4IFFdOKBRRTkgUWV5YFFNeeBRdTogUV06oFF
FOyBRZXtgUU174FF1PCBRXTygUUU9IFFlfWBRTX3gUXU+IFFdPqBRRT8gUWT/YFFNf+BRdQA
gkV0AoJFFASCRZMFgkUzB4JF1AiCRXQKgkUUDIJFkw2CRTMPgkXUEIJFdBKCRRQUgkWTFYJF
MxeCRdQYgkV0GoJFFByCRZMdgkU1H4JF1CCCRXQigkUUJIJFkyWCRTMngkXUKIJFdCqCRRQs
gkWTLYJFeC+CRdQwgkV0MoJFFDSCRZM1gkUzN4JF1DiCRXQ6gkUUPIJFkz2CRTM/gkXUQIJF
dEKCRRREgkWTRYJFM0eCRdRIgkV0SoJFFEyCRZNNgkUzT4JF1FCCRXRSgkUUVIJFk1WCRTNX
gkXSWIJFdFqCRRRcgkWTXYJFM1+CRdRggkV0YoJFFGSCRZNlgkUzZ4JF0miCRXRqgkUUbIJF
k22CRbZvgkX3cIJFcnKCRRR0gkWTdYJFM3eCRdJ4gkVyeoJFFHyCRZN9gkUzf4JF0oCCRXSC
gkUUhIJFk4WCRTOHgkXSiIJFdIqCRRSMgkWTjYJFM4+CRdKQgkV0koJFFJSCRZOVgkUzl4JF
0piCRXSagkUUnIJFk52CRTOfgkXSoIJFcqKCRRSkgkWTpYJFM6eCRdKogkVyqoJFFKyCRZOt
gkUzr4JF0rCCRXKygkUStIJFk7WCRTO3gkXSuIJFcrqCRRS8gkWTvYJFM7+CRdLAgkVywoJF
EsSCRZPFgkUzx4JF0siCRXLKgkUSzIJFk82CRTPPgkXS0IJFctKCRRLUgkWT1YJFM9eCRdLY
gkVy2oJFEtyCRZPdgkUz34JF0uCCRXLigkUS5IJFk+WCRTPngkXS6IJFcuqCRRLsgkWT7YJF
M++CRdLwgkVy8oJFEvSCRZP1gkUz94JF0viCRXL6gkUS/IJFk/2CRTP/gkXSAINFcgKDRRIE
g0WTBYNFMweDRdIIg0VyCoNFEgyDRZMNg0XQD4NFEBGDRXISg0USFINFkxWDRTMXg0XSGINF
chqDRRIcg0WTHYNFMx+DRdIgg0VyIoNFEiSDRZMlg0UzJ4NF0iiDRXIqg0USLINFky2DRTMv
g0XSMINFcjKDRRI0g0WTNYNFMzeDRdI4g0VyOoNFEjyDRZM9g0UzP4NF0kCDRXJCg0USRINF
k0WDRTNHg0XSSINFckqDRRJMg0WTTYNFM0+DRdJQg0VyUoNFElSDRbJVg0UzV4NF0liDRXJa
g0USXINFsl2DRTNfg0XSYINFcmKDRRJkg0WTZYNFM2eDRdJog0VyaoNFEmyDRZNtg0Uzb4NF
0nCDRXJyg0USdINFkXWDRTN3g0XSeINFcnqDRRJ8g0WRfYNFM3+DRdKAg0VygoNFEoSDRZGF
g0Uxh4NF0oiDRXKKg0USjINFkY2DRTGPg0XSkINFcpKDRRKUg0WylYNFMZeDRdKYg0VymoNF
EpyDRZGdg0Uxn4NF0KCDRXKig0USpINFkaWDRTGng0XQqINFcqqDRRKsg0WRrYNFp6+DRemw
g0VysoNFErSDRZG1g0Uxt4NF0riDRXK6g0USvINFkb2DRTG/g0XSwINFcsKDRRLEg0WRxYNF
MceDRdDIg0VyyoNFEsyDRbLNg0Uxz4NF0NCDRXDSg0US1INFstWDRTHXg0XQ2INFctqDRRLc
g0Wy3YNFMd+DRdDgg0Vy4oNFEuSDRZHlg0Ux54NF0OiDRXDqg0US7INFsu2DRTHvg0XQ8INF
cPKDRRL0g0WR9YNFMfeDRdD4g0Vw+oNFEvyDRbL9g0Ux/4NF0ACERXAChEUSBIRFsgWERTEH
hEXQCIRFcAqERRIMhEWyDYRFMQ+ERcoQhEVwEoRFEBSERbIVhEUxF4RF0BiERXAahEUSHIRF
sh2ERTEfhEXQIIRFcCKERRAkhEWyJYRFMSeERdAohEVwKoRFECyERZEthEUxL4RF0DCERXAy
hEUQNIRFsjWERTE3hEXQOIRFcDqERRA8hEWRPYRFMT+ERdBAhEVwQoRFEESERbBFhEUxR4RF
0EiERXBKhEUQTIRFkU2ERZ9PhEXhUIRFcFKERRBUhEWwVYRFMVeERdBYhEVwWoRFEFyERbBd
hEUxX4RF0GCERXBihEUQZIRFsGWERTFnhEXQaIRFcGqERRBshEWwbYRFMW+ERdBwhEVwcoRF
EHSERbB1hEUxd4RF0HiERXB6hEUQfIRFsH2ERTF/hEXQgIRFcIKERRCEhEWwhYRFMYeERdCI
hEVwioRFEIyERbCNhEUxj4RF0JCERXCShEUQlIRFsJWERTGXhEXQmIRFcJqERRCchEWwnYRF
MZ+ERdCghEVwooRFEKSERbClhEUxp4RF0KiERXCqhEUQrIRFsK2ERTGvhEXQsIRFcLKERRC0
hEWwtYRFMbeERdC4hEVwuoRFELyERbC9hEUxv4RF0MCERXDChEUQxIRFsMWERTHHhEXQyIRF
cMqERRDMhEWwzYRFMc+ERdDQhEVw0oRFENSERbDVhEUx14RF0NiERXDahEUQ3IRFsN2ERTHf
hEXQ4IRFcOKERRDkhEWw5YRFMeeERdDohEVw6oRFEOyERbDthEW674RF+fCERXDyhEUQ9IRF
sPWERTH3hEXQ+IRFcPqERRD8hEWw/YRFLv+ERc4AhUVwAoVFEASFRbAFhUUuB4VF0AiFRXAK
hUUQDIVFsA2FRS4PhUXQEIVFcBKFRRAUhUWwFYVFLheFRdAYhUVwGoVFEByFRbAdhUUuH4VF
0CCFRXAihUUQJIVFsCWFRS4nhUXQKIVFcCqFRRAshUWwLYVFLi+FRdAwhUVuMoVFEDSFRbA1
hUUuN4VF0DiFRXA6hUUQPIVFsD2FRS4/hUXOQIVFcEKFRRBEhUWwRYVFLkeFRc5IhUVwSoVF
EEyFRbBNhUUuT4VFzlCFRW5ShUUQVIVFsFWFRS5XhUXOWIVFblqFRRBchUWwXYVFLl+FRc5g
hUVuYoVFEGSFRbBlhUUuZ4VFzmiFRW5qhUUQbIVFsG2FRS5vhUXOcIVFbnKFRRB0hUWwdYVF
LneFRc54hUVueoVFDnyFRbB9hUUuf4VFzoCFRW6ChUUOhIVFsIWFRS6HhUXQiIVFboqFRQ6M
hUWwjYVFLo+FRc6QhUVukoVFDpSFRbCVhUUul4VFzpiFRW6ahUUOnIVFsJ2FRS6fhUXOoIVF
bqKFRQ6khUWwpYVFLqeFRc6ohUVuqoVFDqyFRa6thUUur4VFzrCFRW6yhUUOtIVFsLWFRS63
hUXOuIVFbrqFRQ68hUWuvYVFLr+FRc7AhUVuwoVFDsSFRa7FhUUux4VFzsiFRW7KhUUOzIVF
sM2FRS7PhUXO0IVFbtKFRQ7UhUWu1YVFLteFRc7YhUVu2oVFDtyFRa7dhUUu34VFzuCFRW7i
hUUO5IVFruWFRS7nhUXO6IVFbuqFRQ7shUWu7YVFLu+FRc7whUWf8oVFDvSFRa71hUUu94VF
zviFRW76hUUO/IVFrv2FRS7/hUXOAIZFbgKGRQ4EhkWuBYZFLgeGRc4IhkVuCoZFDgyGRa4N
hkUuD4ZF</AssayXData><AssayYData Points="1500">MAskPsvJDD4gqes92zDQPcC4qD2dDJo9Zt+APbxWTz0P2zA9Ap0FPQWowTyMU5Y89iAgPFrm
sDuCLwa89hQAvArChby0jL+8yYTfvGjhEb3SriS9ePs7vb5MPb2hc0q9nCt2vamjgr0db4a9
SbWYvc4Apb1Y4rC9Ih2xvQ7/tL2A/cW9yEbVvQGTyr0M+929P0DbvURw6733c/O9P93/vdEW
AL5hWgS+lssGvkTTCL71yw6+vE4Vvtb3FL4xCxS+e0wYvsEqG77oViC+fj4hvqRBJr6gLCe+
ep4tvjg6K76mdjW+YcA3vl3zM75CvDe+fzg8vrAXPr5ytTy+gmpCvk9lQ77SBUm+qkdIvm25
Sb5Mfkq+ANtMvj18Ub7yhlG+q0BYvrD5W743/ly+yq1cvhgXYL6HBF6+WWtgvv1QZL4Kc2i+
mOZpvlZMaL7uEWi+v/NrvlYacb4w4G++6KxyviHIb77p+3W+3nB0vp7ger5Pnnu+bMx9vtLw
eb7hCn++pmqBvkBmfr5SGoC+ONeCviMJgr4GMoG+aHeDvmsqgr51IYS+sieGvsTJhb4z4YW+
+RCGvogGiL6eC4i+zNiHvhNEir4/xom+JF6MvvGfir7Ys4u+4uGLvlXljb4dyo2++v2Mvobi
jr7cIo6+yguNvv0Oj766sZG+c1SQvr/dkb6ivpC+69eQvv54jr7AQZK+Q7KTvs/0kr5eHpW+
Ko2VvqqQkr5fapO+OoWVvgr1l75Rq5W+HJmYvlogl77IH5m+5lmVvqD5lL5aIpi+OrOYvvjc
l777/pi++r2YvpyzmL7vvJq+FTyavuIlmb7TkZq+9bibvgV9nb6MmJq+NIKbvpvAnb64o52+
o/GcvrPXnL77U52++7ievlVWnb5wr56+lBmdvkPhnr4LRZ6+0w2gvvlhnb4v/p++aXKgvpTm
oL76YaC+khedvoN4ob7WKaK+qBOgvlbpn74Xa56+XkKgvoEior4Nn6K+pJChvnUFo74UkZ++
E2WjviV8or4sYaO+b5Ggvr83pL7pK6a+uZmkvkvXo77w1qW+WCCjvnYapr6d5KW+/p6mvul6
pL7MB6a+2NqivheEo76wpKa+tEmnvou5pb6RMqa+QeKlvrl6qL4/LKa+D1Gnvu+lo75OCaW+
ezGmvrCKpL7J16e+ytylvmlkpr5sOqe+3QKmvjbJpr4YSae+UvmovgI1p767rqe+Wfunvijt
qb7s4ai+6W2nvjGtqL5kHaq+xOilvqQ9qL52oqi+hk+qvg4uqb7BdKm+Slanvst0qr59B6m+
HrOqvtzdp75+H6m+AFqpvi9CqL74Yai+nqSpvlaGqb7P4am+GOWpvm/UqL51sqm+ThCovmFS
rb6KUaq+JBCpvu+Mqr7qkqq+EFGrvn4tqr6kfay+Zjysvlufqb5YN6u+XK2svgCrqr7ftKm+
lMmpvk4XrL6Obaq+PUuqvlLjqb5Syaq+1/mrvqJQq77iD6q+Ygervo7urL4Axam+OFKrvtnJ
q76ILqy+uuKqvm2irL6WW6u+jIGrvgqAqr6o5qu+/aCtvr2KrL7T1aq+SwKsvjRVq77j+Kq+
g6KqvsoPrb5zI66+GhWtvo3Fq76w4aq+kAyuvt0arL79Ya2+kdOrvo7dq74Tuaq+6FurvqsN
rr4Ww6u+ogipvunEq758Ya2+oBuuvn3jrL5ucau+qoKrvvdxrb7ika6+TfStvv78rb7XGa2+
0ZWuvhvurb59g6u+kMKtvoDTrr4fE6++CHmuvuEErL699qq+z1Guvk2srL592qq+892tvsED
rr5COay+NEmsvjK3rb7ttKy+uTuuvt7grL7Wmau+hKKuvrc/rr64may+5IytvluJrb68ra2+
At+tvp60rL6zpa++b7mtvjl2q750I62+iK2tvkHvq75Grqy+ZdStvqWVrr47Ia2+Ocqtvofu
r74rc6++w12svr6lrb5Evq2+wIyvvh9yrr6FW66+uwuuvq/rrr7SWK++J5OrvjOIrr4v0a2+
jkWuvmcArL7LD6++7jOvvqQ4rb5Guq++1fuuvg+grr6pkK++oZetvkIYr76F6K2+K02vvtCh
rL5MMbC+dPWuvndzr763fq++/aevvtVerr7vba++li6wvtfZr75Hdq6+K2KtvsRSrL42UK++
8L6vvvF/rr4oSK2+D4KxvgrNrr5dB7G+3mSwvr3urr5gV7C+OfiwvsLGrr7IOK++F/WuvjCE
sL7iVK++AE6uvivwrb65ba2+4QKvviX7rL6cZa++QD6uvhx5r74gyq2+4MOvvnxLr74KErG+
HiWwvtsir75oe6++kh2vvkQ3r76iILC+4qGuvmu6sL7Xj7C+8sevvpwvsL7v/q6+EQuvvlxj
rr6Q4q++WG6uvlvmrr5GGq6+a46tvhfSr75duq++Sgmvvm21rr7jKa6+P56vvjB9sL76LrC+
gmmuvtIYrr7l+LG+HeywvsU1sb7fpK2+X/6vvj1Kr75O9a6+jTSwvnqEr75gnK++W02uvue+
sb4Gt6++r6Kvvgu/sb6e+LG+WZqwvi9+sL6Zda2+NfqwvvOMrb73/a2+l82vvvxJsb4gua2+
TMevvnnGr77vkK6+6dyuviBnrr7evK6+2i6vvilgsL6teK++KimuviopsL6iCq6+K2quvnwD
r77Auq++61evvl0qr74h2LC+uMOuvj6Hr75nRLC+uD2xvs6usL62tK++W4WuvvHEsb4u7K2+
xPawvmozrr55ca++cImwvpWer773iq++NNquvvWqr7794K++KeyuvooqsL5OuLC+Gq6uvvyW
sL780LC+zqOwvmNcsr6p6a++OSmxvnGsrr5O/a++sJawvmposL5iBrC+D8+wviSzrb6eNLC+
RUewvuh1sL4PCK++6WCvvlUIsL75w6++WTmxvjJ5sr6PU7C+tM6vvgP/rb4P2a++zFCyvqk7
sL40i7G++kevvrBDsb46g7C+VGqwvqagsL4E0a++SN6vvg3CsL6Q2rC+8PquvsT6sb4ria++
Kr2vvv1Rrb7tnLK+Hvuuvpi+rL6tL7G+WRKwvmPSsb52wLK+0B6uvsfXr76xHLC+/uOuvk5h
sb5I3LG+pQGvvsynr77fQLC+jqavvvIisb4jk6++zjixvixjsL6PP7C+GRiwvh+yrr4cd66+
skiuvpfNr74qibC+0OqxvqbRrr57AK++/kivvvQ6sb6MtbK+EDCwvnWTsr5SK66+ys+uvlpI
r75U9K++8eCtvoKesb5Kya++8IyvvhfgsL74Ea++pBKwvkUNrr61TK++Xd+uvhXasL771K++
NY6xvkJ6sr4hwrC+nK2vvtOosL6wtbK+1ACwvtTUsL4FM66+Es2vvrTOr75Fo66+WSKuvva/
sL60XbC+cZevvk80r75H662+FtWwvky9r75sSK++Ih6wvnRfsL4YwrG+kYawvl6hsL4cY6++
Uq6vvq2ir76Zwq++JTGwvq1lsL4bi6++yQGvvnmcr77rFa6+IjGvvt2/sr4aV7C+RRKwvlGK
rb4qCK++WKSwvr88rr7WMa6+mFexvikSsL4tja++xuqtvi7hr74xALC+GXyyvvvmsL4pt6++
NkqxvjIVrr7fo6++YliwvsNssb5Qb7C+IneuvpiLsL55o66+fveuvhQ9sL7I7qy+y96wvp2F
rr6c3a++AUGvvg78r74+rrC+L86vvgymsL5PEbC+u9evvjtdsL6Wi7C+wuywvqd2r76mL7C+
+SSwvjMQsb7VP6++yiWxvvwar74wtLC+zSuwvhCwr759TbC+AQqvvshtsb5Lh7C+9Fuxvhsc
sL71W7G+srCuvsaksb4CqbG+TZ2wvoqDsL4q/K6+kjWwvtVVrr5fdK6+EYywvuVLsL6mtrC+
G5mwvmEZsr7g5a2+ffmvvvQ4rb5FTLG+aK+wvjECsb5cK7K+eD6yvmjBsL7LEbG+cwGzvkbb
rr7KILG+VkWvvpLsr77FnrC+Uj+wvt5yr74LhbG+tnCuvsyCsr6TCLK+b1myvnntrr6rILG+
v9Gvvt8zs77RlK++y7qwvq2hrr5eeLG+8ZqyvgfSsr52wbG+BN2wvs65sb54j6++0hevvs+o
sb4jB7C+YSOvvpH8rb6hZbC+Rg+xvq6zrr5YgbC+/KmwviI5sL5hZ7G+uMWvvlMysb4lvK++
qD6uvr8isb4r6a+++/6wvkdkr76f8bC+vV+vvgrpr74ShLG+eD+yvuHYr764i6++juewvhbd
sL4hQ7G+ty+xvjf7sL5wVK++KmKvviUPsb5HZrC+xxWuvszKsL6zarO+kyKvvu+UsL5i2rC+
0jKyvhhBr77/ALC+BOawvpB8sb7Oy7G+QLavvszJsr7c17C+5G6wvqFYsr45H7G+0Squvmo9
rr6lQbC++ciuvpaRsb71K7C+l6+wvk7OsL7XdbC+qkKyvkadsL7lO7K+/IiwvivIsL7ykLC+
f+Wwvomfr77mpq6+4s+uvjUesL5mwq++lo+wvoeDsL4/ALK+1iGtvr5nsb4/kbG+79uzvq5I
sb73E7C+xGyxvsZcsb6z57K+YyuxvsYYr76HqbC+t52wvqqqsb7idrC+ICexvsvOsr5aUrC+
Wu2yvkCMsL6kj7G+Ayawvpmwsb65GK++IMuwvibosL7verC+x6qwvgHmsL51+LG+l6ewvlek
sL6ambK+cVSwvjresL6wp7C+Z/ywvvuOsL7oF7G++1Gxvqh5r758oLG+q8Cwvm40sb6o0bC+
6BKvvhYfsL5GTbC+W4Sxvl8Gr75PoK++2FaxviEwsL7uLLC+3zCyvk/Mr74ye7C+/9Owvnvo
sb5l37C+wMqwvkAzsb67DbG+47CvvtVss76NbrC+0mKuvikfr74AYrG+GVyvvrUIsL6MYK6+
usKuvtRQs76iG7C+/jCwvrLjrb4LaLC+TLquvr3Dsb7I8a++3oiwvqpfsL5lj7G+ucixvrHZ
rr6aFbG+uRmwvrnisL6iObC+F8Cvvvwhsr78ga6+s4uvvsfwsb7J166+eh6yvvqVr74IQbK+
vZ6wvpFxsL5g9K6+eV+yvlAysr79Q7G+r4ywvmadsb66xbK+zhqyvrwCsb6yl7C+RVuvvv2y
sL4fmrG+B9Sxvps8sb6LvbC+f4SxvkrJsL4B766+3v6yvuJAsb4c+bG+y/ivvgyRsr5pALK+
pSGwvqLvsb4KDLC+1a+wvkUrsb7Np6++7tiuvsDosL7BF7O+iq+wvv2Wsr5HRrG+PdqwvkT9
sL7bl7C+0JyvvsUesL6fo7C+GouzviGBsb49GLS+/fOuvtSRsb4zia++mROwvjCKr76jOrC+
rNGtvra/sb4ZqrG+PBGxvl8GsL7yxK++LzKxvkVYsb5JKbC+DYyuvj7mrb75La++VNKyvhag
rr7mA7K+yHivvpeWr745C7K+iDSyvlIbsL44S7C+TXaxvoOOsb7TOq++CdavvgF2sL4/irG+
7Puuvu5+sb76ka++wQywvlQxsr4dDrG+Wnqvvl4ssb7elq++XRuzvtrUsb4l5bC+n8WwvoAL
r753zK6+bMGwvpMar75HV7C+8BGwvu2nr77jE7G+cc6xvq5kr76FCLG+IeCvvtFKr74AXK++
hEmuvlh6tL41lrC+y76uvlE3sb4QHLG+T0muvqu/sr6U8rC+yrmwvp0Bsb51wa++0+Cvvqn0
sL4rY7C+39KwvqNQsr7v0LC+R+OwvmiGsb5Y+bG++nCwvqVprr6kZLK+5yqxvt5Rr74bP7S+
z0uzvtxHr77HE6++hJKwvuTIrr6ZDbC+I+uuviN/r76yDrC+fU6yvntisr5bKrC+8kCxvsDC
sL6CK7G+U4eyvoo0sL4GHLC+q/qvvhyTr77hHLG+A0axvkhwsr4ef7C+uCOxvlGIsr6Y8rC+
j7avvkjwsb6hlrG+49uwvmrPsL5qvLG+mjawvk7Vr75DArK+NrCuvlFAsL43JLC+LBSyvrpl
sL7MfK++TDGwviNVsb6QNrG+2vmxvsavr74F9LC+i4qxvuSEs76XM7C+bQWzvtSZsr6QELG+
YJmwvn9ZsL4Z8q++n0mwvj+Ur76WprG+7aazvpi2r76XWrG+UP6wvgkMsr70+rC+BDixvlOP
sL4iQ7O+KACzvvatr77fOLG+n++wvpwcr75SJrC+bhmxvks7sb6G/rC+i/2vvtVHsb4if7C+
mPuwvtjVs75D5LK+95awvnoLsb6+UbK+XNewvgsLsb49mbC++iKxvqPqsL7DQLC+Bv+uvrIM
sb4NpbK+b8iwvl74sL76zLC+PmCxvuggsb7MELG+GwKyvsiKr74srq++GEawvuKGr76FbLC+
g96xvq4WsL4Z37C+lTGyvjUPsb6awbK+O0+yvhFusL4cgbK+zAevvsjVsr4QhLC+PgGwviE9
sb7VibK+1yKyvvVYr76UjbC+QLGxvsU8sb4rpLG+hRCyvldpsb5OELG+9U+vvuDYsL6yGrK+
hkSxvisCs76ylrC+ppKxvu4Lsr7RKrG+IqCwvqkmsr5/RrC+wjevvniPsr55/LC+wj6vvuQN
r77CZrC+fUmvvkiqsL5CPLK+VrCwvpuur75P97G+SkOwvhD+sb6bT7G+CXOwvtjgsb6Nj7G+
qP+yvmoysL6darK+HoCxvrNCr75NPLK+dv6yvtnHsb7IXq++OZKuvgkpsr5mN7K+bGazvkhW
sb6JZ6++d+Suvo/Lr75twrC+MAGwvnBfsr66erG+BRaxvq8tsb7L2bG+bhCwvg2Nsb6WlrK+
HUexvlz6sL6qPLG+tdmwvmNRsb7vVrG+XvWwvgKMrr6+ULC+fPywvpaYrr5dE7K+yBiyvrNv
sb58gLG+siayviXfsL5DnrC+L46wvhDkrb6PfbC+Nmuxvsr5r74rerK+Zoewvtjhr75xELG+
AaiuviVGsL7SFrG+/9GxvjpesL5RirK+TvOvvoStsb5TrK++De2yvqy5rr5xF7G+cX6wvnOg
sL6SwLG+j1CxvvWysb6gZ6++8sqwvoLGr76/p6++FIauvvpAsr6TJLK+wQWxvqgnsr4TbLG+
9SawviqMsr77/LG+5smxvvWDs7469rC+Ujqwvtpysb7wWbC+n46xvuMDsb5JO7G+tZexvv5y
sr4xEbC+x8GvvqYysb5q27C+YO2yvhbQsL4YsbG+tT2vvr60r75ZKbS+hh2vvu+vtb4KALG+
f26vvr6hsL5pD7C+hOSwvhB8sL6je7C+JImxvh/tsL5rPrK+ia2xvkCZr768q7O+NiCyvgY0
sb4xWrC+AWaxvoXfsb4aca++T1Wwvjicsr5hy7C+4buyviYnrr5tibG+NzeyvkA/r77gCbG+
nh+yvnWssb4mxbG+9lOwvkyzsL5GXrG+mX2wvv2xr76A+rK+ekCyvs3wsL7i97C+VaSyvi7U
sL5n26++WKSzvg/os74h7bG+vw6yvijtsL4pUbG+I5SwvmYNs76Ej7G+zDqyvkqHsb5IsbG+
BByyvq27sL667a++yJiwvrjIsL5teLG+NdGyvu3jsL4olrC+l6+yvulAsb7j+K6+iQuxvoW7
sL5107C+ddyvvuRbsb7R5a2+YhSwvnF6sr7maLG+evevvoV3r76lOrK+2/uwvv45rr70H7C+
UCSwvkjGsb4IDbG++2GxvlR+sr602LG+Bfyyvoigsr7I8LK+EdeyvtSvsL6AdrG+J9Svviha
sr76IrK+4Vixvi+ar76j2K++TqSyvg2Asb4XhbK+VTywvhlhr77cO7G+0Zyzvh8Asb6yPrG+
XCayvi6psL4MALC+2DqyvkL7sb6tkq++noiyvl0hsb7VpLG+R46vvoFVr75qBLG+N3KxvpBj
sb5/N7C+Uwezvh2Ksr4to6++1g+zvlffs74TSLK+S++yvmoAsb7VyK++PwOyvnU8sL7SWa++
7NywvkXZr74XmrG+WGqzvqBisr75tq++7pGwvgUDsr5sBrC+adevvqCMsL5mHbG+i/uvvtEq
rr5ivrC+</AssayYData></Step><Step><CommonData><SampleLocation>15</SampleLocation><SampleID>YNCCT5Ac018</SampleID><SampleGroup></SampleGroup><SampleInfo></SampleInfo><SampleRow>O</SampleRow><SamplePlate>1</SamplePlate><WellType>KSAMPLE</WellType><Concentration>-1</Concentration><ConcentrationUnits>µg/ml</ConcentrationUnits><MolarConcentration>2500</MolarConcentration><MolarConcUnits>nM</MolarConcUnits><MolecularWeight>-1</MolecularWeight><Temperature>30</Temperature><StartTime>4396564</StartTime><AssayTime>300</AssayTime></CommonData><FlowRate>1000</FlowRate><StepType>ASSOC</StepType><StepName>Association</StepName><StepStatus>OK</StepStatus><ActualTime>300.001</ActualTime><CycleTime>0.2</CycleTime><AssayXData Points="1500">yBCGRXwShkX9E4ZFnRWGRT0XhkXcGIZFfBqGRf0bhkWdHYZFPR+GRdwghkV8IoZF/SOGRZ0l
hkU9J4ZF3CiGRXwqhkX9K4ZFnS2GRT0vhkXcMIZFfDKGRf0zhkWdNYZFPTeGRdw4hkV8OoZF
/TuGRZ09hkU9P4ZF3ECGRXxChkX9Q4ZFnUWGRT1HhkXcSIZFfEqGRf1LhkWdTYZFPU+GRdxQ
hkV8UoZF/VOGRZ1VhkU9V4ZF3FiGRXxahkX9W4ZFnV2GRT1fhkXcYIZFfGKGRf1jhkWdZYZF
PWeGRdxohkV8aoZF/WuGRZ1thkU9b4ZF3HCGRXxyhkX9c4ZFnXWGRT13hkXceIZFfHqGRf17
hkWdfYZFPX+GRdyAhkV8goZF/YOGRZ2FhkU9h4ZF3IiGRXyKhkX9i4ZFnY2GRT2PhkXckIZF
fJKGRf2ThkWdlYZFPZeGRdyYhkV8moZF/ZuGRdSdhkU9n4ZF3KCGRXyihkX9o4ZFnaWGRT2n
hkXcqIZFfKqGRfurhkWdrYZFPa+GRdywhkV8soZF+7OGRZ21hkU9t4ZF3LiGRXy6hkX9u4ZF
nb2GRT2/hkXcwIZFfMKGRfvDhkWdxYZFPceGRdzIhkV8yoZF+8uGRZ3NhkU9z4ZF3NCGRXzS
hkX704ZFndWGRT3XhkXc2IZFfNqGRfvbhkWd3YZFPd+GRdzghkV84oZF++OGRZ3lhkU954ZF
3OiGRXzqhkX764ZFm+2GRT3vhkXc8IZFfPKGRfvzhkWb9YZFPfeGRdz4hkV8+oZF+/uGRZv9
hkU9/4ZF3ACHRXwCh0X7A4dFmwWHRT0Hh0XcCIdFfAqHRfsLh0WbDYdFOw+HRdwQh0V8EodF
HBSHRZsVh0U9F4dF3BiHRXwah0X7G4dFmx2HRT0fh0XaIIdFfCKHRRwkh0WbJYdFOyeHRdwo
h0V8KodF+yuHRZsth0U7L4dF3DCHRXwyh0X7M4dFmzWHRTs3h0XcOIdFfDqHRfs7h0XOPYdF
Oz+HRdxAh0V8QodFHESHRZtFh0U7R4dF3EiHRXpKh0X7S4dFm02HRTtPh0XaUIdFelKHRRxU
h0WbVYdFO1eHRdpYh0V8WodFHFyHRZtdh0U7X4dF2mCHRXxih0UcZIdFm2WHRTtnh0XaaIdF
emqHRRxsh0WbbYdFO2+HRdpwh0V6codFHHSHRZt1h0U7d4dF2niHRXp6h0UcfIdFm32HRTt/
h0XagIdFeoKHRfuDh0WbhYdFO4eHRdqIh0V6iodFGoyHRZuNh0U7j4dF2pCHRXqSh0X7k4dF
m5WHRTuXh0XamIdFepqHRRych0WbnYdFO5+HRdqgh0V6oodFGqSHRZulh0U7p4dF2qiHRXqq
h0UarIdFm62HRTuvh0XasIdFerKHRRq0h0WbtYdFO7eHRdq4h0V6uodFGryHRZu9h0U7v4dF
2sCHRXrCh0UaxIdFm8WHRTvHh0XayIdFesqHRRrMh0WbzYdFO8+HRdrQh0V60odFGtSHRZvV
h0U714dF2tiHRXrah0Ua3IdF392HRTvfh0Xa4IdFeuKHRRrkh0Wb5YdFO+eHRdroh0V66odF
GuyHRZvth0U774dF2vCHRXryh0Ua9IdFm/WHRTv3h0Xa+IdFevqHRRr8h0Wb/YdFO/+HRdoA
iEV6AohFGgSIRZsFiEU7B4hF2giIRXoKiEUaDIhFmw2IRTsPiEXaEIhFehKIRRoUiEWbFYhF
OxeIRdoYiEV6GohFGhyIRZsdiEU7H4hF2iCIRXoiiEUaJIhFmyWIRTsniEXaKIhFeiqIRRos
iEWbLYhFOy+IRdowiEV6MohFGjSIRZs1iEU7N4hF2jiIRXo6iEUaPIhFmz2IRTs/iEXaQIhF
ekKIRRpEiEWbRYhFO0eIRdpIiEV6SohFGkyIRZtNiEU7T4hF2lCIRXpSiEUaVIhFmVWIRTtX
iEXaWIhFelqIRRpciEWZXYhFO1+IRdpgiEV6YohFGmSIRZlliEU7Z4hF2miIRXpqiEUabIhF
mW2IRTtviEXacIhFenKIRRp0iEWZdYhFO3eIRdp4iEV6eohFGnyIRcB9iEU7f4hF2ICIRXqC
iEUahIhFmYWIRTmHiEXaiIhFeoqIRRqMiEWZjYhFOY+IRdqQiEV6kohFGpSIRZmViEU5l4hF
2piIRXqaiEUanIhFmZ2IRTmfiEXaoIhFeqKIRRqkiEWZpYhFOaeIRdioiEV6qohFGqyIRZmt
iEU5r4hF2LCIRXiyiEUatIhFmbWIRTm3iEXYuIhFerqIRRq8iEWZvYhFOb+IRdjAiEV6wohF
GsSIRZnFiEU5x4hF2MiIRXjKiEUazIhFmc2IRTnPiEXY0IhFeNKIRRrUiEWZ1YhFOdeIRdjY
iEV42ohFGtyIRZndiEU534hF2OCIRXjiiEUa5IhFmeWIRTnniEXY6IhFeOqIRRjsiEWZ7YhF
Oe+IRdjwiEV48ohFGvSIRZn1iEU594hF2PiIRXj6iEUa/IhFmf2IRTn/iEXYAIlFeAKJRRgE
iUWZBYlFOQeJRdgIiUV4ColFGAyJRZkNiUU5D4lF2BCJRXgSiUUYFIlFmRWJRTkXiUXYGIlF
eBqJRRgciUXYHYlFOR+JRdggiUV4IolFGCSJRZkliUU5J4lF2CiJRXgqiUUYLIlFmS2JRTkv
iUXYMIlFeDKJRRg0iUWZNYlFOTeJRdg4iUV4OolFGDyJRZk9iUU5P4lF2ECJRXhCiUUYRIlF
mUWJRTlHiUXYSIlFeEqJRRhMiUWZTYlFOU+JRdhQiUV4UolFGFSJRZlViUU5V4lF2FiJRXha
iUUYXIlFmV2JRTlfiUXYYIlFeGKJRRhkiUWZZYlFOWeJRdhoiUV4aolFGGyJRZltiUU5b4lF
2HCJRXhyiUUYdIlFmXWJRTl3iUXYeIlFeHqJRRh8iUWZfYlFOX+JRdiAiUV4golFGISJRZmF
iUU5h4lF2IiJRXiKiUUYjIlFmY2JRTmPiUXYkIlFeJKJRRiUiUWZlYlFOZeJRdiYiUV4molF
GJyJRZmdiUU5n4lF2KCJRXiiiUUYpIlFmaWJRTmniUXYqIlFeKqJRRisiUWZrYlFOa+JRdiw
iUV4solFGLSJRZm1iUU5t4lF2LiJRXi6iUUYvIlFFL6JRWa/iUXYwIlFeMKJRRjEiUWXxYlF
OceJRdjIiUV4yolFGMyJRZfNiUU5z4lF2NCJRXjSiUUY1IlFl9WJRTnXiUXY2IlFeNqJRRjc
iUWX3YlFOd+JRdjgiUV44olFGOSJRZfliUU554lF2OiJRXjqiUUY7IlFl+2JRTfviUXY8IlF
ePKJRRj0iUWX9YlFN/eJRdj4iUV4+olFGPyJRZf9iUU3/4lF2ACKRXgCikUYBIpFlwWKRTcH
ikXYCIpFeAqKRRgMikWXDYpFNw+KRdgQikV4EopFGBSKRZcVikU3F4pF2BiKRXgaikUYHIpF
lx2KRTcfikXWIIpFeCKKRRgkikWXJYpFNyeKRdYoikV2KopFGCyKRZctikU3L4pF1jCKRXYy
ikUYNIpFlzWKRTc3ikXWOIpFeDqKRRg8ikWXPYpFNz+KRdZAikV2QopFGESKRZdFikU3R4pF
1kiKRXZKikUWTIpFl02KRTdPikXWUIpFdlKKRRhUikWXVYpFN1eKRdZYikV2WopFGFyKRcpd
ikU3X4pF1mCKRXZiikUYZIpFl2WKRTdnikXWaIpFdmqKRRZsikWXbYpFN2+KRdZwikV2copF
FnSKRZd1ikU3d4pF1niKRXZ6ikUWfIpFl32KRTd/ikXWgIpFdoKKRRaEikWXhYpFN4eKRdaI
ikV2iopFFoyKRZeNikU5j4pF1pCKRXaSikUWlIpFl5WKRTeXikXWmIpFdpqKRRacikWXnYpF
N5+KRdagikV2oopFFqSKRZelikU3p4pF1qiKRXaqikUWrIpFl62KRTevikXWsIpFdrKKRRa0
ikWXtYpFN7eKRda4ikV2uopFFryKRZe9ikU3v4pF1sCKRXbCikUWxIpFl8WKRTfHikXWyIpF
dsqKRRbMikWXzYpFN8+KRdbQikV20opFFtSKRZfVikU314pF1tiKRXbaikUW3IpFl92KRTff
ikXW4IpFduKKRRbkikWX5YpFN+eKRdboikV26opFFuyKRZftikU374pF1vCKRXbyikUW9IpF
l/WKRTf3ikXW+IpFdvqKRRb8ikXE/YpFN/+KRdYAi0V2AotFFgSLRZcFi0U3B4tF1giLRXYK
i0UWDItFlw2LRTcPi0XWEItFdhKLRRYUi0W2FYtFNxeLRdYYi0V2GotFFhyLRZcdi0U3H4tF
1iCLRXYii0UWJItFtiWLRTcni0XWKItFdiqLRRYsi0WVLYtFNy+LRdYwi0V2MotFFjSLRbY1
i0U3N4tF1jiLRXY6i0UWPItFlT2LRTc/i0XWQItFdkKLRRZEi0WVRYtFNUeLRdZIi0V2SotF
FkyLRZVNi0U1T4tF1lCLRXZSi0UWVItFlVWLRTVXi0XWWItFdlqLRRZci0WVXYtFNV+LRdZg
i0V2YotFFmSLRZVli0U1Z4tF1miLRXZqi0UWbItFlW2LRTVvi0XWcItFdnKLRRZ0i0WVdYtF
NXeLRdR4i0V2eotFFnyLRbZ9i0U3f4tF1ICLRXaCi0UWhItFlYWLRTWHi0XUiItFqYqLRRaM
i0W2jYtFNY+LRdSQi0V2kotFFpSLRZWVi0U1l4tF1JiLRXaai0UWnItFvJ2LRTWfi0XUoItF
dKKLRRSki0WVpYtFNaeLRdSoi0V0qotFFKyLRbati0U1r4tF1LCLRXSyi0UWtItFlbWLRTW3
i0XUuItFdLqLRRa8i0W2vYtFNb+LRdTAi0V0wotFFsSLRbbFi0U1x4tF1MiLRXTKi0UWzItF
lc2LRTXPi0XU0ItFdNKLRRbUi0W21YtFNdeLRdTYi0V02otFFNyLRZXdi0U134tF1OCLRXTi
i0UU5ItFtuWLRTXni0XU6ItFdOqLRRTsi0WV7YtFNe+LRdTwi0V08otFFPSLRbT1i0U194tF
1PiLRXT6i0UU/ItFtv2LRTX/i0XUAIxFdAKMRRQEjEW2BYxFNQeMRdQIjEV0CoxFFAyMRbYN
jEU1D4xF1BCMRXQSjEUUFIxFtBWMRTUXjEXUGIxFdBqMRRQcjEW0HYxFNR+MRdQgjEV0IoxF
FCSMRbQljEU1J4xF1CiMRXQqjEUULIxFtC2MRTUvjEXUMIxFdDKMRRQ0jEW0NYxFNTeMRdQ4
jEV0OoxFFDyMRdY9jEU1P4xF1ECMRXRCjEUURIxFtEWMRTVHjEXUSIxFdEqMRRRMjEW0TYxF
NU+MRdRQjEV0UoxFFFSMRbRVjEU1V4xF1FiMRXRajEUUXIxFtF2MRTVfjEXUYIxFdGKMRRRk
jEW0ZYxFNWeMRdRojEV0aoxFFGyMRbRtjEU1b4xF1HCMRXRyjEUUdIxFtHWMRTV3jEXUeIxF
dHqMRRR8jEW0fYxFNX+MRdSAjEV0goxFFISMRbSFjEUyh4xF1IiMRXSKjEUUjIxFtI2MRTWP
jEXUkIxFdJKMRRSUjEW0lYxFNZeMRdSYjEV0moxFFJyMRbSdjEU1n4xF1KCMRXSijEUUpIxF
tKWMRTWnjEXUqIxFdKqMRRSsjEW0rYxFMq+MRdSwjEV0soxFFLSMRbS1jEUyt4xF1LiMRXS6
jEUUvIxFtL2MRTe/jEXUwIxFdMKMRRTEjEW0xYxFMseMRdTIjEV0yoxFFMyMRbTNjEUyz4xF
1NCMRXTSjEUU1IxFtNWMRTLXjEXU2IxFdNqMRRTcjEXO3YxFMt+MRdLgjEV04oxFFOSMRbTl
jEUy54xF0uiMRXLqjEUU7IxFtO2MRTLvjEXS8IxFcvKMRRT0jEW09YxFMveMRdL4jEV0+oxF
FPyMRbT9jEUy/4xF0gCNRXICjUUUBI1FtAWNRTIHjUXSCI1FcgqNRRIMjUW0DY1FMg+NRdIQ
jUV0Eo1FFBSNRbQVjUUyF41F0hiNRXIajUUUHI1FtB2NRTIfjUXSII1FciKNRRQkjUW0JY1F
MieNRdIojUVyKo1FFCyNRbQtjUUyL41F0jCNRXIyjUUUNI1FtDWNRTI3jUXSOI1FcjqNRRI8
jUW0PY1FMj+NRdJAjUVyQo1FEkSNRbRFjUUyR41F0kiNRXJKjUUSTI1FtE2NRTJPjUXSUI1F
clKNRRJUjUW0VY1FMleNRdJYjUVyWo1FElyNRbFdjUUyX41F0mCNRXJijUUSZI1FtGWNRTJn
jUXSaI1FcmqNRf1rjUWxbY1FMm+NRdJwjUVyco1FEnSNRbF1jUUyd41F0niNRXJ6jUUSfI1F
yH2NRTJ/jUXSgI1FcoKNRRKEjUWxhY1FMoeNRdKIjUVyio1FEoyNRbGNjUUyj41F0pCNRXKS
jUUSlI1FsZWNRTKXjUXSmI1FcpqNRRKcjUWxnY1FMp+NRdKgjUVyoo1FEqSNRbGljUUyp41F
0qiNRXKqjUUSrI1Fsa2NRTKvjUXSsI1FcrKNRRK0jUWxtY1FMreNRdK4jUVyuo1FEryNRbG9
jUUyv41F0sCNRXLCjUUSxI1FscWNRTLHjUXSyI1FcsqNRRLMjUWxzY1FMs+NRdLQjUVy0o1F
EtSNRbHVjUUy141F0tiNRXLajUUS3I1Fsd2NRTLfjUXS4I1FcuKNRRLkjUWx5Y1FMueNRdLo
jUVy6o1FEuyNRbHtjUUy741F0vCNRXLyjUUS9I1FsfWNRTL3jUXS+I1FcvqNRRL8jUWx/Y1F
Mv+NRdIAjkVyAo5FEgSORbEFjkUyB45F0giORXIKjkUSDI5FsQ2ORTIPjkXSEI5FchKORRIU
jkWyFY5FMBeORdIYjkVyGo5FEhyORcAdjkUwH45F0iCORXIijkUSJI5FsiWORTAnjkXSKI5F
ciqORRIsjkWyLY5FMC+ORdIwjkVyMo5FEjSORbI1jkUwN45F0jiORXI6jkUSPI5Fsj2ORTA/
jkXSQI5FckKORRJEjkWyRY5FMEeORdBIjkVySo5FEkyORbJNjkUwT45F0FCORXBSjkUSVI5F
slWORTBXjkXQWI5FclqORRJcjkWyXY5FMF+ORdBgjkVwYo5FEmSORbJljkUwZ45F0GiORXJq
jkUSbI5Fsm2ORTBvjkXQcI5FcHKORRJ0jkWydY5FMHeORdB4jkVweo5FEnyORbJ9jkUwf45F
0ICORXCCjkUShI5FsoWORTCHjkXQiI5FcIqORRKMjkWyjY5FMI+ORdCQjkVwko5FEpSORbKV
jkUwl45F0JiORXCajkUSnI5Fsp2ORTCfjkXQoI5FcKKORRKkjkWypY5FMKeORdCojkVwqo5F
EKyORbKtjkUwr45F0LCORXCyjkUQtI5FsrWORTC3jkXQuI5FcLqORRC8jkW4vY5FML+ORdDA
jkVwwo5FEMSORbLFjkUwx45F0MiORXDKjkUQzI5Fss2ORTDPjkXQ0I5FcNKORRDUjkWv1Y5F
MNeORdDYjkVw2o5FENyORbLdjkUw345F0OCORXDijkUQ5I5Fr+WORTDnjkXQ6I5FcOqORRDs
jkWv7Y5FMO+ORdDwjkVw8o5FEPSORa/1jkUw945F0PiORXD6jkUQ/I5Fr/2ORTD/jkXQAI9F
cAKPRRAEj0WvBY9FMAePRdAIj0VwCo9FEAyPRa8Nj0UwD49F0BCPRXASj0UQFI9FrxWPRTAX
j0XQGI9FcBqPRRAcj0WvHY9FMB+PRdAgj0VwIo9FECSPRa8lj0UwJ49F0CiPRXAqj0UQLI9F
ry2PRTAvj0XQMI9FcDKPRRA0j0WvNY9FMDePRdA4j0VwOo9FEDyPRa89j0UwP49F0ECPRXBC
j0UQRI9Fr0WPRTBHj0XQSI9FcEqPRRBMj0WvTY9FME+PRdBQj0VwUo9FEFSPRa9Vj0UwV49F
0FiPRXBaj0UQXI9Fsl2PRTBfj0XQYI9FcGKPRRBkj0WvZY9FT2ePRdBoj0Vwao9FEGyPRa9t
j0Uwb49F</AssayXData><AssayYData Points="1500">AvKqvhnjp74KyZe+KmeHvjIfab4iF0K+4WkfvgV0/72VxcC9hwmAvXfXJb3bX6m8ePdfO+2h
nTyNNvw8SyI1PazHaD0acI09hmSdPSwfqj22Nbg9XlzHPZoFxz2Ozs89CNrhPfh14T0RePE9
4pvpPcpF8j0Mk/c99qf+Pe53Az7WjQE+fnYEPryMAz4iWAQ+Vm4KPizGCj5aowo+0bgLPtNM
DT75lA4+x7ESPlRJED6mWhE+ygMQPkz3ET7V7Bk+RykTPi90FT4yLBg+L3YWPruUGD5NFhg+
uuEZPusSGj7JzBo+22saPg4+Fj4SWRo+zUMePjYNID4iLh0+T2YfPijWHT5VTiI+c1YdPlzB
Iz5i7SQ+sw8fPqVRJT724yE+Fc8fPlrWKD4YSB8+/h8mPuZqJD63CCc+opYmPqQ/Jj5NZiQ+
JRArPkSvKj6DVSU+cQ0rPg8hLT5xAy0+tlItPk7kKD4wLSo+e/ImPstRKj64nis+1sYpPmJm
Kz62Di0+258tPo35MD7LeS8+aYguPlK2LT7rKS8+yMMsPqr4Lz5RzS0+rKkvPilcMz595TA+
Yp0yPnokND62ki8+EkAtPorvMT5smjA+oWoxPg/cND7tEDU+60g3Pus7Nj7BwDE+4+U0PuJB
OD5FMjU+laIwPtifNz6M3zY+pkkyPhV/Oz6DGzY+1Xc2Ps4+NT6PHzg+f/w3PhfgMz7QsjU+
7ps1PunNOT5C3Tw+CbE5Pi0sNz6h2zk+x/c3Pl7+OD4gMjY+xQs7PvTINz4u0z4+cT85PnG7
Nj6rwjc+/G48Pn83PD6MID4+MzY9PmXJPj7Gfjg+IM87Pp4PPD5qMT4+408/PoVpOj52YUA+
dFI+PuJcQD4+GT8+5gg7PhjZPT6ywz8+8Yo7PmasPT5lAkE+y09APj8OPj4B9T8+pkw/PgLO
Pj5NnD4+JpI+PpuoQD6xWT8+LhJDPrN1Pj5w2Do+bDtBPn7LQT7f5D8+ABhCPhL/Pz5WNT8+
PkFBPg9yQj64o0Q+DNVDPgwVQz57j0I+thFBPhjSQj50p0A+tyBEPhlORT7oQ0I+cuZBPuLE
RT5eyEA+QBJDPlWZRD7IhkA+BO1DPhqjRT72mUE+zN5FPlz4RT74uEE+Ii1FPhMHRD4vjUE+
T+tIPii6Sj6WT0U+jCRFPukkQT6vG0Y+ezpJPuXqSD6Xckc+ZvVGPtLwST7Mh0Q+QElGPiPr
SD6EbUQ+Z/xFPi2DRD4aWkQ+khlJPg2GSD6+V0Q+9XxFPudrSD4sWUk+DvFKPlG9RD51U0Q+
SrBIPnZCRz4jZkc+1CVLPlBuSD5khkQ+mzdGPlvHRT5RVko+sRpFPocBSD6IEEs+O+1IPoXA
SD5Er0k+VfFEPjT4Sj4puEc++lpHPta1Qz6HH00+MI5IPgh6Sj4ef0o+6OtIPptdSz5bSE0+
6ktQPqZSSD64B0s+H1NLPiMZRT7TjEw+C7FCPkqASz4qAkw+9I1MPoFXTD6mlks+u/9GPgIK
TD4xj00+BAZIPmq+Tj6emEk+mWJIPplpSz5ksEo+KPlKPhrpRT6ZsEs+56ZIPi2ISj766U0+
/hZLPhF+Sj6xhEk+F4BNPtOsTT7Eoks+E0dKPhKjUD4Eck8+FC9MPoFsUD4BDE8+TdNNPs6P
Sj6Q+ks+VfxNPkrQTz7sq08+a0FRPkMKTz4oEE0+f15PPiNtTj4TAE0+k+hNPjACTz5mXE0+
N75PPujUTj5D3k8+jUZQPpOMTj4oDlI+PY9NPqwOTj7Pi08+QJ1RPscBSz4JUVE+QRhQPnxn
VT5hiFM+n8BQPpmLTD74hk0+LvVRPs5fTT73J0w+UbRRPrNjUD5+q08+tNBRPvDqTj6Akkk+
c+5RPrqtTz5prVE+RqxOPojEUD4UiVA+29FMPtLGTz7A5Uw+8vJOPghmTz5d4lE+G2tOPl83
UD4fk0s+EQ9QPt/NTj5HYU4+cHNPPqmTTT5AV1E+w3pQPi6MUT5oEFM+Bv9MPkigUD7p4lM+
9clVPrtTTz4/tFI+V/FQPuCWUT7n4VM+LCtUPqLEVz6wxVM+t1xRPgZWUT4O/U4+D6NOPoz9
Tj5PPVI+bFRWPpJVUz4vtFI+0ghTPnB6Uj6FwE8+B51RPp3gVD7+bFI+PLJRPhJ2Uj6Z2FM+
gJVSPsdAVj6vDlM+eXNWPmpwUz6TZFM+PJBTPtbGUj6DxFI+z+VUPmtXUz6OuFM+Gz9TPox4
UT7o/lc+kABTPh/QUz7+W1Q+hIVQPqhSVD5vRVM+XwVVPio+UT5mcVc+6YlUPrRIVD7ZHVQ+
6HNRPjnzVD71l1M+R7VWPvKqUD6rX1Y+5X5SPsnaUT4NO1Q+CfxVPuP4VD4bZlM+DLVUPgpU
Tz4NJFk+gyxTPiLqVz5OeVQ+XupTPimvVz7+61M+odNWPoIaVj4iGFM+jatUPlYUVj4bE1U+
6HhRPoCjVD5+Z1Y+kgJVPo3GUz47YVg+QJ5SPjYvWD6A7Vc+7ktXPqH1Vj4Y31E+T2NVPhli
Vz5HJ1Y+wHZUPnQ0VD63Qlc+9wtZPq0qUj7M+VQ+gkxWPs1SUz5ixlQ+2pBVPm2RVT6T/VY+
L+1XPuGGVT6mSFY+TF1UPuNEVz7CclU+E+pUPqi8VT6Vd1Q+4etTPuEGVT5+alc+6hRXPlGh
Uj7UQVk+4VxVPiaGUz5JXls+fqxTPjfVUz7vlFM+2QBXPuPVUz5GLFo+jxFTPtHwUz5NLlk+
Z5taPt1SUz4KMVc+r89YPj9yVj4SPVM+579VPo+HVT7P/1Q+XghbPthbVj6y4VQ+4DJWPhVV
WT6Iklc+T89bPr7wUz6EnFo+8OFUPnuhWT4v11Q+Q4RVPonkVz7dxlU+iExaPiVaVj6D7Fk+
cl5aPrVWVD4neFc+1b1XPh5UVT5owFc+gDFVPvI3Uz5DlF0+WCdVPiaGVD5XFlk+mWpXPtYh
Wz55YFk+eq1aPoFJXD4n1Vg+Nv1ZPlkCWD7Hz1Q+zvVVPvVRWj5jU1c+OalZPmJZVD6Bu10+
9i5XPvOSWz7ANFk+2xdcPgZxVj5naVk+CdBXPpQeVT54oVs+t3VWPie7Wj5M/1Y+dw9bPgfm
Vj7KIFg+3D1UPnrFVz4nCls+IjldPhlQVz607Fk+KWVbPqJdWj4cYl4+589WPvzLWD6gqVs+
TSpcPnA3WT6PHlQ+IgtbPug7WD7SQVg+BmZbPnYyXz6sqlo+F3FXPtHyVz4Ejlo+J21cPsdE
XT5Oflk+gf5XPplKWj5h61s+l9NXPv5UVD6vi1g+ShxYPo4tWD4T/lc+FKZgPrq1WT7MRVk+
XOFXPtbWVz4Qc1s+MqFaPqEPWD7wf1k+RTtaPpHRXD6Q+1w+zetbPoBOWT7bBls+5vlYPgtc
Vz4VPlw+oLdcPiA1Wj7iwF4+prJYPmxCWT5rclg+3rxbPmlrWT5McVw+nnhePgPSWT6pmFg+
T8tcPr97Wz6QU10+eK9XPj3KWj7bclc+YeZXPi2KXT6VFFk+hrVdPuANWD5UTV8+jmpdPvRD
WD4K1Fo+NnlcPjhoWD7tEF0+hxdbPv8iXj7ZBls+1GBdPleMXD45Tlk+dOpbPmpXXT743Fw+
ARtXPp6IXT6FoF4+pV9dPvaxWj6SjVk+ntxcPkrmVz7FFlo+1pZcPgi1XT6Zz1c+m4FaPqd6
WD4GoF4+ohNaPsqzWj6bg14+qLlePtCFWT5i5Vk+DAhaPojtXz4EtVw+LFlbPrQkYD4P1Fg+
339gPopfWj7naVo+vwtbPnw2Xz5oRF0+BmhdPi82Xz7Y014+T2NcPgz8WT6DlWA+DEZcPp5X
WT5gVVs+K7pdPrDbWz4Ab2A+xd5cPhEzXz7IRV0+ZXpePnHQXT6BaVo+OjNePjwOXD4fGWA+
xY1YPjrvXT6KV1s+hgZZPunkWT5l1lo+ZGZiPhTeWD7ffFo+Rg9aPkShXD5TaV0+QopaPkXD
YT66QF0+2BhdPnd6Wz5oq14+w7BePk2ZXz7GR10+reZaPmp+Xz67w2A+lmhgPjvpXT5yhV8+
sGdgPqgQWD7aCVs+ID1cPguPYD4OZV4+W8dePr6MWj7tL2I+8odaPrLDXj55X14++wpbPiC3
Wz55zVs+qy9dPjOhXT4ttF4+5RZdPpTgXT49D10+KjBePmXTXj529Vk+oYxcPvxeYD4yNV8+
VfZdPouWXT75WWE+htRiPmbtXT7bq14+uNNhPsqAXT7+KV8+qyFfPkfsXT4/V10+7XtfPp91
XT4+nl4++nNgPqSVYD5XM14+ZxtaPnrtXT7mils+rZNcPky/Xj7B2WQ+iZ1cPpmdXD4K+V0+
ROpcPuJsXD4MSV8+t/hYPv1XYT7hqV8+LOhcPh9rYD6nimA+EeFhPpeEXz6XmWA+689gPgSh
XD5e51o+z71fPkhuYD67XF8+g+JgPpDNYT79UF8+NMlePk3nYj4Vp1k+4D1dPr+6Xj79zl0+
1+9cPjdWZD4PfVw+eb1ePqccXj59VFw+MhdePtgSVj6PYWE+AkldPi4GXj6lIV8+BRZjPvGe
YT701Fo+AKdgPrR7Xj6AH2I+x/BaPhDqXz68rWI+Bm9ePi84XD6OkVw+cXJfPtmQXD68AV8+
KJJgPoa9Xj55Nl4+IZBhPg1QYD6ddFo+rcdgPjP9Xz6YsF4+S7tePrwQXT6Dw2E+MF1gPlZr
Xj7IJmI+FLdhPgv+Xj7rb18+FSJhPqtyYT4/XGI+Gq1ePrJaYD6XeV0+cFlcPj1yYT7bBGI+
UbFhPjA7YD735Vo+E9ljPlpbYz7M3l4+DrhdPisZYj4WP2M+qLFfPrFKYT75QmI+9qNkPpvq
XT4JTF0+YlpjPpK6XT7VaV8+4QFfPvA9Xz6YmV4+yUhiPsb1Xz6O4l8+G2hhPnurYD6zA1s+
d/FfPi2kXT4R0F0+5mVhPlyVXj4RbF8+/vphPjrEYD5Yo1o+6P9fPpVNYT6e0WE+fuRePic3
YT6UQFw+2SpgPjCqYT4dZGA+COhdPsqeYj6L12A+isZfPlYfYT576GA+ZMtePgK2Xz70qGI+
4XFdPlg8YT42uGA+745hPhoGYT7fDWQ+4qNiPsglXz5+WGA+L6hdPjlZWj6pd2E+xMRiPvV9
XT7baF8+jgdhPs2TXz7/w14+JwVhPpc3YT67yFs+dLJiPme3YT4d5V8+AEJgPjyGXj5mJGI+
m1BePsvhXT7A7GE+KIxiPkWXYT6Rc2E+/ClgPuhsYz4etlw+RE1fPi+kWz5lBV0+Y9ViPicH
Yz4eVmA+w8hgPu2wXj7UNmA+1AtdPntFYD5II1w+dFFgPvY5YD7x118+Me1iPuEeXD606F0+
nNVdPi/7YD5ckVw+dsxhPobcXT6oBmA+jiVfPrynXT4FYGE+bA5ePgWLXD7U02E+y4NjPsps
Xz6z2WA+7QJmPpgpYD5AJV8+F2BjPt+8YT6leGI+NYJhPp2oYD5/XWI+4PlePoenYj7oA2M+
4uxgPnPFYT4ItV8+YrFZPrY2Yj59wmY+GTBdPh8qYT7SxF8+B/pePvQ/Yj6CNmA+i2lePtp3
Xj4K9Vo+B1BgPsL2YT5c3F4+lRpjPkQLXT7Ey2M+ucVgPqyuYj6cJV4+brhiPgCQZj5rq2A+
HKZiPlpoXz72g2Y+pqxhPqMFXz7Ua14+s7xkPkCMXz5IN14+4+tfPrAfYT4rpWE+KtJgPtDd
Xz5V12E+/oZgPpKNYj7u/2Q+QuRjPsw3YT6T2WA+Kw9gPhXkXz6gEGM+81NiPhcwXT78fGQ+
QBphPhqXYT7Z+2I+DEhjPhpcYT436V4+9LFgPrQZXj7V1GM+qbhlPtP2YT7ZfGQ+QyljPlyD
YD6OrGA+CtZkPumDYD6uFGE+caJjPlM5Xj7vgV8+JflkPpwuXz5SNmE+al9hPuxqZD4e1l0+
KJ9bPgj7Yj7LhmA+glpePpPOXD5oDmI+IgxgPnZ/Xz4RKmU+PkBhPik4Yz7uWGE+aNBkPg/A
ZD5iPGI+TktjPptGYD7kHGI+p5JkPm/9ZT53uGA+y4tgPowqYj7Of2Y+R/JgPocTXz70fF4+
g9RjPiLHYj5I12M+eelfPhLWYz7QB2I+zDJhPriXXz58b18+0wJfPv/XYD5G0GA+efBZPlr2
YT6zqmM+d11ePv1tYz6QIl8+u+VfPgkyYD6CE2E+x9FkPk8/YT4u5V4+/StjPlkZXz63WGI+
z1xjPsp2Zj4xhmE+Mr9hPruSYj5HO18+0+RcPpRqZD5B3WU+1RVgPgRDYD5NWmY+giVgPrje
YD4BwmY+iwhlPqdJZz4alWA+5thcPliYZz6ccF4+QoxlPvGYYj5yiGE+pJRfPrGpXj5GWWU+
NXdkPgYUXz6VEGg+ALdjPiX4Xz5GVV0+au1kPlrUYz4QPWU+bWRfPtWMYT5qpV8+5JlmPgJK
ZT6/7WE+LWZiPk6mYz6kqmU+3zZgPuhdXT6SO2A+xPdjPhMDYT5+dWY+W09jPsFyXz4YYWc+
TSZkPqz7Yj4sOGI+f9ZjPtYvZD7dUWA+kztkPh/ZYj62bWA+kZhfPuCLZD4WwmY+GLZiPvHk
Xz5aXWE+v9xhPu8xZD7oRWA+0A5ePgTGXz5G+mI+x3VgPnMrZz63RmA+159gPhogYT5hqF8+
RTBjPrKwZT7JJmY+Ca1jPmGYYz4inmY+LQJfPraPYT7bZ2E+BoxmPnWnYT5bl2I+RuljPjPq
YT6VX2M+YMZcPiFOZT51dWM+RgdhPiJdZD4EUGI+FcZiPvQlYD4MGmY+NhRlPvxhYD7BgV4+
gBhgPirOXj7B6GQ+dQZmPklxZT5n2GQ+/GFhPpWyYj4vbWI+AzVjPiUAYz69QWE+9R1hPuJ5
ZD50imI+Es9mPhksZz7rBWQ+OYhkPqhfZj6M7mA+gwNmPmeRZD4CrmI+fF5iPkYQXz7B3WQ+
XZVgPjM3Yz7fcmU+Y7dgPknqYj7EDF8+g65nPpO9Zj7buV8+be5jPr7KZD6tO2U+nkZhPquz
Yz6uqGI+yhtmPtJmZj7AmWQ+gP5jPsssZT45AGU+4KFjPqaUYz6/A2M+zfxmPnnRYz7mDmQ+
vPdhPutOYD434WM+BFRhPnodZT5ZrGE+cZRjPooCZT7AcWU+UlBlPoFuZj4Lo2c+O6xnPjJc
Zz7xfGI+6PVhPsMxYz65cmM+NWdhPgjhYj7M6Gg+rvFkPgimXT4w218+Py1iPipgZD5hwmM+
QehePvarZz6wbGM+rKljPmQRZT6N8mM+SyhhPjNAZD4w9WE+Ng1jPgwQYz7YD2Q+YkBmPh4B
ZD4ap2Q+tcxkPjTaaT5t0l8+cqhlPugOYT4PEmQ+hndiPl+SZD6INGY+/yRnPm0fYj7armU+
8CZmPumSYT5lLGY+jS5lPvsyZj5KtmU+nH9lPldVYT413WM+KgNiPvpSYz5uvmA+dX9hPl4l
ZD5TBGg+peJhPtQ8Yz56CGc+/VNjPthgYj7CMGU+jvdiPhZ5ZT4FCGE+C7lePkYkZj4NkV8+
AINiPk+NYD5AeGc+DGZkPja8ZD70yGY+NOdhPq6wYT72bGA+IaxpPjppYj6XIGM+vmhjPqFO
Zj7G42I+bqVePjmaXz7xGWY+f7ppPlofYD6EP2c+X5pkPly+YT7CTGE+7gZkPn9NYz6Jl2U+
rjllPtT5ZT6wI2M+2N5kPrT+Yz4suGE+MeVhPgKpYz4Jv2Y+mzdkPjcsZz6uqGY+GyljPuh+
ZD46f2c+Xn5nPuRPZD4v9Gc+vkRmPrgkZT6jJ2g+Y/NkPjfZYz6U+2E+vjpjPkY2Yz5HpmQ+
6bZoPpimYj7LXmk+I7RePqkwZT4G6WU+yXRlPrr9YT7Mt2g+VytkPrtwZj4RP2c+3PViPmFd
Yj7+DWk+0YRiPo47aT5K82U+I3JiPnT0ZD5FbmI+qIViPkDcZT7ND2Q+32NkPuIbZT5POWM+
uVdiPtzeYT6/pmM+QVVkPvWPZz78KGU+/E5gPohsZT6LImU+/NBjPjlwZD7SX2Q+vItnPhAI
Yz4s9Wc+</AssayYData></Step><Step><CommonData><SampleLocation>15</SampleLocation><SampleID></SampleID><SampleGroup></SampleGroup><SampleInfo></SampleInfo><SampleRow>P</SampleRow><SamplePlate>1</SamplePlate><WellType>BUFFER</WellType><Concentration>-1</Concentration><ConcentrationUnits>µg/ml</ConcentrationUnits><MolarConcentration>-1</MolarConcentration><MolarConcUnits>nM</MolarConcUnits><MolecularWeight>-1</MolecularWeight><Temperature>30</Temperature><StartTime>4702464</StartTime><AssayTime>300</AssayTime></CommonData><FlowRate>1000</FlowRate><StepType>DISASSOC</StepType><StepName>Dissociation</StepName><StepStatus>OK</StepStatus><ActualTime>300.015</ActualTime><CycleTime>0.2</CycleTime><AssayXData Points="1500">ynCPRX5yj0X9c49FnXWPRT93j0XeeI9FfnqPRR58j0WdfY9FP3+PRd6Aj0V+go9FHoSPRZ2F
j0U/h49F3oiPRX6Kj0X9i49FnY2PRT+Pj0XekI9FfpKPRf2Tj0WdlY9FP5ePRd6Yj0V+mo9F
HpyPRZ2dj0U/n49F3qCPRX6ij0X9o49FnaWPRT+nj0XeqI9FfqqPRR6sj0WdrY9FPa+PRd6w
j0V+so9FHrSPRZ21j0U9t49F3riPRX66j0UevI9Fnb2PRT2/j0XcwI9FfsKPRf3Dj0WdxY9F
PcePRdzIj0V+yo9F/cuPRZ3Nj0U9z49F3tCPRX7Sj0Ue1I9FndWPRT3Xj0Xe2I9FftqPRf3b
j0Wd3Y9FPd+PRd7gj0V+4o9F/eOPRZ3lj0U9549F3OiPRX7qj0Ue7I9Fne2PRT3vj0Xc8I9F
fPKPRR70j0Wd9Y9FPfePRdz4j0V8+o9FHvyPRZ39j0U9/49F3ACQRXwCkEUeBJBFnQWQRT0H
kEXcCJBFfgqQRR4MkEWdDZBFPQ+QRdwQkEV8EpBFHhSQRZ0VkEU9F5BF3BiQRXwakEX9G5BF
nR2QRT0fkEXcIJBFfCKQRR4kkEWdJZBFPSeQRdwokEV8KpBFHCyQRZ0tkEU9L5BF3DCQRXwy
kEUcNJBFnTWQRT03kEXcOJBFfDqQRf07kEWdPZBFPT+QRdxAkEV8QpBFHESQRZ1FkEU9R5BF
3EiQRXxKkEUcTJBFnU2QRT1PkEXcUJBFfFKQRRxUkEWdVZBFPVeQRdxYkEV8WpBFHFyQRZ1d
kEU9X5BF3GCQRXxikEUcZJBFnWWQRT1nkEXcaJBFfGqQRRxskEWdbZBFPW+QRdxwkEV8cpBF
HHSQRZ11kEU9d5BF3HiQRXx6kEUcfJBFnX2QRT1/kEXcgJBFfIKQRRyEkEWdhZBFPYeQRdyI
kEV8ipBFHIyQRZ2NkEU9j5BF3JCQRXySkEUclJBFnZWQRT2XkEXcmJBFfJqQRRyckEWdnZBF
PZ+QRdygkEV8opBFHKSQRZ2lkEU9p5BF3KiQRXyqkEUcrJBFna2QRT2vkEXcsJBFfLKQRRy0
kEWdtZBFPbeQRdy4kEV8upBFHLyQRZu9kEU9v5BF3MCQRXzCkEUcxJBFncWQRT3HkEXcyJBF
fMqQRRzMkEWdzZBFPc+QRdzQkEV80pBFHNSQRZ3VkEU915BF3NiQRXzakEUc3JBFnd2QRT3f
kEXc4JBFfOKQRRzkkEWd5ZBFO+eQRdzokEV86pBFHOyQRZ3tkEU975BF3PCQRXzykEUc9JBF
m/WQRTv3kEXc+JBFfPqQRRz8kEWb/ZBFPf+QRdwAkUV8ApFFHASRRZsFkUU9B5FF3AiRRXwK
kUUcDJFFmw2RRT0PkUXcEJFFfBKRRRwUkUWbFZFFOxeRRdwYkUV8GpFFHByRRZsdkUU7H5FF
3CCRRXwikUUcJJFFmyWRRTsnkUXcKJFFfCqRRRwskUWbLZFFOy+RRdwwkUV8MpFFHDSRRZs1
kUU7N5FF3DiRRXw6kUUcPJFFmz2RRTs/kUXaQJFFfEKRRRxEkUWbRZFFO0eRRdxIkUV6SpFF
HEyRRZtNkUU7T5FF2lCRRXxSkUUcVJFFm1WRRTtXkUXaWJFFelqRRRxckUWbXZFFO1+RRdpg
kUV8YpFFHGSRRZtlkUU7Z5FF2miRRXxqkUUcbJFFm22RRTtvkUXacJFFenKRRRx0kUWbdZFF
O3eRRdp4kUV6epFFHHyRRZt9kUU7f5FF2oCRRXqCkUUchJFFm4WRRTuHkUXaiJFFeoqRRRqM
kUWbjZFFO4+RRdqQkUV6kpFFGpSRRZuVkUU7l5FF2piRRXqakUUcnJFFm52RRTufkUXaoJFF
eqKRRRykkUWbpZFFO6eRRdqokUV6qpFFGqyRRZutkUU7r5FF2rCRRXqykUUatJFFm7WRRTu3
kUXauJFFerqRRRq8kUWbvZFFO7+RRdrAkUV6wpFFGsSRRZvFkUU7x5FF2siRRXrKkUUazJFF
m82RRTvPkUXa0JFFetKRRRrUkUWb1ZFFO9eRRdrYkUV62pFFGtyRRZvdkUU735FF2uCRRXri
kUUa5JFFm+WRRTvnkUXa6JFFeuqRRRrskUWb7ZFFO++RRdrwkUV68pFFGvSRRZv1kUU795FF
2viRRXr6kUUa/JFFm/2RRTv/kUXaAJJFegKSRRoEkkWbBZJFOweSRdoIkkV6CpJFGgySRZsN
kkU7D5JF2hCSRXoSkkUaFJJFmxWSRTsXkkXaGJJFehqSRRockkWZHZJFOx+SRdogkkV6IpJF
GiSSRZslkkU7J5JF2iiSRXoqkkUaLJJFmy2SRTsvkkXaMJJFejKSRRo0kkWbNZJFOzeSRdo4
kkV6OpJFGjySRZs9kkU7P5JF2kCSRXpCkkUaRJJFm0WSRTtHkkXaSJJFekqSRRpMkkWZTZJF
O0+SRdpQkkV6UpJFGlSSRZlVkkU7V5JF2liSRXpakkUaXJJFmV2SRTtfkkXaYJJFemKSRRpk
kkWZZZJFOWeSRdpokkV6apJFGmySRZltkkU7b5JF2nCSRXpykkUadJJFmXWSRTl3kkXaeJJF
enqSRRp8kkWZfZJFOX+SRdqAkkV6gpJFGoSSRZmFkkU5h5JF2IiSRXqKkkUajJJFmY2SRTmP
kkXakJJFepKSRRqUkkWZlZJFOZeSRdqYkkV6mpJFGpySRZmdkkU5n5JF2qCSRXqikkUapJJF
maWSRTmnkkXYqJJFeqqSRRqskkWZrZJFOa+SRdiwkkV4spJFGrSSRZm1kkU5t5JF2LiSRXi6
kkUavJJFmb2SRTm/kkXYwJJFesKSRRrEkkWZxZJFOceSRdjIkkV6ypJFGsySRZnNkkU5z5JF
2NCSRXrSkkUa1JJFmdWSRTnXkkXY2JJFetqSRRrckkWZ3ZJFOd+SRdjgkkV44pJFGuSSRZnl
kkU555JF2OiSRXjqkkUY7JJFme2SRTnvkkXY8JJFePKSRRj0kkWZ9ZJFOfeSRdj4kkV4+pJF
GvySRZn9kkU5/5JF2ACTRXgCk0UaBJNFmQWTRTkHk0XYCJNFeAqTRYgMk0XKDZNFOQ+TRdgQ
k0V4EpNFGBSTRZkVk0U5F5NF2BiTRXgak0UYHJNFmR2TRTkfk0XYIJNFeCKTRRgkk0WZJZNF
OSeTRdgok0V4KpNFGCyTRZktk0U5L5NF2DCTRXgyk0UYNJNFmTWTRTk3k0XYOJNFeDqTRRg8
k0WZPZNFOT+TRdhAk0V4QpNFGESTRZlFk0U5R5NF2EiTRXhKk0UYTJNFmU2TRTlPk0XYUJNF
eFKTRRhUk0WZVZNFOVeTRdhYk0V4WpNFGFyTRZldk0U5X5NF2GCTRXhik0UYZJNFmWWTRTln
k0XYaJNFeGqTRRhsk0WZbZNFOW+TRdhwk0V4cpNFGHSTRZl1k0U5d5NF2HiTRXh6k0UYfJNF
mX2TRTl/k0XYgJNFeIKTRRiEk0WZhZNFOYeTRdiIk0V4ipNFGIyTRZmNk0U5j5NF2JCTRXiS
k0UYlJNFmZWTRTmXk0XYmJNFeJqTRRick0WZnZNFOZ+TRdigk0V4opNFGKSTRZmlk0U5p5NF
2KiTRXiqk0UYrJNFma2TRTmvk0XYsJNFeLKTRRi0k0WZtZNFObeTRdi4k0V4upNFGLyTRZe9
k0U5v5NF2MCTRXjCk0UYxJNFl8WTRTnHk0XYyJNFeMqTRRjMk0WXzZNFN8+TRdjQk0V40pNF
GNSTRZfVk0U515NF2NiTRXjak0UY3JNFl92TRTffk0XY4JNFeOKTRRjkk0WX5ZNFN+eTRdbo
k0V46pNFGOyTRZftk0U375NF2PCTRXjyk0UY9JNFl/WTRTf3k0XY+JNFePqTRRj8k0WX/ZNF
N/+TRdYAlEV4ApRFGASURZcFlEU3B5RF1giURXgKlEUYDJRFuA2URTcPlEXWEJRFeBKURRgU
lEW4FZRFNxeURdYYlEV4GpRFGByURZcdlEU3H5RF1iCURXgilEUYJJRFuCWURTcnlEXWKJRF
eCqURRgslEW4LZRFNy+URdYwlEV4MpRFGDSURZc1lEU3N5RF1jiURXY6lEUYPJRFuD2URTc/
lEXWQJRFdkKURRhElEW4RZRFN0eURdZIlEV2SpRFFkyURbhNlEU3T5RF1lCURXZSlEUYVJRF
uFWURTdXlEXWWJRFdlqURRhclEWXXZRFN1+URdZglEV2YpRFGGSURbhllEU3Z5RF1miURXZq
lEUWbJRFuG2URTdvlEXWcJRFdnKURRZ0lEW4dZRFN3eURdZ4lEV2epRFFnyURbh9lEU3f5RF
1oCURXaClEUWhJRFtoWURTeHlEXWiJRFdoqURRaMlEW2jZRFN4+URdaQlEV2kpRFFpSURbaV
lEU3l5RF1piURXaalEUWnJRFuJ2URTeflEXWoJRFdqKURRaklEW2pZRFN6eURdaolEV2qpRF
FqyURbatlEU3r5RF1rCURXaylEUWtJRFtrWURTe3lEXWuJRFdrqURRa8lEW2vZRFN7+URdbA
lEV2wpRFFsSURbbFlEU3x5RF1siURXbKlEUWzJRFts2URTfPlEXW0JRFdtKURRbUlEW21ZRF
N9eURdbYlEV22pRFFtyURbbdlEU335RF1uCURXbilEUW5JRFtuWURTfnlEXW6JRFduqURRbs
lEXS7ZRFN++URdbwlEV28pRFFvSURbb1lEU395RF1viURXb6lEUW/JRFtv2URTf/lEXWAJVF
dgKVRRYElUW2BZVFNweVRdYIlUV2CpVFFgyVRbYNlUU3D5VF1hCVRXYSlUUWFJVFthWVRTQX
lUXWGJVFdhqVRRYclUW2HZVFNx+VRdYglUV2IpVFFiSVRbYllUU3J5VF1iiVRXYqlUUWLJVF
ti2VRTQvlUXWMJVFdjKVRRY0lUW2NZVFNDeVRdY4lUV2OpVFFjyVRbY9lUU0P5VF1kCVRXZC
lUUWRJVFtkWVRTRHlUXWSJVFdkqVRRZMlUW2TZVFNE+VRdZQlUV2UpVFFlSVRbZVlUU0V5VF
1liVRXZalUUWXJVFtl2VRTRflUXWYJVFdmKVRRZklUW2ZZVFNGeVRdZolUV2apVFFmyVRbZt
lUU0b5VF1nCVRXZylUUWdJVFtnWVRTR3lUXWeJVFdHqVRRZ8lUW2fZVFNH+VRdSAlUV2gpVF
FoSVRbaFlUU0h5VF1IiVRXaKlUUWjJVFto2VRTSPlUXUkJVFdpKVRRaUlUW2lZVFNJeVRdSY
lUV0mpVFFpyVRbadlUU0n5VF1KCVRXailUUWpJVFtqWVRTSnlUXUqJVFdqqVRRaslUW2rZVF
NK+VRdSwlUV0spVFFrSVRba1lUU0t5VF1LiVRXS6lUUWvJVFuL2VRTS/lUXUwJVFdMKVRRbE
lUW2xZVFNMeVRdTIlUV0ypVFFMyVRbbNlUU0z5VF1NCVRXTSlUUU1JVFttWVRTTXlUXU2JVF
dNqVRRbclUWz3ZVFNN+VRdTglUV04pVFFOSVRbPllUU055VF1OiVRXTqlUUU7JVFtu2VRTTv
lUXU8JVFdPKVRRT0lUWz9ZVFNPeVRdT4lUV0+pVFFPyVRbP9lUU0/5VF1ACWRXQClkUUBJZF
swWWRTQHlkXUCJZFdAqWRRQMlkWzDZZFNA+WRdQQlkV0EpZFFBSWRbMVlkU0F5ZF1BiWRXQa
lkUUHJZFsx2WRTQflkXUIJZFdCKWRRQklkWzJZZFNCeWRdQolkV0KpZFFCyWRbMtlkU0L5ZF
1DCWRXQylkUUNJZFszWWRTQ3lkXUOJZFdDqWRRQ8lkWzPZZFND+WRdRAlkV0QpZFFESWRbNF
lkU0R5ZF1EiWRXRKlkUUTJZFs02WRTRPlkXUUJZFdFKWRRRUlkWzVZZFNFeWRdRYlkV0WpZF
FFyWRbNdlkU0X5ZF1GCWRXRilkUUZJZFs2WWRTRnlkXUaJZFdGqWRRRslkWzbZZFNG+WRdRw
lkV0cpZFFHSWRbN1lkU0d5ZF1HiWRXR6lkUUfJZFs32WRTR/lkXUgJZFdIKWRRSElkWzhZZF
NIeWRdSIlkV0ipZFFIyWRbONlkU0j5ZF1JCWRXSSlkUUlJZFs5WWRTKXlkXUmJZFdJqWRRSc
lkWznZZFNJ+WRdSglkV0opZFFKSWRbOllkUyp5ZF1KiWRXSqlkUUrJZFs62WRTKvlkXUsJZF
dLKWRRS0lkWztZZFMreWRdS4lkV0upZFFLyWRbO9lkUyv5ZF1MCWRXTClkUUxJZFs8WWRTLH
lkXUyJZFdMqWRRTMlkWzzZZFMs+WRdTQlkV00pZFFNSWRbPVlkUy15ZF0tiWRXLalkUU3JZF
s92WRTLflkXU4JZFdOKWRRTklkWz5ZZFMueWRdLolkV06pZFFOyWRbPtlkUy75ZF0vCWRXTy
lkUU9JZFs/WWRTL3lkXS+JZFdPqWRRT8lkWz/ZZFMv+WRdIAl0V0ApdFFASXRbMFl0UyB5dF
0giXRXIKl0UUDJdFsw2XRTIPl0XSEJdFchKXRRQUl0WzFZdFMheXRdIYl0VyGpdFFByXRbMd
l0UyH5dF0iCXRXIil0UUJJdFsyWXRTInl0XSKJdFciqXRRQsl0WzLZdFMi+XRdIwl0VyMpdF
EjSXRbM1l0UyN5dF0jiXRXI6l0USPJdFsz2XRTI/l0XSQJdFckKXRRJEl0WzRZdFMkeXRdJI
l0VySpdFFEyXRbNNl0UyT5dF0lCXRXJSl0USVJdFs1WXRTJXl0XSWJdFclqXRRJcl0WzXZdF
Ml+XRdJgl0VyYpdFEmSXRbFll0UyZ5dF0miXRXJql0USbJdFsW2XRTJvl0XScJdFcnKXRRJ0
l0W0dZdFMneXRdJ4l0VyepdFEnyXRbF9l0Uyf5dF0oCXRXKCl0UShJdFsYWXRTKHl0XSiJdF
coqXRRKMl0WxjZdFMo+XRdKQl0VykpdFEpSXRbGVl0Uyl5dF0piXRXKal0USnJdFsZ2XRTKf
l0XSoJdFcqKXRRKkl0WxpZdFMqeXRdKol0VyqpdFEqyXRbGtl0Uyr5dF0rCXRXKyl0UStJdF
sbWXRTK3l0XSuJdFcrqXRRK8l0WxvZdFMr+XRdLAl0VywpdFEsSXRbHFl0Uyx5dF0siXRXLK
l0USzJdFsc2XRTLPl0XS0JdFctKXRRLUl0Wx1ZdFMteXRdLYl0Vy2pdFEtyXRbHdl0Uy35dF
0uCXRXLil0US5JdFseWXRTLnl0XS6JdFcuqXRRLsl0Wx7ZdFMu+XRdLwl0Vy8pdFEvSXRbH1
l0Uy95dF0viXRXL6l0US/JdFsf2XRTD/l0XSAJhFcgKYRRIEmEWxBZhFMgeYRdIImEVyCphF
EgyYRbENmEUwD5hF0hCYRXISmEUSFJhFsRWYRTAXmEXSGJhFchqYRRIcmEWxHZhFMB+YRdIg
mEVyIphFEiSYRbElmEUwJ5hF0iiYRXIqmEUSLJhFsS2YRTAvmEXSMJhFcjKYRRI0mEWxNZhF
MDeYRdI4mEVyOphFEjyYRbE9mEUwP5hF0kCYRXJCmEUSRJhFsUWYRTBHmEXQSJhFckqYRRJM
mEWxTZhFUU+YRdBQmEVyUphFElSYRbFVmEUwV5hF0FiYRXJamEUSXJhFsV2YRVFfmEXQYJhF
cmKYRRJkmEWxZZhFMGeYRdBomEVwaphFEmyYRbFtmEVRb5hF0HCYRXBymEUQdJhFsXWYRVF3
mEXQeJhFcHqYRRJ8mEWxfZhFMH+YRdCAmEVwgphFEoSYRbGFmEUwh5hF0IiYRXCKmEUSjJhF
sY2YRTCPmEXQkJhFcJKYRRKUmEWxlZhFMJeYRdCYmEVwmphFEJyYRbGdmEVRn5hF0KCYRXCi
mEUSpJhFr6WYRVGnmEXQqJhFcKqYRRCsmEWvrZhFUa+YRdCwmEVwsphFELSYRa+1mEVRt5hF
0LiYRXC6mEUQvJhFsb2YRVG/mEXQwJhFcMKYRRDEmEWvxZhFUceYRdDImEVwyphFEMyYRa/N
mEVPz5hF</AssayXData><AssayYData Points="1500">12aKPgngcD4K+lo+znlFPhqFJj5Z4xM+EGEIPh3n8D0L89E9whu8Pe+poT0NRpA969WDPTqb
Zj12Fks9+ycrPQWF+Dy7POk8iIulPFT+Ozyjbxk83ir4OfxxvrtDciO8egagvMsvtLy1UM68
s7L+vJ1SGr3gAza9xzI6vcP1VL0yQ2G9nJhzvYB8jL0RcJe9kaaYvdqvor39ca29qJW0vX7x
vL2f+MK9tCjGvXfQy72X49S9uCHkvTW73r0CofK95MLrvZ9U973+1wO+9zsEvrZwAr7M3wy+
vr0Pvr4AEb7NvBS+Y3oYvrvGGL6iECO+YhklvtjSIb7M0yW+/3ksvo9EKr53Fy6+HDUxvnPw
NL4Uyje+au03vjXEPb4Ftzy+RjVBvkk2Q76HrUm+HcxHvsT3R76Waky+8PpLvu6iUL7gaFS+
wRlUvqMHVL5DMFm+xcdcvtT7XL4IFmS+e8VivvjKZr5nnWG+oRNmvqPua77/pGW+MzZtvqdX
bL7sOm2+eIxwvhvWbr7ODXG+TrdzvlvjeL4rGne+gZ97vhy2er5fYn6+STB9vgzkgb5+gYG+
bvd9vj6xgb6xOoG+4EKEvqKNgr49x4G+sxWDvu4ihb5Vm4W+LLSJvp4Thr5yzIe+cqyHvnZW
h75vp4m+8PSJvoYmhr7WK4i+2nqLvsuIjL6W+I2+g7iLvlZ6j77OmY6+L+yNvrCui74EAI6+
lbGLvosFj74Lro++FI2Qvr7mj771jJG+E1aUvqb4kb4rxpK+EAKUvlYalL6ErZO+KUeUvt0j
lL7gd5W+vCWVvmhnlr5K7JW+b/+WvldTlb5AJpe+/ZWWvhAamL6epJe+MM6YvoFcl76BXJi+
Yu+ZvqQsmb42PZq+Z4eavjixmL4NhZm+BaSbvog/mr48TZu+JXucvrXYnb64hZy+cBCcvuT+
nL4zXJ2+wAybvmNbnL5CnZ6+6S2fvvFInb6diJ++WFGdvm/gnL49qJy+cByevlH1nr4tUaC+
lLefvtZWnr4JvJ++9fihviZ9ob6lrp++qA+gvjXQn74+EKC+aGOjvqi0oL71e6O+q8egvuRD
oL5T3KG+hWWjvouTo77yHaO+hBalvn0qo74XHaK+ybGivmT5or5O9KS+HhOlvi7+pL58SKS+
64Wmvn5Kpb70MKS+VjCkvgb+pL7++6O+6bukvnNQpL7cRKW+H4GkvuRxpb5xIaa+L82mvq3j
pr5OmKa+5k6nvvqQpL4Pq6e+6JCmvpCwp75AVae+ZaGnvnBWqb4pt6i+yKCmvkbJpr61Pqa+
/hOmvm1hpr5tQaa+sPumvswzp77KdKm+rJ6mvg5uq77896i+X2Wpvo8bp75vxKe+srqovh3c
qL5cKae+jqSmvi6op74hvKm+8iqqvvvzqL4y9ae+KsGpvgGCqr4D06e+hXKpvnSdqb7Hoqi+
cGapvnppqb6e26m+4+2ovutJqr6bdqq+6XOpvjh8qb7luqq+LeGqvtBcqr4luqm+6YaovoHe
qb7npae+Vcmqvsfjqb68tai+ywSqvsC+qr5dVau++TervtwNq76QAqy+4LaqvtD6qr4IGqu+
6CWrvgxArL7H36m+Starvsk9rb7YAa2+cyCrvhHkrL6Xuqq+QCKsvk2wrL6Eaqy+jL2rvodL
rb4zwqu+aB6rvqlGrb6uhKu++CirvpVzqr7ze6y+41msvgVrqr4VAKy+vgmsvkNFrL7E96u+
pkutvgqPrL6Y2q6+Aoqrvvn+qr6BRqu+exWsvnctqr6NjK++ZRmsvorgrL7qiq2+4QmtvlFu
rr7Maqy+QRCuvnVWrb76Xqu+w+Gtvq3erL7Uvqy+2Qasvt47rr5tB6y+xZ2rvrcarL5oFq++
rFGuvlKWrL454K2+6vWrvkR9rb7myau+yP6tvu9mrL7b5Ky+pV2tvjWvrb6JHq++pYStvkzC
rr4y262+vk2tviKjq77CZ62+JN+tvsLQrL4uJ66+oLWuvmnzrL4fXa2+EJytvqXfrb70dq2+
w5muvrd+rr4ODq2+kVysvmwLrr4tma6+FiCvvhRLrr4zWq2+c4Suvr2Uq75cUKy+jPSuvsyA
rr7TGq6+XYquvjGLrr6D3q2+7myuvtJbrr4vfa++xV6svvAYrr4SEa6+S2OtvlVZrb4Jsq6+
O7mwvoiZrb59oK++9IuuvkM0rr4aa66+eoGtvqsCr750EK++HCCuvrIWr77Pgq6+UHmuvg/w
r77Xaa6+Ur6vvo8KsL6IG66+KDCvvmE6rr5j7qu+/PauvknZrr79zK2+/l2xvjkXr76Nn6++
+GSvvvZZsL6S9a++tsurvgiIrr5hJa6+8ZWvvhYbr77yp6u+6wOuvh/err6XvK6+2Sevvt6K
r75Fwa6+sOuxvmVWrr7fEq++oXWtvnFjrb6vf62+kLGtvul9rr7d3ay+giWwvpVqr75EM66+
Azutvmewsr7I3q2+VDmvvjDIr741P6++VausvsDoq76karC+IDuuvl5yr77aC62+s2CvvvCJ
rr6ig6++yAquvruGr74vALK+0zavvjWQr75YQa6+W0GuvoLvrb4aYa++4JSvviQBr74fAa2+
k+iuvt7Hrb6WyK6+NvevvmJ5rr7zS62+i7quvlXFrr5XV66+HzCtviJCsL4J5a6+OUCvvpWs
rr7RIq++lYSxvuZLrr4Uzq6+3+atvlPmrL6utK6+tTKtvgdBrr4zk62+lHCvvlzysb5Pla++
vxewvmSMrr5AO66+9wKxvvCnr74o+q2+BwKxvtIHr76zm66+aUixvtESsL5uI7C+olSvvrUn
sL55CLC+6SGuvioTsb76gLC+dX2uvnFKsL4KNa6+RCevvmGRr77IGLC+EUmwvpbhr76MuLG+
YZywvtpAr75bBq++URqwvmcXr77j/7C+U+2xvnsRsb44TLK+jKCtvjsesL5KcK2+Mvytvox7
rr7kXq6+Z7ivvgAgrr5wqrG+SE6uvjV6rr6fmrC+IiyvvsxQr74HGbG+Sbuwvt3lq76qqq2+
cgewvsc7rr6nxq6+uqquvnWZr75Xhq++JW6wvpY8rb4T6q6+JjGwvqsOsb7cx7C+ynGwvkLj
rr7yE6++g2Otvp3xrb6UqK++oeKwvmc+sL41pq++f+utvt42rr7Mjq6+jpmxvpigr74ZKLG+
RgqvvnhIrr7pmrC+K9muvr/fr76Nz62+MoKwvvFdr74n16++h56vvmRbrb4IWbC+Whqwvita
rr6gI6++V2GwviYrr764ta6+uKmwvnLurr5mdK++3TiyvrdKsL5sj66+bS+vvhIYsL7hwa6+
jF2vvv3Lsr5k77C+LUqvvpxxr76VB7G+EBCwvszXr753SK6+VFKuvldjsL4ea7C+N42vvgwD
r74OybC+UaetvlLArb57iLC+yYivvgMnsL6EA6++bT6wvhrMrb43C7G+Ya2wvhUOsb5l7rC+
uDyvvlK/r76kLq++9tuwvm6Mr74gUa6+Koyxvm94sL6jKK++/2ivvkxLsL4Ty66+jTSxvhzo
rL5VRK++AGCwvsO5sr6kmLC+20SwvilAr74jkK++lgKwvi8isL6ZzLG+CoiwvgT+rb5zgbC+
BNmuvlI0sb4iBrO+fZevviTNr764DrK+++qwvnG0rb6X37C+Vtqwvg+Orr5yJK6+syWxvk5C
sL5mPq++5gqvvvasr75ktbG+RzGuvqK6rb53BbC++Vewvp0ysr4M7q+++P+wvhGgrr6rZK++
PtevvnJrr74esq++HO+xvkJdr75T8bC+usWwvrjNrr4C9a++H0WwvjegsL64s7G+GvKwvuda
r74pw6++nHCvvtFLr7617LG+1P6xvqFtrr4s0K++PKWvvq8Tsb55Hq6+v9+wvtrKr76SobG+
Ei6wvtaEr748rrC+qbCvvoc5sL50tLK+FfGxvtc/sb6taq2+5CiwviqLsL6foK++Pw+xvn+j
sL5fdbG+sfqxvtpisL51g6++yCewvvyjsr6YgLG+mKCtvkq5r74beq++Xtiwviljr77z3a++
RZGvvloLsL7Rjq++If+xvvp0rr7es7G+xpSwvnUzsL56PLC+EZ+uvmxrr77DH7C+5N6uvmKG
r77QVK6+byCwvhTXr74VW6++Fvazvh36sL73N7G+cr+vvj5+rr43mbC+86+xvsudsb7Xoa2+
tvSuvkpYrr5S/LC+GdKvvsoVsL4yQa++nPSuvjONr74UK6++zVawvgNHsL5vba6+c72tvgpk
sL75dbC++YSwvlGjrr5o76++KKCwvqq3sL42mK2+LOyyvmVQr75Zi6++RIuxvgBfsL6jYrC+
cSGvvi2csL4yuKy+h8mvvnNKrr6rF6++ZweuvohOsL40n66+FZavvnTurr5bM6++4VeuvpXk
rL48Iq6+rx6tvjTAr77W4a6+v0ayvpuPsL7tC7G+yJuwvmMFsb7UO7G+tb+vvsxvr75DN7C+
dOSvvjjar75Gca++eT6yvhZnsb4yFbK+heWwvkDXrr5a1LC+9GSvvr+usr64Q7O+RWCvvlo1
sr4RxLC++zCwvsD6r74xqa+++2OwvoWyrr5N0rC+4g+wvmW0sL6ribC+R8Gxvj0Grr6C/a2+
Ep2vvs2bsb6EfbC+xiWvvvyusL5Wk6++zdiuvsL8rr6wkq6+yqewvgw9sL73iK++9nWvvqb0
rr5GqbC+8eevvlLOrb4wZq++SwKxvnMwrr60Cq++BHauvrGmsb4VjbC+8+yvvsrNsb6jerK+
mN+wvt4Tr754Eq++D7ivvrJNsL77b6++vCuyvkh4sb7Qg7C+v9Owvrv0rr7yva6+XSWwvibL
r74Yk7K+Yl2wvjLfsL7b47C+XyCxvlVhrr4JJ7C+B6Gsvh6Rrr5k2a++qRCwvpimsL5vH6++
1LuvvpVrsr45oK++L1SwvjvWr75TY6++xD6vvlQbsL5U+a++FLSxvp6GsL64UK++SZuwvj0P
sb4Zla6+QbGyvh3mrr4z+7G+C7GxvkVNrr5CILG+jTOyvilqrr6Is6++Y4Wvvhhwsb4uFbK+
/x6wvqiesb4utrG+5xiwvrZdsb5Fh7C+0qOtvu3msb61tLC+4sSwvnKJr75zF7K+JkKvvu52
sL5aP7G+cSmyvh9msb4sLrG+WjSvvj14r75icrK+rB2wvnWvr75TeLG+/e2uvmkpsb7kXbK+
N+WvvizWrr6h96++qEaxvjXBr77hf6++qtWxvsedr76iIrC+Exqvvkeyr76wErK+5NiuvsuV
sL7sfbG+4gCwvo/UsL7KQbG+9v+uviv9r74qI66+h0+wvs4Jsb7au6++5Ruuvp/2r77YNbC+
osywvhHbsr6fya++3l6uvqZfsr50KrK+GsKvvpfZr76DaLK+nQevvqghsb4/LbG+r6qxvsOL
sL7dmrG+InKwvreir740grK+iQexvm6irr6Pn7C+2jGyvgZ9r76nubG+Lmewvt6Ysb685a++
vJmwvj/HsL6Q9a6+22iyvpy1rr4lmq++ZcKxvkPbr75CNLG+zcmwvvDWsL6fCq++ovqxvi1b
sr40z7C+nt2wvk2rsr5PK7K+hdqvvlzWr74PJ7K+ASGwvoGJsb6U8LC+5fewvtC6r7778LC+
j2evvg8NsL5Ly6++P+yvvqjYr76FELC+7rOvvjt9sr4NqbO+Oe6vvtxPr742+LC+SRSxvtVS
sL6wK7C+vGevvi5Trr4eka6+nVevvhoOsL61YLG+1aaxvn2qsr5PzLK+qoi0vmo5r74niLG+
bO+xvtZ4sb65wa++tCmxvmOvsL7gyq++lrWwvh7Bsr7ppLK+rMevvnIEsb5HUbG+SIqxvgEQ
s75AYbK+zM2yvhPpsL77Pq++0i2wvuxgsr6Pu7G+KEGwvto9sL6eH6++UTGxvrp6sb7Qoq++
/+Owvif8r74QZbK+G4qvvktqrb5PS7O+oHmwvq3Yr752ebG+MFOwvr9esb7HArC+S3Cyvvcq
r75G2K++GGmyvtrZsr7bD7G+HmivvrpHsL6BuLC+4iqyvgWxsL5MaLG+3zCyvlB8sb6zYbG+
XAmwvp8YsL70t7C+KWixvrWmsb40I7G+qxiyviiKsL5I0bC+rnexvr2Asr60Y7K+gVqxvk1t
sb72SrK+s5euvk08sL5EV6++Dnqwvlvgr75zELK+Xd2uvmBas77z76++/JyvvrglsL77pLC+
AMSwvt3Zsb40UrC+RjOwvh0+s76sb7C+LxWwvlRNr74LdrG+RlmvvqZjsL7tq7C+dTqyvgvv
sL6p4K++HSiwvlLXrr5SjrC+94iwvlZHsb7TdbG+ulGxvssJr74N+66+sSqyvgGSr74zg66+
qtCvvr2hsL4aeq++o3StvuTbsL7F+a++Orayvm4OsL5qArG+0pOxvokEsb7YDK++WPuxvp5C
sL7NX7C+wYavvjwSsL6gTLC+K4azvhCCsL7MFLG+JmOxvmvFrL6C/q++shewvjBfsL6EoLG+
RrGwvg2Yr77ZVLG+kImwvt4Dsr5iu7G+15yvvl2Usr4YCLG+1QywvpQtrr5T17C+knmwvr58
rr6gza++/ACyvl2+sb70drC+zHGxvtsLsb7J8a++GZSyvtylr741HbG+Yduxvlfir76zirC+
Z0Cyvnq6sb4GdLG+HRKyvl6rsb4WkLG+4KqxviHhsb5PsbK+jpqxvih+sL7wiLC+HMuvvmLC
sL6/nLC+ogayvspYsb7Jn62+DUuwvgycsb69ZrG+rq+wvqWUr77g86++eQKwvlMnr75pjrG+
cS6wvok5sL5dBbC+T4WxvsPxr76RZbC+CnKwvloar74nZ7G+QV6xvnYisL5x16++4wuxvkCh
sb4NXbC+zKaxvga+sb7YGrG+HB6xvj3Lr76gCLG+zhqwvoPnr74ifbG+mzeyvp3arb4UG7G+
CFaxvl2wsb4Hc6++Yuiwvtv0sL6OybC+VHiwvopVsL6W+bG+nV+yvjPYsL6APLG+pZaxvjAR
s776ErS+j92xvlHOrr7JObC+w/KwvlQusr5pyLC+FjSxvmScsb74NbK+7squvvLjsL5B5q++
p5avvhOLsL7RhK++kRivvh/Ur74RebC+gJCvvsNisb6l57G+UjqxvsslsL5Bf7K+s3uvvtqG
sb7pbq++W9iwvhrDr75MIq++Z06uvsK3r75ZuK6+jyaxvlppsL4UKbG+uqCxvrSBsb4v5rO+
dQeyvo1xsb4/BrG+lLOvvoFUsL4DLrK+q7+wvpttsL6Oi7G+LgCxvm3nsb6afbK+qHmxvsEv
sb70FrK+tYewvmJgsr5wjrC+KKWuvjFTsL7RObK++lKxvoWor7653K++eEiwvhejsb55k7O+
ceawvmL/sb6TObG+0YOxvqnJsr6B/7G+T9Wyvqxqsb5TALG+mLWvvok2sb7S+bC+KoSxvoNd
sb6GobC+oNivvskBr74bWa++lj2yvhoBsL47jbC+YEyyvhTUsL7MEbC+1S6xvi4Qsb72BrO+
fGWxvve2sr4BW7K++UKyvhh4rr7iXrK+JwOxviBAsb4ySbO+xlqwvpe2sb66A6++5JuwvlIB
sL4o6bC+p86xvv+dsb6XnrC+iRmxvo/tr77elbG+nzyyvkcSsr7z4bC+ekuuvjjosL4HwrG+
/7OxvjnDsr5E4bC+RPmyvoP6sb6WpbG+N1GwvsZdsr6TPbG+we2wvgaxsb6qw6+++Hmyvhng
sL7KCrC+23uxvjEfsb5qyq2+eNewvnjGsL7LCrK+YpOxvoUosr5qE7G+R46wvtRPsr6x/LG+
R/ayvp0usr7fZLG+6GKvvuyRsb5YqrG+oICvvjyRsb5F1rG+DQawvgfDsL55G6++0l2vvv1R
sL6isa++v+WwvgeZsL7LJ7C+swaxvud2sL4AM7C+23+xvlgtsr4aC7O+FcOwvn5esb6zVbG+
DBCxvvCTsr5UCbK+My2xvlqdsL4ZT7G+9c6wvq0ksb5Dt6++DmmxvonFsr5Gu7K+l4eyvsWr
sb72+rG+</AssayYData></Step><Step><CommonData><SampleLocation>17</SampleLocation><SampleID>YNCCT5Ac018</SampleID><SampleGroup></SampleGroup><SampleInfo></SampleInfo><SampleRow>O</SampleRow><SamplePlate>1</SamplePlate><WellType>KSAMPLE</WellType><Concentration>-1</Concentration><ConcentrationUnits>µg/ml</ConcentrationUnits><MolarConcentration>5000</MolarConcentration><MolarConcUnits>nM</MolarConcUnits><MolecularWeight>-1</MolecularWeight><Temperature>30</Temperature><StartTime>5008737</StartTime><AssayTime>300</AssayTime></CommonData><FlowRate>1000</FlowRate><StepType>ASSOC</StepType><StepName>Association</StepName><StepStatus>OK</StepStatus><ActualTime>300.001</ActualTime><CycleTime>0.2</CycleTime><AssayXData Points="1500">6dCYRZ/SmEUg1JhFwNWYRWDXmEUA2ZhFn9qYRSDcmEXA3ZhFYN+YRQDhmEWf4phFIOSYRcDl
mEVg55hFAOmYRZ/qmEUg7JhFwO2YRWDvmEUA8ZhFn/KYRSD0mEXA9ZhFYPeYRQD5mEWf+phF
f/yYRcD9mEVg/5hFAAGZRZ8CmUUgBJlFwAWZRWAHmUUACZlFnwqZRSAMmUXADZlFYA+ZRQAR
mUWfEplFIBSZRcAVmUVgF5lFABmZRZ8amUUgHJlFwB2ZRWAfmUUAIZlFnyKZRSAkmUXAJZlF
YCeZRQApmUWfKplFICyZRcAtmUVgL5lFADGZRZ8ymUUgNJlFwDWZRWA3mUUAOZlFnzqZRSA8
mUXAPZlFYD+ZRQBBmUWfQplFHkSZRcBFmUVgR5lFAEmZRZ9KmUUeTJlFwE2ZRWBPmUUAUZlF
n1KZRR5UmUXAVZlFYFeZRQBZmUWfWplFHlyZRcBdmUVgX5lFAGGZRZ9imUUeZJlFvmWZRWBn
mUUAaZlFn2qZRR5smUW+bZlFYG+ZRQBxmUWfcplFHnSZRb51mUVgd5lFAHmZRZ96mUUefJlF
wH2ZRWB/mUUAgZlFn4KZRR6EmUXAhZlFYIeZRQCJmUWfiplFHoyZRb6NmUVgj5lFAJGZRZ+S
mUUelJlFvpWZRV6XmUUAmZlFn5qZRXicmUW4nZlFXp+ZRQChmUWfoplFHqSZRb6lmUVep5lF
AKmZRZ+qmUUerJlFvq2ZRV6vmUUAsZlFn7KZRR60mUW+tZlFYLeZRQC5mUWfuplFHryZRb69
mUVev5lF/cCZRZ/CmUUexJlFvsWZRV7HmUX9yJlFn8qZRR7MmUW+zZlFXs+ZRf3QmUWf0plF
HtSZRb7VmUVe15lF/diZRZ/amUUe3JlFvt2ZRV7fmUX94JlFn+KZRR7kmUW+5ZlFXueZRf3o
mUWf6plFHuyZRb7tmUVe75lF/fCZRZ3ymUUe9JlFvvWZRV73mUX9+JlFnfqZRR78mUW+/ZlF
Xv+ZRf0AmkWdAppFHgSaRb4FmkVeB5pF/QiaRZ0KmkUeDJpFvg2aRV4PmkX9EJpFnxKaRR4U
mkW+FZpFXheaRf0YmkWdGppFHhyaRb4dmkVeH5pF/SCaRZ0imkUeJJpFviWaRV4nmkX9KJpF
nSqaRR4smkW+LZpFXi+aRf0wmkWdMppFHjSaRb41mkVeN5pF/TiaRZ06mkVPPJpFvj2aRV4/
mkX9QJpFnUKaRR5EmkW+RZpFXkeaRf1ImkWdSppFHkyaRb5NmkVeT5pF/VCaRZ1SmkUeVJpF
vlWaRV5XmkX9WJpFnVqaRR5cmkW+XZpFXl+aRf1gmkWdYppFHmSaRb5lmkVeZ5pF/WiaRZ1q
mkUebJpFvm2aRV5vmkX9cJpFnXKaRR50mkW+dZpFXneaRf14mkWdeppFHnyaRb59mkVef5pF
/YCaRZ2CmkUchJpFvoWaRV6HmkVNiZpFj4qaRRyMmkW+jZpFXo+aRf2QmkWdkppFHpSaRb6V
mkVel5pF/ZiaRZ2amkUenJpFvp2aRV6fmkX9oJpFnaKaRR6kmkW+pZpFXqeaRf2omkWdqppF
HqyaRb6tmkVer5pF/bCaRZ2ymkUctJpFvrWaRV63mkX9uJpFnbqaRRy8mkW8vZpFXr+aRf3A
mkWdwppFHMSaRb7FmkVex5pF/ciaRZ3KmkUczJpFvM2aRV7PmkX90JpFndKaRRzUmkW+1ZpF
XteaRf3YmkWd2ppFHNyaRbzdmkVe35pF/eCaRZ3imkUc5JpFvOWaRV7nmkX96JpFneqaRRzs
mkW+7ZpFXO+aRf3wmkWd8ppFHPSaRbz1mkVc95pF/fiaRZ36mkU9/JpFvP2aRVz/mkX9AJtF
nQKbRT0Em0W8BZtFXgebRf0Im0WdCptFHAybRbwNm0VcD5tF/RCbRZ0Sm0UcFJtFvBWbRVwX
m0X9GJtFnRqbRT0cm0W8HZtFXB+bRfsgm0WdIptFPSSbRbwlm0VcJ5tF+yibRZ0qm0UcLJtF
vC2bRVwvm0X7MJtFnTKbRRw0m0W8NZtFXDebRfs4m0WdOptFPTybRbw9m0VcP5tF+0CbRZ1C
m0U9RJtFvEWbRVxHm0X7SJtFnUqbRRxMm0W8TZtFXE+bRftQm0WdUptFHFSbRbxVm0VcV5tF
+1ibRZtam0U9XJtFvF2bRVxfm0X7YJtFnWKbRRxkm0W8ZZtFXGebRftom0WbaptFPWybRbxt
m0Vcb5tF+3CbRZtym0U9dJtFvHWbRVx3m0X7eJtFm3qbRYN8m0XCfZtFXH+bRfuAm0WdgptF
O4SbRbyFm0Vch5tF+4ibRZuKm0U7jJtFvI2bRVyPm0X7kJtFm5KbRTuUm0W8lZtFXJebRfuY
m0WbmptFO5ybRbydm0Vcn5tF+6CbRZuim0U7pJtFvKWbRVynm0X7qJtFm6qbRTusm0W8rZtF
XK+bRfuwm0WbsptFO7SbRby1m0Vct5tF+7ibRZu6m0U7vJtFvL2bRVy/m0X7wJtFm8KbRTvE
m0W8xZtFXMebRfvIm0WbyptFO8ybRbzNm0Vcz5tF+9CbRZvSm0U71JtFvNWbRVzXm0X72JtF
m9qbRTvcm0W83ZtFXN+bRfvgm0Wb4ptFO+SbRbzlm0Vc55tF++ibRZvqm0U77JtFvO2bRVzv
m0X78JtFm/KbRTv0m0W89ZtFXPebRfv4m0Wb+ptFO/ybRbz9m0Vc/5tF+wCcRZsCnEU7BJxF
vAWcRVwHnEX7CJxFmwqcRTsMnEW8DZxFXA+cRfsQnEWbEpxFOxScRbwVnEVcF5xF+xicRZsa
nEV6HJxFuh2cRVwfnEX7IJxFmyKcRTsknEW8JZxFXCecRfsonEWbKpxFOyycRbwtnEVcL5xF
+zCcRZsynEU7NJxFvDWcRVw3nEX7OJxFmzqcRTs8nEW6PZxFXD+cRftAnEWbQpxFO0ScRbpF
nEVcR5xF+0icRZtKnEU7TJxFuk2cRVpPnEX7UJxFm1KcRTtUnEW8VZxFWlecRftYnEWbWpxF
O1ycRbpdnEVcX5xF+2CcRZtinEU7ZJxFumWcRVpnnEX7aJxFm2qcRTtsnEW6bZxFWm+cRftw
nEWbcpxFO3ScRbp1nEVcd5xF+3icRZt6nEU7fJxFun2cRVp/nEX5gJxFm4KcRTuEnEW6hZxF
WoecRfmInEWbipxFO4ycRbqNnEVcj5xF+ZCcRZuSnEU7lJxFupWcRVqXnEX5mJxFm5qcRTuc
nEW6nZxFWp+cRfmgnEWbopxFO6ScRbqlnEVap5xF+aicRZuqnEU7rJxFuq2cRVqvnEX5sJxF
m7KcRTu0nEW6tZxFWrecRfm4nEWZupxFtrycRfe9nEVav5xF+cCcRZnCnEU7xJxFusWcRVrH
nEX5yJxFm8qcRTvMnEW6zZxFWs+cRfnQnEWb0pxFO9ScRbrVnEVa15xF+dicRZnanEU73JxF
ut2cRVrfnEX54JxFmeKcRTvknEW65ZxFWuecRfnonEWZ6pxFOeycRbrtnEVa75xF+fCcRZny
nEU59JxFuvWcRVr3nEX5+JxFmfqcRTn8nEW6/ZxFWv+cRfkAnUWZAp1FOwSdRboFnUVaB51F
+QidRZkKnUU5DJ1Fug2dRVoPnUX5EJ1FmRKdRTkUnUW6FZ1FWhedRfkYnUWZGp1FORydRbod
nUVaH51F+SCdRZkinUU5JJ1FuiWdRVonnUX5KJ1FmSqdRTksnUW6LZ1FWi+dRfkwnUWZMp1F
OTSdRbo1nUVaN51F+TidRZk6nUU5PJ1Fuj2dRVo/nUX5QJ1FmUKdRTlEnUW6RZ1FWkedRflI
nUWZSp1FOUydRbpNnUVaT51F+VCdRZlSnUU5VJ1FulWdRVpXnUX5WJ1FmVqdRWxcnUW6XZ1F
Wl+dRflgnUWZYp1FOWSdRbplnUVaZ51F+WidRZlqnUU5bJ1Fum2dRVpvnUX5cJ1FmXKdRTl0
nUW6dZ1FWnedRfl4nUWZep1FOXydRbp9nUVaf51F+YCdRZmCnUU5hJ1FuoWdRVqHnUX5iJ1F
mYqdRTmMnUW6jZ1FWo+dRfmQnUWZkp1FOZSdRbqVnUVal51F+ZidRZmanUU5nJ1FuJ2dRVqf
nUX5oJ1FmaKdRTmknUW4pZ1FWqedRfmonUWZqp1FOaydRbqtnUVar51F+bCdRZmynUU5tJ1F
urWdRVi3nUX5uJ1FmbqdRTm8nUW4vZ1FWr+dRfnAnUWZwp1FOcSdRbjFnUVYx51F+cidRZnK
nUU5zJ1FuM2dRVjPnUX50J1FmdKdRTnUnUW41Z1FWNedRfnYnUWZ2p1FOdydRbjdnUVa351F
+eCdRZninUU55J1FuOWdRVjnnUX36J1FmeqdRTnsnUW47Z1FWO+dRffwnUWZ8p1FOfSdRbj1
nUVY951F9/idRZn6nUWH/J1Fyv2dRVj/nUX3AJ5FmQKeRTkEnkW4BZ5FWAeeRfcInkWZCp5F
OQyeRbgNnkVYD55F9xCeRZcSnkU5FJ5FuBWeRVgXnkX3GJ5FlxqeRTkcnkW4HZ5FWB+eRfcg
nkWXIp5FOSSeRbglnkVYJ55F9yieRZcqnkU5LJ5FuC2eRVgvnkX3MJ5FlzKeRTk0nkW4NZ5F
WDeeRfc4nkWXOp5FOTyeRbg9nkVYP55F90CeRZdCnkU5RJ5FuEWeRVhHnkX3SJ5Fl0qeRTlM
nkW4TZ5FWE+eRfdQnkWXUp5FN1SeRbhVnkVYV55F91ieRZdankU3XJ5FuF2eRVhfnkX3YJ5F
l2KeRTdknkW4ZZ5FWGeeRfdonkWXap5FN2yeRbhtnkVYb55F93CeRZdynkU3dJ5FuHWeRVh3
nkX3eJ5Fl3qeRTd8nkW4fZ5FWH+eRfeAnkWXgp5FN4SeRbiFnkVYh55F94ieRZeKnkU3jJ5F
uI2eRViPnkX3kJ5Fl5KeRTeUnkW4lZ5FWJeeRfeYnkWXmp5Fn5yeReGdnkVYn55F96CeRZei
nkU3pJ5FuKWeRVinnkX3qJ5Fl6qeRTesnkW4rZ5FWK+eRfewnkWXsp5FN7SeRbi1nkVYt55F
97ieRZe6nkU3vJ5FuL2eRVi/nkX3wJ5Fl8KeRTfEnkW4xZ5FWMeeRffInkWXyp5FN8yeRbjN
nkVYz55F99CeRZfSnkU31J5FuNWeRVjXnkX32J5Fl9qeRTfcnkW43Z5FWN+eRffgnkWX4p5F
N+SeRbjlnkVY555F9+ieRZfqnkU37J5FuO2eRVjvnkX38J5Fl/KeRTf0nkW49Z5FWPeeRff4
nkWX+p5FN/yeRbj9nkVY/55F9wCfRZcCn0U3BJ9FuAWfRVgHn0X3CJ9FlwqfRTcMn0W2DZ9F
WA+fRfcQn0WXEp9FNxSfRbYVn0VWF59F9xifRZcan0U3HJ9Fth2fRVgfn0X3IJ9FlyKfRTck
n0W2JZ9FWCefRfcon0WXKp9FNyyfRbYtn0VYL59F9zCfRZcyn0U3NJ9FtjWfRVY3n0X3OJ9F
lzqfRZk8n0XXPZ9FVj+fRfdAn0WXQp9FN0SfRbZFn0VWR59F90ifRZdKn0U3TJ9Ftk2fRVZP
n0X3UJ9Fl1KfRTdUn0W2VZ9FVlefRfVYn0WXWp9FN1yfRbZdn0VWX59F92CfRZdin0U3ZJ9F
tmWfRVZnn0X3aJ9Fl2qfRTdsn0XXbZ9FVm+fRfVwn0WXcp9FN3SfRbZ1n0VWd59F9XifRZV6
n0U3fJ9Ftn2fRVZ/n0X1gJ9Fl4KfRTeEn0XXhZ9FVoefRfWIn0WXip9FN4yfRdeNn0VWj59F
9ZCfRZeSn0U3lJ9F15WfRVaXn0X1mJ9Fl5qfRTecn0XXnZ9FVp+fRfWgn0WVop9FN6SfRdel
n0VWp59F9aifRZWqn0U3rJ9Ftq2fRVavn0X1sJ9FlbKfRTe0n0XXtZ9FVrefRfW4n0WVup9F
NbyfRde9n0VWv59F9cCfRZXCn0U3xJ9F18WfRVbHn0X1yJ9FlcqfRTXMn0XXzZ9FVs+fRfXQ
n0WV0p9FNdSfRdfVn0VW159F9difRZXan0WR3J9F0t2fRVbfn0X14J9FleKfRTXkn0XV5Z9F
VuefRfXon0WV6p9FNeyfRdXtn0VW759F9fCfRZXyn0U19J9F1fWfRVb3n0X1+J9FlfqfRTX8
n0XX/Z9FVv+fRfcAoEWVAqBFNQSgRdcFoEVWB6BF9QigRZUKoEU1DKBF1Q2gRVYPoEX1EKBF
lRKgRTUUoEXVFaBFVhegRfUYoEWVGqBFNRygRdUdoEVWH6BF9SCgRZUioEU1JKBF1SWgRVYn
oEX1KKBFlSqgRc4soEUOLqBFVi+gRfUwoEWVMqBFNTSgRdU1oEVWN6BF9TigRZU6oEU1PKBF
1T2gRVY/oEX1QKBFlUKgRTVEoEXVRaBFVkegRfVIoEWVSqBFNUygRdVNoEVWT6BF9VCgRZVS
oEU1VKBF1VWgRVZXoEX1WKBFlVqgRTVcoEXVXaBFVl+gRfVgoEWVYqBFNWSgRdVloEVWZ6BF
9WigRZVqoEU1bKBF1W2gRVZvoEX1cKBFlXKgRTV0oEXVdaBFVHegRfV4oEWVeqBFanygRdV9
oEVWf6BF9YCgRZWCoEU1hKBF1YWgRVaHoEX1iKBFlYqgRTWMoEXVjaBFVI+gRfWQoEWVkqBF
NZSgRdWVoEVWl6BF9ZigRZWaoEU1nKBF1Z2gRVSfoEX1oKBFlaKgRTWkoEXVpaBFVKegRfOo
oEWVqqBFNaygRdWtoEVUr6BF9bCgRZWyoEU1tKBF1bWgRVS3oEXzuKBFlbqgRTW8oEXVvaBF
VL+gRfPAoEWVwqBFNcSgRdXFoEVUx6BF88igRZXKoEU1zKBF1c2gRVTPoEXz0KBFldKgRTXU
oEXU1aBFVNegRfPYoEWV2qBFNdygRdTdoEVU36BF8+CgRZPioEU15KBF1OWgRVTnoEXz6KBF
leqgRTXsoEXU7aBFVO+gRfPwoEWV8qBFNfSgRdT1oEVU96BF8/igRZX6oEU1/KBF1P2gRVT/
oEXzAKFFlQKhRTUEoUXUBaFFVAehRfMIoUWTCqFFNQyhRdQNoUVUD6FF8xChRZMSoUUzFKFF
1BWhRVQXoUX1GKFFkxqhRaMcoUXlHaFFVB+hRfMgoUWTIqFFNSShRdQloUVUJ6FF8yihRZMq
oUU1LKFF1C2hRVQvoUXzMKFFkzKhRTM0oUXUNaFFVDehRfM4oUWTOqFFMzyhRdQ9oUVUP6FF
80ChRZNCoUUzRKFF0kWhRVRHoUXzSKFFk0qhRTNMoUXSTaFFVE+hRfNQoUWTUqFFM1ShRdRV
oUVUV6FF81ihRZNaoUUzXKFF0l2hRVRfoUXzYKFFk2KhRTNkoUXSZaFFVGehRfNooUWTaqFF
M2yhRdRtoUVUb6FF83ChRZNyoUUzdKFF0nWhRVR3oUXzeKFFk3qhRTN8oUXSfaFFVH+hRfOA
oUWTgqFFM4ShRdKFoUVUh6FF84ihRZOKoUUzjKFF0o2hRVSPoUXzkKFFk5KhRTOUoUXSlaFF
VJehRfOYoUWTmqFFM5yhRdKdoUVUn6FF86ChRZOioUUzpKFF0qWhRVSnoUXzqKFFk6qhRTOs
oUXSraFFVK+hRfOwoUWTsqFFM7ShRdK1oUVUt6FF87ihRZO6oUUzvKFF0r2hRVS/oUXzwKFF
k8KhRTPEoUXSxaFFVMehRfPIoUWTyqFFM8yhRdLNoUVUz6FF89ChRZPSoUUz1KFF0tWhRVTX
oUXz2KFFk9qhRTPcoUXS3aFFVN+hRfPgoUWT4qFFM+ShRdLloUVU56FF8+ihRZPqoUUz7KFF
0u2hRVTvoUXz8KFFk/KhRTP0oUXS9aFFVPehRfP4oUWT+qFFM/yhRdL9oUVU/6FF8wCiRZMC
okUzBKJF0gWiRVQHokXzCKJFkwqiRTMMokUYDqJFWg+iRfEQokWTEqJFMxSiRdIVokVRF6JF
8xiiRZMaokUzHKJF0h2iRVEfokXzIKJFkyKiRTMkokXSJaJFUSeiRfEookWTKqJFMyyiRdIt
okVRL6JF</AssayXData><AssayYData Points="1500">LPmlvtICkb6CGWW+ULwZvv9ssL2/cLi8B0L9PM63hT0YwuE9rYkLPucTFz6u9Cw+Bkk6Pit4
QT57p0k+GIhRPoEXVj7rZVw+QPJgPulXYz4lWWI+sfBnPkTKaj6ggW4+bPxtPi09cj7AN3M+
NQ93PnUIdj66fXQ+Yh52Prsmdj596nc+Mhp5PvmgeD5cBHk+ggyAPvd9fD674Ho+tdN7PkEN
fz4SwX8+B+WAPl3Kfz4ECYI+K0KCPjbWgT48goA+vVOEPqQGhD7KdYA+qZSCPqkxgz7Z+oM+
JDCEPmSehD6nVYQ+nOyHPgG3gz5r7YQ+hp+EPq2Phz6lu4U+v0eHPhK5hj4754c+viKIPlv5
hT5Un4c+L9aJPoR5hz5lzYY+PCqHPusTiD5sdok+JMaIPiOEij5ypos+loqIPniPiT5TFIk+
dWWJPsbRiT4g7Ik+pBKKPg0Dij49iIo+QlKMPnUhij7SMIw+FRCLPl01jT6oV40+bRGNPoTT
iT6rT4w+IVWNPktkjj4Bvos+oZaMPpWujD73/4o+22CNPjsyjD53Gow+hFyNPo4EjT5Qho0+
2juNPmr7jj6nVow+gMCPPseYjj5WK44+xzKQPuHVjT5tKo8+ZMuOPkK/jz436JE+wq2QPrko
kT5Xv40+NEaQPki7jj7ST5A+tZWNPiSLkD7ifI8+apmPPsM9jz78zZE+PWSPPlv/jj7PR5A+
nbSPPmGRkT7Yr44+sg+QPpObkT5E5pA+caiQPgsRkD4jfpA+Nb2RPkjkkj4acI8+42mRPoja
kD7dJ5E+3viQPkZKkj6Yw5E+ciSTPik9kT4xOpI+zPWQPlUBkT7CAZE+eziQPthgkj4+ZpI+
NPKPPhQIkz5S9ZA+sVqRPow5kz5TD5I+EdmTPsgjkz6L4JI+bQuWPlpxkT5AxpE+GuqUPkCm
kj7XE5I+daWUPkqDlD74TJM+nDmUPv2vlD7Z0ZI+JLWQPq5clD5BkJE+6VWVPuhPlD6z/ZU+
PSGTPg1klD4ptJE+2RWWPk0NlT5DsZQ+n+WUPk3+lD7HLpU+4eyTPtCAkz4Lu5Q+oKSVPsY9
lj7NGZU+pdiVPmDTkz6cAZY+jOSUPu/8lT4p25Q+jNqUPkypkj4zipQ+y0uTPiTllT7YsJY+
QnWVPqYFlz5PiZU+/pKVPgzWkz7KXZY+8z2XPloolj7c1ZQ+jdiUPkCMlj6g7ZY+T22XPp6l
lD6QEZc+a8+WPp7PlT6MUpU+BN2VPjB0lT5dhJY+GZ6YPiuXlj5EZZc+tsaWPjpamD7pV5g+
U42VPiqGlT4Iwpg+0YGXPq0CmD7iy5Y+CCiZPt07lT4RYJc+yiGWPgoylz4vepc+2oOXPjU6
mD6TTZg+wfOYPiXqlj41vpU+wGyZPpcklj62c5Q+vI+XPoVWlz5Dn5c+cjaXPvQelz5Ctpc+
fwiXPriUmT7a9pc+VQ2WPrcDlj6gaZk+7CmWPiK7mD5yN5o+02qZPujKlj5x5Jk+jGSZPsoG
lz7B1Jg+WEOaPnm9lz4h1pU+njSYPmJGmD6g7JY+OieYPjE3lz6rmpg+1kqZPmz7lz7zzJU+
wYSaPijXlz51c5g+EKOYPnkhlz6qrJg+Po6bPjy0mT5VNJg+xbqXPofsmT53sZY+Py+YPgGt
mT4wiZg+zG+YPk28mj7RSJk+MvKZPnRwmj7GI5g+FQWZPth4mj5HJZk+sDOaPoJqmT7A2Zk+
Y3aaPq/gmj4dCJk+nkqbPrQgmj4ssZg+RQuXPsBQmD5U95o+laiZPtt0mD7r1pU+JOWZPveP
mT4Gppg+FmqaPta4lz5ABJs+zGKaPgDZmT4Skpo+Z4SZPjHxmj615po+87eZPua7mj7VFJs+
D2CaPtQSmT4jG5o+VUCYPgjElz7leJs+tyabPsRsmz6odZs+6H+bPp5/mz711pk+86CbPrDa
mz5qEpg+oriYPlHPmT5uIZs+5zCZPgHcmz5aV5s+dxuaPoa6mj7HM5o+IYOaPogtmz4FlZk+
jOCaPkbwmD4rbJo+AMSaPjFBmT7jgZo+dzWbPvgtnD6FB5s+otyZPmaKmj7zN5s+zDCaPkgA
nD6kDpo+hBSbPubOmD69Sps+8n2ZPg63mT5EfJo+m3yZPtaqnT7CJZ4+T4abPl9PnD45z5w+
A3KaPpwenD6jTZk+/X+YPjMZmj5TQps+ynmbPpUEnD65BJw+6g2aPgSWmz409po+v0qZPnI/
mj7k2ps+tPWbPhO0mj57R5s+i2ebPjikmz4fQZs+DlOcPgIamj5hCJo+ZEidPhK9mj4sfJs+
p2+aPrNLmj7beJs+w8SYPrkxmz5Jqpw+D8mcPvQZnT5mvpo+D7yaPkTamz7KnJ4+mC6aPtX/
nT7cSp4+mH+bPmpimz7NA5w+psudPgIJmj6nPZs+V4icPsE+nj6SAJ0+ioCdPn1FnD4gWpw+
rH6bPg7qnD6dF50+2JCcPhlNnT6Iups+inGcPuEonD5spZw+/B2cPn5QnD5NcZs+MSmcPpHm
mz6VyJw+sc6cPnuYmz74Y50+bjubPnCanD4Vu5s+oPGaPn+0nD4PXJ4+zLWcPrCTnD65/Zw+
p9qcPgz1nT6xoZ0+54aePtPMoD7sa5w+1biePiPknT5D/5w+yV2dPtwTnj6mIZw+CQacPqau
nD5gJZ0+nPKbPt57nD74b50+N8mePnXhmz6EP54+f8KePoRnnT72N50+VQ6ePhDgnD5+tpw+
+YKcPmPynT7fwp4+2cqaPkIdnT5lkJ0+zWuePuVjnT6IaZ0+N32dPl/Inj7M8Zo+I0udPkR9
nT7KUpo+i7OePg0+nz4xM5w+nPObPivAnT7Oups+cTSePgEonD5iKJ8+/MadPhjknT6IJpw+
n3+bPnZ5nT7NOJ4+XcWcPuvUnj4YnJ0+okefPkDgnD6y9Jo+ekOfPlBnoD56/Z0+GTaePlqF
mz5sGp0+BoudPkA0nj7bw50+J8WePkPtnD6PHpw+DLiePtvsnD6lYJs+BFuePm0FnD4E/Zw+
qiCdPm+TnT6BgZ0+dFKePsnfnT5X/5w+a5edPrrYmz4Yxp0+2uydPgPBnT4ofp0+jA+cPmIX
nj6lQJ8+YjCbPjvPnT5dmpw+OjidPtk2nz4QJ54+JP+dPqsqnT5yhZ4+3S+dPn9lnT6bFJ0+
9XKePgVfnz7GqJw+F8WePjnFnT7H6Z0+HV+dPgeqnT4GeJ4+aN6dPiIgnj5BzJ4+RVecPuOq
oD4gFp0+dIigPq9RnD4ES54+D/CcPl/WnD7fSZ8+8hufPtranj52HaA+BlSdPuzynj6yY58+
nZGdPtg5nz4blJw+K++dPkEKnj6gqJ8+mP+ePkTUnj5XPZ4+/OudPu1enz4dSJ4+lLegPsUZ
nj7g2pw+g12dPuYXoT6xEZ8+L+KePpsNoD5G3pw+NiacPguFnT4jSJ4+1yOePkyVnz7ZYJ4+
PcqdPlh8nz7osZ8+yf6dPqVMnD4vK6A+FRafPuzEnj6HVJ0+IBeePr41nz4pJ50+w/efPlot
nj5if54+FoOfPknXnD749J4+v6GfPmZfnj6Cu54+EvOePulwnz6khZ0+20yfPmLznT7mU50+
MiOgPn96oD6PlJ0+5omfPtlunj7GJ58+qDKgPtuOnj6q16A+xj2ePv/wnz5omJ0+KzKdPqL8
nT4c4J0+uaCcPp8hnz6lXJ8+ObiePiqXnz7tb58+IpWhPuK7nT5qaJ0+5iOdPn0WnT7XhZ4+
vtKgPvE8nj7tmZ8+v/edPna1nT7yCp8+ZJqePmnVnj43MqA+ovOePuXxnz6WlJ4+bfSePtv5
nT5bq54+G+OgPqNhnj7Njp8+JtqePmj/oD7oa58+CCahPoNOoD6COJ8+4XmePqGTnz7Zq6E+
IRShPsUcnT5XWKA+j0egPvTbnT6xM58+4MGgPpRyoD6q5p4+8a+dPtK6nz4YGJ8+i/ucPuwE
nT4Y0p8+0dufPoQSoD64Fp8+y9WfPn6ioD4cFaA+HCafPn0CoT4D4p8+lyOfPhx6nj58B58+
0W2ePk1Xnj4QFJ0+VzmgPt89oT6UrZ0+fGWePnlnoT7+k54+A06hPiR4nz45JaE+TJSfPv8q
oD4p0Z8+qcadPr9Lnz7yAaA+aeydPl+soD6LkqE+gLOgPuF8nj69uaE+8tiePvzsnz7HDp0+
1xufPo0Qnz49k58+sPqgPtgxnz6OhZ8+QlGgPjm8oD7gBaM+O02gPg2+oD6xFZ8+7cqfPnv7
nj72f58+fPSfPoheoT6ys54+2eeePtGJoT4mmKM+xSWfPlW5nz7uHZ8+HFuiPlLxnz5oa6A+
lmefPoBooD5LAaA+TNGiPv8voT6C1J8+OKGgPh+7oD4ccaI+FQGhPskboD5DEaM+0DeiProD
oD7CK6E+w8WfPqo9oT6Vh6A+iS+fPgT5nT7q5aA+vWKhPudgnz7Mt58+iU+hPqEWoD5qZaA+
SJCgPlJCoj6nv6A+rYyfPhCDoT6Cp58+BGqhPoHPnz5NL6E+rtqgPiFGnz50N6I+QquhPmfR
oD5hxp8+KK2gPkMboT7ZNJ8+MAGfPnKBoj5uCJ8+hQKhPiEXoj7QlZ4+yDKgPpMnoT4Nb6M+
gZagPn3UoT4Ux6A+XDahPrzwnj6CfZ0+4x2iPq0snz46ZZ8+FUiiPm3wnD6Wv6E+uU6ePnjT
oT6ZDqA+obyePgVfoj6Dep8+lWmgPn54oT6bFKE+J4SfPjpzoT6kSqE+J2SgPnvanj79y6A+
ig2hPj7Znz7SAqA+mWCiPhW3oT57fqA+QC2gPuOdnz6jJKI+5iegPtg0nz61gqE+iuahPr7v
nz7WEqM+DamiPu48oT65jqA+z32gPnOMnj5k4aE+FFKhPkRhnz5BCKA++bKgPotooD5Ne54+
nU6iPslcoD4HYqA+r3egPvhnoD4vAqI+v0+gPhzLoT51qZ4+HQifPmHFnT7bqKE+ruiePsmy
oD5MGqE+AtufPu9Cnj4/saA+0WOgPoOQoj5WZKE+BXyhPleDnj6aiqE+gsahPnQooD7hQp4+
fEihPoM+oT4qDaA+ENqgPh0Uoj7Un6A+wXqgPrDTnz6EdqA+bsGhPqI+oT4oTaA+MSqiPsIJ
oT5zHqA+SiugPmlfoT5G9Z4+nJihPo8roz6wf6E+Pj2kPmdqoj7ZcqE+e3mgPqtmoD47qqA+
yWufPiSCoj5h558+BeChPulnoz5MSaA+OlOhPvyfoD66258+4k6hPvizoT7pmKE+n56hPkFH
oj4fDaE+EASiPk4hoT6yHaE+v66hPrUYoj7JJKI+MRGiPgy8oT7pRaI+4cahPrXPnz7NXJ8+
5L6gPmaNoz7TD58+1dufPlRjoT43OqA+lOOiPjtPnz58UqA+pquhPuH/oT6rD6E+BgWhPmq6
oT7kcKE+w26iPi+voD5z+J8+edmgPu5doD7YVaA+t6+hPoO2oj525aE+phSiPny+oD7o8KA+
r1igPppaoD4+IqI+LWehPjAHoT5+lKE+WdyfPhnMoT5I4KE+XFCgPj8GoT6Cy6I++GmiPo13
oD7Hpp8+wKqgPoygoj7Tb6I+bhGhPhEhoj6jL6I+eCyhPpfPoD62maE+PfShPilioD5VNKE+
awmgPvQ/oj6Dd6I+BACjPqbmoT6ksqE+NrCiPiiooT6kuZ4+keOgPq9JoD4AaaI+wSKjPi1X
oj4b+qI+wwGjPqIEoD5W1aE+G76fPm86oj7vCaI+KhKiPoCEoD6dNaI+u1SiPmTxnj4TyqM+
ZymiPkWPoz7lwKA+a9SfPrZ/oT6F/KI+9ayePqcpoD63x6I+XKqhPs2poD5mOKE+qESfPmTn
oD6EaaM+Mz2hPsvLoD5n7qI+WAuhPs5poD5iIKE+XA+hPvdaoD67wKI+GDmiPnkUoT4MQ6E+
x3ihPvvToD53BqM+MEehPuA7nj6Y06A+QL6jPksioz68BKM+9VqhPqKBoD63AKA+5RqjPkU8
oT6XoaI+lT+iPriAoD5K76M+e9GhPtFIoj7GRaI+UNOgPvujoj6ZqKE+KDSgPgcUoT5RFqI+
CLygPlgzoT6+YaI+4QyhPp1hoD5wA6I+78GgPkzeoT6m3aE+/QmiPvj1oD5ZK6A+kSWiPu7n
oT5KbKA+Y8aiPtwSoj7cL6I+/CmiPoGzoT4okKE+ufGhPpfDoD6PyqM+tfegPuwSnz4R3aA+
yQihPvsyoT5Ux6M+xmqhPjSooD7ubqM+FeufPvcWnz7G758+Z5mhPsffoz5gfqE+5d6jPip5
oD4pG6U+KRGhPu9Voj4vM6I+456jPj9ioz6GYKI+Z4WjPmucoD7NsqE+BJGjPr12oT76yqI+
qUyiPrKvoz5/s6U+oaagPvDboz7JNqI+OVChPjSZoT559p8+JaWkPlnXoT6MW6E+teajPnLF
oT6r/KE+MnyiPpECoz58/58+07qiPkb6oT6XuaA+K3uhPhrmoj6nA6I+ZYOiPiXXoT4D8KM+
zC+iPmqroT5udqM+2O+jPn/3oT5hAZ8+/UeiPrrZoz5puKI+SamhPhZboz5W6aM+HKGgPrlZ
oT6zJqU+jXSjPqAEpD4GUKM+ohuiPuZxoT4haqM+alGkPlTSoj7StqI+N6ChPjAooD4lBKI+
6Y6hPnJToj420qI+iIChPhQSoD4rgKA+f9OjPvEFoj6m4KM+02WhPn95oz4zsKE+I6mjPqY3
oj4Nj6A+y3ShPoSeoj5jgaM+8lmiPtFFoT4a+qE+mEmkPuu5oT7rCKE+ZJGiPt5ooj4S3aE+
vM6hPn4Aoz40PqI+pKOkPhrgoj7RZqE+ek+jPjwxoz6dXKM+MOGjPkeuoD6R4aI+GhCjPj4s
pD6gvqM+SSKfPga+pD5NRKM+i5mhPmmkoz6oSaI+8pqhPu/poz7ytaA+XpOiPnIyoj5oBaI+
7VmjPlmfoz5RpKQ+whmjPqb3oD7icaQ+uyKhPjbCoj5Di6Q+9NSjPvf6oz688aE+Jr2iPlUG
oz4dqaM+uBmhPrH1oj6kGqM+9Q6lPlPxoT5bfaQ+jbuhPluSpD5j4KE+oPOiPgJ+oj7366E+
tG2hPgSioT6EOqI+ftqhPmjxoj6ToqI+g4qhPsrRoT5pyaE+i0qlPimXoz4r6KI+eRujPqSp
oj6pjaI+87KiPoAfpD4UKqM+OiOiPmVbpD6RW6A+czaiPtm2oT4uvqI+JJaiPs2moD5EUaE+
G9mgPmMapD77CqM+AXCjPk3joT5T76I+IdOhPupVoz5lhqI+WDGiPpoNoT5/VqI+NXiiPuZq
oj4yzqM+pSOjPn9VpT60mKI+PvqjPgSmoz4bwKQ+bbmhPoLvoT4ooqI+UuGjPnvSoz7kQqQ+
c5ikPkgZoj4SvKQ+pMmmPvJioj6s5KM+aBikPkEboj5rCqM+6x+kPiosoj4nyaA+zkmjPlvR
oj41yqE+UNihPrqJoj6fEqE+Li+kPu53oz5z0KI+oZ6iPgtQoD6avqQ+aYWjPodtoj7CjqI+
zk6hPjY9oj7Q4qI+acKjPr1Hoj7me6M+kCqhPqrooz7z+qM+FM2iPgkbpD4ZeaQ+d1ylPnms
pD6RxKE+M+akPkNBoj6p+KI+DpyiPmdOoj6KEaM+FfGhPu1Ioj4bxqQ+QiOlPmFnpD4Y3KM+
wmikPjmInz57t6M+VbKjPhcSoz40l6A+cYWiPtPuoT5BH6I+hvSiPsxuoz5xv6M+4TOkPtyt
oz498aI+E36jPj1Coz5046M+23qkPjMLoj5HpqI+zQKjPvTloz6GNqQ+osmjPhIFoz4lmaI+
poGiPm70oz4CuaE+oFukPrWdoj48u6E+UoyjPrHFpD5yh6Q+LJagPufLpD5RBKI+YAanPv8O
oj4e8KI+XvehPlPloT5nGKM+xpmiPsj+pD4z1KM+PluiPvlxoz4VMKQ+9UKkPkogoz7avqM+
vHehPiL0oT7cNKQ+6eaiPpUpoz4g4qI+UxCiPtqHoz7kj6I+rRWkPj03pT4ojqE+hayiPr6M
pD6zeqM+</AssayYData></Step><Step><CommonData><SampleLocation>17</SampleLocation><SampleID></SampleID><SampleGroup></SampleGroup><SampleInfo></SampleInfo><SampleRow>P</SampleRow><SamplePlate>1</SamplePlate><WellType>BUFFER</WellType><Concentration>-1</Concentration><ConcentrationUnits>µg/ml</ConcentrationUnits><MolarConcentration>-1</MolarConcentration><MolarConcUnits>nM</MolarConcUnits><MolecularWeight>-1</MolecularWeight><Temperature>30</Temperature><StartTime>5314667</StartTime><AssayTime>300</AssayTime></CommonData><FlowRate>1000</FlowRate><StepType>DISASSOC</StepType><StepName>Dissociation</StepName><StepStatus>OK</StepStatus><ActualTime>300.002</ActualTime><CycleTime>0.2</CycleTime><AssayXData Points="1500">6zCiRaMyokUkNKJFxDWiRWQ3okUEOaJFozqiRSI8okXEPaJFZD+iRQRBokWjQqJFIkSiRcRF
okVkR6JFBEmiRaNKokUiTKJFwk2iRWRPokUEUaJFo1KiRSJUokXCVaJFZFeiRQRZokWjWqJF
IlyiRcJdokVkX6JFBGGiRaNiokUiZKJFwmWiRWRnokUEaaJFo2qiRSJsokXCbaJFZG+iRQRx
okWjcqJFInSiRcJ1okVkd6JFBHmiRaN6okUifKJFwn2iRWR/okUEgaJFo4KiRSKEokXChaJF
ZIeiRQSJokWjiqJFIoyiRcKNokVij6JFBJGiRaOSokUilKJFwpWiRWKXokUEmaJFo5qiRSKc
okXCnaJFYp+iRQShokWjoqJFIqSiRcKlokVip6JFBKmiRaOqokUirKJFwq2iRWKvokUEsaJF
o7KiRSK0okXCtaJFYreiRQK5okWjuqJFIryiRcK9okViv6JFAsGiRaPCokUixKJFwsWiRWLH
okUCyaJFo8qiRSLMokXCzaJFYs+iRQLRokWj0qJFItSiRcLVokVi16JFAtmiRaPaokUi3KJF
wt2iRWLfokUC4aJFoeKiRSLkokXC5aJFYueiRQLpokWj6qJFIuyiRcLtokVi76JFAvGiRaHy
okUi9KJFwvWiRWL3okUC+aJFofqiRSL8okXC/aJFYv+iRQIBo0WhAqNFIgSjRcIFo0ViB6NF
AgmjRaEKo0UiDKNFwg2jRWIPo0UCEaNFoRKjRSIUo0XCFaNFYhejRQIZo0WhGqNFIhyjRcId
o0ViH6NFAiGjRaEio0UiJKNFwiWjRWIno0UCKaNFoSqjRSIso0XCLaNFYi+jRQIxo0WhMqNF
IjSjRcI1o0ViN6NFAjmjRaE6o0UiPKNFwj2jRWI/o0UCQaNFoUKjRSJEo0XCRaNFYkejRQJJ
o0WhSqNFIkyjRcJNo0ViT6NFAlGjRaFSo0UiVKNFwlWjRWJXo0UCWaNFoVqjRSJco0XCXaNF
Yl+jRQJho0WhYqNFImSjRcJlo0ViZ6NFAmmjRaFqo0UibKNFwm2jRWJvo0UCcaNFoXKjRSJ0
o0XCdaNFYnejRQJ5o0WheqNFInyjRcJ9o0Vif6NFAoGjRaGCo0UghKNFwoWjRWKHo0UCiaNF
oYqjRSKMo0XCjaNFYo+jRQKRo0WhkqNFIJSjRcKVo0Vil6NFApmjRaGao0UgnKNFwp2jRWKf
o0UCoaNFoaKjRSCko0XCpaNFYqejRQKpo0WhqqNFIKyjRcKto0Vir6NFArGjRaGyo0UgtKNF
wLWjRWK3o0UCuaNFobqjRSC8o0XAvaNFYr+jRQLBo0WhwqNFIMSjRcDFo0Vix6NFAsmjRaHK
o0UgzKNFwM2jRWLPo0UC0aNFodKjRSDUo0XA1aNFYtejRQLZo0Wh2qNFINyjRcDdo0Vi36NF
AuGjRaHio0Ug5KNFwOWjRWDno0UC6aNFoeqjRSDso0XA7aNFYu+jRQLxo0Wh8qNFIPSjRcD1
o0Vg96NFAvmjRaH6o0Ug/KNFwP2jRWD/o0UCAaRFoQKkRSAEpEXABaRFYAekRQIJpEWhCqRF
IAykRcANpEVgD6RFAhGkRaESpEUgFKRFwBWkRWAXpEUCGaRFoRqkRSAcpEXAHaRFYB+kRQIh
pEWhIqRFICSkRcAlpEVgJ6RF/yikRaEqpEUgLKRFwC2kRWAvpEX/MKRFoTKkRSA0pEXANaRF
YDekRf84pEWhOqRFIDykRcA9pEVgP6RF/0CkRaFCpEUgRKRFwEWkRWBHpEX/SKRFoUqkRSBM
pEXATaRFYE+kRf9QpEWfUqRFIFSkRcBVpEVgV6RF/1ikRaFapEUgXKRFwF2kRWBfpEX/YKRF
n2KkRSBkpEXAZaRFYGekRf9opEWfaqRFIGykRcBtpEVgb6RF/3CkRZ9ypEUgdKRFwHWkRWB3
pEX/eKRFn3qkRSB8pEXAfaRFYH+kRf+ApEWfgqRFIISkRcCFpEVgh6RF/4ikRZ+KpEUgjKRF
wI2kRWCPpEX/kKRFn5KkRSCUpEXAlaRFYJekRf+YpEWfmqRFIJykRcCdpEVgn6RF/6CkRZ+i
pEUgpKRFwKWkRWCnpEX/qKRFn6qkRSCspEXAraRFYK+kRf+wpEWfsqRFILSkRcC1pEVgt6RF
/7ikRZ+6pEUgvKRFwL2kRWC/pEX/wKRFn8KkRSDEpEXAxaRFYMekRf/IpEWfyqRFIMykRcDN
pEVgz6RF/9CkRZ/SpEUg1KRFwNWkRWDXpEX/2KRFn9qkRSDcpEXA3aRFYN+kRf/gpEWf4qRF
IOSkRcDlpEVg56RF/+ikRZ/qpEUe7KRFwO2kRWDvpEX/8KRFn/KkRR70pEXA9aRFYPekRf/4
pEWf+qRFIPykRcD9pEVg/6RF/wClRZ8CpUUeBKVFwAWlRWAHpUX/CKVFnwqlRR4MpUXADaVF
YA+lRf8QpUWfEqVFHhSlRcAVpUVgF6VF/xilRZ8apUUeHKVFvh2lRWAfpUX/IKVFnyKlRR4k
pUW+JaVFYCelRf8opUWfKqVFHiylRb4tpUVgL6VF/zClRZ8ypUUeNKVFwDWlRWA3pUX/OKVF
nzqlRR48pUW+PaVFYD+lRf9ApUWfQqVFP0SlRb5FpUVeR6VF/0ilRZ9KpUUeTKVFvk2lRV5P
pUX/UKVFn1KlRR5UpUW+VaVFXlelRf9YpUWfWqVFP1ylRb5dpUVeX6VF/2ClRZ9ipUU/ZKVF
vmWlRV5npUX/aKVFn2qlRT9spUW+baVFXm+lRf9wpUWfcqVFHnSlRb51pUVed6VF/3ilRZ96
pUU/fKVFvn2lRV5/pUX/gKVFn4KlRT+EpUW+haVFXoelRf2IpUWfiqVFHoylRb6NpUVej6VF
/ZClRZ+SpUU/lKVFvpWlRV6XpUX9mKVFn5qlRR6cpUW+naVFXp+lRf2gpUWfoqVFP6SlRb6l
pUVep6VF/ailRZ+qpUU/rKVFvq2lRV6vpUX9sKVFnbKlRT+0pUW+taVFXrelRf24pUWduqVF
P7ylRb69pUVev6VF/cClRZ3CpUU/xKVFvsWlRV7HpUX9yKVFncqlRR7MpUW+zaVFXs+lRf3Q
pUWd0qVFP9SlRb7VpUVe16VF/dilRZ3apUU/3KVFvt2lRV7fpUX94KVFneKlRT3kpUW+5aVF
XuelRf3opUWd6qVFPeylRb7tpUVe76VF/fClRZ3ypUU99KVFvvWlRV73pUX9+KVFnfqlRT38
pUW+/aVFXv+lRf0ApkWdAqZFPQSmRb4FpkVeB6ZF/QimRZ0KpkU9DKZFvg2mRV4PpkX9EKZF
nRKmRT0UpkW+FaZFXhemRf0YpkWdGqZFPRymRb4dpkVeH6ZF/SCmRZ0ipkU9JKZFviWmRV4n
pkX9KKZFnSqmRT0spkW+LaZFXi+mRf0wpkWdMqZFPTSmRb41pkVeN6ZF/TimRZ06pkU9PKZF
vj2mRV4/pkX9QKZFnUKmRT1EpkW+RaZFXkemRf1IpkWdSqZFPUymRb5NpkVeT6ZF/VCmRZ1S
pkU9VKZFvlWmRV5XpkX9WKZFnVqmRT1cpkW+XaZFXl+mRf1gpkWdYqZFPWSmRb5lpkVeZ6ZF
/WimRZ1qpkU9bKZFvm2mRV5vpkX9cKZFnXKmRT10pkW8daZFXnemRf14pkWdeqZFPXymRbx9
pkVef6ZF/YCmRZ2CpkU9hKZFvIWmRV6HpkX9iKZFnYqmRT2MpkW8jaZFXo+mRf2QpkWdkqZF
PZSmRbyVpkVcl6ZF/ZimRZ2apkU9nKZFvJ2mRV6fpkX9oKZFnaKmRT2kpkW8paZFXqemRf2o
pkWdqqZFPaymRbytpkVer6ZF/bCmRZ2ypkU9tKZFvLWmRVy3pkX9uKZFnbqmRT28pkW8vaZF
XL+mRf3ApkWdwqZFPcSmRbzFpkVcx6ZF/cimRZ3KpkU9zKZFvM2mRVzPpkX90KZFndKmRT3U
pkW81aZFXNemRf3YpkWd2qZFPdymRbzdpkVc36ZF/eCmRZ3ipkU95KZFvOWmRVznpkX76KZF
neqmRT3spkW87aZFXO+mRfvwpkWf8qZFPfSmRbz1pkVc96ZF+/imRZ36pkU9/KZFvP2mRVz/
pkX7AKdFnQKnRT0Ep0W8BadFXAenRfsIp0WbCqdFPQynRbwNp0VcD6dF+xCnRZsSp0U9FKdF
vBWnRVwXp0X7GKdFnRqnRT0cp0W8HadFXB+nRfsgp0WdIqdFPSSnRbwlp0VcJ6dF+yinRZsq
p0U9LKdFvC2nRVwvp0X7MKdFmzKnRT00p0W8NadFXDenRfs4p0WbOqdFPTynRbw9p0VcP6dF
+0CnRZtCp0U9RKdFvEWnRVxHp0X7SKdFm0qnRTtMp0W8TadFXE+nRftQp0WdUqdFO1SnRbxV
p0VcV6dF+1inRZtap0U7XKdFvF2nRVxfp0X7YKdFm2KnRTtkp0W8ZadFXGenRftop0WdaqdF
O2ynRbxtp0Vcb6dF+3CnRZtyp0U7dKdFvHWnRVx3p0X7eKdFm3qnRTt8p0W8fadFXH+nRfuA
p0WbgqdFO4SnRbyFp0Vch6dF+4inRZuKp0U7jKdFvI2nRVyPp0X7kKdFm5KnRTuUp0W8ladF
XJenRfuYp0WbmqdFO5ynRbydp0Vcn6dF+6CnRZuip0U7pKdFvKWnRVynp0X7qKdFm6qnRTus
p0UvrqdFcK+nRfuwp0WbsqdFO7SnRby1p0Vct6dF+7inRZu6p0U7vKdFvL2nRVy/p0X7wKdF
m8KnRTvEp0W8xadFXMenRfvIp0WbyqdFO8ynRbzNp0Vcz6dF+9CnRZvSp0U71KdFutWnRVzX
p0X72KdFm9qnRTvcp0W83adFXN+nRfvgp0Wb4qdFO+SnRbrlp0Ve56dF++inRZvqp0U77KdF
uu2nRVzvp0X78KdFm/KnRTv0p0W69adFXPenRfv4p0Wb+qdFO/ynRbr9p0Vc/6dF+wCoRZsC
qEU7BKhFugWoRVwHqEX7CKhFmwqoRTsMqEW6DahFXA+oRfsQqEWbEqhFOxSoRboVqEVaF6hF
+xioRZsaqEU7HKhFuh2oRVofqEX7IKhFmyKoRTskqEW6JahFWieoRfsoqEWbKqhFOyyoRbot
qEVcL6hF+zCoRZsyqEU7NKhFujWoRVo3qEX7OKhFmzqoRTs8qEW6PahFWj+oRftAqEWbQqhF
O0SoRbpFqEVaR6hF+0ioRZtKqEU7TKhFuk2oRVpPqEX5UKhFm1KoRTtUqEW6VahFWleoRflY
qEWbWqhFO1yoRbpdqEVaX6hF+2CoRZtiqEU7ZKhFumWoRVpnqEX5aKhFm2qoRTtsqEW6bahF
Wm+oRflwqEWbcqhFO3SoRbp1qEVad6hF+XioRZl6qEU7fKhFun2oRVp/qEX5gKhFmYKoRTuE
qEW6hahFWoeoRfmIqEWZiqhFO4yoRbqNqEVaj6hF+ZCoRZmSqEU7lKhFupWoRVqXqEX5mKhF
m5qoRTucqEW6nahFWp+oRfmgqEWZoqhFO6SoRbqlqEVap6hF+aioRZmqqEU7rKhFuq2oRVqv
qEX5sKhFmbKoRTm0qEW6tahFWreoRfm4qEWZuqhFObyoRbq9qEVav6hF+cCoRZnCqEU5xKhF
usWoRVrHqEX5yKhFmcqoRTnMqEW6zahFWs+oRfnQqEWZ0qhFOdSoRbrVqEVa16hF+dioRZna
qEU53KhFut2oRVrfqEX54KhFmeKoRTnkqEW65ahFWueoRfnoqEWZ6qhFOeyoRbrtqEVa76hF
+fCoRZnyqEU59KhFuvWoRVr3qEX5+KhFmfqoRTn8qEW6/ahFWv+oRfkAqUWZAqlFOQSpRboF
qUVaB6lF+QipRZkKqUU5DKlFug2pRVoPqUX5EKlFmRKpRTkUqUW6FalFWhepRfkYqUWZGqlF
ORypRbodqUVaH6lF+SCpRZkiqUU5JKlFuiWpRVonqUX5KKlFmSqpRTksqUW6LalFWi+pRfkw
qUWZMqlFOTSpRbo1qUVaN6lF+TipRZk6qUU5PKlFuD2pRVo/qUX5QKlFmUKpRTlEqUW6RalF
WkepRflIqUWZSqlFOUypRbhNqUVaT6lF+VCpRZlSqUU5VKlFuFWpRVpXqUX5WKlFmVqpRTlc
qUW4XalFWl+pRflgqUWZYqlFOWSpRbhlqUVaZ6lF+WipRZlqqUU5bKlFuG2pRVpvqUX5cKlF
mXKpRTl0qUXZdalFWHepRfl4qUWZeqlFOXypRdl9qUVaf6lF+YCpRZmCqUU5hKlF2YWpRViH
qUX5iKlFmYqpRTmMqUW4jalFgI+pRfmQqUWZkqlFOZSpRdmVqUVYl6lF+ZipRZmaqUU5nKlF
uJ2pRVifqUX5oKlFmaKpRTmkqUW4palFWKepRfeoqUWZqqlFOaypRbitqUVYr6lF97CpRZmy
qUU5tKlFuLWpRVi3qUX3uKlFmbqpRTm8qUXZvalFWL+pRffAqUWZwqlFOcSpRbjFqUVYx6lF
98ipRZnKqUU5zKlFuM2pRVjPqUX30KlFmdKpRTnUqUW41alFWNepRffYqUWZ2qlFOdypRbjd
qUVY36lF9+CpRZfiqUU55KlF2eWpRVjnqUX36KlFl+qpRTnsqUW47alFWO+pRffwqUWZ8qlF
OfSpRbj1qUVY96lF9/ipRZn6qUU5/KlF2f2pRVj/qUX3AKpFlwKqRTcEqkXZBapFWAeqRfcI
qkWXCqpFOQyqRdkNqkVYD6pF9xCqRZcSqkU3FKpF2RWqRVgXqkX3GKpFlxqqRTccqkXZHapF
WB+qRfcgqkWZIqpFNySqRdklqkVYJ6pF9yiqRZcqqkU3LKpF2S2qRVgvqkX3MKpFlzKqRTc0
qkXZNapFWDeqRfc4qkWXOqpFNzyqRbg9qkVYP6pF90CqRZdCqkU3RKpFuEWqRVhHqkX3SKpF
l0qqRTdMqkXWTapFWE+qRfdQqkWXUqpFN1SqRdZVqkVYV6pF91iqRZdaqkU3XKpFuF2qRVhf
qkX3YKpFl2KqRTdkqkXWZapFWGeqRfdoqkWXaqpFN2yqRdZtqkVYb6pF93CqRZdyqkU3dKpF
1nWqRVh3qkX3eKpFl3qqRTd8qkXWfapFWH+qRfeAqkWXgqpFN4SqRdaFqkVYh6pF94iqRZeK
qkU3jKpF1o2qRViPqkX3kKpFl5KqRTeUqkXWlapFWJeqRfeYqkWXmqpFN5yqRdadqkVYn6pF
96CqRZeiqkU3pKpF1qWqRVinqkX3qKpFl6qqRTesqkXWrapFWK+qRfewqkWXsqpFN7SqRda1
qkVYt6pF97iqRZe6qkU3vKpF1r2qRVi/qkX3wKpFl8KqRTfEqkXWxapFWMeqRffIqkWXyqpF
N8yqRdbNqkVYz6pF99CqRZfSqkU31KpF1tWqRVjXqkX32KpFl9qqRTfcqkXW3apFWN+qRffg
qkWX4qpFN+SqRdblqkVY56pF9+iqRZfqqkU37KpF1u2qRVjvqkX38KpFl/KqRTf0qkXW9apF
VveqRff4qkWX+qpFN/yqRdb9qkVW/6pF9wCrRZcCq0U3BKtF1gWrRVYHq0X3CKtFlwqrRTcM
q0XWDatFVg+rRfUQq0WXEqtFNxSrRdYVq0VWF6tF9RirRZcaq0U3HKtF1h2rRVYfq0X1IKtF
lyKrRTckq0XWJatFVierRfcoq0WXKqtFNyyrRdYtq0VWL6tF9TCrRZcyq0U3NKtF1jWrRVY3
q0X1OKtFlzqrRTc8q0XWPatFVj+rRfVAq0WVQqtFN0SrRdZFq0VWR6tF9UirRZVKq0U3TKtF
1k2rRVZPq0X1UKtFlVKrRTdUq0XWVatFVlerRfVYq0WXWqtFN1yrRdZdq0VWX6tF9WCrRZVi
q0U3ZKtF1mWrRVZnq0X1aKtFlWqrRTdsq0XWbatFVm+rRfVwq0WVcqtFNXSrRdZ1q0VWd6tF
9XirRZV6q0U1fKtF1n2rRVZ/q0X1gKtFlYKrRTWEq0XWhatFVoerRfWIq0WViqtFNYyrRdaN
q0VWj6tF</AssayXData><AssayYData Points="1500">ckayPhUtnz7bnpE+E3WGPi7Ybj594lU+MOJDPsSpLz6xJyY+WOYQPm78BD7VF/Q9zrLlPcRI
yz2zgbM9o+OqPeFwlT3V2o09OcNrPesZWz0WjSM92LQmPT8kAD1p/8M82dOTPONtazxn2qw7
9kq2O/+dUrtUJAy8vOptvM2Jq7z1v/G8e9IBvXO0Kb276Cq9RHRFvSMAQb33iWi9UWFyvXQW
gr038Ym9366SvRUMmr0cx6S95eCuvQNotr3Ct7+95726vemB071JZ8+9/NjkvWSQ27252O+9
TnD4vaiu+r2dbfq9KPkDvpO1Br4dOAi+Q0APvrOsEL7rNQ2+dacQvrGdGL4FBCC+bj4cvrXa
Hr7mqii+CfkmvsorKL7aKiu+NsMsvrnbMb6JPTS+aHszvkb1Or6w0D++Ces8vv6fQb4I70C+
j/dBvjapRr692ka+eg1QviHKSL4dWFC+gg9Pvp/JUr5j0FS+jn9VvorXW74rfFy+bwdfvnEf
Xr6UFmK+DbhjvstjZr7ZVmS+Nyhmvivfar42NW6+K3VuviZIbL4FXW6+NEFxvmihdr5qoHO+
hSt3vgEteb6h5Ha+zFV3vj4ge76e0X6+OSqAvgb4fr7wtn++bQWAvqRsg77klIO+OBKDvnH3
hL7uZoO+ucWBvsLZhb5T84e+V7SGvntZhr6JUYi+hHuIvpBdi77tdYm+RiyIvu5djL4lRom+
3i6Mvsi7ib5w44m+k4WLvrZai77rBoy+9ciNvtCui75rSZG+1cKOvuIbjr55u4+++qqPvsJZ
kL7yN5C+CDGPvhKakr7yWpG+7jqSviBdkr5G7ZG+YQuTvnFRkr7xT5K+3gOSvn+wk755spO+
E+iTvg08k74RN5S+YBCWvltQl77ehpa+q5WWvtpDlb721Je+6SqavoDjl75IG5i+nvGXvrZo
mL7urZm+GgGavpmXnL6CXJu+nuWavneYmr5k3pq+pCydviiHm74haZu+bXmZvsRMmb7H5Jm+
ZGOdvnRcnr6lHJu+yembvgR5nL7EfZy+ASSbvprpn768XJy+u5ievr2im75UBJ6+SyqfviDJ
mr43GKC+zS6hvo4Vob7E6J++c/6gvimxnr4NyKC+WAmhvq+Fnr73eaC+Yu2gvhp1ob4keKG+
KWuhvsO3n77w66K+ndehvsD1or7lrKC+PqihvsLDor6P9qC+B92hvl0Uor5Zt6K+ER+ivvN5
o771faO+8JqjvgDpor5wu6G+qPWivhaQob4Qm6O+zAujvmoDpL7yXqO+Koygvn1vpL7JWKS+
I7+kvoSdo77OVaW+oUCkvnr8pr5bTaW+whKkvuPUpL5ZhqW+RPijvsB0pb4E4qS+SlmmvoRj
pL7lcaO+akanvosNp760KKa+TTmmvq7EpL5rMKe+Tdemvt2bpr4ut6S+w5amvkhSp772cKe+
aq6mvhCHpL68Bqi+deGkvu17pL4Q+aa+rLSovpZxpr4eiae+kHKpvsZYqL4RQ6a+3KGnvrHF
p75ZBKe+D8KnvswGqr5qHqm+Z6+ovjFep75qbqi+KG+ovmdrpb5kxam+SSGovqV8qL4CXqm+
MhaqvieDqb6r/6i+k52ovsBYqr5Leqi+KByovhHDqL6fYau+Wsyovv/0qb6c9Ki+Pkanvot7
qL7d2am+iXmnvhEsqL73GKq+qx+ovi7vqb7EAae+8d2pvmsbqb7jQam+BAGpvsRvqr64pqq+
omWnvu3eqL668Ka+gFOpvnWfqL6Jfaq+VVGovi5BqL6aDam+5YesvjkarL47Sqm+e8apvrYg
q74DDKy+LyGqvoHeqr5LxKq+VHmovo8Zqb6fy6m+07qpvsMLrL4yE6q+nuipvs0Bq77Pwqe+
Gz6rvjdIqb7oIqm+bX2pvqbwqr5u2am+PRqqvieqrL7utqu+tCWqvvHHqr6JR6y+rdmnviKD
q74dKq2+vX6rvjLsqb7Zp6u+bNKrvtbqqr4I462+5xKqvjg+rL7tk6e+8lWqvu9gq77psqi+
9Q2qvunHq76Dt6u+qqeqvquCqr5kt6q+v8Covkaiq77qL6u+iZ2svuy2rL5SBKu+h3OsvtQu
rb59hay+5mKqvnFWrL6laqy+H7OrvsAwrb6Dg6q+d62qvl5Frr67Zay+KResvkxAq74Boau+
k2Ksvsnhq744BKy+LoCrviZJqr6jta2+UGSqvhT3rL7JZay+oA2tvrJkqr7Q1q2+ZQqtvmwv
rr6dxKu+f/6rvp3SrL7XS6y+hfGrvgg5qr7G26u+O6Otvm4brL5Wtqu+rhCsvjukrb5Zoqu+
KZqpvp6zrb5k96u+1oGsvqeLrL7Db6y+eVyrvmMhrb59wKy+d0qsvtIArb4aWKy+suKsvsdA
rb4wr6y+jQGuvkccrb6AAa2+ckmsvubCrL5WNqy+N2SsvpeTq76Na62+E+CrviBmrb4pYqy+
sWSsvqoMq75SVa6+vYirvjh/qr5cFay+EBmsvko/q75V3qm+SnWrvkuqqr732K2+bLqrvs5X
rL4SBay+VUaqvh+9rL5GEay+MDWtvg4Prr6Ol6u+Igatvjrjrb7Wy6y+QSesvjrErL77Gqu+
K4atvopkr74w+qy+oimsvlPaqr5JdK2+JzOtvkb0qb6pxKu+X8Ksvsf2rL5jgK6+2n+tvgfR
rr53hq6+VBWsvrPjqr5oPKy+v/Osviparb6F+a2++NusvrKTrL4Xwaq+lSKvvpXvrL4PB6y+
1OCsvjxYrb7j7K2+keatviY5rL56Wau+X5arvoxErr5+gKu+SDysvpqurb7kqqy+GsCsvtfc
rL5f86y+d0Gtvu0Oq744Cq2+N+SqvvpCrb5My6y+Zwatvupqrb7b1Ku+Q+2tvomlq74Ceq2+
hmysvlzgrL5iJ66+ZKmwvl23rL5BZay+XpqtvhWMrb7VQqu+wmmsvuDyrL6rzq2+MnCtvv6l
rL5dqau+7VmtvoFKr751z62+SZKtvs4Rr74E7q2+ruGsvk4Frr6EDq2+WjyuvktYrb7OD66+
6fOuvlptrL4gTK2+HiStvjBDrr4IGK6+eZetvjUFrb6q3qy+JLeuvgSvrL6aNq2+002svuWX
rb7Nz6++i6atvlZ3rr5CJq6+J4itvsWHrb5lbq2+Poqsvnsdrr68mK2+4YatvjMPrr69G62+
bFWrvnJfrr6yHay+2mSuvgjsq77sua2+jTytvj3mrL553q6+ZC6vvuOIrb5t36y+6Nusvrjb
rL7UM6u+giesvpQprr46+Ky+JfuvvsICr761N62++Oauvm6kq75V+ay+OESvvvCqrr58L62+
2hmvvqS1rL6eq62+UMquvnz2rb57kK6+mRGwvlCcq75EP66+joGtvn+4rr5CxK++zeWrvii4
rL5Fja2+9GKsvjczrb6tbq2+zi6vvqFbrr4+nK2+Jb+tvoeJsL58+q6+biSuvpqvrb4lnK2+
BGitvvt1rb5QSK6+FMisvqBvrL6zkay+7zCtvtXPrr6wSrC+KpOtvqxCrb4Gra2+m5ytvoIN
rb6a8q6+CfWrvknPrL7Uf6u+1hervqD3q77UE66+Wfetvt6Ir77Eaq2+hniuviTjrr4N7K2+
HsqsvvjtrL48t66+HIqsvv5pr74rO7C+9RWuvj72rL4+TK6+YOGsvq/brb67Ma++bReuvt/x
rb6dYK++whivvh67rb7utK2+nj2vvr+Drr6P/qy++Lirvh18rL6jCq6+CPmtvhWYr760Eq6+
f7itvtYkrr4G+6y+fUCvvgDfrL7mXKy+CE6tviADrr7EGq6+vX6rvnOSrb5dfa6+sFiuvgC7
rr5DCa2+6JCvvurTrL5Ira6+xiSuvhFOrb4Rvqy+X16tvih2rb5+ea2+MFGvviNcrr6U6bC+
GrOuvuR2rb4fHay+z9itvnc5rb4aEKy+kACvvgEXrr7oLK2+5NGsvuserL6+P66+9h+svuiu
q75ACa++RVCsvqBvr74rJK2+9t6vvhclrr4tPq2+ng6tvu/xrL6LC6u+do6tvs3ErL5Qka6+
PbitvmdurL7v862+tqauvvbQr76DX62+0TauvlgFrr7rh62+iOisvliqrL6NA62+TTyuvmPW
rb626ay+RMGtvpMbrL55ObC+mFKsvokBrL6E7a2+Ed6tvvO4rL7uE66+hxmvvnQMr756T62+
3MmtvhUFrL5xWK2+gI+rvvA7rr4d7ay+mwisvgtgrr645q2+tFqrvjDIq77ESa2+kBGwvi2/
rb7sxq2+7v2uvuFOrL51+K6+48esvr+drb5Me6y+vHWtvmZvrb5RUa++4ousvlDzrb7am62+
hkquvm6brb7bTK2+b3etvjsgrL7a+a6+XMCtvh5bq74mta2+4IKsvlb1q747/Ku+tVasvh5r
rb67Ta++Ay6wvohjrL4xFrC+80uuvj3krL6xmqu+lLWuvhwPr75zI6u+iaqrvt30rb7JHK6+
01quvo/Srr6FHK++SeKsvjwgrb61fa2+O/GtvijFrL41hay+hV2tvrNjrL4RLK6+qKatvmrc
rr54sq6+DFStvsTvq744Dq++unKvvrgQrL414ay+pO6rvs+Rr75HR6u+zhauvt+GrL6NV6u+
BZmtvss3rr4liqy+ctSvvlkJrr6YCq2+fBWuvjXXrL7qha6+JoSrvmi4rL6a9qu+KgutvoXX
rb6ZGq++xh6tvuMLrr5U662+scGrvoaerL41pq++Ls6tvlCHrr7glK2+vPutvg01sL6kka2+
mK2tvjQ4rr4+m6++4BWsvkmSrb4ema2+5fSsvizwr75j5K2+Hketvtnhrb50ObC+2YOtvoxe
r74PQ62+U4Gtvk7qrL7Evqy+odWtvkslrr6MQa++AQauvi6IrL5c2ay+P52tvs3hrb4n/qy+
0CevvoH9rL42X62+s6ytvsenrb7IBa6+xkKuvqwKrb4DPa2+836tvi1nrb5XBK6+35euvuj6
rr6Sc6y+43+uvgIErr7Oyq6+9V6tvs6drr5EcKy+ssasvt8Err6mCK2+YXqsvk3Qrb6xka++
fBSsvoclrb5J/q++s6SsvnJcrr40+q2+ngWvvmwNrb5/3a6+GWStvspSrr46Iay+o6OuvjWc
rb7IOa2+jkSvvqBurr6hFqu+hlmtvhjIrb61iK6+kBasvnksrr4RYKq+qbKtvnehrb4jJK6+
F3KsvpRrrr5faa2+i2GvvhAjsL7Tma2+sbOtvlKmr77qma6+/Wqvvr+8rb4I3K2+Je6sviDE
rb63yK6+lACsvqLurb58xa2+9zmtvlkZrL5MuK6+JvOsvjYBrr6xg6++G02svu5Rrr4KVq6+
isKtvrxxrr75Oa2+dGWtvjqfrb5h1K6+LEmuvstWrL7knK2+kO+tvvpCq764ka++L1Cuvjqb
q74n06y+1O2tviY1rr4Juq6+ReSsvlRVrL75ca6+SSGvvtmFsL5tWq6+bd2uvuFerL4Pua6+
9L6tvpoCr74u7au+yTatvjThqr6ARa2+IturviV7rr4jcq6+XzCsvpEKrr4d+K6+T3utvs68
rL5bOK2+cvCrvsnvrb7gKa2+UzytvqPHq77Pjay+xC+uvhtBrb5Lea++C5uuvoRzsL5xMq6+
Lm6uvntlrb7WG62+G4ytvq1SrL5VdKu+B6GtvolTrr7PoKy+TzetvmVorr5G3qu+uYyuvso4
rL6IXa2+g7mtvqEfrr45Iqy++8ysvh86r74/T66+OemsvpNzrr5tjq2+lqusvs26r77p2qy+
Td2uvgp6rb67V66+rF+uvt8PrL5GHa6+Ym6svmnOrL6Rtay+rBKsvv0krb47Ca2+KKStviLa
rL6zSK6+OYivvqVAsL5Gj6y+qVKtvghcrL4OE6y+igitvsmvr77KQq2+xAywvpHBsL4oBa6+
p5Opvvrrrb53RK++Vkutvrd5q74nL62+GzqtvlGMrL6JYK6+ZuWsvhxMrb4JWa6+T6+svisl
rr6dwKy+vLysvv+brb6t+qy+i42uvtmGrb4c1K2+AHitvrtMrr7Rkq6+1Hyuvmfvrb5Wqa2+
N+msvheWrr4O1ay+YjWwvmwsrb5lnqy+JvOsvhZYr75WJq6+JQKtvj7hrb5186u+sz+uvqyc
rb4fla2+Vl2tvnEKrb7Z462+tFGuvrEHrL6aha6+726tvl/Orr6Fo6y+8M2tvqf1rr6LNa6+
Qa+tvmKssL6BL66+BkyvvupArr4d9ay+IAGuvvufrL6HVK++bjiwvtRurL50ua6+hTOvvtKW
rb5Hpq++T3CtvlDnq74oE62+IBuvvoKPq77uFa++ZgysvoD0rr47la2+MT+vvjtLrr7inq6+
qZasvoSfrL7pl6y+djyuvvdfrr7nFK6+Gmytvtq8rb7MnK6+VB+vvk1urL6sF62+NFOtvkf1
rL79yKy+eJevvnzcrL6VAKy++f+uvvgbrL4+t6y+zYarvhvbrr5E2Kq+uTivvih4rb617a2+
tvCuvlCPrL51rqy+nxytvt/Kr765hKu+7xuuvqmcrb5hlqy+vMytvpihrb4Wa6++6tquvq7Z
rr58ua6+dFusvr/6q74Wha++k0itvpNWrb76Rq2+zR+svoW9q74dbK6+N5mtvna5rL5m/K6+
I5qtvkbfrb63oay+wbWtvnkFrL46Cq2+tyWtvnR2rL6AJq++J2Ktvk+lrL4jla2+4ySvvtZB
rr7YB66+57Krvggjrr43aa6+GNmtvrvBr77YFq6+9kOuvg29r76GAq6+ZJauvvRIrr5smKy+
LAquvtfOrL7wkay+FGWtvvaArb6Q/ay+t7CuvgPprr73xa6+vFOtvuFqrL4IPq6+EhStvhot
rb6I06++hROxvrsEr76wsKu+SzKtvmf0rL4gHq++WTGuvuRkr74tz62+0LKrvlwErb7TWrC+
lHCuvm6Grb7j37C+Ak6tvqefrr7NmLC+goWsvoFTrL54366+fdyuvjSfrb7pDK6+bq2tvoD1
rb5bCay+3s2tviuIrL6+tay+evysvl4Jsb6hqq2+PXGtvl4arb6A2K6+wOetvifQrb6xba++
j+2svjoxr74wAq2+8pGtvh6+rb7ETq2+mfasvhJ/rb7136y+JSetvqw0rb7c266+1yqsvvdx
q747q7C+6pmsvm52rb7SA6y+f1euvjkLrb64L66+Twquvv4Lrr5vbK2+0JKsvrYAr77z5q2+
xayvvqK7rb5tg66+o9euvkDcrb5+Ga6+6pSsvr9Zrr4+JK6+GhWvviqRrr7wX6y+qw6uviL3
rb7qCKy+BV2svsPvrb7kA66+olGvvk1jrr4q96u+UbGuvp8dsL5YpK6++zeuvtoHr77i6K2+
YLSsvqKErL7126++hd+tvjDJrb6DWK++PLmtvtR2rL7f9q2+sZCtvvsgsL5I5qy+7aqrvlzc
rL58066+xy6wvgIkrL5TfK2+Vt+uviEdr76NJ62+IZisvjr7rb42866+206tvuF1rL6wh7C+
uwauvpEbr77hCa6+Izytvuf9r77DiK6+XRGvviu8rb6NK66+U9Osvgqnr75+Hq++IfGuvvYy
rb4kJK6+3h6uvobUrb6pwK2+sueuviHPrr6XX62+5kGuvnP0rL6ivK2+sSauvk09sL7k/a6+
c/Suvph0rr4S4ay+P1euvqvurr7i9q2+85ytvpxqrb4kAq6+Zfysvi0drr4Sd62+vYyvvtdq
rb7zba++r2Otvi7Mrr7b466+B+uuvtOtr74T0Ky+92Cvvg63rr4ksq6+HeSvvnieqr7y56y+
NhStvhTjrb7Yla6+VViuvrJ+rr7e9K6+0smvvqMzrr6T/q++NoGwvs3Ur77i+au+cKutvulC
rb4uCq++2ZKsvlZcrL7nWK6+3Nuqvk4zrr6fEK2+ZVavvlP+rL7xR62+4eatvlhSrr7na6++
t1muvsbzrb47ba2+JKKvviG7rb5Q4K6+TgitvtLprb4Kx66+IYWvvm5Rrr5Wnq6+MpGuvqBa
r74Rea6+</AssayYData></Step><Step><CommonData><SampleLocation>19</SampleLocation><SampleID>YNCCT5Ac018</SampleID><SampleGroup></SampleGroup><SampleInfo></SampleInfo><SampleRow>O</SampleRow><SamplePlate>1</SamplePlate><WellType>KSAMPLE</WellType><Concentration>-1</Concentration><ConcentrationUnits>µg/ml</ConcentrationUnits><MolarConcentration>10000</MolarConcentration><MolarConcUnits>nM</MolarConcUnits><MolecularWeight>-1</MolecularWeight><Temperature>30</Temperature><StartTime>5620959</StartTime><AssayTime>300</AssayTime></CommonData><FlowRate>1000</FlowRate><StepType>ASSOC</StepType><StepName>Association</StepName><StepStatus>OK</StepStatus><ActualTime>300.016</ActualTime><CycleTime>0.2</CycleTime><AssayXData Points="1500">8JCrRaSSq0UllKtFxZWrRWWXq0UEmatFpJqrRSOcq0XFnatFZZ+rRQShq0WkoqtFI6SrRcWl
q0Vlp6tFBKmrRaSqq0UjrKtFxa2rRWWvq0UEsatFpLKrRUS0q0XFtatFZberRQS5q0WkuqtF
I7yrRcW9q0Vlv6tFBMGrRaTCq0UjxKtFw8WrRWXHq0UEyatFpMqrRSPMq0XDzatFZc+rRQTR
q0Wk0qtFRNSrRcPVq0Vl16tFBNmrRaTaq0VE3KtFw92rRWXfq0UE4atFpOKrRSPkq0XD5atF
ZeerRQTpq0Wk6qtFI+yrRcPtq0Vl76tFBPGrRaTyq0Uj9KtFw/WrRWX3q0UE+atFw/qrRSP8
q0XD/atFY/+rRQQBrEWkAqxFRASsRcMFrEVjB6xFBAmsRaQKrEVEDKxFww2sRWMPrEUEEaxF
pBKsRSMUrEXDFaxFYxesRQIZrEWkGqxFRBysRcMdrEVjH6xFBCGsRaQirEUjJKxFwyWsRWMn
rEUCKaxFpCqsRUQsrEXDLaxFYy+sRQIxrEWkMqxFIzSsRcM1rEVjN6xFAjmsRaQ6rEUjPKxF
wz2sRWM/rEUCQaxFpEKsRSNErEXDRaxFY0esRQJJrEWkSqxFI0ysRcNNrEVjT6xFAlGsRaJS
rEVEVKxFw1WsRWNXrEUCWaxFpFqsRURcrEXDXaxFY1+sRQJhrEWiYqxFRGSsRcNlrEVjZ6xF
AmmsRaJqrEUjbKxFw22sRWNvrEUCcaxFonKsRUJ0rEXDdaxFY3esRQJ5rEWieqxFI3ysRcN9
rEVjf6xFAoGsRaKCrEVEhKxFw4WsRWOHrEUCiaxFooqsRUKMrEXDjaxFY4+sRQKRrEWikqxF
QpSsRcOVrEVjl6xFApmsRb2arEVCnKxFw52sRWOfrEUCoaxFoqKsRUKkrEXDpaxFY6esRQKp
rEWiqqxFQqysRcOtrEVjr6xFArGsRaKyrEVCtKxFw7WsRWO3rEUCuaxForqsRSO8rEXDvaxF
Y7+sRQTBrEWiwqxFQsSsRcPFrEVjx6xFAsmsRaLKrEVCzKxFw82sRWPPrEUC0axFotKsRULU
rEXD1axFY9esRQLZrEWi2qxFQtysRcPdrEVj36xFAuGsRaLirEVC5KxFw+WsRWPnrEUC6axF
ouqsRULsrEXD7axFY++sRQLxrEWi8qxFQvSsRcP1rEVj96xFAvmsRaL6rEVC/KxFw/2sRWP/
rEUCAa1FogKtRUIErUXDBa1FYwetRQIJrUWiCq1FQgytRcMNrUVjD61FAhGtRaISrUVCFK1F
wxWtRWMXrUUCGa1FohqtRUIcrUXDHa1FYx+tRQIhrUWiIq1FQiStRcElrUVjJ61FAimtRaIq
rUVCLK1FwS2tRWMvrUUCMa1FojKtRUI0rUXDNa1FYzetRQI5rUXVOq1FQjytRcE9rUVjP61F
AkGtRaJCrUVCRK1FwUWtRWNHrUX+SK1FokqtRUJMrUXBTa1FYU+tRQJRrUWiUq1FQlStRcFV
rUVhV61FAlmtRaJarUVCXK1FwV2tRWFfrUUCYa1FomKtRUJkrUXBZa1FYWetRQJprUWiaq1F
QmytRcFtrUVhb61FAnGtRaJyrUVCdK1FwXWtRWF3rUUCea1FonqtRUJ8rUXBfa1FYX+tRQKB
rUWigq1FQoStRcGFrUVhh61FAImtRaKKrUVCjK1FwY2tRWGPrUUAka1FopKtRUKUrUXBla1F
YZetRQCZrUWimq1FQpytRcGdrUVhn61FAKGtRaKirUVCpK1FwaWtRWGnrUUCqa1FoqqtRUKs
rUXBra1FYa+tRQCxrUWisq1FQrStRcG1rUVht61FALmtRaK6rUVCvK1Fwb2tRWG/rUUAwa1F
osKtRULErUXBxa1FYcetRQDJrUWgyq1FQsytRcHNrUVhz61FANGtRaDSrUVC1K1FwdWtRWHX
rUUA2a1FrtqtRULcrUXB3a1FYd+tRQDhrUWg4q1FQuStRcHlrUVh561FAOmtRaDqrUVC7K1F
we2tRWHvrUUA8a1FoPKtRUD0rUXB9a1FYfetRQD5rUWg+q1FQPytRcH9rUVh/61FAAGuRaAC
rkVABK5FwQWuRWEHrkUACa5FoAquRUAMrkXBDa5FYQ+uRQARrkWgEq5FQBSuRcEVrkVhF65F
ABmuRaAarkVAHK5FwR2uRWEfrkUAIa5FoCKuRUAkrkXBJa5FYSeuRQAprkWgKq5FQCyuRcEt
rkVhL65FADGuRaAyrkVANK5FwTWuRWE3rkUAOa5FoDquRUA8rkXBPa5FYT+uRQBBrkWgQq5F
QESuRcFFrkVhR65FAEmuRaBKrkVATK5FwU2uRWFPrkUAUa5FoFKuRUBUrkXBVa5FYVeuRQBZ
rkWgWq5FQFyuRcFdrkVhX65FAGGuRaBirkVAZK5FwWWuRWFnrkUAaa5FoGquRUBsrkXBba5F
YW+uRQBxrkWgcq5FQHSuRcF1rkVhd65FAHmuRcd6rkVAfK5Fv32uRWF/rkUAga5FoIKuRUCE
rkXBha5FYYeuRQCJrkWgiq5FQIyuRb+NrkVhj65FAJGuRaCSrkVAlK5Fv5WuRWGXrkUAma5F
oJquRUCcrkW/na5FYZ+uRQChrkWgoq5FQKSuRb+lrkVhp65FAKmuRaCqrkVArK5Fv62uRV+v
rkUAsa5FoLKuRUC0rkW/ta5FX7euRQC5rkWguq5FQLyuRb+9rkVfv65FAMGuRaDCrkVAxK5F
v8WuRV/HrkUAya5FoMquRUDMrkW/za5FX8+uRQDRrkWg0q5FQNSuRb/VrkVf165FANmuRaDa
rkVA3K5Fv92uRV/frkUA4a5FoOKuRUDkrkW/5a5FX+euRf7orkWg6q5FQOyuRb/trkVf765F
/vCuRaDyrkVA9K5Fv/WuRV/3rkX++K5FoPquRUD8rkW//a5FX/+uRf4Ar0WgAq9FQASvRb8F
r0VfB69F/givRaAKr0VADK9Fvw2vRV8Pr0X+EK9FoBKvRUAUr0W/Fa9FXxevRf4Yr0UCG69F
RByvRb8dr0VfH69F/iCvRZ4ir0VAJK9FvyWvRV8nr0X+KK9FniqvRUAsr0W/La9FXy+vRf4w
r0WeMq9FQDSvRb81r0VfN69F/jivRaA6r0VAPK9Fvz2vRV8/r0X+QK9FnkKvRUBEr0W/Ra9F
X0evRf5Ir0WeSq9FPkyvRb9Nr0VfT69F/lCvRZ5Sr0VAVK9Fv1WvRV9Xr0X+WK9FnlqvRT5c
r0W/Xa9FX1+vRf5gr0WeYq9FPmSvRb9lr0VfZ69F/mivRZ5qr0U+bK9Fv22vRV9vr0X+cK9F
nnKvRT50r0W/da9FX3evRf54r0Weeq9FPnyvRb99r0Vff69F/oCvRZ6Cr0U+hK9Fv4WvRV+H
r0X+iK9FnoqvRT6Mr0W/ja9FX4+vRf6Qr0Wekq9FPpSvRb+Vr0Vfl69F/pivRZ6ar0U+nK9F
v52vRV+fr0X+oK9FnqKvRT6kr0W/pa9FX6evRf6or0Weqq9FPqyvRb+tr0Vfr69F/rCvRZ6y
r0U+tK9Fv7WvRV+3r0X+uK9F2bqvRT68r0W/va9FX7+vRf7Ar0Wewq9FPsSvRb/Fr0Vfx69F
/sivRZ7Kr0U+zK9Fv82vRV/Pr0X+0K9FntKvRT7Ur0W/1a9FX9evRf7Yr0We2q9FPtyvRb/d
r0Vf369F/uCvRZ7ir0U+5K9FveWvRV/nr0X+6K9FnuqvRT7sr0W97a9FX++vRf7wr0We8q9F
PvSvRb31r0Vf969F/vivRZ76r0U+/K9Fv/2vRV//r0X+ALBFngKwRT4EsEW9BbBFXwewRf4I
sEWeCrBFPgywRb0NsEVfD7BF/hCwRZ4SsEU+FLBFvRWwRV0XsEX+GLBFnhqwRT4csEW9HbBF
Xx+wRf4gsEWeIrBFPiSwRb0lsEVfJ7BF/iiwRZ4qsEU+LLBF3i2wRV8vsEX+MLBFnjKwRT40
sEXeNbBFXTewRf44sEWeOrBFPjywRb09sEVdP7BF/kCwRZ5CsEU+RLBF3kWwRV1HsEX+SLBF
nkqwRT5MsEXeTbBFXU+wRfxQsEWeUrBFPlSwRb1VsEVdV7BF/liwRfRasEU2XLBF3l2wRV1f
sEX8YLBFnmKwRT5ksEW9ZbBFXWewRfxosEWearBFPmywRb1tsEVdb7BF/HCwRZ5ysEU+dLBF
vXWwRV13sEX8eLBFnHqwRT58sEXefbBFXX+wRfyAsEWcgrBFPoSwRd6FsEVdh7BF/IiwRZyK
sEU+jLBFvY2wRV2PsEX8kLBFnJKwRT6UsEXelbBFXZewRfyYsEWemrBFPpywRd6dsEVdn7BF
/KCwRZyisEU+pLBF3qWwRV2nsEX8qLBFnKqwRT6ssEW9rbBFXa+wRf6wsEWcsrBFPLSwRd61
sEVdt7BF/LiwRZy6sEU8vLBF3r2wRV2/sEX8wLBFnMKwRTzEsEXexbBFXcewRfzIsEWcyrBF
PMywRd7NsEVdz7BF/NCwRZzSsEU81LBF3tWwRV3XsEX82LBFnNqwRTzcsEXc3bBFXd+wRfzg
sEWc4rBFPOSwRdzlsEVd57BF/OiwRZzqsEU87LBF3O2wRV3vsEX88LBFnPKwRTz0sEXc9bBF
XfewRfz4sEXs+rBFLfywRdz9sEVd/7BF/ACxRZwCsUU8BLFF3AWxRV0HsUX8CLFFnAqxRTwM
sUXcDbFFXQ+xRfwQsUWcErFFPBSxRdwVsUVdF7FF/BixRZwasUU8HLFF3B2xRV0fsUX8ILFF
nCKxRTwksUXcJbFFXSexRfwosUWcKrFFPCyxRdwtsUVdL7FF/DCxRZwysUU8NLFF3DWxRV03
sUX8OLFFnDqxRTw8sUXcPbFFXT+xRfxAsUWcQrFFPESxRdxFsUVdR7FF/EixRZxKsUU8TLFF
3E2xRV1PsUX8ULFFnFKxRTxUsUXcVbFFXVexRfxYsUWcWrFFPFyxRdxdsUVdX7FF/GCxRZxi
sUU8ZLFF3GWxRV1nsUX8aLFFnGqxRTxssUXcbbFFXW+xRfxwsUWccrFFPHSxRdx1sUVdd7FF
/HixRZx6sUU8fLFF3H2xRVp/sUX8gLFFnIKxRTyEsUXchbFFXYexRfyIsUWcirFFPIyxRdyN
sUVdj7FF/JCxRZySsUU8lLFF3JWxRV2XsUX8mLFF5JqxRSWcsUXcnbFFXZ+xRfygsUWcorFF
PKSxRdylsUVap7FF/KixRZyqsUU8rLFF3K2xRVqvsUX6sLFFnLKxRTy0sUXctbFFWrexRfy4
sUWcurFFPLyxRdy9sUVav7FF/MCxRZzCsUU8xLFF3MWxRVrHsUX8yLFFnMqxRTzMsUXczbFF
Ws+xRfrQsUWc0rFFPNSxRdzVsUVa17FF+tixRZzasUU83LFF3N2xRVrfsUX64LFFnOKxRTzk
sUXc5bFFWuexRfrosUWa6rFFPOyxRdztsUVa77FF+vCxRZrysUU89LFF3PWxRVr3sUX6+LFF
mvqxRTz8sUXc/bFFWv+xRfoAskWcArJFPASyRdwFskVaB7JF+giyRZoKskU6DLJF3A2yRVoP
skX6ELJFmhKyRToUskXcFbJFWheyRfoYskWaGrJFOhyyRdwdskVaH7JF+iCyRZoiskU8JLJF
3CWyRVonskX6KLJFmiqyRTosskXcLbJFWi+yRfowskWaMrJFOjSyRdw1skVaN7JF+jiyRf46
skVAPLJF2T2yRVo/skX6QLJFmkKyRTpEskXZRbJFWkeyRfpIskWaSrJFOkyyRdlNskVaT7JF
+lCyRZpSskU6VLJF2VWyRVpXskX6WLJFmlqyRTpcskXZXbJFWl+yRfpgskWaYrJFOmSyRdll
skVaZ7JF+miyRZpqskU6bLJF2W2yRVpvskX6cLJFmnKyRTp0skXZdbJFWneyRfp4skWaerJF
OnyyRdl9skVaf7JF+oCyRZqCskU6hLJF2YWyRVqHskX6iLJFmoqyRTqMskXZjbJFWo+yRfqQ
skWakrJFOpSyRdmVskVal7JF+piyRZqaskU6nLJF2Z2yRVqfskX6oLJFmqKyRTqkskXZpbJF
WqeyRfqoskWaqrJFOqyyRdmtskVar7JF+rCyRZqyskU6tLJF2bWyRVq3skX6uLJFmrqyRTq8
skXZvbJFWr+yRfrAskWawrJFOsSyRdnFskVax7JF+siyRZrKskU6zLJF2c2yRVrPskX60LJF
mtKyRTrUskXZ1bJFWteyRfrYskXX2rJFOtyyRdndskVa37JF+uCyRZriskU65LJF2eWyRVrn
skX66LJFmuqyRTrsskXZ7bJFWO+yRfrwskWa8rJFOvSyRdn1skVa97JF+viyRZr6skU6/LJF
2f2yRVr/skX6ALNFmgKzRToEs0XZBbNFWgezRfoIs0WaCrNFOgyzRdkNs0VYD7NF+BCzRZoS
s0U6FLNF2RWzRVgXs0X6GLNFmhqzRTocs0XZHbNFWB+zRfogs0WaIrNFOiSzRdkls0VYJ7NF
+iizRZoqs0U6LLNF2S2zRVgvs0X6MLNFmjKzRTo0s0XZNbNFWDezRfg4s0WaOrNFOjyzRdk9
s0VYP7NF+ECzRZhCs0U6RLNF2UWzRVhHs0X4SLNFmEqzRTpMs0XZTbNFWE+zRfhQs0WaUrNF
OlSzRdlVs0VYV7NF+FizRZhas0U6XLNF2V2zRVhfs0X4YLNFmGKzRTpks0XZZbNFWGezRfho
s0WYarNFOGyzRdlts0VYb7NF+HCzRZhys0U4dLNF2XWzRVh3s0X4eLNFEXuzRVJ8s0XZfbNF
WH+zRfiAs0WYgrNFOoSzRdmFs0VYh7NF+IizRZiKs0U6jLNF2Y2zRViPs0X4kLNFmJKzRTiU
s0XalbNFWJezRfiYs0WYmrNFOJyzRdeds0VYn7NF+KCzRZiis0U4pLNF16WzRVins0X4qLNF
mKqzRTiss0XXrbNFWK+zRfiws0WYsrNFOLSzRde1s0VYt7NF+LizRZi6s0U4vLNF172zRVi/
s0X4wLNFmMKzRTjEs0XXxbNFWMezRfjIs0WYyrNFOMyzRdfNs0VYz7NF+NCzRZjSs0U41LNF
19WzRVjXs0X42LNFmNqzRTjcs0XX3bNFWN+zRfjgs0WY4rNFOOSzRdfls0VY57NF+OizRZjq
s0U47LNF1+2zRVjvs0X48LNFmPKzRTj0s0XX9bNFWPezRfj4s0WY+rNFOPyzRdf9s0VY/7NF
+AC0RZgCtEU4BLRF1wW0RVgHtEX4CLRFmAq0RTgMtEXXDbRFWA+0RfgQtEWYErRFOBS0RdcV
tEVYF7RF+Bi0RQkbtEVKHLRF1x20RVgftEX4ILRFmCK0RTgktEXXJbRFWCe0RfgotEWYKrRF
OCy0RdcttEVYL7RF+DC0RZgytEU4NLRF1zW0RVg3tEX4OLRFmDq0RTg8tEXXPbRFWD+0RfhA
tEWYQrRFOES0RddFtEVYR7RF+Ei0RZhKtEU4TLRF1020RVhPtEX4ULRFmFK0RThUtEXXVbRF
WFe0RfhYtEWYWrRFOFy0RdddtEVYX7RF+GC0RZhitEU4ZLRF12W0RVhntEX4aLRFmGq0RThs
tEXXbbRFWG+0RfhwtEWYcrRFOHS0Rdd1tEVWd7RF+Hi0RZh6tEU4fLRF1320RXd/tEX4gLRF
mIK0RTiEtEXXhbRFVoe0RfiItEWYirRFOIy0RdeNtEV3j7RF+JC0RZiStEU4lLRF15W0RXeX
tEX2mLRFmJq0RTictEXXnbRFd5+0RfagtEWYorRFOKS0RdeltEVWp7RF9qi0RZaqtEU4rLRF
1620RVavtEX2sLRFmLK0RTi0tEXXtbRFd7e0Rfa4tEUju7RFZby0Rde9tEVWv7RF9sC0RZbC
tEU4xLRF18W0RVbHtEX2yLRFmMq0RTjMtEVWzrRFls+0RfbQtEWW0rRFNtS0RdfVtEV317RF
9ti0RZbatEU23LRF1920RVbftEX24LRFluK0RTjktEXX5bRFd+e0RfbotEWW6rRFOOy0Rdft
tEV377RF</AssayXData><AssayYData Points="1500">TcaivjRUhr5GwiC+sSTCvKGhtD1wsS0+b0xoPmrSgj6M4Y0+LwaUPnTGnT7NLqA+QQCmPsFC
qT6Ma6o+4F2pPjbBqj6FPqs+nmqvPs3arz58IrA+08GuPnLIsT7Yr64+kjaxPiGJsT67RLM+
OyezPheOsj48GbU+aHCxPujwuD5MxrQ+KpSzPm2Gtz6cNLY+8h65PtnxuD5d6Lc+Edm3Pq7n
tz6VMrc+tOO7PjNKuj5YaLk+ByG7Pigzuj7wdLw+9zG5PlnduD5LsLo+5++5Pvupuz6H87o+
BaC6PjCDuz69KL4+VJW7Pi4Uuz4wMrw+unK7PhRIvT5XF70+bo+8PhJvvT5J4rw+k269PhCN
uz7QVr0++S++Pm94vT42gb4+2FS/PqBfwD7xBr4+/0y+PgaJwD7RsMA+U0rAPl+9vz6P0sE+
pKnAPhPTvz6z+78+8Zu+Psgevz5czsA+PM3APjTMwT40EsE+Xa/BPiU+wj5/5sA+Dg7APv6z
wT46AcE+unTAPrwWwj6xBsY+LPm/PkY5wT7RRMM+AjvBPjsBwj462sI+0OXAPge7wj7Qj8I+
Li3DPj4IxT4cTsM+vA/DPpJtxT6UVMQ+l3TDPidGwT42B8Q+bErCPp0ixT7SrsQ+eqnFPsRl
wT40X8M+nvPAPjpvwj4kj8Q+f2LDPrkhxD6lk8M+pELDPiVaxD5A+8I+hTzDPoOCwz6Lq8M+
yCjDPiGExD6cPcY+KBrEPt8xxD6kT8Y+Q+zGPmwhxT7wq8U+IU/FPvupxD5R+sQ+suTDPsis
xj4aIMQ+4ffFPnHbxT4xBcU+jCjGPoTOxT6YCsc+BjvGPtuvxj4i4cY+dl/FPgdTxj4WEcc+
BRvFPkWGxj7xC8U+yT3GPtjYxj6QNMY+YwrFPvvmxT7ug8U+YG/HPnl/wz6108c+n0rHPjU/
xz5hH8o+2WLHPp0ByD7bR8g+MFDKPnY6xj5/o8Y+h6jIPpwDxz7UGcg+icbIPhyFxz6rwsg+
JMPIPo8JyD5Ot8Y+rGnIPlR/yT6qn8g+DgPKPpw7yD7nT8g+0zHJPttqyT4rKcg+mnHIPjoq
yD43S8g+jmnHPuc1yT60Ick+INTIPh/Bxz6CZ8k+XgjJPj4qyj7g58g+hNPHPszkyD5k08c+
OefJPsPZxz4Dw8k+tNHKPqWVyz6rask+elvLPubgyD6FU8o++s7FPjUmyT65b8g+4SHMPmWB
yD4Efso+z+HJPmUbyj4zU8o+GvHIPsgWyD7MJck+3bXLPiKOyz4E4ck+P1vMPvlLyj6CPMo+
NVLLPnkXyj7m9sg+eYrHPiT3yD6HE8o+zVHIPqXLyj5/NMs+InLHPtWhyz7XQcs+MfvKPuq4
yT5728g+E5PLPnO2yj6sHso+5irMPgKjyz6obMs+hnfIPoLvyT5SNc0+CQLLPj6+yj6C1cs+
sjnLPp52yz5ujMo+tcDKPg7pyz6Bq8o+6N3NPoK7zD6uxcw+n+HKPr3lyz69kMo+/2rKPpUP
yj7dAss+NWHMPl+qyT6jT8w+0gvNPou0yz6YiMw+pYTMPjkByj5A+Mo+wyTLPhubzT4Ngso+
Bn3LPv24yT4+cso+a4XKPgLWyj6ff8s+bBrNPjdDzD4m680+uM3MPqQQyz5th8w+qEbNPtS+
zD5T6ss+e0XLPpszzT4yas4+HzrNPl+eyz70N8w+SkjNPh26yz4qLs0+PjXMPpgIyj6AQc8+
OoHMPsxxzD59uMo+Q0TMPhSRzj40fs0+IH/LPrY/zT7ARs0+M2/MPtP6zT4z+8w+lHvMPp55
zj50Xsw+ipTNPuT4zT5e7cw+K0fJPj9bzD587cw+9+vLPuznzT7Oscw+9+jKPts+zT641ck+
VebMPrzczD4iIMs+G6zMPl+BzT46Wsw+3ODJPuP+yz44584+2TzQPrh8zD5pGs0+oI/OPm7d
yz7JwMw+v8vNPvfUyz4GKM0+3hHNPmVXzj6K/s0+wRLNPphmzT66hM4+iD/MPqKDzD7agcw+
dBPNPrsQzT5/+M0+IzHMPsYEyz6C4ss+ysXMPujyzT7Dsc0++iTNPj6fzT6z6c8+HtnMPv9X
zj77uc4+sCDOPm8SzT6+Ds8+pG3NPqlrzj4AC84+qA7RPjzLzj4qJsw+s3POPqQ3zT5AHc8+
LtjOPjFwzz50AM8+jBLOPh1szz4Ucs8+ZeDOPm5GzT7zLs8+AerMPlyUzD5Efc8+m/3NPu5k
zD5AEtE+037LPpCfzz4Mys8+brLPPhjw0D7y9c0+X2TPPgNxzT5Yuc8+kJXOPozEzT5nGdE+
YKXLPuOLzj4nic8+/BrPPgv3zT50bNE+bE/QPtZMzT4Kr8w+dOnOPqtyzj6FQdA+Fa3PPkAg
0D7sxc4+9/bPPsxvzz4y+s4+wa/OPlDyzT7bZc4+RJnPPm9xzT5EmM8+JbrQPhQFzz6PCNE+
FybOPt8bzj5c5tA+WTHPPsagzj7JQc4+YnDOPtBQzz5KEs8+rWTOPpAQzT7zhc4+DjfPPtYG
0T6P0M4+nAjQPsQSzz7Z8c0+DnvNPjZazz5vH80+eNvPPkt4zj5F/9A+4D3QPrf8zz62Qs4+
8R7QPg8Dzz5wW84+KLvOPiKszj4cgtE+6IPQPsTdzz5U8s8+n03OPlLizj7AHM8+ZerOPjsw
zz4jk84+AeDPPngd0D5azM4+k1PQPrutzz7Ihc8+VtzPPnY6zz7Cyc8+KsXQPhmSzT6q2NA+
ooTRPql70D7Zm88+VG/QPokE0D4xMc4+HAbQPg55zz5XSNA+VXnOPqr1zz48DdA+3PDMPnxk
zj42z9A+LeDQPrVvzj4xVc4+ZHTQPiNs0D4hZNE+XsnOPnel0D7I/s8+d2bRPt8I0T5/V88+
5N/PPuSB0D4z888+G07PPmVA0D7Nk84+eyXRPgFK0T7oTtA+uDvQPgQvzj7sDc8+6MvPPiH2
zz4qy9I+E6HQPnZI0T5Na84+GpvPPtrR0D71JtM+FHHQPlpg0j6nk84+asvOPv9k0D67U9A+
PNHQPv8u0D6Qqs8+D0XQPg5p0D4I780+UWrPPqdq0T6u+tE+8TPQPnSr0T6XStE+VrXPPrba
0T6sJdE+K6bRPvby0D4PwNE+/O7RPjhJ0T4vqdI+Y7HQPncuzz4lv9E+hgTRPuDn0D4jDdE+
0YDSPpb+0T6ZWtA+VZTRPgcE0j6vBNA+UtnOPgQqzz5fJtA+AUnQPlZV0D5fSdE+VfbRPkAf
1D7wDtE+3RPPPigszj6Wn9A+vTjRPsqL0D7rGNI+1h/QPu7xzj5zPdA+Z/HQPkDP0D4U788+
6LDQPlhozz477s4+iO/PPqfU0D5/YNI+b7LQPq15zz5zg9A+uX/TPr2O0T69edI++3bTPtOe
0T6EFNA+GWHQPvKp0T6xMNA+zAbSPsfY0D429s4+vn/QPoPu0T4jTtA+TwfTPlVO0j7GaNA+
jxzRPtZ30D7bONI+j3XQPjWuzz7zidI+jCPRPhed0T5jl9A+mA7PPrlA0j4BSdE+LJ7QPgRb
0T4eQs8+KGDRPhXi0T5V3tE+jbfRPlTS0T4YB9I+wyDQPtx9zz6v7dA+tynSPsZx0j6oJ9A+
b43SPrrp0T7f19I+HQjRPg+y0j7rSM8+wPfPPgYU0z5s3NE+onPPPmJk0j5TQtI+F/7PPrq0
0D6xCtI+0ljSPpbv0z79bNE+KbvQPucT0T5zzc4+KO7QPjwv0T4hY9E+FHDSPqHd0T5n7dA+
YMXPPhRv0T6NAtQ+e47QPm63zz6QHtM+nIfQPvFu0T6ektE+J/POPh7B0j639NE+tMHQPuZk
0T6zTdI+stHSPt0z0z6mhNE+ZHHQPtbi0D62hNA+Dr/SPkWf0T5RUtE+oI7RPrnazz6NWdM+
7aPSPirp0D6qVNM+/5TQPi9h0j5Lt88+50rSPpDE0z5ccNE+I6rQPm8e0j6pGtM+cEDRPotA
0D4CrdE+xRfTPmMY0j4uB9M+Bs7RPuoM0z4/fNA+hWTRPkSp0j7XBtQ+lbLQPknt0T4L89A+
X2rSPo4e0j4GWNI+s/PSPlUQ0j66G9U+QBrSPi6w0T4lqNM+p9LSPtaH0D5kANE+xn3UPgvv
0j6rdNE+pWPTPjiL0z7crNM+u5/PPvpx0j7OJ9E+MrfSPjtT0T6HftE+U8PTPmnK0T6Go9M+
Jm7SPgG20j4ia9E+347UPk0n0z6jYc8+pNDRPp6r0T79e9I+a+PSPpYR0T6GStI+7a3SPvj/
0T4pE9I+OfTQPuI90j6249E+q5LTPmpz0j5litE+YnLTPgnK0T4k0NI+gyvUPl0e0z5VMNI+
g8nRPmu20D7I6NU+1iHRPjK8zz7ZGNI+h/3PPjfz0j4Uf9Q+TnjTPhPhzz6RVNE+Ti/SPsPc
0T4eE9A+mOLSPqJZ1D4a2dE+kIbUPlu20z724tI+QBvRPmpN1D4ciNM+tInTPsaC0T7dWtE+
/a/SPnKu0T71FdQ+XAnUPiSf0j5ChtM+iK3SPkbZ1D6VWtQ+KhPSPogx0z4motA+ehfSPhKQ
0j4q5dI+Qe/SPuVg0j5attM+BcjRPvdQ0j7qldA+e93SPuar0T71btE+U9jTPsON1D5TBdA+
3M/SPuKR0D7KR9I+D77RPsu90j5I5tE+8JnRPj310j42JNM+N1LRPmnU0T7c5dM+A4LTPjz/
0z5iO9A+nzTTPq1F0T7ZftQ+b7/TPiM50j5iwNQ+umzTPtbU0z4sntA+NBPSPp+b0z45CNE+
xcnRPmI00j6bRdM+IpnTPtxO1D5IB9I+DErSPnkZ0T6e8NA+/bLTPveO0z4FWtE+j6zRPmG4
0T5t7dI+O0HSPqT80j4aY9Q+O5fVPnsC1D6pXdU+T0PTPtjP0j5oA9M++LHTPgRd0z67aNM+
a4zSPr8e0z6UCdM+3T/TPnAy1D4octE+x67SPvop0z7v/tI+JWHVPv9O0T6QVtI+xt3SPi3O
0T5k2NI+lsbRPiK30T5BC9U++ZbRPvGD1T7ZDNI+UZzTPrYt0j7iNdQ+ORnTPo930z6Js9E+
MGHQPhUK0z4ALtE+gPPSPjhQ1D7OF9M+QQXUPmCn0z7aqNE+ybXTPpqr0z6gGtM+75jSPnB2
1D69iNM+wlDTPn660T45mdM+Ri7SPlCU0z6FlNI+qfLRPvoZ0j50ddE+DDLRPrFN1T4fBNM+
FwHUPjHy0z5vhtM+X5LTPqm01D57utI+Bp/RPv9a0D6tr9I+kCvVPrje0T4j5tM+TfPRPnQO
1D5qE9Y+0IHSPmX50j6CQ9I+42LUPoIf1T41ANI+UX/TPi/y0j4G0NM+aXHRPvqM0z4XZdQ+
KBHTPirw0j7ir9M+wQfTPlpx1D7EadM+LZbSPtI/0j676tI+xkPUPkBF0z4ZzdM+EG/VPqfP
1T7GodM+zRrSPgZs1D7lG9U+aqjTPlLY0z6vctI+WNHRPnkr1D7gQNQ+L3vSPvow1D4EOtI+
I7PTPu4D0z4otNQ+/6TSPtw00z4T2dE+UOnTPqKh1D5wiNA+3zzUPpkv0z5Y59M+EMvUPswZ
0z4FH9M+s5LUPqPn0T7bp9I+dnTUPli11j7tYtI+fYjTPr4o0z6gcNU+fiPUPlTe1D62R9I+
0+HTPr8R0z4ZudM+hw7UPoiS0j71PtQ+kazTPojd0T55ZtM+pDjUPj7f1T7ppNM+wITUPp7S
0j5ngdM+Ch7RPip20T6GgtE+41XSPgpf1D5oTdM+REzUPsIw1D61EtQ+ytLSPtfT1D75ttI+
f1rSPtkr1D5zftM+4d/UPoWw0z6/mtQ+xaDUPouh0j45YdQ+ZMfRPv5q1D7p3dM+mGTUPtbp
1T6kddU+eo3VPowM1D4wHdM+IK3UPozl0z6/SNI+H0XTPs2v1T58s9I+N2TSPkHI0z6X3NQ+
pobUPizJ0z6YqNI+H/XTPg1c0z6+S9M+MJnSPpWo0j4909M+UY3WPscn1D4YftE+9FDVPpYd
1D4QptE+HI/TPqOu0z7a9tQ+IfDTPtGc0j4WO9Q+HWTUPnAP0z7ZS9M+zBzWPsCi1D50CtM+
Od7TPuYZ1j6ortQ++WPTPgOC0z7D39M+WoTSPksb1T6fYdU+gmDVPt4N0z5O5tQ+YA3UPq1O
1D7PptY+nozSPlwQ1T5CadQ+XuDWPiw/1D5bfNQ+pM/RPvvX1D51X9I+HYzUPgXd1T4NCNU+
7f7TPloC0z7SjtU+oXjWPmjn1T5bKdU+1qPVPvXQ1D5NcNI+nOLTPthB1T66t9M+jb7TPsDQ
1D4DIdI+sIrTPouq1D79vdQ+Qh/VPkci0z4U0tU+gBjVPitT1D60lNU+oLPTPlGO1T5hDtQ+
SkvSPt6U1T7W6NM+GAPXPm8k1T5YP9U+BrTVPn2O0z5dh9U+lGfUPisi1T5UW9Q+0/XTPrnK
0j62d9Q+IRvUPqAj0z4YF9Q+Wl7UPiKm1T5fhdI+/LLSPk8Y1D7a7dI+V7fUPs1Q1D7l0NQ+
LF7TPktH1D4txNE+IGTSPtmx0z5t/tM+4HrTPhGx0z4hSNU+YLHVPvaE1T6XXNQ+GHfUPsPe
0j5KS9Q+JlvSPry81D4lddU+eI7RPkc10z6NU9U+OH3UPp8F0z5iLtM+js/TPgPQ0j7vXNM+
UWbVPjU71j7GC9U+mGTUPjaq1T4OXNY+Q6XVPr6b1D7EIdc+sFjSPobR1T5PitY+eUTXPqK/
0z4pCdQ+uSbUPnXZ1D47ZNM+uAnVPidx1T6UUdM+GSfUPp+z1T5AftQ+g/vVPtdl1D4V+dQ+
/zDUPg5S1D6nA9Y+ylrTPjQG1D5dr9Y+TGvTPkZ31T4u9tI+NIHXPsj/1T6q9dY+yBjWPsmO
1D6T3dI+SCbTPk1e0z63YdM+UynTPkZK1D7KZdY+jGnTPo/21T4kkdE+bybUPoob1T6u0tM+
3WbUPlwE1D7Fa9Y+ANvTPk8+1T787dM+FW/UPj2C1D5TK9U+i7fUPpSl1D7QGtU+CbPUPkqm
0z4FndU+LivVPkwZ1T6HXdI+2dvVPvzj1D4hUdQ+pN7UPgsS1z46WtU+JIrTPng91T7uo9M+
KzTUPtSS1T7rCdQ+2QzTPmoI1z4cV9Y+ZgLXPtY91T5J6dM+JRnWPiEv1j53gdM+I7jWPs2A
0z5MDNQ+qXjVPgfI1D5B9NI+a+TUPplh1T69btQ+JSLXPtcF1D6Dz9Q+ynvTPh+N0j4XodU+
MAfXPpED1T7t+9M+TdnVPhb80z7GB9Q+otLTPn+K1j76N9U+NALVPiML1T4nadU+6V/TPsBG
1j5LENQ+cyHUPvyW1T7R19Q+AvLVPoZ61T4WutU+KWLVPkT91D6cl9Q+Pt3SPkTo1D5N9NQ+
CYnVPrrR1T6+P9U+DOTRPh2l1j6QJtY+PPTTPkSO1j4+DdI+EUXVPpTB0j4tt9Q+CtvUPg2D
1j5kvNU+NQTVPtet1j7msdQ+DNPVPoTg1z6EIdU+AqLUPoLu0z7R5dU+MlzXPrju1T5ov9Q+
SwrVPpmw1j4YsNQ+3qDVPi360z4oq9Y+uRnWPo+g1j48QdQ+LGTUPtz71j7v/dU+n03WPhV2
1D539NU+Vz3VPulF1z5KVtQ+HTvVPhZR1T5zFtU+6NjWPjWR1z7ME9c+Fm/WPohT1T746tQ+
Se/UPlTe1j5B+NQ+XTPWPsDj1T4rOtc+GMLVPtxX1T6b9dQ+1s7SPoiJ1z74HNY+9kzWPjOH
1j6RKNU+On/VPpmj1D4Po9U+tZ3VPk781D7vXtU+oX7VPjkm1j52qtU+JLDWPoaA1T7fctY+
dLHVPmZb1D68RdU+53rUPvHh1T56k9Q+o97VPvEn2D4sdtQ+GLjWPpb61D4Lq9Q+oyfXPk7L
1D4lVNU+UWnVPvZr1T7bstQ+hXTWPilC1T6MfNU+qgPWPuAM1D6P99Q+4gPUPvoB1j68WtU+
5DvVPtWu1D6wJtQ+vlzWPiB81T6ELtQ+SYjSPj5F1T7hAtQ+4pHWPgDz1D6HitQ+CeXUPl+W
0z5r/9Q+</AssayYData></Step><Step><CommonData><SampleLocation>19</SampleLocation><SampleID></SampleID><SampleGroup></SampleGroup><SampleInfo></SampleInfo><SampleRow>P</SampleRow><SamplePlate>1</SamplePlate><WellType>BUFFER</WellType><Concentration>-1</Concentration><ConcentrationUnits>µg/ml</ConcentrationUnits><MolarConcentration>-1</MolarConcentration><MolarConcUnits>nM</MolarConcUnits><MolecularWeight>-1</MolecularWeight><Temperature>30</Temperature><StartTime>5926874</StartTime><AssayTime>300</AssayTime></CommonData><FlowRate>1000</FlowRate><StepType>DISASSOC</StepType><StepName>Dissociation</StepName><StepStatus>OK</StepStatus><ActualTime>300.016</ActualTime><CycleTime>0.2</CycleTime><AssayXData Points="1500">EfG0RcXytEVl9LRF5vW0RYb3tEUl+bRFxfq0RUb8tEXm/bRFhv+0RSUBtUXFArVFRgS1ReYF
tUWGB7VFJQm1RcUKtUVGDLVF5g21RYYPtUUlEbVFxRK1RUYUtUXmFbVFhhe1RSUZtUXFGrVF
RBy1ReYdtUWGH7VFJSG1RcUitUVEJLVF5iW1RYYntUUlKbVFxSq1RUQstUXmLbVFhi+1RSUx
tUXFMrVFRDS1ReY1tUWGN7VFJTm1RcU6tUVlPLVF5j21RYY/tUUlQbVFxUK1RUREtUXkRbVF
hke1RSVJtUXFSrVFREy1ReZNtUWGT7VFJVG1RcVStUVEVLVF5FW1RYRXtUUlWbVFxVq1RWVc
tUXkXbVFhl+1RSVhtUXFYrVFRGS1ReRltUWGZ7VFJWm1RcVqtUVlbLVF5G21RYZvtUUlcbVF
xXK1RWV0tUXkdbVFhHe1RSV5tUXFerVFZXy1ReR9tUWEf7VFI4G1RcWCtUVEhLVF5IW1RYSH
tUUjibVFxYq1RWWMtUXkjbVFhI+1RSORtUXFkrVFZZS1ReSVtUWEl7VFJZm1RcWatUVEnLVF
5J21RYSftUUlobVFxaK1RWWktUXkpbVFhKe1RSOptUXFqrVFZay1ReSttUWEr7VFI7G1RcWy
tUVltLVF5LW1RYS3tUUjubVFw7q1RUS8tUXkvbVFhL+1RSPBtUXDwrVFRMS1ReTFtUWEx7VF
I8m1RcPKtUVlzLVF5M21RYTPtUUj0bVFw9K1RWXUtUXk1bVFhNe1RSPZtUXD2rVFZdy1ReTd
tUWE37VFI+G1RcPitUVj5LVF5OW1RYTntUUj6bVFw+q1RWPstUXk7bVFhO+1RSPxtUXD8rVF
Y/S1ReT1tUWE97VFI/m1RcP6tUVj/LVF5P21RYT/tUUjAbZFwwK2RWMEtkXkBbZFhAe2RSMJ
tkXDCrZFYwy2ReQNtkWED7ZFIxG2RcMStkVjFLZF5BW2RYQXtkUjGbZFwxq2RWMctkXkHbZF
hB+2RSMhtkXDIrZFYyS2ReQltkWEJ7ZFIym2RcMqtkVjLLZF5C22RYQvtkUjMbZFwzK2RWM0
tkXkNbZFhDe2RSM5tkXDOrZFYzy2ReQ9tkWEP7ZFI0G2RcNCtkVjRLZF5EW2RYRHtkUjSbZF
w0q2RWNMtkXkTbZFhE+2RSNRtkXDUrZFY1S2ReRVtkWEV7ZFI1m2RcNatkVjXLZF5F22RYRf
tkUjYbZFw2K2RWNktkXkZbZFhGe2RSNptkXDarZFY2y2ReRttkWEb7ZFI3G2RcNytkVjdLZF
5HW2RYR3tkUjebZFw3q2RWN8tkXkfbZFhH+2RSOBtkXDgrZFY4S2ReSFtkWEh7ZFI4m2RcOK
tkVjjLZF5I22RYSPtkUjkbZFw5K2RWOUtkXklbZFhJe2RSOZtkXDmrZFY5y2ReSdtkWEn7ZF
I6G2RcOitkVjpLZF5KW2RYSntkUjqbZFw6q2RZKstkXkrbZFhK+2RSOxtkXDsrZFY7S2ReK1
tkWEt7ZFI7m2RcO6tkVjvLZF4r22RYS/tkUjwbZFw8K2RWPEtkXixbZFhMe2RSPJtkXDyrZF
Y8y2ReLNtkWEz7ZFI9G2RcPStkVj1LZF4tW2RYLXtkUj2bZFw9q2RWPctkXi3bZFgt+2RSPh
tkXD4rZFY+S2ReLltkWC57ZFIem2RcPqtkVj7LZF4u22RYLvtkUj8bZFw/K2RWP0tkXi9bZF
gve2RSP5tkXD+rZFY/y2ReL9tkWC/7ZFIQG3RcMCt0VjBLdF4gW3RYIHt0UjCbdFwwq3RWMM
t0XiDbdFgg+3RSMRt0XDErdFYxS3ReIVt0WCF7dFIRm3RcEat0VjHLdF4h23RYIft0UhIbdF
wSK3RWMkt0XiJbdFgie3RSEpt0XDKrdFYyy3ReItt0WCL7dFITG3RcEyt0VjNLdF4jW3RYI3
t0UhObdFwzq3RWM8t0XiPbdFgj+3RSFBt0XBQrdFY0S3ReJFt0WCR7dFIUm3RcNKt0VhTLdF
4k23RYJPt0UhUbdFwVK3RWFUt0XiVbdFgle3RSFZt0XBWrdFYVy3ReJdt0WCX7dFIWG3RcFi
t0VhZLdF4mW3RYJnt0UhabdFwWq3RWFst0XibbdFgm+3RSFxt0XBcrdFYXS3ReJ1t0WCd7dF
IXm3RcF6t0VhfLdF4n23RYJ/t0UhgbdFwYK3RWGEt0XihbdFgoe3RSGJt0XBirdFYYy3ReKN
t0WCj7dFIZG3RcGSt0VhlLdF4pW3RYKXt0UhmbdFwZq3RWGct0XinbdFgp+3RSGht0XBordF
YaS3ReKlt0WCp7dFIam3RcGqt0VhrLdF4q23RYKvt0UhsbdFwbK3RWG0t0XitbdFgre3RSG5
t0XBurdFYby3ReK9t0WCv7dFIcG3RcHCt0VhxLdF4sW3RYLHt0UhybdFwcq3RWHMt0XizbdF
gs+3RSHRt0XB0rdFYdS3ReLVt0WC17dFIdm3RcHat0Vh3LdF4t23RYLft0Uh4bdFweK3RWHk
t0Xi5bdFgue3RSHpt0XB6rdFYey3ReLtt0WC77dFIfG3RcHyt0Vh9LdF4vW3RYL3t0Uh+bdF
wfq3RWH8t0Xi/bdFgv+3RSEBuEXBArhFYQS4ReIFuEWCB7hFIQm4RcEKuEVhDLhF4A24RYIP
uEUhEbhFwRK4RWEUuEXiFbhFghe4RSEZuEXBGrhFYRy4ReAduEWCH7hFISG4RcEiuEVhJLhF
4iW4RYInuEUhKbhFwSq4RWEsuEXgLbhFgi+4RSExuEXBMrhFYTS4ReA1uEWCN7hFITm4RcE6
uEVhPLhF4D24RYA/uEUfQbhFwUK4RWFEuEXgRbhFgEe4RSFJuEXBSrhFYUy4ReBNuEWAT7hF
IVG4RcFSuEVhVLhF4FW4RYJXuEUhWbhFwVq4RWFcuEXgXbhFgF+4RSFhuEXBYrhFYWS4ReBl
uEWAZ7hFH2m4RcFquEVhbLhF4G24RYBvuEUhcbhFwXK4RWF0uEXgdbhFgHe4RR95uEXBerhF
YXy4ReB9uEWAf7hFH4G4Rb+CuEVhhLhF4IW4RYCHuEUfibhFwYq4RWGMuEXgjbhFgI+4RR+R
uEXBkrhFYZS4ReCVuEWAl7hFH5m4RcGauEVfnLhF4J24RYCfuEUfobhFv6K4RWGkuEXgpbhF
gKe4RR+puEW/qrhFX6y4ReCtuEWAr7hFH7G4Rb+yuEVftLhF4LW4RYC3uEUfubhFv7q4RV+8
uEXgvbhFgL+4RR/BuEW/wrhFX8S4ReDFuEWAx7hFH8m4Rb/KuEVfzLhF4M24RYDPuEUf0bhF
v9K4RV/UuEXg1bhFgNe4RR/ZuEW/2rhFX9y4ReDduEWA37hFH+G4Rb/iuEVf5LhF4OW4RYDn
uEUf6bhFv+q4RV/suEXg7bhFgO+4RR/xuEW/8rhFX/S4ReD1uEWA97hFH/m4Rb/6uEVf/LhF
4P24RYD/uEUfAblFvwK5RV8EuUXgBblFgAe5RR8JuUW/CrlFXwy5ReANuUWAD7lFHxG5Rb8S
uUVfFLlF4BW5RYAXuUUfGblFvxq5RV8cuUXgHblFgB+5RR8huUW/IrlFXyS5ReAluUWAJ7lF
Hym5Rb8quUVfLLlF4C25RYAvuUUfMblFvzK5RV80uUXgNblFgDe5RR85uUW/OrlFXzy5ReA9
uUWAP7lFH0G5Rb9CuUVfRLlF4EW5RYBHuUUfSblFv0q5RV9MuUXgTblFgE+5RR9RuUW/UrlF
X1S5ReBVuUWAV7lFH1m5Rb9auUVfXLlF4F25RYBfuUUfYblFv2K5RV9kuUXgZblFgGe5RR9p
uUW/arlFX2y5Rf9tuUWAb7lFH3G5Rb9yuUVfdLlF3nW5RYB3uUUfeblFv3q5RV98uUXgfblF
gH+5RR+BuUW/grlFX4S5Rd6FuUWAh7lFH4m5Rb+KuUVfjLlF3o25RYCPuUUfkblFv5K5RV+U
uUXelblFgJe5RR+ZuUW/mrlFX5y5Rd6duUWAn7lFH6G5Rb+iuUVfpLlF3qW5RX6nuUUfqblF
v6q5RV+suUXerblFfq+5RR+xuUW/srlFX7S5Rd61uUV+t7lFHbm5Rb+6uUVfvLlF3r25RX6/
uUUfwblFv8K5RV/EuUXexblFfse5RR/JuUW/yrlFX8y5Rd7NuUV+z7lFHdG5Rb/SuUVf1LlF
/9W5RX7XuUUd2blFv9q5RV/cuUX/3blFft+5RR3huUW94rlFX+S5Rd7luUV+57lFHem5Rb/q
uUVf7LlF/+25RX7vuUUd8blFv/K5RV/0uUXe9blFfve5RR35uUW9+rlFX/y5Rd79uUV+/7lF
HQG6Rb0CukVfBLpF/wW6RX4HukUdCbpFvQq6RV8MukX/DbpFfg+6RR0RukW9ErpFXRS6Rd4V
ukV+F7pFHRm6Rb0aukVdHLpF3h26RX4fukUdIbpFvSK6RV0kukX/JbpFfie6RR0pukW9KrpF
XSy6Rd4tukV+L7pFHTG6Rb0yukVdNLpF3jW6RX43ukUdObpFvTq6RV08ukXePbpFfj+6RR1B
ukW9QrpFXUS6Rd5FukV+R7pFHUm6Rb1KukVdTLpF/U26RX5PukUdUbpFvVK6RV1UukX/VbpF
fle6RR1ZukW9WrpFXVy6Rf9dukV+X7pFHWG6Rb1iukVdZLpF/2W6RX5nukUdabpFvWq6RV1s
ukX9bbpFfm+6RR1xukW9crpFXXS6Rf11ukV+d7pFHXm6Rb16ukVdfLpF3n26RX5/ukUdgbpF
vYK6RV2EukX9hbpFfoe6RR2JukW9irpFXYy6Rf2NukV+j7pFHZG6Rb2SukVdlLpF/ZW6RX6X
ukUdmbpFvZq6RV2cukX9nbpFfp+6RR2hukW9orpFXaS6Rf2lukV+p7pFHam6Rb2qukVdrLpF
/a26RX6vukUdsbpFvbK6RV20ukX9tbpFfre6RR25ukW9urpFXby6Rf29ukV+v7pFHcG6Rb3C
ukVdxLpF/cW6RX7HukUdybpFvcq6RV3MukX9zbpFfs+6RR3RukW90rpFXdS6Rf3VukV+17pF
Hdm6Rb3aukVd3LpF/d26RX7fukUd4bpFveK6RV3kukX95bpFfue6RR3pukW96rpFXey6Rf3t
ukV+77pFHfG6Rb3yukVd9LpF/fW6RX73ukUd+bpFvfq6RV38ukX9/bpFfv+6RR0Bu0W9ArtF
XQS7Rf0Fu0V+B7tFHQm7Rb0Ku0VdDLtF/Q27RXwPu0UdEbtFvRK7RV0Uu0X9FbtFfBe7RR0Z
u0W9GrtFXRy7Rf0du0V8H7tFHSG7Rb0iu0VdJLtF/SW7RXwnu0UdKbtFvSq7RV0su0X9LbtF
fC+7RR0xu0W9MrtFXTS7Rf01u0V8N7tFGzm7Rb06u0VdPLtF/T27RXw/u0UbQbtFvUK7RV1E
u0X9RbtFfEe7RRtJu0W9SrtFXUy7Rf1Nu0V8T7tFG1G7Rb1Su0VdVLtF/VW7RXxXu0UbWbtF
u1q7RV1cu0X9XbtFfF+7RRthu0W9YrtFXWS7Rf1lu0V8Z7tFG2m7Rbtqu0VdbLtF/W27RXxv
u0UbcbtFu3K7RVt0u0X9dbtFfHe7RRt5u0W7ertFXXy7Rf19u0V8f7tFG4G7RbuCu0VdhLtF
/YW7RXyHu0UbibtFu4q7RVuMu0X9jbtFfI+7RRuRu0W7krtFW5S7Rf2Vu0V8l7tFG5m7Rbua
u0VbnLtF/Z27RXyfu0UbobtFu6K7RVuku0X9pbtFfKe7RRupu0W7qrtFW6y7Rfqtu0V8r7tF
G7G7Rbuyu0VbtLtF/bW7RXy3u0UbubtFu7q7RVu8u0X9vbtFfL+7RRvBu0W7wrtFW8S7RfrF
u0V8x7tFG8m7RbvKu0VbzLtF+s27RXzPu0Ub0btFu9K7RVvUu0X61btFfNe7RRvZu0W72rtF
W9y7Rfrdu0V837tFG+G7Rbviu0Vb5LtF+uW7RXznu0Ub6btFu+q7RVvsu0X67btFfO+7RRvx
u0W78rtFW/S7Rfr1u0V897tFG/m7Rbv6u0Vb/LtF+v27RXz/u0UbAbxFuwK8RVsEvEX6BbxF
fAe8RRsJvEW7CrxFWwy8RfoNvEV8D7xFGxG8RbsSvEVbFLxF+hW8RXwXvEUbGbxFuxq8RVsc
vEX6HbxFfB+8RRshvEW7IrxFWyS8RfolvEV8J7xFGym8RbsqvEVbLLxF+i28RXwvvEUbMbxF
uzK8RVs0vEX6NbxFfDe8RRs5vEW7OrxFWzy8Rfo9vEV8P7xFG0G8RbtCvEVbRLxF+kW8RXxH
vEUbSbxFu0q8RVtMvEX6TbxFfE+8RRtRvEW7UrxFW1S8RfpVvEV8V7xFG1m8RbtavEVbXLxF
+l28RXxfvEUbYbxFu2K8RVtkvEX6ZbxFfGe8RRtpvEW7arxFW2y8RfptvEV8b7xFG3G8Rbty
vEVbdLxF+nW8RXl3vEUbebxFu3q8RVt8vEX6fbxFeX+8RRuBvEW7grxFW4S8RfqFvEV5h7xF
G4m8RbuKvEVbjLxF+o28RXmPvEUbkbxFu5K8RVuUvEX6lbxFeZe8RRuZvEW7mrxFW5y8Rfqd
vEV5n7xFGaG8RbuivEVbpLxF+qW8RXmnvEUZqbxFu6q8RVusvEX6rbxFea+8RRmxvEW7srxF
W7S8Rfq1vEV5t7xFGbm8Rbu6vEVbvLxF+r28RXm/vEUZwbxFu8K8RVvEvEX6xbxFece8RRnJ
vEW5yrxFW8y8RfrNvEV5z7xFGdG8RbnSvEVb1LxF+tW8RXnXvEUZ2bxFudq8RVncvEX63bxF
ed+8RRnhvEW54rxFW+S8RfrlvEV557xFGem8RbnqvEVb7LxF+u28RXnvvEUZ8bxFufK8RVv0
vEX69bxFefe8RRn5vEW5+rxFWfy8Rfr9vEV5/7xFGQG9RbkCvUVZBL1F+gW9RXkHvUUZCb1F
uQq9RVkMvUX6Db1FeQ+9RRkRvUW5Er1FWRS9RfoVvUV5F71FGRm9RbkavUVZHL1F+B29RXkf
vUUZIb1FuSK9RVkkvUX6Jb1FeSe9RRkpvUW5Kr1FWSy9RfgtvUV5L71FGTG9RbkyvUVZNL1F
+DW9RXk3vUUZOb1FuTq9RVk8vUX4Pb1FeT+9RRlBvUW5Qr1FWUS9RfhFvUV5R71FGUm9RblK
vUVZTL1F+E29RXlPvUUZUb1FuVK9RVlUvUX4Vb1FeVe9RRlZvUW5Wr1FWVy9RfhdvUV5X71F
GWG9RblivUVZZL1F+GW9RXlnvUUZab1FuWq9RVlsvUX4bb1FeW+9RRlxvUW5cr1FWXS9Rfh1
vUV5d71FGXm9Rbl6vUVZfL1F+H29RXl/vUUZgb1FuYK9RVmEvUX4hb1FeYe9RRmJvUW5ir1F
WYy9RfiNvUV5j71FGZG9RbmSvUVZlL1F+JW9RXmXvUUZmb1FuZq9RVmcvUX4nb1FeZ+9RRmh
vUW5or1FWaS9RfilvUV5p71FGam9RbmqvUVZrL1F+K29RXmvvUUZsb1FubK9RVm0vUX4tb1F
mLe9RRm5vUW5ur1FWby9Rfi9vUV5v71FGcG9RbnCvUVZxL1F+MW9RZjHvUUZyb1Fucq9RVnM
vUX4zb1Fec+9RRnRvUW50r1FWdS9RfjVvUV5171FGdm9RbnavUVZ3L1F+N29RXffvUUZ4b1F
ueK9RVnkvUX45b1Fd+e9RRnpvUW56r1FWey9RfjtvUV3771FF/G9RbnyvUVZ9L1F+PW9RZj3
vUUX+b1Fufq9RVn8vUX4/b1Fd/+9RRcBvkW5Ar5FWQS+RfgFvkV3B75FFwm+RbkKvkVZDL5F
+A2+RZgPvkUXEb5FuRK+RVkUvkX4Fb5Fdxe+RRcZvkW5Gr5FWRy+RfgdvkV3H75FFyG+Rbki
vkVZJL5F+CW+RXcnvkUXKb5FuSq+RVksvkX4Lb5FmC++RXkxvkW5Mr5FVzS+Rfg1vkWYN75F
Fzm+Rbk6vkVXPL5F+D2+RZg/vkUXQb5FuUK+RVlEvkX4Rb5Fd0e+RRdJvkW3Sr5FV0y+RfhN
vkWYT75F</AssayXData><AssayYData Points="1500">0I/cPqKtyT5Ao7w+K0OqPjABnD7jUos+kfF4PjcJaD6xA1Q+kapDPrTvND50YCQ+hDsdPrl3
Dz6s5vw9MjL6PWjL2j30Jc89BcXBPS+4tT2F/Z49FGuXPWS7kj16EnA9BFlYPcj7Mz1Z3SU9
6fwGPSoq1DwB0p48nM2DPG9oxDsmdog7jx/Mu9v7DLzINFy8LRiUvAmYo7xy7OO8Y8MBvVrP
C72aYDq9+k5HvTNYR70/fFC9eUNmveATer2WkIy9RfiPvUl8n71pr6K9B8KuvaPzrr07sre9
jYy4vTxEy72Mvsy9d3fRvf3I173q19q977fqvbKU6b3B4/W9pDf8vXY/Br5k4gO+hnEEvhUg
C760TQq+LbsMvsK3E76jsBS+SlwWvj/vG76eIx2+op8fvqBmHr5BiSS+n4kovjSFKr6pSS2+
zIg0vqxvMr59njC+91w1vsmnOL7K4jq+oH48vi7OPb59U0O+tiQ/vhKMQr4SNkm+HBFIviXY
Rb6dI0m+0bhNvmMGTL4xnk6+EfhSvp7RUr6yh1O+EG1ZvlheWb5/ol2+PERevqlsW75jvmG+
4xJhvkNDYb73W2a+C2JjvqnzZr6lHG+++bVrvlsCZb5sq2m+CpFuvu3Lbb4Thm6+AEtwvpaA
dL5bfHO+bXhzvpItd76ay3K+21B7vnFVd76LNHu+RwB+vucef74lVXm+SaCCvpiggL7FAH2+
mO1/vpiggL7ern++fvyBvsGLgr7v+4K+DbSCvgqMg75xw4e+Y6aEvs/chb4L1oW+5+aFvuuH
hL6DT4m+EaWHvr4qh75/DIm+Y2eKvphyir4Ip4i+4EGIvlFpib4RNYi+HYqLvkA1jL7IKoy+
3ZWKvgcNjb5Ruoq+43iMvg8qjr43N46+KuiOvv2Yi75OKY++UySQvn4qjr4x2o2+8G2Qvt45
jr4pTpC+4I2QvqZjkL5dRJC+Y2iQvvGzkb73vpO+OhSTvoGZkb62q5K+aOOSvqHlkL7OS5W+
YYeUvlDCk74x+ZK+KcSVvi9Xlb46SJS+ZTCSvmNqlL4DU5a+6xWWvkS1k76zQpa+tlGVvttD
l757aZW+ZPuWvm6blL67tpe+QsqYvlq0lb5seZW+CGWWvubUlb6rzZa+57yXvt3Ymb7IYJe+
o16VvpP+l749m5m+yceYvigpmL7YdZq+HSSZvmbcmL5Yvpi+A7yXvhgrmr5NlJu+lU+Zvsd8
mb5iBpq+t4Wavn/5nb6XdJu+08KZvjvgmr6pfJq+2Iqcvt6Smr5oMZy+ap+cvp2dnL4UGJ2+
URebvnDKm77JyJy+wXCcvnpcnL7s9Zy++8SdvlqdnL4L1Zy+XJSdvomRnL4PXZ6+H9qdvsYS
nb7SgZy+o82cvvNQnL7VrZy+CDWevv0bnb4+LJ6+oHqgvuCGnL4fEJ6+CKyevvsan756hZ++
DnGevnJPn74tyJ++V7edvqybm75fNKC+7euevimDn74x8J2+d5afvg5/nr6kU52+KMKgviC8
n74hop6+c5ifvoR/n75VmKC+oLievuYjnb7Kg6G+KnKevm3AoL5Sd5++gKyfvkP1n77Rc6C+
k6OgviFIoL73YJ++2iihvk/toL79NJ++bT+hvtF3oL5BUaC+VtOgvvQFnr5N1KC+/XSivo0z
o74HnqG+UMafviooor5mFKK+as6gvrVso74Jl6K+5QyfvstdpL7q5p++R7SgvgaKor4AsqK+
hneivi0joL71iaK+jXyivs6Zob6CWqK+P2Gfvszwor7X76K+U3SivpRTob7n1KK+VEekvjLW
oL64kaO+vEykvsQyor4ai6G+R16ivnTOor4HRKG+ZfKivoG0ob75o6S+KHegvl1Vpr6ohaG+
yp+jvjkYo75FqaG+IAekvg8upL4kiKG+1n2hvgVgo76jK6K+5/OivsMapL7zPaK+UXeivuur
ob5kZqK+Idejvv+Iob77qqK+k7GkvhpNpL5JqaK+QimkvkGuor78jqO+A2ujvte0o76/KaO+
6gWivgnqor60VqK+TdWhvjuApr7s3qO+qdKivj5Qo75MWKS+ojKkvpzLo77xZaa+yPajvlXo
o74rRaC+6TKivn40o77JfKK+2pujvsyQor4XkKO+bxykvtqOpr4y5aK+3i2kvoo3o75diaO+
7jGjvi3Do77zaaO+1uCjvm8mpL78r6O+w7mlvgTOob4OdaS+yGelvsgGor4ajKO+TUujvk2Y
o74cl6W+lcOivnXqo75z2aW+xnmlvtAKpb6fWaO+dLOjvrgro77q3KK+tpmjvtLeo776M6W+
7+qivrCOpL77paK+MnKkvkrupL6u46K+48GjvhlhpL69OKa+VTWjvlsZob5eBaK+3kuivvRr
pL6IoaO+Ah+lvhLfo758baa+rYalvo6FpL5uCKW+ymKlvp94or5ahaS++wClvvVjo76XkaS+
wiKkvvUypb5626O+NQimvtQmpb69J6K+0fKjvoRXp77FA6W+2yGkvsFPpL7PEaS+6omkvidU
pb74qKS+wwqlvidEpL5XsKe+m1ajvsCFo76Ko6S+9w+nvuuNo7740qa+iPekvmAUpL6/DKS+
I/mkvkdTpr7iAaa+GxGkvgKoo77OVKe+xZekvhhCpL4etaW+ZX6lvsfOo77VpqO+lqWnvpvC
o74sAaW+Z0imvhgZpb6aSaS+qjynvm2jpL6PZKS+Z8+ivmEFpb7Vi6a+t9SkvgWpo76MKqa+
JnWnvgwNo74xQqW+Y/Glvrm3pb4DBqW+DN6lvtcspb7UTaS+mxClvukSpr5dLKW++/ekvmpD
pb7DRqW+L6qjvrpNpb7N/aO+huKjvq69pL4pV6a+rNqkvptypL4jMqa+I5qmvj32pb7/O6W+
cEqkvioGpr60JqO+QAemvru+pb5cCqa+Qi2nvjbipb45wKa+Qk2mvh+do765Qqa+F0alviDr
pL57iqa+nZSmvoXLp75vm6W+K/envgdFpr5uy6S+506lvshlpr7T7aW+x4ilvlRFpb5D2qe+
fBSlvtjvpb79T6a+L0envgSdp77mMKW+US6mvpgOp74L7KW+FaamvjFopb45Xqa+EZKkvszf
pb4e4aW+wQCkvmiHo75PVqe+nianvrI6pr4wZKe+3IymvpZNpb7yh6W+WEmmvnzJpr6gfKa+
b4unvhjzpL4cFqW+OwKmvp5gpb7rj6W+fa+nvvB5p76PeqW+Q36lvmopo75WmqK+G22kvjPV
pb6SO6W+7vumvoJNqL6S6qO+sLSlvpwEo76tYaS+g02mvlkBpb6DL6S+YOmmvp+Opb5bYKe+
GRSkvh/6o76Qr6a+FEekvhVQpL6qrqe+xAWlvql8pb79Qqa+SiiovhZjpb673aW+PfGlvosi
pr4mAqa+J3WmvhA7pL5sraW+LgKnvn7Bp75uaaS+5l6mvsyAp74MIqS+yhmnvk2po75umKS+
aAymviacpr5rzqS+NtSlvqfgpr6XkqS++6uovuD7pr5qZae+5VamvmdApb5svae+CE6nvqmf
pL6L5Ka+Bgmnvl/3p74ySKW+ov2kvtskpb7CdKa+0zSlvljop75kYKW+Yyqlvttbpr7Z6KS+
6runvvFQp753a6W+R+Clvnp2pr7D56W+oAqnvu56p77M36a+zC6lviWdpr7/qKS+jz6nvvxJ
p758AKe+rkumvmW5pr7HfKe+1Lqlvmbao76w+6S+cbinvqbrpL7K5KS+0e6lvq/jpL5k8KW+
7JynviFvp7491Ka+cxilvoiRpr6AWae+Ib+lvvnmpb651qa+EA2lvmNBpr5MLae+IC6lvons
pb5ND6e+xGmovhG+p77gEKa+ooOnvhw1pL7mnKW+GfmmvhULqL7+kKa+2eqmvjBHqL6rtaW+
v1GmvtIcqL6sAKe+IHSkvpnVpr5URqS+nXymvnTXpL7oxaa+6JWnvsCepb6heqW+l0umvnhJ
pr5cvqW+N8Okvsk1p75p6qa+LumnvtCEpL78qKW+gymnvh7ypr6hR6i+PxCkvsehp767MKa+
HdemvpTior6S0qa+toekvqYXqL6oO6a+5/qlvkBipr65pqa+UPalvtF7pr674aW+AoKmvufy
pb4Rx6W+epSmvstlo76viKW+xHikvibapr7fdqW+9gSnvmKspL77dKe+KgWlvrc6pr7gDKi+
uDGnvh3lpr6BUqe+T72mvkAipb6GYKi+BQaovmO9pL5wUae+z3+mvnmypb5ppqa+QG6lvrbB
pr5rlqa+gVenvjU/pr5Bjaa+1Hqlvggrpr5FJae+ZT2lvl26pr7o3KO+fTakvhzXpr6MxKe+
ev+lvlAjpr7ij6a+bZqkvmsopb7uY6a+lzimvjDspb4FUqO+iWKnvlnPpr4/GaW+Y7+lvgEv
pr6Roaa+c7ykvhTzp76pAaW+78Gjvub+pr7y0KW+lT2nvhazpb6zAaS+ePWkvmaFpr4fLKa+
AYSnvrolqb7Rsqe+ENemvlnap75zxaa+UrSkvtHepb7Kaqe+/g+pvt1cpr5UAKa+cHumvjHb
qL7hZ6a+/Talvh6cpb79Xqe+vGClvu5fp77cIqa+gcmlvktkpr5x/qa+EsCmvgHNpb4BBqi+
VR6pvuKOpb4dpKa+USiovhPgpb7lJKW+peClvmEApb6Qwaa+p9Slvp/wpr4246S+gbmlvk3w
p77ucqa+3RSnvktPpb4peqW+8G+ovos0pb59k6S+SmGkvoaUpb4iS6W+ec6nvv1zp75ls6W+
OXWnvsDopb4SK6e+FUunvicApb7BLKe+9u+nvhxKp77656a+uHClvrAipr7xV6S+EzGnvv1y
p76uaaa+UWanvjuvp74u16W+CH+lvsBHp77Hyae+3kSmvtdLp75es6W+gIenvlerpL4Cpae+
Pwmnvp6Ipr7QyKW+TsCmvrMXpr7XHaW+ogimvrTOpb494KW+R1Okvunaqb45xKW+VxOnvhmO
pL6js6a+DV2lvtgwpr5LuaW+UpSlvtQqp75yc6W+JOqlvnlxpb7W26m+NJGnvg+Fp74EEaa+
7WekvkILpr5Ry6e+2TWlvjNspb7/Eqi+KNyiviTypr59y6e+HrKlvjBXpb6+WKa+NDGnvmSv
pb64+aW+njmmvj6Zpb4ewKa+zUKmvtjfp76JPKe+GHmlvpuPpb6o2qW+lmOlvmk2p77s5ae+
WCKpviKTpb6E8Ka+MEynvrSapr7hH6a+4xymvs7Qpr5B6Ka+6nukvoayp74IMKi+sI2mvhnl
pr63Jae+R6amvhX8qL4em6a+BOKovqMbpb4B5Ke+SMCmvnbcqb5Blqe+pnWovkzApL7bDqS+
wvCmvuZQpr7ucaW+4YykvrfPp75QKae+23anvlIUpr5GSae+Brmlvsy8pL6k7qO+UqSnvuzG
pb7PZqa+gNGlvp39p77eGaa+1wmovjhFp746c6W+sJmovuxLp77TYaa+PvKkvo1Ppb6voKi+
wYWmvmXgpr6N56e+Lk+mvv8gp75RBKa+U92kvoIApr4kS6e+2numvlGTp74JMKe+aw6lvg3/
pr7LeaW++cqlvkG+pr6ZCKi+AT2ovmM0p766B6a+D9emviVTpr6HK6a+Saulvubgpr47t6S+
1NGnvhJFp76jt6O+W/mmvq6Qp774sqa+kgunvjJTpb7omqe+MAKkvqRYpL5WHqa+4JOlvh9K
qL47y6W+TmqmvpT5pr6yiqW+VTKnvje/pr7s76e+/a2nvkInpr6ToqW+Byilvpwlpr5EoaW+
SZiovmsqpr4Cnai+Hwynvum7pr4Z1qS+NYWlvnuUpr4IcKe+CUGnvomdpr5/9aa+4tmmvlG7
p76yQaW+T6Onvtbsp775hqe+QyOmvsmlpr7E16a+0eKivhKtqb5xZKm+Y4GkviI4qL7jNai+
GSanvq5Pp76Uoaa+2DSmvjjgpL40NKe+lK2nvoU7qL6J3aa+mWamvlLYpr70G6a+oQWpvuH/
pL4OtKa+StSovpl1pb7a4ae+fQanvjLPp751qae+pdymvlvwpr7gY6a+WDWlvlXJpr6r3qa+
WS+ovle9pr5Hhaa+CBamvvsupr43oKe+Rpunvhropr5J1aa+fACmvv1Vpr5AZqe+eT6nvm9b
pr6QK6a+eB6ovinRpb5706e+w/ymvuFUp75LXKm+EQmovn0Zpr4A36e+rtCmvqGgpr6Nnae+
Ex2ovo0fp745Kaa+TYukvlE+p77YLqa+xlanvnJOpr5j2qa+KBCpvuvsp77Tuqa+LvemvtbT
p76N7KW+hmemvhwjqb5Pq6W+b9GmvtPop77GsKa+XQGlvslHp76xhKa+WV2nvsPgpr5T3qi+
6zqovohnp77cRKm+NJCnvpi3pb7c3qW+FraovlksqL4jKKe+PxKmvpGfpr6wM6e+c8umvuVi
qL7r06W+80Kkvk5Kpr7V7qa+ycmmvmygpr4216e+t9qmvvzTpL7/cqe+hqGmvneipL59Nqa+
+Eipvq4XqL5A06a+Rq6ovu5rqL65xqe+1ganvuQ4pb7U66e+BxynvtL3qL5AoKa+Q82ovobh
p76utqa+vdKlvv6Apr5iA6i+uAemvkexpL6wvae+AjGpvsOZp77vq6a+EkOmvrQQp77wPqi+
gn6mvjoiqL5jnqi+DCumvh5Yp75hjaa+/yKoviVgp74Zt6W+F/OmvoSyp740bqW+pQCovgNZ
qL4P7aS+/1CmvnPgqL6fXqe+BIGmvjM9pb4PGKe+7GqovoUEp75m9qa+dAulvsfvpb6FMqW+
cQanvjC3pr4ru6e+FIWnvmkpp75qyKi+6HKlvrpTqL6+1Ki+bFCnvk00pr7Anqe+MPyovrit
pb55kaa+4SKpvouxpb6x4aW+ly+ovplsqL7UU6W+0z2kvkctqb7M6ae+1cGnvjbMp7492Ka+
AXOnvteWpr5vL6i+8u2mvqSgpb6Noqe+0UipvgOPp765Gae+5GmnvsVyp77k6ae+zm2nvsRl
pb4Rnqa+yyeovuXopr7Dwqe+Paimvkchp74lKae+a2ipvgpTpr7gIKa+8r2nvoUQqr4WRKe+
XMamvjzNp75WSqe+yJqmvuaap759VKa+IPKovp8MqL5c8ae+uAGnvhkSqL6QYaa+EBelviZD
qL60FKm+KtSovteLpr54OKi+8tSovo7CqL75c6a+++mnvncEqL7xUqa+7qqlvqwLqL5C26m+
QGmjvpOkp76Su6W+oriqvvE3p768U6a+h4OovgBcp74uRae+t22nvne9pb5P7Ka+0hSmvmCq
pb5Ni6a+gyGmvsJFqb6gbqe+QDmovk3fpb5udai+K5+mvmd7pL6MCam+r4GovmvTp77sVaW+
+YCpvkP1pb5BQai+85umvurXqL4stae+2IGnviwfqL6JYKe+0YaovrM3p746x6i+9DSnvqNj
p76WuqW+gkKnvrnKpb6yJai+5fuovkg2p74zXqW+RCqpvrphp74itKa+ktakvtSVp77BaKa+
QgOnvjHCp769d6m+K+Wlvm09pr5aU6W+23ulvtlQpr7lMqe+KQKnvm9upr4gxaW+ERqnviUP
pr5/l6a+a1Knvi5Xp753Uqa+dmylvlfnpr4jZqm+nfqmvndRqL7bVqi+7y2pvgfkp77xeae+
FVymvoVupb5idqm+ChqpvqdTp740aae+0sSlvm22p74mAKm+udanvtVmpr7HYaa+GJmovr9S
qL5iCKi+hhWovtC+pL5x6Ka+WquovoN5pr7M7qW+3DanvtrOpr7LCai+H+anvmTKqb5q46W+
mlSnvs66p75F6ae+Jgymvu75p74Xvam+slinvjN4pL6O1KW+G6uovl+upL42Xaa+u2qnvlnV
pr5IHam+hzKovnp8p776eaa+rlSmvjxsp74SF6m+Rzeovirmpb6zgqS+xzCnvh5cqL47pqe+
fcaovr+CpL73Fqe+d3CovjMmp76bXai+5/SnvhO0pr7dyKe+aU6pvgsgp76imKa+peSnvnfu
pb4V56a+</AssayYData></Step><Step><CommonData><SampleLocation>21</SampleLocation><SampleID>YNCCT5Ac018</SampleID><SampleGroup></SampleGroup><SampleInfo></SampleInfo><SampleRow>O</SampleRow><SamplePlate>1</SamplePlate><WellType>KSAMPLE</WellType><Concentration>-1</Concentration><ConcentrationUnits>µg/ml</ConcentrationUnits><MolarConcentration>20000</MolarConcentration><MolarConcUnits>nM</MolarConcUnits><MolecularWeight>-1</MolecularWeight><Temperature>30</Temperature><StartTime>6232976</StartTime><AssayTime>300</AssayTime></CommonData><FlowRate>1000</FlowRate><StepType>ASSOC</StepType><StepName>Association</StepName><StepStatus>OK</StepStatus><ActualTime>300.001</ActualTime><CycleTime>0.2</CycleTime><AssayXData Points="1500">MlG+RehSvkVnVL5FB1a+RadXvkVGWb5FMFu+RXFcvkUHXr5Fp1++RUZhvkXoYr5FZ2S+RQdm
vkWnZ75FRmm+RehqvkVnbL5FB26+RadvvkVGcb5F6HK+RWd0vkUHdr5Fp3e+RUZ5vkXoer5F
Z3y+RQd+vkWnf75FRoG+ReiCvkVnhL5FB4a+RaeHvkVGib5F5oq+RWeMvkUHjr5Fp4++RUaR
vkXmkr5FZ5S+RQeWvkWnl75FRpm+ReaavkVnnL5FB56+RaefvkVGob5F5qK+RWekvkUHpr5F
p6e+RUapvkXmqr5FZ6y+RQeuvkWnr75FRrG+ReayvkVntL5FB7a+Rae3vkVGub5F5rq+RWe8
vkUHvr5Fp7++RUbBvkXmwr5FZ8S+RQfGvkWnx75FRsm+RebKvkVnzL5FB86+RafPvkVG0b5F
5tK+RWfUvkUH1r5Fp9e+RVHZvkXm2r5FZ9y+RQfevkWn375FRuG+RebivkVn5L5FB+a+Rafn
vkVG6b5F5uq+RWfsvkUH7r5Fp+++RUbxvkXm8r5FZ/S+RQf2vkWn975FRvm+RUv7vkWG/L5F
B/6+Raf/vkVGAb9F5gK/RWcEv0UHBr9Fpwe/RUYJv0XmCr9FZwy/RQcOv0WnD79FTxG/ReYS
v0VnFL9FBxa/RacXv0VGGb9F5hq/RWccv0UHHr9Fpx+/RVUhv0XmIr9FZSS/RQcmv0WnJ79F
Rim/ReYqv0VlLL9FBy6/Racvv0VXMb9F5jK/RWU0v0UHNr9Fpze/RUY5v0XmOr9Fhjy/RQc+
v0WnP79FRkG/ReZCv0WGRL9FB0a/RadHv0VGSb9F5kq/RWVMv0UHTr9Fp0+/RUZRv0XmUr9F
ZVS/RQdWv0WnV79FRlm/ReZav0VlXL9FBV6/Radfv0VGYb9F5mK/RWVkv0UFZr9Fp2e/RUZp
v0Xmar9FZWy/RQVuv0Wnb79FRnG/ReZyv0VldL9FBXa/Rad3v0VTeb9F5nq/RYZ8v0UFfr9F
p3+/RUaBv0Xmgr9FZYS/RQWGv0Wnh79FRom/ReaKv0WGjL9FBY6/RaWPv0VGkb9F5pK/RYaU
v0UFlr9FpZe/RU2Zv0Vjm79FpZy/RQWev0Wnn79FU6G/Reaiv0VlpL9FBaa/RaWnv0VGqb9F
5qq/RWWsv0UFrr9Fpa+/RUaxv0Xmsr9FhrS/RQW2v0Wlt79FRrm/Rea6v0WGvL9FBb6/RaW/
v0VEwb9F5sK/RYbEv0UFxr9Fpce/RUTJv0Xmyr9Fhsy/RQXOv0Wlz79FTdG/RebSv0WG1L9F
Bda/RaXXv0VE2b9F5tq/RWXcv0UF3r9Fpd+/RUThv0Xm4r9FhuS/RQXmv0Wl579FT+m/ReTq
v0WG7L9FBe6/RaXvv0VE8b9F5PK/RYb0v0UF9r9Fpfe/RU35v0Xk+r9FhPy/RQX+v0Wl/79F
RAHAReQCwEWGBMBFBQbARaUHwEVECcBF5ArARYQMwEUFDsBFpQ/ARUQRwEXkEsBFhhTARQUW
wEWlF8BFRBnAReQawEWEHMBFBR7ARaUfwEVEIcBF5CLARYQkwEUFJsBFpSfARU8pwEXkKsBF
hCzARQUuwEWlL8BFTTHAReQywEWENMBFBTbARaU3wEVEOcBFGzvARYQ8wEUFPsBFpT/ARURB
wEXkQsBFhETARQVGwEWlR8BFVUnAReRKwEWETMBFBU7ARaVPwEVEUcBF5FLARYRUwEUFVsBF
pVfARURZwEXkWsBFhFzARQVewEWlX8BFRGHAReRiwEWEZMBFBWbARaVnwEVEacBF5GrARYRs
wEUFbsBFpW/ARU1xwEXkcsBFhHTARQV2wEWld8BFRHnAReR6wEWEfMBFBX7ARaV/wEVEgcBF
5ILARYSEwEUFhsBFpYfARUSJwEXkisBFhIzARQWOwEWlj8BFRJHAReSSwEWElMBFBZbARaWX
wEVEmcBF5JrARYScwEUFnsBFpZ/ARUShwEXkosBFhKTARQWmwEWlp8BFRKnAReSqwEWErMBF
Ba7ARaWvwEVEscBF5LLARYS0wEUFtsBFpbfARUS5wEXkusBFhLzARQW+wEWlv8BFVcHAReTC
wEWExMBFBcbARaXHwEVEycBF5MrARYTMwEUFzsBFpc/ARUTRwEXk0sBFhNTARQPWwEWl18BF
RNnARRPbwEWE3MBFA97ARaXfwEVE4cBF5OLARYTkwEUF5sBFpefARUTpwEXk6sBFhOzARQPu
wEWj78BFRPHAReTywEWE9MBFA/bARaP3wEVE+cBF5PrARYT8wEUF/sBFo//ARU0BwUXkAsFF
hATBRQMGwUWjB8FFRAnBReQKwUWEDMFFAw7BRaMPwUVEEcFF5BLBRYQUwUUDFsFFoxfBRUQZ
wUXkGsFFhBzBRQMewUWjH8FFQiHBReQiwUWEJMFFAybBRaMnwUVCKcFF5CrBRYQswUUDLsFF
oy/BRUQxwUXkMsFFhDTBRQM2wUWjN8FFRDnBReQ6wUWEPMFFAz7BRaM/wUVCQcFF5ELBRYRE
wUUDRsFFo0fBRUtJwUXkSsFFhEzBRQNOwUWjT8FFQlHBReJSwUWEVMFFA1bBRaNXwUVCWcFF
4lrBRYRcwUUDXsFFo1/BRUJhwUXiYsFFhGTBRQNmwUWjZ8FFQmnBReJqwUWEbMFFA27BRaNv
wUVCccFF4nLBRYR0wUUDdsFFo3fBRUJ5wUUue8FFbXzBRQN+wUWjf8FFQoHBReKCwUWChMFF
A4bBRaOHwUVCicFF4orBRYKMwUUDjsFFo4/BRUKRwUXiksFFgpTBRQOWwUWjl8FFS5nBReKa
wUWCnMFFA57BRaOfwUVCocFF4qLBRYKkwUUDpsFFo6fBRUKpwUXiqsFFgqzBRQOuwUWjr8FF
QrHBReKywUWCtMFFA7bBRaO3wUVCucFF4rrBRYK8wUUDvsFFo7/BRULBwUXiwsFFgsTBRQPG
wUWjx8FFS8nBReLKwUWCzMFFA87BRaPPwUVC0cFF4tLBRYLUwUUD1sFFo9fBRULZwUXi2sFF
gtzBRQPewUWj38FFQuHBReLiwUWC5MFFA+bBRaPnwUW/6cFFAevBRYLswUUD7sFFo+/BRUbx
wUXi8sFFgvTBRQP2wUWj98FFQvnBReL6wUWC/MFFA/7BRaP/wUVCAcJF4gLCRYIEwkUDBsJF
owfCRUIJwkXiCsJFggzCRQMOwkWjD8JFQhHCReISwkWCFMJFAxbCRaMXwkVCGcJFJhvCRWcc
wkUDHsJFox/CRUIhwkXiIsJFgiTCRQMmwkWjJ8JFQinCReIqwkWCLMJFAy7CRaMvwkVCMcJF
4jLCRYI0wkUDNsJFozfCRUI5wkXiOsJFgjzCRQE+wkWjP8JFQkHCReJCwkWCRMJFAUbCRaNH
wkVJScJF4krCRYJMwkUBTsJFo0/CRUJRwkXiUsJFglTCRQFWwkWjV8JFQlnCReJawkWCXMJF
AV7CRaNfwkVCYcJF4mLCRYJkwkUBZsJFo2fCRUJpwkXiasJFgmzCRQFuwkWhb8JFQnHCReJy
wkWCdMJFAXbCRaF3wkVCecJF4nrCRYJ8wkUBfsJFoX/CRUCBwkXigsJFgoTCRQGGwkWhh8JF
QonCReKKwkWCjMJFAY7CRaGPwkVJkcJF4pLCRYKUwkUBlsJFoZfCRUCZwkXimsJFgpzCRQGe
wkWhn8JFQKHCReKiwkWCpMJFAabCRaGnwkVAqcJF4qrCRYKswkUBrsJFoa/CRUCxwkXgssJF
grTCRQG2wkWht8JFQLnCRUC7wkWAvMJFAb7CRaG/wkVCwcJF4MLCRYLEwkUBxsJFocfCRUDJ
wkXgysJFgszCRQHOwkWhz8JFQNHCReDSwkWC1MJFAdbCRaHXwkVA2cJF4NrCRYLcwkUB3sJF
od/CRUnhwkXg4sJFgOTCRQHmwkWh58JFQOnCReDqwkWA7MJFAe7CRaHvwkVA8cJF4PLCRYD0
wkUB9sJFoffCRU/5wkXg+sJFgPzCRQH+wkWh/8JFQAHDReACw0WABMNFAQbDRaEHw0VACcNF
4ArDRYAMw0UBDsNFoQ/DRUARw0XgEsNFgBTDRQEWw0WhF8NFQBnDReAaw0WAHMNFAR7DRaEf
w0VAIcNF4CLDRYAkw0UBJsNFoSfDRUApw0XgKsNFgCzDRQEuw0WhL8NFQDHDReAyw0WANMNF
ATbDRaE3w0VAOcNF4DrDRYA8w0UBPsNFoT/DRUBBw0XgQsNFgETDRQFGw0WhR8NFQEnDReBK
w0WATMNFAU7DRaFPw0VAUcNF4FLDRYBUw0UBVsNFoVfDRUBZw0UXW8NFgFzDRQFew0WhX8NF
QGHDReBiw0WAZMNFAWbDRaFnw0VAacNF4GrDRYBsw0UBbsNFoW/DRUBxw0XgcsNFgHTDRQF2
w0Whd8NFQHnDReB6w0WAfMNF/33DRaF/w0VAgcNF4ILDRYCEw0UBhsNFoYfDRUCJw0XgisNF
gIzDRQGOw0Whj8NFQJHDReCSw0WAlMNFAZbDRaGXw0VAmcNF4JrDRYCcw0UBnsNFoZ/DRUCh
w0XgosNFgKTDRSCmw0Whp8NFQKnDReCqw0WArMNF/63DRZ+vw0VAscNF4LLDRYC0w0X/tcNF
n7fDRUC5w0XgusNFgLzDRf+9w0Whv8NFQMHDReDCw0WAxMNF/8XDRaHHw0VAycNF0srDRYDM
w0X/zcNFoc/DRUDRw0Xg0sNFgNTDRf/Vw0Wf18NFPtnDReDaw0WA3MNF/93DRZ/fw0U+4cNF
4OLDRYDkw0UB5sNFn+fDRUDpw0Xg6sNFgOzDRf/tw0Wf78NFQPHDReDyw0WA9MNF//XDRZ/3
w0U++cNFEfvDRYD8w0Ug/sNFn//DRUYBxEXgAsRFgATERf8FxEWfB8RFPgnEReAKxEWADMRF
IA7ERZ8PxEVGEcRF3hLERYAUxEUgFsRFnxfERT4ZxEXeGsRFgBzERf8dxEWfH8RFPiHERd4i
xEWAJMRFICbERZ8nxEU+KcRF4CrERYAsxEUgLsRFny/ERT4xxEXeMsRFfjTERSA2xEWfN8RF
PjnERd46xEWAPMRF/z3ERZ8/xEU+QcRF3kLERYBExEUgRsRFn0fERT5JxEXeSsRFfkzERSBO
xEWfT8RFUVHERd5SxEV+VMRF/1XERZ9XxEU+WcRF3lrERX5cxEX/XcRFn1/ERT5hxEXeYsRF
fmTERSBmxEWfZ8RFPmnERd5qxEV+bMRF/23ERZ9vxEU+ccRF3nLERX50xEUgdsRFn3fERT55
xEXeesRFfnzERR5+xEWff8RFPoHERd6CxEV+hMRFHobERZ+HxEU+icRF3orERX6MxEX/jcRF
n4/ERT6RxEXeksRFfpTERR6WxEWfl8RFPpnERSqbxEVrnMRF/53ERZ+fxEU+ocRF3qLERX6k
xEUepsRFn6fERT6pxEXeqsRFfqzERR6uxEWfr8RFPrHERd6yxEV+tMRFHrbERZ+3xEU+ucRF
3rrERX68xEUevsRFn7/ERU3BxEXewsRFfsTERR7GxEWfx8RFPsnERd7KxEV+zMRFHs7ERZ/P
xEU+0cRF3tLERX7UxEUe1sRFn9fERT7ZxEXe2sRFftzERR7exEWf38RFPuHERd7ixEV+5MRF
HubERZ/nxEU+6cRF3urERX7sxEUe7sRFn+/ERT7xxEXe8sRFfvTERR72xEWf98RFRvnERd76
xEV+/MRFHv7ERZ//xEVEAcVF3gLFRX4ExUUeBsVFnwfFRT4JxUXeCsVFfgzFRR4OxUWfD8VF
PhHFRd4SxUV+FMVFHhbFRZwXxUU+GcVF3hrFRX4cxUUeHsVFnx/FRT4hxUXeIsVFfiTFRR4m
xUWfJ8VFPinFRd4qxUV+LMVFHi7FRZ8vxUU+McVF3jLFRX40xUUeNsVFnDfFRUQ5xUUiO8VF
fjzFRR4+xUWcP8VFPkHFRd5CxUV+RMVFHkbFRZxHxUU+ScVF3krFRX5MxUUeTsVFnE/FRT5R
xUXeUsVFflTFRR5WxUWcV8VFPFnFRd5axUV+XMVFHl7FRZxfxUU8YcVF3mLFRX5kxUUeZsVF
nGfFRTxpxUXeasVFfmzFRR5uxUWcb8VFPHHFRdxyxUV+dMVFHnbFRZx3xUU8ecVF3HrFRX58
xUUefsVFnH/FRTyBxUXcgsVFfoTFRR6GxUWch8VFPInFRdyKxUV+jMVFHo7FRZyPxUU8kcVF
3JLFRX6UxUUelsVFnJfFRTyZxUXcmsVFfpzFRR6exUWcn8VFPKHFRdyixUV8pMVFHqbFRZyn
xUU8qcVF3KrFRX6sxUUersVFnK/FRTyxxUXcssVFfrTFRR62xUWct8VFPLnFRdy6xUV+vMVF
Hr7FRZy/xUU8wcVF3MLFRXzExUUexsVFnMfFRTzJxUXeysVFfMzFRR7OxUWcz8VFPNHFRdzS
xUV81MVFHtbFRZzXxUU82cVFXdvFRZrcxUUb3sVFnN/FRTzhxUXc4sVFfOTFRRvmxUWc58VF
POnFRdzqxUV87MVFG+7FRZzvxUU88cVF3PLFRXz0xUUb9sVFnPfFRTz5xUXc+sVFfPzFRRv+
xUWc/8VFPAHGRdwCxkV8BMZFGwbGRZwHxkU8CcZF3ArGRXwMxkUbDsZFnA/GRTwRxkXcEsZF
fBTGRRsWxkWcF8ZFPBnGRdwaxkV8HMZFGx7GRZwfxkU8IcZF3CLGRXwkxkUbJsZFnCfGRTwp
xkXcKsZFfCzGRRsuxkWcL8ZFPDHGRdwyxkV8NMZFGzbGRZw3xkU8OcZF3DrGRXw8xkUbPsZF
nD/GRTxBxkXcQsZFfETGRRtGxkWcR8ZFPEnGRdxKxkV8TMZFG07GRZxPxkU8UcZF3FLGRXxU
xkUcVsZFnFfGRTxZxkXcWsZFfFzGRRxexkWcX8ZFPGHGRdxixkV8ZMZFHGbGRZxnxkU8acZF
3GrGRXxsxkUcbsZFnG/GRTxxxkXccsZFfHTGRRx2xkWcd8ZFPHnGRVV7xkWUfMZFHH7GRZx/
xkU8gcZF3ILGRXyExkUchsZFnIfGRTyJxkXcisZFfIzGRRyOxkWaj8ZFPJHGRdySxkV8lMZF
HJbGRZqXxkU8mcZF3JrGRXycxkUcnsZFmp/GRTyhxkXcosZFfKTGRRymxkWap8ZFPKnGRdyq
xkV8rMZFHK7GRZqvxkU8scZF3LLGRXy0xkUctsZFmrfGRTy5xkXcusZFfLzGRRy+xkWav8ZF
PMHGRdzCxkV8xMZFHMbGRZrHxkU6ycZF2srGRXzMxkUczsZFms/GRTrRxkXa0sZFfNTGRRzW
xkWa18ZFPNnGRdzaxkV83MZFHN7GRZrfxkU64cZF2uLGRXzkxkUc5sZFmufGRTrpxkXa6sZF
fOzGRRzuxkWa78ZFOvHGRdryxkV89MZFHPbGRZr3xkU6+cZF2vrGRXz8xkUc/sZFmv/GRToB
x0XaAsdFegTHRRwGx0WaB8dFOgnHRdoKx0V8DMdFHA7HRZoPx0U6EcdF2hLHRXwUx0UcFsdF
mhfHRToZx0VPG8dFkBzHRRwex0WaH8dFOiHHRdoix0V8JMdFHCbHRZonx0U6KcdF2irHRXws
x0UcLsdFmi/HRToxx0XaMsdFejTHRRk2x0WaN8dFOjnHRdo6x0V6PMdFGT7HRZo/x0U6QcdF
2kLHRXpEx0UZRsdFmkfHRTpJx0XaSsdFekzHRRlOx0WaT8dFOlHHRdpSx0V6VMdFHFbHRZpX
x0U6WcdF2lrHRXpcx0UZXsdFml/HRTphx0XaYsdFemTHRRlmx0WaZ8dFOmnHRdpqx0V6bMdF
GW7HRZpvx0U6ccdF2nLHRXp0x0UZdsdFmnfHRTp5x0XaesdFenzHRRl+x0Waf8dFOoHHRdqC
x0V6hMdFGYbHRZqHx0U6icdF2orHRXqMx0UZjsdFmo/HRTqRx0XaksdFepTHRRmWx0Wal8dF
OpnHRdqax0V6nMdFGZ7HRZqfx0U6ocdF2qLHRXqkx0UZpsdFmqfHRTqpx0XaqsdFeqzHRRmu
x0War8dF</AssayXData><AssayYData Points="1500">V7qZvlKVS75yp9q6799FPv2zmT77rrU+U5TFPnoUyj4X99E+vPbTPm+A1T48Utk+gDHcPota
3D5QOt4+mkndPtt/4D7ndt8+sMLhPiQz4j4ZSOA+JtvfPiXO4z5QZuA+P7vhPq7U4j6PW+M+
4+flPkuy5D5jtOQ+3KjmPo805T7mDeU+4cTmPqFd6D5og+c+8cXnPgKo6D68W+c+BajoPp24
5j4VsOg+6vToPu5K6z4wwOc+6nToPvaI6D5tHOs+P2LpPtmJ6T5L7uc+wzzrPp/A6z5bSeo+
0D7sPiI46j6xQeo+tCvsPhQw6z5iIew+yjLsPkI37D7ncOs+6PLqPkfE6z4q0ew+zwbrPpz0
6j4+O+4+FcDrPuiT6z4Uy+w+Dx3qPgTC7D5yEe8+3O/tPm1+7j6+P+w+3XjsPou67D7M1+8+
rxnvPgYj8D4P3O8+aoLtPizv7z7bx+8+d8ntPoQt8T4TT+0+vgbwPtze7T5PRu8+HvTvPnuR
8D7GIvI+w6rvPj/S8D791PA+9S/vPmyC8D6q0u4+fGTwPtpK7z4coe8+XwjzPhzQ7z77AfE+
enrwPh7q8j4uo+8+n5vwPosZ8z7d1fI+yKTyPr6s7z516vE+mtnwPkQa8j7C+fA+L+zyPnJp
8z4cZPM+5WzzPkWe8T6Fd/A+s2nyPkMW8z5PNPI+KvfyPoRm8T68h/M+vLXyPieQ9T5+K/I+
bhHzPsUq9T6htfA+kTPzPr+38z5CjPM+5Mf0Pmy79D44MfM+nr30PrZ+8z6VmfI+0J71PsvF
8T5MZ/M+/frxPuig9T4Lv/I+ctn1PgYc8j4njPQ+pPH2PhmI9j6oQ/M+nsv0PvDt9T47K/M+
xs/0Plwl9D61TPM+HoDxPoJ/9D5KfPM+ck70Pkkw9T5HLfY+qwX3Pss/9T5PpPM+lVD2PqYf
8z4mdfY+vRX1Plkc9j6HvPQ+ExT0PjGZ9D4dk/Q+LZHzPn109T5abPQ+dCv1PvYu9T7nqPc+
5Kv0Ptjh9T7oUfU+V5b2Pnh49z5kdPU+C+rzPlZV9T4iAPU+EXL2PoN79T7IGfI+3lP2PrVh
9T6phvc+Vwv2PoDG9T5ek/Y+aXz2Po6C9D54DPc+8c30Poqo+D55gPY+8cD3Pv3N9j6f6PU+
Oxn1PiQL9z50K/c+e9P4Pg5G9z7DgfQ+ND72PiRk9z6bSvY+SrL4Ptrg9j6R+PY+Iwj3Prvi
9D4KUvY+gJL2PgAs9z6BdvQ+9QT3PuHg9z66IvY+QKL3Pju59T46EvY+VOjzPlQT9z6/Pvc+
66H2Ph9h+T5ufPc+DQ71PhlD9T5zd/Y+vnz1Phbk9j73ZPY+6JH4PpM29z6U8fY+L974PpEb
+D6fg/c+Hlr3PvY39j5MlfU+1aT1Pj6b+T4dRvc+qxL5Pl1N+D6Gfvc+6ef2PkiE9z4OgfY+
yY/5Phvz9z6Wefc+bkf3PtWe+D4Rpvg+SUn2PnrE9z4gefg+UY33Pmpx+j7BQ/k+p+P2PqM9
+D7m3/U+8aP4PgqV+T4X9PU+h7P2PrtZ9z4HGfg+GDH4PrXh9z6bxPg+vOr2PmUC+D7B/vc+
C1n2Pg569j7CT/g+vmb6PkNo+D4FRvo+kRv4PsuF9z5c8Pc+65r7PvkJ+T7W1Pc+1ZL3PpsT
+j5giPc+xcr3PmkS+T5dd/o+7Eb3PkHd9T51qPo+1yj5PhHK9z6vKPo+phj4Ptgx+j5PIPk+
ikz6PtXw+D5nZvc+HAb5PqXA9z6ctfk+5Lv5Ptmc+T5N1/Y+JHj5PtNo+j5f0vc+iLP2PqEb
+D5wIfc+ZLb5Ph4N+j646vo+mI75PkxQ+T7/sPk+7XP5Pv6l+D6Evvk+vr33PkSG+j4J4/o+
HmP4Pvpq9z7A7Pg+iEv4PsrC+j4iJfk+J2/5Plh2+T7IUPY+49v7Pvdr+T5yJ/o+0KH4PnI6
+T4WaPk+SRX4Pvch+T4abPs+yWP4Ph8E+z4u6/k+pvz4PhTj+D4+Kfk+t7b4PkZq9z50+/g+
GSb8Pnt3+z5vLPs+0Pr6PvoJ+j6xWvw+p+L5Plii+j6zcfs+N236PptB+z6Ixvc+iGv6Pk7t
9z5Fxfo+SWv3Pqon+z4h2fg+RxX7Pvzu+j6M0fg+snz8PpA7+j5Zhfk+hKL5PjPM+T6LLvs+
Obb8Pg3u+T6Oyfs+qzf6Pqcl/D60GP0+Z2X4Pm+4+j6dH/o+FjP9PsfP+z668vk+7GP8PjMB
+T4QePk+OhP7PuX++z7AAPk+n535Pm2i+T7jKPw+e378PicN+z7Qtvs+MpP6PjBb+z47dPs+
xNL7Prx8+T73r/g+FST6Prnp+j6aB/s+3vb5Pl2h+T64bPk+aXH8Pv4y+j79X/s+2/L5Po/q
+T4pn/o+4cj6Pr2M+j4hpPw+ovj5PvaB+z6cZfw+R9r5PuBW+j4nfvk+hXH5PmkN+z5bY/w+
tNj6Pp+P/D4cO/w+P1z6PnVW/D6vRPw+aNP6PtOA+j6fBPs+3Wb7PpY++z4x6fk+MQT6Pufg
+j7zRvk+q+H6Pkri+j6Go/o+nj/7Pkkf+z4gqPs+Zk/6PpiU+T6LCP0+qq77Pk90+z4Iavo+
+0L8Pg52+T4LT/g+t9n6PqQe/T7CWvs+9ir7PmPp+z7Pdvo+5V/8PkO4+T5U//k+ycH7PqTU
/T60Kvo+PJ/6Pioy+j6f+P0+Tur8PmXh+j4xifs+HqX8PhoS+z6UrP0+Xv/7Pt6L/j63Svg+
An76Ppjd/D59pPs+job7PnTL/D6dBvs+3aH6PiC6/D5kbPs+sEf9Pt+u/D5n2Po+Yh37Ps0a
/D6w0fs+ZPj7Pn9G/D49ov0+ouj8PiQE/D7KTvw+FOz7Pvq9+z6Yt/w+3Z38PulK+z444/0+
/t78PmV6+j4cj/o+zPn8PtZZ+z5CUPw+WZf9Psmd+T6Bdfs+7n/7Pgec/T7BK/k+sIf8PlPE
+j5WJfs+uRL8Psya+z6M2fw+Ag36Piaa/T79Mvs+Lf/7Pjtj/T4wnPw+/s37Pi63/D6WR/w+
iSj9PvDw+j5+6fo+Q/X7PqHu+z5FXPs+jNf9PuD5/D69RPw+o0z8Pmut/D6Xrvk+nCH7PsoD
/D58u/4+Tin7PnHh/D5vrvw+g2b7PrEI/T6jcfs+6n77PnhL/T5E5/w+SSf8Pnop/D5STP4+
38z6PjC3/j7mCPw+dZD7PtYJ/D7Nyfw+OAr8PjXM+j41Ef4+w1z9PmcP/T4GQPs+3Of9PgIz
+z7C3P0+LvL+Puo/+z7uwfw+IU37Pnqi/T5YHPw+zOr7PoxZ/D4sl/w+Wbz8PrMu+z7x2vs+
aVr8PlPe+j5uvv0+l3b9PpiK/T5v8Ps+8WH8PhVe/D5prfw+t7P+Phcu/T5HLvs+EIb6Pt7n
+z5OEv0+dN/7Pk7v/z7bIAA/a2P9PmGY/D6+tfw+zQD8Prb1+z4u+fs+rDL6Pi5A/j45xfw+
wmf8PoYv/D454Pw+dX78PsiG/D5Ve/w+Xh79Pg4b/T4Hvfw+T6L9Pgux/T5K0/s+FQL9PlXh
/D7Hbf0+m7r+PkwI+z7zVf4+Gxf7PnEL+z5nrPw+9t/8PiBl/j4lwP4+WTf7PrFZ/z5yu/s+
87z9Pk7G+z6HJP0+QxX7Pmuv/T5gKP4+35D8Po1z+z43UP4+vO77PvL8+z6xj/s+GqT+Pvg0
/T6mOQA/8wj/PvOr/D5dSv0+jDT/PsSV+j7Hp/w+yd/9Pk6l/j5N4f0+HND7Pnkm/j5J//0+
JYD+PlNe/T5fxfw+qzL9Pth7/D7Le/8+Ba79PuQq/D6kKfw+gX38Pn2n/D7LSfw+TGj7PiOR
/j6zaf0+4KD9PnbQ+j4JRf0+ekz7PgAR/j4bPP4+Mt/9PuSA/D4RZ/0+kK7+PkJf/D7oRfw+
vlr9Piif/T4izf0+Yy/8PhOp/j4q7/4+S6z+PiyD/j5zI/4+YCz+PiUV/T5ovfw+Mj//PjKq
+z4txfs+iET7PoPC/T7pcv4+pH38Pjas/D5iBf0+1+n8PpYOAD9n7fw+FpD7Ps6C/T78rf0+
uwEAP/fm/z6lP/w+5tL8PodD/D71Mv4+oKL7PqBt/D4mBwA/HHn+Pgrk/T5JQf0+ihf/Pmtu
/z4nF/4+dA39PmGr/D4cXv8+Adz7PtzH/j4nZf4+zsH8Pj5K/T6bP/8+abL7Po+l/z7b2/s+
QB77PjsM/z6kivw+6iL/Ph2J/D5BUP8+6Rz8PhoC/j71RP4+eo/8PiLz/D5rEvw+cj/9Po8h
/D7Rmv0+mfT9PoiQ/T6+dv4+rOb8Ppzs/D68H/0+bnH9Pvc3/z6Z8Pw+ItT9Puq5+z72t/s+
Zb7+Pt1t+z7hmP8+Scv+Pmqt/z5p0f4+2Kr+Ps+D/T6oT/4+bIf+PtKH/T46dfw+J9j9PjRE
/j7BlPw++ir+Piji/T7iT/w+6/z9PjqC/T7HNP4+6qH8PlkH/T5N4/0+7dD+PrGK/T6T9P0+
bOf9Pj4iAD8w2vw+MTH/PtLs/j6eg/4++Wv8PqDK/T7mUf0+W/n+Ps3I/j6Znv0+XBf/PkJi
/j4fA/8+CbH8Ping/D4OXP4+qQ/8PjXr/z7td/0+pH/9PphJ/j4i/f0+eoz9Pp3E/T4sZf4+
cC8APx8v/T5ICwA/2KH+PpKi+z7M2P4+Frf9PgEn/j6WM/8+wy//PuPt/j7wlf4+0oD+PmQb
/j5SNv0+Hp79PjhB/j6h+/s+3tz+PsZ+/j5h1f4+7mX8Ptyz/T5vYQA/YHD+PgorAD8MHfw+
prIAPwvO/T6x8/4+T58AP8Dq/j54g/0+5mL/PhAPAD8iDfw+v5f+Poqp/T7JIv4+2oz/PoTn
/T5YJwA/2eH+PoMo/D4n4vw+5mf+PpNl/z7JTwA/4xj+Pg2R/z4UdgA/u0H+Pv0aAD8lyf0+
vmv9PqRU/T6R3/w+/if/PqnT/j59gP4+VOX9Pmsb/j5eav8+SE3/Ppkf/j53hv4+snP/PumO
/j7+XwA/wK7/PjLD/j4Ox/4+7vH+Pm43/j6ikPs+CBv9PvY9/T7sWP4+TSj9Pj8gAD/SUwA/
OVz+PpbZ/j5DLv0+M0X+PrwNAD9M/P4+mBz/Psf//D4RSgE/Pqb/Pv6y/T689P8+EHT9Pok5
AD+gqv0+gPD9PlhU/D5BI/0+aFn9PjASAT9F5v8++IP9Pth8/z6phv4+Jhj/PvBpAD9iaf8+
8Lv9Pl8f/z4E2/0+Fij9PtcOAD8YRv8+lkoAP+okAD9o0/4+Mfv+PsJX/T7ldP8+qjwAP74E
/T64xf4+HI7/PnCh/z4y9v0+QYX7PoYj/T54Dv8+A+r/Pk89AD8c5/s+0A//Pj+P/j78TwA/
fZ3/PrjQ/z5eRP8+ps7/PgAzAD/y+/8+ttn9PkJFAD+tvP8+kPP8Ph8iAD8zGP0+d/39Pv5b
/z72PwA/BFL9PoQSAD/jm/4+oMD9Ppeg/j6p1f8+vg8BPyUd/j4zU/4+yFMAP5wS/j6fDv0+
NKv+PgKO/j5JngA/xc4AP2b//z7sIgA/uXn+Pnbx/z6A7Ps+UrD9PkwAAD+aSAA/wS8APxPF
AD81gQA/gWz/PgT3/z6zMP8+OHz/PsNi/z6Jkv4+MaX/Pqa0/T61WAA/6Pn+PlWX/j6RDgA/
fvf/PickAD+RIv8+rIH8Pgpp/z4CEgA/vcv/PsfS/z5nDP0+tCr+PoS6AD9SjP8+9zcAP/f+
/j7OMf8+kyD8PjSh/j7XdP8+UP3+Pi2UAD+R7/0+cZr/PjSEAD+bIf8+VkL/PoxSAD80Ff8+
G9f9PhMVAD8h2P8+Zdz/Pkg/AD/dCwA/1GP/Ppjz/j4Uqv0+q7r8Pkdd/j4GAQA//j4AP/PB
/j6Kpv8+zEcAP91JAD814v4++9D/Pmxe/z4pfgA/tZb+PqlfAD/U7P4+BY/+PgZZ/z7j6v4+
WL3/Pr3B/z4hFP4+RQj/PtlP/j6i0P0++0r9PqtH/j5erv8+QUj/PnvK/j6INv4+TZP+Pjro
/j4vev4+F8r+PlO6/j4O+P8+eLn/Pqnt/z5MlP0+51P/PhP7/D40Lv4+LLP/PjD0/T5lBgA/
1Ij+Pjf2/z5CA/8+CQD+PlBh/T7YZ/4+Tgv/PkjF/j7p+v4+TzUAP2UvAD9Yd/4+QKn/PkCA
/j7drP8+bmYBPzubAD9sRQA/Hlf+PmJtAD8Z+v8+ZbD+Pp9EAD9D7f8+1nH/Pvly/j4X9/4+
46f+PrOC/j7oHQA/u50AP+De/z6t3f8+c8b/Pim8/z6XKwA/88QAP617/z5ncgA/1T0AP08H
/z6XuQA/GOH/PgG8AD9ngP8+iTP/Ph+f/T4WLAA/s6MAP7GZ/z78kgA/xdkAPyUO/D4vVwA/
xJL/Pojb/z5Bfv0+YID9Pm2Z/z4kbAA/9WcAP72ZAD+V3P4+OjkAPzBz/T6Sdf8++w4AP/o4
/z4yGP4+X5UAP2py/T7AMv4+Asz9PoH3/j6cRwA/1iUAP29+AD/H9v4+SOIAPxYN/j778fw+
CHIAP+RB/z63DwA/BxIAPwJYAD+uPgA/+7L+PluKAD8k+fw+APP8PgQg/z7H8f4+8Yb+PsLt
/T73ywA/K2IAPza+/z6bof4+Cs7/PpIH/j5IaP4+XC//PkqBAD9dfgA/zsz+PsTk/z6OZQA/
ihgAP441AD+6D/4+/o0APwbr/j61gf4+JXX9PtuQAD931f4+FYD/Pmmd/z6BFf8+gyD/Put8
/j4OTf8+Z0f/PqRq/z7VFP4+X/D9Pr+u/z4EJf8+wbH+PiqM/z6k5/0+90wAP0fc/j69mv8+
+/j9Pjta/T6v5/4+AP/8PimxAD8Wbv8+yM7/PkMOAD8efgA/4CX/Pps+AD+udv8+sksAPyRP
/z7ruAA/T6r+Pu+w/z4lBgA/avP/Pu5E/T6XTgA/BC8BP9bh/j4TBP8+8w3+Ph+m/T5uJwA/
lrj+PvZz/z6PGQA/rBwBP7PJ/z6nWf8+ngwAPy0gAD9bMP8+m0QAPzpA/j6BawA/X4L8PmYv
/z6Kmv8+lZUAPyITAD8uSf8+nFMAP8hN/z5zav8+DyYAPyEKAT+VDQE/SP8AP2Kj/T6dlv8+
SDUAP4CJAT9H3QA/4Ej/PoH1/z4CmwA/RlwAP+mnAD+xjf4+g/f9PkSg/z60ZgA/SPb/PoVv
AD+rtP0+h8n/PtOQ/z4HAQE/sDIAP0Y4/z6yLf4+uFABP+9O/D6DvQE/Ntb/PpkmAD/E5P8+
Tn7+PiI6AD8nvf8+ZhUAP9xgAD9oBwA/rWT/PlRhAD+dQwA/vGr9PudkAD/0SP0+Kf//PhL+
/z5B9P4+8Yf/PjN6AD+sQv0+CwAAP+nJ/T4WQwA/Om7/PkAWAT8KCwE/LBUAP17a/z7Wr/4+
DNQAP2vP/z6UHf8+3zz/PgdWAD8mYwA/WHz/Pnfz/T587f8+K7cAP0Rm/z5h8v0+qun+Pn/m
AD9IpgA/Y34AP7fN/z6Qjf4+ym0AP2jS/j7/7/4+K+T8PtZuAD99nv8+ijkAP+Ml/j7hgP8+
jNb/PlYEAT9r6wA//DkAPxZJAD/lEgA/208AP33AAD8hLwA/RdX/Pg1vAD9cWAA/yvr+Pnp7
/T6QkAA/XLn/PoU+AT/rkQA/uHUAPz92/j4zZv4+urL+Pk7S/z7aAAA/LP//PoVf/z4Esf8+
ycMAP1b1/T6lQf8+D2b/Phkt/D7kof8+E1z/Pl3r/j7n8AA/lTgAP2zR/j6RbAA/0e3/PnwN
AD9Ss/8+WIMAP3BcAD9YqAA/o7sAPyrt/j6KgP4+Fdz+PkVZ/z7NPAA/gmgAP0o7AD/JoAA/
3XsAP1oCAD81fv8+5P79PjV6/z5+H/8+JIwAP9BrAD9eXgA/JXsAP9MC/z4mgP8+licAP63b
/j5ez/8+rH8AP8lFAD+xc/8+Hen+PhHYAD8+AwA/1qX/PoU4AD9uXP8+Ex//PvgjAD8KDgI/
dn3/Ple3/z5o5v8+Ker+PqpdAD/fagA/t6EAP8IoAD+gfQA/fVwAP7x0/z5WfQA/NAwAP6HB
/z48Pv8+</AssayYData></Step><Step><CommonData><SampleLocation>21</SampleLocation><SampleID></SampleID><SampleGroup></SampleGroup><SampleInfo></SampleInfo><SampleRow>P</SampleRow><SamplePlate>1</SamplePlate><WellType>BUFFER</WellType><Concentration>-1</Concentration><ConcentrationUnits>µg/ml</ConcentrationUnits><MolarConcentration>-1</MolarConcentration><MolarConcUnits>nM</MolarConcUnits><MolecularWeight>-1</MolecularWeight><Temperature>30</Temperature><StartTime>6538876</StartTime><AssayTime>300</AssayTime></CommonData><FlowRate>1000</FlowRate><StepType>DISASSOC</StepType><StepName>Dissociation</StepName><StepStatus>OK</StepStatus><ActualTime>300</ActualTime><CycleTime>0.2</CycleTime><AssayXData Points="1500">NLHHReiyx0VptMdFCbbHRam3x0VIucdF6LrHRWm8x0UJvsdFqb/HRUjBx0XowsdFacTHRQnG
x0Wpx8dFSMnHRejKx0VpzMdFCc7HRanPx0VI0cdF6NLHRWfUx0UJ1sdFqdfHRUjZx0Xo2sdF
Z9zHRQnex0Wp38dFSOHHRejix0Vn5MdFCebHRannx0VI6cdF6OrHRWfsx0UH7sdFqe/HRUjx
x0Xo8sdFZ/THRQf2x0Wp98dFSPnHRej6x0Vn/MdFB/7HRan/x0VIAchF6ALIRWcEyEUHBshF
qQfIRUgJyEXoCshFZwzIRQcOyEWpD8hFSBHIRegSyEWIFMhFBxbIRakXyEVIGchF6BrIRWcc
yEUHHshFpx/IRUghyEXoIshFiCTIRQcmyEWnJ8hFSCnIRegqyEWILMhFBy7IRacvyEVIMchF
6DLIRWc0yEUHNshFpzfIRUg5yEXoOshFiDzIRQc+yEWnP8hFSEHIRehCyEWIRMhFB0bIRadH
yEVISchF6ErIRWdMyEUHTshFp0/IRUhRyEXoUshFZ1TIRQdWyEWnV8hFRlnIRehayEWIXMhF
B17IRadfyEVGYchF6GLIRYhkyEUHZshFp2fIRUZpyEXoashFiGzIRQduyEWnb8hFRnHIRehy
yEWIdMhFB3bIRad3yEVGechF6HrIRYh8yEUHfshFp3/IRUaByEXogshFiITIRQeGyEWnh8hF
SInIReaKyEWIjMhFB47IRaePyEVGkchF5pLIRYiUyEUHlshFp5fIRUaZyEXmmshFhpzIRQee
yEWnn8hFRqHIReaiyEWGpMhFB6bIRaenyEVGqchF5qrIRYisyEUHrshFp6/IRUaxyEXmsshF
hrTIRQe2yEWnt8hFRrnIRea6yEWGvMhFB77IRae/yEVGwchF5sLIRYbEyEUHxshFp8fIRUbJ
yEXmyshFhszIRQfOyEWnz8hFRtHIRebSyEWG1MhFB9bIRafXyEVG2chF5trIRYbcyEUH3shF
p9/IRUbhyEXm4shFhuTIRQfmyEWn58hFRunIRebqyEWG7MhFB+7IRafvyEVG8chF5vLIRYj0
yEUH9shFp/fIRUb5yEXm+shFhvzIRQf+yEWn/8hFRgHJReYCyUWGBMlFBwbJRacHyUVGCclF
5grJRYYMyUUHDslFpw/JRUYRyUXmEslFhhTJRQcWyUWnF8lFRhnJReYayUWGHMlFBx7JRacf
yUVGIclF5iLJRYYkyUUHJslFpyfJRUYpyUXmKslFhizJRQcuyUWnL8lFRjHJReYyyUWGNMlF
BzbJRac3yUVGOclF5jrJRYY8yUUHPslFpz/JRUZByUXmQslFhkTJRQdGyUWnR8lFRknJReZK
yUWGTMlFBU7JRadPyUVGUclF5lLJRYZUyUUHVslFp1fJRUZZyUXmWslFhlzJRQVeyUWnX8lF
RmHJReZiyUWGZMlFBWbJRadnyUVGaclF5mrJRYZsyUUFbslFp2/JRUZxyUXmcslFhnTJRQV2
yUWnd8lFRnnJReZ6yUWGfMlFBX7JRaV/yUVGgclF5oLJRYaEyUUFhslFpYfJRUaJyUXmislF
hozJRQWOyUWnj8lFRpHJReaSyUWGlMlFBZbJRaWXyUVGmclF5prJRYacyUUFnslFpZ/JRUah
yUXmoslFhqTJRQWmyUWlp8lFRqnJReaqyUWGrMlFBa7JRaWvyUVGsclF5rLJRYa0yUUFtslF
pbfJRUS5yUXmuslFhrzJRQW+yUWlv8lFRMHJRebCyUWGxMlFBcbJRaXHyUVEyclF5srJRYbM
yUUFzslFpc/JRUTRyUXm0slFhtTJRQXWyUWl18lFRNnJRebayUWG3MlFBd7JRaXfyUVE4clF
5uLJRYbkyUUF5slFpefJRUTpyUXk6slFhuzJRQXuyUWl78lFRvHJReTyyUWG9MlFBfbJRaX3
yUVE+clF5PrJRYb8yUUF/slFpf/JRUQBykXkAspFhgTKRQUGykWlB8pFRgnKReQKykWGDMpF
BQ7KRaUPykVEEcpF5BLKRYYUykUFFspFpRfKRUQZykXkGspFhBzKRQUeykWlH8pFRCHKReQi
ykWEJMpFBSbKRaUnykVEKcpF5CrKRYQsykUFLspFpS/KRUQxykXkMspFhDTKRQU2ykWlN8pF
RDnKReQ6ykWEPMpFBT7KRaU/ykVEQcpF5ELKRYREykUFRspFpUfKRURJykXkSspFhEzKRQVO
ykWlT8pFRFHKReRSykWEVMpFBVbKRaVXykVEWcpF5FrKRYRcykUFXspFpV/KRURhykXkYspF
hGTKRQVmykWlZ8pFRGnKReRqykWEbMpFBW7KRaVvykVEccpF5HLKRYR0ykUFdspFpXfKRUR5
ykXkespFhHzKRQV+ykWlf8pFRIHKReSCykWEhMpFBYbKRaWHykVEicpF5IrKRYSMykUFjspF
pY/KRUSRykXkkspFhJTKRQWWykWll8pFRJnKReSaykWEnMpFBZ7KRaWfykVEocpF5KLKRYSk
ykUDpspFpafKRUSpykXkqspFhKzKRQOuykWlr8pFRLHKReSyykWEtMpFA7bKRaW3ykVEucpF
5LrKRYS8ykUFvspFpb/KRUTBykXkwspFhMTKRQXGykWlx8pFRMnKReTKykWEzMpFA87KRaXP
ykVE0cpF5NLKRYTUykUF1spFpdfKRUTZykXk2spFhNzKRQPeykWl38pFROHKReTiykWE5MpF
A+bKRaPnykVE6cpF5OrKRYTsykUD7spFo+/KRUTxykXk8spFhPTKRQP2ykWl98pFRPnKReT6
ykWE/MpFA/7KRaP/ykVEActF5ALLRYQEy0UDBstFowfLRUQJy0XkCstFhAzLRQMOy0WjD8tF
RBHLReQSy0WEFMtFAxbLRaMXy0VCGctF5BrLRYQcy0UFHstFox/LRUIhy0XkIstFhCTLRQMm
y0WjJ8tFQinLReQqy0WELMtFAy7LRaMvy0VEMctF5DLLRYQ0y0UDNstFozfLRUI5y0XkOstF
hDzLRQM+y0WjP8tFQkHLReRCy0WERMtFA0bLRaNHy0VCSctF5ErLRfBMy0VGTstFo0/LRUJR
y0XiUstFhFTLRQNWy0WjV8tFQlnLReJay0WEXMtFA17LRaNfy0VCYctF4mLLRYRky0UDZstF
o2fLRUJpy0XiastFhGzLRQNuy0Wjb8tFQnHLReJyy0WEdMtFA3bLRaN3y0VCectF4nrLRYJ8
y0UDfstFo3/LRUKBy0XigstFgoTLRQOGy0Wjh8tFQonLReKKy0WCjMtFA47LRaOPy0VCkctF
4pLLRYKUy0UDlstFo5fLRUKZy0XimstFgpzLRQOey0Wjn8tFQqHLReKiy0WCpMtFA6bLRaOn
y0VCqctF4qrLRYKsy0UDrstFo6/LRUKxy0XisstFgrTLRQO2y0Wjt8tFQrnLReK6y0WCvMtF
A77LRaO/y0VCwctF4sLLRYLEy0UDxstFo8fLRULJy0XiystFgszLRQPOy0Wjz8tFQtHLReLS
y0WC1MtFA9bLRaPXy0VC2ctF4trLRYLcy0UD3stFo9/LRULhy0Xi4stFguTLRQPmy0Wj58tF
ROnLReLqy0WC7MtFA+7LRaPvy0VC8ctF4vLLRYL0y0UD9stFo/fLRUL5y0Xi+stFgvzLRQP+
y0Wj/8tFQgHMReICzEWCBMxFAwbMRaMHzEVCCcxF4grMRYIMzEUDDsxFow/MRUIRzEXiEsxF
ghTMRQMWzEWjF8xFQhnMReIazEWCHMxFAx7MRaMfzEVCIcxF4iLMRYIkzEUBJsxFoyfMRUIp
zEXiKsxFgizMRSIuzEWjL8xFQjHMReIyzEWCNMxFATbMRaM3zEVCOcxF4jrMRYI8zEUiPsxF
oz/MRUJBzEXiQsxFgkTMRQFGzEWhR8xFQknMReJKzEWCTMxFAU7MRaFPzEVCUcxF4lLMRYJU
zEUBVsxFo1fMRUJZzEXiWsxFglzMRQFezEWhX8xFQmHMReJizEWCZMxFAWbMRaFnzEVCacxF
4mrMRYJszEUBbsxFo2/MRUJxzEXicsxFgnTMRSJ2zEWhd8xFQnnMReJ6zEWCfMxFIn7MRaF/
zEVAgcxF4oLMRYKEzEUBhsxFoYfMRUCJzEXiisxFgozMRQGOzEWhj8xFQJHMReKSzEWClMxF
IpbMRaGXzEVAmcxF4prMRYKczEUBnsxFoZ/MRUChzEXiosxFgqTMRSKmzEWhp8xFQKnMReKq
zEWCrMxFAa7MRaGvzEVAscxF4LLMRYK0zEUitsxFobfMRUC5zEXgusxFgrzMRQG+zEWhv8xF
QMHMReDCzEWCxMxFIsbMRaHHzEVAycxF4MrMRYLMzEUizsxFoc/MRUDRzEXg0sxFgNTMRQHW
zEWh18xFQNnMReDazEWA3MxFIt7MRaHfzEVA4cxF4OLMRYDkzEUB5sxFoefMRUDpzEXg6sxF
gOzMRSLuzEWh78xFQPHMReDyzEWA9MxFIvbMRaH3zEVA+cxF4PrMRYD8zEUg/sxFof/MRUAB
zUXgAs1FgATNRQEGzUWhB81FQAnNReAKzUWADM1FIA7NRaEPzUVAEc1F4BLNRYAUzUUgFs1F
oRfNRUAZzUXgGs1FgBzNRSAezUWhH81FQCHNReAizUWAJM1FICbNRaEnzUVAKc1F4CrNRYAs
zUUiLs1FoS/NRUAxzUXgMs1FgDTNRSA2zUWhN81FQDnNReA6zUWAPM1FID7NRaE/zUVAQc1F
4ELNRYBEzUUgRs1FoUfNRUBJzUXgSs1FgEzNRSBOzUWhT81FQFHNReBSzUWAVM1FIFbNRaFX
zUVAWc1F4FrNRYBczUUgXs1FoV/NRUBhzUXgYs1FgGTNRSBmzUWhZ81FQGnNReBqzUWAbM1F
IG7NRaFvzUVAcc1F4HLNRYB0zUUgds1FoXfNRUB5zUXges1FgHzNRSB+zUWhf81FQIHNReCC
zUWAhM1FIIbNRaGHzUVAic1F4IrNRYCMzUUgjs1FoY/NRUCRzUXgks1FgJTNRSCWzUWhl81F
QJnNReCazUWAnM1FIJ7NRaGfzUVAoc1F4KLNRYCkzUUgps1FoafNRUCpzUXgqs1FgKzNRSCu
zUWer81FQLHNReCyzUWAtM1FILbNRaG3zUVAuc1F4LrNRYC8zUUgvs1Fob/NRUDBzUXgws1F
gMTNRSDGzUWhx81FQMnNReDKzUWAzM1FIM7NRZ7PzUVA0c1F4NLNRYDUzUUg1s1FntfNRUDZ
zUXg2s1FgNzNRSDezUWe381FPuHNReDizUWA5M1FIObNRZ7nzUU+6c1F4OrNRYDszUUg7s1F
nu/NRUDxzUXg8s1FgPTNRSD2zUWe981FPvnNReD6zUWA/M1FIP7NRZ7/zUU+Ac5F4ALORYAE
zkUgBs5FngfORT4JzkXeCs5FgAzORSAOzkWeD85FPhHORd4SzkWAFM5FIBbORZ4XzkU+Gc5F
3hrORYAczkUgHs5Fnh/ORT4hzkXeIs5FgCTORSAmzkWeJ85FPinORd4qzkWALM5FIC7ORZ4v
zkU+Mc5F3jLORYA0zkUgNs5FnjfORT45zkXeOs5FgDzORSA+zkWeP85FPkHORd5CzkV+RM5F
IEbORZ5HzkU+Sc5F3krORYBMzkUgTs5Fnk/ORT5RzkXeUs5FgFTORSBWzkWeV85FPlnORd5a
zkV+XM5FHV7ORZ5fzkU+Yc5F3mLORX5kzkUgZs5FnmfORT5pzkXeas5FfmzORSBuzkWeb85F
PnHORd5yzkV+dM5FHXbORZ53zkU+ec5F3nrORX58zkUdfs5Fnn/ORT6BzkXegs5FfoTORR2G
zkWeh85FPonORd6KzkV+jM5FII7ORZ6PzkU+kc5F3pLORX6UzkUdls5FnpfORT6ZzkXems5F
fpzORR2ezkWen85FPqHORd6izkV+pM5FHabORZ6nzkU+qc5F3qrORX6szkUdrs5Fnq/ORT6x
zkXess5FfrTORR22zkWet85FPrnORd66zkV+vM5FHb7ORZ6/zkU+wc5F3sLORX7EzkUdxs5F
nsfORT7JzkXeys5FfszORR3OzkWez85FPtHORd7SzkV+1M5FHdbORZ7XzkU+2c5F3trORX7c
zkUd3s5Fnt/ORT7hzkXe4s5FfuTORR3mzkWe585FPunORd7qzkV+7M5FHe7ORZ7vzkU+8c5F
3vLORX70zkUd9s5FnvfORT75zkXe+s5FfvzORR3+zkWe/85FPgHPRd4Cz0V+BM9FHQbPRZ4H
z0U+Cc9F3grPRX4Mz0UdDs9FnA/PRT4Rz0XeEs9FfhTPRR0Wz0WcF89FPhnPRd4az0V+HM9F
HR7PRZ4fz0U+Ic9F3iLPRX4kz0UdJs9FnCfPRT4pz0XeKs9FfizPRR0uz0WcL89FPjHPRd4y
z0V+NM9FHTbPRZw3z0U8Oc9F3jrPRX48z0UdPs9FnD/PRTxBz0XeQs9FfkTPRR1Gz0WcR89F
PknPRd5Kz0V+TM9FHU7PRZxPz0U+Uc9F3lLPRX5Uz0UdVs9FnFfPRT5Zz0XeWs9FflzPRR1e
z0WcX89FPGHPRd5iz0V+ZM9FHWbPRZxnz0U+ac9F3GrPRX5sz0Udbs9FnG/PRTxxz0Xccs9F
fnTPRR12z0Wcd89FPnnPRdx6z0V+fM9FHX7PRZx/z0U8gc9F3oLPRX6Ez0Udhs9FnIfPRTyJ
z0Xeis9FfozPRR2Oz0Wcj89FPJHPRdySz0V+lM9FHZbPRZyXz0U8mc9F3JrPRX6cz0Udns9F
nJ/PRTyhz0Xcos9FfKTPRR2mz0Wcp89FPKnPRdyqz0V8rM9FHa7PRZyvz0U8sc9F3LLPRXy0
z0Uets9FnLfPRTy5z0Xcus9FfLzPRR6+z0Wcv89FPMHPRdzCz0V8xM9FG8bPRZzHz0U8yc9F
3MrPRXzMz0Ubzs9FnM/PRTzRz0Xc0s9FfNTPRRvWz0Wc189FPNnPRdzaz0V83M9FG97PRZzf
z0U84c9F3OLPRXzkz0Ub5s9FnOfPRTzpz0Xc6s9FfOzPRRvuz0Wc789FPPHPRdzyz0V89M9F
G/bPRZz3z0U8+c9F3PrPRXz8z0Ub/s9FnP/PRTwB0EXcAtBFfATQRRsG0EWcB9BFPAnQRdwK
0EV8DNBFGw7QRZwP0EU8EdBF3BLQRXwU0EUbFtBFnBfQRTwZ0EXcGtBFfBzQRRse0EWcH9BF
PCHQRdwi0EV8JNBFGybQRZwn0EU8KdBF3CrQRXws0EUbLtBFnC/QRTwx0EXcMtBFfDTQRRs2
0EWcN9BFPDnQRdw60EV8PNBFGz7QRZw/0EU8QdBF3ELQRXxE0EUbRtBFnEfQRTxJ0EXcStBF
fEzQRRtO0EWcT9BFPFHQRdxS0EV8VNBFG1bQRZxX0EU8WdBF3FrQRXxc0EUbXtBFnF/QRTxh
0EXcYtBFfGTQRRtm0EWcZ9BFPGnQRdxq0EV8bNBFG27QRZpv0EU8cdBF3HLQRXx00EUbdtBF
nHfQRTx50EXcetBFfHzQRRt+0EWcf9BFPIHQRdyC0EV8hNBFG4bQRZyH0EU8idBF3IrQRXyM
0EUbjtBFmo/QRTyR0EXcktBFfJTQRRuW0EWcl9BFOpnQRdya0EV8nNBFG57QRZqf0EU8odBF
3KLQRXyk0EUbptBFmqfQRTyp0EXcqtBFfKzQRRuu0EWar9BFPLHQRdyy0EV8tNBFG7bQRZq3
0EU8udBF3LrQRXy80EUbvtBFmr/QRTrB0EXcwtBFfMTQRRvG0EW7x9BFOsnQRdzK0EV8zNBF
G87QRZrP0EU60dBF3NLQRXzU0EUb1tBFmtfQRTrZ0EXa2tBFfNzQRRve0EW739BFOuHQRdri
0EV85NBFG+bQRZrn0EU66dBF3OrQRW3s0EUb7tBFmu/QRTrx0EXc8tBFfPTQRRv20EW799BF
OvnQRdr60EV8/NBFG/7QRbv/0EU6AdFF2gLRRXwE0UUbBtFFuwfRRToJ0UXaCtFFegzRRRsO
0UWaD9FF</AssayXData><AssayYData Points="1500">yAMEPwdX9T5Bf+U+DCHTPl5tvj6rPa8+g2WdPlVUkT4wDIQ+1iVxPl92YT5qMFI+BHtAPgPi
ND6wXCM+xy8YPpaCEz6M6wU+bJj1PQR/7D1nsd49haPJPYvVuT2JEq093uWhPZ8zkz3q/YA9
++hkPej0XT2zXjI9XVIvPRsX/TwsB/88Eq+3PJSbrTxpFHw8xrDfO/PCyjk9vwC7gYYlvBGb
e7w8ZIe8qGW8vGMB1rzVsAS9Q38IvTA+JL2n3Ty9vjRLvepqU736vmO9jVpjvaEwfr1N4Ie9
bi6NvUKykr12Vpu9VnKivWaNrr1BTLe9wKa0vdZbyL3Z58G9bbTXvZaKzb32Idq9J8TgvRkg
4r0fEu69IWD1vVJB973/tgG+P8gBvoANBr6c/wa+yX4JvorsC74mpRC+Q1wPvkcNEr6mNRS+
2/QavlPvGb7uOB6+O4cevhJ3Ir4bByS+SggnvnFsKL4Gxym+GNMrvsPYK75qtSy+U2cwvtZU
NL4TCzO+DYg5vgZcN77mvT2+VuY9vtgAQL4ZKUC+6Fo9vu6fQb5m6EO+RG1Kvm86Rb4hR0q+
ySFMvlbuSr5pL0++bI1PvnCFTr4+LFG+BKtQvqhBVb6VcVa+R0ZavtccWb6DT1++B1lcvlc+
Xr7X62K+f31hvuv8Yb4I52K+LZJlvrXdYL7ig2K+ESBpvoojbL5eLWu+Yy9tvtItbb7GnW6+
wuxnvvSBcL6A12++mfxtvn0Ucr6P1HC+lox1vrabcb6sdHW+zEd3vqngc74Ueni+PQ95vi+Q
fL4p5nm+qYF8vvPPgL54+Xq+t1h8vr19f75hPXy+SUd9vgEOgr5CboG+clqAvjFbgL6h04C+
n7iBvlDjhL6HfoG+7JCFvnWYg75fCYK+FZWDvlfuhb6hQIe+gKuFvlU+hb68IoW+tEOGvowz
hr7nWYa+hf6Hvrq2hb5fsIe+OWyFvjQEib6tzYa+txSJvq9Lib6AJIe+MeaIvrt6i76qXoq+
iFmLvo3iiL6SaIy+47CJvkVxir5Uv4y+606Kvu9nir4TBIq+xf6Kvl1FjL6dC42+9z2Qvriz
jb4QO46+tQ2OvhZljL46DY2+2/yOvkjQjr7gOY6+4i+OvotikL7pdI++qOGMvmmdjr7XlI++
1i2OvqjBjb7ePZG+gDGQvjzLjr5UT46+FNGPvqR/j77rP5C+XbuNvndYkr6two++jj6Rvn6P
kb5qdI++uJeQvhw7kr6SZZG+Fv6Rvr5Wk75LLZG+VxaQvq2Yk74RJ4+++LuSvtrBlL7aRJK+
fbaTvt8Gk75oTJS+dnCUvm5mk75rTZW+HRKTvj5dk752Rpa+9MSUvqkqlb6gOpO+14uUvggX
lL601JK+ZdOTvtnGlL4qbJW+c9WUvjfDlL7aWJW+jRWVvjhflL6ZJJa+LdGTvsSUlb6YyJa+
d/+VvhTVlb46ape+LNuVvgXzlr7ih5a+bCOYvoJ8lr5aNJa+94SWvuC5lr6oHpe+xzGXvizc
lr68Ppi++F+XvrHamb6wrJa+wPCVvlbmlr6xKpi+jtGUvquylr5QpZi+4WWWvk5Em74/jZe+
caqXvm2Hmr62Fpi+qFaYvqkzmr5V0Ji+qgGZvgP0l76yp5i+KqGZvgfgl77rx5a+EYCavjVS
mb7mrZq+7X2avrF7mL7q2pm+25eYvuemmL56UZi+1a6XvgDBmb6j95q+sWyZvlcemb5VXZq+
cwmbvk/nmL73oZm+oEGavvlDmr57T5i+4YWavje7mL7XEZe+Xs+ZvsPimb7GcZq+TuOZvpqx
mb4gEZy+ur+avr9vmr6aN5u+O8OZvrEZnL5UUpq+V7qbvgBKm75uzJm+22aavvbjmb53AZq+
HduZvvEsnL68kpm+GVaavo8ymb4AApq+XeSavsm4mr7usJq+2gSZvgjqmb5ydJu+H+abvpzk
mr6F15u+xEybvuuKm75YWZm+/0aevk/Fmr51sZm+cZydvo0Vm75pQ5y+0SKavgaPnL6a+Z2+
U4uavu+enL5w0Zy+zxKevmZom74nJZq+s1CbvgPgnL5jvZy+ZwSdvnc8nb4eC5y+eJeavi1M
nb6Z0Zq+bpSbviPsnL5d35u+CzWdvoP1mr4bx5y+XKOcvhsonb4tQ5u+kaWbvk/qnL6+KZu+
luScvgu3nL6Cfpy+1O6avpStnb71b5y+anObvghwnL44HJ2+UOObvs2Am74X3Ju+31+dvmp3
m77xs5y+FKabvjWinr7AhZy+CHWdvp7PnL6rx5y+XMidvp2rnb7ZoZ2+Z8SevnN3nb5Kn5y+
bZCdvrN3m74gS52+qk+fvusXm7404p2+DfmevkJUnb71uZu+NgWdvp/4mr6dqZ2+nKWcvqnq
nL5Htp2++jyfvh10nb5WfZ2+fS2cviI3m74RuZ2+haSdvvyenb5l5Jy+pKedvgj1nL57l56+
7g6fvrGRn75TVZ2+ak+cvsvcn77kgp6+pCGdvjEYnr4LZp6+w+acvnNinb7rl56+H66fvqaa
nb40WZ2+73+dvliXnL4/P5y+xzCdviTtm76Nr52+V52dvvybnb6R8py+kOGdvlkZnr5lFZ6+
a0GevuLWnb5jy52+hDidviWbmr6z45u+1JKdvkEhnr4hqZ2+mTGfvvx+nL7bp56+dMebvrIB
nb4r556+FKafvqZznr5cMJ+++S6dvj2anL652J2+8iadvr+xnr7PsJy+m/Gdvp++nL7p+p2+
pqucvvVFn75d552+lkidvgG4nb4enJy+KwefviLinr5ZR5y+UnacvkX0n7732Z6+c6GgvkNs
nb6M952+CwycvqqunL5TwJ6+OBqfviq0nb6KTpq+Xkedvrmqnr4TsZu+fpWevhtyoL5P9J6+
H+2bvhJQn75WR52+a1Cevrsenr53bJ++Dn2evn/3nr7Q0p2+cbafvgO6nr6eNJ2+E0aevnwp
nb7dTZ6+Ju6cvkRWn75ZbJ2+kemevpaKnL733J6+i/KdvlFynb7Fm56+NWGdvocNnr7B6p2+
YWufvkoRnb7kgp++bludvroXnr78M56+ZHqgvtAQnr6Fhpy+RAudvmjpn74qqZ2+e1GdvvJY
nr52YZ2+NY6dvh6KnL78aqC+U2qdvo7anL4OYp2+F/WdvvW3nr58YKC+0fedvhRYnr4vqJ2+
OQifvgVLn771+qC+o6KdvoXcnL7PZKG+TBKgvuBLn77kQ52+CnOevmh6nr4f/Z6+kveevk40
n741tp6+TnOcvh8Vnr5xOp6+JNmevkVLnr6cgp2+ekudvgIYnr5WDZ6+Hg2hvoYRnb7q1p2+
DqGgvuKanr5vi5++kuadvngpnr5UvZ6+N+ydvqGYnr4lEaC+MoOfvszSnr6TVJ2+gUyevmWV
nr7uoZ++c4CfvnYrnr63R56+N/Sevqtonb4ocZ++bAigvovHn77hJp2+vvydvvIhn74zPZ6+
TwKevh7Qn74UyZ6+UiWevomFnr6qQZ++lFadvkqxnr4PUp++pnCfvjy+nr7o8p6+zcWevmEq
n74c352+hMSfvvV/n75unp6+9DufvmlVob6gtJ++O/Sfvkw0n74oZ56+106dvmKdoL6MR5++
YHOevq10n76VSp++m7Cevhztn77RIZ6+iDyfvtArnr65op6+uCGfvqpcnr4lgZ++IA2gvmSB
n75mCp++RTKfvuqVn75hOJ++W1KgvjWunb5qUJ2+RX+hvqZ2n74TAp6+4ruevs1xnr41dZ6+
GfaevlNfob7Hzp++pbqdvsyInb57+aC+V06cvgdpnr76kqC+RfefvmNVnr4Xi52+joqevl3+
nb423J2+Rv2dvoWgob70SJ++8zecvibnnb4yY56+A/acvozQnb7Nkp6+0BqevpWAnb5ILZ++
UHWevkMXoL4VWZ++FISdvmdoob6X3p2+xwievnYFoL5/DqC+xEeevlqAoL4P/56+eXqevn2W
n75cjp++f+afvl88nr5VFp6+oCqfvjjDnr7Fppy+zkqfvjWBoL6zP5++Q6WfvqIpnr6gB6C+
o92evmWyn76mW56+8Lqgvsitn75/e5++fUGgvlnwn751RaC+QW6hvqBpn77N856+RPCgvkrh
nb5tV52+b5mgvsNhn77Xo6C+qNadvm7sn77d/KC+9xKevonWnr4ZMKG+UiigvnK8nL6VdZ++
Vs2cvqdtnr6oxp2+ssOfviuWn777zqC+thWhvhYRob7LaZ2+RACgvrrqnL4m256+0C2dvjKY
n77J5p2+2tmgvrjOnr4CJaG+ojWevoM5nb7Ry56+ph6fvtMnoL6XjZ6+T6OhvgLqoL4kg56+
caGfvtQrnr66SKC+g1mhvv+3ob5oy6C+P0efviHfnb6xtZ6+RtShvv+fnr71/Z2+W7+fvhaV
n770M6G+kaedvt+AoL6KrJ6+RyGgviTZoL7rC6C+MuCevqUYnr4CmZy+wL2fvtgtnb6w0p++
W8WhvnBuoL4ED6G+MMyfvqAEoL75I56+WpChvs3ynr7zH5++lTGevle8n74kcJ2+XfqfvuQi
oL4Rkp++0EWdviRgn74eS56+5uqcvhQcn764HqG+jO2gvmq3nr7b756+FAuhvi8Jn75wfJ6+
0lmgvvXxn76Qa56+nkmgvmp3oL6App++nyWevrpEnr6qA6C+dqifvn1rnb6BcaC+272gvrzi
nr7VKKG+t0qfvopbnr7F+J++zbadvjONnb7BZ52+LnSevq+bnb6mZ6C+j4qevveYnr4dlp6+
XquevjLhnb7OtZ6+N/2fvsmlnr6Lo52+7TOfvupMn76dWp++Z0ufvtDcnr7iD52+UamdvugT
oL6thpy+W3GgvuDHnr7vvZ++yQCgvuEXn77T9Z2+htafvshpn75J0p++DMKfvtN/nr6meJ6+
Q+uevj8Xn77EQqG+2pydvod9m756EaG+/pCevmpyn76pAJ++HI+fvraYnr6cCKC+9dqevkiN
nb7n556+CgOgviY1n77Pkp6+XfSfvlj5nr78Z5++o4KfvqpqoL7UTp6+NBafvhQYob51Bp++
N52fvs+6n76MWKG+thegvo4xnr5lkJ++0rCevrdYob4LcZ6+asGdvqjhnr7a4p++aJCcvjL5
n76fc52+Xv2dvl4QnL5azKC+RNmevqcRn75qFJ++YMKfvrVknr7/5aC+DU+fvmADnr7TTJ2+
4tGevsBnoL7425++GwafvlJYnr58BZ++lwaevv21n74Xq52+D/ufvgwGob5D5p2+wzOfvirg
nb7mBqG+F72gvqDlnr6OIp++/FSfviwuoL507Z6+CgOfvsKgoL7s4Z6+q2ifvqf2n77LXpy+
Tymhvvbanr4zOKG+rGCgvtJwn76Wj6C+JJGevom4n77EM56+GyGdvhnFn776OKC+p9mdvsGL
oL5UDqC+kdmdvs3Hnb4zYJ++IAqevgGVnr678p2+izSivjlcn75TBaG+RmuevoqVnr5yrJ2+
SaqevmRLor6pRJ6+s/qfviBrnr6uCqC+ey6fvjcxn77uHJ++cNSevpADoL5sDKG+0sqgviuH
nr6/s56+oqGevjuzn77jmKC+EQOfvrhwob6qQKC+YvCevlaCn77svp++J3mdvrE8n760NJ++
XbSevpjlnr5AeJ+++GeevnAZoL7bep2+x5ufvk7znr4ZL52+zlOgvt8Anr5wp52+ZtCdvs/0
oL5RRJ6+BgefvpjLoL5wMJ++fv2fvmGynr5DVaG+z+Odvrq5n74SZJ++eGShvjttnr5vWZ++
pX2evv0sn76Oip2+o0aevty5oL6BEJ++gq2dvmrinr54P6G+AeGgvp8Unr4uCqG+LGegvorw
oL5aj5++a0agvkEDn75woKC+jk6fvkOyn77975++PrShvunDoL4IeJ++gzefvrjsoL6tcaC+
NI2fvju/oL4+OqG+joyevr/FoL4tlqC+wI6gvpEwnr4zKKG+ubGfvhPXnr5QHZ2+akifvkGr
n775iJ6+kBGgvl1Mn759wp+++HeevnHDn76EAaC+BTydvkWFn77FRJ++qLqfvgvkn77V556+
dWGfvs7Hnb60g5++ZA6evoYfn745456+3aefvutOob7Z7aC+nWuevtnBoL4SR6K+fGigvu3j
oL6quaO+Nlmivo2gnr6KLJ6+aHedvpcenr7z2Z2+boOfvm78n74Bb5++O3Ofvh/5n77y5p6+
8uegvqhOn74fAKC+l4Ofvg4Pob6skKC+2HCdvlcsn76kBp++YgugvsmUn76ahZ6+39aevgbk
oL6tL6C+2gShvgsIob51Cp++gY6fvn0xoL4CU5++wWicvsOJn77MWqC+50yhvo9Job53cqK+
Dimfvs1xob6i356+pLCgvqgZn76JeJ6+RqOfviAWob64+Z6+Xh6gvvKIoL7bsKC+V0ievtLz
n74av6G+nWefvlkWoL7S46G+yxugvhiyoL6eiJ6+tV2fvspBoL7xX6C+78afvgCKoL5kw6G+
dYahvqcEoL7Q5J++mtOevjb2n75qUqG+g2Cgvsdnob7ms5++6Tifvhk7oL5s8p++Jamgvq2x
n75iu5++CGGevqFIoL5PIKG+VeWfvpMdnr7hN6G+Clagvm4dob49AJ++8eihvtF0n74Mhp2+
5sGhvpJ1n76Wr56+eGSfvkZZoL42VZ++bAWhvu3goL4S/p++bmOevr24ob56YJ++wCyfvjS5
oL6dd6C+0figvpp4oL5JR6G+KCGhvi0Xn76EiZ6+MJaivldKor6n+J6+8E2gvhr6nr4m756+
HxShvmNBob7Nf6K+fomgvskZor6g4p2+gjafvjLSnb7Y3p++IwWhvr7Qnr5qSZ2+Draevm76
n77Ki6C+eFuevlVjoL4HYKG+/Vafvix/ob5nyqC+bSShvp+Vn77UhaC+xf+fvjNYn76Iv6G+
PqyfvvraoL4dWaC+Xu6evkw6oL6w9KG+0AWhvp3nnr7lA6G+/WudvvJOob7wXqG+GR6gvgLq
n748gqC+BYCgvmg6or4PXKC+nFWgvh9Tn74/vaC+KgmgvhlTn77a0Z2+tyqgvjMwnr6MqaC+
obGevnBSoL5ZAaG+YJSeviAFn77q6p6+5l+fvmxtob4duaC+wu+fvj5+n74Un6G+PfaevubF
n75XQ52+Cy2hvlFqnr7kcZ6+m+mevsqKoL4bBKG+LaugvsU0nr4kX5++7uCfvhxBnr50cZ++
oBSfvk18nr7glKC+etSfvn3hnr7vGqC+pgGgvv2foL7IpJ++liihvtMYn74YiqC+MV2gvs+n
nr70jJ2+NuidvuRGn75xH6C+/MGevu2Anr6RQKC+8D6gvkD0nr5cB52+ztKevlOZn76IM6C+
9EWhvtyNoL5m6p++1mqevkWRnr6u0p++PCOevh5xn77WYJ6+gTeivkaon75ChKC+oX2gvoCm
n74IWp6+5xahvvUWob5yOp++IpGfvu7MoL7a3Z++iomfvoWaoL6wWKO+zBChvttwnr4unp++
iJqfviXdn77K35++Z9Wfvl93oL4+C6C+ammgvshcn77zxZ++xgmfvg0QoL7bQ6C+QeSfvgE8
oL7wu56+j0qgvrW2oL5ls5++jcSeviEQn77H0p++pgyfvrU6oL60o56+KqSfvm8/n76WE56+
iOadvtW6n76HRKC+zDqevjQpor488KC+59KfvuJUnr6zcKC+tzafvtlpnL60kKG+0qygvu2g
ob6GM56+llmevr1For65k56+b/ifvnDHn747wp2+bO2dvmQpnb77ZJ++506hvqgEn76ugZ++
o8WfvuftoL4GOKG+JhafvoMKob4S252+f5eevqgLob6Jk6C+DqCgvr5Gn74ow6G+2jKgvowA
n772AKG+ncGfvnkAob4UHaK+LOSevgpnn74nRaG+x32gvuOTnr52mp++eDOevv2En75G4p6+
Lt+fvot/ob5HhKC+egagvslXob6486C+Fh+gvj5VoL5q2J++q3igvvCnoL7vI56+NCShvjXs
nr5N056+</AssayYData></Step><Step><CommonData><SampleLocation>23</SampleLocation><SampleID>YNCCT5Ac018</SampleID><SampleGroup></SampleGroup><SampleInfo></SampleInfo><SampleRow>O</SampleRow><SamplePlate>1</SamplePlate><WellType>KSAMPLE</WellType><Concentration>-1</Concentration><ConcentrationUnits>µg/ml</ConcentrationUnits><MolarConcentration>40000</MolarConcentration><MolarConcUnits>nM</MolarConcUnits><MolecularWeight>-1</MolecularWeight><Temperature>30</Temperature><StartTime>6845165</StartTime><AssayTime>300</AssayTime></CommonData><FlowRate>1000</FlowRate><StepType>ASSOC</StepType><StepName>Association</StepName><StepStatus>OK</StepStatus><ActualTime>300.001</ActualTime><CycleTime>0.2</CycleTime><AssayXData Points="1500">NBHRReoS0UVrFNFFCxbRRasX0UVLGdFF6hrRRWsc0UULHtFFqx/RRUsh0UXqItFFayTRRQsm
0UWrJ9FFSynRReoq0UVrLNFFCy7RRasv0UVLMdFF6jLRRWs00UULNtFFqzfRRUs50UXqOtFF
aTzRRQs+0UWrP9FFS0HRRepC0UVpRNFFC0bRRatH0UVLSdFF6krRRWlM0UUJTtFFq0/RRUtR
0UXqUtFFaVTRRQlW0UWrV9FFtVnRRfVa0UVpXNFFCV7RRatf0UVLYdFF6mLRRWlk0UULZtFF
q2fRRUtp0UXqatFFaWzRRQtu0UWrb9FFS3HRRepy0UVpdNFFCXbRRat30UVLedFF6nrRRWl8
0UUJftFFqX/RRUuB0UXqgtFFaYTRRQmG0UWrh9FFS4nRReqK0UVpjNFFCY7RRamP0UVLkdFF
6pLRRWmU0UUJltFFq5fRRUuZ0UXqmtFFaZzRRQme0UWrn9FFS6HRReyi0UVppNFFCabRRamn
0UVLqdFF6qrRRWms0UUJrtFFqa/RRUux0UXqstFFabTRRQm20UWpt9FFS7nRReq60UVpvNFF
Cb7RRam/0UVIwdFF6sLRRWnE0UUJxtFFqcfRRUjJ0UXqytFFaczRRQnO0UWpz9FFSNHRRerS
0UVp1NFFCdbRRanX0UVI2dFF6trRRWnc0UUJ3tFFqd/RRUjh0UXq4tFFaeTRRQnm0UWp59FF
SOnRRerq0UVp7NFFCe7RRanv0UVI8dFF6PLRRWn00UUJ9tFFqffRRa350UXu+tFFafzRRQn+
0UWp/9FFSAHSRegC0kVpBNJFCQbSRakH0kVICdJF6grSRWkM0kUJDtJFqQ/SRUgR0kXoEtJF
aRTSRQkW0kWpF9JFSBnSRega0kVpHNJFCR7SRakf0kVIIdJF6CLSRWkk0kUJJtJFqSfSRUgp
0kXoKtJFaSzSRQku0kWpL9JFSDHSRegy0kVpNNJFCTbSRak30kVIOdJF6DrSRWk80kUJPtJF
qT/SRUhB0kXoQtJFaUTSRQlG0kWpR9JFSEnSRehK0kVpTNJFCU7SRalP0kVIUdJF6FLSRWlU
0kUJVtJFqVfSRUhZ0kXoWtJFaVzSRQle0kWpX9JFSGHSRehi0kVpZNJFCWbSRaln0kVIadJF
6GrSRWls0kUJbtJFqW/SRUhx0kXoctJFaXTSRQl20kWpd9JFSHnSReh60kVpfNJFCX7SRal/
0kVIgdJF6ILSRWmE0kUJhtJFqYfSRUiJ0kXoitJFaYzSRQmO0kWpj9JFSJHSReiS0kVplNJF
CZbSRamX0kXFmdJFB5vSRWmc0kUJntJFqZ/SRUih0kXootJFaaTSRQmm0kWpp9JFSKnSReiq
0kVprNJFB67SRamv0kVIsdJF6LLSRWe00kUJttJFqbfSRUi50kXoutJFiLzSRQe+0kWpv9JF
SMHSRejC0kVnxNJFB8bSRanH0kVIydJF6MrSRWfM0kUJztJFqc/SRUjR0kXo0tJFZ9TSRQfW
0kWp19JFSNnSReja0kVn3NJFB97SRanf0kVI4dJF6OLSRWfk0kUH5tJFp+fSRUjp0kXo6tJF
Z+zSRQfu0kWn79JFSPHSRejy0kWI9NJFB/bSRan30kVI+dJF6PrSRYj80kUH/tJFqf/SRUgB
00XoAtNFiATTRQcG00WrB9NFSAnTRegK00WIDNNFBw7TRacP00VIEdNF6BLTRWcU00UHFtNF
pxfTRUYZ00XoGtNFZxzTRQce00WnH9NFRiHTRegi00WIJNNFBybTRacn00VGKdNF6CrTRWcs
00UHLtNFpy/TRUYx00XoMtNFiDTTRQc200WpN9NFnjnTReA600VnPNNFBz7TRac/00VGQdNF
6ELTRWdE00UHRtNFp0fTRUZJ00XoStNFiEzTRQdO00WnT9NFRlHTReZS00VnVNNFB1bTRadX
00VGWdNF5lrTRWdc00UHXtNFp1/TRUZh00XmYtNFZ2TTRQdm00WnZ9NFRmnTReZq00WIbNNF
B27TRadv00VGcdNF6HLTRYh000UHdtNFp3fTRUZ500XmetNFiHzTRQd+00Wnf9NFRoHTReaC
00WGhNNFB4bTRaeH00VGidNF5orTRYaM00UHjtNFp4/TRUaR00XmktNFhpTTRQeW00Wnl9NF
RpnTReaa00WGnNNFB57TRaef00VGodNF5qLTRYak00UHptNFp6fTRUap00XmqtNFhqzTRQeu
00Wnr9NFRrHTReay00WGtNNFB7bTRae300VGudNF5rrTRYa800UHvtNFp7/TRUbB00XmwtNF
hsTTRQfG00Wnx9NFRsnTRebK00WGzNNFB87TRafP00VG0dNF5tLTRYbU00UH1tNFp9fTRdjZ
00UZ29NFhtzTRQfe00Wn39NFRuHTRebi00WG5NNFB+bTRafn00VG6dNF5urTRYbs00UH7tNF
p+/TRUbx00Xm8tNFhvTTRQf200Wn99NFRvnTReb600WG/NNFB/7TRaf/00VGAdRF5gLURYYE
1EUHBtRFpwfURUYJ1EXmCtRFhgzURQcO1EWnD9RFRhHUReYS1EWGFNRFBRbURacX1EVGGdRF
5hrURYYc1EUFHtRFqR/URUYh1EXmItRFhiTURQUm1EWnJ9RFRinUReYq1EWGLNRFBy7URacv
1EVGMdRF5jLURYY01EUHNtRFpzfURUY51EXmOtRFhjzURQU+1EWnP9RFRkHUReZC1EWGRNRF
BUbURadH1EVGSdRF5krURYZM1EUFTtRFpU/URUZR1EXmUtRFhlTURQVW1EWnV9RFRlnUReZa
1EWGXNRFBV7URadf1EVGYdRF5mLURYZk1EUFZtRFpWfURUZp1EXmatRFhmzURQVu1EWlb9RF
RnHUReZy1EWGdNRFBXbURaV31EXSedRFD3vURYZ81EUFftRFp3/URUSB1EXmgtRFhoTURQWG
1EWlh9RFRonUReaK1EWGjNRFBY7URaWP1EVGkdRF5pLURYaU1EUFltRFpZfURUSZ1EXmmtRF
hpzURQWe1EWln9RFRKHUReai1EWGpNRFBabURaWn1EVEqdRF5qrURYas1EUFrtRFpa/URUSx
1EXkstRFhrTURQW21EWlt9RFRLnUReS61EWGvNRFBb7URaW/1EVEwdRF5sLURYbE1EUFxtRF
pcfURUTJ1EXkytRFhszURQXO1EWlz9RFRNHUReTS1EWG1NRFBdbURaXX1EVE2dRF5NrURYbc
1EUF3tRFpd/URUTh1EXk4tRFhuTURQXm1EWl59RFROnUReTq1EWE7NRFBe7URaXv1EVE8dRF
5PLURYT01EUF9tRFpffURUT51EXk+tRFhPzURQX+1EWl/9RFRAHVReQC1UWEBNVFBQbVRaUH
1UVECdVF5ArVRYQM1UUFDtVFpQ/VRUQR1UXkEtVFhBTVRQUW1UWlF9VFqRnVRega1UWEHNVF
BR7VRaUf1UVEIdVF5CLVRYQk1UUFJtVFpSfVRUQp1UXkKtVFhCzVRQUu1UWlL9VFRDHVReQy
1UWENNVFBTbVRaU31UVEOdVF5DrVRYQ81UUFPtVFpT/VRURB1UXkQtVFhETVRQVG1UWlR9VF
REnVReRK1UWETNVFBU7VRaVP1UVEUdVF5FLVRYRU1UUFVtVFpVfVRURZ1UXkWtVFhFzVRQVe
1UWlX9VFRGHVReRi1UWEZNVFBWbVRaVn1UVEadVF5GrVRYRs1UUFbtVFpW/VRURx1UXkctVF
hHTVRQV21UWld9VFRHnVReR61UWEfNVFBX7VRaV/1UVEgdVF5ILVRYSE1UUFhtVFpYfVRUSJ
1UXkitVFhIzVRQOO1UWlj9VFRJHVReaS1UWElNVFA5bVRaWX1UVEmdVF5JrVRYSc1UUDntVF
pZ/VRUSh1UXkotVFhKTVRQOm1UWlp9VFRKnVReSq1UWErNVFA67VRaOv1UVEsdVF5LLVRYS0
1UUDttVFpbfVRcO51UUDu9VFhLzVRQO+1UWlv9VFRMHVReTC1UWExNVFA8bVRaXH1UVEydVF
5MrVRYTM1UUDztVFo8/VRUTR1UXk0tVFhNTVRQPW1UWj19VFRNnVReTa1UWE3NVFA97VRaPf
1UVC4dVF5OLVRYTk1UUD5tVFo+fVRULp1UXk6tVFhOzVRQPu1UWj79VFQvHVReTy1UWE9NVF
A/bVRaP31UVE+dVF5PrVRYT81UUD/tVFo//VRUQB1kXkAtZFhATWRQMG1kWjB9ZFQgnWReQK
1kWEDNZFAw7WRaMP1kVCEdZF5BLWRYQU1kUDFtZFoxfWRUIZ1kXkGtZFhBzWRQMe1kWjH9ZF
QiHWReQi1kWEJNZFAybWRaMn1kVCKdZF4irWRYQs1kUDLtZFoy/WRUIx1kXkMtZFhDTWRQM2
1kWjN9ZFQjnWReI61kWEPNZFAz7WRaM/1kVCQdZF4kLWRYRE1kUDRtZFo0fWRUJJ1kXiStZF
gkzWRQNO1kWjT9ZFQlHWReJS1kWCVNZFA1bWRaNX1kW7WdZF+1rWRYJc1kUDXtZFo1/WRUJh
1kXiYtZFgmTWRQNm1kWjZ9ZFQmnWReJq1kWEbNZFA27WRaNv1kVCcdZF4nLWRYJ01kUDdtZF
o3fWRUJ51kXietZFgnzWRQN+1kWjf9ZFQoHWReKC1kWChNZFA4bWRaOH1kVCidZFQovWRYSM
1kUDjtZFo4/WRUKR1kXiktZFgpTWRQOW1kWjl9ZFQpnWReKa1kWCnNZFA57WRaOf1kVCodZF
4qLWRYKk1kUDptZFo6fWRUKp1kXiqtZFgqzWRQOu1kWjr9ZFQrHWReKy1kWCtNZFA7bWRaO3
1kVEudZF4rrWRYK81kUDvtZFo7/WRULB1kXiwtZFgsTWRQPG1kWjx9ZFQsnWReLK1kWCzNZF
A87WRaPP1kVC0dZF4tLWRYLU1kUD1tZFo9fWRULZ1kXi2tZFgtzWRSLe1kWj39ZFQuHWReLi
1kWC5NZFA+bWRaPn1kVC6dZF4urWRYLs1kUD7tZFo+/WRULx1kXi8tZFgvTWRQH21kWj99ZF
tfnWRfL61kWC/NZFAf7WRaP/1kVCAddF4gLXRYIE10UBBtdFowfXRUIJ10XiCtdFggzXRQEO
10WjD9dFQhHXReIS10WCFNdFIhbXRaMX10VCGddF4hrXRYIc10UBHtdFox/XRUIh10XiItdF
giTXRQEm10WjJ9dFQinXReIq10WCLNdFAS7XRaMv10VCMddF4jLXRYI010UiNtdFoTfXRUI5
10XiOtdFgjzXRQE+10WjP9dFQkHXReJC10WCRNdFAUbXRaFH10VCSddF4krXRYJM10UiTtdF
oU/XRUJR10XiUtdFglTXRQFW10WhV9dFQlnXReJa10WCXNdFAV7XRaFf10VAYddF4mLXRYJk
10UBZtdFoWfXRUJp10XiatdFgmzXRQFu10Whb9dFQHHXReJy10WCdNdFAXbXRaF310VAeddF
4HrXRYJ810UiftdFoX/XRUCB10XigtdFgoTXRSKG10Whh9dFQInXReKK10WCjNdFIo7XRaGP
10VAkddF4pLXRYKU10UBltdFoZfXRUCZ10XgmtdFgpzXRSKe10Whn9dFQKHXReCi10WCpNdF
AabXRaGn10VAqddF4KrXRYCs10UirtdFoa/XRUCx10XgstdFgrTXRSK210Wht9dFQLnXReC6
10WCvNdFAb7XRaG/10VAwddF4MLXRYDE10UixtdFocfXRUDJ10XgytdFgszXRSLO10Whz9dF
QNHXReDS10WA1NdFINbXRaHX10VA2ddF4NrXRYDc10Ug3tdFod/XRUDh10Xg4tdFgOTXRQHm
10Wh59dFQOnXReDq10WA7NdFIO7XRaHv10VA8ddF4PLXRYD010UB9tdFoffXRUD510Xg+tdF
gPzXRSD+10Wh/9dFQAHYReAC2EWABNhFIAbYRaEH2EVACdhF4ArYRYAM2EUgDthFoQ/YRUAR
2EXgEthFgBTYRSAW2EWhF9hFQBnYReAa2EWAHNhFIB7YRaEf2EVAIdhF4CLYRYAk2EUgJthF
oSfYRUAp2EXgKthFgCzYRSAu2EWhL9hFQDHYReAy2EWANNhFIDbYRaE32EWnOdhF5jrYRYA8
2EUgPthFoT/YRUBB2EXgQthFgETYRSBG2EWhR9hFQEnYReBK2EWATNhFIE7YRaFP2EVAUdhF
4FLYRYBU2EUgVthFoVfYRUBZ2EXgWthFgFzYRSBe2EWhX9hFQGHYReBi2EWAZNhFIGbYRaFn
2EVAadhF4GrYRWls2EUgbthFoW/YRUBx2EXgcthFgHTYRSB22EWhd9hFQHnYReB62EWAfNhF
IH7YRaF/2EVAgdhF4ILYRYCE2EUghthFoYfYRUCJ2EXgithFgIzYRSCO2EWhj9hFQJHYReCS
2EWAlNhFIJbYRaGX2EVAmdhF4JrYRYCc2EUgnthFoZ/YRUCh2EXgothFgKTYRSCm2EWep9hF
PqnYReCq2EWArNhFIK7YRZ6v2EVAsdhF4LLYRYC02EUgtthFnrfYRUC52EXguthFgLzYRSC+
2EWev9hFQMHYReDC2EWAxNhFIMbYRZ7H2EVAydhF4MrYRYDM2EUgzthFns/YRUDR2EXg0thF
gNTYRSDW2EWe19hFntnYReTa2EWA3NhFIN7YRZ7f2EU+4dhF4OLYRYDk2EUg5thFnufYRT7p
2EXg6thFgOzYRSDu2EWe79hFPvHYReDy2EWA9NhFIPbYRZ732EU++dhF3vrYRYD82EUg/thF
nv/YRT4B2UXeAtlFgATZRSAG2UWeB9lFPgnZRd4K2UWADNlFIA7ZRZ4P2UU+EdlF3hLZRX4U
2UUgFtlFnhfZRT4Z2UXeGtlFgBzZRSAe2UWeH9lFPiHZRd4i2UWAJNlFICbZRZ4n2UU+KdlF
3irZRX4s2UUgLtlFni/ZRT4x2UXeMtlFgDTZRSA22UWeN9lFPjnZRd462UV+PNlFHj7ZRZ4/
2UU+QdlF3kLZRX5E2UUgRtlFnkfZRT5J2UXeStlFfkzZRR5O2UWeT9lFPlHZRd5S2UV+VNlF
HlbZRZ5X2UU+WdlF3lrZRX5c2UUeXtlFnl/ZRT5h2UXeYtlFfmTZRR5m2UWeZ9lFPmnZRd5q
2UV+bNlFHm7ZRZ5v2UU+cdlF3nLZRX502UUedtlFnnfZRbl52UX7etlFfnzZRR5+2UWef9lF
PoHZRd6C2UV+hNlFHobZRZ6H2UU+idlF3orZRX6M2UUejtlFno/ZRT6R2UXektlFfpTZRR6W
2UWel9lFPpnZRd6a2UV+nNlFHp7ZRZ6f2UU+odlF3qLZRX6k2UUeptlFnqfZRT6p2UXeqtlF
fqzZRR6u2UWer9lFPrHZRd6y2UV+tNlFHrbZRZ632UU+udlF3rrZRX682UUevtlFnr/ZRT7B
2UXewtlFfsTZRR7G2UWex9lFPsnZRd7K2UV+zNlFHs7ZRZ7P2UU+0dlF3tLZRX7U2UUe1tlF
ntfZRT7Z2UXe2tlFftzZRR7e2UWe39lFPuHZRd7i2UV+5NlFHubZRZ7n2UU+6dlF3urZRX7s
2UUe7tlFnu/ZRT7x2UXe8tlFfvTZRR722UWe99lFPvnZRd762UV+/NlFHv7ZRZz/2UU+AdpF
3gLaRX4E2kUeBtpFnAfaRTwJ2kXeCtpFfgzaRR4O2kWcD9pFPhHaRd4S2kV+FNpFHhbaRZwX
2kWQGdpF0BraRX4c2kUeHtpFnB/aRT4h2kXeItpFfiTaRR4m2kWcJ9pFPinaRd4q2kV+LNpF
Hi7aRZwv2kU8MdpF3DLaRX402kUeNtpFnDfaRTw52kXcOtpFfjzaRR4+2kWcP9pFPEHaRdxC
2kV+RNpFHkbaRZxH2kU8SdpF3EraRX5M2kUeTtpFnE/aRTxR2kXcUtpFflTaRR5W2kWcV9pF
PFnaRdxa2kV+XNpFHl7aRZxf2kU8YdpF3GLaRX5k2kUeZtpFnGfaRTxp2kXcatpFfmzaRR5u
2kWcb9pF</AssayXData><AssayYData Points="1500">FYCCvvJHmLxbGI4+wznXPhP78D7Xh/o+do0CP+CpBD+J7QU/5z8IPycFCD9mjQg/6WwJP/K6
CT/LAAo/pRoLP3KeCj/Z7go/CqULP7MPCz9YlAs/bLkLP6yfCz+8Pww/55ILP3/lCz8owgw/
awgMP8EQDT9cXg0/Tk0NPyPiDT98LA4/zoQNPzyZDT+0OA4/qbQNP+/5Dj9sUg0/k14OP9cd
DT8MbA8/Qu0NPw8JDz/f2w0/e3oOP6BGDj9NSg4/mh8OP5CBDz/jCg8/XlAPP8IhED9ehw8/
E2cQP1iVED+BghA/97gPP3xEED/TIBA/4HsPP3dOED/eEQ8/YnEQP8SOED8beRA/+HYQP6VH
ED+MzhA/ylMQP9l8ED8dvA8/RwIRP1OWDz8bNRA/WrEQP4A2ET8RWhE/EnQQPyFsET+05BA/
E8wRP7GzET9DexE/jXMRP1z/ED83ZBE/+NMQPz5eET866BA/SEQSP+JWET/zaRE/Vo8RP0cF
ET9sbhI/5eASP+N9ET+ODBI/qxMSPyyXET9f8xI/xXwRP8oDEj/RfRE/gz8TPzCtET8S8RI/
oxgRP265Ej9DbhI/s+cTPw+vEj+j1xI/vdASP0wOEj943hE/2KgSP90IEz8NshM/mYASP3fE
Ej8ivhE/eXYTP2i3Ez9LuRI/L98SPzUeEz9YBBM/XEQSP7fMEz8QDBM/CFgTP3aSEj/YMxM/
wOQSP8EbEj+eWxQ/NlgUP/I/Ez88XBI/ghYUP2BbEz/jzhM/1UwTP3JgFD/okBI/VJwSP5+b
Ez8vXhQ/vhMTPx+gEz9hAhM/6ZMUP/7NEj/VWBM/jZsTPwl7Ej9m/RM/eCYUP4nOEz800hM/
TRYTP5jOEz/IKRQ/TxUTP7ujEz+BghQ/OOsTP2bNEz99rBQ/uiUUP8xqEz/BrhM/TAATP3w4
FD/9zBQ/PFoTP+vUFD92YBQ/Y7ETP9SAEz83FhQ/NTwUP5pgEz9GFxQ/e2ETPyobFT+yERU/
VwUUP1M7Ez/ufBQ/XYgUPxATFD/R2hI/RuAUPxzsEz+E5hM/ZBQTP00sFT/qDBQ/AyUUP+Gm
FD/qIhQ/zCcVP8nhEz+0UBQ/434UPwM7FD8ydRQ/vogUPzfDEz9NHxQ/VGgVP5PaFD80uRM/
uNEUPx+GFD+iFBU/tD4UP09TFD+UpxM/09wTP6TxEz+F8hQ/Z8wUP9W5FD/aihQ/vJkWP+MR
FT9/uxQ/szgUP8dnEz96vRM/L70UP4AhFT9hlxQ/zqIVPwx3FT8sPBQ/dhAVP+nZFT/BdxU/
ZAkVP6zRFD8TnhU/RxgVP9v9FD+8RxU/pp0UP9k2FD+cRRY/KNQVP6ZPFj+j+xQ/2ToVPxjA
FT+LAxU/ujkVP3AYFT+1dBU/KiYUP5kMFj/qahU/VpMVP0xOFT++FBU/bLoVP9hIFj/S0hU/
V8IUP0w+FT8PExY/V5QUP9nhFD8P3RU/KgYVP+EBFj9AnxU/PEUWP2exFD89NhU/iNAUPw1P
FT965RQ/ZVgVP9dlFj9VHRc/g3wUP9gRFT/fAhU/y2gVP2OJFD+z+BQ/v1kWP0BUFT8C2hU/
Ni0VPybcFj+o/BU/B0QVP1J/FT8hgBU/PRQVPzEeFT/7RxU/i3kVPx6yFT8FLhY/qzQWP2Tq
FD8aHxY/zHEVP0BbFT9T3xU/dCUWP/YTFj9Z6xU/IRAWP8NgFT8rSRc//SYWP+YFFj984xY/
mqIVP8ypFT8YxBU/omAVPxqdFT/NOxY/+AkXP+IYFj9kWhQ/wMMVP49uFj/P7RU/llUVP3xs
Fj9XlxU/2MAWPxaNFT/RmBU/sSAXP4rgFj9F2BU/3OkVP7jcFj8U1hU/mfYVP03eFj95YhY/
JYQWP3M2Fj/Gaxc/lgMXP9zMFj+lchY/9isWP5elFT+m8RU/Ov0VP2naFT9WJBY/2QUWP5b5
Fj8eQhU/uxAWP8MDFT9H5BY/r9IVPwO/Fj/AURU/lcYWP5CfFT/POxY/sy8XP/MvFj9jyxc/
99wVP4VSFj/p0RY/HQ4WP0fuFT9MlRY/kQcVP1xCFz8K2xY/97IWPzAoFz92uhU/0cYVP/wZ
Fj8XShY/pqwVP/NxFj8OyhY/JigXP2vQFj82Ohc/vNcVP1P0Fz+2Ahc/wdEVP3l+Fj9HoxY/
hHUWP9RSFz8SuhY/oIkWP+dZFT/s/Rc/dr4WP3OuFj/GbBc/WbEWP8jmFT9BthY/dyYXP4Rl
Fj8IaRY//MMWP7lGFz/E7RQ/VY8WP9QqFj9WmBY/dsoXP6bRFj8eOhY/BUoWP/I5Fz/pZhY/
TVgWPzuZFj89WxY/eCAXP889Fj9JehY/w/QWP8OJFj8zVRY/rngWPxq5Fj9hExc/FvwWPwZp
FT+7ThY/62EWPzdWFz8DZBU/bbsXP4UXFj+tnBY/oTgWP9kjFz8VKRc/P0gXP6WQFj9TAhc/
Ij4WP51xFj8+WRc/004XP5nAFT8+9xY/fUYWP3/vFj8KVhY/ifcWP9nPFj8XUxY/3LEWP8hc
Fz8/uRU/CK4XP9dEGD8xHhc/p2kWP7gLFz9I9Bc/RZkXP9K2Fz+bPBc/CC4YP0kzFz9fiBc/
UroYP5v2Fj9XPxY/m78YP6qBFj9t6Bc/4yAXPwjjFT8OURc/JmIXP9SqFz9yfxc/TvoWPyGl
Fj9G3xU/TaIWP9fgFj+pURc/szIWP8PNFj/PtRY/xygXP1tOFz/HBRY/NhYXPy/4Fj+5cxc/
owIXPxxLFz9V+xY/VwsYP/KuFj8YSxg/7C0YPw9IFj93HxY/oVkWP35cGD8/HBc/arwXP9X/
Fj8fOxY/A8wXP3oIFz+mJRc/UaMVP7qeFz8Emxc/pkgXP5lbFz8DBxg/iGEXP16XFz8heRY/
OfsWPy1pGD/U3Rc/nhoXP5pFFz+gXBc/GtcVP5ZjGD+nahc/xa0WP/opFz8E7xY/CQcYP2Hn
Fj9ugxc/KT0XP0uWFz+ixBY/9uwXP8dKFz/ceBY/ZEMXPzj4Fj/3ERc/Yq4WPzySFz/pqxY/
9pAXP9lhFz/3iBc/yaAWP7bRFj8+FBY/if4XP8WoFz9fvRc/JhMYP3pXGD8BpBY/49MXP2Pd
Fz8QkBc/4MwXP/GPFz9vPRY/2k8YP9mSFz/xZhY/sKMXP4UKGD+UOBg/J9wXP+u3Fz/6SBc/
gc0XPwDFFj9rGRg/egwYP8NwGD+G4Rc//tIXP8fUFz8wPRg/y+sXP32BFj/HvRY/Ys4XP8de
Fz+k1xg/rpMXPxwjGD8ZaxY/1yUYP/rQFz+Dtxc/rHIYP9J2GD/2Dhg/94cXP16UFz+FnBc/
1y0XP2xtFz/B5hc/+kwXP+ZiFz9M0BY/KToYP00aGD/GYBY/HDcYP7t8Fz8q3xY/2toXP7Ci
Fz85kRg/XDMYP/ALGD/EnBc/5BcXP2cfFz+w7hg/9CAYP/VdGD98vBc/ZBUYP9MUGD+1gBc/
HQ0XPx40GD+yZRc/RggYP/BMFz8HERg/1TEXP0RoFj/LyBc/xtcXPxqCFz//xxc/ztoWP4Jy
GD/JJRg/JF4YP4A4Fz/Dahc/BroXP3v3Fz+BsBY/iisYPym6Fj8dBxg/qSEYP3fYFj8j6Rc/
T8UWP5KBFj8JHxg/yDsYPwVOFz9SCRg/CbwWP/2tFz+lUhg/wK0XPw9lFz9z1xc/rB8XP2VE
GT/2fRc/vqMYPy2IFz+0Exg/PcwYP4UqGD9QXxc/Zo0XPzkkGD/5ixg/zgoYP49/GD/UQhc/
eR0YP+VOFz8F6hY/ns8XPx9LFz+CoBc/HfgXPyvPFz9IaRc/dwwYPyqJGD8EwBc/daEXP0tW
Fz/kQRc/yPIXPyjvFj/XeRg/POUXP8/tFz/1khc/SkAXP0/pFz9S7Rc/RxUYP02WGD+KLBc/
gK0XP8waGD89ORg/9b4XP1ABGD+1Jxg/MkgYPziFFz9sVxg/iaAYP86QFz9FIRk/RboWP4Am
Fz9KIxc/BkIYP8QTGD9i3RY/wy8YP2sjFz8ajhg/8mIXP542GD8s3xc/GMYYPzVzGD9D7Rc/
GloXP+8TGD+gARg/jVYYP2I1Fz+Pkxg/yBUZP379GD9zixg/FAoYPySGFz8CLhg/EYMXP58K
GD90mxc/Z0sXP5M6Fz+MMBg/2OsXP41LFz9fVxg/nCIZPxlFGD9XNRg/oKoWP2RsGD8MMhc/
olYYPz8YGD8Iuxc/8GUYP2mHFz/U/Bc/fxIYP4pVGD8Pzxc/jvoXPxDQFz+dYRg/RVgXPxC7
Fz8G5hc/T+IXP1U6GD+uWBg/5+wXP3W2Fz9UURg/W9cYP5MTGT+Xchg/cJAXP/nBFz+uUBg/
ibcXP+jIFz8dwhc/7ugXP9slGD8SZhY//ZEYP1n6Fz+lkxc/hpIYPxHAGD+Lxhg/MzsYP7Ze
GD8vOhc/0ykYPxrAFz+QbBg/XSEYP1MYGD+j8xc/CxEYP6HkGD+Vdhg/KJIXPzc1Fz89Jhc/
X9EYP1X+GD9QNRg/CiIXPytQGD8hVBg/ts4XP2moFz9oSBg/InsYP3h5GD/V0xc/rcYXPwu3
GD/t3Bc/3fsXPwCyFz+EKhc/ZjMYPxjtFz/gnxc/PUkYP+9iGD+BXhg/O3YXP/sGGD/fwhg/
eeAXP/qWGD+yBxg/P1gXPwhCGD9EKhg/8JMYP59tGD+K8hg/FaQXP7pjGD9Fhxg/TbgXP1FK
Fz+xQxg/RF0YP4iMFz8W/xc//uEXP7z/GD/r2hc/vrcXP8DUFz8wRBk/LNoYPyAEGT9uKBg/
fU8YPyjYGT8A+Bc/j2kYP+tfGD+FExg/E+oYP+KzGD96wRg/+VoXP6AyGD9hzBg/Mx4YP056
GD/BNRc/UG0XP1cBGD8QIBg/tzAYP2FtGD+1yxg/2HQYP2bcGD+Jkhg/KswYP90uGD++HBg/
/oIZP57YFz+NuBc/JKIXP1/fGD//YBg/0WwYP+3vFz+h5Bc/cJIYP2OLGD9LsBg/+gIZPzJ/
GD/ZOBk/XdEXPze3Fz9PqRg/DFgYPyDnFz9LqRc/W60YP1CSGD+hKBk/0B8YP+AwGD9G+Bg/
1DYYP3q3GD+dRhc/Md0ZP2aTGD9Brxg/k9oXP/A+GD+rqxc/lzMXP8GAFz9fchk/CdEYP6QA
GD9Lrxc/vxIZP237Fz8pWRk/d8UYP5g6GD9y5hg/C9kXP9XnFz/NwRg/xxsYP72MGD8DyRg/
7qQXP8bwFj+Ncxg/sScYP59hFz8vgRg/FhIYP9B6Fz9bwRc/onsZP6P7GD/NJhk/+iwZP644
GD/Z4xg/fMkYP6jgFz/COxg/tnEYPwo4GD+Yfhg/RnYYPxIVGT+gnRg/jHgZP3shFz9wOhg/
G8sYP4VAGD/Blxk/W5gXP7FCFz8ygxg/8pIYP23aGD9EJxk/hucYP0p9GD9z8Rc/UMQXPxn2
GD/r8hc/HH0YP16YGT/Khxg/AGcYP6LgFz/0Jhg/GYAZP2UbGT/pVRg/XxkYP+KOGD8DxBg/
EoQYP/BOGD+fohg/1SAZP5OdFj/71Rc/wGkXP8cOGT+nKhg/T0cYP+CpGD/GdBg/wvEYP57y
GT9l+xc/iekXP1oQGT9R7Rg/SgwZP3ANGT9b6Bk/nGwZPzGAGD8llRg/3tUYP1YJGj+RTRg/
2mgZP8egGD+Fzxc/s1YXPywyGj92qRg/VEsZP8UOGD9LCRg/fn0YP/DYFz+32Rg/TMEZP372
Fz90Cxk/mBwYPxSmFz/8Bhg/Xg8ZPwo+GD8evBg/OBQZP3V6GT9b9xc/m3EXP1XyFz/UyBg/
x/EYP8iuGT+DMBk/owEZPzQyGD+9KBk/hzkZP5LuGD9ZIhk/4sUYPwdVFz9/ORg/+CEaP/nA
GT92eRg/EVYYP5y6GD+bRhg/CX4YPyvtFz/vxhg/FskYP/ijFz9GzBg/sB4ZP4baFj/UXRk/
eSoZP3m7GT95Nhg/tdkYP+DqFz8U5xY/r9oXP9lMGD8Fgxg/pzYYP3pIGT9gBxk/BW8ZP696
GD//Cxg/deIXP6ANGT/+Mhg/J9wYP61zGD+63Rk/qh0ZP664GD9MLRg/bcoYP6nsGT8X8hc/
cYYYP2i/Fz/vlxg/7TIYPwn6Fz8L+Bk/yf4YP1eKGD+4zRg/6owYPzgLGT8qvxg/p4sYP2af
GD/JxRg/dwAYP2i5Fz/Y0xg/fxYYP3w+GT9N2Bg/z+sXP/KRGD9WcRg/6f4XPwcHGD+6Vxg/
SwIZP9RGGT+7pRc/WZ4YP+ODGD9dDxg/iXMZP+RCGD/4Whk/ZroYP+XPGD8kyhk/huQZP4Ur
GT95zhg//cEYP85QGD9K9Bc/arcYPwqjGT/gIhg/Rj0ZP7IRGT+7ABg/6VcZP+FFGD+XJhg/
ydcZPyNwGT93BBk/uGMZPxR2GD8mNBg/wKEYP/eiFz/Myxg/sIwYP5Y8GD+PxRg/DNwXPw5W
GT9AYxg/W5cZPy10GD8F5hk/Th0ZP05nGD9HOhg/hk0ZP+nxGD8Y1Bg/BasZP0+2GT9+4xc/
D70XP7lfGT9bJRg/Ai8YP4h0GT84Mxc/SAgZP4ceGT9WzRg/f9UYP6QJGT9wdRk/9gQZP/Dk
GD+Qnxk/TEsZP1boFz94Ghk/4dsYP6O6GT9r0xg/qw4ZP/ImGD+/bRg/1HEZP/v8GD8ZtRk/
KS8YP6y+GT98dRg/VXkYP0/CGT8U4Rg/3o4YP3PeGD973Bg/1BYYP235Fz+0Jhg/xMoZP03/
Fz+RCBk/GrMYP48eGT+kHRk/LuAYP/vKGD8P2Rg/MisYP9oBGD/C8Bk/5ZsYPyCPGD9l4Rk/
kKIYP/eKGT9t0hg/nrMZP0TPGT+FgRg/ge4YP37QGT8E+hg/FugXP0W+GD+EjBg/Mc0ZP9f6
Fz+KIxk/IvoXPwqLGT/+kBg/mf4XP4NjGT/Xwxg/14kZP7p7GT8Kaxk/SywZP9WCGT/uhBg/
mV4ZPxnSGT8Fihg/rxIZP0/SGT95nBk/iNUXPz2rGD9Qxhg/vLUYP1q7GD9VsRk/FRAZP0HP
GD+wkhg/eHAZP6dJGD8HHBk/gpQYP+3TGD9XPRg/bksZP5BoGD+Hxhk/ftIYPzvoGD/k2hg/
IUUaP7uWGD8+xhk/uvsYP6ZgGj9nmBk/LVUYP1THGT95OBk/UOkYP6mKGT+s7Rg/MBIaP7X+
GD+dKhk/nwwYP8baFz/wSho/sEMZP5ddGD/nfhg/trsYPxAPFz9/+hg/uPMYP41NGD9jnBk/
k1EZP2d3GD/qyxg/aZwZP5oeGj+9EBo/HR8aP5esGT8MGBo/l18ZPzpeGD9caxg/VQ4aP2Jz
GT/jQxk/3nAYPwUpGT9+eRk/y90XPwsSGj+BVxk/0JMZP4AgGT/o7xc/H7kZPxyFGT+RBxg/
mm8ZP4DwGD+CBBk/sgwZP95fGD/ZgRc/PpUZP5FmGT/pKRk/AYAZP4BbGT8o0Bg/UDgZPznf
GT8jzhg/U6wYP1gJGT+V7xk//K4XP+UxGD+OIBk/VEkaP8uaGj9C3xg/VNMZP/HQGT8hSRo/
nW4YP86wGT/hohk/mQAZP301GT+PqRg/jQMZP/TGGT8SVRk/NdIYP3zxGD8Zlxg/VW8ZPz/+
GT8cxhg/iHIZP8wjGT+XiRg/vCIYP12lGD+4HBg//pcaP2GGGT/VRRk/ewcZP+72Fz95WRk/
6YAZPxT1GD830Bk/NeQYPz4KGD94fhg/NpcZP42cGD86Ahk/fa8YP3X7GD+/iRg/fwsYP/kF
GD/mrRg/YJoYPx31GD8ZZBg/d8QYP6GCGD8ODhk/CpUZP8ulGD9ptBg/DfUZPzYhGD+lBBk/
qwcaP+AJGT/CIhk/Dz4YP7eNGD9KbBg/Uv8YP9lLGT9Echg/JzYaPwsTGT8cixo/n9UZPzul
GD9Rlxk/1coZP2IbGT8xFRg/RssaP/aNGD/DYRo/wpQZP8wcGT/UfBk/6lsaPzdrGj8JWxg/
49UYPyqQGD/Qwhk/gecZPxhOGT9qzRk/PBwaP27pGD8LXRk/R04aPycVGT/pihk/qL0YP2BT
GT/0jBk/</AssayYData></Step><Step><CommonData><SampleLocation>23</SampleLocation><SampleID></SampleID><SampleGroup></SampleGroup><SampleInfo></SampleInfo><SampleRow>P</SampleRow><SamplePlate>1</SamplePlate><WellType>BUFFER</WellType><Concentration>-1</Concentration><ConcentrationUnits>µg/ml</ConcentrationUnits><MolarConcentration>-1</MolarConcentration><MolarConcUnits>nM</MolarConcUnits><MolecularWeight>-1</MolecularWeight><Temperature>30</Temperature><StartTime>7151095</StartTime><AssayTime>300</AssayTime></CommonData><FlowRate>1000</FlowRate><StepType>DISASSOC</StepType><StepName>Dissociation</StepName><StepStatus>OK</StepStatus><ActualTime>300.002</ActualTime><CycleTime>0.2</CycleTime><AssayXData Points="1500">NnHaRe5y2kVtdNpFDXbaRa132kVPedpF7nraRW182kUNftpFrX/aRU+B2kXugtpFbYTaRQ2G
2kWth9pFT4naRe6K2kVtjNpFDY7aRa2P2kVNkdpF7pLaRW2U2kUNltpFrZfaRU+Z2kXumtpF
bZzaRQ2e2kWtn9pFTaHaRe6i2kVtpNpFDabaRa+n2kVPqdpF7qraRW2s2kUNrtpFra/aRU2x
2kXustpFbbTaRQ222kWtt9pFTbnaRe662kVtvNpFDb7aRa2/2kVNwdpF7sLaRW3E2kUNxtpF
rcfaRU3J2kXuytpFbczaRQ3O2kWtz9pFTdHaRezS2kVt1NpFDdbaRa3X2kVN2dpF7traRW3c
2kUN3tpFrd/aRU3h2kXs4tpFbeTaRQ3m2kWt59pFTenaRezq2kVt7NpFDe7aRa3v2kVN8dpF
7PLaRW302kUN9tpFrffaRU352kXs+tpFbfzaRQ3+2kWt/9pFTQHbRewC20VtBNtFDQbbRa0H
20VNCdtF7ArbRW0M20UNDttFrQ/bRU0R20XsEttFbRTbRQ0W20WtF9tFTRnbRewa20VtHNtF
DR7bRa0f20VNIdtF7CLbRW0k20UNJttFrSfbRU0p20XsKttFbSzbRQ0u20WtL9tFTTHbRewy
20VtNNtFDTbbRa0320VNOdtF7DrbRW0820UNPttFrT/bRU1B20XsQttFbUTbRQ1G20WtR9tF
TUnbRexK20VtTNtFDU7bRa1P20VNUdtF7FLbRW1U20UNVttFrVfbRU1Z20XsWttFbVzbRQ1e
20WtX9tFTWHbRexi20VtZNtFDWbbRa1n20VNadtF7GrbRW1s20UNbttFrW/bRU1x20XscttF
bXTbRQ1220Wtd9tFTXnbRex620VrfNtFDX7bRa1/20VNgdtF7ILbRWuE20UNhttFrYfbRU2J
20XsittFbYzbRQ2O20Wtj9tFTZHbReyS20VrlNtFDZbbRa2X20VNmdtF7JrbRWuc20UNnttF
rZ/bRU2h20XsottFa6TbRQum20Wtp9tFTanbReyq20VrrNtFDa7bRa2v20VNsdtF7LLbRWu0
20UNtttFrbfbRU2520XsuttFa7zbRQ2+20Wtv9tFTcHbRezC20VrxNtFC8bbRa3H20VNydtF
7MrbRWvM20ULzttFrc/bRU3R20Xs0ttFa9TbRQvW20Wr19tFTdnbReza20Vr3NtFC97bRa3f
20VN4dtF7OLbRWvk20UL5ttFrefbRU3p20Xs6ttFa+zbRQvu20Wr79tFTfHbRezy20Vr9NtF
[truncated: 15,004 more chars]
