# Supplementary material for: Snapshots of actin and tubulin folding inside the TRiC chaperonin
Source: Nat Struct Mol Biol. 2022 Apr 21;29(5):420–9. doi: 10.1038/s41594-022-00755-1 (PMC9113939; doi:10.1038/s41594-022-00755-1)
Supplement: Source Data Extended Data Fig. 3 — Biolayer interferometry sensogram raw data for Extended Data Fig. 3b and inset [file 41594_2022_755_MOESM11_ESM.zip › Extended Data Fig 3b/Nb18 analysis/Reference.frd]

<?xml version="1.0" encoding="UTF-8" standalone="yes"?>
<ExperimentResults><ExperimentInfo Name="20191211_exp_serialdip_YNCCT5A"><ExpDescription></ExpDescription><RTDVersion>2.0</RTDVersion><RunID>2BD8A3FF-2B0E-4037-90BA-7946F6219D32</RunID><ExperimentType>KINETICS</ExperimentType><ExperimentSubType>KBASIC</ExperimentSubType><StartDateTime>2019-12-11T18:06:46</StartDateTime><MachineName>FORTEBIO-OCTET</MachineName><UserName>sgcoctet</UserName><LotNumber></LotNumber><PlateName>191211</PlateName><PlateName2></PlateName2><SensorName>G1</SensorName><SensorPlate>1</SensorPlate><SensorType>SA (Streptavidin)</SensorType><SensorRole>LIGAND</SensorRole><SensorInfo>reference</SensorInfo><WritingSW>DataAcquisition.exe 11.0.0.64</WritingSW><InstrumentType>OctetRED384</InstrumentType><InstrumentSerial>FB-20119</InstrumentSerial><InstrumentFW></InstrumentFW><IntegrationTime>2.2</IntegrationTime><DSPType>CPF</DSPType><DSPStitching>1</DSPStitching><HasManifest>1</HasManifest><InfoHash>2034969063</InfoHash></ExperimentInfo><AssayParamsInfo/><KineticsData><Step><CommonData><SampleLocation>1</SampleLocation><SampleID></SampleID><SampleGroup></SampleGroup><SampleInfo></SampleInfo><SampleRow>N</SampleRow><SamplePlate>1</SamplePlate><WellType>BUFFER</WellType><Concentration>-1</Concentration><ConcentrationUnits>µg/ml</ConcentrationUnits><MolarConcentration>-1</MolarConcentration><MolarConcUnits>nM</MolarConcUnits><MolecularWeight>-1</MolecularWeight><Temperature>30</Temperature><StartTime>0</StartTime><AssayTime>30</AssayTime></CommonData><FlowRate>700</FlowRate><StepType>DIP</StepType><StepName>Dip</StepName><StepStatus>OK</StepStatus><ActualTime>30.006</ActualTime><CycleTime>0.2</CycleTime><AssayXData Points="150">AAAAAKwcWj7fT80+vp8aP42XTj+uR4E/lkObP/hTsz/fT80/x0vnP9ejAEDLoQ1A/KkZQPCn
JkDjpTNA16NAQMuhTUD8qVlA8KdmQOOlc0DsUYBA5dCGQP7UjED4U5NA8tKZQOxRoEDl0KZA
/tSsQPhTs0Dy0rlA7FHAQOXQxkD+1MxA+FPTQPLS2UDsUeBA5dDmQP7U7ED4U/NA8tL5QPYo
AEFzaANBf2oGQfypCUF56QxB9igQQXNoE0F/ahZB/KkZQXnpHEH2KCBBc2gjQX9qJkH8qSlB
eeksQfYoMEFzaDNBf2o2QfypOUF56TxB9ihAQXNoQ0F/akZB/KlJQXnpTEH2KFBBc2hTQX9q
VkH8qVlBeelcQfYoYEFzaGNBf2pmQfypaUF56WxB9ihwQXNoc0F/anZB/Kl5QXnpfEF7FIBB
ObSBQTMzg0H+1IRBIbCGQXsUiEE5tIlBMzOLQf7UjEG8dI5BexSQQTm0kUH4U5NB/tSUQbx0
lkF7FJhBObSZQTMzm0H+1JxBvHSeQXsUoEE5tKFBMzOjQf7UpEG8dKZBexSoQTm0qUEzM6tB
8tKsQbx0rkF7FLBBObSxQTMzs0Hy0rRBvHS2QXsUuEE5tLlBMzO7QfLSvEGwcr5BexTAQTm0
wUEzM8NB8tLEQbByxkF7FMhBObTJQfhTy0Hy0sxBsHLOQXsU0EE5tNFB+FPTQfLS1EGwctZB
exTYQTm02UEzM9tB8tLcQbBy3kF7FOBBObThQTMz40Hy0uRBsHLmQXsU6EE5tOlBMzPrQfLS
7EGwcu5B</AssayXData><AssayYData Points="150">AAAAALMaJLvZ8Z27b/3Mu1sDgrt7R3O77s0cu/4i6blPzQy7S1MluhHRsLvCukM7ETtpufn8
czlTPU27iqX/Oj4Q8blKiuk6pGtDulMreDqrFNS4/Fa9OfI9jDujipi6eStbO0oNB7n7ABc6
5ReHOxCCPDv7tU06x4slO8+Hrju8wkY66okHO6isDTuToJU6uNW6Oox4Azp448Q6RenaujUK
0TshsqI7K7m6O5p7NTsTcho7KCWjO9unkDugYKg7R+zROx1L1Dt981873pb2O0waDzwEV+E7
4Ny7O/ymlTuOAD88bJ3FO4gJgDt1/hE8CXlzO/4hITwcr6o7Ob6vO3OW7zvVF9I7qqgJPGsP
8jvKQfg7xlqUO76e5TvXWXk7k1oPPNXxSTxnJto76g4jPCLi/zuYwlg8HWvxO1jHGzyNbxM8
q5XqO+5FXDxAORY81BgXPFsoCjxxiNA7aGFRPCPBRTw+HTI8YgT+O4ZGWjztyJE7qxIpPGne
dDxDU0U8DaVJPPClWDwC2B48xjKMPCZyRzyOLoM8YrE4PK4QZTyg6m08IhMwPBDtTDzrsnI8
lWVxPC8hjDzavFs8VvRLPI3qgDyG6Tw8Wc1cPNLgYTxX53A8XTZfPGviSzwyF3Y8n/0tPHGQ
Qjz+OoY8t8CNPM4bZTyXz188H3FjPMjjdjxi+4o8iLmPPGYRdTypN288qCxPPIx2Vjxv1Dc8
n3mYPK8ZbjxyX6k8jVmQPLatmzxc/3Y8EcWCPJmqmDz8s3I8w7GAPOU0OjxSuJE8eN1jPFyl
iDymLoU8</AssayYData></Step><Step><CommonData><SampleLocation>1</SampleLocation><SampleID></SampleID><SampleGroup></SampleGroup><SampleInfo></SampleInfo><SampleRow>N</SampleRow><SamplePlate>1</SamplePlate><WellType>BUFFER</WellType><Concentration>-1</Concentration><ConcentrationUnits>µg/ml</ConcentrationUnits><MolarConcentration>-1</MolarConcentration><MolarConcUnits>nM</MolarConcUnits><MolecularWeight>-1</MolecularWeight><Temperature>30</Temperature><StartTime>48719</StartTime><AssayTime>60</AssayTime></CommonData><FlowRate>1000</FlowRate><StepType>BASELINE</StepType><StepName>Baseline</StepName><StepStatus>OK</StepStatus><ActualTime>60.01</ActualTime><CycleTime>0.2</CycleTime><AssayXData Points="300">SgzwQfyp8UG7SfNBhev0QUSL9kECK/hB/Kn5QbtJ+0GF6/xBRIv+QYEVAEL+1ABC3aQBQsN1
AkKiRQNCgRUEQv7UBELdpAVCvXQGQqJFB0KBFQhC/tQIQt2kCUK8dApCokULQoEVDEL+1AxC
IbANQrx0DkKiRQ9CgRUQQv7UEELdpBFCvHQSQpxEE0KBFRRC/tQUQt2kFUK8dBZCnEQXQoEV
GEL+1BhC3aQZQrx0GkKcRBtCgRUcQv7UHELdpB1CvHQeQpxEH0KBFSBC/tQgQt2kIUK8dCJC
nEQjQnsUJEL+1CRC3aQlQrx0JkKcRCdCgRUoQv7UKELdpClCvHQqQpxEK0J7FCxC/tQsQt2k
LUK8dC5CnEQvQnsUMEL+1DBC3aQxQrx0MkKcRDNCgRU0Qv7UNELdpDVCvHQ2QpxEN0KBFThC
/tQ4Qt6kOUK8dDpCnEQ7QnsUPEL+1DxC3qQ9Qrx0PkKcRD9CexRAQv7UQELepEFCvHRCQpxE
Q0J7FERC/tREQt6kRUK8dEZCnERHQnsUSEL+1EhC3qRJQrx0SkKcREtCexRMQv7UTELepE1C
vHROQpxET0J7FFBC/tRQQt6kUUK8dFJCnERTQnsUVEL+1FRC3qRVQrx0VkKcRFdCexRYQv7U
WELepFlCvHRaQpxEW0J7FFxC/tRcQmq8XUK8dF5CnERfQnsUYEL+1GBC3qRhQrx0YkKcRGNC
exRkQv7UZELepGVCvHRmQpxEZ0J7FGhC/tRoQt6kaUK8dGpCnERrQnsUbEL+1GxC3qRtQrx0
bkKcRG9CexRwQv7UcELepHFCvHRyQpxEc0J7FHRC/tR0Qt6kdUK8dHZCnER3QnsUeEL+1HhC
3aR5Qr10ekKcRHtCexR8Qv7UfELdpH1CvXR+QpxEf0I+CoBC/GmAQm7SgEJeOoFCTqKBQj4K
gkL8aYJCbtKCQl46g0JOooNCPgqEQvxphELs0YRCXjqFQk6ihUI+CoZC/GmGQuzRhkJeOodC
TqKHQj4KiEL8aYhC7NGIQl46iUJOoolCPgqKQvxpikLs0YpCXjqLQk6ii0I+CoxC/GmMQuzR
jEJeOo1CTqKNQj4KjkL8aY5C7NGOQl46j0JOoo9CPgqQQvxpkELs0ZBCXjqRQk6ikUI+CpJC
/GmSQuzRkkJeOpNCTqKTQj4KlEL8aZRC7NGUQl46lUJOopVCPgqWQvxplkLe5JZCXjqXQk6i
l0I+CphC/GmYQuzRmEJeOplCTqKZQj4KmkL8aZpC7NGaQl46m0LLoZtCPgqcQvxpnELs0ZxC
2zmdQk6inUI+Cp5C/GmeQuzRnkLbOZ9CTqKfQj4KoEL8aaBC7NGgQts5oULLoaFCPgqiQvxp
okLs0aJC2zmjQsuho0I+CqRC/GmkQuzRpELbOaVCTqKlQj4KpkL8aaZC7NGmQts5p0LLoadC
PgqoQvxpqELs0ahC2zmpQsuhqUI+CqpC/GmqQuzRqkLbOatCy6GrQj4KrEL8aaxC7NGsQts5
rULLoa1CugmuQvxprkLs0a5C2zmvQsuhr0K6CbBC/GmwQuzRsELbObFCy6GxQroJskL8abJC
7NGyQts5s0LLobNC</AssayXData><AssayYData Points="300">U5myPJEYoDwf8Zk8OE2ePMTxijwBaXk8xC6sPHdVjzzQDX08qMFgPJEdljwH16s85gOUPHI1
hzzEWnk8F2FsPJTSXTyd7aU8DuuXPMjucjw/Z248wA6RPGuGmzwIPqY8MuysPNgWkjyN8Ho8
0pamPFh6kzxCUKQ8PwOaPF0+pjxx8b082JCYPKEMxDw6Isk8q8KjPOH8mzxBz6w8omnBPMa8
szx+tKo8E+WpPCTRlTwrYsA8aSTBPGZ0ojwH3688DEyoPHvesjxtF588AVuvPMFSszwUQ608
/dq2PBn7szwdUcs8jtnEPJ1rrDzK0Z48hsKaPJDotzwxZLE8js7YPIOkqjzCRbQ8HJ+nPMIe
xTyjHrw8jna3PFhyyjz0A808XCq/PO+Mujxcwt08gyOsPNn7qzymHsU8wty1PNHbxTwwm7s8
DU+zPOZKvzxr0Zw8qFG1PJUDrTxdkNE8dz+vPPtWpDylYsA8sZ6xPPpfwDzK+cU8UfO5PC19
3TyH9rc8jDPBPDL6tDwP8ek8XpjQPNS91zyYXbA8ccDFPLgrzzwX7r0865nEPDsmvzxmzbg8
pMjdPNF1zzzdINk8Nj7BPFWxvzy4acQ8a+TOPHCesDzWMNA8YW3FPA3z3Dy8ur08FhfOPCb4
2DznNsE8nunVPCrFyDxXk8s8v4PPPGVhxjzYGeQ8J0/MPBdJ3TzPjtM87hnAPOnD6TzlquI8
+fPnPNrVyzxQlOk8z2HUPEah/zz4Zds8zr/0PCpN6DxiL+U8d/DaPPNT6TxkbvM8ZbLjPLwK
0Dx1ltw8Il7cPGULAD2tfuU8Fo/QPEmH1jzB//g8quvZPOMXCD3zxfc8oNLwPDUU6Dyec+Q8
C+TaPEOe2jwsOuE8C+bdPO9o6jxppOc8nx7MPPAK+zytfeM8YaXWPITI+TzTSe88vIvOPC/k
2zyXtd48fS/zPANtAz3OkOg8CZHWPAJT5DwtVQE9a4H9PC7t5jwGB+Y8gr73POtrAz0AvOg8
s7oCPWoS8zzHWtw8NnzUPJonAj3taPo8YKzkPIiZBT1rk/E8rpf/PI6z/jzCSvc8Tkb4PPBY
6DxbzPk8MrfzPBFA+DzBEN48Kk0DPS1B2TwGWPo8Ng7hPG/rBj39wOM8jAPzPGGIBT00bAI9
VvDSPP6K7TxEae48T0EHPQmmBT2H7RA9xijtPAwHGj369fM8uyQBPSY24zzGYwI9OFwIPaM6
9zwKCMc8IYQFPf4U6zw5xew8B9L+PBrO5jwXw/k8OyYGPWAq6TxNBws9vQkDPQLa+zwO2AE9
0DkAPR1i7Dy3TQs94Y/3PNKIGj01NP882kUEPUSZCT1HSAc94yLxPMBQCz1JcxI9ShgDPa4C
AT0HTAw9f/ERPcjn/zxyFAs9zLwBPf4E+jxlOhI9XpUEPQz2Bj252gI99TsLPcUnCD2wEA09
OeEYPRQ4+DyqXwc9h8P0PJna/TwAhvg8dKcSPXpiCj3GfxU9k+IDPcoGAj1LgAE9eMULPQkz
Bj1Zggc9DFAAPcyMAz3duPg89yALPeSb9zwTzQc9i6f9PMx7BD36mgE9emDnPKvACT023AA9
Z0oJPSs3/zyHgAE9</AssayYData></Step><Step><CommonData><SampleLocation>1</SampleLocation><SampleID>YNCCT5Ac018</SampleID><SampleGroup></SampleGroup><SampleInfo></SampleInfo><SampleRow>M</SampleRow><SamplePlate>1</SamplePlate><WellType>KSAMPLE</WellType><Concentration>-1</Concentration><ConcentrationUnits>µg/ml</ConcentrationUnits><MolarConcentration>0</MolarConcentration><MolarConcUnits>nM</MolarConcUnits><MolecularWeight>-1</MolecularWeight><Temperature>30</Temperature><StartTime>114347</StartTime><AssayTime>300</AssayTime></CommonData><FlowRate>1000</FlowRate><StepType>ASSOC</StepType><StepName>Association</StepName><StepStatus>OK</StepStatus><ActualTime>300.036</ActualTime><CycleTime>0.2</CycleTime><AssayXData Points="1500">MQi0Qj91tEKB1bRCcD21QmCltUJQDbZCP3W2QoHVtkJwPbdCYKW3QlANuEI/dbhCgdW4QnA9
uUJgpblCUA26Qj91ukKB1bpCcD27QmClu0JQDbxCwnW8QoHVvEJwPb1CYKW9QlANvkI/db5C
gdW+QnA9v0Jgpb9CUA3AQj91wEKB1cBCcD3BQmClwUJQDcJCP3XCQoHVwkJwPcNCYKXDQlAN
xEI/dcRCgdXEQnA9xUJgpcVCUA3GQj91xkKB1cZCcD3HQmClx0JQDchCP3XIQoHVyEJwPclC
YKXJQlANykI/dcpCgdXKQnA9y0JgpctCUA3MQj91zEKB1cxCcD3NQmClzUJQDc5CP3XOQoHV
zkJwPc9CYKXPQlAN0EI/ddBCgdXQQnA90UJgpdFCUA3SQj910kKB1dJCcD3TQmCl00JQDdRC
P3XUQoHV1EJwPdVCYKXVQlAN1kI/ddZCgdXWQnA910JgpddCUA3YQj912EKB1dhCcD3ZQmCl
2UJQDdpCP3XaQoHV2kJwPdtCWqTbQlAN3EI/ddxC/tTcQnA93UJgpd1CUA3eQj913kKB1d5C
cD3fQmCl30JQDeBCP3XgQv7U4EJwPeFCYKXhQlAN4kI/deJC/tTiQnA940JgpeNCUA3kQj91
5EL+1ORCcD3lQmCl5UJQDeZCP3XmQi/d5kJwPedCYKXnQlAN6EI/dehCL93oQu486UJgpelC
UA3qQj916kL+1OpC7jzrQt2k60JQDexCP3XsQv7U7ELuPO1CYKXtQlAN7kI/de5C/tTuQu48
70Jgpe9CUA3wQj918EL+1PBC7jzxQmCl8UJQDfJCP3XyQv7U8kLuPPNCYKXzQlAN9EJAdfRC
L930Qu489ULdpPVCzAz2QkB19kL+1PZC7jz3Qt2k90JQDfhCQHX4Qv7U+ELuPPlC3aT5QlAN
+kJAdfpCL936Qu48+0LdpPtCUA38QkB1/EIv3fxC7jz9Qt2k/UJQDf5CQHX+Qi/d/kLuPP9C
3aT/QmYGAEOgOgBDmG4AQ3eeAENu0gBDZgYBQ6A6AUOYbgFDd54BQ4HVAUNmBgJDoDoCQ39q
AkN3ngJDbtICQ2YGA0OgOgNDf2oDQ3eeA0Nu0gNDZgYEQ146BEOYbgRDd54EQ27SBENmBgVD
XjoFQ39qBUN3ngVDbtIFQ2YGBkOgOgZDf2oGQ3eeBkNu0gZDZgYHQ146B0OYbgdDd54HQ27S
B0NmBghDXjoIQ1ZuCEN3nghDbtIIQ2YGCUNeOglDf2oJQ3eeCUNu0glDZgYKQ146CkN/agpD
d54KQ27SCkNmBgtDXjoLQ1ZuC0N3ngtDbtILQ2YGDENeOgxDVm4MQ3eeDENu0gxDZgYNQ146
DUNWbg1Dd54NQ27SDUNmBg5DXjoOQ1ZuDkN3ng5DbtIOQ2YGD0NeOg9DVm4PQ3eeD0Nu0g9D
ZgYQQ146EENWbhBDd54QQ27SEENmBhFDXjoRQ1ZuEUN3nhFDbtIRQ2YGEkNeOhJDVm4SQ3ee
EkNu0hJDZgYTQ146E0NWbhNDd54TQ27SE0NmBhRDXjoUQ1ZuFEN3nhRDbtIUQ2YGFUNeOhVD
Vm4VQ3eeFUNM1xVDZgYWQ146FkNWbhZDd54WQ27SFkNmBhdDXjoXQ1ZuF0N3nhdDbtIXQ2YG
GENeOhhDVm4YQ3eeGENu0hhDZgYZQ146GUNWbhlDd54ZQ27SGUNmBhpDXjoaQ1ZuGkN2nhpD
btIaQ2YGG0NeOhtDVm4bQ3aeG0Nu0htDZgYcQ146HENWbhxDdp4cQ27SHENmBh1DXjodQ1Zu
HUN2nh1DbtIdQ2YGHkNeOh5DVm4eQzWeHkNu0h5DZgYfQ146H0NWbh9Ddp4fQ27SH0NmBiBD
XjogQ1ZuIEM1niBDbtIgQ2YGIUNeOiFDVm4hQzWeIUNu0iFDZgYiQ146IkNWbiJDNZ4iQ27S
IkNmBiNDXjojQ1ZuI0M1niNDbtIjQ2YGJENeOiRDVm4kQzWeJENu0iRDZgYlQ146JUNWbiVD
NZ4lQ27SJUNmBiZDXjomQ1ZuJkM1niZDLdImQyUGJ0NeOidDVm4nQzWeJ0Nu0idDJQYoQ146
KENWbihDNZ4oQy3SKENmBilDXjopQ1ZuKUM1nilD6NspQyUGKkNeOipDVm4qQzWeKkMt0ipD
ZgYrQ146K0NWbitDNZ4rQy3SK0MlBixDXjosQ1ZuLEM1nixDLdIsQ2YGLUNeOi1DVm4tQzWe
LUMt0i1DJQYuQ146LkNWbi5DNZ4uQy3SLkMlBi9DXjovQ1ZuL0M1ni9DLdIvQyUGMEMcOjBD
Vm4wQzWeMEMt0jBDJQYxQ146MUNWbjFDNZ4xQy3SMUMlBjJDHDoyQ1ZuMkM1njJDLdIyQyUG
M0NeOjNDVm4zQzWeM0Mt0jNDJQY0Qxw6NEMUbjRDNZ40Qy3SNEMlBjVDHDo1QxRuNUM1njVD
LdI1QyUGNkMcOjZDFG42QzWeNkMt0jZDJQY3Qxw6N0MUbjdDNZ43Qy3SN0MlBjhDHDo4QxRu
OEM1njhDLdI4QyUGOUMcOjlDFG45QzWeOUMt0jlDJQY6Qxw6OkMUbjpDNZ46Qy3SOkMlBjtD
HDo7QxRuO0M1njtDLdI7QyUGPEMcOjxDFG48QzWePEMt0jxDJQY9Qxw6PUMUbj1DNZ49Q/LS
PUMlBj5DHDo+QxRuPkM1nj5DLdI+QyUGP0McOj9DFG4/QzWeP0Mt0j9DJQZAQxw6QEMUbkBD
NZ5AQy3SQEMlBkFDHDpBQxRuQUM1nkFDLdJBQyUGQkMcOkJDFG5CQzWeQkMt0kJDJQZDQxw6
Q0MUbkNDNZ5DQy3SQ0MlBkRDHDpEQxRuREM1nkRDLdJEQyUGRUMcOkVDFG5FQzWeRUMt0kVD
JQZGQxw6RkMUbkZDNZ5GQy3SRkMlBkdDHDpHQxRuR0M1nkdDLdJHQyUGSEMcOkhDFG5IQzWe
SEMt0khDJQZJQxw6SUMUbklDNZ5JQy3SSUMlBkpDHDpKQxRuSkP0nUpDLdJKQyUGS0McOktD
FG5LQzWeS0Mt0ktDJQZMQxw6TEMUbkxDNZ5MQy3STEMlBk1DHDpNQxRuTUMnsU1D1dhNQyUG
TkMcOk5DFG5OQ/SdTkMt0k5DJQZPQxw6T0MUbk9D9J1PQy3ST0MlBlBDHDpQQxRuUEP0nVBD
LdJQQyUGUUMcOlFDFG5RQ/SdUUPu3FFD3QRSQxw6UkMUblJD9J1SQy3SUkMlBlNDHDpTQxRu
U0P0nVND7NFTQ+QFVEMcOlRDFG5UQ/SdVEMt0lRD5AVVQxw6VUMUblVD9J1VQ+zRVUMlBlZD
HDpWQxRuVkP0nVZD7NFWQyUGV0McOldDFG5XQ/SdV0Ps0VdDJQZYQxw6WEMUblhD9J1YQ+zR
WEPkBVlDHDpZQxRuWUP0nVlD7NFZQyQGWkPcOVpDFG5aQ/SdWkPs0VpDJAZbQxw6W0MUbltD
9J1bQ+zRW0PkBVxDHDpcQxRuXEP0nVxD7NFcQ+QFXUMcOl1DFG5dQ/SdXUPs0V1D5AVeQxw6
XkMUbl5D9J1eQ+zRXkPkBV9DHDpfQxRuX0P0nV9D7NFfQ+QFYEPcOWBD0m1gQ/SdYEPs0WBD
5AVhQ9w5YUPSbWFD9J1hQ+zRYUPkBWJD3DliQxRuYkP0nWJD7NFiQ+QFY0PcOWND0m1jQ/Sd
Y0Ps0WND5AVkQ9w5ZEPSbWRD9J1kQ+zRZEPkBWVD3DllQ9JtZUP0nWVD/tRlQ+QFZkPcOWZD
0m1mQ/SdZkPs0WZD5AVnQ9w5Z0PSbWdD9J1nQ+zRZ0PkBWhD3DloQ9JtaEP0nWhD7NFoQ+QF
aUPcOWlD0m1pQ/SdaUPs0WlD5AVqQ9w5akPSbWpD9J1qQ+zRakPkBWtD3DlrQ9Jta0P0nWtD
7NFrQ+QFbEPcOWxD0m1sQ/SdbEPs0WxD5AVtQ9w5bUPSbW1D9J1tQ+zRbUPkBW5D3DluQ9Jt
bkP0nW5D7NFuQ+QFb0PcOW9D0m1vQ/Sdb0Ps0W9D5AVwQ9w5cEPSbXBD9J1wQ+zRcEPkBXFD
3DlxQ9JtcUP0nXFD7NFxQ+QFckPcOXJD0m1yQ/SdckPs0XJD5AVzQ9w5c0PSbXND9J1zQ+zR
c0PkBXRD3Dl0Q9JtdEP0nXRD7NF0Q+QFdUPcOXVD0m11Q/SddUPs0XVD5AV2Q9w5dkPSbXZD
9J12Q+zRdkPkBXdD3Dl3Q9Jtd0P0nXdD7NF3Q+QFeEPcOXhD0m14Q/SdeEPs0XhD5AV5Q9w5
eUPSbXlD9J15QzrUeUPkBXpD3Dl6Q9JtekPKoXpD7NF6Q+QFe0PcOXtD0m17Q7Kde0Ps0XtD
5AV8Q9w5fEPSbXxDyqF8Q+zRfEPkBX1D3Dl9Q9JtfUPKoX1D7NF9Q+QFfkPcOX5D0m1+Q7Kd
fkPs0X5D5AV/Q9w5f0PSbX9D9J1/Q6rRf0PyAoBD7hyAQ+k2gEPZToBD1WiAQ/KCgEPunIBD
6baAQ9nOgEPV6IBD8gKBQ+4cgUPpNoFD5VCBQ9VogUPygoFD7pyBQ+m2gUPZzoFD1eiBQ/IC
gkPuHIJD6TaCQ9lOgkPVaIJD8oKCQ+6cgkPptoJD2c6CQ9XogkPRAoND7hyDQ+k2g0PZToND
1WiDQ9GCg0PunIND6baDQ+XQg0PV6IND0QKEQ+4chEPpNoRD2U6EQ9VohEPRgoRD7pyEQ+m2
hEPZzoRDx+uEQ9EChUPNHIVD6TaFQ9lOhUPVaIVD0YKFQ+6chUPptoVD5dCFQ9XohUPRAoZD
zRyGQ8k2hkPZToZD1WiGQ9GChkPNnIZDybaGQ+XQhkOa6YZD0QKHQ80ch0PJNodD5VCHQ9Vo
h0PRgodDzZyHQ8m2h0Pl0IdD1eiHQ9ECiEPNHIhDyTaIQ+VQiEPVaIhD0YKIQ82ciEPJtohD
5dCIQ9XoiEPRAolDzRyJQ8k2iUPlUIlD1WiJQ9GCiUPNnIlDybaJQ+XQiUPV6IlD0QKKQ80c
ikPJNopDxVCKQ9VoikPRgopDzZyKQ8m2ikPl0IpD1eiKQ9ECi0PNHItDyTaLQ+VQi0PVaItD
0YKLQ82ci0PJtotDxdCLQ9Xoi0PRAoxDzRyMQ8k2jEPFUIxD1WiMQ9GCjEPNnIxDybaMQ9nO
jEPV6IxD0QKNQ80cjUPJNo1DxVCNQ9VojUPRgo1DzZyNQ8m2jUPF0I1D1eiNQ9ECjkPNHI5D
yTaOQ8VQjkPVaI5D0YKOQ82cjkPJto5DxdCOQ9XojkPRAo9DzRyPQ8k2j0PFUI9D1WiPQ9GC
j0PNnI9DybaPQ8XQj0PV6I9D0QKQQ80ckEPJNpBDxVCQQ9VokEPRgpBDzZyQQ8m2kEPF0JBD
ROuQQ9ECkUPNHJFDyTaRQ8VQkUPVaJFD0YKRQ82ckUPJtpFDxdCRQ9XokUPRApJDzRySQ8k2
kkPFUJJD1WiSQ9GCkkPNnJJDybaSQ8XQkkPV6JJD0QKTQ80ck0PJNpNDxVCTQ9Vok0PRgpND
zZyTQ8m2k0PF0JND1eiTQ9EClEPNHJRDyTaUQ8VQlEPVaJRD0YKUQ82clEPJtpRDxdCUQ9Xo
lEPRApVDzRyVQ8k2lUPFUJVD1WiVQ9GClUPNnJVDybaVQ8XQlUPV6JVD0QKWQ80clkPJNpZD
xVCWQ7RolkPRgpZDzZyWQ8m2lkPF0JZDtOiWQ9ECl0PNHJdDyTaXQ8VQl0O0aJdD0YKXQ82c
l0PJtpdDxdCXQ7Tol0PRAphDzRyYQ8k2mEPFUJhDtGiYQ9GCmEPNnJhDybaYQ8XQmEO06JhD
0QKZQ80cmUPJNplDxVCZQ7RomUPRgplDzZyZQ8m2mUPF0JlDtOiZQ7ACmkPNHJpDyTaaQ8VQ
mkO0aJpD0YKaQ82cmkPJtppDxdCaQ7TomkOwAptDzRybQ8k2m0PFUJtDtGibQ7CCm0PNnJtD
ybabQ8XQm0O06JtDsAKcQ6wcnEPJNpxDxVCcQ7RonEOwgpxDzZycQ6i2nEPF0JxDtOicQ7AC
nUOsHJ1DyTadQ8VQnUO0aJ1DsIKdQ6ycnUPJtp1DxdCdQ7TonUOwAp5DrByeQ6g2nkPFUJ5D
tGieQ7CCnkOsnJ5DqLaeQ8XQnkO06J5DsAKfQ6wcn0OoNp9DxVCfQ7Ron0Owgp9DrJyfQ6i2
n0PF0J9DtOifQ7ACoEOsHKBDqDagQ8VQoEO0aKBDsIKgQ6ycoEOotqBDxdCgQ7TooEOwAqFD
rByhQ6g2oUPFUKFDtGihQ7CCoUOsnKFDqLahQ8XQoUO06KFDsAKiQ6wcokOoNqJDpFCiQ7Ro
okOwgqJDrJyiQ6i2okOk0KJDtOiiQ7ACo0OsHKNDqDajQ8VQo0O0aKNDsIKjQ6yco0OotqND
pNCjQ7Too0OwAqRDrBykQ6g2pEOkUKRDtGikQ7CCpEOsnKRDqLakQ6TQpENe6qRDsAKlQ6wc
pUOoNqVDpFClQ7RopUOwgqVDrJylQ6i2pUOk0KVDtOilQ7ACpkOsHKZDqDamQ6RQpkO0aKZD
sIKmQ6ycpkOotqZDpNCmQ7TopkOwAqdDrBynQ6g2p0OkUKdDtGinQ7CCp0OsnKdDqLanQ6TQ
p0O06KdDsAKoQ6wcqEOoNqhDpFCoQ7RoqEOwgqhDrJyoQ6i2qEOk0KhDtOioQ7ACqUOsHKlD
qDapQ6RQqUO0aKlDsIKpQ6ycqUOotqlDpNCpQ7ToqUOwAqpDrByqQ6g2qkOkUKpDtGiqQ7CC
qkOsnKpDqLaqQ6TQqkO06KpDsAKrQ6wcq0OoNqtDpFCrQ7Roq0OwgqtDrJyrQ6i2q0Ok0KtD
tOirQ7ACrEOsHKxDqDasQ6RQrEO0aKxDsIKsQ6ycrEOotqxDpNCsQ7TorEOwAq1DrBytQ6g2
rUOkUK1Dk2itQ7CCrUOsnK1DqLatQ6TQrUOT6K1DsAKuQ6wcrkOoNq5DpFCuQ5NorkOwgq5D
rJyuQ6i2rkOk0K5D2+muQ7ACr0OsHK9DqDavQ6RQr0OTaK9Dj4KvQ6ycr0Ootq9DpNCvQ5Po
r0OPArBDrBywQ6g2sEOkULBDk2iwQ4+CsEOLnLBDqLawQ6TQsEOT6LBDjwKxQ6wcsUOoNrFD
pFCxQ5NosUOPgrFDrJyxQ6i2sUOk0LFDk+ixQ48CskOLHLJDqDayQ6RQskOTaLJDj4KyQ4uc
skOHtrJDpNCyQ5PoskOPArNDixyzQ6g2s0OkULNDk2izQ7CCs0OLnLNDh7azQ6TQs0OT6LND
jwK0Q4sctEOHNrRDpFC0Q5NotEOPgrRDi5y0Q4e2tEOk0LRDk+i0Q48CtUOLHLVDhza1Q6RQ
tUOTaLVDj4K1Q4uctUOHtrVDpNC1Q5PotUOPArZDixy2Q4c2tkOkULZDk2i2Q4+CtkOLnLZD
h7a2Q6TQtkOT6LZDjwK3Q4sct0OHNrdDpFC3Q5Not0OPgrdDi5y3Q4e2t0Ok0LdDk+i3Q48C
uEOLHLhDhza4Q4NQuEOTaLhDj4K4Q4ucuEOHtrhDg9C4Q3npuEOPArlDixy5Q4c2uUODULlD
k2i5Q4+CuUOLnLlDh7a5Q4PQuUOT6LlDjwK6Q4scukOHNrpDg1C6Q5NoukOPgrpDi5y6Q4e2
ukOD0LpDk+i6Q48Cu0OLHLtDhza7Q4NQu0OTaLtDj4K7Q4ucu0OHtrtDg9C7Q5Pou0OPArxD
ixy8Q4c2vEODULxDk2i8Q4+CvEOLnLxDh7a8Q4PQvEOT6LxDjwK9Q4scvUOHNr1Dg1C9Q5No
vUOPgr1Di5y9Q4e2vUOD0L1Dk+i9Q48CvkOLHL5Dhza+Q4NQvkOTaL5Dj4K+Q4ucvkOHtr5D
g9C+Q5PovkOPAr9Dixy/Q4c2v0ODUL9Dk2i/Q4+Cv0OLnL9Dh7a/Q4PQv0OT6L9DjwLAQ4sc
wEOHNsBDg1DAQ5NowEOPgsBDi5zAQ4e2wEOD0MBDk+jAQ48CwUOLHMFDhzbBQ4NQwUN/asFD
j4LBQ4ucwUOHtsFDg9DBQ5PowUOPAsJDixzCQ4c2wkODUMJDk2jCQ4+CwkOLnMJDh7bCQ4PQ
wkMO7cJD</AssayXData><AssayYData Points="1500">aCILPabX/jxoDfE8yxb+PKunAz31lAY9TTEGPXevFT1gWAM9nywGPQ2D/zwDKQI9p2kAPcSO
9zwTwAk9Li8APSOlCT33MAE9wzvqPKoL+zw95Qs9MlsJPQgVCD3J0e48rb8DPbVeBD064wY9
r+EMPc9fAD1Ox/w8DSH2PPqJEz3pTvI8NDAKPakQAD2DHwQ9X+r4PMv6BT0KHPs82kzyPF1T
7zyBeQA9dCcCPRwx/DzJkvg8ufoBPd0/8jxzoA09nYHvPArdCj24GRY9nhMAPdyQCT16sho9
hawAPTTI/Dz8WgM9W6PkPEqCED0jAAU9KkTpPGwU7jwN4Pc8Oe7oPMxL5Tx0Uww9aO33PMOT
AD1xGPY8D5L7PByv/zyKzgI9fBcSPWSC2zwbwAI9AOUSPT2G8jx5A+w8IDsKPeb5/zxvw+48
JCwOPTuvBD03Kfk8VYwKPQmIBT2jfBA9xbj+PAvaGz0SKBM9HYQQPZNGBD1sTws9zEoHPV9F
BD1fEw09wHQBPf1kBj0dxBE9OMMGPXQXCz00oPM8Z3T3POx4Dz3FNQM92rnpPMpfAD3BFBE9
jIjxPH8EAz1rpPw8434JPcJMET3R4gg9M5UCPb8mCj2dwAk9CqMIPSEwBz3byQo9qVzzPFYG
Aj0tDAI9yxkCPfN/CT30vfc8XscHPZUDBz1zGw49Azf0PIXz7jzw1+U8/JQGPUFuBT1Cbg49
jj4KPd0IAT2Q+/08nrULPYuR+zx/Rvc8icf/PHhUAz2wrQo9okMHPQNHBj1w3Ao9/+oLPXOI
/TwRyfo8s9cSPQnKEj2G+PY8AYAHPWtVAz1wkQ49QzL7PH9YCz3jbfY8NjsKPfJO8zwNQvw8
A70RPcxIAj0kzQM9kBfxPMm5Cj0fI+s8+5oAPeJFFT2HggQ9U4EFPUQEBz2hI/s8v/4BPe/L
Fz1tCBA9r40OPQ+wCT2vqu08K6wJPbwX8TxnpvU80rYDPWwlCz0f6As9bJkLPRIsAj3p5BM9
/ccAPeDlFz3zLgQ915oYPcHBED3eIgI9ETMHPVNEDj0U3wE9XtUKPYUDDj2n5/Q89dgMPWL3
Az1zMAg9NzUEPQ+UFD21BAw90vQBPTd7DD1SxAw9PZH2PK2rCT3MOA89Hvn1PPhDAT17dQE9
+93hPAXEBj10/+c887MQPeOuGD0N5wc9XxYOPb0EHD0WeP08YMACPQwSCz1PMgw9dYwFPQZ0
DD2/L/U8/d8KPYEsEz1EaAU9WF3+PAoQFT25EAY9DCwaPTsLBz27vA89PY4JPRkSCT00YQk9
U8IKPY6hAz2YvA49qisIPVwnHT3fAes8kqgVPSLx9jw0XfU8GtcPPcdqHD3VQvM8OOn+PAdK
Bj0izRE9uCMQPavjAj0sCRU9Fa4IPWS1CT3moBQ9IgcBPerpFD3pmBE9p9QGPU/FFj3g4hY9
YTn/POX4GT2lzgI9ihILPf89BT29DgE97o4aPblR8zyqtQM9NgEWPWfVCz161/k8w+cLPY7O
AT3RCQo9+Zr1PKc8Az0cbAs9AuAJPTiL8Txa8Po8EIMLPUhNBD3qAAw9/A8NPb2iCz0KQhQ9
wuQRPVNTGT1OPQY9TuwFPaRcEz1N6fQ8dLwMPbrwEj1//RY90bIUPW6vBT2QpQo9EfcXPXPx
Az02tAo9iHwTPUHLCj1IbCA9+6YePSxVCD349BY9k5wJPboXBD0r0Q89vMoGPfH/ET3NPxo9
oboUPZPrBT1UEgM9i9cPPbrYDD2x/RI94ZcYPdMEDz0OAgY9+zwMPcBqDz2UNws9MI8WPXfZ
Cj2GCAw9gpYUPQn6ET23HAU9R/4FPZtdAT2YdBA9amAEPYV2Dj25Owo9rJEePWcRAj2QrQc9
E7oLPUW/Aj1wwxA9pxMNPa3xJz21Iwg9JVoVPYC5DT2LDgQ9/1AMPev7ET2QtAU92W3+PLmV
Aj37DyE9Pw0BPWR7Cj0l7gg97SwFPUQpDj0G9Bo9K6oLPZhwAj1iWg49XDgGPewSAj1FrRA9
v3INPRzvHT0EmxY96WIMPa1jDz3BngM9u8URPa9HCj06BhU9uG0IPYQrDj2szg49D0YYPavN
Cj2l5xE9StkLPTqABz37Hxg9bwIOPZCSCD0BpBI9higYPaDPGz0sqAU9y8X/PJcKCT3JgQU9
hvkQPZ3sDT3A/g09zXkSPXh3BD1q+hA9vpoUPZB0DT3RixY9IJgUPb6DFj3Kw/s8ZOkAPVjG
Cj2YXBY9MYkNPR2SCj2/lhI9V0ICPdR7Ej2UZw89LokGPar9BT3pHgo97xUKPS0VIT3Y4g89
1gQhPVSYBz2hQxQ9FQocPYoTBD3pmxU9MQ/qPKix/zwjtf8850EUPczRDj0oLQ49ab8KPdIv
Hj3roQU9y0UNPTYQCT0NQRs9DWwhPZXjDD02PA493C4RPQ9oFT1SxxM9ywsTPQn/Dz3HUx49
tB0WPcoIDT1AvxQ9t+AnPWypHT0Udxo9uUDpPIY1AT3RfhY9AikSPfGrBj1SeBQ9mUoGPaem
Az1kGBg9OpEGPbcXGT0o1g89zu/+PJAPED01eg09d9kPPQdHFz224AQ9IEkGPaSuCD0xahM9
3UQHPeXJCz1EZx09uKsbPSy3+Tw4TBI9kzwNPQnTBT268RE9qVQMPVTPET1TaQM9xl4OPbfK
FD1KOxY9eyYNPfiHET1BtgI9CHwKPcJ5Hj19yRc9kaAHPbj2Bj2kzxc9gvMTPe1QBz3JXg89
ATsMPT7XDj3DoPw8SDsaPSbQFz2XEw89GRwHPRGvAT1hlQo9MRkcPWIvDz2xvh09mWIOPbJ6
Fz2APhc9jggOPXmpBj1wORg9WCwbPQAKGz1P4hc9TTIJPYuaET28dh09X2MZPcQAFD2oMh49
9+brPHWcFz0cURc9aScIPXJBEz2GlhM9J0MPPV2pDD3iRR89DFIUPYy1GD0+Nwg9lhwYPeQF
AT1HyAU9RkcFPdxLJD2X8gI94/8LPS1tDz1kdRA9uWUJPVjhAD1VPwc9zmMNPYdWFj0CQhQ9
Cw4NPSmAHD3O9xo9ILkcPS2LEj2KAxQ9xqQIPXxOET2dTQo90/8BPTXq9zyx7B09cqMTPcZ/
DD1vnRk9gyfoPDuoFj1ZFBY9f2kdPdbpBj0MIxQ9aAERPVbnEz1rAxc9BS0aPVBdGz1wBBg9
ogUoPRz+GT1xxAc9TvMMPT3wEj0QAic9aFEbPb6MCj25sQw9BSQYPQwPHz0h5BY9mEwaPcS/
ET0GGxo9BQgJPYzXAT2lgxs9BAUTPTErHz1T1xY9NjMNPXo5GD2Ymwc971caPUMJEj1M8hs9
V/oJPZE8ED2dGg09lb8VPWkEFj3O7Q09GDAePQYoGD1R+CI9ZjUXPWPoGz0mIhg9kUoOPSPs
ET3RgRM9RqoSPVUpID1WvxQ9LMYnPXONAD3FWQ49euoDPZ3dDj0bJxw9PhUcPW/CFD3tfAc9
H2sEPZCgED2r1BI9IBYOPStOET3d9CY9LZMTPYBjET0teRQ9Li0TPTZTHD1LTwI9gvgXPV6v
DD0Pwxc9DcoNPfpODz2fLxM9MMwNPfEoDj13VAs9R/EKPXMyGz1hTAc9wC8XPW4pFz06ZBQ9
1a0NPSTu/Ty3hQk9YWIMPURpDj0dcwc9CPIiPe/DAz1sLx49oPIFPRhFGz3XEBs9QHUYPVuO
BT0fjB89l64QPXtmCD0SCw090XMSPeT7Gz3Rcxc9FbkSPWgYCj27XBA9q+0MPXA0ED1TcBk9
3vARPesAKD18oRM9NSUTPWhaCj0jChA9njoTPdxSBj2NFRY9V+MhPe4eET0/zBI9znsLPb92
GD1fhhg9lCUcPXyJCj2tKBg9v4YZPYS5Gj36bRs9FP0cPbR8Fj3Gzw09ZjUaPRXrJT31yiU9
cbscPaypDz3vZxY9iuQYPX5eFj0cGRg9OaYkPXlcFD07SwE9HYIMPak2JT0ZuRY9f6MPPSB2
ID097RY9p6QJPfi7Cz0Njgw9KKYTPWRaKT1Q9hs9y0YZPYX8IT0BaQ49ni0VPVGZFj19vCI9
XB4YPR5aGT3qogY9wz8VPZkGCD2qFQ49qIQXPb6cGj1c0RQ9EKYUPcOyHT1LtgY9QlAIPeHj
KD1QmBs9GRIjPffCFD0kOhQ9+jkqPZD8HT1tww898tQWPXKgHz1woB09JPUQPSeSAT0h2iE9
pQoZPQAYGD2/tBo91O4gPa0PED2WGiI9tLIjPUPSEz0tBQQ9RRYUPfBQGj2wMg49jJ8bPe22
Bj0hwQ89/jMIPft9CT0h1BA9W6kRPe5/Hj2dShY9kfkWPV1lGD2z7A49YvQDPaawET24VBc9
RagdPVG/FT2iAxk98f8cPdQJDD3DVQY9HFAoPfcWKz1Vphk9HDETPbwgJj1EciY9UjQXPby7
Cj2JvBI9w+ksPWcPDj1W5BQ99UILPVEjDz3fYBo90n4HPVCFEj0AAhU9FwwNPTCtEj3XCCA9
v5obPSfIFD1pTSE9o54MPYuKHD2XGQ093qcQPac2GT1hHB89Rw8NPXS0Ej2UZhY9AX0OPYFY
Ej1Ovg09Tq8aPeGeFz0vkyE9vy4RPSncIz1InxI9O+4YPS46JD2ZhRk966QgPQAtFz1Omwc9
IUAdPR1QIj3AYRQ9wKgWPbOpGz3EcyM9N94KPaIbFD06Bhk9pxoSPSBfED2SExw95hogPb6Y
Hz2PqBA9CAMRPboxHD1bAiM9GsoWPZknHj3V0Ro9NZ4oPVxPIj1MUCY9UiwjPYlDLD0EPSY9
1rsiPRJECT28Ihg9xgAbPQyKBT3TPBc9u0oPPQ/9Ij2z5hE9XFcWPccOID2CKxI9BeEhPc50
Fz2F1Bo9uBwTPXjFFj1hQRE9+RUTPT6SCT1isBM959kVPReOKj0uPBw9Eh8fPZqZET1Kvxw9
XwQzPaROJj1EjBQ9HSsRPe0TFj1O7hQ9QXoIPZXuDD3iIhU9j4IEPYR4Fz1MuhU9GhwRPfdD
FD0ZRjU95y0cPZL7Kz1hZhU9sIglPdLVFj09qQE9w5cfPSzKAD1UrBk9AooSPWvhID2fmxU9
hsYXPeABHD0hOxE9kEIXPVDDGz2s+hc9+QwPPdjTKj0Bux49d5MMPRi/ED3z+ik9sCkOPREl
HT2h4wM9444dPdPQID05/RI9SBEMPZOPHT3tMhg98/cSPYhqFD26chs9XrkXPQXkFT0tjhE9
JwUcPeBLHz18lRc9BeYcPa/xFT26gBc97esNPYYLCD0KChc9tW4RPZD5OD1EwxA9bCARPUus
FT0goR49nuEWPeHBCj2KmBk9QV8jPWugKj3xQBQ9kZ0fPb3mCj3mZRY9JmIDPf4VJz0m3So9
4P0XPV4WEz08ZhA9IiwbPcM4Ez0+sAs9n2gOPXnQEz17eBo9wigdPYhZGj10HxY9mi4fPYE0
ED0AgRk9sCkcPVAFDT2VOhs9RIIiPQ1BFD1h3h893RwhPe9/IT2eaR89DzUkPVE2Iz3ysSQ9
zB8XPYCCIT0ElBw9NxAfPWNnGz2TsSo9bFwKPTFOGj05bA09uGoGPSM2JD37/gw9LQoVPQVr
FT1UBh09zMIZPUxTHj02EQ89g0IWPZG0JD11vh89D6oaPZgPGj2PFQs9V20KPfUxHT0xFCA9
0IcPPSJ8FD28wRs9jiUaPTYDCz20ohI9+hEEPf/EID1DAxM954wFPbjIFz3wKws95lQXPXc/
Ez0dOhw9788ePbUYIT1uyAg9wYgQPafzDz34Vhw9H8UXPQREHj0ffho9WtYkPW65Dz18fh49
P6wUPfWNGT3BeAU97MMiPTCgDD0QqgQ9vE0UPc+xFD27fxA9UHsYPSm/DT2lmxU9EJIlPSrE
Ij0kTBQ9m0IXPW2wFj2bzyE9GvYUPRN5HT06IBY9I5sbPR/VCj36hBA9p6EfPaTfGT35hyo9
bJIXPfyoEj1n8w89NmYIPdv6Fj0kxho9MiQRPQleID09iB89kJASPcpeHT1vgxo9lA8KPcwG
Ej0sZRo9zfgZPagKJj0HnBk9degUPU4YFT0L5RY9u08DPewJFT0nTBY9aJARPVYpEj04Fx89
5qcePY3UGj1fOwc9YzIXPfK9HT2o0is9X7gvPZdKKj0biy09rN0hPWoWEj208xQ9j6MzPZrb
Ij3goRw9ypYTPcMQGz1jDS49Pr8dPet3ET0YCg89yRMVPbcOGT2WNx49sNcOPQAVGj01mRU9
QDYkPQCRKz343RY9nN8lPYvGED04SCY9ETMaPWJSHj0ZIBI9i4AdPZZkGD2ssyA9inIiPSs9
ET368A89+foZPQ0wHD1SSxA9UU0SPRR1Jz1VJBA9m9ARPWmMHD2M8xI9NcskPfXtHD0Q4BY9
gdQZPZyJGz37BRQ9jXIcPfVPEz2loh49YZkIPTiSHD3xNRM9cuocPczyFz2N5RY9QL0YPTHg
Ez0A4hc98zclPcaTJD1wzAw9CzQWPUiLHz1r4g09cmYVPVXcHT0hOig9Ae4DPV3uGz3iFA09
2PMfPWRYJj17mBc9Dd0cPafQCT0feCE9rlMkPQGjCj20ZhY9FGYXPW9VDz1eCgs9chkWPQ0K
Cj0yARo9RGkNPQBWFj3MZQw9upEVPUIZCj1gbRo9TuMtPQ0HEj15qR49J54hPVcEFD1MGi09
2uAbPTmBIz1LvQ095RMXPdMGFz0LJgw9Ze4UPR1XCz0R6RU9OWIUPc5JFD3Mqw09J/APPadV
Ej0WLw49O9shPYmHKD0uKSA9UTsdPYBqFT0g2Aw9KrUaPV9dEj2k4Rk9xU8VPWSlET3J4xo9
IsAePfzpET1D+B49BrMaPV7rFz08Qh49ZxELPcg/Ez11AhI95MoMPYriID0nEQk9ZQsUPUTP
IT3BdQ49jWAlPVcwHz1T8Rk95xYqPQ3oDD2kqBc9C+QYPbcZID0YEQ89gPEYPWlVFz1dAyg9
trIIPWnmGj1Y8hw9raQVPXuDIj1YChs9GQUKPZoREj3SRAs9/QgbPRNBGD07yx49MDcQPTi5
AT2rvSM9QGAUPQtLGD2bfg49r8wPPajtDz2aiyA9S30TPTpXFz2N0Bs9wekLPfNZHT3l4A89
TNgrPa+xET0szBQ9gfcePb0PET0MEBs9+BkKPblpIj14eQw9wZsgPeRDHD0dGB49oA4OPcBb
ED3rCR499O8dPUJ4Hj3XpRw9o20KPdhkFT3Q3BU9Pd4SPTYUFD0lQRQ95KcOPVXpET29NBU9
uFEVPbLUHD0nlSE9wKQOPfUCID2q+Bk92XYWPZLZEz0w+wo9PPkdPccXDj2ZHio99IAYPRKn
Hj2PqyY9sh4XPV/SHj2rFhs9dN0rPXXXED09YAY9k1gWPbZzFz0P+xE9sOsOPYC+Hz0UXh09
ErAGPXeEHj0evSE9n8ENPZrbIT1Z5Sg9vg4dPWxgJD1TbRw9ZQscPdsiHj2Z4Bw9OrUVPZSd
Gz1zrQ89X9kaPYrICj2/+Rg9a1IcPXA6FT2Gxxs9nooOPWh4JD2pDBw9ZCAgPX4rIz0/shs9
56IRPa+3Bj1cZCE9VR0kPYdtCj39XSE90nAcPVbLHT1wJBM98eAdPe7jFj2ZgQw927QRPesT
Fj31jiQ9HdAZPYSuFD06SQg9zzUaPeMoDT2xxBs9WCAhPT54DT1CsBc9l6MFPRwFJz0vThY9
/OcVPTjTGD1j4Bc9p6okPdEEED0iVyA9ltgQPc8jHz2YrwI9VjccPctcGD2oTBY9L+8MPYhV
JD35DBI9S6QZPdALEz2JSBg9mxwgPRuBGz3sYic9RToRPTZhIz3McBY9Fc8aPaymGT1llxo9
UV/6PIsUDz2kCxY9R2ofPRtUJD3kwxk9q+obPUpRKD2M8xU9ylkjPZtUEj25FB4900obPVEc
Ej2WMhs9CiEjPRVHFz1dahY95jwOPQLSIT0QUxg95B0LPaI1Dz3yUQQ9DkkYPbtmDD2R/SM9
UWwTPe+4JT0N1ho9SPIJPV2AGz3Deyo91I0YPf9oET32+CA9DkEgPeBtFT3GIAw9dCQfPXP/
Hj0PSxw9</AssayYData></Step><Step><CommonData><SampleLocation>1</SampleLocation><SampleID></SampleID><SampleGroup></SampleGroup><SampleInfo></SampleInfo><SampleRow>N</SampleRow><SamplePlate>1</SamplePlate><WellType>BUFFER</WellType><Concentration>-1</Concentration><ConcentrationUnits>µg/ml</ConcentrationUnits><MolarConcentration>-1</MolarConcentration><MolarConcUnits>nM</MolarConcUnits><MolecularWeight>-1</MolecularWeight><Temperature>30</Temperature><StartTime>419903</StartTime><AssayTime>300</AssayTime></CommonData><FlowRate>1000</FlowRate><StepType>DISASSOC</StepType><StepName>Dissociation</StepName><StepStatus>OK</StepStatus><ActualTime>300.016</ActualTime><CycleTime>0.2</CycleTime><AssayXData Points="1500">qAbDQ+whw0P8OcND+FPDQ/Rtw0Pwh8ND7KHDQ/y5w0P408ND9O3DQ/AHxEPsIcRD/DnEQ/hT
xEP0bcRD8IfEQ+yhxEP8ucRD+NPEQ/TtxEPwB8VD7CHFQ/w5xUP4U8VD9G3FQ/CHxUPsocVD
/LnFQ/jTxUP07cVD8AfGQ+whxkPbOcZD11PGQ/RtxkPwh8ZD7KHGQ9u5xkPX08ZD9O3GQ/AH
x0PsIcdD2znHQ9dTx0P0bcdD8IfHQ+yhx0PbucdD19PHQ/Ttx0PwB8hD7CHIQ9s5yEPXU8hD
9G3IQ/CHyEPsochD27nIQ9fTyEP07chD8AfJQ+whyUPbOclD11PJQ/RtyUPwh8lD7KHJQ+i7
yUPX08lD9O3JQ/AHykMQKMpDKTzKQ9dTykPTbcpD8IfKQ+yhykPou8pD19PKQ/TtykPwB8tD
7CHLQ9s5y0PXU8tD9G3LQ/CHy0PsoctD6LvLQ9fTy0P07ctD8AfMQ+whzEPoO8xD11PMQ9Nt
zEPwh8xD7KHMQ+i7zEPX08xD0+3MQ88HzUPsIc1D2znNQ9dTzUP0bc1Dz4fNQ+yhzUPou81D
19PNQ9PtzUPPB85D7CHOQ9s5zkPXU85D023OQ/CHzkPsoc5D27nOQ9fTzkPT7c5D8AfPQ+wh
z0PbOc9D11PPQ/Rtz0PPh89D7KHPQ+i7z0PX089D0+3PQ88H0EPsIdBD6DvQQ9dT0EPTbdBD
z4fQQ8uh0EPou9BD19PQQ9Pt0EPPB9FDyyHRQ9s50UPXU9FD023RQ8+H0UPsodFD6LvRQ9fT
0UPT7dFDzwfSQ8sh0kPbOdJD11PSQ9Nt0kPPh9JD7KHSQ9u50kPX09JD0+3SQ88H00PLIdND
6DvTQ9dT00PTbdNDz4fTQ8uh00PbudND19PTQ9Pt00PPB9RDjSfUQ8c71EPXU9RD023UQ8+H
1EPLodRDx7vUQ9fT1EPT7dRDzwfVQ8sh1UPHO9VD11PVQ9Nt1UPPh9VDy6HVQ8e71UPX09VD
0+3VQ88H1kPLIdZDxzvWQ9dT1kPTbdZDz4fWQ8uh1kPHu9ZD19PWQ9Pt1kPPB9dDyyHXQ8c7
10PXU9dD023XQ8+H10PLoddDx7vXQ9fT10PT7ddDzwfYQ8sh2EPHO9hD11PYQ9Nt2EPPh9hD
y6HYQ8e72EPX09hD0+3YQ88H2UPLIdlDxzvZQ9dT2UPTbdlDz4fZQ8uh2UPHu9lD19PZQ9Pt
2UPPB9pDyyHaQ8c72kPXU9pD023aQ8+H2kPLodpDx7vaQ9fT2kPT7dpDzwfbQ8sh20PHO9tD
11PbQ9Nt20PPh9tDy6HbQ8e720PX09tD0+3bQ88H3EPLIdxDxzvcQ9dT3EPTbdxDz4fcQ8uh
3EPHu9xDttPcQ9Pt3EPPB91DyyHdQ8c73UO2U91D023dQ8+H3UPLod1Dx7vdQ7bT3UPT7d1D
zwfeQysn3kMjO95DtlPeQ9Nt3kPPh95Dy6HeQ8e73kO2095D0+3eQ88H30PLId9DxzvfQ7ZT
30PTbd9Dz4ffQ8uh30PHu99DttPfQ9Pt30PPB+BDyyHgQ8c74EO2U+BD023gQ8+H4EPLoeBD
x7vgQ7bT4EPT7eBDzwfhQ8sh4UPHO+FDtlPhQ9Nt4UPPh+FDy6HhQ8e74UO20+FD0+3hQ88H
4kPLIeJDxzviQ7ZT4kPTbeJDz4fiQ8uh4kPHu+JDttPiQ7Lt4kPPB+NDyyHjQ8c740O2U+ND
sm3jQ66H40PLoeNDx7vjQ7bT40Oy7eNDzwfkQ8sh5EPHO+RDtlPkQ7Jt5EPPh+RDy6HkQ8e7
5EO20+RDsu3kQ64H5UPLIeVDxzvlQ7ZT5UOybeVDz4flQ8uh5UPHu+VDttPlQ7Lt5UOuB+ZD
yyHmQ8c75kO2U+ZDsm3mQ66H5kPLoeZDx7vmQ7bT5kOy7eZDrgfnQ6oh50PHO+dDtlPnQ7Jt
50Ouh+dDy6HnQ8e750O20+dDsu3nQ64H6EOoJuhDwDroQ7ZT6EOybehDrofoQ6qh6EPHu+hD
ttPoQ7Lt6EOuB+lDyyHpQ8c76UO2U+lDsm3pQ66H6UPLoelDprvpQ7bT6UOy7elDrgfqQ6oh
6kOmO+pDtlPqQ7Jt6kOuh+pDqqHqQ6a76kO20+pDsu3qQ64H60OqIetDpjvrQ7ZT60OybetD
rofrQ6qh60Omu+tDttPrQ7Lt60OuB+xDqiHsQ6Y77EO2U+xDsm3sQ66H7EOqoexDprvsQ7bT
7EOy7exDrgftQ6oh7UOmO+1DtlPtQ7Jt7UOuh+1DqqHtQ6a77UO20+1Dsu3tQ64H7kOqIe5D
pjvuQ7ZT7kOybe5DrofuQ6qh7kOmu+5DttPuQ7Lt7kOuB+9DqiHvQ6Y770O2U+9Dsm3vQ66H
70Oqoe9DprvvQ7bT70Oy7e9DrgfwQ6oh8EOmO/BDtlPwQ7Jt8EOuh/BDqqHwQ6a78EO20/BD
su3wQ64H8UOqIfFDpjvxQ7ZT8UOybfFDrofxQ6qh8UOmu/FDttPxQ7Lt8UOuB/JDRibyQx06
8kO2U/JDsm3yQ66H8kOqofJDprvyQ7bT8kOy7fJDrgfzQ6oh80OmO/NDtlPzQ7Jt80Ouh/ND
qqHzQ6a780O20/NDsu3zQ64H9EOqIfRDpjv0Q7ZT9EOybfRDrof0Q6qh9EOmu/RDltP0Q7Lt
9EOuB/VDqiH1Q6Y79UOWU/VDsm31Q66H9UOqofVDprv1Q5bT9UOy7fVDrgf2Q6oh9kOmO/ZD
llP2Q7Jt9kOuh/ZDqqH2Q6a79kOW0/ZDsu32Q64H90OqIfdDpjv3Q5ZT90OybfdDrof3Q6qh
90Omu/dDltP3Q7Lt90OuB/hDqiH4Q6Y7+EOWU/hDkm34Q66H+EOqofhDprv4Q5bT+EOS7fhD
rgf5Q6oh+UOmO/lDllP5Q5Jt+UOuh/lDqqH5Q6a7+UOW0/lDku35Q44H+kOqIfpDpjv6Q5ZT
+kOSbfpDrof6Q6qh+kOmu/pDltP6Q5Lt+kOuB/tDqiH7Q6Y7+0OWU/tDkm37Q46H+0OqoftD
prv7Q5bT+0OS7ftDjgf8Q9sp/EMUPvxDllP8Q5Jt/EOOh/xDqqH8Q6a7/EOW0/xDku38Q44H
/UOJIf1Dpjv9Q5ZT/UOSbf1Djof9Q4mh/UOmu/1DltP9Q5Lt/UOOB/5DqiH+Q6Y7/kOWU/5D
km3+Q46H/kOqof5Dprv+Q5bT/kOS7f5Djgf/Q4kh/0OmO/9DllP/Q5Jt/0OOh/9DiaH/Q6a7
/0OW0/9Dku3/Q8cDAETFEABEwx0ARMspAETJNgBEx0MARMVQAETDXQBEy2kARMl2AETHgwBE
xZAARMOdAETLqQBEybYARMfDAETF0ABEw90ARMvpAETJ9gBExwMBRMUQAUTDHQFEyykBRMk2
AUTHQwFExVABRMNdAUTLaQFEyXYBRMeDAUTFkAFEwp0BRMupAUTJtgFEx8MBRMXQAUTC3QFE
y+kBRMn2AUTHAwJExRACRMIdAkTLKQJEyTYCRMdDAkTFUAJEwl0CRMtpAkTJdgJEx4MCRMWQ
AkTCnQJEy6kCRMm2AkTHwwJExdACRMLdAkTL6QJEyfYCRMcDA0SmEwNE0x0DRMspA0TJNgNE
x0MDRMVQA0TCXQNEy2kDRMl2A0THgwNExZADRMKdA0TLqQNEybYDRMfDA0TF0ANEwt0DRMvp
A0TJ9gNExwMERMUQBETCHQREyykERMk2BETHQwRExVAERMJdBETLaQREyXYERMeDBETFkARE
wp0ERMupBETJtgREx8MERMXQBETC3QREy+kERMn2BETHAwVExRAFRMIdBUTLKQVEyTYFRMdD
BUTFUAVEwl0FRMtpBUTJdgVEx4MFRMWQBUTCnQVEuqkFRMm2BUTHwwVExdAFRMLdBUTA6gVE
yfYFRMcDBkTFEAZEwh0GRLopBkS4NgZEx0MGRMVQBkTCXQZEumkGRMl2BkTHgwZExZAGRMKd
BkS6qQZEybYGRMfDBkTF0AZEwt0GRLrpBkTJ9gZExwMHRMUQB0TCHQdEuikHRMk2B0THQwdE
xVAHRMJdB0S6aQdEyXYHRMeDB0TFkAdEwp0HRMupB0S4tgdEx8MHRMXQB0TC3QdEuukHRLj2
B0S2AwhEbhIIRMIdCES6KQhEuDYIRMdDCETFUAhEwl0IRMBqCES4dghEx4MIRMWQCETCnQhE
uqkIRLi2CES2wwhExdAIRMLdCES66QhEuPYIRMcDCUTFEAlEwh0JRMAqCUS4NglEtkMJRMVQ
CUTCXQlEwGoJRLh2CUS2gwlEtJAJRMKdCUS6qQlEuLYJRLbDCUTF0AlEwt0JRLrpCUS49glE
tgMKRMUQCkTCHQpEwCoKRLg2CkS2QwpExVAKRMJdCkTAagpEuHYKRLaDCkTFkApEwp0KRLqp
CkS4tgpEtsMKRLTQCkTC3QpEuukKRLj2CkS2AwtEtBALRLIdC0TAKgtEuDYLRLZDC0TFUAtE
sl0LRLppC0S4dgtEtoMLRLSQC0SynQtEwKoLRLi2C0S2wwtEtNALRLLdC0TA6gtEuPYLRLYD
DES0EAxEsh0MRLopDES4NgxEtkMMRLRQDESyXQxEwGoMRLh2DES2gwxEtJAMRLKdDESwqgxE
uLYMRLbDDES00AxEst0MRLDqDES49gxEtgMNRD4SDUSyHQ1EsCoNRLg2DUS2Qw1EtFANRLJd
DUTAag1EoHoNRJyEDUS0kA1Esp0NRLCqDUS4tg1EtsMNRLTQDUSy3Q1EsOoNRLj2DUS2Aw5E
tBAORLIdDkSwKg5EuDYORLZDDkS0UA5Esl0ORLBqDkS4dg5EtoMORLSQDkSynQ5EsKoORLi2
DkS2ww5EtNAORLLdDkSw6g5EuPYORLYDD0S0EA9Esh0PRLAqD0S4Ng9EtkMPRLRQD0SyXQ9E
sGoPRLh2D0S2gw9EtJAPRLKdD0Swqg9EuLYPRLbDD0S00A9Est0PRLDqD0S49g9EtgMQRLQQ
EESyHRBEsCoQRLg2EES2QxBEtFAQRLJdEESwahBEuHYQRLaDEES0kBBEsp0QRLCqEES4thBE
tsMQRLTQEESy3RBEsOoQRLj2EES2AxFEtBARRLIdEUSwKhFEuDYRRLZDEUS0UBFEsl0RRLBq
EUS4dhFEtoMRRLSQEUSynRFEsKoRRLi2EUS2wxFEtNARRLLdEUSw6hFEuPYRRLYDEkQCExJE
Dh0SRLAqEkS4NhJEtkMSRLRQEkSyXRJEsGoSRLh2EkS2gxJEtJASRLKdEkSwqhJEqLYSRLbD
EkS00BJEst0SRLDqEkS49hJEpgMTRLQQE0SyHRNEsCoTRKg2E0S2QxNEtFATRLJdE0SwahNE
qHYTRLaDE0S0kBNEsp0TRLCqE0SothNEtsMTRLTQE0Sy3RNEsOoTRKj2E0S2AxREtBAURLId
FESwKhREqDYURLZDFES0UBREsl0URLBqFESodhREpoMURLSQFESynRREsKoURKi2FESmwxRE
pNAURLLdFESw6hREqPYURKYDFUS0EBVEsh0VRLAqFUSoNhVEpkMVRLRQFUSyXRVEsGoVRKh2
FUSmgxVEpJAVRLKdFUSwqhVEqLYVRKbDFUS00BVEst0VRLDqFUSo9hVEpgMWRLQQFkSyHRZE
sCoWRKg2FkSmQxZEpFAWRKJdFkSwahZEqHYWRKaDFkSkkBZEsp0WRLCqFkSothZEpsMWRKTQ
FkSy3RZEsOoWRKj2FkSmAxdE0xUXRN8fF0TLKRdEqDYXRKZDF0SkUBdEol0XRLBqF0SodhdE
poMXRKSQF0SinRdEsKoXRKi2F0SmwxdEpNAXRKLdF0Sg6hdEqPYXRKYDGESkEBhEoh0YRLAq
GESoNhhEpkMYRKRQGESiXRhEoGoYRKh2GESmgxhEpJAYRKKdGESgqhhEqLYYRKbDGESk0BhE
ot0YRKDqGESo9hhEpgMZRKQQGUSiHRlEoCoZRKg2GUSmQxlEpFAZRKJdGUSgahlEqHYZRKaD
GUSkkBlEop0ZRKCqGUSothlEpsMZRKTQGUSi3RlEoOoZRKj2GUSmAxpEpBAaRKIdGkSgKhpE
qDYaRKZDGkSkUBpEol0aRKBqGkSodhpEpoMaRKSQGkSinRpEoKoaRKi2GkSmwxpEpNAaRKLd
GkSg6hpEqPYaRKYDG0SkEBtEoh0bRKAqG0SoNhtEpkMbRKRQG0SiXRtEoGobRKh2G0SmgxtE
pJAbRKKdG0SgqhtEqLYbRKbDG0Sk0BtEot0bRKDqG0So9htEpgMcRJYTHESiHRxEoCocRKg2
HESmQxxEpFAcRKJdHESgahxEqHYcRCmEHESkkBxEop0cRKCqHESothxEpsMcRKTQHESi3RxE
oOocRKj2HESmAx1EpBAdRKIdHUSgKh1EqDYdRKZDHUSkUB1Eol0dRKBqHUSodh1EpoMdRKSQ
HUSinR1EoKodRJi2HUSmwx1EpNAdRKLdHUSg6h1EqPYdRJYDHkSkEB5Eoh0eRKAqHkSYNh5E
lkMeRKRQHkSiXR5EoGoeRJh2HkSmgx5EpJAeRKKdHkSgqh5EmLYeRKbDHkSk0B5Eot0eRKDq
HkSY9h5EpgMfRKQQH0SiHR9EoCofRJg2H0SWQx9EpFAfRKJdH0Sgah9EmHYfRKaDH0SkkB9E
op0fRKCqH0SYth9EpsMfRKTQH0Si3R9EoOofRJj2H0SWAyBEpBAgRKIdIESgKiBEmDYgRJZD
IESkUCBEol0gRKBqIESYdiBEloMgRKSQIESinSBEoKogRJi2IESWwyBEpNAgRKLdIESg6iBE
mPYgRJYDIUROEiFEoh0hRKAqIUSYNiFElkMhRJRQIUSSXSFEoGohRJh2IUSWgyFEpJAhRKKd
IUSgqiFEmLYhRJbDIUSU0CFEot0hRKDqIUSY9iFElgMiRJQQIkSiHSJEoCoiRJg2IkSWQyJE
lFAiRJJdIkSgaiJEmHYiRJaDIkSUkCJEkp0iRKCqIkSYtiJElsMiRJTQIkSS3SJEkOoiRJj2
IkSWAyNElBAjRJIdI0SgKiNEmDYjRJZDI0SUUCNEkl0jRJBqI0SYdiNEloMjRJSQI0SSnSNE
kKojRJi2I0SWwyNElNAjRJLdI0SQ6iNEmPYjRJYDJESUECREkh0kRJAqJESYNiRElkMkRJRQ
JESSXSREkGokRJh2JESWgyRElJAkRJKdJESQqiREmLYkRJbDJESU0CREkt0kRJDqJESY9iRE
lgMlRJQQJUSSHSVEkColRJg2JUSWQyVElFAlRJJdJUSQaiVEmHYlRJaDJUSUkCVEkp0lRJCq
JUSYtiVElsMlRJTQJUSS3SVEkOolRJj2JUSWAyZEIxMmRC8dJkSQKiZEmDYmRJZDJkSUUCZE
kl0mRJBqJkSYdiZEloMmRJSQJkSSnSZEkKomRJi2JkSWwyZElNAmRJLdJkSQ6iZEmPYmRJYD
J0SUECdEkh0nRJAqJ0SYNidElkMnRJRQJ0SSXSdEkGonRJh2J0SWgydElJAnRJKdJ0SQqidE
mLYnRJbDJ0SU0CdEkt0nRJDqJ0SY9idElgMoRJQQKESSHShEkCooRJg2KESWQyhElFAoRJJd
KESQaihEmHYoRJaDKESUkChEkp0oRJCqKESYtihElsMoRJTQKESS3ShEkOooRIf2KESWAylE
lBApRJIdKUSQKilEmDYpRJZDKUSUUClEkl0pRJBqKUSHdilEloMpRJSQKUSSnSlEkKopRIe2
KUSWwylElNApRJLdKUSQ6ilEjvcpRJYDKkSUECpEkh0qRJAqKkSHNipElkMqRJRQKkSSXSpE
kGoqRId2KkSFgypElJAqRJKdKkSQqipEjrcqRIXDKkSU0CpEkt0qRJDqKkSH9ipEhQMrROIS
K0TuHCtEkCorRIc2K0SFQytElFArRJJdK0SQaitEjncrRIWDK0SUkCtEkp0rRJCqK0SOtytE
hcMrRJTQK0SS3StEkOorRI73K0SFAyxElBAsRJIdLESQKixEhzYsRIVDLESUUCxEkl0sRJBq
LESOdyxE</AssayXData><AssayYData Points="1500">h0Y4PSSjHD3Y4hs9CMUXPY8eLD1h9iI9d14nPUt7Jj0cQyw9lDMaPQmkIz0x+SQ9wTgsPfip
Lj20ySQ9nrkhPeP6GD3pqSY9Ryo6PS/hJT3x6hU9A2YpPd0JLD2CMyM93akgPYIRKj3yZBo9
YBU8PQNWLD0dGjE9h/w8PfMPJz1ENyc9OAkrPaLGMD0Dqhc9Td0qPUpBMT1v+iU94k4nPdaI
Hz03Piw9Li8mPWaxLD3WbSE9Z+MePaaxKz1wPyg9J3k3PX8KNj0wgxo95lElPYsELz0IEiY9
0EosPe+VLT380yE912sqPeqSKj0+QC89CeMlPeFyNj2sax89ERAwPZFhJT1Afig97RouPcA2
JT2ucx49TMYnPYbwLD2AIRg9ajwuPRnYJj1jRi093s0oPfw4ND1UITY9SJIfPe6RLT1G4zg9
Je05PcRpKT39iTA98QciPeZeJT2G7CU9wzgoPTsaMz1Npyc9QawxPSU7PD1jfzg9NEwmPb+4
Lz1phTQ9rr4jPawXKT23LjQ9dpMiPTEOLj3hgyg9iKg2PUvELD11mi49NUQ0PQ1SLD0z6iU9
f8cfPQE4Ez0Uris9HWIxPQjAOD3z+jY9twIhPSTJMT3o2C49KGYtPcspKz2vPTM98rEhPZLb
MD1LESA9ZjYePd3vJj1jWiQ9JXQ4PdiBLT19+Ds9vCkqPRbaKz2mdTY9un0zPbb9KT0skyE9
H7AvPac/LT28hkM9Jy88Pb9uLD2eXTk9jgkvPUDjKD1OuSg9NEcuPZ3NKD3huTI9C0g6Pcij
Ij16Qhc9NAg0PaucOD3K3jE9nCssPaEtND2uzUE9IVEpPcnxQT3C/Tk9q+8fPX/fPj3c1TU9
aWsePZPUJj3DOjY90wEsPcWwPz3V3TY94HgrPe1ILT1ABzs9YHQ0PTRlND15ADc9OxApPRFK
Lj0rljk90m4wPTSONT0m7TQ98QknPWrGKj3gxy49NgcyPZ/DNz2OUz09lbQqPVFRNj0XcjU9
mZU5PYzoNT2etDE9/SMtPf1AOj2XYDE9VSgjPVQ6Nz1KUTs9llY4PThcMz0oqUk94ZcxPS4K
OD1x8Ss9wiYvPfJzPD2TLB89pT0vPaToLT2BuDQ9EzInPUtaNj0PMzU90MA1PTXfNT1umTo9
+qQuPZ7AIj376i89j183PeaIJz0xojE9k/kjPSpDLD1TgT89lXA/PZHjOD2QiDM9k083Pe8l
Ij3qhDI9ovQ4PWQeOz1J0iw9oMMxPaLQLT1nRTA9c0AnPQriND28LSw9srE0PYCwKz1KCC89
q3NCPZQXLj0MPzg9sFo8PU3oLj0GvCw94mgyPfMeLz2sYzo9J0U6PS3xOD2DgSs9/zYzPUUz
Mj1fDi89IGE9PbM2PD3RET49FZkrPffEOz3uGSY9HwQ1PWbdND2rdyk97HAmPXnJOD2uySQ9
qmg1PZ2cND3GtTY9r649PaOoRD2BmCo9hnc6Pb1nOD0Ybi89xe5BPXuRKj2wljk96MwsPUfF
QT0ChTU9iLEuPa4uNj337UM9j25OPQJ1PD3XmTw9EgU6PbDOPT144y89xnA0PRM5LT28HjA9
weAuPUavLz2rmzI9nI87PX/GPj0JcTA9vtI1Pf6xJD3vbDc99gQqPc9TLD2foyw9DSI0PVld
Lz3wXDU9jfc1PYkjPT1rkDg9tQI7PVTKSD1ewjQ9wkQoPQ+INT2IWDk9VQ05PcvjLj3oqjY9
egM/PY/6Lz2DMj498mY2PVfcND0rtjY9OOI/PUwKOj2mRTQ9SQ0tPQSSPT2k2jA9soQ2PQy/
Kz1NCDg9zM02PVlNRj1OtzM982gsPdnHJz3mljI9zT87PVg6JT04DTA9IrUtPUCNOD2cHTg9
7o42Pf1jOj3JQT09HZFFPeXNOT2mx0A98IsjPT3iQj1qvz09QgQ0PZnILT2qDEE9q1ctPQcG
Nj3FKSw9CmY0Pet2HT0gNz09n0o4PbuMOz3ku0s9Y0o4PSkGOD1kjkQ938Q/PRj/PD0fgkc9
Wro3PTIRLj1eKDY9JVVAPS4qND1LYTk9h1RNPcYkRz2I90U9n8RCPUtsRT1H/Tk9mHM5PTfI
Mj1fE0k9NuYtPZtCOj2wCTs97Fs+PagmPj3i2Co9OBtCPdetSz2BJz09ue5OPeumMj2iVEQ9
pw8sPWDMNj1XfTo9Ik4sPZMdNT2vG0Y9hCQ/PfqHND0CWj89CnVDPUJSLz0R3D09XJI+PUD4
QT2er0U9/KQ7PbbaRj3LtTw9Cy8lPRa9Tz2wyjA9GChAPdDnPT1ZkSc97YFGPcpJPT1uPTM9
iklNPaUoOD0Hszg9f8MxPSeTOz1AVzI9ZTU6PR8LLD0Adi49YWZAPbThMj036To9KihFPaY6
RT3idUQ99gc3PZyuRD2Z7jg9VkI2PenBPz3JQ0c9h1c8Pc7mQj0Wdy49XnA9PXZBRT3NoUE9
ahU8PdFOSj1JHzU9Ie1CPQY1Qz3igkg9IRM8PQAALj233zA9pUA5PVBpSz2XBDU9boU1PXhJ
QD3Rwzw907o0PWSYOD3jACs9KHdFPfttQj1XTkE9D3s/PUphUT1QLic9ySssPZkkQT2DWDk9
KXA9PRp+ST1TC0I97z40PUKcOD3YJjw9GmUwPb8tRz3WyUA9md4qPYEtMT1sEzQ9Te44PWqA
Pz2c2DI9JxA5PVI9Nj3l+jY9V7NEPSiwRz0L6To9MC08PXI8Pz3SfTw9kZ0zPaMzPT3zLkk9
Qb85PdVjMT1caDw9b7Y8PWDURz2cikQ9Ku47PcwsNj3eu089cY8xPfH6Oz3r3z49RD83PUdq
OD1OBVU9rmQ+Pcd3Sz1YuEQ9M6U1PUjORT3Tfzc9Hog9PTHnQT0zVEg9LP5PPds2OT2cpjY9
aUJCPZ3uND2Th1A9c0Q3PQzyNT3QvUE9oplBPQl6OD3YyT09GUEwPUm2PD2reD09UJ5TPQZs
RD2hSzU9YMgvPZlsMD0H2jI954tNPW0QRT0IAzo95YBBPcY8PT3u6TQ9w4M+PcrSKz3L7DM9
ycxFPe8lQT3G+zg9hLY4PfEgMz2XYDk92ldKPVodTD1rWUY9dhBMPWUNQT1VrU89vwQ1PVtq
Sj39dVU9vIo5PU1yMT2NrT49cJE7PbgZOD1nVT49Vzo+PU3CSz2mSUY9sARGPWFiOj2OGzk9
RJY7PbWcOD1znE89iQFHPY7OLT2W6To9d21KPbeHRj0B8T49YuA+PYsCUD3SZj49RUdHPbdt
Rj05Hks9rWw7PX3lNz2Q5z09Pj8yPV+zPj0lI0I9CZJDPY/YQD2uJUI9e3lJPZZENz33Djo9
uxw2PV55Lj2ASEE9h2k8PaK9PD16bkM9sbpLPWjIPj3o7FI9wH00PQImOz2Lc0w9mBdKPal2
QD3w/0c9b71MPbYERD28o0k9O7NEPbI+OT0PxT09GL47PYkXQz3+3EM9kyVJPRFkPz3CIjg9
d4s/Pf/yLz3L5jo9ZpBEPVLmQj0Ndj49Lv86PTw4Qz3M9Uk9I+szPZtiNj3VKj899F5DPQZR
ST3wuFM9bKJAPcVAQD2l6To98ko0PUBvQj07mkA9nas3PdqcPT09i1M95Ao+PTXcOj0q1TU9
xAQ/PUKlQj3Qaz09Gnw/PWRKSj0EIT09ZfRAPSWlQz3jy0E9FVYvPYGMLj2rl0M90lxKPZ+t
Nj0HVUM9u3NAPaI9Oz1HnEg9gOg0PXPGRD1pU0c9rM0+PZ+ROD0JlkI9Pm8zPTyRQD1ZMkY9
37U6PWaPPD14qEs9hE5SPZuwOD3uPT49PmM2PZeSQz2yako9GltJPaoZRT3YVTA9yrw7PdxL
Uj0qNkg9+Yg6PXsKRT2RLz09X5JAPSmPOT0r2jw9QSU9PYxfUj0oEyw9m5g2PZFDRD0KhTc9
kehCPVOyLz3JPzg9n9pJPSUjRj0zulE9F0s9PdgFPD0hXjs9rlA2PYlaMj0K80c9+t0+PR0B
Nz2hSTk9/g1CPVvWNT14/kI9yDY4PajRRD0x00E9PdA5PSPZQz1kDkU90V5CPdjnPT2o6Tc9
Wrk/Pf3JPT1+pUU9a4tFPR+fSz3giEQ9TPQ+PTPmSj2M9zs9f2c+PY0ZQD1mfVE9ms9LPePZ
QT1r6UE9qRE5PbMuPT24RTA933tPPRpHRD3euUM9vK1DPayCMz2cDUg9o+w7PdM1PT3aBDI9
2+Y0Pd4pST0S+jw9GsM5PbaNRz1wKUY9BORLPbsBLT1LmlE9AhY3PcA5RD0h00w9KgJOPQFE
OT3gBjc9ttI8PaV4PD1z6jQ9ZgU8PVRTQz2yAUI9gNY+PUx4Nz03zzQ9mZhCPV38Oj0GkkU9
mZxFPV1jLj0QoDU98pNCPcmNNz0WKEo9O55fPVjCNT3sMTg9Oo9TPd9YPT03UT89vfNGPW1B
QT3oa0o9f5VNPYjGUD3CW0c95XlKPReYSz3uiE498Es4PVlJMz36t0o9DvZJPXjXQT14lkY9
+xNJPe5ORj20kz09KetGPS9iQj3VOz09uRYwPfXcPD2xoDs9KRBOPSTGRD0IoD89ZhlRPfB4
Rz3BJ0I9My9PPameOj21BTM9hTE/PRgsRD3WPlQ9riRCPZnlSD371DQ95U09PU2GQT3K3Tc9
/Zg1PWTxRj3rOj89vfBMPc2vNT2AVEA9ZAA1PUqmST0jfkQ9CIxGPZBqPj1oyE09kvZHPaCr
Qz311z098spFPYyiKD3pPDc9zLg1PZ4oPz3V3T49wJlFPeMnQT0BsTE9R4RBPVq0UD1L+j49
Q+lSPQizQD3J/ks9jh5NPYtdOT2Lm0Q92DxKPQDoSD1qJTs9bMI+PddxPz1qNkU91oU9PYmt
RD3wn0M92AVOPZM9Mj2u8j49SFM7PQVAQD1SU0k9WuVMPUklTz1DR0Q9ecdUPZp7Rz21BTY9
Lpo8PUgWQD10GTo9bTc+PRqRUT1NPjA9ssxMPT2eQz3sOD491oJBPaPTQT2DSz09Y9c7PTjm
Qz2w+EM9+X5RPTbGQD3XyDw9y6c5PTCTSz0GzkU9eXw+Pe/jUD3y+kA9FdI+PW19Lj0a3Tw9
r31OPYJTPT3F2kc9yBE+PXa6TT0aAT09ZuM5PZ3HNj3Tkkc9xTFCPafyRz0Rjj89PEZHPWsT
PD2/x0I9WepDPQKpOT3tRUw9+Nk8PYPDVD2SRTM9r99OPYy+Oj33PDo9NpgvPXUqRz0qy0A9
35k6PYymST3trjE9mDY2PSNiRj1MpE49O8dNPWBgPT05gj09zZ5GPYlaNz0HMTw9PCY8PYFG
Qj3OgEE9Fj5LPQRjVD0hwUw9AHNJPVP8Nz2o4l49F3JHPbWQSj2+NEI96s9IPRHjTz2+BT89
kpNIPbCTQz0ao089PHpBPfSzRz3ZajY9zgQ8PRpYSD0s/zw9pDdEPbqRPz3aak09eQ9FPQx2
Qz1I6j09ZUtVPTy0PT3g1kg9gWU/PdfFVz0puTc99S87PZEnST1edzg9dC4/PXoOOD2KXzw9
jphLPVMZRT20QEo9hlZCPSZdPT0tvE49A8RBPQV6Sz16zks94EBPPaT2RD3UkUg9OPVHPa+1
NT1AWjo9iZxLPWKlTT0MRE09K8ZDPTOYPT3AMkU956A+PRNCTT3HCj49vXA4PaEGQz04zUc9
WDQvPW46Tj0IFk49Rpw9PZQkSj3o3UI9ULQ+PWeBQT0cXEc92PBKPcb3Rj0MZ0g9HVhDPfyV
Oz05QUE9I+RCPYxzQz1hbFg9ijBHPRHZRj31rE49go5cPYWFTj0sNTo9/GtCPU5AWT3/N0g9
UJZJPalDWz1GJD49iIdBPbaHOj2vai89TPtKPYauQj3/KkY9H2NMPQl1Qz2wW0Q9RJZIPXtX
Tz2gnTY9j5tHPdikRj2WE0c96qM8PbuJSj0D+y89/vVDPYNIVD1CA0s93EBGPeGyST3mmT89
AxlHPaylOj2WCFQ9EvE9PTmFQT3Elk89YeNIPZi4Qj264U09JhE7PVqLVj09LTc9YCw8PV6I
Rz2qbTU9HfMwPYiOST38AEM9jAZAPeqHRT2JNkI9/DpLPRVyQz3F7Vg9C2hMPToqPz3K0Vo9
qEpJPVdHRT05kVk9EyxRPQzRQz2XLkw9ACZSPTEFVT0Dok899R9RPc32QT1pVUg9KMU9Pf/b
Rj0vsVQ9mEVFPabmTT0Zdk49/Ms/Pf6yPz1Ej049atJBPU9RWT0kXDs9J7dKPSxGTT0fakE9
LvFIPXmgQz3cckw97p1MPdVWTz0k+lE9JW5CPV5cPD2lSUs9ue1NPf1PQD39aj09DiJePTA+
Oj2T+To9mttAPTC0QD2W2Ek90EhBPRVfPj3FKUE9D8tOPdBiOD1Tl1U9P15OPeNoTT0tAlQ9
/SxLPZv/SD3SKEc9vHpMPR2KMz1apkc9wcdLPYB2UT1LR0I9xkpKPY6dTT1WDkg9BQg/PYO7
RT2YzUA9LuExPZwMVD07aUA9z3BTPa4CND1EoEg99UZLPS6hQD1dRU49I2ZNPQe2TT0nG049
+O1WPab0WT2unj89eBNLPfEzRj0ZnFY9rThNPbTUMj0wuUY9pSdEPQU0Tj3EjlY9vf1CPbwh
TT0Oe1o9g/NOPQnrRT3vl009TjdAPYStOj2hJEk9eVJIPZn0OT2mYks9QGNTPXGwPj2TqEk9
d7xUPZMLRD3UPkg9FW43PZQ0PT2ezE09eJ5XPTwESz2A/VY9S0xEPYXlRz1LJVI9YU88PekH
Qz12Ij89u0E/PX3YSz3fED09hIlOPdoPST1Lv0Y9Z9lJPaxnRD1gST091cU8Pe3rPj2GgUk9
389hPRGGRD35n0g9agREPQxsQT0r2F09ncNMPSH/VD2x3VM99MpLPXDqST3uglE9IoFEPbmA
Tj32vlI9zZlOPSm6RT2F0ks9e3ZdPS0PZD1T9j89twFEPc3JMD1PelA9tqZEPRw4QD14MUs9
8EJOPfcXWT3ovUQ9+/hQPXKGST087j09rKxHPYsIQz01elc9qmFSPTwrWj0ra0E9bGRQPQEO
Sz0OG009gFJKPQT4Rz1cm0g9rXI/PfGMPT3mokk9efNQPedbTT049ko9KANNPe8SOz1gHUw9
btdIPSg4PT2i6UI9/qVHPTR7ST0WWjs9oHU9PdD/TT1kb0o9Ee9IPdLfUD3+UEk9pU1LPaWp
Qz2wOkU97L5FPT6gUj33oEA9Lm5OPYecQz0ZSEU9fNFJPVXuRD003D09/wlLPZeFSz3eNj09
wcdIPVIDSD3LQVY9n8lIPdQzQT2eTVE9f9k/PW83Vj3xiUw9tA1NPRF+Wz2zQEs9Xq9BPfJe
Sj2Wwz89AHlNPcfqSD3ERVA91VBPPUIsTz33EEg9vElKPUidXT1pgFE9CdhRPdXuXD27UlQ9
2RdEPVB3SD2goEs9Zg1EPQQFPz2QSlo9sfxXPb18UT3D1D09h/A5PSdeQz2Go0w9KPc8PfnO
RT2wCF09QkRMPSncPT2tsTo96xNIPYGJRz35J0U9pONCPcOERD1ciUs9xBlLPT0LUD2JKUs9
U2dGPd1uQz2b8U09lX9WPRvrQz1I+EQ9wDdGPd9zVj0WDlU9g9A4PXDlRT3BmkI91Cg9PcYO
Uj0emjw9T2dHPat2TT0gwks9H9tJPdzcPj2qMU49QVhGPbzpPj3p8EQ92BdJPaI+TT2n50o9
bidEPQMvTj3eeUU9ppxDPT0YQD3ylkc91wVdPbpSTj1yvlY9TKwyPfxqQT0ilEY9tZw+Peu+
VD28dVg9JjJoPRWTOz0FiFE9uYtFPblWUz0Tqk89vTJIPTXJQT3/I1M9RitNPYcqRT2SdFA9
571NPU3MOT0zSlo9RkhAPR8eUz0rcT49ruZSPSnOOz0ccEI9sKRnPaurQT2NkkY9b7lRPeeN
Rj3tYkc9esxHPTPMSD2HvD89hG1VPS07RT3u5U496a9MPcHATD0BBTw96WdEPexUPD32jEE9
4LZZPYKITj2Os189pMhRPTtwOz3z7kQ9xa9VPZXFQD3CPko9r59GPcMNTz3zslk9KcdKPcui
UT3GmU49</AssayYData></Step><Step><CommonData><SampleLocation>3</SampleLocation><SampleID>YNCCT5Ac018</SampleID><SampleGroup></SampleGroup><SampleInfo></SampleInfo><SampleRow>M</SampleRow><SamplePlate>1</SamplePlate><WellType>KSAMPLE</WellType><Concentration>-1</Concentration><ConcentrationUnits>µg/ml</ConcentrationUnits><MolarConcentration>39.06</MolarConcentration><MolarConcUnits>nM</MolarConcUnits><MolecularWeight>-1</MolecularWeight><Temperature>30</Temperature><StartTime>726004</StartTime><AssayTime>300</AssayTime></CommonData><FlowRate>1000</FlowRate><StepType>ASSOC</StepType><StepName>Association</StepName><StepStatus>OK</StepStatus><ActualTime>300.002</ActualTime><CycleTime>0.2</CycleTime><AssayXData Points="1500">W4QsRB6SLEQVnixEE6ssRBG4LEQPxSxEHtIsRBXeLEQT6yxEEfgsRCAFLUQeEi1EFR4tRBMr
LUQROC1EIEUtRB5SLUQVXi1EE2stRBF4LUQPhS1EHpItRBWeLUQTqy1EEbgtRA/FLUQe0i1E
Fd4tRBPrLUQR+C1EDwUuRB4SLkQVHi5EEysuRBE4LkQPRS5EHlIuRBVeLkQTay5EEXguRA+F
LkQeki5EFZ4uRBOrLkQRuC5ED8UuRA3SLkQV3i5EE+suRBH4LkQPBS9EDRIvRBUeL0QTKy9E
ETgvRA9FL0QNUi9EFV4vRBNrL0QReC9ED4UvRA2SL0QVni9EE6svRBG4L0QPxS9EDdIvRBXe
L0QT6y9EEfgvRA8FMEQNEjBEFR4wRBMrMEQRODBED0UwRA1SMEQVXjBEE2swRBF4MEQPhTBE
DZIwRBWeMEQTqzBEEbgwRA/FMEQN0jBEFd4wRBPrMEQR+DBEDwUxRA0SMUQVHjFEEysxRBE4
MUQPRTFEDVIxRBVeMUQTazFEEXgxRA+FMUQNkjFEFZ4xRBOrMUQRuDFED8UxRA3SMUQV3jFE
E+sxRBH4MUQPBTJEDRIyRBUeMkQTKzJEETgyRA9FMkQNUjJEFV4yRBNrMkQReDJED4UyRA2S
MkQVnjJEE6syRBG4MkQPxTJEDdIyRBXeMkQT6zJEEfgyRA8FM0QNEjNEFR4zRBMrM0QRODNE
D0UzRA1SM0QVXjNEE2szRBF4M0QPhTNEDZIzRAWeM0QTqzNEEbgzRA/FM0QN0jNEBd4zRBPr
M0QR+DNEDwU0RA0SNEQVHjREEys0RBE4NEQPRTREDVI0RAVeNEQTazREEXg0RA+FNEQNkjRE
FZ40RBOrNEQRuDRED8U0RA3SNEQF3jREE+s0RBH4NEQPBTVEDRI1RAUeNUQTKzVEETg1RA9F
NUQNUjVEBV41RANrNUQReDVED4U1RA2SNUQFnjVEA6s1RBG4NUQPxTVEDdI1RAXeNUQD6zVE
Efg1RA8FNkQNEjZEBR42RAMrNkQRODZED0U2RA1SNkQFXjZEA2s2RBF4NkQPhTZEDZI2RAWe
NkQDqzZEAbg2RA/FNkQN0jZEBd42RAPrNkQB+DZEDwU3RA0SN0QFHjdEAys3RAE4N0QPRTdE
DVI3RAVeN0QDazdEAXg3RA+FN0QNkjdEBZ43RAOrN0QBuDdED8U3RA3SN0QF3jdEA+s3RAH4
N0T/BDhEDRI4RAUeOEQDKzhEATg4RP9EOEQNUjhEBV44RANrOEQBeDhE/4Q4RA2SOEQFnjhE
A6s4RBG4OET/xDhE/dE4RAXeOEQD6zhEAfg4RP8EOUQNEjlEBR45RAMrOUQBODlE/0Q5RA1S
OUQFXjlEA2s5RAF4OUT/hDlEDZI5RAWeOUQDqzlEAbg5RP/EOUT90TlEBd45RAPrOUQB+DlE
/wQ6RP0ROkQFHjpEAys6RAE4OkSvRzpEu1E6RAVeOkQDazpEAXg6RP+EOkT9kTpEBZ46RAOr
OkQBuDpE/8Q6RP3ROkQF3jpEA+s6RAH4OkT/BDtE/RE7RAUeO0QDKztEATg7RP9EO0T9UTtE
BV47RANrO0QBeDtE/4Q7RP2RO0QFnjtEA6s7RAG4O0T/xDtE/dE7RAXeO0QD6ztEAfg7RP8E
PET9ETxEBR48RAMrPEQBODxE/0Q8RP1RPEQFXjxEA2s8RAF4PET/hDxE/ZE8RAWePEQDqzxE
Abg8RP/EPET90TxEBd48RAPrPEQB+DxE/wQ9RP0RPUQFHj1EAys9RAE4PUT/RD1E/VE9RAVe
PUQDaz1EAXg9RP+EPUT9kT1EBZ49RAOrPUQBuD1E/8Q9RP3RPUQF3j1EA+s9RAH4PUT/BD5E
/RE+RAUePkQDKz5EATg+RP9EPkT9UT5EBV4+RANrPkQBeD5E/4Q+RP2RPkT1nT5EA6s+RAG4
PkT/xD5E/dE+RPXdPkQD6z5EAfg+RP8EP0T9ET9EBR4/RAMrP0QBOD9E/0Q/RP1RP0QFXj9E
A2s/RAF4P0T/hD9E/ZE/RPueP0QDqz9EAbg/RP/EP0T90T9E9d0/RAPrP0QB+D9E/wRARP0R
QET1HUBEAytARAE4QET/REBE/VFARPVdQETyakBEAXhARP+EQET9kUBE9Z1ARAOrQEQBuEBE
/8RARP3RQET73kBE8upARAH4QET/BEFE/RFBRAUeQUTyKkFEAThBRP9EQUT9UUFE9V1BRANr
QUQBeEFE/4RBRP2RQUT1nUFE8qpBRPC3QUT/xEFE/dFBRPveQUTy6kFE8PdBRP8EQkT9EUJE
9R1CRPIqQkTwN0JE/0RCRP1RQkT1XUJE8mpCRPB3QkT/hEJE/ZFCRPWdQkTyqkJE8LdCRO7E
QkT90UJE+95CRPLqQkTw90JE7gRDRP0RQ0T7HkNE8ipDRPA3Q0T/RENE/VFDRPVdQ0TyakNE
8HdDRO6EQ0T9kUNE+55DRPKqQ0Twt0NE7sRDRP3RQ0T13UNE8upDRPD3Q0TuBERE/RFERPse
RETyKkRE8DdERP9ERET9UURE+15ERPJqRETwd0RE7oRERP2RRET7nkRE8qpERPC3RETuxERE
/dFERPXdRETy6kRE8PdERO4ERUTsEUVE+x5FRPIqRUTwN0VE7kRFROxRRUT7XkVE8mpFRPB3
RUTuhEVE7JFFRPWdRUTyqkVE8LdFRO7ERUTs0UVE9d1FRPLqRUTw90VE7gRGROwRRkT7HkZE
8ipGRPA3RkTuREZE7FFGRPteRkTyakZE8HdGRO6ERkTskUZE+55GRPKqRkTwt0ZE7sRGROzR
RkTq3kZE8upGRPD3RkTuBEdE7BFHROoeR0TyKkdE8DdHRO5ER0TsUUdE9V1HRPJqR0Twd0dE
7oRHROyRR0TqnkdE8qpHRPC3R0TuxEdE7NFHROreR0Ty6kdE8PdHRO4ESETsEUhE6h5IRPIq
SETwN0hE7kRIROxRSETqXkhE8mpIRPB3SETuhEhE/ZFIROqeSETyqkhE8LdIRO7ESETs0UhE
6t5IRPLqSETw90hE7gRJROwRSUTqHklE8ipJRPA3SUTuRElE7FFJROpeSUTyaklE8HdJRO6E
SUTskUlE6p5JRPKqSUTwt0lE7sRJROzRSUTq3klE8upJRPD3SUTuBEpE7BFKROoeSkTyKkpE
8DdKRO5ESkTsUUpE6l5KRPJqSkTwd0pE7oRKROyRSkTqnkpE8qpKRPC3SkTuxEpE7NFKROre
SkTy6kpE8PdKRO4ES0TsEUtE6h5LRPIqS0TwN0tE7kRLROxRS0TqXktE4mpLRPB3S0TuhEtE
7JFLROqeS0TyqktE8LdLRO7ES0Ts0UtE6t5LRPLqS0Tw90tE7gRMROwRTETqHkxE4ipMRPA3
TETuRExE7FFMROpeTETiakxE4HdMRO6ETETskUxE6p5MROKqTETgt0xE7sRMROzRTETq3kxE
4upMROD3TETuBE1E7BFNROoeTUTyKk1E4DdNRO5ETUTsUU1E6l5NROJqTUTgd01E7oRNROyR
TUTqnk1E4qpNROC3TUTuxE1E7NFNROreTUTi6k1E4PdNRO4ETkTsEU5E6h5OROIqTkTgN05E
3kROROxRTkTqXk5E4mpOROB3TkTuhE5E7JFOROqeTkTiqk5E4LdORN7ETkTs0U5E6t5OROLq
TkTg905E3gRPROwRT0TqHk9E4ipPROA3T0TeRE9E7FFPROpeT0Tiak9E4HdPRN6ET0TckU9E
6p5PROKqT0Tgt09E3sRPROzRT0Tq3k9E4upPROD3T0TeBFBE3BFQROoeUETiKlBE4DdQRN5E
UETcUVBE6l5QROJqUETgd1BE3oRQRNyRUETqnlBE4qpQROC3UETexFBE3NFQROreUETi6lBE
4PdQRN4EUUTcEVFE6h5RROIqUUTgN1FE3kRRRNxRUUTqXlFE4mpRROB3UUTehFFE3JFRRNqe
UUTiqlFE4LdRRN7EUUTc0VFE2t5RROLqUUTg91FE3gRSRNwRUkTaHlJE4ipSROA3UkTeRFJE
3FFSRNpeUkTialJE4HdSRN6EUkTckVJE2p5SROKqUkTgt1JE3sRSRNzRUkTa3lJE4upSROD3
UkTeBFNE3BFTRNoeU0TiKlNE4DdTRN5EU0TcUVNE2l5TROJqU0Tgd1NE3oRTRNyRU0TanlNE
4qpTROC3U0TexFNE3NFTRNreU0Ti6lNE4PdTRN4EVETcEVRE2h5UROIqVETgN1RE3kRURNxR
VETaXlRE4mpUROB3VETehFRE3JFURNqeVETiqlRE4LdURN7EVETc0VRE2t5UROLqVETg91RE
3gRVRNwRVUTaHlVE4ipVROA3VUTeRFVE3FFVRNpeVUTialVE4HdVRN6EVUTckVVE2p5VROKq
VUTgt1VE3sRVRNzRVUTa3lVE4upVROD3VUTeBFZE3BFWRNoeVkTiKlZE4DdWRN5EVkTcUVZE
2l5WROJqVkTgd1ZE3oRWRNyRVkTanlZE4qpWROC3VkTexFZE3NFWRNreVkTi6lZE4PdWRN4E
V0TcEVdE2h5XROIqV0TgN1dE3kRXRNxRV0TaXldE0mpXROB3V0TehFdE3JFXRNqeV0TSqldE
4LdXRN7EV0Tc0VdE2t5XRNLqV0TQ91dE3gRYRNwRWETaHlhE0ipYROA3WETeRFhE3FFYRPRd
WETSalhE4HdYRN6EWETckVhE2p5YRNKqWETQt1hE3sRYRNzRWETa3lhE0upYROD3WETeBFlE
3BFZRNoeWUTSKllE0DdZRN5EWUTcUVlE2l5ZRNJqWUTgd1lEzoRZRNyRWUTanllE0qpZRNC3
WUTexFlE3NFZRNreWUTS6llE0PdZRN4EWkTcEVpE2h5aRNIqWkTQN1pEzkRaRNxRWkTaXlpE
0mpaRNB3WkTehFpE3JFaRNqeWkTSqlpE0LdaRM7EWkTc0VpE2t5aRNLqWkTQ91pEzgRbRMwR
W0TaHltE0ipbRNA3W0TORFtEzFFbRNpeW0TSaltE0HdbRM6EW0TckVtE2p5bRNKqW0TQt1tE
zsRbRMzRW0Ta3ltE0upbRND3W0TOBFxEzBFcRNoeXETSKlxE0DdcRM5EXETMUVxE2l5cRNJq
XETQd1xEzoRcRMyRXETanlxE0qpcRNC3XETOxFxEzNFcRMreXETS6lxE0PdcRM4EXUTMEV1E
yh5dRNIqXUTQN11EzkRdRMxRXUTKXl1E0mpdRNB3XUTOhF1EzJFdRMqeXUTSql1E0LddRM7E
XUTM0V1Eyt5dRNLqXUTQ911EzgReRMwRXkTKHl5E0ipeRNA3XkTORF5EzFFeRMpeXkTSal5E
0HdeRM6EXkTMkV5Eyp5eRNKqXkTQt15EzsReRMzRXkTK3l5E0upeRND3XkTOBF9EzBFfRMoe
X0TSKl9E0DdfRM5EX0TMUV9Eyl5fRNJqX0TQd19EzoRfRMyRX0TKnl9E0qpfRNC3X0TOxF9E
zNFfRMreX0TS6l9E0PdfRM4EYETMEWBEyh5gRNIqYETQN2BEzkRgRMxRYETKXmBE0mpgRNB3
YETOhGBEzJFgRMqeYETSqmBE0LdgRM7EYETM0WBEyt5gRNLqYETQ92BEzgRhRMwRYUTKHmFE
0iphRNA3YUTORGFEzFFhRMpeYUTSamFE0HdhRM6EYUTMkWFEyp5hRNKqYUTQt2FEzsRhRMzR
YUTK3mFE0uphRND3YUTOBGJEzBFiRMoeYkTCKmJE0DdiRM5EYkTMUWJEyl5iRNJqYkTQd2JE
zoRiRMyRYkTKnmJEwqpiRNC3YkTOxGJEzNFiRMreYkTC6mJE0PdiRM4EY0TMEWNEyh5jRMIq
Y0TQN2NEzkRjRMxRY0TKXmNEyGtjRL93Y0TOhGNEzJFjRMqeY0TIq2NEv7djRM7EY0TM0WNE
yt5jRMLqY0TQ92NEzgRkRMwRZETKHmREyCtkRL83ZETORGREzFFkRMpeZETIa2REv3dkRM6E
ZETMkWREyp5kRMKqZES/t2REzsRkRMzRZETK3mREwupkRL/3ZETOBGVEzBFlRMoeZUTCKmVE
vzdlRM5EZUTMUWVEyl5lRMJqZUS/d2VEvYRlRMyRZUTKnmVEwqplRL+3ZUS9xGVEzNFlRMre
ZUTI62VEv/dlRL0EZkTMEWZEyh5mRMIqZkS/N2ZEvURmRLtRZkTKXmZEwmpmRL93ZkS9hGZE
zJFmRMqeZkTIq2ZEv7dmRL3EZkTM0WZEyt5mRMjrZkS/92ZEvQRnRLsRZ0TKHmdEwipnRL83
Z0S9RGdEu1FnRMpeZ0TIa2dEv3dnRL2EZ0S7kWdEyp5nRMirZ0S/t2dEvcRnRLvRZ0TK3mdE
yOtnRL/3Z0S9BGhEuxFoRLkeaETIK2hEvzdoRL1EaES7UWhEuV5oRMhraES/d2hEvYRoRLuR
aES5nmhEt6toRL+3aES9xGhEu9FoRLneaETC6mhEv/doRL0EaUS7EWlEuR5pRLcraUS/N2lE
vURpRLtRaUS5XmlEyGtpRL93aUS9hGlEu5FpRLmeaUS3q2lEv7dpRL3EaUS70WlEud5pRLfr
aUS/92lEvQRqRLsRakS5HmpEtytqRL83akS9RGpEu1FqRLleakS3a2pEv3dqRL2EakS7kWpE
uZ5qRMKqakS/t2pEvcRqRLvRakS53mpEt+tqRL/3akS9BGtEuxFrRLkea0S3K2tEvzdrRL1E
a0S7UWtEuV5rRLdra0S/d2tEvYRrRLuRa0S5nmtEt6trRL+3a0S9xGtEu9FrRLnea0S362tE
v/drRL0EbES7EWxEuR5sRLcrbES/N2xEvURsRLtRbES5XmxEt2tsRL93bES+hGxEvJFsRLme
bES3q2xEwLdsRL7EbES80WxEud5sRLfrbETA92xEvgRtRLwRbUS5Hm1EtyttRMA3bUS+RG1E
vFFtRLlebUS3a21EwHdtRL6EbUS8kW1EuZ5tRLerbUTAt21EvsRtRLzRbUS53m1Et+ttRK/3
bUS+BG5EvBFuRLkebkS3K25EwDduRL5EbkS8UW5EuV5uRLdrbkTAd25EvoRuRLyRbkS5nm5E
t6tuRK+3bkS+xG5EvNFuRLnebkS3625Er/duRL4Eb0S8EW9EuR5vRLcrb0SvN29EvkRvRLxR
b0S5Xm9Et2tvRK93b0S+hG9EvJFvRLmeb0S3q29Er7dvRL7Eb0S80W9Eud5vRLfrb0Sv929E
vgRwRLwRcES5HnBEtytwRK83cES+RHBEvFFwRLlecES3a3BEr3dwRL6EcES8kXBEuZ5wRLer
cESvt3BErcRwRLzRcES53nBEt+twRK/3cEStBHFEqxFxRLkecUS3K3FErzdxRK1EcUSrUXFE
uV5xRLdrcUSvd3FErYRxRKuRcUS5nnFEt6txRK+3cUStxHFEq9FxRLnecUS363FEr/dxRK0E
ckSrEXJEuR5yRLcrckSvN3JErURyRLxRckS5XnJEt2tyRK93ckSthHJEq5FyRLmeckS3q3JE
r7dyRK3EckSr0XJEqd5yRLfrckSv93JErQRzRKsRc0S5HnNEtytzRK83c0StRHNEq1FzRKle
c0S3a3NEr3dzRK2Ec0SrkXNEqZ5zRLerc0Svt3NErcRzRKvRc0Sp3nNEt+tzRK/3c0StBHRE
qxF0RKkedESnK3RErzd0RK1EdESrUXREqV50RKdrdESvd3RErYR0RKuRdESpnnREp6t0RK+3
dEStxHREq9F0RKnedESn63REr/d0RK0EdUSrEXVEqR51RKcrdUSvN3VErUR1RKtRdUSpXnVE
p2t1RK93dUSthHVEq5F1RKmedUSnq3VEr7d1RK3EdUSr0XVEqd51RKfrdUSv93VErQR2RKsR
dkSpHnZEpyt2RK83dkStRHZEq1F2RKledkRjcHZEX3p2RK2EdkSrkXZEqZ52RKerdkSvt3ZE
rcR2RKvRdkSp3nZEp+t2RK/3dkStBHdEqxF3RKked0SnK3dErzd3RK1Ed0SrUXdEqV53RKdr
d0Svd3dE</AssayXData><AssayYData Points="1500">UopZPSMwSD3/t1M9hedOPRNVXj1JYFQ9PvdiPWWpUz2OWWU9XiRAPeQaSj0vr1s9f5BaPTO8
Vj2lXVU9qt9gPdY/Uj1Kv1A9r1tfPWnKZT1clks9jilUPUCnTj0ziU49JnFnPf36dD3galo9
St9hPYlsTD1ICVM9HCJOPfrSUT1Upls9k4ZRPQfTXD2TH1o9I5BtPbzeYD3/ZVQ9SxpUPZp6
WD2L5VQ97wtcPR1jXj0xoVc9vbRSPX3IVz3x82M9DSlSPSIpST3hWFc9qKdbPcPuWz2EvlI9
aIdiPc0mXD14RFY9julRPUJbXz3ZmGM9ARlZPSa0VT1fLVs9oMRNPWH/Oj3VTEQ9oCpCPYkg
XT30Z2I9eTtYPW6rWz2VTUo9tK95PdqrVj002FU9NChqPaLXVD3mwFo98vpSPf1kYj2LQFY9
qeNNPeFIYj2ytGU9fClkPaVETj0swko9wFBbPfwBVz0ShFU97RJRPTfUTz3O/009YxdZPa04
Zj09gk89n/9QPQzHXz0ZFFA9jT1TPUv2YD1DBF49AdxSPW0GRj0gHU49V5hbPc7nVz08PVY9
7X1ZPVg3Qz0L1Uc9OvFWPfaIWT02LmE9M9JSPda4Yj3qC2A9psBZPVUfUz2sJ2I9sDBTPRnf
UT1HH1Q9oghYPaAsZz1wo1Y9qsxWPZfdWT1zcVQ9IVNUPbnkWz0T20U9OzdPPfyIUj2zCk49
IylNPVZhTz1dKGQ9jQ81PdZyQD3p7VI9KOpUPQ5DSj0RIU09yIFXPWTQVj0G11c9vixFPdjr
ST2wm18942tVPQvfWD1O8GM9LyRWPeqYTz1P6FY9uzhMPUjEVT2ARVg9djxPPfwIRj3X8lQ9
GXpXPXIJTj3eZUI9go5WPSC6WT1zIGM9mdJSPTHZWT2BD0o9lS5hPWZVTD2k0mQ936BjPQRS
Yz2yKlk9A+BbPYW9Wz2ojk49LKVUPYSHaz1IXFU9r+RRPc6cVD0FF1U9ayxbPRWNUD3kwlQ9
lZlUPWViRz1FZkw9U/pVPd64TD2YY089iD9ZPewvST14Jlc9rGZtPXl4Wz2iUFI9FWVVPWQx
bz3aZE09P+dZPTM+Vj0IdUc9uPhKPTSaVD3qQ1c9VspXPWstXD1PN0w9jthLPVzIVD3Pc2E9
3XpHPe04UD3AK0U9NqRTPbqTWT2JM1c9inRSPW2oVj3dqFc9r31ZPU9xXz0g51M94PZSPUh8
TT0cnVo9b8RKPVi/Xj1IUkk9C5FiPTFIYj2wjEU9u/5gPdi6Tj068lg9NBNZPUUcWz39pVw9
Yd1hPVVAZj0KV1M9P85UPZRSWD1hbVk9Kh5UPUSoTz0eJkY9RhFPPVA2Uj2upl09g/5fPZaw
TD06Hk09Hz5aPSDpYD1LWlg9l1ZVPU2XVT1q/Wg9XFZPPfeBTT35emY9DtFaPSVHUD3IyVE9
T0JJPcmpWz2jIEs94UJnPVZ1Wj1b+Vo9okZYPcHKXD2132A9cyBJPTVZUD0bYm09QgBhPQjO
Rz2eBmM90YxmPZbkQj3DAVc9YlpUPUQsXD0pFVw9F4pWPU2Acz1Gb2U9bwxfPa0fZD2bdEs9
u1xTPYb6Uj1Srl89N3ppPSPnXD0VSls9JS9iPX6KWz2kaFo9FWpVPUOwRD1LxVE9uqFPPRuI
Wz0bYEM98/BEPT+vXT1Mbk49Lg5iPWZ8UT1ASmc95tNQPRScUz3Y0Vw9zDNdPXukUz34f2E9
4yxjPcIPTT3GQ1w9Ny9DPfFWTT3U7VE9+LRePZa9bT0Ya1g94OhVPRrzVj0hQFg9H91SPQQz
XT2dvmA9zshRPZT/UD1bMW09hd5cPW6mUz2O2F49QvdVPXjTXz2vsEU9R5tIPfOJVj028FQ9
6ClGPS3sST2ywFY9ohVXPaAaVD13Z1U9wQ9UPY34Wz03/Fo9j2NoPXhcST0OpE89G4VbPWAD
XD2gok89oz1aPbezRz2Dkl09Nz1bPauhVD0M0FM9ptJXPTmyVD02lFc97NNUPX8oYT1n5lk9
oHtbPegQRz1ba0Q9cAxwPY3UXj0pd009yzNSPfJmXD0tUVc9u2RZPdXJTT3QcGE9MeFRPfxV
XD3PNl09cbdmPVF3VT0131w9uhdRPaPiVz1adV89ZBZbPW5JUj0v5Vo9NQ5nPUKCXz2ghVM9
elFGPX7lVz2nskw9GslPPRufXj1DilA9PJZTPe2ZWz1bJE09Lg1jPevSUD2PcGY9LzRbPRSh
Uj0EBkc90PpOPbzAWz2+8Ew9QN1YPcRVYj1k60I9XxNPPdePZD1Ku2I9Og9PPYIQUj0halY9
TwhYPcFaWT1NnFw99cJVPdO0VT1hyFk9z+1hPckfTj0HhUk9oNBQPVtzVz2kwGE9Yh9aPTkI
Wj0cblw9TPZPPZY5Vz0v5U891yBkPXrUUD3Fmlw95V1ePfB1Vz03dFA9MwVPPW4oYz3/iEI9
c25VPShsZD1KdFY9haJUPdGBYj01T049QqFYPc9wUj3BXm49WShRPU7ARz1dAWA9T+FVPfNM
TT3M50Y96EJkPXb8ST2OWlc9a/xPPQ9TUD2cZmE9MsZcPYCBVj19zE09hA5ZPSeOUz0K9mE9
nAVRPQHHUz1rkkM95HxYPQnUYj2muls9YIpcPbNZVD27K0s9kIhWPevpUT1e3k49r9JVPVmn
WT31wFE9C15EPXIgWj3nRmM9BsBcPQ9wXz16X2o9Tq5lPVMbRj0KE149eYlfPTXuTz1CCFQ9
DkhVPcJdWD15CGs9tXxTPSEkTz3+wGU9Kg1YPQ9jUD2HMGI9ckZhPfpOVj0ZC1Q9o59OPXYd
Tz2R3FI9nDZEPR50aD01WVo901hVPXA2UT0TnVQ9xtNOPabJSj1sVGk91dZVPYNpUT1P81E9
I9FqPVexVj3mpVU9bXhuPaX4Uj3D61w9p+haPaF0XD1S8Uk9D5RoPRqfUj0eY0s9RHhaPZPZ
Tj0hSU89IrZQPVBqXj0Ly2I99OBRPQmsVT2/1Ww9XH1JPVuAVj2c0FA9Ai5XPb35Sz1JXVc9
oFRgPaG5XT0g/2I9Eo1VPb+iWz3HG1s9ccZFPYlYZT1zAE89zWNZPVT4Yz1vRVo9QCZePfyi
WD0Tj0s9XtZlPYIpWT39L0s9behZPR6aZj2prVE9UOtVPa31XT2sp2I92M1QPT7sWz3AxWQ9
/JhVPUVQYz0BRFI9OPJYPZMrUD0PGks9pL5ePVmDVD0QU1E9AZ1TPa4zaz1GZlM9kjFYPQJl
cD25TFI9haxRPU+zUD173V895xI6PTrHVj1vj2Y9fBNMPUi2aT2EZmk9DollPasjUj3dK1Y9
nTdePXbQXT0nvlo9VWFVPcUCbD2tQmA98S9XPRkrVj1UBVw9orFXPQDkWz1zCmM9hpdrPXUp
Sj0GaWU9f9JWPdWqXD0VrVY9GFpUPU8eaD0CXFk9co9dPcivWD0uQlg95qpePRXVWT1a0EY9
liRXPZEMTT3n0V09iINePfitVD3PaFA9IoppPXo/WD0HEFk9m1taPRkYbj3Gm149qZRNPcpW
Vz1Hd0Q9xsZGPfniWz2KzFI9nwFVPVwgWD1l71g9QyxiPQdvSj1sSF49FstXPS6VYj1WxlU9
vTlUPTbSSj0iOV09yAdTPSKLYT2RcFg9SqFePTYHWj25Plk96bJTPd5eUD2OM2g9W/dRPXdW
Xj0h2V49TFRdPSgiVj0uw1U9NJZPPYHqaD29UlM9P75UPfzdZj0mWl49bdk8PcMFYj3Re1g9
X55RPZr0cD3pDV09KelcPepcUD10FnA9Pv1hPRTNZT2J+1M9hb1hPbj7QD3bRFo9+H1dPbtU
Xz1vskw9dbBTPfzFXz3Ucmc9agRXPWa7Zj2NLWM99LFYPQFuVT0f02Q9i1xZPRCFWD3Polw9
K7lbPUZHVT1jAlY9MbpvPZ/2YT0Yb209XilcPddQWz05BFg9ugZMPSzQXz33Xks9G11mPWSy
Uz2SVWM9KVJdPfvJZz0XKVQ9BE9YPdjeZD0SP1A9JPZlPcDHYD2jrlE9Mx5VPeL8Uj2oCVc9
2HZbPYFmWD0JCmQ9EndWPVyxUj1ss2A9RtNQPVohUT1xeV09BSBYPYTKTD09uVQ9KZxTPXC6
Wj0sJ0s9DdNkPWNJTD20dmI94/dQPaK9WD0xRlk9AjdcPeKkSj2fYG49bbVgPZNtaz1HQU89
mYBkPXJRVD1kS0Q9TDZePdIucD2+VVU9z59PPctYez1PSFk9eUxRPaRWWj3ZoVc9WxlRPWba
Yj3asl89KJdnPXu9UT1e4F49JT5VPeHaWT2gU1Q9TDxdPd37XT2doFY94kJLPeNKXz0hYFc9
IWhUPdJOWD3pLFY9QoVjPYCHWz0ua2I9dgBjPe1aTT01i1Q9V39kPU3RYz1+K2M9E2VpPemk
XT18FF49EXBXPQM1aj2RrGA9eYpPPVEQWD32A189A0dFPVDXVT2JbmE9DW1ZPR7jTz2qInI9
GwddPSnlaT1SrVM9JZJgPZ57YT3XG2M9tsFkPQ32Yz06pmA9DFBOPWU5XT30kWE90n5ZPRhZ
XT1H+2E9S8BQPZCvUD1zn2U9rjJaPdmFXD2XPVI94L9dPaX8Wj3amVU9fF5oPazKVz0PEG89
5ChMPTkaYD3tnlI98ytQPe37UT3FSVo99StXPdAxVT1iwF09tgJiPSDTaT2gdVk97X5lPaDJ
YT28K1w9me9KPewDYT1ixWA960tQPYizWj2AxnA9XVFQPZ2cVT2YF109j7JgPV4gVz2wY1I9
JoBMPZFTVD2h52A98QlhPXzVWT1WAUY9wt9ZPUsLXD3TfFI9ZVlGPfTraD2/12E9bqhiPUwM
Tz1Eil8931BMPXISYD0gF2c9GWthPR94Vj2o7VQ98KNyPeDuWD3+qUs9gqJUPbzuWT3Bd0E9
0y1XPZ6aZj1BFkY9WaFmPecAaT0fz2w9tBpjPZdOSz3r02A9WhxWPUVMXT2+KVo9WH1cPadJ
TD2gumE9VnZLPWbYYj0LnmM95H5KPZGSYD2sAWM9/bpTPVK8Vj2GnmM9wshPPVvKWT2irFI9
maBfPXP6Sz3OOlg9Y/hsPYfsWD2Qf1E9IylkPX1DWj1S42E9qoxWPU13Xz2NIl49FatXPRSI
UD1zr109bV5WPeAiVz1NumI9xOVlPUr2WD0YXFg9lRllPZc0Uz3aj149PTBOPYzpYD38bWM9
V85dPZObZT1cBWU92SdVPYveWz2Gq249OpNOPQC1Xz1m01k9DA5lPUTqZj0301E9JnBmPRPX
XD1+OV89LwVaPZWxZD0SvVw9THBbPab5Wj3mmV499KxZPW3TZj0fcVo970hPPR/ISz2iNFM9
Yw1oPfDFXj12X2M9UM9uPabeZz0Tr0w9nWlXPavTaT24bk89PmdOPRDzWz0oLVs9R/RcPUuA
ZD2zDmA9sGliPTYGZT0+rl499nlQPd8mTz0QEVc9J1FpPZNsWT0srUY94+FfPVanUT1eT1E9
V29gPZsxeT3Vs1A9VVhdPcTrYj1J9Ek9ByNjPcyzTj2DZmM9s6NYPUX+Wj3851898nhkPSj2
aD10kWE9snpaPZAsYT1yAU89ho5ZPXioXD2BhVs9tzNcPf+aZT3+TV09eG1LPSZAXD0Lu2E9
8+xlPRPrUD0vRmE9E4tgPQaxVz3LSWI9wyRoPT+AUj0y1209ki1lPaS3bD1PRmU9kvpZPfHe
az0hrGU9k+NSPbgAWj3Qm2k9IwtfPQZwWD01/209PKVyPWXeYj3W61M9E99wPcjjXj0Czl89
lq1ePTSXWz2iw0c98mlcPRy9UD0F4ls98VxcPelIaz1VHlo9CX9mPcKnbj1eCVY9MyRkPUqt
aj1EzWQ9dDBePTIOZD2C3lw90QhoPSRIZT2xV009j/pNPQiccT24pGc9dCBcPVx3Zz0pV3Q9
CyhYPfWgZT3oFmA9pVllPf5TUj1aV2U9TYtrPRC3aT10xlo9XQJlPRdiUz0svWA9a8tgPbok
WD1nJFY979ZiPYhjVz1K3lA9wCxgPSx3YT3lwE890UpePUoCYD1f8ms9pYVwPXQwVj2ZUlQ9
iRJSPZk3aT3y12k96AVhPW/ITT0vJFY9OBJJPbWeUD2X5V89kqhXPRYMUj0i2G49dIlYPRMJ
TD3cCFc9l2lfPTpTTj3Hj089IiJfPdeiWj2eCk092F1HPebrVz0g81w90RxkPeevST3CO2A9
NyxbPTizVT2jKWY9HjlqPUO4Xj3zpGg9UIhVPSRUYD3EUVM9WuBjPXOdZz36MFY9papTPUK9
ZD3T72Y9gmthPeokWz0dlk49uz5tPQ4jZD14CU49whxfPRzRVD2+wVM9jChkPYf0Sj0nxU09
lUpdPRaEVz0iIW49O65TPYvrWT3qu1w9K61ZPYtZVj2VSE493BJhPQisWT0gYlE96HZdPc0m
Yj0qx1g9WvhXPTLbVT366GE9MRdRPbwWXz29AGc9P8dTPd3bVz2j82Y9ccFfPWjqaT0wR2M9
DEJUPQ/CTz1P4GI9ycVdPV54Yz1EsGM91KplPbYhWT3R7lA91j9cPatyTz0lfGU9N6toPfml
Vz0oP2s9dsdRPXzsXz34o1095k5aPZ27Pz2W/GY94Y5XPd0yWT0Gz1w96e1ZPftUVj2Fdl49
iu9iPSQbZj1FynI9zx5ePU14Xj2fvF89dV5RPZZOXT1Q+1Q9aldXPT6sYj2idGM9rG1dPWJ6
UD3gd2A9zy1VPTFCUz3CCVk9KIJoPUPaZD1d7mo9CbRNPZ0bbT38CmA96ihQPWUpXT1iBGY9
HzlmPej9Vj1lRFw9OOZwPQ6HTj1EKWg9XWp4PUjiVD2kvFY9ZuVlPc+uVz3PG0c9BxlZPVEZ
WT2F/ko9bghZPdtMXj0E/XA9ySpkPTSVUT1MDFo9tadfPSBkXz2pGW49BzVdPXFiWj2jzGE9
uxdHPV5aUD0XQlw9I7NbPYgMbT26/V09KWJTPUGfWT1vjWM9MpU7PYpNXz0Ckmc9pRdZPWs8
Uz2Kxmk94IZZPbDVVj2zNVI9j6RiPcF9Uz3wHFc9uRJpPZqEZj0cHWA9nLZVPdnGTj3xtmM9
HjNRPS51ST31D189z1VfPaosWj32eVY9rb9DPaZJYj2WNmM9NtlqPXLOXD2s72E9tj1gPai9
aD2dgFA9pGFjPT5EXT2oaVM9HlFKPVUoVD006Fw9pGhhPY0AWD2YnmA99IVdPeNMWT3QhVI9
cEBJPU2lXD3UQ2s9+gldPcLhXj0ivFA90CBjPf4yWj0pak896/dbPYqmYz0E/Vk9NgNYPQse
Xj0mwmA9sA1gPUmQTD3Va1g9CqpYPQ95Yj0ZjFk9NrVWPTxrYD17vGY9DwlUPXxbaD2LCGM9
Y/xCPSL/Tj2qHVY9rJxcPcTIdj0halc9HVdcPehaVz1dpVk9DkVpPTvRUz0ofFs9bXRYPSw4
XT2Jm1o9wKBZPRx/YT2psWA90YNMPYcKWz1+xF89rTNcPXXuUj09YVk9tUZmPVRbUD2LnWQ9
kyBkPWhnYj0Nols9mSxePV4XUj0cuFs9uulePcVeZD16WWQ9KkppPS3RVz3mj249FTBmPeW3
UT2PBGk9gVBXPbfjaD3YjVg99RNePTxVXj00cl494M9jPcVTXD0DulU9XwNxPSuZWj3Ymlo9
Xb5dPbtcXD0o4l491gNoPV6pWD01VW89hyFmPdqTYD1wv2E9vWJhPUijXT30EWI9Hb1uPSwX
az1l4lg9a9liPTVbaD0u/lE9mLJbPa9WYj0stnA9yCNUPUrYZT34S209VRNuPTMgWT1hG1E9
QitjPY92dj2JF1k92q1ePVVWVj3jV049nLNgPdliZj3wVlE9E0hkPdWZbz0qGVs9NWRiPdLG
SD3hcmo9nChPPWY2UT31HlM9S85iPeEiYD1FYE09z8pWPfTHXj00wVk9PHNUPdnUYz3FPlc9
u1ZuPSw0ZD3LTmQ99r9cPSNbUj1ChVU9HwRNPcJCUj1IKWI9rPpWPR9oZj0uxlg9ADZnPTQ0
aD2C5mE9</AssayYData></Step><Step><CommonData><SampleLocation>3</SampleLocation><SampleID></SampleID><SampleGroup></SampleGroup><SampleInfo></SampleInfo><SampleRow>N</SampleRow><SamplePlate>1</SamplePlate><WellType>BUFFER</WellType><Concentration>-1</Concentration><ConcentrationUnits>µg/ml</ConcentrationUnits><MolarConcentration>-1</MolarConcentration><MolarConcUnits>nM</MolarConcUnits><MolecularWeight>-1</MolecularWeight><Temperature>30</Temperature><StartTime>1031592</StartTime><AssayTime>300</AssayTime></CommonData><FlowRate>1000</FlowRate><StepType>DISASSOC</StepType><StepName>Dissociation</StepName><StepStatus>OK</StepStatus><ActualTime>300.001</ActualTime><CycleTime>0.2</CycleTime><AssayXData Points="1500">fIR3RC6Sd0QmnndEJKt3RCK4d0QwxXdELtJ3RCbed0Qk63dEIvh3RCAFeEQuEnhEJh54RCQr
eEQiOHhEIEV4RC5SeEQmXnhEJGt4RCJ4eEQghXhELpJ4RCaeeEQkq3hEIrh4RCDFeEQu0nhE
Jt54RCTreEQi+HhEIAV5RC4SeUQmHnlEJCt5RCI4eUQgRXlEHlJ5RCZeeUQka3lEInh5RCCF
eUQeknlEJp55RCSreUQiuHlEIMV5RB7SeUQm3nlEJOt5RCL4eUQgBXpEHhJ6RCYeekQkK3pE
Ijh6RCBFekQeUnpEJl56RCRrekQieHpEIIV6RB6SekQmnnpEJKt6RCK4ekQgxXpEHtJ6RCbe
ekQk63pEIvh6RCAFe0QeEntEJh57RCQre0QiOHtEIEV7RB5Se0QmXntEJGt7RCJ4e0QghXtE
HpJ7RCaee0Qkq3tEIrh7RCDFe0Qe0ntEJt57RCTre0Qi+HtEIAV8RB4SfEQmHnxEJCt8RCI4
fEQgRXxEHlJ8RCZefEQka3xEInh8RCCFfEQeknxEJp58RCSrfEQiuHxEIMV8RB7SfEQm3nxE
JOt8RCL4fEQgBX1EHhJ9RCYefUQkK31EIjh9RCBFfUQeUn1EJl59RCRrfUQieH1EIIV9RB6S
fUQmnn1EJKt9RCK4fUQgxX1EHtJ9RCbefUQk631EIvh9RCAFfkQeEn5EJh5+RCQrfkQiOH5E
IEV+RB5SfkQWXn5EJGt+RCJ4fkQghX5EHpJ+RBaefkQkq35EIrh+RCDFfkQe0n5EFt5+RCTr
fkQi+H5EIAV/RB4Sf0QcH39EFCt/RCI4f0QgRX9EHlJ/RBZef0Qka39EInh/RCCFf0Qekn9E
Fp5/RCSrf0QiuH9EIMV/RB7Sf0Qc339EFOt/RCL4f0SQAoBEDwmARAsPgESKFYBEERyARJAi
gEQPKYBECy+ARIo1gEQRPIBEkEKARA9JgESOT4BEilWARBFcgESQYoBED2mARAtvgESKdYBE
CXyARJCCgEQPiYBEjo+ARIqVgEQJnIBEkKKARA+pgESOr4BEirWARAm8gESQwoBED8mARI7P
gESK1YBECdyARJDigEQP6YBEC++ARIr1gEQJ/IBEkAKBRA8JgUQLD4FEihWBRAkcgUSQIoFE
DymBRI4vgUSKNYFECTyBRIhCgUQPSYFEjk+BRIpVgUQJXIFEkGKBRA9pgUSOb4FEinWBRAl8
gUSIgoFED4mBRI6PgUSKlYFECZyBRIiigUQPqYFEjq+BRIq1gUQJvIFEiMKBRA/JgUQLz4FE
itWBRAncgUSI4oFED+mBRAvvgUSK9YFECfyBRIgCgkQPCYJEjg+CRIoVgkQJHIJEiCKCRA8p
gkQLL4JEijWCRAk8gkSQQoJEB0mCRI5PgkSKVYJECVyCRIhigkQHaYJEjm+CRIp1gkQJfIJE
iIKCRAeJgkSOj4JEipWCRAmcgkSIooJEB6mCRPCvgkSKtYJECbyCRIjCgkQHyYJEhs+CRIrV
gkQJ3IJEiOKCRAfpgkQL74JEivWCRAn8gkSIAoNEBwmDRIYPg0SKFYNECRyDRIgig0QHKYNE
hi+DRIo1g0QJPINEiEKDRAdJg0SGT4NEilWDRAlcg0SIYoNEB2mDRIZvg0SKdYNECXyDRIiC
g0QHiYNEho+DRIqVg0QJnINEiKKDRAepg0SGr4NEirWDRAm8g0SIwoNEB8mDRIbPg0SK1YNE
CdyDRIjig0QH6YNEhu+DRIr1g0QJ/INEiAKERAcJhESGD4REihWERAkchESIIoREBymERIYv
hESKNYRECTyERIhChEQHSYREhk+ERIpVhEQJXIREiGKERAdphESGb4REinWERAl8hESIgoRE
B4mERIaPhESKlYRECZyERIiihEQHqYREhq+ERIq1hEQJvIREiMKERAfJhESGz4REgtWERAnc
hESI4oREB+mERIbvhESK9YRECfyERIgChUQHCYVEhg+FRIoVhUQJHIVEiCKFRAcphUSGL4VE
ijWFRAk8hUSIQoVEB0mFRIZPhUSKVYVECVyFRIhihUQHaYVEhm+FRIp1hUQJfIVEiIKFRAeJ
hUSGj4VEgpWFRAmchUSIooVEB6mFRIavhUSCtYVECbyFRIjChUQHyYVEhs+FRIrVhUQJ3IVE
iOKFRAfphUSG74VEgvWFRAH8hUSIAoZEBwmGRIYPhkSCFYZEARyGRIgihkQHKYZEhi+GRII1
hkQBPIZEiEKGRAdJhkSGT4ZEglWGRAFchkSIYoZEB2mGRIZvhkSCdYZEAXyGRIiChkQHiYZE
ho+GRIKVhkQBnIZEiKKGRAephkSGr4ZEgrWGRAG8hkSIwoZEB8mGRIbPhkSC1YZEAdyGRIji
hkQH6YZEhu+GRIL1hkQB/IZEgAKHRAcJh0SGD4dEghWHRAEch0SAIodEBymHRIYvh0SCNYdE
ATyHRIBCh0QHSYdEhk+HRIJVh0QBXIdEgGKHRAdph0SGb4dEgnWHRAF8h0SAgodEB4mHRIaP
h0SClYdEAZyHRICih0QHqYdEhq+HRIK1h0QBvIdEgMKHRP7Ih0SGz4dEgtWHRAHch0SI4odE
B+mHRIbvh0SC9YdEAfyHRIACiET+CIhEhg+IRIIViEQBHIhEgCKIRP4oiESGL4hEgjWIRAE8
iESAQohE/kiIRIZPiESCVYhEAVyIRIBiiET+aIhEhm+IRIJ1iEQBfIhEgIKIRP6IiER+j4hE
gpWIRAGciESAoohE/qiIRH6viESCtYhEAbyIRIDCiET+yIhEfs+IRILViEQB3IhEgOKIRP7o
iER+74hEgvWIRAH8iESAAolE/giJRH4PiUSCFYlEARyJRIAiiUT+KIlEfi+JRII1iUQBPIlE
gEKJRP5IiUR+T4lEglWJRAFciUSAYolE/miJRH5viUSCdYlEAXyJRICCiUT+iIlEfo+JRIKV
iUQBnIlEgKKJRP6oiUR+r4lEgrWJRAG8iUSAwolE/siJRH7PiUSC1YlEAdyJRIDiiUT+6IlE
fu+JRIL1iUQB/IlEgAKKRP4IikR+D4pEghWKRAEcikSAIopE/iiKRH4vikSCNYpEATyKRIBC
ikT+SIpEfk+KRIJVikQBXIpEgGKKRP5oikR+b4pEgnWKRAF8ikSAgopE/oiKRH6PikSClYpE
AZyKRICiikT+qIpEfq+KRIK1ikQBvIpEgMKKRP7IikR+z4pEgtWKRAHcikSA4opE/uiKRH7v
ikSC9YpEAfyKRIACi0T+CItEfg+LRHkVi0QBHItEgCKLRP4oi0R+L4tEgjWLRAE8i0SAQotE
/kiLRH5Pi0R5VYtEAVyLRIBii0T+aItEfm+LRHl1i0QBfItEiIKLRP6Ii0R+j4tEeZWLRPib
i0SAootE/qiLRH6vi0R5tYtE+LuLRIDCi0T+yItEfs+LRHnVi0T424tEgOKLRP7oi0R+74tE
efWLRPj7i0SAAoxE/giMRH4PjER5FYxE+BuMRIAijET+KIxEfi+MRHk1jET4O4xEgEKMRP5I
jER+T4xEeVWMRPhbjESAYoxE/miMRH5vjER5dYxE+HuMRICCjET+iIxEfo+MRHmVjET4m4xE
d6KMRP6ojER+r4xEebWMRPi7jER3woxE/siMRH7PjER51YxE+NuMRHfijET+6IxEfu+MRHn1
jET4+4xEdwKNRP4IjUR+D41EeRWNRPgbjUR3Io1E/iiNRH4vjUR5NY1E+DuNRHdCjUT+SI1E
fk+NRHlVjUT4W41Ed2KNRPZojUR+b41EeXWNRPh7jUR3go1E9oiNRH6PjUR5lY1E+JuNRHei
jUT+qI1Efq+NRHm1jUT4u41Ed8KNRPbIjUR+z41EedWNRPjbjUR34o1E9uiNRH7vjUR59Y1E
+PuNRHcCjkT2CI5Efg+ORHkVjkT4G45EdyKORPYojkR1L45EeTWORPg7jkR3Qo5E9kiORHVP
jkR5VY5E+FuORHdijkT2aI5EdW+ORHl1jkT4e45Ed4KORPaIjkR+j45EeZWORPibjkR3oo5E
9qiORHWvjkR5tY5E+LuORHfCjkT2yI5Edc+ORHnVjkT4245Ed+KORPbojkR1745EefWORPj7
jkR3Ao9E9giPRHUPj0R5FY9E+BuPRHcij0T2KI9EdS+PRHk1j0T4O49Ed0KPRPZIj0R1T49E
eVWPRPhbj0R3Yo9E9miPRHVvj0R5dY9E+HuPRHeCj0T2iI9EdY+PRHmVj0T4m49Ed6KPRPao
j0R1r49EebWPRPi7j0R3wo9E9siPRHXPj0R51Y9E+NuPRHfij0T26I9Ede+PRHn1j0T4+49E
dwKQRPYIkER1D5BEeRWQRPgbkER3IpBE9iiQRHUvkER5NZBE+DuQRHdCkET2SJBEdU+QRHlV
kET4W5BEd2KQRPZokER1b5BEeXWQRPh7kER3gpBE9oiQRHWPkERxlZBE+JuQRHeikET2qJBE
da+QRHG1kET4u5BEd8KQRPbIkER1z5BEedWQRPjbkER34pBE9uiQRHXvkERx9ZBE+PuQRHcC
kUT2CJFEdQ+RRPQVkUTwG5FEdyKRRPYokUR1L5FEcTWRRPg7kUR3QpFE9kiRRH5PkURxVZFE
8FuRRHdikUT2aJFEdW+RRHF1kUTwe5FEd4KRRPaIkUR1j5FEcZWRRPCbkUR3opFE9qiRRHWv
kURxtZFE8LuRRHfCkUT2yJFEdc+RRHHVkUTw25FEd+KRRPbokUR175FE9PWRRPD7kUR3ApJE
9giSRHUPkkRxFZJE8BuSRG8ikkT2KJJEdS+SRPQ1kkTwO5JEb0KSRPZIkkR1T5JE9FWSRPBb
kkRvYpJE9miSRHVvkkRxdZJE8HuSRG+CkkT2iJJEdY+SRHGVkkTwm5JEb6KSRPaokkR1r5JE
9LWSRPC7kkRvwpJE7siSRHXPkkT01ZJE8NuSRG/ikkT26JJEde+SRHH1kkTw+5JEbwKTRO4I
k0R1D5NE9BWTRPAbk0RvIpNE7iiTRHUvk0T0NZNE8DuTRG9Ck0TuSJNEdU+TRHFVk0TwW5NE
b2KTRO5ok0R1b5NEcXWTRPB7k0RvgpNE7oiTRHWPk0T0lZNE8JuTRG+ik0TuqJNEda+TRHG1
k0Twu5NEb8KTRO7Ik0Rtz5NE9NWTRPDbk0Rv4pNE7uiTRG3vk0T09ZNE8PuTRG8ClETuCJRE
bQ+URPQVlETwG5REbyKURO4olERtL5RE9DWURPA7lERvQpRE7kiURG1PlETsVZRE8FuURG9i
lETuaJREbW+UROx1lETwe5REb4KURO6IlERtj5RE7JWURPCblERvopRE7qiURG2vlETstZRE
8LuURG/ClETuyJREbc+UROzVlETw25REb+KURO7olERt75RE7PWURPD7lERvApVE7giVRG0P
lUTsFZVE8BuVRG8ilUTuKJVEbS+VROw1lUTwO5VEb0KVRO5IlURtT5VE7FWVRPBblURvYpVE
7miVRG1vlUTsdZVE8HuVRG+ClUTuiJVEbY+VROyVlUTwm5VEb6KVRO6olURtr5VE7LWVRPC7
lURvwpVE7siVRG3PlUTs1ZVE8NuVRG/ilUTu6JVEbe+VROz1lUTw+5VEbwKWRO4IlkRtD5ZE
7BWWRPAblkRvIpZE7iiWRG0vlkTsNZZE8DuWRG9ClkTuSJZEbU+WROxVlkTwW5ZEb2KWRO5o
lkRtb5ZE7HWWRPB7lkRvgpZE7oiWRG2PlkTslZZE8JuWRG+ilkTuqJZEba+WROy1lkTou5ZE
b8KWRO7IlkRtz5ZE7NWWROjblkRv4pZE7uiWRG3vlkTs9ZZE6PuWRG8Cl0TuCJdEbQ+XROwV
l0ToG5dEbyKXRO4ol0RtL5dE7DWXROg7l0RvQpdE7kiXRG1Pl0TsVZdE6FuXRG9il0TuaJdE
bW+XROx1l0Toe5dEb4KXRO6Il0Rtj5dE7JWXROibl0RvopdE7qiXRG2vl0TstZdE6LuXRGfC
l0TuyJdEbc+XROzVl0To25dEb+KXRO7ol0Rt75dE7PWXROj7l0RnAphE7giYRG0PmETsFZhE
6BuYRGcimETuKJhEbS+YROw1mEToO5hEZ0KYRO5ImERtT5hE7FWYROhbmERnYphE7miYRG1v
mETsdZhE6HuYRGeCmETmiJhEbY+YROyVmETom5hEZ6KYROaomERtr5hE7LWYROi7mERnwphE
5siYRG3PmETs1ZhE6NuYRGfimETm6JhEZe+YROz1mETo+5hEZwKZROYImURtD5lE7BWZROgb
mURnIplE5iiZRG0vmUTsNZlEZz6ZRG1DmUTmSJlEZU+ZROxVmUToW5lEZ2KZROZomURlb5lE
7HWZROh7mURngplE5oiZRGWPmUTslZlE6JuZRGeimUTmqJlEZa+ZROy1mUTou5lEZ8KZRObI
mURlz5lE5NWZROjbmURn4plE5uiZRGXvmUTs9ZlE6PuZRGcCmkTmCJpEZQ+aROQVmkToG5pE
ZyKaROYomkRlL5pE5DWaROg7mkRnQppE5kiaRGVPmkTkVZpE6FuaRGdimkTmaJpEZW+aROR1
mkToe5pEZ4KaROaImkRlj5pE5JWaROibmkRnoppE5qiaRGWvmkTktZpE6LuaRGfCmkTmyJpE
Zc+aROTVmkTo25pEZ+KaRObomkRl75pE5PWaROj7mkRnAptE5gibRGUPm0TkFZtE6BubRGci
m0TmKJtEZS+bROQ1m0ToO5tEZ0KbROZIm0RlT5tE5FWbROhbm0RnYptE5mibRGVvm0TkdZtE
6HubRGeCm0TmiJtEZY+bROSVm0Tom5tEZ6KbROaom0Rlr5tE5LWbROi7m0RnwptE5sibRGXP
m0Tk1ZtE6NubRGfim0Tm6JtEZe+bROT1m0To+5tEZwKcROYInERlD5xE5BWcROgbnERnIpxE
5iicRGUvnETkNZxE6DucRGdCnETmSJxEZU+cRORVnETgW5xEZ2KcROZonERlb5xE5HWcROB7
nERngpxE5oicRGWPnETklZxE6JucRGeinETmqJxEZa+cROS1nETgu5xEZ8KcRObInERlz5xE
5NWcRODbnERn4pxE5uicRGXvnETk9ZxE4PucRGcCnUTmCJ1EZQ+dROQVnUTgG51EZyKdROYo
nURlL51E5DWdROA7nURnQp1E5kidRGVPnUTkVZ1E4FudRGdinUTmaJ1EZW+dROR1nUTge51E
Z4KdROaInURlj51E5JWdROCbnURnop1E5qidRGWvnUTktZ1E4LudRF/CnUTmyJ1EZc+dROTV
nUTg251EX+KdRN7onURl751E5PWdROD7nURfAp5E3gieRGUPnkTkFZ5E4BueRF8inkTeKJ5E
ZS+eROQ1nkTgO55EX0KeRN5InkRlT55E5FWeROBbnkRfYp5E3mieRGVvnkTkdZ5E4HueRF+C
nkTeiJ5EZY+eROSVnkTgm55EX6KeRN6onkRlr55E5LWeROC7nkRfwp5E3sieRF3PnkTk1Z5E
4NueRF/inkTe6J5EXe+eROT1nkTg+55EXwKfRN4In0RlD59E5BWfROAbn0RfIp9E3iifRF0v
n0TkNZ9E4DufRF9Cn0TeSJ9EXU+fRORVn0TgW59EX2KfRN5on0Rdb59E3HWfROB7n0Rfgp9E
3oifRF2Pn0TclZ9E4JufRF+in0TeqJ9EXa+fRNy1n0Tgu59EX8KfRN7In0Rdz59E3NWfRODb
n0Rf4p9E3uifRF3vn0Tc9Z9E4PufRF8CoETeCKBEXQ+gRNwVoETgG6BEXyKgRN4ooERdL6BE
3DWgROA7oERfQqBE3kigRF1PoETcVaBE4FugRF9ioETeaKBEXW+gRNx1oETge6BEX4KgRN6I
oERdj6BE3JWgROCboERfoqBE3qigRF2voETctaBE4LugRAvDoETeyKBEXc+gRNzVoETg26BE
X+KgRN7ooERd76BE3PWgROD7oERfAqFE3gihRF0PoUTcFaFE4BuhRF8ioUTeKKFEXS+hRNw1
oUTgO6FE</AssayXData><AssayYData Points="1500">Lq9oPSt1Zz1ZnVc9j1NqPWuOXj3fVGE9e6VdPa9Haj1nzFI9E7JcPQCfTD02+VI9odlbPUYU
Xj3sQVo9WmpHPe7MUz2u11092VBePTLEXD2rE149wSRKPdrESD2QjlA90PpdPXQFTz0OhF49
rs5ZPREDTj2hF1k9h1pZPREEVz365Es9pSJhPWeYST0ZcFg9I/lWPWBFXj2OQVo9j7FSPfhM
UT3b/l49cXRTPcY+VT3uCUI9pkpnPVsVYz1RwEk9a8FnPYHzTD10mlc9BplYPULHWT3sDmA9
7JRKPbWoTT0ZYHU9G7VePcB9Vz3fk1Y9fwxjPeeFWT16GmE9r0VaPb1zYz3dW1M9nL9jPQDC
Wj30yWQ9Cw9JPXxEZj2KA0k9OzBWPYtSWT0NKlw961BTPTGuVT1mM1Q9VbRWPWEWST30JHA9
09ZsPSWOaT2Z9WE9dDBWPRmJWj3aa2Y9F5NcPZ/gVD2JeGE9c99YPYPTZj0jhmI9jTpaPa5g
Wj1XKWg9FYlqPfACZz3DuFI9FKNhPfymdT3c0GE9ddJePWFWYD074WM9GNljPWUDZj1H6Fk9
Vo5XPVumWj0oSHU9XX9aPSfxXj2K11w9yPpvPelYVz26fl490eBXPVXlYz0gO1w9hHVxPS2y
YT1rmVw9hJBPPcTTWz2PnF89UaBhPb1EWT1XX2Q90DFgPQqlWD1CCGw9INVcPdXrWj2cXU09
REZgPQwzXj0clFU9Nz1JPT7iVz1N5lk9BiRlPSFaXj1dJ2k9H7RfPctaUT0UN3I9LjxqPXay
XT2L7WE9JIxgPdFPVD0zaEs9S0FhPcGZVj3jCl89PgZrPS8NZD0orFw95oFUPXDZaT1rsUk9
DlxfPQ4LYD0Ohmo9UAxePajdRj0c8Vo9GTlkPRGjUz3FKWQ9yOVkPVPZVT1WtmE9be1fPX7X
Wz1q51o9cwVYPbi3Xz3WK149tEJkPSWBWT1V21U9tp5kPZHqXj0nYnU9bpNoPdEBUj3HN1g9
cKtfPYo8UT2JdlQ9+C9sPR2dZT2gdVA96UFcPbHFbj3yH1Y9XudiPW/TXT02i109TQ9dPWh3
YD1v2Vo9ryVYPWb7WD3S71s9kihgPZNPVz3Lx149SrRqPf1tUj0MvlY9NTFhPXksXT37AF49
CTVfPTKxaD24dWw9ZdNTPYvmVT0Y+GE9/SxjPTniYj1rhVc9vRpiPby3UT1n21E9qGlkPRee
YT2Lemg9USBoPQ/lYT1WsF09HcplPWgraD1SIm09uwdYPUbrWj1D6Gg9K7FnPRBxWD0Yl149
6gVaPR7+UT2nQ2Y9QaNePQckaT1Bv1g9TJxaPeAHYj0Bcz49dz5qPfB5Yj2HT2Y90aNjPWBC
ZT1tsWY9ggFcPY1VTz0osmU9b6ZsPY56YD09W1w9hDZhPYWGWD3LM2c9215hPTZ2YT1WmFw9
Yt5gPfojaD2SKGI9bN9WPcfRXz0/8FU9jU1RPRFpYT1VdVw9TcppPeYZdz3yBWg9ITp2PcZL
YD0ml1w949F2PT6kXj0ovl09MElkPQF6eD2ySVo9aqdePYqbWT3d2WM9gYhuPRrxVD3nmVw9
G/JtPT9KaT18fW09mHFfPXXxWT1wu2w9o5lSPU8obj1ypF09SlZePUKaYz1FFmo93xlcPXwP
Wz2WmGc9Z95WPfi4Xz0XSWU9L3pVPUIGZz0vAFs9yZZgPVb8Xj3EFGc9BsNmPagFbD1gf2o9
MLVhPddDXz1nKlI9vvZkPQK0aD2eWF49yc9WPV/0XD1/ZGI9W6NsPQBEXj3/emg9QCVlPZRC
YT0malo9CDBvPSjuaj0+8lQ9z35hPSdEXz0z8mI9Sh5iPaVhUz2beG09IEdnPRTbWz2fhWY9
2QtXPYPdST2oyGQ9UKtoPawLbD3kZV09iAp0PWZqVD19X1A9gehePXkzbz0LfmQ9VihjPWaP
eD2jAl49DH9SPR8KaD33hm09LTVwPUWacj06pV49UTZoPVtwWz31c1E9GhNqPRgwcD2tym49
hfRYPUm5Wz20hGA9HZ5uPaDBVj3gxWA99dxePWttYD2lbG49zUtePbYDWT2UHG897hRbPVVw
Vz0rzU89xUxlPU9BbD33vFs9gIlkPSxqaz1eeWQ9hclXPdopYz0DeGA9GOtnPa6WXT3lOFo9
g0FjPe++Vz0pYG09OrxoPc7IVT0nF2U9T+NnPZeMaj0NG2Q9fH1YPXLibj0tzlo9pXxTPSEM
cz3M9lg90EFfPW/XWj2Yj149UitpPTJoYD2rm1w9TQtlPfmrXz2aLF09VOxZPR7GYz2NtlQ9
2fdWPRqebz0it189rullPT2jYD10iVU9Gr1RPSRXZT2ziF89GYxhPcLJbD3hblo9xANqPWBU
Wj29ImE9SbxZPQi1az0LJVs9wpliPVQ/aT2mK2s9BHNdPUaAbj0nK2U9vbxpPdtOWz0jvmU9
MABfPRpUbz0952s957JqPaj/YT13RFg9fd1yPYeXXz2sg1o9Pn1oPZ2sbD102Gk9mhRVPdCh
bT16Uno9jNFfPWHITz1Xk2E9stR1PRmvYD13Eng9JHVTPScXQj0WhV09VWNjPdhHXz1glWU9
Ne1nPXrrZj0SZmk9bhRpPTbYcz1Ms2U9jl9gPR8LXT3X63g9iu5ePR/dbz3Y8nM9SDRyPdL7
Uj1foGg9cc5wPZkwZj03hV49gJphPceRej2APlw9PB5fPdNKcD3QSVQ9TVROPahwcj2wcHM9
yTdvPVdvYj2DSWc95UVePQZHcD3qvVY9j2toPZopZj3WTHA99y5xPXbfYz1F4249JNVpPcZu
cT3lb2M9wOVrPS/sbD1TW2o9ehtkPf24Xj1E2mc9ugFhPQhcYz3Mz2A9Q1xjPXF/WD1fomc9
/OdsPennaT0zEFU9k4dcPQMuWj3Simw9xa5dPRXXaj2F9Gk90dNoPVpKaT3BtF89cvVjParI
cD3Y2189+4xpPSdxaj20OWo9rjluPRGnZz1BAW09qBZqPRK5Yz0uMVI95FlhPb9GYT2+5GQ9
6GBaPcN0cT0bsWc91MhoPbUFTz2h93M9VG9oPfzNYT2Kl2c9Fv9jPbd5bD1XPWQ9jClsPbzU
az38sWI9UBZtPZnDaD3jH3I9Qn1ZPcloaj2camc9ahBlPaKuZj1xb4A9/WxyPYAMaT2hVlc9
9FlxPbpuWj2/6Gc9B2BmPWRdeD2O2mM9q/tlPa5Saj1va2U9ystePUTScD0JCG49S1VnPZVv
cj1rN149CyxpPfxTaz2uEmI9t75qPS8QZj36Tmw99IZ2PQotYD0lu209oWdiPf8XbD24B2E9
3xlVPYjbXD0irmw900xfPdmobz0zbWs97MlhPQ4AdT1AwVg9K/BRPQWPcD0XMl09PMhWPRaq
fD0JUXo9mOBZPec1cT0X8Gc9+7VwPbDYYD1YXWc9uQ9sPdhfZD2MOGE936JlPa8rcT2vK2I9
Tr50PWXdbD2OvFw9GVRsPYbUbD0uMW49KD5wPSQKaz3QOG09eldgPXNRaD1MX3Y9RzFbPYG/
az02/Gc9gWFsPafSaz324Ww9/g92PdSPaz3atVw9QRFtPUJsgj2CZ3w9zZZmPU0ZaD3sTXo9
DjNsPYazcz2IDmw9CHRnPWr6gT2FZmY9rvthPTuLXj1HxGA9HFaBPcY9cD1DO2U9bjJyPXow
az2K12w9/vJuPd2+aD0yxmI9GixoPewjZT2N1mw9aFSAPU1Raz1k0XM9g5hxPdIxbD1m6Hc9
b1pjPZoFaT3RH3U9oZ92PZQnez0q1FQ9CjhqPVd/cT0epWU9gYRiPQOicz3XQGk9r89oPfIB
Xj2ozGU9jo5mPY6AcT0fUGk91URvPe5WXj0NsV49PeFqPcQmdD07uXQ9f69hPZYBXz1anWM9
p9taPQXHdz1rRHk95HFmPXBTYD29XXM9yi9oPbg9aT0/NGs9yHCAPWhaeT2ucW49WPxjPYbi
ZT0o8GI9ca9zPcpjaj18i189OV1ZPSiqbz353HA9giZlPVWjcj0t4mM9vVpqPebxZD1+PG89
niltPcrjbT3iqWQ9jadhPUwHfj1MnmY9kwRkPX60bj3TOWg9vrNlPdk0cT2OFmo9bLFoPSwM
bT2NVWs9kW9tPQNRZD0uBnI9MG5+PWXtaj2IgGk9C5RzPaEKbT18a249MYhiPVGQZT0mFmM9
OxlpPTC9Zz3nUHc97+tgPSPpcD3SS209ZQptPYxzZj2komk9UeJ7PeLLaT2zHmI9Qs1mPQmj
Xz1fHV49ATdnPfSRgD1xhmc9Qf1ZPdBocz0WsHo9ijBuPcSnaD20aGo9iJxbPc0rbj0pF2Q9
g2d6PQD6cj2TyWk9qB53PfQ4bD25r1s9R0BuPVVgbz3B/2Q9iJBqPbEQez37k3Q9DKN1PbWD
dD03imQ9m7l4PcTzaD2pfHM9Qd90PcX/Zz3e6mc9K0xyPawEdD0BB2898up4PSntbD1DRGs9
gEqAPQTzYj3STHM9YkxYPSdgaz0svm898zpkPbFwaD1XN2U9BLx2PYW5ZT3IlXc9PvdrPRDu
aD0hr1w9/uluPWW/aD0b2W099jFtPbzwdD1B42U9xe6BPTjweT1rHng9Go1kPZfNcT0104A9
3hVuPXPxaD3W33U9/4CCPX7Tej2VgnM9jDKCPXjTfT0KBmk9Zx5pPSb8cT3T5nA9LSdoPQz1
cj3JAnA9gDt0PY9Bbj0pS1w9xyZzPZ42cj0BnVo9QTR1PdSlcD316GQ9BjBtPZXGbj1hxW09
p258Pdh+Yz3sgXs9dBFgPZknZD3CX4Q9lutsPaiObj2nm3I9OIdzPTKSdT3HdnQ9BohvPbjY
ej369209QnZ9PXQ4bD0MzFw9nTltPRqwfz0njHE9aul0PaZiUz13J3Q9Yrp1PZRYbj1FqXg9
XF9cPS2zeT1t1Wo9IfuFPeeHbT0vPWY9a0xjPTeOfj1u0F89AFVmPbV9bj2ki2o9BTpXPenZ
cT3ALmc9stNpPWPCaj1ckWI9qjxmPSJbaz1dAXI9P0N/PbspYT1sMmg9lUJ1PUVcZz39a2w9
O/J4PZscaD3AcnI95wNtPc0abT1sTng9NnBwPcLGaD0YL2o9vmZoPR5JcT1DJnk94q1uPUNj
Yz2vr3E9UnZwPUT5bD3+EmY9tO+CPSMlgD0NG2Q9ezxrPc83aj3TimM9eZhnPRL5cz1wv3I9
YM5kPVEpYD0crm49dB1tPbVKZD2LklM9c1ByPZYedj2RgIM9aeB6PQxtgD2at3Y9ZDxrPcT0
fD3LpXY9nCdsPZGbcz2SSm89t1V4PXbjbz07NGo9J1eBPTt1fT29YWc9Kqx4PfkSbT1iUnA9
FudrPdFFZD2TGW09m95tPdaWaz1+zoE9grpyPRtBZz1Tv3U9MHluPVldbT1donE9rPpjPXlx
eD2IxG49/4RsPdbmgT1LlH09mpZlPeWYdD04rnE9K21nPfrPdD3jXGk9TipnPXk9bz0DQHY9
o6Z/PYUDZz0/PoI9lwVzPa/LZz2JdIE9YC5sPdp0bz3YXng9RZ54PSGebj3Js2k91lBhPYum
cT3U7IE9TB5mPQJBaz2jNnw92jlsPRTxdD1g0Xo9/Od1PXBVdj37e3o9Gfp4PSQseD1IqnM9
qgJzPV9bbz24DHY9+edtPdaGcT2UgnM9q0JzPYUMbT1HqXY9EkJuPUOweD2J1G095nl+PYxF
bz1hPG09+qV9PU9QYj0OunI9ilt0PXmpcj1hkmQ9wu9tPT2FbD37f2c9s4RlPTF2ej02GHE9
tKh3PbWvaj2jiIA9LVhuPemScz125WY9vBOEPRXSaz3gq3Y9qoVrPbOzgT0spn09xyaAPTnK
dj3lJXY9QB52PQMPhD1OT3M9IE52PTcoez1hxoI9DPB/PQwGZz2kpnQ989uBPbpNcD0c93o9
EU9xPSeLcD1czHs9o85tPcixez0eIHI966lwPaYqaz2SL3Q9Csp0PV8dcT33WIA9wwyAPU3T
ej2s3nk9N/5xPUYmej0C0oE9Azp4PeUidT2Q/Ho9gQVyPU1xcz1pw4E9KXhnPYzLcj3kxYA9
I4V3PeHSeD1Tr289sGJ2PQTubz3tHWg9PktyPfc4gD1kzW49nfJ7PRwofT3fgHk9A1t3PewD
cT0o9Xg9FT1nPb+6bD2LkX89OW5oPWxPaT0IK3k94dGAPQ7aaT1F/XU9obd1Pdg7cD3/RGk9
7vh/Pd2MdT3B0349eP5yPaC+hT37+Xk9pcR3PVyOdD2zmW8944tpPZEEcj35+Wo95ItfPROX
eT3FPno95URzPac0cj2hLXc9D3J0PXsNXT1KQ2A9QZl/Pfckdj30E3E9keZnPYRrfz3J+4Y9
kiZfPZVpbD1uF3M9kEN1PY9lbD19AnQ9l2CBPWh4eD08toM9BSt5PVDNeD2p03k9cNp5Pf5P
hj3NwW49FYViPUprgD1OM4A91YtxPQp2bT0SPIA92Vx6PZn7Yj1/jm09kmd4PfR8ej3ziYA9
AKlzPYg8ej2/7XA9wEh8PTeCbj3dRHU9+qVmPbSUgD0C8H49kYNzPVCSaj20WWg9c/R2PXEU
cj1BE3s9b+xzPZ41eD1UzYE9bid1PQ4fbj24mnY9n3SBPTmwhD1+SWQ9tORwPbkUgT3T4ng9
xIZ2Pd01gj39toA9bYl9PZuPYT0jOWo9xCVyPSR6bT1+iXE9hONuPREVej3GtWc9KgV1PT7c
ez2Mym49XJJzPS6ldz304Xs9CSV7PZZncD33pnE9ZXZjPZTCcj3El3s9MxR9PaLIgD2VV309
Qi98PblLcD39C3I9go5tPbUkaj2oino9o3BoPWFqfz2bjng9m69mPSKmgD2ksmc98OhyPd9B
aj0FjXk9jyprPW7MbD17jnQ99UqBPbGEdT3MsnQ9ze92PYyHcD2aR3Y9A4huPRTiYT22w3M9
1uVsPc6fbz33kXE9Unx4PWQtZj3DCXc9dLNvPYU4az32TXE9+cKAPeQ5cz3jnXY9QdODPQoW
gz06YXo9v0V2PYhFcD1DQ3I9vTJvPTLbdz1tHng9i91iPfi3dj1713Y9/Hl4PfWScj28ZHE9
e/VxPV7ldD3H43s9XAhqPaZ6gD1qRG09/DZ/PTddbj0IqoA9PMJ8PfkLgj0OwXM9w5B+PU2h
bT3bR3k93pJjPYewfz2BzGw9oCSBPY0Rcj2yD2k9iYWBPUSXiD0RGHA9+ANtPRc1fz3OgX49
4x10PZQeeD3VSYA9eN1fPZB9cT3Iu4E9J7hqPaqzaz2KeIE9Ol1nPWMSfT2cRWg98bd2PeTg
dT2tIH09OjNlPbF4cD3P4309drZ9PQQoWj19D389GXZrPTLMeD1ACHw9+VJwPcrVbz25eII9
IA5wPeDcZj3ZBXE9X4ttPYFCaz2uzHQ9DT5lPY1Hcj0YDYE9RSxzPW7+ZD1ILWo9tql2PTIu
dz0rKWs9TgdvPZjzZj2UH209iB1vPXwedT1nHmg9TBtuPSGvcz0/XXM9oSJ4PUZkeD0SbGk9
JRZoPWlneD3gtWo9541nPafIdz0sL3g9KXR1PV2EaD1/mH49ET1+PeVOdz3UEIE9YeJpPXT6
cD1OUnQ9ikd3PVWgbj1TT3I9ZVxrPciKez0gpXM9VvhjPaeeeT0b2X49TUtsPTRtdT1y43Y9
HbBmPQWadT1cwHc9VTduPWpQfj36q249JeSBPd0Qez1TlX491NpzPSp7fT1tnIA9xDBmPd00
gD35SH092flpPdMoZT36LXI9EX5gPSmScj32Emk9XyJ8Pedfez2DlWg9fBltPQtQbT1PgHo9
trFuPRi9eD1pGoI9oXpsPfZ7aT0kAFY9PteAPcJmdz01EmQ9r2piPQQWbT1Az3g9frFgPT8M
az1gmHg9F4WDPewSaT2xjGk9YN5uPUmVeT2rmnQ9L19pPTJCej3L5ns94JVyPY1McD3kq3I9
m6F1PSWFcj2MMnE9uoN5PffvcD3kr2Y9g+NxPR9tdT2ManA9A3N4PXNkcz2zt3U9FXBzPclF
hT3YFHU9</AssayYData></Step><Step><CommonData><SampleLocation>5</SampleLocation><SampleID>YNCCT5Ac018</SampleID><SampleGroup></SampleGroup><SampleInfo></SampleInfo><SampleRow>M</SampleRow><SamplePlate>1</SamplePlate><WellType>KSAMPLE</WellType><Concentration>-1</Concentration><ConcentrationUnits>µg/ml</ConcentrationUnits><MolarConcentration>78.13</MolarConcentration><MolarConcUnits>nM</MolarConcUnits><MolecularWeight>-1</MolecularWeight><Temperature>30</Temperature><StartTime>1337554</StartTime><AssayTime>300</AssayTime></CommonData><FlowRate>1000</FlowRate><StepType>ASSOC</StepType><StepName>Association</StepName><StepStatus>OK</StepStatus><ActualTime>300.001</ActualTime><CycleTime>0.2</CycleTime><AssayXData Points="1500">RkKhRB9JoUQbT6FEmlWhRBlcoUSYYqFEF2mhRBtvoUSadaFEGXyhRJiCoUQfiaFEG4+hRJqV
oUQZnKFEoKKhRBepoUQbr6FEmrWhRBm8oUSYwqFEF8mhRBvPoUSa1aFEGdyhRJjioUQX6aFE
G++hRJr1oUQZ/KFEmAKiRBcJokQbD6JEmhWiRBkcokSYIqJEFymiRBsvokSaNaJEGTyiRJhC
okQXSaJEG0+iRJpVokQZXKJEmGKiRBdpokQbb6JEmnWiRBl8okSYgqJEF4miRBuPokSalaJE
GZyiRJiiokQXqaJEG6+iRJq1okQZvKJEmMKiRBfJokQbz6JEmtWiRBncokSY4qJEF+miRBvv
okSa9aJEGfyiRJgCo0QXCaNEGw+jRJoVo0QZHKNEmCKjRBcpo0QbL6NEmjWjRBk8o0SYQqNE
F0mjRBtPo0SaVaNEGVyjRJhio0QXaaNEG2+jRJp1o0QZfKNEmIKjRBeJo0Qbj6NEmpWjRBmc
o0SYoqNEF6mjRBuvo0SataNEGbyjRJjCo0QXyaNEG8+jRJrVo0QZ3KNEmOKjRB/po0Qb76NE
mvWjRBn8o0SYAqREFwmkRBsPpESaFaREGRykRJgipEQXKaREGy+kRJo1pEQZPKREmEKkRBdJ
pEQTT6REmlWkRBlcpESYYqREF2mkRBNvpESadaREGXykRJiCpEQXiaREG4+kRJqVpEQZnKRE
mKKkRBeppEQTr6REmrWkRBm8pESYwqREF8mkRBPPpESa1aREGdykRJjipEQX6aRElu+kRJr1
pEQZ/KREmAKlRBcJpUQTD6VEkhWlRBkcpUSYIqVEFymlRJYvpUSSNaVEETylRJhCpUQXSaVE
E0+lRJJVpUQZXKVEmGKlRBdppUQTb6VEknWlRBF8pUSYgqVEF4mlRBOPpUSSlaVEEZylRJii
pUQXqaVEE6+lRJK1pUQRvKVEmMKlRBfJpUQTz6VEktWlRBHcpUSY4qVEF+mlRJbvpUSS9aVE
GfylRJgCpkQXCaZElg+mRJIVpkQRHKZEmCKmRBcppkSWL6ZEkjWmRBE8pkSYQqZEF0mmRBNP
pkSSVaZEEVymRJBipkQXaaZEE2+mRJJ1pkQRfKZEkIKmRA+JpkSWj6ZEkpWmRBGcpkSQoqZE
F6mmRBOvpkSStaZEEbymRJDCpkQPyaZEls+mRJLVpkQR3KZEkOKmRA/ppkSW76ZEkvWmRBH8
pkSQAqdEDwmnRBMPp0SSFadEERynRJAip0QPKadEli+nRJI1p0QRPKdEkEKnRBdJp0SWT6dE
klWnRBFcp0SQYqdED2mnRBNvp0SSdadEEXynRJCCp0QPiadEjo+nRJKVp0QRnKdEkKKnRA+p
p0SOr6dEkrWnRBG8p0SQwqdED8mnRJbPp0SS1adEEdynRJDip0QP6adEju+nRJL1p0QR/KdE
kAKoRA8JqESWD6hEkhWoRBEcqETPI6hE1SioRJYvqESSNahEETyoRJBCqEQPSahEjk+oRMtV
qEQRXKhEkGKoRA9pqESOb6hEknWoRBF8qESQgqhED4moRJaPqESSlahEEZyoRJCiqEQPqahE
jq+oRJK1qEQRvKhEkMKoRA/JqESOz6hEktWoRBHcqESQ4qhED+moRI7vqESS9ahEEfyoRJAC
qUQPCalEjg+pRJIVqUQRHKlEkCKpRA8pqUSOL6lEkjWpRBE8qUSQQqlED0mpRI5PqUSSValE
EVypRJBiqUQPaalEjm+pRJJ1qUQRfKlEkIKpRA+JqUSOj6lEkpWpRBGcqUSQoqlED6mpRI6v
qUSStalEEbypRJDCqUQPyalEjs+pRJLVqUQR3KlEkOKpRA/pqUSO76lEkvWpRBH8qUSQAqpE
DwmqRI4PqkSSFapEERyqRJAiqkQPKapEji+qRJI1qkQRPKpEkEKqRA9JqkSOT6pEklWqRBFc
qkSQYqpED2mqRI5vqkSSdapEEXyqRJCCqkQPiapEjo+qRIqVqkQRnKpEkKKqRA+pqkSOr6pE
irWqRAm8qkSQwqpED8mqRI7PqkSK1apEEdyqRJDiqkQP6apEju+qRIr1qkQJ/KpEkAKrRA8J
q0SOD6tEihWrRAkcq0SQIqtEDymrRI4vq0SKNatECTyrRJBCq0QPSatEjk+rRIpVq0QJXKtE
kGKrRA9pq0SOb6tEinWrRAl8q0SIgqtED4mrRI6Pq0SKlatECZyrRJCiq0QPqatEjq+rRIq1
q0QJvKtEkMKrRA/Jq0SOz6tEitWrRAncq0SQ4qtED+mrRI7vq0SK9atECfyrRIgCrEQPCaxE
jg+sRIoVrEQJHKxEkCKsRA8prESOL6xEijWsRAk8rESIQqxED0msRI5PrESKVaxECVysRIhi
rEQPaaxEjm+sRIp1rEQJfKxEiIKsRA+JrESOj6xEipWsRAmcrESIoqxED6msRI6vrESKtaxE
CbysRIjCrEQPyaxEjs+sRIrVrEQJ3KxEiOKsRAbprESO76xEivWsRAn8rESIAq1EBgmtRI4P
rUSKFa1ECRytRIgirUQGKa1Eji+tRIo1rUQJPK1EiEKtRAZJrUSOT61EilWtRAlcrUSIYq1E
BmmtRI5vrUSKda1ECXytRIiCrUQGia1Ejo+tRIqVrUQJnK1EiKKtRAaprUSGr61EirWtRAm8
rUSIwq1EBsmtRIbPrUSK1a1ECdytRIjirUQG6a1Ehu+tRIr1rUQJ/K1EiAKuRAYJrkSGD65E
ihWuRAkcrkSIIq5EBimuRIYvrkSKNa5ECTyuRIhCrkQGSa5Ehk+uRIpVrkQJXK5EiGKuRAZp
rkSGb65EinWuRAl8rkSIgq5EBomuRIaPrkSKla5ECZyuRIiirkQGqa5Ehq+uRIq1rkQJvK5E
iMKuRAbJrkSGz65EitWuRAncrkSI4q5EBumuRIbvrkSK9a5ECfyuRIgCr0QGCa9Ehg+vRIoV
r0QJHK9EiCKvRAYpr0SGL69EijWvRAk8r0SIQq9EBkmvRIZPr0SKVa9ECVyvRIhir0QGaa9E
hm+vRIp1r0QJfK9EiIKvRAaJr0SGj69EipWvRAmcr0SIoq9EBqmvRIavr0SKta9ECbyvRIjC
r0QGya9Ehs+vRIHVr0QJ3K9EiOKvRAbpr0SG769EivWvRAn8r0SIArBEBgmwRIYPsESKFbBE
CRywRIgisEQGKbBEhi+wRIo1sEQJPLBEiEKwRAZJsESGT7BEgVWwRAlcsESIYrBEBmmwRIZv
sESBdbBECXywRIiCsEQGibBEho+wRIGVsEQAnLBEiKKwRAapsESGr7BEgbWwRAm8sESIwrBE
BsmwRIbPsESB1bBEANywRIjisEQG6bBEhu+wRIH1sEQA/LBEiAKxRAYJsUSGD7FEgRWxRAAc
sUSIIrFEBimxRIYvsUSBNbFEADyxRIhCsUQGSbFEhk+xRIFVsUQAXLFEiGKxRAZpsUSGb7FE
gXWxRAB8sUSIgrFEBomxRIaPsUSBlbFEAJyxRIiisUQGqbFEhq+xRIG1sUQAvLFEf8KxRAbJ
sUSGz7FEgdWxRADcsUR/4rFE/uixRIbvsUSB9bFEAPyxRH8CskQGCbJEhg+yRIEVskQAHLJE
fyKyRAYpskSGL7JEgTWyRAA8skR/QrJEBkmyRIZPskSBVbJEAFyyRH9iskT+aLJEhm+yRIF1
skQAfLJEf4KyRP6IskSGj7JEgZWyRACcskR/orJE/qiyRIavskSBtbJEALyyRH/CskT+yLJE
hs+yRIHVskQA3LJEf+KyRP7oskSG77JEgfWyRAD8skR/ArNE/gizRIYPs0SBFbNEAByzRH8i
s0T+KLNEhi+zRIE1s0QAPLNEf0KzRP5Is0SGT7NEgVWzRABcs0R/YrNE/mizRIZvs0SBdbNE
AHyzRH+Cs0T+iLNEfY+zRIGVs0QAnLNEf6KzRP6os0R9r7NEgbWzRAC8s0R/wrNE/sizRH3P
s0SB1bNEANyzRH/is0T+6LNEfe+zRIH1s0QA/LNEfwK0RP4ItER9D7REgRW0RAActER/IrRE
/ii0RH0vtESBNbREADy0RH9CtET+SLREfU+0RIFVtEQAXLREf2K0RP5otER9b7REgXW0RAB8
tER/grRE/oi0RH2PtESBlbREAJy0RH+itET+qLREfa+0RIG1tEQAvLREf8K0RP7ItER9z7RE
gdW0RADctER/4rRE/ui0RH3vtESB9bREAPy0RH8CtUT+CLVEfQ+1RIEVtUQAHLVEfyK1RP4o
tUR9L7VEgTW1RAA8tUR/QrVE/ki1RH1PtUSBVbVEAFy1RH9itUT+aLVEfW+1RIF1tUQAfLVE
f4K1RP6ItUR9j7VE/JW1RACctUR/orVE/qi1RH2vtUSBtbVEALy1RH/CtUT+yLVEfc+1RHnV
tUQA3LVEf+K1RP7otUR977VEefW1RAD8tUR/ArZE/gi2RH0PtkR5FbZEABy2RH8itkT+KLZE
fS+2RPw1tkQAPLZEf0K2RP5ItkR9T7ZE/FW2RPhbtkR/YrZE/mi2RH1vtkT8dbZE+Hu2RH+C
tkT+iLZEfY+2RHmVtkT4m7ZEf6K2RP6otkR9r7ZEebW2RPi7tkR/wrZE/si2RH3PtkR51bZE
+Nu2RH/itkT+6LZEfe+2RHn1tkT4+7ZEfwK3RP4It0R9D7dEeRW3RPgbt0R/IrdE/ii3RH0v
t0T8NbdE+Du3RH9Ct0T+SLdEfU+3RHlVt0T4W7dEd2K3RPZot0R9b7dEeXW3RPh7t0R/grdE
/oi3RH2Pt0R5lbdE+Ju3RHeit0T+qLdEfa+3RHm1t0T4u7dEd8K3RP7It0R9z7dEedW3RPjb
t0R34rdE/ui3RH3vt0R59bdE+Pu3RHcCuET+CLhEfQ+4RPwVuET4G7hEdyK4RPYouER9L7hE
/DW4RPg7uER3QrhE9ki4RH1PuET8VbhE+Fu4RHdiuET2aLhEfW+4RPx1uET4e7hEd4K4RPaI
uER9j7hE/JW4RPibuER3orhE9qi4RH2vuER5tbhE+Lu4RHfCuET2yLhEdc+4RPzVuET427hE
d+K4RPbouER177hE/PW4RPj7uER3ArlE9gi5RHUPuUT0FblE+Bu5RHciuUT2KLlEdS+5RPw1
uUT4O7lEd0K5RPZIuUR1T7lE/FW5RPhbuUR3YrlE9mi5RHVvuUT0dblE+Hu5RHeCuUT2iLlE
dY+5RPSVuUT4m7lEd6K5RPaouUR1r7lE9LW5RPi7uUR3wrlE9si5RHXPuUT01blE+Nu5RHfi
uUT26LlEde+5RPT1uUT4+7lEdwK6RPYIukR1D7pE9BW6RPgbukR3IrpE9ii6RHUvukT0NbpE
+Du6RHdCukT2SLpEdU+6RHlVukT4W7pEd2K6RPZoukR1b7pE9HW6RPh7ukR3grpE9oi6RHWP
ukT0lbpE+Ju6RHeiukT2qLpEda+6RPS1ukT4u7pEd8K6RPbIukR1z7pE9NW6RPjbukR34rpE
9ui6RHXvukT09bpE+Pu6RHcCu0T2CLtEdQ+7RPQVu0T4G7tEdyK7RPYou0R1L7tE9DW7RPg7
u0R3QrtE9ki7RHVPu0T0VbtE+Fu7RHdiu0T2aLtEdW+7RPR1u0T4e7tEd4K7RPaIu0R1j7tE
9JW7RPibu0R3ortE9qi7RHWvu0T0tbtE+Lu7RHfCu0T2yLtEdc+7RPTVu0T427tEd+K7RPbo
u0R177tE9PW7RPD7u0R3ArxE9gi8RHUPvET0FbxE+Bu8RHcivET2KLxEdS+8RPQ1vETwO7xE
d0K8RPZIvER1T7xEklW8RPBbvER3YrxE9mi8RHVvvET0dbxE8Hu8RHeCvET2iLxEdY+8RPSV
vETwm7xEd6K8RPaovER1r7xE9LW8RPC7vER3wrxE9si8RHXPvET01bxE8Nu8RHfivET26LxE
de+8RPT1vETw+7xEbwK9RPYIvUR1D71E9BW9RPAbvURvIr1E9ii9RHUvvUT0Nb1E8Du9RG9C
vUT2SL1EdU+9RPRVvUTwW71Eb2K9RPZovUR1b71E9HW9RPB7vURvgr1E9oi9RHWPvUT0lb1E
8Ju9RG+ivUT2qL1Eda+9RPS1vUTwu71Eb8K9RO7IvURtz71E9NW9RPDbvURv4r1E7ui9RHXv
vUT09b1E8Pu9RG8CvkTuCL5EbQ++RPQVvkTwG75EbyK+RO4ovkR1L75E9DW+RPA7vkRvQr5E
7ki+RHVPvkT0Vb5E8Fu+RG9ivkTuaL5EbW++RPR1vkTwe75Eb4K+RO6IvkRtj75E9JW+RPCb
vkRvor5E7qi+RG2vvkTstb5E8Lu+RG/CvkTuyL5Ebc++RHnVvkTw275Eb+K+RO7ovkRt775E
7PW+RPD7vkRvAr9E7gi/RHUPv0TsFb9E8Bu/RG8iv0TuKL9EbS+/ROw1v0TwO79Eb0K/RO5I
v0RtT79E7FW/RPBbv0RvYr9E7mi/RG1vv0Tsdb9E8Hu/RG+Cv0TuiL9EbY+/ROyVv0Twm79E
b6K/RO6ov0Rtr79E7LW/RPC7v0Rvwr9E7si/RG3Pv0Ts1b9E8Nu/RG/iv0Tu6L9Ebe+/ROz1
v0Tw+79EbwLARO4IwERtD8BE7BXARPAbwERvIsBE7ijARG0vwETsNcBE8DvARG9CwETuSMBE
bU/AROxVwETwW8BEb2LARO5owERtb8BE7HXARPB7wERvgsBE7ojARG2PwETslcBE8JvARG+i
wETuqMBEba/AROy1wETwu8BEb8LARO7IwERtz8BE7NXARPDbwERv4sBE7ujARG3vwETs9cBE
8PvARHcCwUTuCMFEbQ/BROwVwUTwG8FEbyLBRO4owURtL8FE7DXBRPA7wURvQsFE7kjBRG1P
wUTcVcFE8FvBRG9iwUTuaMFEbW/BROx1wUToe8FEb4LBRO6IwURtj8FE7JXBRPCbwURvosFE
7qjBRG2vwUTstcFE8LvBRG/CwUTuyMFEbc/BROzVwUTo28FEb+LBRO7owURt78FE7PXBROj7
wURvAsJE7gjCRG0PwkTsFcJE8BvCRG8iwkTuKMJEbS/CROw1wkToO8JEb0LCRO5IwkRtT8JE
7FXCROhbwkRvYsJE7mjCRG1vwkTsdcJE6HvCRG+CwkTuiMJEbY/CROyVwkTom8JEZ6LCRO6o
wkRtr8JE7LXCROi7wkRnwsJE7sjCRG3PwkTs1cJE6NvCRGfiwkTm6MJEbe/CROz1wkTo+8JE
ZwLDROYIw0RtD8NE7BXDROgbw0RnIsNE7ijDRG0vw0TsNcNE6DvDRGdCw0TuSMNEbU/DROxV
w0ToW8NEZ2LDROZow0Rtb8NE7HXDROh7w0RngsNE5ojDRG2Pw0TslcNE6JvDRGeiw0TmqMNE
ba/DROy1w0Tou8NEZ8LDRObIw0Rtz8NE7NXDROjbw0Rn4sNE5ujDRG3vw0Ts9cNE6PvDRGcC
xETmCMREZQ/EROwVxEToG8REZyLEROYoxERlL8RE5DXEROg7xERnQsRE5kjERG1PxETkVcRE
6FvERGdixETmaMREZW/EROR1xEToe8REZ4LEROaIxERlj8RE5JXEROibxERnosRE5qjERGWv
xETktcRE6LvERGfCxETmyMREZc/EROTVxETo28REZ+LEROboxERl78RE5PXEROj7xERnAsVE
5gjFRGUPxUTkFcVE6BvFRGcixUTmKMVEZS/FROQ1xUToO8VEZ0LFROZIxURlT8VE5FXFROhb
xURnYsVE5mjFRGVvxUTkdcVE6HvFRGeCxUTmiMVEZY/FROSVxUTom8VEZ6LFROaoxURlr8VE
5LXFROi7xURnwsVE5sjFRGXPxUTk1cVE6NvFRGfixUTm6MVEZe/FROT1xUTo+8VEZwLGROYI
xkRlD8ZE5BXGROgbxkRnIsZE5ijGRGUvxkTwN8ZE7jzGRGdCxkTmSMZEZU/GRK5XxkS9XMZE
Z2LGROZoxkRlb8ZE5HXGROh7xkRngsZE5ojGRGWPxkTklcZE6JvGRGeixkTmqMZEZa/GROS1
xkTou8ZE</AssayXData><AssayYData Points="1500">+39mPccSTD0IC1E988BUPZ/HYj3aLGY9ppZWPbq4Wz32iWo9S2NiPV0gaT2SvlE9KupsPfOd
Wz1N1mQ9JbphPXu1Uz2pBVg9RAtiPSjYWD32GFo9XtJmPXDidD24EGo9s0ZqPQvnXD3yo2Q9
hA9VPaHcYT3fM2w9A+ZhPShCXj0DQGM9OgNgPZ9XWz1Uom09+sVZPWujbj3aHmA9P7hTPV/2
aD0r/k49ik1aPYNOUj2x22c9x7JgPZYHcz1DmlM9JDZXPWRpXz3ZdWA9/01cPXb8VT3671Q9
a1ddPXjiYT11vmQ9zHdpPVx/fj2ZPEU9m9dgPaG8ZD3X5GU9N5JVPdy6Vj2EV1w9MipUPUrr
YT3uQ1A9DzZcPeu9bj3jqF49slZdPdJTXz1RzGE9sQBWPfaPbT2SWlg9W3xgPaIAXT1sxWA9
trlnPSirbD1E+V89M1JePeeqXD3or1k9F5xhPZoiXj0m81g9Ka5jPaw1aD1TrGM9x1FlPcYz
WD0Oslg9E7xWPXXOZD0zh1g9i0VcPezwYj1CGmo9aXNdPYxRVz1QbVA9+BZoPb/xYz2rZlk9
3rpmPWdYWD1RsFc9tiZjPURRcD3NZGM9gsRqPS3WVD1o70491m1dPRyyYj31KVM9/shQPQUw
Vj2JKWs9Kx1rPaYvUz3baGo96O5UPSajZD3Ud2E9giNjPcoAYT3INVo9/m9mPSHSaD1BdGg9
iKtNPe/fYj23VmM98LhYPdLeUj0N7ko9Ix5rPZxuaz3X6GQ9fHdnPSV8WD1QSFY9DN5kPbXI
UD0EbF897xRmPbEpcD24t1c9bnNkPSTWYD2AfmA9+V9bPQpMWT0hc189MIRrPWTEZT18U1o9
6vlWPUhyTz0RzVQ9cbBvPWr7Zj3++WE9mTldPaJdZT32T1E9v5JpPSWycT2R5GE9MlViPcrg
bj2ZNWs9Es1XPc2bXz0/9k496nNbPYjcWz3nbEw9RptmPXRNbj0wNl09MkRwPRo+Xj0LVlk9
xnxjPQTsbj0PHlo9QZRjPXNJVj2W0lE9tsBcPZgcYD2LUmU9vMBiPVAFTT3AdFk98XZVPdh+
VT1nTGs95xRyPT8oVD2U4Vc9Xe9PPdLdaj3aLGI91NdqPc/DZz2bmXQ9wiNjPUTDTz1lF2A9
LJtZPWlUZD3IQm89KcFbPatsYj2AL1w9JDFYPeO2Xz1dRV0953NUPW/yWD3hQl89jO1ePWK1
ZD23xVk97HBRPTrkYD0JvVE9e39lPcvrXz2TFWc9PwJoPYc4aT11GFQ9PUlrPcrEbz2J6lQ9
2qdWPa2mWT3+FmY9vlZhPQCRaz0cNGg9ZJ1WPc90aT2yoV09Z7ZZPW8lXz3kLlQ9LEBZPR4/
YD0o3E89oMRvPV+pWj0Tplk94qlfPa1KYj2Le2U9l5ZjPVp/Wz2wwFY9LNtLPTCNXz2V12o9
SzRZPWCjZj2W8lU9uOJbPd5qWz1ilFw9AsNRPYXPaT1mtWI9YnhiPYEYXz0htGQ9IZRbPWBH
XT2l5Vg9SoBaPS5Baj1cgV09qCxpPQxaZT37E2Q9vAVZPejjYT1vlFA9RFdgPQL+bz3rvG89
+vZYPbWcZT31l1E9NnRgPUq3Xz1jPF89sZdlPaPjaT3UO2I9O4FfPUHAXD2rHVw9fNFXPeKf
WT0JvmI9VVZbPVATXj2Qb1I99sxgPUTKUT3WsU49jxBePdpxVz1XyV89Wc9cPR7SVD1R4lY9
4WtSPQvNUD2Fy1w9mrpjPYcGTj2P1k49o99VPdrYXz0Rf209CB1hPWNtZj0Whlo95kVnPWn4
Yz3OtGY9BNRWPXfpTj1EWFg9TZNcPVTDYD2WXWM9TiJXPc57ZT3bB2A9h4xlPY2JYz0HQFI9
AtBVPVSvYT28tkw9UEpPPehOTz0mqGU9C9ZfPRVcST3xDF89e/RTPRW4XT26wl094O1aPcCr
UT1Td1c95jJePV9aXD26i149guRgPeBSYD1Qv1k96alUPTIjZj11rV49hVtUPfXFWT3E0Fo9
b6RZPSdSUD06OlU9f45kPcneUj3nCWE9ij5nPVjRUT22BWw9lktdPbFSXj0O6V89Ie1aPcS/
Zj2Jw1M9sXFvPeUHXz0X/lg9OLxfPaFjWT0DhWw9Gs9wPS/IQz3lFFU923dVPR5pWz37m2I9
WSZrPZbYXD3cymQ9fPNWPRQlXj08SE89NRFMPaivZj2s42w94kROPc0OTj37MVA916RYPcvj
XD0kaV49tSpjPQ8tRj2YFlQ9lZ9XPZc1YT0Q4109g5VpPY/WcD25yms9vz9sPeoSWT3PuWo9
RulkPci9YD2LS1g9xZVsPSkYZz21KGY9EzNbPal0Vj0yXWw9TOFhPcl/aT3u5WM9NN9gPdPd
Xz0nUHE9/g1YPWm6VT3BUmI9w2xXPZjuWj1Jl1A9Mw9hPaEgZz2o9F89rEthPZl3Zz3FEGI9
NsVcPaIMaT3JFWc9fkhcPRtvYz23jls9UFRhPTydXz3aCGg9NDJPPTsRXD0RFVU948BbPfhF
Wj2p1G09PUxiPUOWVz2jK0Y9AbtlPYKCXT1hGU09Og1qPafHaD2zJE49lcFbPcVeYT2VGFA9
/kxtPaVgaT1nJl49L81YPbEoaj0c/Wo9ERxtPXjOcT1gjGg989pdPY4BZz2tNmE9RjRQPZ1X
VT022F09U+dpPXZWZD3ATmY95DlXPVWEZD250F49Mi9iPd8rZz3dq1091cBmPTrscz2n4mM9
VSxpPf0BXz1vTmY9iQ5uPZufVz2FL189Vt5hPax5aT1Vg0w9zI1SPQCvUz36JGA9J1FkPbDL
UD3i4WA9y6FUPcpvTT29uF89+o9rPc4HXD3rFGc90UNjPUs8aj22smQ9Fx1YPQOzXD3/MGE9
M5hWPaPTZz0fiXU9YnBePVL9YD1L/Go9uvhfPUJoXj0PDlM9XyRZPY4WXj2P4Vg9fCpgPTOh
XT0R4049cgZsPc/dVD2xx1o9rv5iPb1Vaz3H2V09Zw5gPV11WT1uUWw9Z/lsPQEabj1brFc9
opJOPTKRaj3Nt089wmxjPVN3ZT0QKFs9RLVXPacUYT2otHE9wkRhPaLBTD3hc189jXthPYhr
az281l89GzpiPWvOXD3Gek49CvRgPXZ4az2HyVw9ZuppPeIkXD0rI1M9FyByPTqCZD3dV2M9
+/RRPXsyXT20jmc9L/RrPf2EXD2sa1I9FEpkPUHwVD3/KV09vItgPeJIXz1WIGM9JZBjPVNH
UT2MA2c91tRkPQ4iaD3jeU49WaZUPePFVz0182Y9RuhTPX94ZT3PSWU9OF5YPZ53bj0MxFM9
roRVPdAVWz2kS1Q9AEdlPeWWXT3J5Gk9sGpbPeSjXD1Ai1s96N9mPcIYbz2yy1M90KlxPS+R
VD0WSWA9WElgPYKNST1XKF49dWxkPeiDVT0sF2I9m7xiPcFkWT2t9F89BIVPPVZiWj3C0k09
lPxePdDyaD3CRWo9yh1fPUj/UT12U2c9sspZPVNlZj3ObWM9e4FaPc2CVj0dpV09pOlbPUIW
VD0EJW89zYZWPU+SXD1bMlw9/PhiPRK/Xz2kCGg9nZVaPcMxSz0m5XI9u8hbPerrbz1tnFg9
Ee5iPRDWVj0YZGE9CexfPZzLUj1kCVM96QRxPbY2bD3Vxl095PRiPcDDaT2RQGs9WI9ePYfM
XT3fcF89V9hgPdjEZT2CKF09g0pbPVNYTz2oo2A9mBt6Pbk/XT0Rwl89R7NmPf0ZYD0eVm49
o6VTPQ79Vj0HzWY9nAVePUcKWT2jhFo9cXpzPQNlWD2YwGE9F9drPbCUVD3ExFI9029VPYEK
Xz3x9Gs9EE5uPW9PUT0EV109uY5oPRtGbD0zQVo9o75ZPRSxYj3RcG897PhrPffscD279GM9
qP9ePRiWSD026lA9qWZaPVfZXD3V7FE97Wt3PW7xbz1jnls9DUxZPU2TaT3o31w9DBdtPbX4
Wz1fz2g9md9vPcAwbT2YSV89uMZzPfmzYD29yEw9lo9ePfUGaD3oqG49V8dfPYqwaT1/cmg9
pkBfPc4vcz2SA3Q9Cj5YPdgSXz3KsWs9IPZmPWUtbj272Fw9vg9pPRROSz0XNmM97YRmPSFR
Xj1xv1w9citaPSpkWz37L2M9pDxqPR9ZWT2geFc9zcJfPQ+hYD1ENlU9+PxePVcKUj36X2k9
itFxPY/uUD11omI9at5sPc+mZz2uKFs9xYFVPW0dbT0D5Ws9RG5fPRQNXT2DGGs9DFBkPVUr
Xz0xWWk9QmlhPUWdbj2VyWI92xFXPSszXT0gCXI9MkpSPQhLXD0iVFI9STVVPYG4VT15JmQ9
e1lxPQU1WD0NQFw9XlNXPRWTVj0uVFs9jE9YPfGmRT1c7GM9Ua5QPa54Xj3eOFI97+BlPb/7
Wz2xQFI96WBiPcEgXj0mJ1k9lS1mPT9cYj0y5nE9eDJePdHNUT2aHm49ZIFuPcmcXD1Ihlw9
QaJcPTk6WT3ExFQ9DiVgPWU+TT0ygGY9lRpdPfKOcD0qPmM9ePJcPf9lXT1+RVA9AtxQPRvG
YD0w5lo9kAJYPciPcz2q4mU9G7JePaSTYz1yDWU9ddtlPdljXz1fDlk9yHJsPfD8TD3WVFo9
2QJcPR+3Wz3SRmY9WpZjPfBjVz0q5Ww9SyZQPbrJcT0oYVw9MoNwPWe8bj1J9mM9ZhpjPWIF
Zj0sTWI98TlUPZjSaD2Zdmg9jW5lPQd/ZT1lk1k9YchmPen7Zz1QclE9zoRhPaRUTj1nJGI9
lcBbPdGCXD2jmlA9TtlXPaQcXD15pmU9rV1pPY65ZD0xIFs96ahXPTMRaj0bH2U9SrRdPY42
ST1vSWA944pNPVyHUz37KWY9sJNuPTIcbD04O1c9VKpfPY9yVz3fnls9lWBmPU8XYj0Hl2c9
CuhgPdYRaj1nEmw9X9ppPQMeTz3Ff189DRVvPVb8WT3DmWg9F6JjPfd6VD2eOV89yzBgPeoH
YD33BnI9mFNgPSiHZD2hiVk9SpxXPZLtXT1/3Vw94GtRPa3XZz078lg9ICVWPYzvUz0Up1g9
/mBXPXydUz2gMlM9f6FcPez8XD2Q0mA9UVFsPSJvXz1zEmY9PT9pPfLaXj0TJmo9fmxWPWxW
Yj27eWo9xo9TPTN0YT2kslo9qBRdPZD0aD0Eflg9ntljPeFTWT0GM209WghVPXNVcT102V09
/utSPc1bXD18Ylo9G/FNPTPGYT0hOl09x3NnPckGTz282mg9ACpjPRGVXz3qR1c9sZBtPYfQ
Wz0rwXA9TAhZPTdFWz1qh3U974JrPaguXT1j9F49QZJZPcbiYj0damE91sNiPVf5XD3PZ189
Gt1aPYh/YD0UU289ThZfPWlrXD0PbVM9mu5sPfW2ez3adVo9zRBnPa9Kaj2KoV89uTpqPd8H
Wj3IjmE9qRdaPQf+XD07K1s9qF5vPdXLaz3AgmY9+NRePWj8ZD0jRmE9DMhtPcGrcz1XhWo9
dkFgPQ8Scj2U3VU9AhNoPSrbaD1ut1Y9auBdPSblYj21aWI97IRePWK3Wz18klo9PpJmPVuh
YD2+ilM9k+FZPdtJSD2rGV49H25ePW4QXz34+XA9QfRlPe7QWD2Gxl496ptaPR8lVz2bIGk9
LWlRPWhKZT0hDVw9FDZOPfIUQT0/zFY9ZA1RPbFQUz2/5E49m8RbPXIbaD2jKmA9VOlgPWko
Zj0lOVs9StZZPY7qXD0xlGU9qExhPXYKVT0QRWM96UZnPf6YVz2VImY9VHZjPU+BVT0VpnM9
u3diPXk2bT26HFQ9OLZYPQAzdT2jUlQ9KqVUPV0WWz2Djls9Oi9SPZWjUz2/SFc9yiFiPfcR
Xz3ItFQ9Vw5lPZDCXj05Dl09Ej9jPVwoaD0cAV09kDJYPbzWbD3dimU92nFgPYGiXj3TamU9
6qtfPTYgXT0C8109mABqPb/QWz2apFc9YEBlPWYhXz2wmFw9LNFoPR3MXj1h4lg9qlZhPUp5
dT1sKls9AqRyPZaxdT3C5WA9Q7tnPep8aT3A0249cVlaPYsPbD3a8Fs9ElVxPSlsWT2jDWE9
0xlZPQCIYD1eCGM9OEtlPa9maD35dEo9NyBKPbK5ZD3u2GE9r5VsPaq4aT34C2E9MQVaPXQ3
ZT0iwmA9eQ1jPQFqXz1kClw9SZhoPW2lZD2xYl49BAtaPSlNYT1HIWA9y11xPRz6aT3lUWU9
+MtqPZL+Yj22SF893VpNPa6eVz2FyVg9/7NbPQbtXT3GsGY95mJePVUScD0z91g9MyVhPfia
Yz2PZFI93jddPSEZVD2ANmg93qhYPZ68VT1A7k89JvldPa4BWj1DJWY9hI5ZPWqMUD1XO1w9
pRZXPc7hTj18fFI9Z15pPfXmbj2s/lU9Vw5XPbN7Xj1Dp2I9dK9wPQQUYD3BlmU9dEBTPauI
Yz29vGY9uaZhPQl2ZT1SImA9SDltPVQUYz16XmE9qR1ePSmvZz0wYF09SX9YPQvvaT1c3249
fdJVPfsGXz2ZanY9RSZjPcZdVj37N2E9s7hoPZGeZj1gY2M99zpnPTeRZT2AXlo9PYRpPZQ+
Xj1ySXQ96q5IPVAPfD3XAV49tRtbPfMsVT2SeF497vNaPQ3kVT2IDWQ9jp5nPV54Wj27pGw9
HwplPfJwXT0RgFg97HNZPaxbZz0+E1I9PXh4PYmDWj1yWWE9SOxuPV5zWD1FGGE9Hi1mPZ8f
Yj31cWI9789UPUJYST3mnW49xD50Pep+Xz0HUGE94s1cPRAwdT2HyWE90T96Pf0LYT0uOV89
i1BcPSgOZT05QW89QZNVPUQMYj1uemo9jhFhPU+CVD2wZFg9HM1ePfdFYj1P1GM9DXRlPUc/
Xz1OrFI9iMpsPfJsbz2QBlQ9ehFRPXi3ZD2G6ms99p9lPR4+Wj0Uj2Y96PR5PULLUj0WLGc9
QNxkPeJgZj0sg249TwpwPVABbD3iX2A9fWllPS9YaT3GrGo91lJYPUPAaT0OlnM9b5FkPRdz
Zz3PllM92aFpPeNBXT3rs1s9HkZ5PZOWXz3Yz1k91e5tPdm8aj3KPmI97EhnPW35Vz3gvmQ9
2bhrPalDWD2/fng99kJYPeXVZj1TvWo9n/ViPSGMaD0WvlI9pMZkPTZjaz3PXmc9OE1tPSbh
ZD3acl89zU1sPZI2Zj2mg289go9XPYeoZT1xfHM9+2ZNPdePbT0QLmA97bdbPb/Zdj366l89
j9ldPap0VT0R3Xo9TbZrPYKEaD2M2ls9TnlIPTxIbz27W2o9IDpNPe7LbD2Kr2I9kptVPSTM
Wz3a3V89+CZwPSL8Tz0+umU9VjBwPSpQUz0dxlU9Ny9sPTE6YD01wWI9Y1xePSSlcT09BV49
pj9qPQmZYD0ryGQ923xcPVW+Zj3a/F09MURrPWA4Wz19Cmg9Ub1vPZ83ZT2kBl09l3tlPZd+
az0vLFE955dfPeHgbT3fFXs91llcPV1UWT1zJ189BGxRPR5QYj3P/mY9+plsPaH5YD2sFnE9
9KFoPZ6RXj37smQ9E9RrPWUhcz2/V1w9uMZPPWplVD0GnE09t+luPejqYT3vo2c9nfpePejc
Vz2JFGU9EVdjPaoWZj3svmo95kFmPemiYj3wImI9VahOPeCxZz1oYlk9jzRzPXioZj1dYmg9
eGNYPTCwYT1czWg9BUhYPUFGaj0YGFI9DGtnPbOxTj2uG349sAlgPZ6EWz0sHGk98W5oPWsh
XD34RlY9KQ5QPS+kWj1s1F09RJFcPWtUbT1HkFY9VGJhPaILXT0ihls9NqhmPXxoXD1QNV49
lR1oPSGLWj35Q2g9EoZiPTHmUj1+2F891lRoPSFBdj1AX149uLRgPZg/Xz2Qj0s9XgJbPe9w
aD2zIGg9aM9ZPSf6Xj0x7Vw9Ks5iPWXoVz3ejWY92kBsPUDOWz1d4Vo9qOxgPS7CaD3FWmE9
UBdpPUombz0k6WA9r3JYPc7yTT31GWY9XcNgPf9Haj1LOWg9ooFYPWSLXT2TpFo9aOlaPa9J
Zj2c41A9</AssayYData></Step><Step><CommonData><SampleLocation>5</SampleLocation><SampleID></SampleID><SampleGroup></SampleGroup><SampleInfo></SampleInfo><SampleRow>N</SampleRow><SamplePlate>1</SamplePlate><WellType>BUFFER</WellType><Concentration>-1</Concentration><ConcentrationUnits>µg/ml</ConcentrationUnits><MolarConcentration>-1</MolarConcentration><MolarConcUnits>nM</MolarConcUnits><MolecularWeight>-1</MolecularWeight><Temperature>30</Temperature><StartTime>1643141</StartTime><AssayTime>300</AssayTime></CommonData><FlowRate>1000</FlowRate><StepType>DISASSOC</StepType><StepName>Dissociation</StepName><StepStatus>OK</StepStatus><ActualTime>300.001</ActualTime><CycleTime>0.2</CycleTime><AssayXData Points="1500">T8LGRCjJxkQkz8ZEo9XGRCLcxkSh4sZEKOnGRCTvxkSj9cZEIvzGRKECx0QgCcdEJA/HRKMV
x0QiHMdEoSLHRCApx0QkL8dEozXHRCI8x0ShQsdEIEnHRCRPx0SjVcdEIlzHRKFix0QgacdE
JG/HRKN1x0QifMdEoYLHRCCJx0Qkj8dEo5XHRCKcx0ShosdEIKnHRCSvx0SjtcdEIrzHRKHC
x0QgycdEJM/HRKPVx0Qi3MdEoeLHRCDpx0Qk78dEo/XHRCL8x0ShAshEIAnIRCQPyESjFchE
IhzIRMoiyEQgKchEJC/IRKM1yEQiPMhEoULIRCBJyEQkT8hEo1XIRCJcyEShYshEIGnIRCRv
yESjdchEInzIRKGCyEQgichEJI/IRKOVyEQinMhEoaLIRCCpyEQkr8hEo7XIRCK8yEShwshE
IMnIRCTPyESj1chEItzIRKHiyEQg6chEn+/IRKP1yEQi/MhEoQLJRCAJyUQkD8lEoxXJRCIc
yUShIslEICnJRCQvyUSjNclEIjzJRKFCyUQgSclEJE/JRKNVyUQiXMlEoWLJRCBpyUQkb8lE
o3XJRCJ8yUShgslEIInJRCSPyUSjlclEIpzJRKGiyUQgqclEHK/JRJu1yUQivMlEocLJRCDJ
yUQcz8lEo9XJRCLcyUSh4slEIOnJRBzvyUSb9clEIvzJRKECykQgCcpEHA/KRJsVykQiHMpE
oSLKRCApykSfL8pEmzXKRCI8ykShQspEIEnKRBxPykSbVcpEIlzKRKFiykQgacpEHG/KRJt1
ykQafMpEoYLKRCCJykSfj8pEm5XKRBqcykQso8pEIKnKRByvykSbtcpEIrzKRKHCykQgycpE
HM/KRJvVykQi3MpEoeLKRCDpykQc78pEm/XKRCL8ykShAstEIAnLRJ8Py0SbFctEIhzLRKEi
y0QgKctEHC/LRJs1y0QaPMtEmULLRCBJy0SfT8tEm1XLRBpcy0SZYstEIGnLRJ9vy0SbdctE
GnzLRKGCy0QgictEn4/LRJuVy0QanMtEmaLLRCCpy0Qcr8tEm7XLRBq8y0ShwstEIMnLRBzP
y0Sb1ctEGtzLRJniy0Qg6ctEn+/LRJv1y0Qa/MtEmQLMRCAJzEQcD8xEmxXMRBoczESZIsxE
GCnMRJ8vzESbNcxEGjzMRKFCzEQYScxEn0/MRJtVzEQaXMxEmWLMRBhpzESfb8xEm3XMRBp8
zESZgsxEGInMRJ+PzESblcxEGpzMRJmizEQYqcxEn6/MRJu1zEQavMxEmcLMRCDJzEQcz8xE
m9XMRBrczESZ4sxEGOnMRBzvzESb9cxEGvzMRJkCzUQYCc1Elw/NRJsVzUQaHM1EFCPNRBgp
zUSXL81EmzXNRBo8zUSZQs1EGEnNRBxPzUSbVc1EGlzNRJlizUQYac1El2/NRJt1zUQafM1E
mYLNRBiJzUSXj81Em5XNRBqczUSZos1EGKnNRKevzUSbtc1EGrzNRJnCzUQYyc1El8/NRJvV
zUQa3M1EmeLNRBjpzUSX781Em/XNRBr8zUSZAs5EGAnORJcPzkSbFc5EGhzORJkizkQYKc5E
ly/ORJs1zkQaPM5EmULORBhJzkSXT85Em1XORBpczkSZYs5EGGnORJdvzkSbdc5EGnzORJmC
zkQYic5El4/ORJuVzkQanM5EmaLORBipzkSXr85Em7XORBq8zkSZws5EGMnORJfPzkSb1c5E
GtzORJnizkQY6c5El+/ORJv1zkQa/M5EmQLPRBgJz0SXD89EmxXPRBocz0SZIs9EGCnPRJcv
z0STNc9EGjzPRJlCz0QYSc9El0/PRJtVz0QaXM9EmWLPRBhpz0SXb89Ek3XPRBp8z0SZgs9E
GInPRJePz0STlc9EGpzPRHiiz0QYqc9El6/PRKu1z0QavM9EmcLPRBjJz0SXz89Ek9XPRBrc
z0SZ4s9EGOnPRJfvz0ST9c9EGvzPRJkC0EQYCdBElw/QRJMV0EQSHNBEmSLQRBgp0ESXL9BE
kzXQRBo80ESZQtBEGEnQRJdP0ESTVdBEGlzQRJli0EQYadBEl2/QRJN10EQafNBEmYLQRBiJ
0ESXj9BEk5XQRBKc0ESZotBEGKnQRJev0ESTtdBEErzQRJnC0EQYydBEl8/QRJPV0EQS3NBE
keLQRBjp0ESX79BEk/XQRBL80ESZAtFEGAnRRJcP0USTFdFEEhzRRJki0UQYKdFEly/RRJM1
0UQSPNFEkULRRBhJ0USXT9FEk1XRRBJc0USZYtFEGGnRRJdv0USTddFEEnzRRJGC0UQYidFE
l4/RRJOV0UQSnNFEkaLRRBip0USXr9FEk7XRRBK80USRwtFED8nRRJfP0UST1dFEEtzRRJHi
0UQY6dFEl+/RRJP10UQS/NFEkQLSRBgJ0kSXD9JEkxXSRBIc0kTaItJEDynSRJcv0kSTNdJE
EjzSRJFC0kQPSdJEl0/SRJNV0kQSXNJEkWLSRA9p0kSXb9JEk3XSRBJ80kSRgtJED4nSRI+P
0kSTldJEEpzSRJGi0kQPqdJEj6/SRJO10kQSvNJEkcLSRA/J0kSPz9JEk9XSRBLc0kSR4tJE
D+nSRJfv0kST9dJEEvzSRJEC00QPCdNEjw/TRJMV00QSHNNEkSLTRA8p00SPL9NEkzXTRBI8
00SRQtNED0nTRI9P00STVdNEElzTRJFi00QPadNEj2/TRJN100QSfNNEkYLTRA+J00SPj9NE
k5XTRBKc00SRotNED6nTRI+v00STtdNEErzTRJHC00QPydNEj8/TRJPV00QS3NNEkeLTRA/p
00SP79NEk/XTRBL800SRAtREDwnURI8P1ESTFdREEhzURJEi1EQPKdREjy/URJM11EQSPNRE
kULURA9J1ESPT9REk1XURBJc1ESRYtRED2nURI9v1ESTddREEnzURJGC1EQPidREj4/URJOV
1EQSnNREPaPURA+p1ESPr9REk7XURBK81ESRwtRED8nURI/P1EST1dREEtzURJHi1EQP6dRE
j+/URJP11EQS/NREkQLVRA8J1USPD9VEihXVRBIc1USRItVEDynVRI8v1USKNdVEEjzVRJFC
1UQPSdVEj0/VRIpV1UQSXNVEkWLVRA9p1USPb9VEinXVRBJ81USRgtVED4nVRI+P1USKldVE
EpzVRJGi1UQPqdVEj6/VRIq11UQSvNVEkcLVRA/J1USPz9VEitXVRBLc1USR4tVED+nVRI/v
1USK9dVEEvzVRJEC1kQPCdZEjw/WRIoV1kQSHNZEkSLWRA8p1kSPL9ZEijXWRAk81kSRQtZE
D0nWRI9P1kSKVdZEElzWRJFi1kQPadZEj2/WRIp11kQJfNZEkYLWRA+J1kSPj9ZEipXWRAmc
1kSRotZED6nWRI+v1kSKtdZECbzWRJHC1kQPydZEj8/WRIrV1kQJ3NZEkeLWRA/p1kSP79ZE
ivXWRAn81kSIAtdEDwnXRI8P10SKFddECRzXRKEi10QPKddEjy/XRIo110QJPNdEiELXRAdJ
10SPT9dEilXXRAlc10SIYtdED2nXRI9v10SKdddECXzXRIiC10QPiddEj4/XRIqV10QJnNdE
iKLXRAep10SPr9dEirXXRAm810SIwtdED8nXRI/P10SK1ddECdzXRIji10QH6ddEhu/XRIr1
10QJ/NdEiALYRAcJ2ESGD9hEihXYRAkc2ESIIthEDynYRIYv2ESKNdhECTzYRIhC2EQHSdhE
j0/YRIpV2EQJXNhEiGLYRAdp2ESGb9hEinXYRAl82ESIgthEB4nYRIaP2ESKldhECZzYRIii
2EQHqdhEhq/YRIq12EQJvNhEiMLYRAfJ2ESGz9hEitXYRAnc2ESI4thEB+nYRIbv2ESK9dhE
CfzYRIgC2UQHCdlEhg/ZRIoV2UQJHNlEiCLZRAcp2USGL9lEijXZRAk82USIQtlEB0nZRIZP
2USKVdlECVzZRIhi2UQHadlEhm/ZRIp12UQJfNlEiILZRAeJ2USGj9lEipXZRAmc2UQDo9lE
B6nZRIav2USKtdlECbzZRIjC2UQHydlEhs/ZRIrV2UQJ3NlEiOLZRAfp2USG79lEivXZRAn8
2USIAtpEBwnaRIYP2kSKFdpECRzaRIgi2kQgKdpEhi/aRIo12kQJPNpEiELaRAdJ2kSGT9pE
ilXaRAlc2kSIYtpEB2naRIZv2kSKddpECXzaRIiC2kQHidpEho/aRIqV2kQJnNpEiKLaRAep
2kSGr9pEirXaRAm82kSIwtpEB8naRIbP2kSK1dpECdzaRIji2kQH6dpEhu/aRAX22kQJ/NpE
iALbRAcJ20SGD9tEghXbRAkc20SIIttEBynbRIYv20SCNdtECTzbRIhC20QHSdtEhk/bRAVW
20QJXNtEiGLbRAdp20SGb9tEgnXbRAl820SIgttEB4nbRIaP20QFlttECZzbRIii20QHqdtE
hq/bRIK120QBvNtEiMLbRAfJ20SGz9tEgtXbRAHc20SA4ttEB+nbRIbv20SC9dtEAfzbRIgC
3EQHCdxEhg/cRIIV3EQBHNxE6yLcRAcp3ESGL9xEgjXcRAE83ESIQtxEB0ncRIZP3EQFVtxE
AVzcRIBi3EQHadxEhm/cRIJ13EQBfNxEiILcRAeJ3ESGj9xEBZbcRAGc3ESAotxEB6ncRIav
3ESCtdxEAbzcRIjC3ET/yNxEhs/cRAXW3EQB3NxEgOLcRAfp3ESG79xEBfbcRAH83ESAAt1E
BwndRIYP3USCFd1EARzdRIAi3UT/KN1Ehi/dRII13UQBPN1EgELdRP9I3USGT91EBVbdRAFc
3USAYt1E/2jdRH5v3UQFdt1EAXzdRICC3UT/iN1Efo/dRIKV3UQBnN1EgKLdRP+o3USGr91E
BbbdRAG83USAwt1E/8jdRH7P3UQF1t1EAdzdRIDi3UT/6N1Efu/dRIL13UQB/N1EgALeRP8I
3kSGD95E/RXeRAEc3kSAIt5E/yjeRH4v3kSCNd5EATzeRIBC3kT/SN5Efk/eRP1V3kQBXN5E
gGLeRP9o3kR+b95E/XXeRAF83kSAgt5E/4jeRH6P3kT9ld5EAZzeRICi3kT/qN5Efq/eRP21
3kQBvN5EgMLeRP/I3kR+z95E/dXeRAHc3kSA4t5E/+jeRH7v3kT99d5EAfzeRIAC30T/CN9E
fg/fRP0V30QBHN9EgCLfRP8o30R+L99E/TXfRAE830SAQt9E/0jfRH5P30T9Vd9EAVzfRIBi
30T/aN9Efm/fRP1130QBfN9EgILfRP+I30R+j99E/ZXfRAGc30SAot9E/6jfRH6v30T9td9E
AbzfRIDC30T/yN9Efs/fRP3V30QB3N9EgOLfRP/o30R+799E/fXfRAH830SAAuBE/wjgRH4P
4ET9FeBEARzgRIAi4ET/KOBEfi/gRP014EQBPOBEgELgRP9I4ER+T+BE/VXgRAFc4ESAYuBE
/2jgRH5v4ET9deBEAXzgRICC4ET/iOBEfo/gRP2V4EQBnOBEgKLgRP+o4ER+r+BE/bXgRAG8
4ESAwuBE/8jgRH7P4ET91eBEAdzgRIDi4ET/6OBEfu/gRP314EQB/OBEgALhRP8I4UR+D+FE
/RXhRAEc4UQyJOFEMCnhRH4v4UT9NeFE+TvhRIBC4UT/SOFEfk/hRP1V4UT5W+FEgGLhRP9o
4UR+b+FE/XXhRPl74USAguFE/4jhRH6P4UT9leFE+ZvhRICi4UT/qOFEfq/hRP214UT5u+FE
gMLhRP/I4UR+z+FE/dXhRPnb4USA4uFE/+jhRH7v4UT99eFE+fvhRHgC4kT/COJEfg/iRP0V
4kT5G+JEeCLiRP8o4kR+L+JE/TXiRPk74kR4QuJE/0jiRH5P4kT9VeJE+VviRHhi4kT/aOJE
fm/iRP114kT5e+JEeILiRPeI4kR+j+JE/ZXiRPmb4kR4ouJE96jiRH6v4kT9teJE+bviRHjC
4kT/yOJEfs/iRP3V4kT52+JEeOLiRPfo4kR+7+JE/fXiRPn74kR4AuNE9wjjRHYP40T9FeNE
+RvjRHgi40T3KONEfi/jRP0140T5O+NEeELjRPdI40R+T+NE/VXjRPlb40R4YuNE92jjRH5v
40T9deNE+XvjRHiC40T/iONEdo/jRP2V40T5m+NEkaLjRPeo40R2r+NE9bXjRPm740R4wuNE
98jjRHbP40T11eNE+dvjRHji40T36ONEdu/jRPX140T5++NEeALkRPcI5ER2D+RE/RXkRPkb
5ER4IuRE9yjkRHYv5ET1NeRELj7kRCxD5ET3SOREdk/kRPVV5ET5W+REeGLkRPdo5ER2b+RE
9XXkRPl75ER4guRE94jkRHaP5ET1leRE+ZvkRHii5ET3qOREdq/kRPW15ET5u+REeMLkRPfI
5ER2z+RE9dXkRPnb5ER44uRE9+jkRHbv5ET19eRE+fvkRHgC5UT3COVEdg/lRPUV5UT5G+VE
eCLlRPco5UR2L+VE9TXlRPk75UR4QuVE90jlRHZP5UT1VeVE+VvlRHhi5UT3aOVEdm/lRPV1
5UT5e+VEeILlRPeI5UR2j+VE9ZXlRPmb5UR4ouVE96jlRHav5UT1teVE+bvlRHjC5UT3yOVE
ds/lRPXV5UT52+VEeOLlRPfo5UR27+VE9fXlRPn75UR4AuZE9wjmRHYP5kT1FeZE+RvmRHYj
5kT3KOZEdi/mRPU15kT5O+ZEeELmRPdI5kR2T+ZE9VXmRPlb5kR4YuZE92jmRHZv5kT1deZE
+XvmRHiC5kT3iOZEdo/mRPWV5kT5m+ZEeKLmRPeo5kR2r+ZE9bXmRPm75kR4wuZE98jmRHbP
5kT11eZE8dvmRHji5kT36OZEdu/mRPX15kTx++ZEeALnRPcI50R2D+dE9RXnRPEb50R4IudE
9yjnRHYv50T1NedE8TvnRHBC50T3SOdEdk/nRPVV50TxW+dEeGLnRPdo50R2b+dE9XXnRPF7
50R4gudE94jnRHaP50T1ledE8ZvnRHCi50T3qOdEdq/nRPW150Txu+dEcMLnRO/I50R2z+dE
9dXnRPHb50Rw4udE9+jnRHbv50T19edE8fvnRHgC6ET3COhEdg/oRPUV6ETxG+hEcCLoRPco
6ER2L+hE9TXoRPE76ERwQuhE90joRHZP6ET1VehE8VvoRHBi6ET3aOhEdm/oRPV16ETxe+hE
cILoRO+I6ER2j+hE9ZXoRPGb6ETaouhE76joRG6v6ET1tehE8bvoRHDC6ETvyOhEds/oRPXV
6ETx2+hEcOLoRO/o6ER27+hE9fXoRPH76ERwAulE7wjpRG4P6UT1FelE8RvpRHAi6UTvKOlE
bi/pRPU16UTxO+lEcELpRO9I6UR2T+lE9VXpRPFb6URwYulE72jpRG5v6UTtdelE8XvpRHCC
6UTviOlEbo/pRO2V6UTxm+lEcKLpRO+o6URur+lE7bXpRPG76URwwulE78jpRG7P6UTt1elE
8dvpRHDi6UTv6OlEbu/pRO316UTx++lEcALqRO8I6kRuD+pE7RXqRPEb6kRwIupE7yjqRG4v
6kTtNepE8TvqRHBC6kTvSOpEbk/qRO1V6kTxW+pEcGLqRO9o6kRub+pE7XXqRPF76kRwgupE
74jqRG6P6kTtlepE8ZvqRHCi6kTvqOpEbq/qRO216kTxu+pEcMLqRO/I6kRuz+pE7dXqRPHb
6kRw4upE7+jqRG7v6kTt9epE8fvqRHAC60TvCOtEbg/rRO0V60TxG+tEPSPrRO8o60RuL+tE
7TXrRPE760RwQutE70jrRG5P60TtVetE8VvrRHBi60TvaOtEbm/rRO1160Txe+tEcILrRO+I
60Ruj+tE7ZXrRPGb60RwoutE76jrRG6v60TttetE8bvrRH7D60TvyOtEbs/rRO3V60Tx2+tE
cOLrRO/o60Ru7+tE7fXrRPH760RwAuxE7wjsRG4P7ETtFexE8RvsRHAi7ETvKOxEbi/sRO01
7ETxO+xE</AssayXData><AssayYData Points="1500">apR2PRPaZz3Col09/f1mPZu0Wj1pol09tuxlPa0JZz1001k91dxoPU2UZj01HGI9bVxnPQhA
Xj3KqnI9VwloPfwtZj2nhXk9hjFmPQN9WD0h6289h5dlPad5Zz29T209t0dyPR2BVT23SmY9
/ep3PfdZWz3gn0493LpcPUA0Uj2fEGM91qtgPSsaXj2CamQ9+PlcPXi7aD1Ff3Q9hTxwPbDF
Wz09x1k9mfVxPYPTaD1lhV491zFmPUKYYT1zAFM9P1xePVdzZT1yxGM9JaRnPXJHWT1rzmI9
hb1KPSNqXz3axFk96rpyPV7GXj0TL2g9m0hWPTDzXj0m2k49MCtbPZB9Zz1SS3M9Q6ZjPf7e
Xz1as109nwJePclJcD06Smk9R7pXPQIWVT3dG0w9vDxoPekhUz1TY2c9MsxsPbqwVz21lVw9
cR5mPZJ1YT3RWGg9zjRnPcX5XD3deGY90q11PZ1EYT3wDVQ9LvNfPcHzdD1EinM91C5mPbnc
ZD36EF09WBlVPU6pbT1RCl09jc9mPVM4Xz1RPlI9zCpuPWiXYj2+hm49xz5nPZAAZz1SiWU9
4T1tPUHTcj0ruXQ9Fa58PXcRaD3hjm89bttoPV6nYD1n53c9QSVgPYedWj3qAWM95tZrPfLu
az1aMHE9yptcPQGTZj3Lc2I9Cq5iPbICbz14+2Q9NFVXPcyIcD13A2Y9aftYPRd/Zj3LqWw9
x/ttPTB1Xz3OLHQ9rfxwPbAFcT09MGQ9iZ1wPfG1ZD1Zp2w930FdPerSaj3GO2o970xnPUTm
WT0S6mA9k1pvPUonXz2qFG89BaNjPQD5Zz3nMlw91E9pPd9Ybj1qnVQ9zu9iPRu2YT1ArFg9
pRppPVNmcz0C+Hc9U3JvPeZAZT2W3nk9ktJmPQDKYT2eJVY9nOBjPRRjbz1K6F89nXhhPQmT
cz0HUWU9hydSPXD+Wj3K0249gHBtPTk+ZD3s62o94IFkPdaDaD0Uf2U9Xm93PR0+Yj2fGkY9
jyZnPWgGZT2lQVc9bhpmPZiDXz2GA2c9slFWPXCBaj1ceGo9PQFyPfHveD3yy1I9fbdVPUVx
aD2eW3U9s+1rPW/vbD17J3Q9aI9qPQiCWz3bC2A9lVpzPSa3Zz39CF09ooxVPVYUcD2ATVw9
svN0PcM1bz2VaHU9yk1ePf5dYD3rs3M9jdloPafKXD1FmXA9S7dfPR9qWz2dhGY9Cyl1PU8a
Zj3/gF090pZlPSr4ZT1Wpmc9HvZiPUHHXj0NH3Q9aoxxPXr1gj04+2M9KNFzPVN1Wz1XvXY9
NKhlPZ6ZVj0I2FY9Cn9gPaAecz1fU2c9M7dmPYbJbT0ERGg9MgBePQLOZz2o1G49419jPW9+
YT2QaWM9DjxkPfZWaz2oM209NAVwPVPmVz02ZGQ9w69cPakoUz1pA3E9gslsPZaudT1lJWY9
EMBdPQuDcT1JsFs9nAhoPexYej3dcGc9QvBhPTs+VT3+Un895tpRPZogaT37xFc9S2lqPSHS
bj2RQGc9vL1/PZcNaT0Jxmc9OfpIPThzdz01hGU9leVmPcz2fT2ghms9zARlPQ14bz2QB2Y9
201tPZ+qXz3EwnM9MzVnPfkEdj07mGk9z0xpPU8JWj3qw2U9JGJoPcgFbT1F63I9m95XPeWC
eD2uOHI9XdFqPfUNUz25BWM9vQFuPYXfbD1rDmo9EulvPRNXaD3iaGk9iVtcPdHIWz0LCVo9
UlljPa0kaz3RT2w9hc5rPbS5XT0nZmw9EsN2PUCzYj3NOng9uMlpPXsqZz1yfmQ9JbVoPSml
fz3R1l89K21iPfbnbD2aPFc9ClppPRJobD3MYFg9LotcPQ67Xj2ghW49z/BkPS/kbD3Ez2g9
0EtbPfzQVz2YvHk9hnlpPeTsbz2Su2w93DluPQ0lez12u2o9ZZplPckWZT1KD1o9xOtkPcZR
cT2mtGM9UBVoPbAfYT3u+no99klvPQsCaj3sJXQ9DOF3PQRrXj0Jalo9XipqPUOOZz1jjFs9
0MhyPeTLgD2CLlk9FUNwPXgbeT1tBn09GAtwPbZVdD1NFnI9/15rPWPaYz2nOGo9+bN5PYfp
ZT3CZGo9mwZsPVgEXz3hBl89Wb5hPU1icT0CEnI9/q11Pf3MZT35u3w9MDFuPRVxdz1Fz3w9
2pVkPcRoaD1Dslc9Wo5yPa8Vcj2J9XQ9VFRlPftmcT0SRGc9nUlmPWkjcT04ynw9zbNkPbhN
cT0wFGo9ndtgPYwtZz2uAHk9wsBmPeEGYz1zs2A9+FFpPflQbj1bqG494rJnPYHNZT1LBE89
MchqPSHDbz1112E9aohqPYDIbz3yhm09ImlfPbx3WD2ctmE9TFFpPRupeT0/E289uO51PayF
bT2ysWM9gBFcPancbz3UQU49ZgFkPY1qYD0YCoE9mihnPYPNXD30fn092354PTJtcD11FX09
Vy9tPQDPXT3rFGQ9LepvPfDuaz3NMHI9/Sp5PdX1Wz2FYVg9WslmPZ08aT3BqVw9A8dkPf50
cT22R3E9KdBiPV8IZj29EnE9XLxiPXVVbD1JOHk9wsN2PT5Xcz2XWmU9K+BsPSrvaj1z9Wg9
rv5gPcpEcT2AaWQ9m0BnPQ9wej0dl1k9AqNzPe41bD2TFHY9+xxdPcnnaD1mgXg9zwxhPTP2
bT1pI38972J7PZUEaz0/MWo9Z6ZrPWlYXj3Lano9aR5tPSHwWz3LK209bHluPa6AYD1LGnc9
hThqPfEOcD2uJ2s9wg5sPXVAdD07C1g9MCFrPUnRdD02p3Q9IBxfPRWoYz2KaVs9vudtPc7q
aj12pWk9Fl9hPRoVcj1eZ2Q9MCpmPdMLaj1lPmg937ZvPSNkWD1HXmI9h1ZoPVgxbj3Ba2w9
QraAPbCJaz3ZnYE992x2PZQmaj3GKmU9PoZ+PQsAbT1s2GI9NBpvPQxeez0iBXQ9hp5+PQi3
aD3gLH09F1dkPWLzgD3cb3I9w3xyPfEeaD0wnV891QxrPUtkaz3mkWw9+f11PQHrdz2TI3c9
O71+PcCwbT0cIXY9noN/PeyZcj32bHU94LB4Pe8Saz3WaWw99eV4PZBPaT0TdHI9wjxrPXM2
dT1z2l49LEdzPUptez292HU9wUlpPTT+ez20t2U9//NoPW7Iaz0lAW89jZtpPcz8Yj2fRmY9
iE5vPUj1eD05mHM97Il1Pfqsgz1VkXc9YF50PRnBZz3PZHw963NyPe/XbD1Hj3U9MIt0Pal7
fz30C289DMB2PQqOej0Y5Gc95LBrPfr7bj2PfV49JHV2PRUobD3U+HA9HOBpPfSfcz0kdWs9
0QxjPQSQaT3qGXg9u4F2PaXzYD0lm2890tB8PeaDcT3Hz2c9mqCCPfnhaD1obXA9Bq55Pc8O
dz0v3nI9UIV0PTI9cT1KyHY9c4l1Pa6yZz2M4nI903RSPYRfgD0+XW49499kPTHDcj1JaGc9
vqpsPbPQfT30MXM9FfZxPeHcbz31T3w93gx0PcvhbT1I6GM9O31yPbz2WT3xIHs9jxaBPb07
ZD1lLm097iKCPSjucj0+UG49M8xzPaEpcT3Kem49El5sPWFrej0HlGw9WrhmPVJPaD1x/3Y9
aNlqPQc5ez3H0nM9TSh8Pe+lbz33XHM93LVvPeCAdz3WDH89tyBtPaw9bT2Qr309Oqt2PWfC
dj0+QHE9QnZqPbVvdj2ESHE943ZnPbU2bT3FQHw9BK5vPYtkbz0oCn49umlzPfjLdj3JpGw9
RyN/PQ37ez1bjFg9ybBwPXqDgD1CP289qq1kPbJmcD1IynM9X/9hPXYAdT0FcIE9BRJpPdIN
Zj2TPXc9bKttPe28Zz0WSG090CBzPXh3ej0rkXE99FRyPSq2gD2tEm09fwhwPUADdj1q4Gc9
vhJ0PSPLWj0wnmg9vFtrPThbaj2OzXg985tzPTf4bD2UgW89ewRuPe+Hdj3YV3E923xsPXgH
aT0BOXI9AdR2PeQJcj1weXE9TZ95PeYUYj03O18908drPbXqZT0N9Xo9VgNxPVBObz2Llmw9
TpR1PR29bj3JyHU9hNRlPeHFaj1v43I9sUF+PQAybj0kdHI9NtVxPWAbej3lGm09JR6APRka
cT2ZNns98BtzPdsraz377Gk9GwF3PcAzbD1sMXk9NHOAPZJvZz1wo2Y946p/Pb+dbj1TTHg9
asJaPaCocz0QRVk9uPFvPTKcbj1iVF89ZFhrPYTxfz3D8XQ9hHNsPSPrcj0JGW09u4twPcL4
aj3x/HI9Lk9kPWk3bD03eXA9EDRvPSmHcj1jYG09TtV8PfP6bj00mYg9BzJ9PfIPaj0gNWk9
U85wPfjsbD2Il2g9trF6PfhcaD2+/G09Sl5/PXb2dj1/mXA96kZpPT5Gdz2/vYE92XF0PSZT
gD0n8XI9f5xmPXn0eD1/RXw9W6l1PeF3eT1b22o9zxF4PcG6Wz13eHQ9uWt9PfJ3eT15XIE9
fTp0PS5vdj34K4E9pWNuPXLObz3JZWw9Fbt8PVduaz3HR3k96Sd2PaH7cD3WKWU9O9ZvPegj
bz0dSoM9SCV4PUkAeT3YGmY9c1tyPTPzfz3hf3Q9Sa9vPdJdaj0pnoM9FTtvPYYbcT2/zXo9
vjxsPb9zcT2dRmA93atyPQX8fT3QY3I9njlbPXcnbj0C2WA9zpNoPUbuYj339ns9XZpiPV2G
dT2czGM9WOR3PUoiZz3zamw97z15PYBIYj3Bz2095q9xPeAsbz1uRXA9R56EPVxgaT1WpGw9
Tdp7PTLaeT0iJGM9jep0PfiPdz0y8249OaNrPbgncj2tZ4A9j694PXgZez13NHA9yvp5PQim
dD3ruXI9hV9yPcc0eD2d52s9UFVuPWmPZT3z3G09X1VwPSNHVz0ewoA9YrluPU5oYz2XK2k9
4Od4PUinZT12TGs9Z7N2Pb4EZz0+g2Y9iCF0PfYgiD0vUXc9ympwPemccD0qZXs9W1p2PRHi
cj3Zc3w9SCx6PV/HcD2m0nY9uh1tPdMaXz1fm3I9tB5qPeS9bz2Z/HM9FE10Pcc8cD34E3c9
1mF8PavUbz39vmY9Yyd5PUfwcz3mv2s9nwp2Pb7hcj3nVHo9Elx3PTAdcj2/KnU9ujB9PY0E
cD2GXXU9PfNuPaPabj0CSGg9RE1xPdAJaj19zHk95rNsPWzddj2HsH89+ZNrPW9kZj2PQIE9
t9h6PWiOZD1i8ng988xyPREAcT2enGw95lZ3PTswbz2nonY9zW9iPdCcgz0U23o9IXxyPfOZ
az0OSIA9Wl5qPSCpbT0BjG09GJdoPefEcz0spGg9U0l9PZ62cD3NHII9lVpnPekQej3htWA9
Cd5rPUYtdT30CW49E8eAPZDHfz2RqXM9nzWBPagsaj3UZYI9w+9pPaefZj3shHc93vaBPet6
YD2gWII9BwxrPbFsbT2nGHY9/GZ7PQRleD0n2m49GuV3PX3RbD2JeGo9RS58PcsGYT2q33c9
RnWBPfaZbD1BKoI9LJN0PSwMZj3xHG89Ovp3PftReD0NPn89FL53PdZudz0xqmM9Mz9qPUlf
ej2VPYI9QuN2PZpthj2lA3M91Ed5PQUxdT3dKnc9+ql8PSyBZD0c0n09E5yFPfMqcj0JW3U9
h6xxPSTocz1kNH492i90PaVyhz3TenU9s7mEPUUEbj3iCng9q9V8PVZTdj3AwXo9X/12PfWA
dD3f3nY9WmBkPd+agD3T73Y9GQCDPZx9fT2yVYM9XlhtPbqfcj3IgII9lJp4PSVOgz3XmXI9
7oR0PQhHeD2PL3w9AVl2PZ/qcj0bcnI9dXp6PWwBcD00E209P39pPUizej1RiHs9K1ZuPbgA
bz2hXX49e8pvPXYceT3Jk389iqt4PaHYgj21K2I9elFvPZOeZj2n5XY9+pN3PdWxcT1dWmU9
Ww1tPZAHaj3Qb309uwZ7PZ+TbD2iBXk9h1iFPYBadT3Sbnk9l+xxPcWxYz0WoX09+uJfPeTt
bT3qt249oSl5PYFraz34ZnI9OER2PbXEgD0RsGw9eRt4PRyYaD1DuX09O21sPb+XbD0H2II9
ailiPd2rbz3s1nU9deBwPaD0bD3dhnY9ZtRzPYx1az28CXM9v11+Pc/kdT1AaXk9R/dlPd6y
bj3gsG89RrRiPU4geD1GVIE9QXB0PV5kbz2KtII99sp/PVjKeT37124942h6PbhAbz3/XHE9
Ydh5PaOObz0yAGk9M6F/Pd5JgT1lD4M9ftxyPfgTgT1/Img9s+d0PfYibj1g9HQ9tYl3PW13
bD35LG89Cj1gPdIMfT1z0nI9E5FzPV9MbT3AjW895ydkPR/Igj0/8Gs9v25sPXSBgT1D6HA9
e2ljPUbAcz1urHY9owByPVlYgz0lmXc9bWx5PRyObT1cznc934t6PeOufj0IYGU98rh1PSYD
gT3MH2k9U4t0Pcx/dj0lqn49eFJtPUU+cT0TUnM9n0p5PWwcdz2tZHo9MAGEPU53dD2+mG09
LkaBPaJThT3PnGs9NstuPWHaaD0jJnE9+v9oPZVUdT3ThHQ96Ux7PbgCaD10wWo9U89wPdO5
bj0exm898p5zPU07dz3xVng98L+DPYlWhD0WXIM98cRpPQaXhT0mhHQ9Jth6PZi3dD2Qx209
Byl+PfZ0fD1r3HY9YEV0PZvngz3f0HA9oSZyPVKkbD3NnnU9DceAPVT6Wj1A4Gs9N916PWcd
dj2iGW49soNsPSuLcj2YiW89tbhrPVzddz0MJ3c9R+J9PT+ucz34rG09wAl7PZhnbT2Vcnk9
YS92PSJudj2PT2Y9OPh+PfhedD375IA91bFyPUhCdT1kFnQ91HZuPZKaez224HU9TK9tPdTF
bT1/JnA9YTBmPcbXdD0bxnc9bVqBPY6heD0/E2Y9O5N4PUQqZz007XE9IFVzPZ48fD1boHk9
5Ed0PcGYcD0IK3Y9qSF7PZIHcz0EP4E9181xPQC4eD1SCXs9CIt8PV+Odj2IBYA9YCB5PZcR
bz0Llm494PNgPbrbbT2Nvnw9tB18PZ7Caz11Kn09tDh/PXipbz2cw3A98Od1PeN5fT3C9ns9
/WCBPaUacj1yv389rIB4PV4LdT06wGk9PdxfPZaqfj069YA9Gnl0PT1cgj0pLm09F358PRlg
aj2NKH89uG2BPa5pdD2zMYE9B+RpPWBFbj1A0XU96rhmPdh8gj0Vn4Q9HkN3PdmGeT1P9G09
EUBoPT5nfD1HKnE9PP9tPW/Cbj2b3mo9dr+APeSIcj2ctYA9RMt2PfYfej01f3Y97x5+PZ8W
gD3Ey3U99YJ9PZ86dz19hW89NFJyPfEHbT16/4A9CuFoPUIZej1MynQ9Y0JsPYKFfz3RZIE9
a5prPQUxZT0NL2c9GQd4PZlzZD1NvnA9ZDVyPQT6bT1RYoM9U/OFPRkwcT1MTnY9kVhxPSya
az26KIY9pOF2Pfgebz0xPW09tSN9PfyDbj0BS209CqxuPV9rbT2GRXA9ydKAPV6MeT1NYXc9
/Q9+Pfphaj2yrnU90ZOAPWh5hD2GgXM94sl1PXpFeD01n2Q9sjRyPY7vbD03bHI9MCJuPZhr
bj1s+mc9vnlnPWlCbD39Wng9vSt5PUQrgD1ubn89Bn58Pczvcj3fn2g9YKJoPVJUbD0AbH09
GbFxPbsFbT29u3E9bLtwPZHFbD0Em3I92j9zPfZcfD1zuYE9tpF8PWpngT3MyH49iY1sPRSI
ej3zA4E9sExtPXklbj3LmWg9j5yBPXPecj0M63M9vstsPdDvbj1QV2w9wniBPXsBej2SlHM9
9MNoPRR5bz37+YA9IzdZPQDodj0/snY9xFCBPUj5dD1ILG89QZuDPWQ+cT2aYG09z0RyPZXQ
gD1qZHk94TF3PQNUgT0Sf309OVN8PQ1Ncj0zSoE9GXNuPc7TaD2AOIA9Nkl9PRI2cj17t3I9
YjNyPb1wdz0FCII9jXuDPeslaz29b4M9sCmBPZywgT2tLoI92AR7PVHodD0AZG89mz2CPbkg
dz0tMX49</AssayYData></Step><Step><CommonData><SampleLocation>7</SampleLocation><SampleID>YNCCT5Ac018</SampleID><SampleGroup></SampleGroup><SampleInfo></SampleInfo><SampleRow>M</SampleRow><SamplePlate>1</SamplePlate><WellType>KSAMPLE</WellType><Concentration>-1</Concentration><ConcentrationUnits>µg/ml</ConcentrationUnits><MolarConcentration>156.3</MolarConcentration><MolarConcUnits>nM</MolarConcUnits><MolecularWeight>-1</MolecularWeight><Temperature>30</Temperature><StartTime>1949056</StartTime><AssayTime>300</AssayTime></CommonData><FlowRate>1000</FlowRate><StepType>ASSOC</StepType><StepName>Association</StepName><StepStatus>OK</StepStatus><ActualTime>300.001</ActualTime><CycleTime>0.2</CycleTime><AssayXData Points="1500">V0LsRDBJ7EQsT+xEq1XsRCpc7ESpYuxEMGnsRCxv7ESrdexEKnzsRKmC7EQoiexELI/sRKuV
7EQqnOxEqaLsRDCp7EQsr+xEq7XsRCq87ESpwuxEKMnsRCzP7ESr1exEKtzsRKni7EQo6exE
LO/sRKv17EQq/OxEqQLtRCgJ7UQsD+1EqxXtRCoc7USpIu1EKCntRCwv7USrNe1EKjztRKlC
7UQoSe1ELE/tRKtV7UQqXO1EqWLtRChp7UQsb+1Eq3XtRCp87USpgu1EKIntRCyP7USrle1E
KpztRKmi7UQoqe1ELK/tRKu17UQqvO1EqcLtRCjJ7UQsz+1Eq9XtRCrc7USp4u1EKOntRCzv
7USr9e1EKvztRKkC7kQoCe5ELA/uRKsV7kQqHO5EqSLuRCgp7kQsL+5EqzXuRCo87kSpQu5E
KEnuRCxP7kSrVe5EKlzuRKli7kQoae5ELG/uRKt17kQqfO5EqYLuRCiJ7kQsj+5Eq5XuRCqc
7kSpou5EKKnuRCyv7kSrte5EKrzuRKnC7kQoye5ELM/uRKvV7kQq3O5EqeLuRCjp7kSn7+5E
q/XuRCr87kSpAu9EKAnvRCwP70SrFe9EKhzvRKki70QoKe9EJC/vRKs170QqPO9EqULvRChJ
70SnT+9Eq1XvRCpc70SpYu9EKGnvRCRv70Srde9EKnzvRKmC70Qoie9EJI/vRKuV70QqnO9E
qaLvRCip70Qkr+9Eq7XvRCq870Spwu9EKMnvRCTP70Sr1e9EKtzvRKni70Qo6e9EJO/vRKP1
70Qq/O9EqQLwRCgJ8EQkD/BEqxXwRCoc8ESpIvBEKCnwRCQv8ESjNfBEKjzwRKlC8EQoSfBE
JE/wRKNV8EQqXPBEqWLwRChp8EQkb/BEo3XwRCp88ESpgvBEKInwRCSP8ESjlfBEKpzwRKmi
8EQoqfBEJK/wRKO18EQqvPBEqcLwRCjJ8EQkz/BEo9XwRCLc8ESh4vBEKOnwRKfv8ESj9fBE
IvzwRKkC8UQoCfFEpw/xRKMV8UQiHPFEqSLxRCgp8UQkL/FEozXxRCI88USpQvFEKEnxRCRP
8USjVfFEIlzxRKli8UQoafFEp2/xRKN18UQifPFEqYLxRCiJ8USnj/FEo5XxRCKc8USpovFE
IKnxRCSv8USjtfFEIrzxRKHC8UQgyfFEp8/xRKPV8UQi3PFEoeLxRCjp8USn7/FEo/XxRCL8
8UShAvJEKAnyRCQP8kSjFfJEIhzyRKEi8kQgKfJEpy/yRKM18kQiPPJEoULyRCBJ8kSfT/JE
o1XyRCJc8kShYvJEIGnyRJ9v8kSjdfJEInzyRKGC8kQgifJEJI/yRKOV8kQinPJEoaLyRCCp
8kQkr/JEo7XyRCK88kShwvJEIMnyRKfP8kSj1fJEItzyRKHi8kQg6fJEp+/yRKP18kQi/PJE
oQLzRCAJ80QkD/NEoxXzRCIc80QXJfNEcCrzRHYv80SjNfNEIjzzRKFC80QgSfNEn0/zRKNV
80QiXPNEoWLzRCBp80Sfb/NEo3XzRCJ880ShgvNEIInzRJ+P80SjlfNEIpzzRKGi80QgqfNE
n6/zRKO180QivPNEocLzRCDJ80Sfz/NEo9XzRCLc80Sh4vNEIOnzRJ/v80Sj9fNEIvzzRKEC
9EQgCfREnw/0RKMV9EQiHPREoSL0RCAp9ESfL/REozX0RCI89EShQvREIEn0RJ9P9ESjVfRE
Ilz0RKFi9EQgafREn2/0RKN19EQifPREoYL0RCCJ9ESfj/REo5X0RCKc9EShovREIKn0RJ+v
9ESjtfREIrz0RKHC9EQgyfREn8/0RKPV9EQi3PREoeL0RCDp9ESf7/REo/X0RCL89EShAvVE
IAn1RJ8P9USjFfVEIhz1RKEi9UQgKfVEny/1RKM19UQiPPVEoUL1RCBJ9USfT/VEo1X1RCJc
9UShYvVEIGn1RJ9v9USjdfVEInz1RKGC9UQgifVEn4/1RKOV9UQinPVEoaL1RCCp9USfr/VE
m7X1RCK89UShwvVEIMn1RJ/P9USb1fVEItz1RKHi9UQg6fVEn+/1RJv19UQi/PVEoQL2RCAJ
9kSfD/ZEmxX2RBoc9kShIvZEICn2RJ8v9kSbNfZEIjz2RKFC9kQgSfZEn0/2RJtV9kQiXPZE
oWL2RCBp9kSfb/ZEm3X2RBp89kShgvZEIIn2RJ+P9kSblfZEGpz2RKGi9kQgqfZEn6/2RJu1
9kQavPZEocL2RCDJ9kSfz/ZEm9X2RBrc9kSh4vZEIOn2RJ/v9kSb9fZEGvz2RJkC90QgCfdE
nw/3RJsV90QaHPdEmSL3RCAp90SfL/dEmzX3RBo890ShQvdEIEn3RJ9P90SbVfdEGlz3RJli
90QgafdEn2/3RJt190QafPdEmYL3RBeJ90Sfj/dEm5X3RBqc90SZovdEIKn3RJ+v90SbtfdE
Grz3RJnC90QXyfdEn8/3RJvV90Qa3PdEmeL3RBfp90Sf7/dEm/X3RBr890SZAvhEFwn4RJ8P
+ESbFfhEGhz4RJki+EQXKfhEny/4RJs1+EQaPPhEmUL4RBdJ+ESfT/hEm1X4RBpc+ESZYvhE
F2n4RJ9v+ESbdfhEGnz4RJmC+EQXifhEl4/4RJuV+EQanPhEmaL4RBep+ESXr/hEm7X4RBq8
+ESZwvhEF8n4RJfP+ESb1fhEGtz4RJni+EQX6fhEl+/4RJv1+EQa/PhEmQL5RBcJ+USXD/lE
mxX5RBoc+USZIvlEFyn5RJcv+USbNflEGjz5RJlC+UQXSflEl0/5RJtV+UQaXPlEmWL5RBdp
+USXb/lEm3X5RBp8+USZgvlEF4n5RJeP+USblflEGpz5RJmi+UQXqflEl6/5RJu1+UQavPlE
mcL5RBfJ+USXz/lEm9X5RBrc+USZ4vlEF+n5RJfv+USb9flEGvz5RJkC+kQXCfpElw/6RJsV
+kQaHPpEmSL6RBcp+kSXL/pEmzX6RBo8+kSZQvpEF0n6RJdP+kSbVfpEGlz6RJli+kQXafpE
l2/6RJt1+kQafPpEmYL6RBeJ+kSXj/pEm5X6RBqc+kSZovpEWan6RJev+kSbtfpEGrz6RJnC
+kQXyfpEl8/6RJvV+kQa3PpEmeL6RBfp+kSX7/pEm/X6RBr8+kSZAvtEFwn7RJcP+0SbFftE
Ghz7RJki+0QXKftEly/7RJs1+0QaPPtEmUL7RBdJ+0SXT/tEm1X7RBpc+0SZYvtEF2n7RJdv
+0SSdftEGnz7RJmC+0QXiftEl4/7RJKV+0QanPtEmaL7RBep+0SXr/tEkrX7RBq8+0SZwvtE
F8n7RJfP+0SS1ftEGtz7RJni+0QX6ftEl+/7RJL1+0Qa/PtEmQL8RBcJ/ESXD/xEkhX8RBEc
/ESZIvxEFyn8RJcv/ESSNfxEETz8RJlC/EQXSfxEl0/8RJJV/EQRXPxEmWL8RBdp/ESXb/xE
knX8RBF8/ESZgvxEF4n8RJeP/ESSlfxEEZz8RJCi/EQXqfxEl6/8RJK1/EQRvPxEmcL8RBfJ
/ESXz/xEktX8RBHc/ESQ4vxEF+n8RJfv/ESS9fxEEfz8RJkC/UQPCf1Elw/9RJIV/UQRHP1E
kCL9RBcp/USXL/1EkjX9RBE8/USQQv1ED0n9RJdP/USSVf1EEVz9RJBi/UQXaf1El2/9RJJ1
/UQRfP1EkIL9RA+J/USOj/1EkpX9RBGc/USQov1ED6n9RJev/USStf1EEbz9RJDC/UQPyf1E
l8/9RJLV/UQR3P1EkOL9RA/p/USX7/1EkvX9RBH8/USQAv5EDwn+RI4P/kSSFf5EERz+RJAi
/kQPKf5Eji/+RJI1/kQRPP5EkEL+RA9J/kSXT/5EklX+RBFc/kSQYv5ED2n+RI5v/kSSdf5E
EXz+RJCC/kQPif5Ejo/+RJKV/kQRnP5EkKL+RA+p/kSOr/5EkrX+RBG8/kSQwv5ED8n+RI7P
/kSS1f5EEdz+RJDi/kQP6f5Eju/+RJL1/kQR/P5EkAL/RA8J/0SOD/9EkhX/RBEc/0SQIv9E
Dyn/RI4v/0SSNf9EETz/RJBC/0QPSf9Ejk//RJJV/0QRXP9EkGL/RA9p/0SOb/9EknX/RBF8
/0SQgv9ED4n/RI6P/0SSlf9EEZz/RJCi/0QPqf9Ejq//RJK1/0QRvP9EkML/RA/J/0SOz/9E
ktX/RBHc/0SQ4v9ED+n/RI7v/0SS9f9EEfz/REgBAEWHBABFxwcARckKAEUIDgBFSBEARYcU
AEXHFwBFyRoARQgeAEVIIQBFhyQARccnAEXJKgBFCC4ARUgxAEWHNABFxzcARck6AEUIPgBF
SEEARYdEAEXHRwBFyUoARQhOAEVIUQBFh1QARcdXAEXJWgBFCF4ARUhhAEWHZABFx2cARcVq
AEUIbgBFSHEARYd0AEXHdwBFxXoARQh+AEVIgQBFh4QARceHAEXFigBFCI4ARUiRAEWHlABF
x5cARQabAEUIngBFSKEARYekAEXHpwBFBqsARQiuAEVIsQBFh7QARce3AEXFugBFCL4ARUjB
AEWHxABFx8cARcXKAEUIzgBFSNEARYfUAEXH1wBFBtsARQTeAEVI4QBFh+QARcfnAEXF6gBF
BO4ARUjxAEWH9ABFx/cARcX6AEUE/gBFSAEBRYcEAUXHBwFFBgsBRQQOAUVIEQFFhxQBRccX
AUUGGwFFBB4BRUQhAUWHJAFFxycBRcUqAUUELgFFRDEBRYc0AUXHNwFFBjsBRQQ+AUVEQQFF
h0QBRcdHAUUGSwFFBE4BRURRAUWHVAFFx1cBRQZbAUUEXgFFRGEBRYNkAUXHZwFFxWoBRQRu
AUVEcQFFg3QBRcd3AUUGewFFBH4BRUSBAUWDhAFFx4cBRcWKAUUEjgFFRJEBRYOUAUXHlwFF
BpsBRQSeAUVEoQFFg6QBRcenAUUGqwFFBK4BRUSxAUWDtAFFx7cBRQa7AUUEvgFFRMEBRYPE
AUXHxwFFxcoBRQTOAUVE0QFFg9QBRcPXAUXF2gFFBN4BRUThAUWD5AFFw+cBRQLrAUUE7gFF
RPEBRYP0AUXD9wFFxfoBRQT+AUVEAQJFgwQCRcMHAkXFCgJFBA4CRUQRAkWDFAJFwxcCRcUa
AkUEHgJFRCECRYMkAkXDJwJFAisCRQQuAkVEMQJFgzQCRcM3AkUCOwJFBD4CRURBAkWDRAJF
w0cCRQJLAkUETgJFRFECRYNUAkXDVwJFAlsCRQReAkVEYQJFg2QCRcNnAkXFagJFBG4CRURx
AkWDdAJFw3cCRQJ7AkUEfgJFRIECRYOEAkXDhwJFAosCRQSOAkVEkQJFg5QCRcOXAkUCmwJF
BJ4CRUShAkWDpAJFw6cCRQKrAkUErgJFRLECRYO0AkXDtwJFArsCRQS+AkVEwQJFg8QCRcPH
AkUCywJFBM4CRUTRAkWD1AJFw9cCRQLbAkUE3gJFROECRYPkAkXD5wJFAusCRQTuAkVE8QJF
g/QCRcP3AkUC+wJFBP4CRUQBA0WDBANFwwcDRQILA0UEDgNFRBEDRYMUA0XDFwNFAhsDRQQe
A0VEIQNFgyQDRcMnA0UCKwNFBC4DRUQxA0WDNANFwzcDRQI7A0UEPgNFREEDRYNEA0XDRwNF
AksDRQROA0VEUQNFg1QDRcNXA0UCWwNFBF4DRURhA0WDZANFw2cDRQJrA0UEbgNFRHEDRYN0
A0XDdwNFAnsDRQR+A0VEgQNFg4QDRcOHA0UCiwNFBI4DRUSRA0WDlANFw5cDRQKbA0UAngNF
RKEDRYOkA0XDpwNFAqsDRQCuA0VEsQNFg7QDRcO3A0UCuwNFAL4DRUDBA0WDxANFw8cDRQLL
A0UAzgNFQNEDRYPUA0XD1wNFAtsDRQDeA0VE4QNFg+QDRcPnA0UC6wNFAO4DRUDxA0WD9ANF
w/cDRQL7A0UA/gNFQAEERYMEBEXDBwRFAgsERQAOBEVAEQRFgxQERcMXBEUCGwRFAB4ERUAh
BEV/JARFwycERQIrBEUALgRFQDEERYM0BEXDNwRFAjsERQA+BEVAQQRFf0QERb5HBEUCSwRF
AE4ERUBRBEV/VARFw1cERQJbBEUAXgRFQGEERYNkBEXDZwRFAmsERQBuBEVAcQRFf3QERb53
BEUCewRFAH4ERUCBBEV/hARFw4cERQKLBEUAjgRFQJEERX+UBEW+lwRFApsERQCeBEVAoQRF
f6QERb6nBEUCqwRFAK4ERUCxBEV/tARFvrcERQK7BEUAvgRFQMEERX/EBEW+xwRFAssERQDO
BEVA0QRFf9QERb7XBEUC2wRFAN4ERUDhBEV/5ARFvucERQLrBEUA7gRFQPEERX/0BEW+9wRF
/voERQD+BEVAAQVFfwQFRb4HBUX+CgVFAA4FRUARBUV/FAVFvhcFRf4aBUUAHgVFQCEFRX8k
BUW+JwVF/ioFRQAuBUVAMQVFfzQFRb43BUX+OgVFAD4FRUBBBUV/RAVFvkcFRf5KBUUATgVF
QFEFRX9UBUW+VwVF/loFRQBeBUVAYQVFf2QFRb5nBUX+agVFAG4FRUBxBUV/dAVFvncFRf56
BUUAfgVFQIEFRX+EBUW+hwVF/ooFRQCOBUVAkQVFf5QFRb6XBUX+mgVFAJ4FRUChBUV/pAVF
vqcFRf6qBUUArgVFQLEFRX+0BUW+twVF/roFRQC+BUVAwQVFf8QFRb7HBUX+ygVFAM4FRUDR
BUV/1AVFvtcFRf7aBUUA3gVFQOEFRX/kBUW+5wVF/uoFRQDuBUVA8QVFf/QFRb73BUX++gVF
AP4FRUABBkV/BAZFvgcGRf4KBkUADgZFQBEGRX8UBkW+FwZF/hoGRQAeBkVAIQZFfyQGRb4n
BkX+KgZFAC4GRUAxBkV/NAZFvjcGRf46BkUAPgZFQEEGRX9EBkW+RwZF/koGRQBOBkVAUQZF
f1QGRb5XBkX+WgZF/F0GRUBhBkV/ZAZFvmcGRf5qBkX8bQZFQHEGRX90BkW+dwZF/noGRfx9
BkVAgQZFf4QGRb6HBkX+igZF/I0GRUCRBkV/lAZFvpcGRf6aBkX8nQZFO6EGRX+kBkW+pwZF
/qoGRfytBkVAsQZFf7QGRb63BkX+ugZFAL4GRTvBBkV/xAZFvscGRf7KBkX8zQZFO9EGRX/U
BkW+1wZF/toGRfzdBkU74QZFf+QGRb7nBkX+6gZF/O0GRTvxBkV/9AZFvvcGRf76BkX8/QZF
OwEHRX8EB0W+BwdF/goHRfwNB0U7EQdFexQHRb4XB0X+GgdF/B0HRTshB0V/JAdFvicHRf4q
B0X8LQdFOzEHRXs0B0W+NwdF/joHRfw9B0U7QQdFe0QHRb5HB0X+SgdF/E0HRTtRB0V7VAdF
vlcHRf5aB0X8XQdFO2EHRXtkB0W+ZwdF/moHRfxtB0U7cQdFe3QHRbp3B0X+egdF/H0HRTuB
B0V7hAdFuocHRf6KB0X8jQdFO5EHRXuUB0W6lwdF/poHRfydB0U7oQdFe6QHRbqnB0X+qgdF
/K0HRTuxB0V7tAdFurcHRf66B0X8vQdFO8EHRXvEB0W6xwdF+soHRfzNB0U70QdFe9QHRbrX
B0X62gdF/N0HRTvhB0V75AdFuucHRfrqB0X87QdFO/EHRXv0B0W69wdF+voHRfz9B0U7AQhF
ewQIRboHCEX6CghF/A0IRTsRCEV7FAhFuhcIRfoaCEX8HQhFOyEIRXskCEW6JwhF+ioIRfwt
CEU7MQhFezQIRbo3CEX6OghF/D0IRTtBCEV7RAhFukcIRfpKCEX8TQhFO1EIRXtUCEW6VwhF
+loIRfxdCEU7YQhFe2QIRbpnCEX6aghF/G0IRTtxCEV7dAhFuncIRfp6CEX8fQhFO4EIRXuE
CEW6hwhF+ooIRfyNCEU7kQhFe5QIRbqXCEX6mghF/J0IRTuhCEV7pAhFuqcIRfqqCEX8rQhF
O7EIRXu0CEW6twhF+roIRfy9CEU7wQhFe8QIRbrHCEX6yghF/M0IRTvRCEV71AhFutcIRfra
CEX83QhF</AssayXData><AssayYData Points="1500">B+mBPVFpXj17Dmg9MNdzPZCdbz0jlWw9e0tnPRjZaz3CU3s910ZnPb1obT3aBGU9XRZqPbVU
bD2qkVw9i+FuPchecT23vGg9dE5jPeWJZj1cLWI9yCphPU25Zj2anWA9Sk5jPVaQZj0Am309
0SJnPeIudD3ginU9CX5hPYYvcT356m09xVtvPTczeD2Zv2g9gylpPaC9bT2FWYA9sb59PfAF
XD1GN2g9aL51PWuFYT2C6W49aTZrPbZHaD1kvGo9BbRdPRIJWz1cj2490bxhPeKEcj0AGm89
e+VuPbEsXD0iQHE9SD9xPSlvXz1AV3I9FwFjPW7sXT3NEGk9hjhaPah+Wj0JuWs9ea8/PZDb
aD2PDmc97lNVPYRMYz0N92A9l5xuPQYqaD30AnU9UtdgPbY/ZD2tems97BNaPW35WD2sBFo9
QhpwPaTOhj2OyWk95eBnPSVDeD1som89QwRrPX7wbD0C7XA9EoNmPRRibD064mI9M9JlPfFY
Zz2iBWI9WpZqPZN4YD3nyV49NQBxPUEfcz1mZWY94pZhPaVJaz3TDHQ9D65lPalAZT1yr2Y9
kLBlPUI0YT16q249pjxZPWf+cz1IlFU9TEdjPcyGTT1U1mI9sKxiPb4bcT1L/2I9H2ZtPeet
az3gjnA907RUPdPdYz1NyG89zIpfPRlIaD3oBmw916RkPRJhWj1oC2Q9HKd3PSQ1ej3w9XA9
E4NsPS9taj1GbWs9Xd5aPUz/az2bnVk9ZrFwPeD5Zz1AIGc9191uPXlAYD1n82U95dtmPYNz
Xj3uzVQ9byRtPacVYz2drXE9NGBpPd9xYz2OtWY9ffdiPR0EVD3HO2U9JGJrPeK0Xj2aSWo9
3fF1PTzGZj227WA9qExiPTB+aT0iK109uzFdPV7zZT0pB1E9ApFpPfOMbD1S+2Q97/hqPeRs
Vj2fzWc9O7haPdGTbj2bxnI9dVNePbu/bz11mnM9N1pnPaWhcT0aJGs9wwhhPYqzVj1rHXw9
YpJoPVWxaD1rqVw98iVxPaC6Zz2UdVo9MF9dPcNxdj2vVnk9i5xmPZ9LYj1+dmc9CMpuPahf
XD3C6Vc9o/ViPc0lbT0cXmk9vYFtPYt5Zz0JHWU91LBtPeYsZz3a9mA9J1dmPZs5YT0E9Wk9
9hRvPWemaD1aAm89H4htPcPTcj2Ki3I9UBNvPYW1bT3kOnc9VPNtPdVmdT0oBW09/HNwPX6e
aT0EQ2U9WgZqPcX9Zj0GxGQ90eVnPdSDfT35ToA9O0pdPQxgaD3JHGw9xrhbPU/RXD1BJ2c9
v4BrPYrXcD1MYG49Eg9uPUwHcz2cZmw9s4FnPWT2ZD16r189JkphPb4eXz15GHY9IB1pPb7C
cT2H4m89HklrPXOGaz2e4nA9cY5rPVAUYz26aGQ9efRqPfTFaD0hT189sVZ2PeGKfz1YSmI9
Ou9lPcabeD0KjH492GppPUkrYT3ginc9fK9kPcQ5Yj2uYFg9fHBqPUYIbT1DMGg9QWNlPZwF
ej08smM9xwZ3PQLqaD1gc209b2tuPZMqcT3cumc9X0RmPUbCZD1roGk9cFByPV4aYD3YXmQ9
NT5wPRXQbD1nK2Y9cvBgPXswbj1oQFM98xlcPaZbhD1AK2w94bNYPXc/bz15CWk9d4pvPQuB
bD0QCnQ9LVNxPYvJaT0YUoE9Jp9rPVNlZj1P23Q99KJqPRYHZD1p0Vw9kzxqPW7NbD1ke2s9
GgFuPaW9aj3QS2M9C55oPWhkbD1v42E9pRRpPYszYz3tfHc9G9JqPeccbj2cxXU9VHNxPXSM
XT3MSmg96SqBPXa8dj1BDWs9Su1pPZf5Yz3fiWk9RhVqPTKKeD2IFng976x1PayuYj3OSHQ9
o2ZmPTV0Yj3+BGs98m1vPVWkZz1wTXc9nO9xPTX8ZT01KWI97OZnPRktgj1bo109x2R1PWaL
bT2CM2s9gT5pPZNSbT2S7209Cwl+PT1bYD3Ky389e/5pPV1seD0W2109ZuRwPd/5Zj10K109
asFdPUQVcj1yVWo9fEVOPVi3aT2shHQ9gjpjPRpZZz1XGls9UJ9oPYwHZj08YWs9FullPbFB
dD0mQGk9whxjPUKFbj0nnXc9wABhPWGnXD0A/HE93l9jPX+Fbz3+Z2g96kthPX3lVz14H3E9
BhVvPbKHcT1yBGY9ubd6PVtaZT3PEWI9ZYxvPemFcT1JLWo9pY1uPWB6cT0IcXY9Y4JtPeze
aD0CzXE9XJJlPYbYUz1ebnc9Tv1wPa32ZD1KKmQ9MAJmPS6baD1yO2o9eGFuPXuqcT3uYmU9
RHxnPRG5az2Nq3Q9Bj9sPRqtbD07h2w9lt1jPXtwYT2yUHA9IkxvPUg2fT21rVs9z7JnPRz4
cD1jNFk9KDxoPVOWdT0Y6Wo9/gpePXZ5cz2ei2w97P57PQsVcT3qWHI9PJpVPf9zdj3fTW89
sflwPaafcD0C3249rxdlPcyEaj3fVmg9fCRmPUVQXT0g92g9iHRpPbtfdj1L5mE9ggpmPaex
Zz2aRm89ooVqPcpedT2RGG89j3tnPRYAYj214HU9APxxPdQWZj2IP2w9bophPSv6bz1qZmQ9
YHlrPUj3az1v2Go9Olh3PeF/Yj1OPXU9CEtQPTg0Xz2NKWU9s3RwPY1ccj3sZnU95OF0PVNz
XT1kx1493qtxPYoGUz1SYVw9MhZuPV0cZD2JfGw9Kg59PfJVZz2hDnY9+ZxgPUSIeD1UN2o9
VrBxPcGiZj0YrnI9YDR9PSldaD2PZ2w99hRWPVAZdj2zUHA9sZ9xPVp+aD0zCm89usZyPXWi
bz3qK2g9Vq1oPa8Iej25EHA9NHhjPYQCcj3x1Go9T7hvPYpFXD2izG09Mw9pPWv4aD1KJXw9
9WBlPSn0bT2W9WE9rTluPVBJaj0In109+8xkPXWodz3Z43Y9kCBvPTULWz1Y02c9GpF1PfLd
Xz0V9XI9Xn9yPU3JeD2jRlo98zFWPc77gT0RCW89b7toPb6hbD31y2k9TcRuPZ0tcz1yUWs9
mURuPY1GcD1iRXM9cBxuPTzNZz0wt309JsZ4PW/Xaz2aYXQ9GlR9PQCPaz3d3nM9k/N1PRGt
bT0onHY9FlRYPaHwVD042209sWV6PUCdbj1lJHI9h9dyPfL4cD354Wk9BNRVPYpBaT2avmo9
jMR9PYnubj0X1149TbdqPWgFbj1W32g94SpdPTq2ZD2EwnI9ihdrPZzwVD0N9Hc9Y8l7PWl5
Zz3lZ2k9QqlXPe3gcT3G/HY9cZeCPfgCaT2II3A9nONiPdEuYz3hIHM9YI5mPY7AXz3ngYA9
lPVxPS7oZD2afGg9AZ1xPa7Cez0BwmY9PZNpPW7OZD2Qmms9GFdzPcMPhD3wSWI9oF9nPU+o
bT30xm095g5fPTDEXT3bB3A9DRFbPWe1dz3iGnE9u/5vPQ3Rdj1jfn49QtNtPUYacT1C2WE9
hyVtPbnxZj3YlnI9f1h1Pd2Acz1FMG49mzRmPV2wXj3N0nE9D4NcPVOCcz1CQFo9PaRkPask
Yj0EkF0928VtPfanbD1Ea2o9fo1xPewGZD2clVY9zyZUPeD5cz1xFXE9C8lnPYPvdj1EBmY9
4rJkPVqfcD1Jm3k9bMJePUJ0ZT0pwnE9LIpqPeukaD3MNVk9HHpiPSAabD2yo2Q96x5zPX81
Zj1oeHc9C/5jPVfqYD2XEGI9mgtePZl6Zj0s53I9JB1uPWfXZT0WG3I9zflmPReAbT2vQ3M9
XnFcPQwCZz2NLmE9dmRwPS/9dz0EP1U9diVnPXBHZz0hqXM93tBtPXK8bj3QBnU9fZJtPQXx
XD0db289upVhPQAwaj3Qr189zgZYPcohbD0dn249uzJfPVPHcD13HW8991VgPYafcz3RYHI9
yP5VPSaeWj2Kz1Y9bWhePYi3XT2vPls9wkthPfNNUD18Cmk9hE1mPUsVYT1WxV89A1R3PbTL
aT3DBWU9ukdvPTfGZT335XY9F/xkPfddaT1AjXY9DQJpPdrvdj2rA2s9ubt0PXOrdD2+TWk9
lel1PbQ/aD2ESno9lENyPf48cT2hR109tC9tPSO9Wj1g93k9XGZaPZ+SWD1Ot2c9CNF5Pd8l
aj3HG349ZcFtPUZdZj3DC289otpjPbeWbD3+nGg9S9l3PRAfcj0Pn2Y9pM1vPSMDaD1BmW49
cLlrPbB8aT0CE2o9J1ZmPaAIXD2QR2g9WsZtPTAUdD1qg2c9YaxgPQSsbz0IlWo9em5pPY1L
XT0va2w9g91uPTQaZT0ziG496wxePXnNaT07nWw9ldd3PScUYj1hFHo9LrptPWvWZz2peXk9
0htyPZVqbT2RyVo9uA5qPQoAaD0fRGg9WIFqPbdWaj1xt149TLhvPSTcaD1S+V89DolcPaCI
bj1oEmU9EmhoPaRxaz0+9Hc9CmdiPbWuZz0QpW09CaBkPQpnWj1jnVY9PGVqPaR0ZD3fJGM9
mqZ1PcBRbD18VXw9Dk5/PSSfcj23XXQ9FrZtPVX8Zj3b2GY9tRlnPW/fYT30N2I9u3twPcYM
bz1YioM9PSBiPYZPdz1/UW49qPRjPe0OeT0j/209AxxhPWj2aD08CHw9kFR3PTfKYT1dpWg9
cadlPXIxdD1jrW89wC9tPfwWbz1vn2Q9b1Z5PQ5McD1H+G89vJN2PRJTcD30snc9LF1gPQ3B
bj0E5Hg9mK58Pcgwbz2qoHU9q15tPVsYgj2wVmk9Ks5zPZfQZz0AXWw9W6ZiPTB6ez18QXY9
ZLJmPRBvcz03W4E9bcNpPdx9dz23DWM9QrhiPQRiaz05Llo9ZpxpPSAHYT2ygGw9dvlmPe/E
bD3ipHQ9IUV/Pc1teT1x/mk9QFN+PR5BcT1Tcms9C5htPWP/eD1453Y9ap5gPS6uXj3xQHg9
rrVzPRvAcD15zWQ9CFJ7PQ7qbD19OW89N+19PfstZT1ivG89rWRePWL9aD2kRns9lUF0PQS+
cD3BNWI94PJoPUtsYD3XtWk92ol5PUpIVT2ZBnI9SldmPaCwcz00Xm09cHlkPXkBaD2OCmk9
OPFzPYYleT0HxWw9vwx4PWiiYD0bcGs9H+5oPQjlaz07wGw94JBhPd57dz3lQ209bjJ7PddM
Xz2dul89AEVoPSZ8az1HKHE94lJmPdfpdj1Jg3Y9KlV6PU3SYT208Xo94yFoPah1XT0U0Gc9
ZVR8PXc9dz3ZcWY92EVsPYFCWj0vkGs970FZPb6kbj3BeWk9l9pgPbjIbj0NBmo9lPdkPZH8
dj0iWms9uFtwPddAZT09w2w9BLJtPa/RbD0qG2M9WqRpPXuicT33ZV89MsBoPQ6mUj2/IGQ9
pmpwPT4ofD0Bj249dfhZPQihZD0lE3A9UrxqPbGPbj1Px3s9AzVpPcKEbD1X0mA93LlnPRor
Zj0LrmY9vitwPbEQbj2v/XM9w616PReFcT1QHHc9UPpyPV70cj1T63k9WhdmPSuVYz3USXw9
B1poPRktXD3W9mc9CXxrPUzqYT0r8mQ9PxRsPVaGZz2ub3I9kAh4Pc3QXT2CIm49OmhoPdlh
ZD2OJls9NhtuPWfHbj1Wwms9tHttPc2DZz1bR2Y9l8BpPahleT3C3lg9in5oPcqDcT1v8mQ9
EI1nPZSTZD3laG09kpNdPcf7aD3/S2k9Wu5oPa+bbT1L4Gs9Lg9RPVHHcD1hZ2k9X2VtPZU9
cD14IW49VhhmPe85Zj2Uu2k9f1FwPf9scT3dlmc99M90PRE9ej0DFF49FL9iPaM+Zj2NWFU9
Jp9nPXoIbD1PymU9ind3PeULfj1nl2g93zVePT23eD3+DHM942RuPRa7bD0GbGI9jSplPTVe
aj2gYnk9xINsPXribD1gsGI90qFMPSpqYT0q3m89A3ZfPbgZfD0dbFg9+1dcPfQhcT2O8Wc9
SpxlPVE+aT0ZPXU9uPVkPcONXz3nq2g9kv99PUfgYj2fYIM9qs5rPebOYD1Hono9IJFtPZsT
bz3f83E9CK54PU2fXD1SDWo9TkdpPdmoaT3v6mM9gVhvPV+/Xz1gc3A9k1tjPZLAXj3SnnU9
ILJ4PTXgXj2HYmA9vi9fPfcUaz1jg2o9ZShgPWsMdT01nWo9kXJxPdOAZT3PjV49ufBePaJW
XD3/Cm09v6RxPaQcZj11Hns9yetoPabUcT125XI9W2VrPcKVZj2Uz2Q9d99sPTE2az0zE2U9
GZl0PXq9Yj3Jz18909BoPUIQZj1TlW09WPFoPVuTaT23cmg9sSdhPb5SYT3yWnE9EcNrPXYr
Yz050GE990lyPWj2bz15CGc9GdJgPVIvfT0AEGs9zxRuPQl+cD0e7XQ97990PaOmcz2zum09
W2FnPU6QbT06ims9Y/l2PWgReD3TemI9Bs1rPZjkZD2TtWw9gAtrPe0WcD16JmU9XVB0PQOU
cz3w/G09/Q5rPTX6WT32smg9QAJzPevddD1I0V893JJzPcWAYD228Vw9gndwPdyyfj3KVWM9
5EpXPaF2bz2QGWg9dRB4PRincj05BHA9kcZsPankcz1CC2k9zZhoPVHwaT3Fbm499/llPYcl
az18sW49KUxkPeyjdz0GjXs9GeBtPefPez0XW2s9kRhuPQvhbz0XYWE9e1BnPb6SbD1K+Gg9
FotrPXHYaj0pTXI900VmPbokaz0AvnU9a19vPSpnaD104Gc9otxvPU+PXz3hS4A9GwNsPaBQ
bT23cmE9xs9bPYL0YT2zYW89Gi1kPUdFdT1m0XM9Xq9YPdy7XD3z/Ws98SVlPeNYZz1II3E9
Skt3Peq1bj04lWw9jrpnPZIYZD1yuHE9CBNmPeNNaz2Kh2U9ZxdtPTRSZT3/v2g9FzFmPbJu
cj0Ta2w9/wp5PQg+Yz03B2U9Rwh5PfnVcz3vr4M9ttl2PTVLaj1eQ3A9Rrp7Pd+bYD1+QHA9
2Z5yPf5rbz2WWXs9BHpsPe8KZD0BM3E9yGx0Pe73ZT0RmGU9IBtqPeVfcT0KMWc9y9hsPQOg
ZT12RGM9P/RkPSN7Zz17U1s9IbR4PVvAeT11g209A8RfPRPwfT0Ro3A9yux2PerIYT0Wmmk9
VxFnPajbbT2hIlk9n7txPZm4bj0+dmw9FUhoPcNHYD1jeXc9Pt1YPYzlYD1PRms9JLdwPZ8l
ZT28+2M9lPx8PR3laD2C42M9PR1iPdbfXz3Al2M9/txpPcpwdT1v4mU94wR+PdDNbT15oIA9
CldzPdbGXD311X89BRR2PYF0YT1nHWQ9/rJqPc5+bj2/I3I9h7BzPboKcD1BO2w90hFjPZ9y
Yz0CUHc97zBqPVhubT2uXGY9pu5uPdOscj0yD289TXJkPaP1aT3Oy3U9pqxSPSjlZz14v2A9
xxhkPcTbdT2fW3g9tz9hPSZFbz0uB3E9uWhdPY9wbD0d2F498OVYPXHAXz3xln49WQZ3PaAT
bT1a9Wg9TqR2PVCHWj2iPmk9GmtpPVsdcj0oNWc9QCBlPZ+kZj1GjFU9gDxrPebcdD2MOXI9
A45sPQEqZD31f289pCB9PW/6bz32y3Q932J5PYmsbD05xmo9oZNzPRIKez2g6V89hIhnPYpx
Yz3qeGQ9JtNyPflSeD1mym49My1pPSoQaD1nc2o9xJpnPXp0aD15HoA9BjNnPUF2Zz1dzWg9
zkGAPfZycj2+Olc9aq5hPdhubj3kXXU9P49yPf3Paj32e3M9uBl4Pa31eD0cHoE9ky98PWeY
WT2Kpl89wtOBPURGUz26cGo9r8tkPZKKaD2BcWQ9e9JpPUAYVz3E+nY9/Ch7PSZTcD3m0W49
1RGBPXfXZT0dt289KLduPQqAdT1LW2E9S0xYPRIqYj29g2M9LGllPc3CcD0Hqmg9VvhvPV8A
gD3PBmM98ndxPevidz3SY2g9Gxl7PfOveT08MHA9n7xyPWhjaD0Ke289Qb1nPYvsaT0Oq2o9
3IZ5PckmWT1Co2Q9yyN9PT8mZT3bfm49YIF2PZs2dz0Ne2Q9uKJwPQEjYj1e6l49yWJePVcr
Wj2yo2g9</AssayYData></Step><Step><CommonData><SampleLocation>7</SampleLocation><SampleID></SampleID><SampleGroup></SampleGroup><SampleInfo></SampleInfo><SampleRow>N</SampleRow><SamplePlate>1</SamplePlate><WellType>BUFFER</WellType><Concentration>-1</Concentration><ConcentrationUnits>µg/ml</ConcentrationUnits><MolarConcentration>-1</MolarConcentration><MolarConcUnits>nM</MolarConcUnits><MolecularWeight>-1</MolecularWeight><Temperature>30</Temperature><StartTime>2254642</StartTime><AssayTime>300</AssayTime></CommonData><FlowRate>1000</FlowRate><StepType>DISASSOC</StepType><StepName>Dissociation</StepName><StepStatus>OK</StepStatus><ActualTime>300.002</ActualTime><CycleTime>0.2</CycleTime><AssayXData Points="1500">MOEIRZ3kCEWf5whF3uoIRR7uCEVd8QhFnfQIRZ/3CEXe+ghFHv4IRV0BCUWhBAlFnwcJRd4K
CUUeDglFXREJRZ0UCUWfFwlF3hoJRR4eCUVdIQlFnSQJRZ8nCUXeKglFHi4JRV0xCUWdNAlF
nzcJRd46CUUePglFXUEJRZ1ECUWfRwlF3koJRR5OCUVdUQlFnVQJRZ9XCUXeWglFHl4JRV1h
CUWdZAlFn2cJRd5qCUUebglFXXEJRZ10CUWfdwlF3noJRR5+CUVdgQlFnYQJRZ+HCUXeiglF
Ho4JRV2RCUWdlAlFn5cJRd6aCUUenglFXaEJRZ2kCUWfpwlF3qoJRR6uCUVdsQlFnbQJRZ+3
CUXeuglFHr4JRV3BCUWdxAlFn8cJRd7KCUUezglFXdEJRZ3UCUWf1wlF3toJRR7eCUVd4QlF
neQJRZrnCUXe6glFHu4JRV3xCUWd9AlFn/cJRd76CUUe/glFXQEKRZ0ECkWfBwpF3goKRR4O
CkVdEQpFnRQKRZ8XCkXeGgpFHh4KRV0hCkWdJApFmicKRd4qCkUeLgpFXTEKRZ00CkWfNwpF
2joKRR4+CkVdQQpFnUQKRZpHCkXaSgpFHk4KRV1RCkWdVApFmlcKRd5aCkUeXgpFXWEKRZ1k
CkWaZwpF3moKRR5uCkVdcQpFnXQKRZp3CkXeegpFHn4KRV2BCkWdhApFn4cKRdqKCkUejgpF
XZEKRZ2UCkWalwpF2poKRR6eCkVdoQpFnaQKRZqnCkXaqgpFHq4KRV2xCkWdtApFmrcKRdq6
CkUZvgpFXcEKRZ3ECkWaxwpF2soKRR7OCkVd0QpFndQKRZrXCkXa2gpFHt4KRV3hCkWd5ApF
m+cKRdrqCkUe7gpFXfEKRZ30CkWb9wpF2voKRRn+CkVdAQtFnQQLRZsHC0XaCgtFGQ4LRVkR
C0WdFAtFmxcLRdoaC0UZHgtFXSELRZ0kC0WbJwtF2ioLRRkuC0VZMQtFnTQLRZs3C0XaOgtF
GT4LRV1BC0WdRAtFm0cLRdpKC0UZTgtFWVELRZ1UC0WbVwtF2loLRRleC0VZYQtFnWQLRZtn
C0XaagtFGW4LRVlxC0WddAtFm3cLRdp6C0UZfgtFWYELRZiEC0WbhwtF2ooLRRmOC0VZkQtF
mJQLRZuXC0XamgtFGZ4LRVmhC0WdpAtFm6cLRdqqC0UZrgtFWbELRZi0C0WbtwtF2roLRRm+
C0VZwQtFmMQLRZvHC0XaygtFGc4LRVnRC0WY1AtFm9cLRdraC0UZ3gtFWeELRZjkC0Wb5wtF
2uoLRRnuC0VZ8QtFmPQLRZv3C0Xa+gtFGf4LRVkBDEWYBAxFmwcMRdoKDEUZDgxFWREMRZgU
DEWbFwxF2hoMRRkeDEVZIQxFmCQMRZsnDEXaKgxFGS4MRVkxDEWYNAxFmzcMRdo6DEUZPgxF
WUEMRZhEDEWbRwxF2koMRRlODEVZUQxFmFQMRZtXDEXaWgxFGV4MRVlhDEWYZAxFm2cMRdpq
DEUZbgxFWXEMRZh0DEWbdwxF2noMRRl+DEVZgQxFmIQMRZuHDEXaigxFGY4MRVmRDEWYlAxF
m5cMRdqaDEUZngxFWaEMRZikDEWbpwxF2qoMRRmuDEVZsQxFmLQMRZu3DEXaugxFGb4MRVnB
DEWYxAxFm8cMRdrKDEUZzgxFWdEMRZjUDEWb1wxF2toMRRneDEVZ4QxFmOQMRZvnDEXa6gxF
Ge4MRVnxDEWY9AxFm/cMRdr6DEUZ/gxFWQENRZgEDUXYBw1F2goNRRkODUVZEQ1FmBQNRZYX
DUXaGg1FGR4NRVkhDUWYJA1FlicNRdoqDUUZLg1FWTENRZg0DUXYNw1F2joNRRk+DUVZQQ1F
mEQNRdhHDUXaSg1FGU4NRVlRDUWYVA1FllcNRdpaDUUZXg1FWWENRZhkDUWWZw1F2moNRRVu
DUVZcQ1FmHQNRZZ3DUXWeg1FFX4NRVmBDUWYhA1FlocNRdaKDUUZjg1FWZENRZiUDUXYlw1F
1poNRRmeDUVZoQ1FmKQNRZanDUXWqg1FGa4NRVmxDUWYtA1FlrcNRda6DUUVvg1FWcENRZjE
DUWWxw1F1soNRRXODUVZ0Q1FmNQNRdjXDUXW2g1FFd4NRVnhDUWY5A1F2OcNRdbqDUUV7g1F
WfENRZj0DUWW9w1F1voNRRX+DUVVAQ5FmAQORdgHDkXWCg5FFQ4ORVkRDkWYFA5F2BcORdYa
DkUVHg5FWSEORZgkDkWWJw5F1ioORRUuDkVVMQ5FmDQORdg3DkXWOg5FFT4ORVVBDkWURA5F
2EcORdZKDkUVTg5FVVEORZRUDkXYVw5F1loORRVeDkVVYQ5FmGQORZZnDkXWag5FFW4ORVVx
DkWUdA5F2HcORdZ6DkUVfg5FVYEORZiEDkXYhw5F1ooORRWODkVVkQ5FlJQORdiXDkXWmg5F
FZ4ORVWhDkWUpA5FlqcORdaqDkUVrg5FVbEORZS0DkXUtw5F1roORRW+DkVVwQ5FlMQORZbH
DkXWyg5FFc4ORVXRDkWU1A5F2NcORdbaDkUV3g5FVeEORZjkDkXU5w5F1uoORRXuDkVV8Q5F
lPQORdT3DkXW+g5FFf4ORVUBD0WUBA9F1AcPRdYKD0UVDg9FVREPRZQUD0XUFw9F1hoPRRUe
D0VVIQ9FlCQPRdQnD0XWKg9FFS4PRVUxD0WUNA9F1DcPRdY6D0UVPg9FVUEPRZRED0XURw9F
1koPRRVOD0VVUQ9FlFQPRdRXD0XWWg9FFV4PRVVhD0WUZA9F1GcPRdZqD0UVbg9FVXEPRZR0
D0XUdw9F1noPRRV+D0VVgQ9FlIQPRdSHD0XWig9FFY4PRVWRD0WUlA9F1JcPRdaaD0UVng9F
VaEPRZSkD0XUpw9F1qoPRRWuD0VVsQ9FlLQPRdS3D0XWug9FFb4PRVXBD0WUxA9F1McPRdbK
D0UVzg9FVdEPRZTUD0XU1w9F1toPRRXeD0VV4Q9FlOQPRdTnD0XW6g9FFe4PRVXxD0WU9A9F
1PcPRdb6D0UV/g9FVQEQRZQEEEXUBxBF1goQRRUOEEVVERBFlBQQRdQXEEV6GxBF/R0QRVUh
EEWUJBBF1CcQRdYqEEUVLhBFVTEQRZQ0EEXUNxBF0joQRRE+EEVVQRBFlEQQRdRHEEXSShBF
FU4QRVVREEWUVBBF1FcQRdJaEEUVXhBFVWEQRZRkEEXUZxBF0moQRRVuEEVVcRBFlHQQRdR3
EEXSehBFFX4QRVWBEEWUhBBF1IcQRdKKEEUVjhBFVZEQRZSUEEXUlxBF0poQRRGeEEVRoRBF
lKQQRdSnEEXSqhBFEa4QRVWxEEWUtBBF1LcQRdK6EEURvhBFUcEQRZTEEEXUxxBF0soQRRHO
EEVV0RBFlNQQRdTXEEXS2hBFEd4QRVXhEEWU5BBF1OcQRdLqEEUR7hBFUfEQRZT0EEXU9xBF
0voQRRH+EEVRARFFkAQRRdQHEUXSChFFEQ4RRVEREUWQFBFF1BcRRdIaEUURHhFFUSERRZQk
EUXUJxFF0ioRRREuEUVRMRFFlDQRRdQ3EUXSOhFFET4RRVFBEUWQRBFF1EcRRdJKEUURThFF
UVERRZBUEUXUVxFF0loRRRFeEUVRYRFFkGQRRdBnEUXSahFFEW4RRVFxEUWQdBFF0HcRRdJ6
EUURfhFFUYERRZCEEUXUhxFF0ooRRRGOEUVRkRFFkJQRRdSXEUXSmhFFEZ4RRVGhEUWQpBFF
0KcRRdKqEUURrhFFUbERRZC0EUXQtxFF0roRRRG+EUVRwRFFkMQRRdDHEUXSyhFFEc4RRVHR
EUWQ1BFF0NcRRdLaEUUR3hFFUeERRZDkEUXQ5xFF0uoRRRHuEUVR8RFFkPQRRdD3EUXS+hFF
Ef4RRVEBEkWQBBJF0AcSRdIKEkURDhJFURESRZAUEkXQFxJF0hoSRREeEkVRIRJFkCQSRdAn
EkXSKhJFES4SRVExEkWQNBJF0DcSRdI6EkURPhJFUUESRZBEEkXQRxJF0koSRRFOEkVRURJF
kFQSRdBXEkXSWhJFEV4SRVFhEkWQZBJF0GcSRdJqEkURbhJFUXESRZB0EkXQdxJF0noSRRF+
EkVRgRJFkIQSRdCHEkXSihJFEY4SRVGREkWQlBJF0JcSRdKaEkURnhJFUaESRZCkEkXQpxJF
0qoSRRGuEkVRsRJFkLQSRdC3EkXSuhJFEb4SRVHBEkWQxBJF0McSRdLKEkURzhJFUdESRZDU
EkXQ1xJF0toSRRHeEkVR4RJFkOQSRdDnEkXO6hJFEe4SRVHxEkWQ9BJF0PcSRdL6EkUR/hJF
UQETRZAEE0XQBxNF0goTRREOE0VRERNFkBQTRdAXE0XSGhNFER4TRVEhE0WQJBNF0CcTRc4q
E0URLhNFUTETRZA0E0XQNxNFzjoTRRE+E0VRQRNFkEQTRdBHE0XOShNFEU4TRVFRE0WQVBNF
0FcTRc5aE0UNXhNFTWETRZBkE0XQZxNFzmoTRRFuE0VNcRNFkHQTRdB3E0XOehNFDX4TRVGB
E0WQhBNF0IcTRc6KE0UNjhNFUZETRZCUE0XQlxNFzpoTRQ2eE0VNoRNFkKQTRdCnE0XOqhNF
Ea4TRU2xE0WQtBNF0LcTRc66E0UNvhNFTcETRZDEE0XQxxNFzsoTRQ3OE0VN0RNFjNQTRdDX
E0XO2hNFY94TRU3hE0WQ5BNF0OcTRc7qE0UN7hNFTfETRZD0E0XQ9xNFzvoTRQ3+E0VNARRF
kAQURdAHFEXOChRFDQ4URU0RFEWMFBRF0BcURc4aFEUNHhRFTSEURYwkFEXQJxRFzioURQ0u
FEVNMRRFjDQURcw3FEXOOhRFDT4URU1BFEWMRBRF0EcURc5KFEUNThRFTVEURYxUFEXQVxRF
zloURQ1eFEVNYRRFjGQURcxnFEXOahRFDW4URU1xFEWMdBRFzHcURc56FEUNfhRFTYEURYyE
FEXQhxRFzooURQ2OFEVNkRRFjJQURcyXFEXOmhRFDZ4URU2hFEWMpBRFzKcURc6qFEUNrhRF
TbEURYy0FEXMtxRFzroURRG+FEVNwRRFjMQURczHFEXOyhRFDc4URU3RFEWM1BRFzNcURc7a
FEUN3hRFTeEURYzkFEXM5xRFzuoURQ3uFEVN8RRFjPQURcz3FEXO+hRFDf4URU0BFUWMBBVF
zAcVRc4KFUUNDhVFTREVRYwUFUXMFxVFzhoVRQ0eFUVNIRVFjCQVRcwnFUXOKhVFDS4VRU0x
FUWMNBVFzDcVRc46FUUNPhVFTUEVRYxEFUXMRxVFzkoVRQ1OFUVNURVFjFQVRcxXFUXOWhVF
DV4VRU1hFUWMZBVFzGcVRc5qFUUNbhVFTXEVRYx0FUXMdxVFznoVRQ1+FUVNgRVFjIQVRcyH
FUXOihVFDY4VRU2RFUWMlBVFzJcVRcqaFUUNnhVFTaEVRYykFUXMpxVFzqoVRQ2uFUVNsRVF
jLQVRcy3FUXOuhVFDb4VRU3BFUWMxBVFzMcVRc7KFUUNzhVFTdEVRYzUFUXM1xVFytoVRQ3e
FUVN4RVFjOQVRcznFUXK6hVFDe4VRU3xFUWM9BVFzPcVRcr6FUUJ/hVFTQEWRYwEFkXMBxZF
ygoWRQ0OFkVNERZFjBQWRcwXFkXKGhZFDR4WRU0hFkWMJBZFzCcWRQ8rFkUJLhZFTTEWRYw0
FkXMNxZFyjoWRQk+FkVJQRZFjEQWRcxHFkXKShZFCU4WRU1RFkWMVBZFzFcWRcpaFkUJXhZF
TWEWRYxkFkXMZxZFC2sWRQluFkVJcRZFjHQWRcx3FkXKehZFCX4WRUmBFkWMhBZFzIcWRcqK
FkUJjhZFSZEWRYiUFkXMlxZFD5sWRQmeFkVJoRZFjKQWRcynFkXKqhZFCa4WRUmxFkWMtBZF
zLcWRcq6FkUJvhZFScEWRYjEFkXMxxZFC8sWRQnOFkVJ0RZFjNQWRczXFkXK2hZFCd4WRUnh
FkWI5BZFzOcWRcrqFkUJ7hZFSfEWRYj0FkXM9xZFC/sWRQn+FkVJARdFiAQXRcwHF0ULCxdF
CQ4XRUkRF0WIFBdFzBcXRcoaF0UJHhdFSSEXRYgkF0XMJxdFyioXRQkuF0VJMRdFiDQXRcw3
F0ULOxdFCT4XRUlBF0WIRBdFyEcXRQtLF0UJThdFSVEXRYhUF0XIVxdFyloXRQleF0VJYRdF
iGQXRchnF0ULaxdFCW4XRUlxF0WIdBdFyHcXRQ97F0UJfhdFSYEXRYiEF0XIhxdFC4sXRQmO
F0VJkRdFiJQXRciXF0UHmxdFCZ4XRUmhF0WIpBdFyKcXRQerF0UJrhdFSbEXRYi0F0XItxdF
C7sXRQm+F0VJwRdFiMQXRcjHF0UHyxdFCc4XRUnRF0WI1BdFyNcXRQfbF0UJ3hdFSeEXRYjk
F0XI5xdFB+sXRQnuF0VJ8RdFiPQXRcj3F0UH+xdFCf4XRUkBGEWIBBhFyAcYRQcLGEUJDhhF
SREYRYgUGEXIFxhFBxsYRQkeGEVJIRhFiCQYRcgnGEUHKxhFCS4YRUkxGEWINBhFyDcYRQc7
GEUJPhhFSUEYRYhEGEXIRxhFB0sYRQlOGEVJURhFiFQYRchXGEUHWxhFCV4YRUlhGEWIZBhF
yGcYRQdrGEUJbhhFSXEYRYh0GEXMdxhFB3sYRQl+GEVJgRhFiIQYRciHGEUHixhFCY4YRUmR
GEWIlBhFyJcYRQebGEUJnhhFSaEYRYikGEXIpxhFB6sYRQmuGEVJsRhFiLQYRci3GEUHuxhF
Bb4YRUnBGEWIxBhFyMcYRQvLGEUJzhhFSdEYRYjUGEXI1xhFB9sYRQXeGEVJ4RhFiOQYRcfn
GEUH6xhFBe4YRUnxGEWI9BhFx/cYRQf7GEUJ/hhFSQEZRYgEGUXHBxlFBwsZRQUOGUVFERlF
iBQZRccXGUUHGxlFBR4ZRUkhGUWIJBlFxycZRQcrGUUFLhlFSTEZRYg0GUXHNxlFBzsZRQU+
GUVFQRlFiEQZRcdHGUUHSxlFBU4ZRUlRGUWIVBlFx1cZRQdbGUUFXhlFRWEZRYhkGUXHZxlF
B2sZRQVuGUVFcRlFiHQZRcd3GUUHexlFBX4ZRUWBGUWIhBlFx4cZRQeLGUUFjhlFRZEZRYSU
GUXHlxlFB5sZRQWeGUVFoRlFhKQZRcenGUUHqxlFBa4ZRUWxGUWItBlFw7cZRQe7GUUFvhlF
RcEZRYjEGUXHxxlFB8sZRQXOGUVF0RlFhNQZRcfXGUUH2xlFBd4ZRUXhGUWE5BlFx+cZRQfr
GUUF7hlFRfEZRYT0GUXH9xlFB/sZRQX+GUVFARpFhAQaRccHGkUHCxpFBQ4aRUURGkWEFBpF
wxcaRQcbGkUFHhpFRSEaRYQkGkXHJxpFBysaRQUuGkVFMRpFhDQaRcM3GkUHOxpFBT4aRUVB
GkWERBpFw0caRQdLGkUFThpFRVEaRYRUGkXDVxpFA1saRQVeGkVFYRpFhGQaRcNnGkUDaxpF
BW4aRUVxGkWEdBpFw3caRQN7GkUFfhpFRYEaRYSEGkXDhxpFA4saRQWOGkVFkRpFhJQaRcOX
GkUHmxpFBZ4aRUWhGkWEpBpFw6caRQOrGkUFrhpFRbEaRYS0GkXDtxpFA7saRQW+GkVFwRpF
hMQaRcPHGkUDyxpFBc4aRUXRGkWE1BpFw9caRQPbGkUF3hpFReEaRYTkGkXD5xpFA+saRQXu
GkVF8RpFhPQaRcP3GkUD+xpFBf4aRUUBG0WEBBtFwwcbRQMLG0UFDhtFRREbRYQUG0XHFxtF
AxsbRQUeG0VFIRtFhCQbRcMnG0UDKxtFBS4bRUUxG0WENBtFwzcbRQM7G0UFPhtFRUEbRYRE
G0XDRxtFA0sbRQVOG0VFURtFhFQbRcNXG0UDWxtFBV4bRUVhG0WEZBtFw2cbRQNrG0UFbhtF
RXEbRYR0G0XDdxtFA3sbRQV+G0VFgRtFhIQbRcOHG0UDixtFBY4bRUWRG0WElBtFw5cbRQOb
G0UFnhtF</AssayXData><AssayYData Points="1500">MF1iPWf7Zz1rLXM9gGBvPa6mcT2j5X49/0NuPeVjaT0QR2Y9XJFxPRYnbj16X2w91H5rPW8W
bz1llnE9QMF2PSh6fT1BQl49nDpnPWZ/ez1ebWs9POd0PQOIZD1FTG89AdthPV3FbT1VyGU9
q2B2PXeBbT1o9Gc95tZ8PSIjaz3/anM9aBlzPf5Oaz0573U9PAp4PVNwZT21L209vd9bPYQv
ez3LBHU980F0PTlYYT0jDns9jqpoPeWGWD1a2Wg9uDVpPemXYz1kKGo9qM9pPUk+bz2cs2k9
GAtnPY/haT0ggmE9GHV4PdgUaz2atV49lm92PVicgT27gWY9/1F5PaukYD2exnI93qhuPcls
dT0U7oU9ziR5Pbp7cD2jY289eK9zPVhdbT1AsX49DGGAPSC/eT1ftmM9IfpwPczTaD3OKGQ9
byJtPVPnZT2kjnM9rlB/PTkjVj1QJIA9nHtvPWjmfz34Z249InJ6PcnPfT0d9oA9KDZ3Pflr
aT0o+G09jQhwPUDzYD05rng9VUV3PbptcD2DdHY9Oz1yPf+NYz0C7WY9YF5pPcwMZz2jLG09
Jel7PULxgT2B7Gw9xM5rPa7agD2/Zl89IuNbPZv6aj0OJGA9zLZzPU+scD12n2s9OQNgPeUl
cD3WMmo90aRjPThlYj2sVVc9mw52Pc/JaT0ClGo9m/VmPcYCdT22w2k9Gyl6PR2Edz20bng9
E7hgPUc1Zj0cBGc9+fhaPbLbcj3jB4I9iV92PWucZj0eMGQ9YkSAPQ+Zej3yEnA9zvVlPawk
eD0J62s9NbZ1PVZ3Yz2jO209oldfPcgjgT0o2Gg9KlR0PcmCZT3dOng9DmN4Pd+laz39R3Y9
zbN6PZczaT3vD3U9AIlzPbK4bT2yc3A9wLt5PWumhT1UJHY9qKRmPXkIaT39mHI9/FZvPXzG
cj22lXM9TvtzPWpbYz08Wmc9QK94PegGdD0hZHA9b0dvPVCJcT0Ru3g95lRgPRNwcT2rUmo9
WqBjPbjicz3dCWk9Ett3Pb9caj3C5HI9saNxPVnqdj3CXmE9K7NzPdeUcz0XxWE9PNNtPQez
ej3Eymc9OmtrPdqobT0kR2g9vcFtPbq1Yz1siHk9SmiBPSU5Yj2ksWo9m5mEPUNPdz0swXE9
rMJkPdxDZT3OTnI9TTN4PeIvdT2uz3k9f2J9Pa9/eT3Na2c9gM9wPTXYdz1A3mk9Uz11PSiC
cj3GiHI9bI1xPfdPcT3sqHI9NyFvPdqecj0YYm89IKVyPZRbgT1R13g9MQuBPSYQfD1N1Hc9
tOZsPe/UYj0KDV89OfN0PSbefz2NzXk974ZoPZ2FeT0PyWs9L8BzPZf5eT24mXs97DeDPTaw
fT2+cYE9jwJ8PTRjbD3UdYI9qmWCPe+2gT2tBX49eflzPWhqdD2Yj349wQp7PW16dz2G6n09
DgR8PVfMdD3ZgnI9KhGAPaCJdT00jXk9ewFkPbwmgj0urm09xFB4PQxddj0ZZm89rKBwPdhL
az2gf2k9A6B4PXD4fD1cQ189ex94PZP+ez1JhHA9eaxlPWc9cD17eIA98/dxPef3bT2n2G09
7rtYPV7vgD0dxmE9nlF1PYtHaD2T6HA9Pdl8PZ+8Zj19WoE9VLmCPZVbdj10jHU9cklyPdFx
cD3zPWY92mRwPZQAaT3dmm89z2+CPRWmdD1T3ng9fceBPVEZdT3gY3Y9Afh/PVmFaj2nTn09
TCeAPahWaz3rHIU9Ue9xPTYFbD3UZXU9gAFuPZZ1fT2cNXI9oO+BPRWcgT2X7II9G1FuPfkC
cT3FmXQ9kqJ/PQEDez2wfmc9oBh9Pep7cz2Wc3092ZRoPTFCgz190WU9qXd4PRhHdT12NH89
S2hoPSomcz10I2w94OhuPYnsaz2w3Xk9/Qx9PRgedz2KHGs9xZ91PSuBZD2CfGw911B8PUxF
aT1kE2w9+LV4PWwgbD1bxW892UN8PcIkdT3AQG49JQJyPXDbcz0jH3Q9CKF1PaYzbD3ErHk9
Mj1qPUDUcj3mkn89WvmBPa1DbT0lHnk9g055PQnbaT3aaX49JDp+PTxjeT0QNYA9ho9lPZU1
cz3FAWw9AkZwPc+reD2mH3s9L0dwPQ8/az141IE9ijx2PYdyWD0/QoI9lyx4Pejfdz2asWw9
T+1yPbj6eT2PoHo9Ne53PWQAez1C03U9d6SBPR+yeD1oQHs9Nb5yPVmxcT24CWI9iiNzPUS/
ez0zqHk9SG9sPZtaaz3ALnc9KkZ8PfYbfT2RWnM9QoByPUw1gT30gXY9wKV2PcJVaT1+e349
4CdzPYN+gz19NW49RjKBPWQ7cT3OuXM9FdZ7PWl2dT1iDm09cC6CPad+gT0vxGs9/uhzPeB8
bj1dxII9Hsl4PZVCbj131W09tOJmPR4ieT2Rq2892wN8PR25bT3yzXw9Und8PczVeT3KNGw9
fNRjPZw+gT1BG3o9+NZ5PSy/eT2CD3s9GltvPakDgD3Rw3Q9Dux2PaijYj16nW49n0pzPdY1
dz1lgXw9yB2EPapqeD0DRnI9tAOBPQ71cT0373Y9XfBwPRcTcT3HOWo9uEpzPQCffT34VXc9
S11pPbzLeT36hX09zu99PRZRfz2mFX09P316PaygcT0MsIM9ENB1PcKqcj2p2H49pOlwPX4O
hD18VX497qt5PeLoez381Ho9BVB3PchAbT1KBXQ9g3RoPbKKgT3jtm09qPKBPQtHfD174HM9
u9CBPefGgD2sknU9CYl4PYzwcj3uH3k9abx7PSn0dz3aGIE9mOp/PX4Sgj0EOoI9g/xyPUgt
cT0HX3k9YhmCPckpcz0jwHI9SVt5PcD8ez1JZ3Y9V+FyPapFhT09gIE9kpBsPd1Ycz0TgnM9
Hmt3PcLTfT1EY4M9+oWAPcRHbD0up3E970aBPUjxeD3gsXc97mZ8PVn+dD10UXQ9CQ58PegB
eD18bnA9/Jx5PczqbT03qXA9O/N1PUzJfT32fXQ9ZU10PUVEeD2/vnA9XYKAPbTHcT0zC3A9
TIx4PUXVgD0EsXI9Jdx+PcKZgz0jcnE9gOl6Per6cj3uZn09d852PWwWeT1D1YA9kVV0PYJj
aD1kmXk9/LJ7PcgNfT02fXw9OsyCPaJJgj28p3A9fW96PZUpdT1aRHc92XV2PcLxgT35+ns9
DN17Pa+2gD1o0XE9iHt1PUF3dj2uuGo93KaAPTIXgT15gnk9Gjp4PaFHgT0WS3E9641sPVka
fz2lRXI95IBsPaLKfD0c4Ig9mzdyPTjsbj0MKns9ZKhxPZTlfD02/H09KrB8PS8+Zz1Sbnc9
OtmCPR2pgD2pyWY9hRh5PTwhcD1m04M9vm+DPYIbdz0qeXk9ia9tPXDYdj3AoYI9QwJ/PdPP
dz1PC4I9C1F6PRpSaD0sT3I9pAmCPdUycz32gnM9+E6APRKjdz1PMmw9QulwPXKrgj3FcHM9
phqEPUGOcD2BCG89U8puPbWjaT3iN3Y9WEdrPTxidD1e3Hs9MdGAPWUPdz38jG89m6JoPaUR
fT0cVnc9A9JuPSbDgT2V6X099op7PdEzdj2n5XM9dNJ4PaQHbT3+uH09SnN7PTxcYj1kCm09
e42BPePRgj3+AHI9kzZyPf79bT3clHc97BJ+PcFPej04Sn498sxuPbRifz3zvHs9lJRvPcj7
cD2ny3Y9mLCBPdRvhT0xiII9nqWAPVjEZj3Nums9ZSZxPS05eD2113E93dNqPa/vgT35QnE9
PbZ4Pby0gz0254A9GGh/PefMgD2z9HI9xcx2PaKtdD0KEHc9F3F0PTdfcz2PdHk9e95gPS7N
eD0geXI95OJ6PUW7dT0l6G09/Lp1PaQ+gj0T8Ho9DCWBPXDGcT1F0oE99Px9PSswgD3aE2Q9
6jWHPRxwgT2CWXM9ZkR/PSuheT1lGII9bIpwPU2KiT0vUYA9AuZ/PXq/gz19EIA95w1+PZKU
dT2h2IU9EOiBPXTBbD0oc4I9ehJ2PQsncD1q13U91C54PQ4YgT3gb209nnyAPRK4aD2yyno9
8555PWw9cz2NTXM9A9qBPWlzeD2PZ4U9IG1vPWc+eD2yAX89Mql9PYQ5gD1yt3k9rA2FPVIO
gz0ARn097eNuPezKhD3Y94A9idt5PSLZdT394X89XEF8PXKpdT1Vb3s96Up+PUvbfD1v3Hk9
lZN0PcIMcz2RKII9HBeCPY6ZbT3KH289JnNwPWiifz1s7HA9hE9sPe1Jej0fXn898KB0PZ+H
dj2PoXY9sJp+PS+Cez2/Z4Q9bgWCPQHkcT04oXM94kR2PbuqfD0PdHM9cvV2PdlYfj19c309
etF/PX+Idz1zQYI9+7FxPUCUbj0UM3U9HEZ8PeSlaT0lSXI9ZWt1PdpGej37cnk9/ohlPZAG
cz00aHc9Xz9yPZm8dz03+W899UaDPRdefT3xN3g91ZJ1PVs7fT1XT3Y95UaBPZurej137ns9
Xu+DPSQchj1quoE9u1OAPUT1gD0T13A9Ae2DPUPJdD2apm89LbNxPYPjgD1qLHk9c1pxPTG4
dT1/LYE9VIZ6Pf+4bT163XQ9eh+CPS+fdD049Xs9paJ/PYBufT2QAGY9bQaAPeZadT04oIA9
GXiAPRBCaT1THoE9cBhoPRzYcz3eGX09zo2CPWjaez2CXnk9sYF4PXjXbz1Ef2Y9xWt6Pc79
gz1r6G09agmEPVFqgD1uSII92/Z9PX0NgT3s43Y91TV9PXHNgT2KiG09cHWDPdnKYD3GG3U9
6fqCPd5KcT3c/3U90GiBPfuaej2je3U9r/56Pen3gT1Z1Xw9tKWBPbmGgz3D8II9Gv2CPfPq
dT3pt4M9o0B4PdHYYz0GwXM9CnN/Pb++fD0K9no9n7GEPQTWfj1kKng9BV9yPZgMgD2XfnQ9
1CVmPSDPeT0ORoA9p098PRIObT1ii2w9bhN8PZxqej3OMmQ924dzPSHobT0W43M9S+lyPbSQ
eD2J1n09YUd5PfjJez1+0YE9Vq50PSJpez1+p4A9XbiBPfOwgj0mHnk9J6N8Pf2bdT3UF349
S8Z7PUT3eT1jt3M9/Ex1PSuRdD2U0Ws94uR8PdJcdz1dCXo9WqF9PXe3bz2Ag389E/2BPZ7z
dD3lJYE9jbJyPaDWeD1BGX09X5Z+PcH5bj1McIA9XOlwPY7ZZz1wP2w9BQ6CPUeNej3gKWc9
Kpd8PVNThT1WuIA9Gj1zPaWOaz2Mv4Q9CyRyPTtzcj1Fb4I98tduPVtbdj3mdIA9UieEPR4K
gD1p34I9YD2DPXnTdD0QtYA9IxBzPTXTgz2vhIA9kWFkPfjkdT1fsno9l3yAPS+BeT1R6YM9
NvV+PXL5fT0pPHo9XdN8Pdfwfj1k6YE9OLl7PYfvej1XjXg9p49vPReqgj1pOGs99faAPS28
dj29fXA9IuV/PbvYej0wG4Q9W7B+Pe+bcz0pGX09Od98PQ/VcD06n4M9clJ/PdiKgz0E64M9
nf19PcHbgj1353k9Qg11PZOigD0+l3I9AUF5PWYQbj1hSHc9ceR1PSQRfT1s2Xo97wtzPd2b
ez0iToY9WN+APeGOcT36rH89RYFyPV5GhD2NMYI9x1p2PUkXeT38pHk9KnV7PcEugj2IB4U9
BHN9PYiudD1dJHY94gSAPYZDdT2ho4I9HpGAPXbxdD2EOnY9r0p+PRqUdD2GU3Y9thJtPRRE
gz0gaXE960xzPQV7hT25coI97eCAPR+VdT0XV4I90v11PcbRfT118mk9voR5PWuygD3n23A9
YsJvPX4TfD0CE3E9yV+BPRP5fT2iK4U9ZrZzPY5Jfz1ei3M9DqqBPXjvfj3NBYI9BjSBPejG
aD19+2Y9gXeCPckjfz1VyGk9wfl+PViufD3rHII9eXV5PYvmhj2RW389uIZyPauAdz3CS3k9
AZF0PQlsfT3TVHE9+4qCPcb1hT0cZoI9la99PfCifz05VXk9cFp6Pd0lej3LcIE93fKEPYj1
eD2tBoA9np97PY4pdz3Ww2k9tup6PZr0eT2KZYE9hZJ6Pcyjbz2+RH89OgeDPabdgT3Ti4I9
4+p5PTFAcT2lIHQ92NJ5PQCZdz3zy4A9AZ6FPV5gdz0DTYE9hRV3PSrnfT2zA3E92yyEPbBg
gj0My3A9asyCPXtCiT0Ue3Y9jjiEPb9EcT3uBIM95uZ0PdfGgT01WnE9k6V9PS2hfT0k9X89
lZSCPVCFgj0E0YU942KDPaPtej0AKHo9g1B0PeqBhT3Qe2w9v8Z6PU6nfT0ZkoA9uruHPWJE
ez01HoM9LSmAPcNqej3dB4I92R1xPR+MXj2AjII9B0V9PX/VhT0w73w9NYyDPQiGgj0vWHo9
Mu56PafeeD0fnnU94QyDPe8RgT2f9X09uMyCPcWSfD194Go92Z5sPfYCdj1J3oQ95JF/PQnQ
hD365Hk9u3dvPd/4cD0YOno9jIJ0PXYVhT3YjWk9XNt9PS+Ygj3TlHY9Uw16PRX6gj0Uf3g9
gxl9PdXtbj3NT4I92FdyPaPwez13foM9LfGDPdrcbT1L4m89Y0iFPWg/fT2ndnk90Th2Pe/W
dj2Hf3I9lX1wPUVtdT0+BHY9lC9pPUgiaz2x+Ic9njiGPRKygD0J3YU9x7VzPXaRhD3Dcnc9
dwOCPSMIfD3svXI9vSRpPWSUfT2hHoI9w554PVe3bj0liXQ95LuBPXzuhj0Q+Hw9tVCCPeuv
az2UYX09Ded7PRX7ej0oW4E9HmB7PbN2dD21PoE904yBPQvMgj2YFXo9UQJ9PcJbdT1pWXk9
amiDPaGSfz1OBn49CwNvPYvLZT3s0Xg9IQmLPY4Zdj1yaoA93LV2PcsogD0NJYc9OqV0PayK
dT0V/no9dkeDPXAmgj1YunA9DIB4PTKKdT3AhoU9zqCDPTD/dT3zSoE9td15PaCagT2+S289
rIGCPeV7cD0syXk90Ld0PenXhT27toQ9yOJ7PWe8fD3NaoY9N19uPeFChT2bnXM94YiCParU
dT1GPXw9BAiIPaQDdD1Nv3c93NdyPZRihz2ldoI9x0p2PZwKgD1H+n89qGZ8PcS/gD0aZWs9
B110PTDsgD1YSXQ9p2GDPd8SgD18LIM9ubqLPawZgT1dxow9BJl3PQmfdj3Hq3M988B1PfiH
fD2dloE9hXt3PYRKiT0xFn89UY95PSUngT1JB4M9EDJ+PTlYbz0T23c9QTh9PdxWbz3y/n49
HYx/PbtYeT1Mq4k9qVJ9PWSOej1q2H89k3t+PYBzhT2YZn49fHp4PZ+OgD0UWHo9cs18PTlQ
fz0hKXU9uCd7Pdfzcj0tLIM9ogOCPVosfT39QXk9MR9wPa2Wij3p+G89EJZzPX0agj2opIA9
bVdxPbtbgT2Ej4I93IB9PUdygz0MwX89NFh7PUxGgj3DinY9n8mAPcvAaz3wJIY9FUl8PXsY
hD3LJ3g9esx8PZR7dD0VeIY9qaZ2PXmTbz2vbHs9DjWEPSaceT3AmHc9xBN/Pdx7fD2r/X09
jlN1PQTicj01LXg9tKSCPWf7gT2IPHs9y5RqPUmmgz2ub4A9kb5lPRNNhD23Y3M9VyV1Pcd/
cT1Gq3o9D8R9PXeRfz1wPYA90hGIPThWeD2eeno9kEKEPTyfeT1Dknw96xSCPZmCez20QH89
6xWAPUVdgT1Mn4g9H+B+PZpxhT3eDoI9pfd8PS3adj1chXw9Vc5xPeU2gj0y93Y9p/OEPTAH
ej3Wl2095Kx1PVt7gD2jZm89TuxzPc6GiD3PV4Q9BhaCPaGsfz1BRXk9rH2DPffbfj07XHk9
u4WCPW4xiD2j1Ho9Qo56Pekkcz327n89wBGDPR3Kej1aLnU9y+BvPZgmgT1yNnk92BeHPfsU
aT14QnU9WHttPQ3Mdj04L349gbl+PU9SdT3q8nQ9DS6HPT+/gj078og9Rr+BPbe/hD0PJYI9
4jh5PTZkgz26PoQ9JOpyPZOyhT2mZ4U9yAx+PQcCcT1q5IQ9z719PWxYfz3LRYM9pwOAPaZb
gD1eaoQ9</AssayYData></Step><Step><CommonData><SampleLocation>9</SampleLocation><SampleID>YNCCT5Ac018</SampleID><SampleGroup></SampleGroup><SampleInfo></SampleInfo><SampleRow>M</SampleRow><SamplePlate>1</SamplePlate><WellType>KSAMPLE</WellType><Concentration>-1</Concentration><ConcentrationUnits>µg/ml</ConcentrationUnits><MolarConcentration>312.5</MolarConcentration><MolarConcUnits>nM</MolarConcUnits><MolecularWeight>-1</MolecularWeight><Temperature>30</Temperature><StartTime>2560761</StartTime><AssayTime>300</AssayTime></CommonData><FlowRate>1000</FlowRate><StepType>ASSOC</StepType><StepName>Association</StepName><StepStatus>OK</StepStatus><ActualTime>300.001</ActualTime><CycleTime>0.2</CycleTime><AssayXData Points="1500">OKEbRaWkG0WipxtF4qobRSGuG0VlsRtFpbQbRaK3G0XiuhtFIb4bRWXBG0WlxBtFoscbReLK
G0UhzhtFYdEbRaXUG0Wi1xtF4tobRSHeG0Vh4RtFoOQbRaLnG0Xi6htFIe4bRWHxG0Wg9BtF
ovcbReL6G0Uh/htFYQEcRaUEHEWiBxxF4gocRSEOHEVhERxFoBQcRaIXHEXiGhxFIR4cRWEh
HEWgJBxFoiccReIqHEUhLhxFYTEcRaA0HEWiNxxF4jocRSE+HEVhQRxFoEQcRaJHHEXiShxF
IU4cRWFRHEWgVBxFolccReJaHEUhXhxFYWEcRaVkHEWiZxxF4mocRSFuHEVhcRxFoHQcRb93
HEXiehxFIX4cRWGBHEWghBxFooccReKKHEUhjhxFYZEcRaCUHEWilxxF4pocRSGeHEVhoRxF
oKQcRaKnHEXiqhxFIa4cRWGxHEWgtBxForccReK6HEUhvhxFYcEcRaDEHEWixxxF4socRSHO
HEVh0RxFoNQcRaLXHEXi2hxFId4cRWHhHEWg5BxFouccReLqHEUh7hxFYfEcRaD0HEWi9xxF
4vocRSH+HEVhAR1FoAQdRaIHHUXiCh1FIQ4dRWERHUWgFB1FohcdReIaHUUhHh1FYSEdRaAk
HUWiJx1F4iodRSEuHUVhMR1FoDQdRaI3HUXiOh1FIT4dRWFBHUWgRB1FokcdReJKHUUhTh1F
YVEdRaBUHUWiVx1F4lodRSFeHUVhYR1FoGQdRaJnHUXiah1FIW4dRWFxHUWgdB1FnncdRd56
HUUhfh1FYYEdRaCEHUXghx1F4oodRSGOHUVhkR1FoJQdRZ6XHUXimh1FIZ4dRWGhHUWgpB1F
nqcdRd6qHUUhrh1FYbEdRaC0HUXgtx1F3rodRSG+HUVhwR1FoMQdRZ7HHUXeyh1FIc4dRWHR
HUWg1B1FntcdRd7aHUUh3h1FYeEdRaDkHUWe5x1F3uodRSHuHUVh8R1FoPQdRZ73HUXe+h1F
If4dRWEBHkWgBB5FngceRd4KHkUhDh5FYREeRaAUHkXgFx5F3hoeRR0eHkVhIR5FoCQeReAn
HkXeKh5FIS4eRWExHkWgNB5F4DceRd46HkUhPh5FYUEeRaBEHkWeRx5F3koeRR1OHkVhUR5F
oFQeReBXHkXeWh5FHV4eRWFhHkWgZB5F4GceRd5qHkUdbh5FYXEeRaB0HkWedx5F3noeRR1+
HkVhgR5FoIQeReCHHkXeih5FHY4eRWGRHkWglB5F4JceRd6aHkUdnh5FXaEeRZykHkXgpx5F
3qoeRR2uHkVdsR5FoLQeReC3HkXeuh5FHb4eRV3BHkWgxB5F4MceRd7KHkUdzh5FXdEeRaDU
HkXg1x5F3toeRR3eHkVd4R5FoOQeReDnHkXe6h5FHe4eRV3xHkWc9B5F4PceRd76HkUd/h5F
XQEfRZwEH0WeBx9F3gofRR0OH0VdER9FnBQfRZ4XH0XeGh9FHR4fRV0hH0WcJB9FnicfRd4q
H0UdLh9FXTEfRZw0H0XcNx9F3jofRR0+H0VdQR9FnEQfRdxHH0XeSh9FHU4fRV1RH0WcVB9F
4FcfRd5aH0UdXh9FXWEfRZxkH0XcZx9F3mofRR1uH0VdcR9FnHQfRdx3H0Xeeh9FHX4fRV2B
H0WchB9F3IcfRd6KH0Udjh9FXZEfRZyUH0Xclx9F3pofRR2eH0VdoR9FnKQfRdynH0Xeqh9F
Ha4fRV2xH0WctB9F3LcfRd66H0Udvh9FXcEfRZzEH0Xcxx9F3sofRR3OH0Vd0R9FnNQfRdzX
H0Xe2h9FHd4fRV3hH0Wc5B9F3OcfRd7qH0Ud7h9FXfEfRZz0H0Xc9x9F3vofRR3+H0VdASBF
nAQgRdwHIEXeCiBFHQ4gRV0RIEWcFCBF3BcgRd4aIEUdHiBFXSEgRZwkIEXcJyBF3iogRR0u
IEVdMSBFnDQgRRU4IEXeOiBFHT4gRV1BIEWcRCBF3EcgRdpKIEUdTiBFXVEgRZxUIEXcVyBF
3logRR1eIEVdYSBFnGQgRdxnIEXeaiBFHW4gRV1xIEWcdCBF3HcgRdp6IEUdfiBFXYEgRZyE
IEXchyBF2oogRR2OIEVdkSBFnJQgRdyXIEXamiBFHZ4gRV2hIEWcpCBF3KcgRdqqIEUdriBF
XbEgRZy0IEXctyBF2rogRR2+IEVdwSBFnMQgRdzHIEXayiBFHc4gRV3RIEWc1CBF3NcgRdra
IEUd3iBFXeEgRZzkIEXc5yBF2uogRR3uIEVd8SBFnPQgRdz3IEXa+iBFGf4gRVkBIUWcBCFF
3AchRdoKIUUZDiFFXREhRZwUIUXcFyFF2hohRRkeIUVdISFFnCQhRdwnIUXaKiFFGS4hRV0x
IUWcNCFF3DchRdo6IUUZPiFFWUEhRZxEIUXcRyFF2kohRRlOIUVdUSFFnFQhRdxXIUXaWiFF
GV4hRVlhIUWcZCFF3GchRdpqIUUZbiFFWXEhRZh0IUXcdyFF2nohRRl+IUVZgSFFnIQhRdyH
IUXaiiFFGY4hRVmRIUWYlCFF3JchRdqaIUUZniFFWaEhRZikIUXcpyFF2qohRRmuIUVZsSFF
mLQhRdi3IUXauiFFGb4hRVnBIUWYxCFF2MchRdrKIUUZziFFWdEhRZjUIUXY1yFF2tohRRne
IUVZ4SFFmOQhRdjnIUXa6iFFGe4hRVnxIUWY9CFF2PchRdr6IUUZ/iFFWQEiRZgEIkXYByJF
2goiRRkOIkVZESJFmBQiRdgXIkXaGiJFGR4iRVkhIkWYJCJF2CciRdoqIkUZLiJFWTEiRZg0
IkXYNyJF2joiRRk+IkVZQSJFmEQiRdhHIkXaSiJFGU4iRVlRIkWYVCJF2FciRdpaIkUZXiJF
WWEiRZhkIkXYZyJF2moiRRluIkVZcSJFmHQiRdh3IkXaeiJFGX4iRVmBIkWYhCJF2IciRdqK
IkUZjiJFWZEiRZiUIkXYlyJF2poiRRmeIkVZoSJFmKQiRdinIkXaqiJFGa4iRVmxIkWYtCJF
2LciRdq6IkUZviJFWcEiRZjEIkXYxyJF2soiRRnOIkVZ0SJFmNQiRdjXIkXa2iJFGd4iRVnh
IkWY5CJF2OciRdrqIkUZ7iJFWfEiRZj0IkXY9yJF2voiRRn+IkVZASNFmAQjRdgHI0XaCiNF
GQ4jRVkRI0WYFCNF2BcjRdoaI0UZHiNFWSEjRZgkI0XYJyNF2iojRRkuI0VZMSNFmDQjRdg3
I0XaOiNFGT4jRVlBI0WYRCNF2EcjRdZKI0UZTiNFWVEjRZhUI0XYVyNF1lojRRleI0VZYSNF
mGQjRdhnI0XWaiNFGW4jRVlxI0WYdCNF2HcjRdZ6I0UVfiNFWYEjRZiEI0XYhyNF1oojRRWO
I0VZkSNFmJQjRdiXI0XWmiNFGZ4jRVmhI0WYpCNF2KcjRdaqI0UVriNFWbEjRZi0I0XYtyNF
1rojRRm+I0VZwSNFmMQjRdjHI0XWyiNFFc4jRVnRI0WY1CNF2NcjRdbaI0UV3iNFWeEjRZjk
I0XY5yNF1uojRRXuI0VZ8SNFmPQjRdj3I0XW+iNFFf4jRVUBJEWYBCRF2AckRdYKJEUVDiRF
WREkRZgUJEXYFyRF1hokRRUeJEVZISRFmCQkRdgnJEXWKiRFFS4kRVkxJEWYNCRF2DckRdY6
JEUVPiRFVUEkRZhEJEXYRyRF1kokRRVOJEVVUSRFmFQkRdhXJEXWWiRFFV4kRVVhJEWYZCRF
2GckRdZqJEUVbiRFVXEkRZh0JEXYdyRF1nokRRV+JEVVgSRFlIQkRdSHJEXWiiRFFY4kRVWR
JEWUlCRF1JckRdaaJEUVniRFVaEkRZSkJEXUpyRF1qokRRWuJEVVsSRFlLQkRdS3JEXWuiRF
Fb4kRVXBJEWUxCRF1MckRdbKJEUVziRFVdEkRZTUJEXU1yRF1tokRRXeJEVV4SRFlOQkRdTn
JEXW6iRFFe4kRVXxJEWU9CRF1PckRdb6JEUV/iRFVQElRZQEJUXUByVF1golRRUOJUVVESVF
lBQlRdQXJUXWGiVFFR4lRVUhJUWUJCVF1CclRdYqJUUVLiVFVTElRZQ0JUXUNyVF1jolRRU+
JUVVQSVFlEQlRdRHJUXWSiVFFU4lRVVRJUWUVCVF1FclRdZaJUUVXiVFVWElRZRkJUXUZyVF
1molRRVuJUVVcSVFlHQlRdR3JUXWeiVFFX4lRVWBJUWUhCVF1IclRdaKJUUVjiVFVZElRZSU
JUXUlyVF1polRRWeJUVVoSVFlKQlRdSnJUXWqiVFFa4lRVWxJUWUtCVF1LclRda6JUUVviVF
VcElRZTEJUXUxyVF1solRRXOJUVV0SVFlNQlRdTXJUUT2yVFFd4lRVXhJUWU5CVF1OclRdbq
JUUV7iVFVfElRZT0JUXU9yVF0volRRX+JUVVASZFlAQmRdQHJkXSCiZFFQ4mRVURJkWUFCZF
2BcmRdIaJkUVHiZFVSEmRZQkJkXUJyZF0iomRRUuJkVVMSZFlDQmRdQ3JkXSOiZFFT4mRVVB
JkWURCZF1EcmRdJKJkUVTiZFVVEmRZRUJkXUVyZF0lomRRVeJkVVYSZFlGQmRdRnJkXSaiZF
FW4mRVVxJkWUdCZFkHgmRQ97JkURfiZFVYEmRZSEJkXUhyZFE4smRRGOJkVVkSZFfpUmRQGY
JkUTmyZFEZ4mRVWhJkWUpCZF1KcmRdKqJkURriZFUbEmRZS0JkXUtyZF0romRRG+JkVRwSZF
lMQmRdTHJkXSyiZFFc4mRVHRJkWU1CZF1NcmRdLaJkUR3iZFVeEmRZTkJkXU5yZFE+smRRHu
JkVR8SZFlPQmRdT3JkUT+yZFEf4mRVEBJ0WUBCdF1AcnRRMLJ0URDidFUREnRZQUJ0XUFydF
0honRREeJ0VRISdFlCQnRdQnJ0XSKidFFS4nRVExJ0WUNCdF1DcnRdI6J0URPidFUUEnRZBE
J0XURydF0konRRFOJ0VRUSdFkFQnRdRXJ0UTWydFEV4nRVFhJ0WQZCdF1GcnRdJqJ0URbidF
UXEnRZR0J0XUdydF0nonRRF+J0VRgSdFkIQnRdSHJ0UTiydFEY4nRVGRJ0WQlCdF0JcnRROb
J0URnidFUaEnRZCkJ0XUpydFD6snRRGuJ0VRsSdFkLQnRdC3J0UTuydFEb4nRVHBJ0WQxCdF
0McnRQ/LJ0URzidFUdEnRZDUJ0XQ1ydFE9snRRHeJ0VR4SdFkOQnRdDnJ0UP6ydFEe4nRVHx
J0WQ9CdF0PcnRdL6J0UR/idFUQEoRZAEKEXQByhFDwsoRREOKEVREShFkBQoRdAXKEUPGyhF
ER4oRVEhKEWQJChF0CcoRQ8rKEURLihFUTEoRZA0KEXQNyhFDzsoRRE+KEVRQShFkEQoRdBH
KEXSSihFEU4oRVFRKEWQVChF0FcoRQ9bKEURXihFUWEoRZBkKEXQZyhFD2soRRFuKEVRcShF
kHQoRdB3KEUPeyhFEX4oRVGBKEWQhChF0IcoRQ+LKEURjihFUZEoRZCUKEXQlyhFD5soRRGe
KEVRoShFkKQoRdCnKEUPqyhFEa4oRVGxKEWQtChF0LcoRQ+7KEURvihFUcEoRZDEKEXQxyhF
D8soRRHOKEVR0ShFkNQoRdDXKEUP2yhFEd4oRVHhKEWQ5ChF0OcoRQ/rKEUR7ihFUfEoRZD0
KEXQ9yhFD/soRRH+KEVRASlFkAQpRdAHKUUPCylFEQ4pRVERKUWQFClF0BcpRQ8bKUURHilF
USEpRZAkKUXQJylFDyspRQ0uKUVRMSlFkDQpRdA3KUUPOylFET4pRVFBKUWQRClF0EcpRQ9L
KUURTilFUVEpRZBUKUXQVylFD1spRQ1eKUVRYSlFkGQpRdBnKUUPaylFDW4pRVFxKUWQdClF
0HcpRQ97KUUNfilFUYEpRZCEKUXQhylFD4spRQ2OKUVRkSlFkJQpRdCXKUUPmylFEZ4pRVGh
KUWQpClF0KcpRQ+rKUUNrilFUbEpRZC0KUXQtylFD7spRQ2+KUVRwSlFkMQpRdDHKUUPyylF
Dc4pRU3RKUWQ1ClF0NcpRQ/bKUUN3ilFTeEpRZDkKUXQ5ylFD+spRQ3uKUVN8SlFkPQpRdD3
KUUP+ylFDf4pRU0BKkWQBCpF0AcqRQ8LKkUNDipFTREqRZAUKkXLFypFDxsqRQ0eKkVNISpF
jCQqRdAnKkUPKypFDS4qRU0xKkWMNCpF0DcqRQ87KkUNPipFTUEqRYxEKkXQRypFD0sqRQ1O
KkVNUSpFjFQqRalYKkUjWypFDV4qRU1hKkWMZCpFy2cqRQ9rKkUNbipFTXEqRYx0KkXQdypF
C3sqRQ1+KkVNgSpFjIQqRcuHKkUPiypFDY4qRU2RKkWMlCpFy5cqRQubKkUNnipFTaEqRYyk
KkXLpypFC6sqRQ2uKkVNsSpFjLQqRcu3KkULuypFDb4qRU3BKkWMxCpFy8cqRQvLKkUNzipF
TdEqRYzUKkXL1ypFC9sqRQ3eKkVN4SpFjOQqRcvnKkUL6ypFDe4qRU3xKkWM9CpFy/cqRQv7
KkUN/ipFTQErRYwEK0XLBytFCwsrRQ0OK0VNEStFjBQrRcsXK0ULGytFDR4rRU0hK0WMJCtF
yycrRQsrK0UNLitFTTErRYw0K0XLNytFCzsrRQ0+K0VNQStFjEQrRctHK0ULSytFDU4rRU1R
K0WMVCtFy1crRQtbK0UNXitFTWErRYxkK0XLZytFC2srRQ1uK0VNcStFjHQrRct3K0ULeytF
DX4rRU2BK0WMhCtFy4crRQuLK0UNjitFTZErRYyUK0XLlytFC5srRQ2eK0VNoStFjKQrRcun
K0ULqytFDa4rRU2xK0WMtCtFy7crRQu7K0UNvitFTcErRYzEK0XLxytFC8srRQ3OK0VN0StF
jNQrRcvXK0UL2ytFDd4rRU3hK0WM5CtFy+crRQvrK0UN7itFTfErRYz0K0XL9ytFC/srRQ3+
K0VNASxFjAQsRcsHLEULCyxFDQ4sRU0RLEWMFCxFyxcsRQsbLEUNHixFTSEsRYwkLEXLJyxF
CyssRQkuLEVNMSxFjDQsRcs3LEULOyxFCT4sRU1BLEWMRCxFy0csRQtLLEUJTixFTVEsRYxU
LEXLVyxFC1ssRQleLEVNYSxFjGQsRctnLEULayxFCW4sRU1xLEWMdCxFy3csRQt7LEUJfixF
TYEsRYyELEXLhyxFC4ssRQmOLEVNkSxFjJQsRcuXLEULmyxFCZ4sRUihLEWMpCxFy6csRQur
LEUJrixFSLEsRYy0LEXLtyxFC7ssRQm+LEVIwSxFjMQsRcvHLEULyyxFCc4sRUjRLEWM1CxF
y9csRQvbLEUJ3ixFSOEsRYjkLEXL5yxFC+ssRQnuLEVI8SxFjPQsRcv3LEUL+yxFCf4sRUgB
LUWIBC1FywctRQsLLUUJDi1FSBEtRYgULUXLFy1FCxstRQkeLUVIIS1FiCQtRcsnLUULKy1F
CS4tRUgxLUWINC1FyzctRQs7LUUJPi1FSEEtRYhELUXHRy1FB0stRQlOLUVIUS1FiFQtRctX
LUULWy1FCV4tRUhhLUWIZC1Fx2ctRQdrLUUJbi1FSHEtRYh0LUXHdy1FB3stRQl+LUVIgS1F
iIQtRceHLUUHiy1FCY4tRUiRLUWIlC1Fx5ctRQebLUUJni1FSKEtRYikLUXHpy1FB6stRQmu
LUVIsS1FiLQtRce3LUULuy1FCb4tRUjBLUWIxC1Fx8ctRQfLLUUJzi1FSNEtRZDULUXH1y1F
B9stRQneLUVI4S1FiOQtRcfnLUUH6y1FCe4tRUjxLUWI9C1F+fctRQf7LUUJ/i1FSAEuRYgE
LkXHBy5FBwsuRQkOLkVIES5FiBQuRccXLkULGy5FCR4uRUghLkWIJC5FxycuRQcrLkUJLi5F
SDEuRYg0LkXHNy5FBzsuRQk+LkVIQS5FjEQuRcdHLkUHSy5FCU4uRUhRLkWIVC5Fx1cuRQdb
LkUJXi5F</AssayXData><AssayYData Points="1500">kKSOPW/1dj1JFnY93edwPWXUdj1TIXw9Y7B2PWhZeT2jc2w9djFzPeyJeT2z6IM9qhGGPQyL
ez0vBH09q69wPXjndz0OAXA98A2APeZxdT1WgHI93fN6Pc3weT0u/Ww9s8FsPWu7dj0nQoE9
7ymAPVgAcj2XDoE9vZaAPdjXfj3q/XM9nmt1PXpIhD2PPn09KJ5yPYC1dj2PznM9M1ZvPRY2
cT3XOWg99dl2PVK+fz2mUYA9Ud13PZVHfj1REIY91TB4PS9gfz3za3c9oGl2PfsBcj1REIM9
PEFtPa6pdD3MWXI9cI56Pc8AcT3QO249Tbl7PTvpeT2TPmI95OV3PUEydD1sU3A9Cbp8PVVC
bT0EL3U9LGptPTxVdT0pVWI9vOh4PZ7fdD1OwX89PIWDPRoHaT083Hk93E5yPVQfZj1OdGk9
b9p5Pdsraz2R63s9A/uDPdBPfT2/Y2k90Yh9Pd1Ifz3M+3A9WZ14PYuqcz07zH49Npd1PQoI
ez20AGM9IkZuPYGkdT3MWWw9ZdBnPTP4bT1aUGg9g8Z3PeTwcT0WaH09iYl4PdkGeD2UxHw9
Hd11Pc2rgz0QZ3Q9pjpxPTAbdD084mE9LshvPUwQfj0hpns9P6d2Paw8cD0zAH89UHBwPYHY
bj1fWXA9v+NwPX7ebz2vI3I9kLtyPalAfD0wfXM93M9yPezubz0NIGo9/lVwPTVdfT3W5349
50R7PWa8bj1Bm3U9taxxPdHTXj0kQWk9qiZ6PbPZUz0C63A9jBFqPRltgT1ev3w91IBuPb8/
cz34ZXM9dnNpPUGIaz1gh2E9Dz9qPZi+bz02kGk9v3BnPTsmdD2CIGo9bjJxPYThej2Mo389
B7mBPYo2dT3b73c99Fd+PQ4wdT2ug4I9wcB2PXHLej1ytHM90BFwPfs3dD0FmnQ9WcR6Pbe9
gD3cKXE9ySpyPVn0hD0rSH89ftdhPdP4bD2QxWo9m2d3PQt+bT2i2mo9+S1qPRcMaT3KlHw9
O6t/Pb/IcD3CgGc9R81zPctnaj3pyHM9RDRtPVAoeD2FY2Q9gll8PbXCaD3aMnY9P1J3Pc3V
dj09i2w914d9PQCdbD0nCoY9V+V0PRS2hD3psmk9KyBvPae8fz1vn2I9pKJ0Pb3Iaz2WUnk9
LGpwPdooaT05T4E99/h3PRRgaz12iHQ9H35qPdDSZj3eYYE9xO9wPTaZcT3fMGs956BrPRQ2
cT0gkF89wC10PfA4gz3cVXo9h25cPTGQdD1w+Ws9fTp6PYdycz2RoHQ9ya92PY2egD1N6nk9
lV9rPSNQdz0oPXY9/etzPUx+eD0xjnA9ckFuPea0fD2qNXo91zmBPVOfbz2rGoE9UPFzPTNG
fT3HTm09ZqJxPQC3gD2UVXc9NWp5PWi7cD0sn3Q93bKBPX/3cT3VPXE9utlrPZV7eT0253Q9
hwhvPdGXfj1YzHA9JhJ3PfQ7dz02AoM9JuhzPRjVdz1rm309NXRzPVVifj0N+Wk9PbJkPfMD
fz1V2nI9plR4PXajbz1Mr3U90Qx2PV18Zz1GGHM9fn50PbhhcT2MjWw9QkBxPQfZYj2FOno9
x91wPQSWbD1Cxm496qd8PQg6cz24qnY9oWB1PWm+bz3oTWE9bYh0PUOyYj2UkW49joxpPTBP
bT2k2WI9eVRnPe7GZD3jc2I9cYFwPXsXeD17YXo9ehRsPSFrcT30x289e5N4Pc6Fcz0xOYI9
+vJnPfPIcT1JJ3o9Na2DPQOLbz0JFms9Qxd2PX2hYj3URWA9Rf1yPRS+dD226HI9Q6tfPSDK
ZD0PBYk9Rb96PZU5az0AFXE9c1FzPT2waD2sR2k9XKNlPQkbdD0KvXY9NIF0PY7XfT0obns9
WAaDPePSgD2yA3U9hhlnPWz+fD2Mj289cHRvPSq7cT0mb3I9Mr90PasHdT31gWA9dtlxPXGc
Zz3iAGU9VtN+PYwUdz2/0W895ph/PSQ7bT3aI249fwBkPSOKcT0gl2s98D96PStCgD2lbn09
djJ9PdUcej3F32895L13PYbpaz1tsHA9Dux1PSL4bz3xX3E9RyxyPb9ThD3FM2c9v1JlPUtT
ez0klnA9JUxTPWSwbj2gE249/PlzPZEceT3i04E9V8FzPYhvdD32yHg925d2PXAZfT1d3YA9
2rV3PYdQdT27tG49/Yt8Pb7Kcj017mU9iAd5PXRyfj0OWGI9jRxrPe1NYz0cQXg9z6FwPRAw
gD1Xvm49stBdPaV8Vz2UUGs9x2FtPeaGfT1ykXc9URxyPQD3bj3+RG09aL1vPUfudz1xXmI9
1CR0PaPKWT0G52A9O/xsPWU3cT35Hnc9A2J4PQZVcz3/8G09srpzPWKoXz1CaoA9ENRuPb2m
bz2qMnU9vtVtPV2Ubj2kV3E98nFxPT5ofT2Z1W89Gpp7Pcebgz0EOXE9mZ5pPT5vcT1neGQ9
TpR7PSuXgD0s+XA9cjdsPXt+cz325Ho9+lhyPetxaj2t8mk9Gc9rPZcCYz3SXn89rmtgPZfh
Zz25PnM99MBgPdL3fz3r/GY9/5V3PTKUZT1naGY9todwPduceT18E149NQF9PQk/cj154W49
P+R1PecPaj3IW3I9nv51PYmZcT2fJns9MnNwPYgxZD1XdXM9QWJvPTTdbz1qRm89t4duPa+J
gj3Ny2s9OWVhPTnJdj0VOXQ9zOhpPd1wdj1WB3k9TsVoPUQVbT1wXms9GRNxPU3jXz2KU389
sWxwPQLnez19cVE9EvpyPeiUdD3SPXU9N/dlPdiReT3KVXM9rnRjPc7wez3mRmo9tZ1zPRqk
aT3AwVo9Ui1vPSO2dT3Q5XQ9RdduPfTJbD3ExWY90k2APWZjZz3mA3A9n2JtPV9vZj3NwnE9
VfxrPSXEbj1SK3s90ZFuPePiaj0/Pmo9SzlsPSKFZD106Wg9x3ttPbufaj39G3o9v0xgPWBP
dD28omg9SJhuPcaUcj2U8mQ9Y+RrPUdpfD3KvGo9jcV6PRqCbz2PqW49Ou5wPSyHcT3W/Xs9
XZ97PTlFbD3xI2o9vLpgPZn9ez1NRF09mn2APc7/cz2mH3M95r1uPYUmeD35/W499VtVPRMp
Yj3nJ4I9dRJxPW3SaT0cNXM96UVxPb50cD0vSXU9W4KCPbWHez1aD2A9A5p+PYDscT18C3E9
V4txPXZrYD1QoHg94j6APTaGbz33yXg9KdV8PWDqcT24Ens9WH57PQI+cj31mF49Ta11PWaD
Zz1rjHo9vKFzPU/eaj1llXc9bAd0PSkFdj1LbXo9Vp9xPWYmXz2ZD2o9o2NnPclbYT1Rw2A9
pL9nPeiQaT2W2Ws9Dql3Pf5YaT0pJ249iBJ2PQlPaD0gnmo9Fc90PUhHZj1Opm49ESZyPShl
fT0l/nA9rcl3PXdNgT3De3E9omJ2PVj4bT0Gpmw9Ob5lPWtjfT1/3nQ94OJoPYtudj21BWk9
IUtqPeC1aj3UPmc9g8RwPZMYcz1cV3M96+t5PeS/XT3AQF89AdxxPfSzcj1egGs9LsyAPWiH
gT2xlGo9SxVvPTljaT1yhHI9U/pyPeeMYj0JqVw98fZwPbjwbT0e5HQ9niFhPXQ3gD05JnE9
qqV5PUaHZD37WHc96f9kPaUNaT1ITXM9E/poPWogfj3XRG09X9NoPd7cbj3v1WQ9A41kPe5C
XD3bWnQ9W1xtPQ/9bT2L5YE9gnd2Pcgraz2ay3I9B5NhPfxEfT0qZGk9/cFiPdZ6fz38FHE9
DntxPb/2cT1jAWw9l+F0PdwQdT0Tslw9oEt6PW9Zcj1+BnI9GLFxPeizdj0qJHI9QNZ+PQZz
aT1wYWM9EtdtPRwqYz0SUW49Ev14Pf9Nbz1wKXE9BvVtPTu/dD3o+nU9PdNkPekzdz3eo4A9
Z7WBPaJgYj02X3U9C6VsPTCKdz3FBGM9iilvPbsCbz1fz2I99FhyPQcZdT0zy309IZpdPaMv
dj0bh3U9PQVwPV1xeT1RjGo9p7NsPWNddj3vR3E9TelxPTCwdz0LAmc9L/d5PTr7dD13DnA9
mcJrPcAmgD3LH3Q9QCJwPRPMdj1O+mg9NQl3PTMvfD0hsn09VEB3PWaKcD2CoG49iqJ3PUBu
ez2pzmY9gthjPSucdj3dQXE9sHZzPQ8gcT0Fe2c9FnNuPbmHcz2jLXg9xXh6Pc9UeT0zbGo9
Rnt8PXaVeT22o289NJV0PfAXdz0z1GU9/vR5PRiteT15G3g9NnF7PVwbfz313HY9QaNdPfl7
aT1bbnQ9i/91PWjRdj1TwnM9i1VdPVORcT1dhHw92717PWKLcT3gVG09DllxPRpebD0HjXg9
v3RsPQcybT0ZAWw97bOAPZbkgT0xemk9VJxjPZi7dT2o7W49Nbp6PU+ZVD2UU3Q9uMJ2PV9H
Zj1XPmY9/ZB9PU08cD0I8m09XmR/PSvFez2MoHU9QuVsPaAWcj21inw9cwVrPab+bT0PhIM9
a21mPZXKaT0Rw3M9m4F1PZ3ZfD0Ygm49b9JXPdX6Zz33n3A99xZ/PWKxZz20Vms9YgxlPe5m
bz1BLHk9+69zPXPrYD3EpWw9Dm1mPfX2Zz0h5HI94UN/Pf6Ocj0+lG89bMJzPX/GgD2R7Ww9
HYRxPcL2bj0miHg9fYl8PXqTaz25C209wEZvPa0JfT2v92o9NadnPfRgcz3MqHo9HjhQPYmK
Yj2/yXE9ws5uPQ1aeT3Ga4A94QpuPeZiej1uAHg9sMJlPUbecT1LKW49nF51Pe6abT2fdHo9
s3NxPd6Tcz3+uHI9/Xd7PbwXaz1pm3Y9jFFuPX0baT30MnA9Bs9vPeeWbz0sTX49kYmCPTTZ
YD2SoHQ9L4Z0PbLDbT0H7mY9mOB/PdkAZT2pZX09vLx3PVHybD1+w2E9sYp0Pe4GYz3tW209
Nk91PUB2fD1e7mg92GxrPSbLaT2KJ3097pBrPfrUez3SRIM9WphlPZtzcT1xBm89dTBvPUu1
eT3+e2k9T3VtPahScj1ICHQ9nnZ2Per6gD2YY2U9b9B7Pemhfz0etnM9zHZjPdXTZD2YbWM9
cnBkPXVzfj3LWm898hZsPRdYcz3J0249KpRxPf+Pbj33GnI9rR9tPSZIgD14h2k9L9BpPc8d
dz1l53o9po9uPat2gT3mqWY9h4lxPWgTZT3wR2o9nSZ6PZrAaD2l3HY9kHVmPZycbz12jW49
wGpxPfVRWT1862Y9FRlvPTAUaj24JW494ttlPb0xZT21yH09+YRmPftAfT30v2M98Vx6PSol
Zj2rPGw9Kh9zPZOOaT2rh1Y9qGRxPfXNeT1YBXY9fbRrPXCPdD0Me2Q9lEhqPfP3dz0LyXA9
QuRiPXFDbT28F2w996B9Pcegcz3e7Ww9pnRwPWqjZj3tTmI9G8t3Pc39aD0D22w9eTxrPVD+
cz3nIng9mW9vPWt/gT2GqWU9xpZvPcVHdj2LfnU9FfZ1PU9/Zz3qaWY9tRd9PXNwdj3u3mw9
ITd5PbLvdT0393E9Pi52PdKhdD2wn3M9G5R2PUr4dj3+dGc9SmV0Pfn8cD286Go9XtN7PYxi
aD33hHg90ol2PaBFcT20PHw9/iNyPe4ofz3GL3I9nxNwPdeddT0OVGo9TapzPUmBej0Hw2o9
yrB6PVftaj1qCHg9v3ZsPZMeZT0EkHs9VIJdPWQ/dD3oxmk9dNptPQwhdz0uzmM9jRV0PQ9a
gj1flWQ9y4NpPVO2cD12TG49vuFtPYarbj3xpHY9A69+PZKMYT1nIG899qJsPU+Abj3CYoA9
GNhnPQ8KeT0I/Gc96PV2PWf/bj0HU4E9qMNePaDjdz2mpXM94lBwPcfzeT2Hi3I9lI99PXa8
dD0r2HA9GYCBPXb6eT2yDHA9qoN1PfGKeT3My2s9iuhrPd18fj0DsGg9YyFsPRhVhD3R7mY9
zyNwPb0BfD1453w9UgR3PWODZj0+el49vh51PYmmgD1FTG09l9dmPfQWbz0MhGc94aJ3PVHs
gj0GXWE9sMhtPaCZgz2Gi309T3aBPfE/bz19c4E9hdZqPTopdT1caXY9zBh8PQQPbD3iGWs9
IkNsPdbSaT3BPGs9Cx92PVaLbj0FnWo95n1xPQHMeD1TIWI9Cnd5PTUbcz0flmk9P+lhPf7M
fT3oc2s9imtqPbbKZj0bNW49F1R4PdQ0dT2NDGw9XDxqPY/3aj02oW09sztqPZ3laj34FWw9
pIFpPWy6bD1afWs92KF9PVqhbD2TV3Q9XuBsPbJmdD2kwHM9fP5sPaM9bT2DsXw92BJyPUb7
Zj2OyXw9uvNxPW57ez3FEF89Ent6PXQJaT0HyXY9iX5sPVORgD3n/3Y9SjB1PURhcz32m3U9
L0pwPQb2dj01gWs9IAp4PT/ehT3DY389aqdfPdXHaj2C2HI9aqJ7Pd1+YT0gg3M9nJ1vPdje
cD3bpnk9GMxgPWIzbz3qLng9VrF1PXjbcz2lT2c91KB0PQCvej2wcHQ9ohN2PVEZfD13oGg9
Mgh6PSl+dT3Sjng97NlePXOqgT3C0X09h8lwPX+Ucz11/YQ9CfVnPWGhYT0e5Ws9pqZ6PTn8
eT3GvHU9/gF7PU4zej0w3HA9hfRoPdg0ZD1FCnE9kX14PcDXcj1LEnk90Vp6PecleD3oiYE9
Xwx2PUUEdj0YjVo940FuPSm/cz193XI98cVsPTt+eT0iUmc9/0hZPWGcaj1YL3k9TGh7PRbh
az14b3o9YPRuPZ6FdT242oA9NZpzPU5wcj0P6mg9MddwPQZGfD2AgWM9hTNkPUU3eT0pjWc9
yUFzPV+2gj33/X89IS5tPbsEaj2Ux3c9Jyp4PVDMcj1d2Ho9wdh2PYwnZz1GHmo9E/l5PQe+
Zj1t02w9FApyPTgneD1c5HE9z2dtPT1ghz0gZno9oPx4PRkLgT16GXU9OR96PSPKcz1xZ209
wC6CPTsGdz2zAXw9W7ZqPUHmcT3Wfmc9yppqPUQAej0f3HU9QxFiPU/vcD3qfW49ZIh4PVIF
aD0hcXw92rVqPY+Zez1uvm096Y96PZPbYz2k2XI9C51xPWKTfD0ImnU9lm1wPf2ncT3Cing9
uplvPbEZez0u43U9lRhnPbMgdT3Tc2Y9ccFyPQdBbD3qm3Q9o/h9PTt7eT29bno967+GPSeS
bj04THY94Q1yPXRAdj0YzYE9vWRvPYu0cz2OcYA971pqPYl/gT001HM9Vox5Pf26Zj3FBmw9
ShdlPTxjej1Zb3E9LEiCPV05gj1dp3w90YSGPSBcdj3c0mw9YlFkPQ9Xez1wSXE98Z9zPQ3D
dT3YjHI92yRdPbkabD3pdIY9pIdsPY0RaD2awGg9WWtyPQ2MeD2z43w9ayRwPcwodT1MSXQ9
xRNqPfn1cz2TMX09yGV6Peofaj1a9IU9vJh2PUDBgD2V4ng9JLJhPStYbz3btIE9ypOCPeZh
ej3nf2g9cqV4PSZwcj0nunY97KlvPcMaaz0rIn49T56BPWp/fD1zF3o9ZIZ4Pbejaz0VJIE9
wlVrPQ+3dT0lXH89/e1/PUZbhD1Pdmo920B7PbAvez0qvnE9H3lwPb4AgD2t/Wk9h2FpPRXQ
fz1D4XY99WhwPSlbfT2vRm09CUpxPfgjcT2aQ3Q9BFlwPTxbgT337nI9ZuFhPYhXfz3EGnA9
jaBrPdBsgj1OTG89c4NmPX84dT1jdXU9GPtmPWuJeD1kiG49GER6PZlfeD2hiXA9kvx/PUkz
ez3YG2c9fANzPQtcYz209XY9cbF8Pe67bj3aiHE9nFF0PRLbdD289m09O1t3PcXIez3LUXg9
W59sPc7NcD3QAGo9KCOAPQgKaj05J2o9JZt0PYIGXT1lnGw9Ikx0PQkIdj0Ge309pA+BPWPd
eD2O9209y7h3PRNpdT1+K4M9+Mx1PawLbD28fH89rV5uPWqHZz0HxH895KxxPQBPdj2ifnk9
g3lqPYEBbj0V63k9TbJ7PWfvfT3OK2k9vkdyPbDcbj3oUHc9+INkPbWObz27E2897txuPd0O
fj21JGg9</AssayYData></Step><Step><CommonData><SampleLocation>9</SampleLocation><SampleID></SampleID><SampleGroup></SampleGroup><SampleInfo></SampleInfo><SampleRow>N</SampleRow><SamplePlate>1</SamplePlate><WellType>BUFFER</WellType><Concentration>-1</Concentration><ConcentrationUnits>µg/ml</ConcentrationUnits><MolarConcentration>-1</MolarConcentration><MolarConcUnits>nM</MolarConcUnits><MolecularWeight>-1</MolecularWeight><Temperature>30</Temperature><StartTime>2866534</StartTime><AssayTime>300</AssayTime></CommonData><FlowRate>1000</FlowRate><StepType>DISASSOC</StepType><StepName>Dissociation</StepName><StepStatus>OK</StepStatus><ActualTime>300.001</ActualTime><CycleTime>0.2</CycleTime><AssayXData Points="1500">P2EuRaxkLkWqZy5F7WouRS1uLkVscS5FrHQuRap3LkXtei5FLX4uRWyBLkWshC5FrocuRe2K
LkUtji5FbJEuRayULkWuly5F7ZouRS2eLkVsoS5FrKQuRaqnLkXtqi5FLa4uRWyxLkWstC5F
qrcuRe26LkUtvi5FbMEuRazELkWqxy5F7couRS3OLkVs0S5FrNQuRarXLkUO2y5FLd4uRWzh
LkWs5C5FqucuRe3qLkUt7i5FbPEuRaz0LkWq9y5F7fouRS3+LkVsAS9FrAQvRaoHL0XpCi9F
LQ4vRWwRL0WsFC9FqhcvRekaL0UtHi9FbCEvRawkL0WqJy9F6SovRS0uL0VsMS9FrDQvRao3
L0XpOi9FLT4vRWxBL0WsRC9FqkcvRelKL0UpTi9FbFEvRaxUL0WqVy9F6VovRSleL0VsYS9F
rGQvRapnL0Xpai9FKW4vRWxxL0WsdC9FqncvRel6L0Upfi9FbIEvRayEL0Wqhy9F6YovRSmO
L0VskS9FrJQvRaqXL0Xpmi9FKZ4vRWyhL0WspC9FqqcvRemqL0Upri9FaLEvRay0L0Wqty9F
6bovRSm+L0VowS9FrMQvRarHL0Xpyi9FKc4vRWjRL0Ws1C9FqtcvRenaL0Up3i9FaOEvRazk
L0Wq5y9F6eovRSnuL0Vo8S9FrPQvRar3L0Xp+i9FKf4vRWgBMEWsBDBFqgcwRekKMEUpDjBF
aBEwRagUMEWqFzBF/howRSkeMEVoITBFqCQwRaonMEXpKjBFKS4wRWgxMEWoNDBFqjcwRek6
MEUpPjBFaEEwRahEMEWqRzBF6UowRSlOMEVoUTBFqFQwRapXMEXpWjBFKV4wRWhhMEWoZDBF
qmcwRelqMEUpbjBFaHEwRah0MEWqdzBF6XowRSl+MEVogTBFqIQwRaqHMEXpijBFKY4wRWiR
MEWolDBFqpcwRemaMEUpnjBFaKEwRaikMEWqpzBF6aowRSmuMEVosTBFqLQwRaq3MEXpujBF
Kb4wRWjBMEWoxDBFqscwRenKMEUpzjBFaNEwRajUMEWq1zBF6dowRSneMEVo4TBFqOQwRarn
MEXp6jBFKe4wRWjxMEWo9DBFqvcwRen6MEUp/jBFaAExRagEMUWqBzFF6QoxRSkOMUVoETFF
qBQxRaoXMUXpGjFFKR4xRWghMUWoJDFFqicxRekqMUUpLjFFaDExRag0MUWqNzFF6ToxRSk+
MUVoQTFFqEQxRapHMUXpSjFFKU4xRWhRMUWoVDFFplcxRfFaMUUpXjFFaGExRahkMUWmZzFF
6WoxRSluMUVocTFFqHQxRaZ3MUXpejFFKX4xRWiBMUWohDFFpocxRemKMUUpjjFFaJExRaiU
MUWmlzFF6ZoxRSmeMUVooTFFqKQxRaanMUXpqjFFKa4xRWixMUWotDFFprcxReW6MUUpvjFF
aMExRajEMUWmxzFF5coxRSnOMUVo0TFFqNQxRd3YMUVc2zFFKd4xRWjhMUWo5DFFpucxReXq
MUUp7jFFaPExRaj0MUWm9zFF5foxRSn+MUVoATJFqAQyRaYHMkXlCjJFKQ4yRWgRMkWoFDJF
phcyReUaMkUpHjJFaCEyRagkMkWmJzJF5SoyRSkuMkVoMTJFqDQyRaY3MkXlOjJFJD4yRWhB
MkWoRDJFpkcyReVKMkUkTjJFaFEyRahUMkWmVzJF5VoyRSReMkVoYTJFqGQyRaZnMkXlajJF
JG4yRWhxMkWodDJFpncyReV6MkUkfjJFaIEyRaiEMkWmhzJF5YoyRSSOMkVkkTJFqJQyRaaX
MkUimzJFJJ4yRWShMkWopDJFpqcyReWqMkUkrjJFZLEyRai0MkWmtzJF5boyRSS+MkVkwTJF
qMQyRabHMkXlyjJFJM4yRWTRMkWo1DJFptcyReXaMkUk3jJFZOEyRaPkMkWm5zJF5eoyRSTu
MkVk8TJFo/QyRab3MkXl+jJFJP4yRWQBM0WjBDNFpgczReUKM0UkDjNFZBEzRaMUM0WmFzNF
5RozRSQeM0VkITNFoyQzRaYnM0XlKjNFJC4zRWQxM0WjNDNFpjczReU6M0UkPjNFZEEzRaNE
M0WmRzNF5UozRSROM0VkUTNFo1QzRaZXM0XlWjNFJF4zRWRhM0WoZDNFpmczReVqM0UkbjNF
ZHEzRaN0M0WmdzNF5XozRSR+M0VkgTNFo4QzRaaHM0XlijNFJI4zRWSRM0WjlDNFppczReWa
M0UknjNFZKEzRaOkM0WmpzNF5aozRSSuM0VksTNFo7QzRaa3M0XlujNFJL4zRWTBM0WjxDNF
psczReXKM0UkzjNFZNEzRaPUM0Wm1zNFWNszRSTeM0Vk4TNFo+QzRaHnM0Xl6jNFJO4zRWTx
M0Wj9DNFofczReX6M0Uk/jNFZAE0RaMENEWhBzRF5Qo0RSQONEVkETRFoxQ0RaEXNEXlGjRF
JB40RWQhNEWjJDRFoSc0ReUqNEUkLjRFZDE0RaM0NEXjNzRF5To0RSQ+NEVkQTRFo0Q0RaFH
NEXlSjRFJE40RWRRNEWjVDRFplc0ReVaNEUkXjRFZGE0RaNkNEXjZzRF4Wo0RSRuNEVkcTRF
o3Q0RaF3NEXhejRFJH40RWSBNEWjhDRFoYc0ReGKNEUkjjRFZJE0RaOUNEWhlzRF5Zo0RSSe
NEVkoTRFo6Q0RaGnNEXhqjRFJK40RWSxNEWjtDRFobc0ReG6NEUkvjRFZME0RaPENEWhxzRF
4co0RSTONEVk0TRFo9Q0RaHXNEXh2jRFIN40RWThNEWj5DRF4+c0ReHqNEUg7jRFZPE0RaP0
NEXj9zRF4fo0RSD+NEVkATVFowQ1RaEHNUXhCjVFIA41RWQRNUWjFDVF4xc1RYkbNUUIHjVF
ZCE1RaMkNUXjJzVF4So1RSAuNUVkMTVFozQ1RaE3NUXhOjVFID41RWRBNUWjRDVF40c1ReFK
NUUgTjVFYFE1RaNUNUWhVzVF4Vo1RSBeNUVgYTVFo2Q1RaFnNUXhajVFIG41RWRxNUWjdDVF
43c1ReF6NUUgfjVFYIE1RaOENUXjhzVF4Yo1RSCONUVgkTVFn5Q1ReOXNUXhmjVFIJ41RWCh
NUWjpDVFoac1ReGqNUUgrjVFYLE1RZ+0NUWhtzVF4bo1RSC+NUVgwTVFn8Q1RePHNUXhyjVF
IM41RWDRNUWf1DVFodc1ReHaNUUg3jVFYOE1RZ/kNUXf5zVF4eo1RSDuNUVg8TVFn/Q1ReP3
NUXh+jVFIP41RWABNkWjBDZF3wc2ReEKNkUgDjZFYBE2RZ8UNkXfFzZF4Ro2RSAeNkVgITZF
nyQ2Rd8nNkXhKjZFIC42RWAxNkWfNDZF3zc2ReE6NkUgPjZFYEE2RZ9ENkXfRzZF4Uo2RSBO
NkVgUTZFn1Q2Rd9XNkU7WzZFIF42RWBhNkWfZDZF32c2ReFqNkUgbjZFYHE2RZ90NkXfdzZF
4Xo2RSB+NkVggTZFn4Q2Rd+HNkXhijZFII42RWCRNkWflDZF35c2ReGaNkUgnjZFYKE2RZ+k
NkXfpzZF4ao2RSCuNkVgsTZFn7Q2Rd+3NkXhujZFIL42RWDBNkWfxDZF38c2ReHKNkUgzjZF
YNE2RZ/UNkXf1zZF4do2RSDeNkVg4TZFn+Q2Rd/nNkXh6jZFIO42RWDxNkWf9DZF3/c2ReH6
NkUg/jZFYAE3RZ8EN0XfBzdF4Qo3RSAON0VgETdFnxQ3Rd8XN0XhGjdFIB43RWAhN0WfJDdF
3yc3ReEqN0UgLjdFYDE3RZ80N0XfNzdF3To3RSA+N0VgQTdFn0Q3Rd9HN0XdSjdFIE43RWBR
N0WfVDdF31c3ReFaN0UgXjdFYGE3RZ9kN0XfZzdF3Wo3RSBuN0VgcTdFn3Q3Rd93N0XdejdF
IH43RWCBN0WfhDdF34c3Rd2KN0UgjjdFYJE3RZ+UN0XflzdFK5s3RRyeN0VgoTdFn6Q3Rd+n
N0XdqjdFHK43RWCxN0WftDdF37c3Rd26N0UcvjdFYME3RZ/EN0XfxzdF3co3RSDON0Vg0TdF
n9Q3Rd/XN0Xd2jdFIN43RWDhN0Wf5DdF3+c3Rd3qN0Uc7jdFYPE3RZ/0N0Xf9zdF3fo3RRz+
N0VcAThFnwQ4Rd8HOEXdCjhFHA44RVwROEWfFDhF3xc4Rd0aOEUcHjhFXCE4RZ8kOEXfJzhF
3So4RRwuOEVcMThFnzQ4Rd83OEXdOjhFHD44RVxBOEWbRDhF30c4Rd1KOEUcTjhFXFE4RZtU
OEXfVzhF3Vo4RRxeOEVcYThFn2Q4Rd9nOEXdajhFHG44RVxxOEWbdDhF33c4Rd16OEUcfjhF
XIE4RZuEOEXfhzhF3Yo4RRyOOEVckThFm5Q4Rd+XOEXdmjhFHJ44RVyhOEWbpDhF36c4Rd2q
OEUcrjhFXLE4RZu0OEXftzhF3bo4RRy+OEVcwThFm8Q4Rd/HOEXdyjhFHM44RVzROEWb1DhF
29c4RWDbOEUc3jhFXOE4RZvkOEXb5zhF3eo4RRzuOEVc8ThFm/Q4Rdv3OEXd+jhFHP44RVwB
OUWbBDlF2wc5Rd0KOUUcDjlFXBE5RZsUOUXbFzlF3Ro5RRweOUVcITlFmyQ5RdsnOUXdKjlF
HC45RVwxOUWbNDlF2zc5Rd06OUUcPjlFXEE5RZtEOUXbRzlF3Uo5RRxOOUVcUTlFm1Q5RdtX
OUXdWjlFrF45RVxhOUWbZDlF22c5Rd1qOUUcbjlFXHE5RZt0OUXbdzlF3Xo5RRx+OUVcgTlF
m4Q5RduHOUXdijlFHI45RVyROUWblDlF25c5Rd2aOUUcnjlFXKE5RZukOUXbpzlF3ao5RRyu
OUVcsTlFm7Q5Rdu3OUXdujlFHL45RVzBOUWbxDlF28c5Rd3KOUUczjlFXNE5RZvUOUXb1zlF
3do5RRzeOUVc4TlFm+Q5RdvnOUXd6jlFHO45RVzxOUWb9DlF2/c5Rd36OUUc/jlFXAE6RZsE
OkXbBzpF4Qo6RRwOOkVcETpFmxQ6RdsXOkVQGzpFHB46RVwhOkWbJDpF2yc6Rd0qOkUcLjpF
XDE6RZs0OkXbNzpF3To6RRw+OkVcQTpFm0Q6RdtHOkXdSjpFHE46RVxROkWbVDpF21c6Rd1a
OkUcXjpFXGE6RZtkOkXbZzpF2Wo6RRhuOkVccTpFm3Q6Rdt3OkXZejpFGH46RVyBOkWbhDpF
24c6RdmKOkUcjjpFXJE6RZuUOkXblzpF2Zo6RRieOkVcoTpFm6Q6RdunOkXZqjpFGK46RVyx
OkWbtDpF27c6Rdm6OkUYvjpFWME6RZvEOkXbxzpF2co6RRjOOkVc0TpFm9Q6RdvXOkXZ2jpF
GN46RVjhOkWb5DpF2+c6RdnqOkUY7jpFXPE6RZv0OkXb9zpF2fo6RRj+OkVYATtFmwQ7RdsH
O0XZCjtFGA47RVgRO0WbFDtF2xc7RdkaO0UYHjtFWCE7RZckO0XbJztF2So7RRguO0VYMTtF
lzQ7Rds3O0XZOjtFGD47RVhBO0WXRDtF20c7RdlKO0UYTjtFWFE7RZdUO0XbVztFAls7RRhe
O0VYYTtFl2Q7RdtnO0XZajtFGG47RVhxO0WXdDtF23c7Rdl6O0UYfjtFWIE7RZeEO0XXhztF
2Yo7RRiOO0VYkTtFl5Q7RdeXO0XZmjtFGJ47RVihO0WXpDtF16c7RdmqO0UYrjtFWLE7RZe0
O0XXtztF2bo7RRi+O0VYwTtFl8Q7RdfHO0XdyjtFGM47RVjRO0WX1DtF19c7RdnaO0UY3jtF
WOE7RZfkO0XX5ztF2eo7RRjuO0VY8TtFl/Q7Rdf3O0XZ+jtFGP47RVgBPEWXBDxF1wc8RdkK
PEUYDjxFWBE8RZcUPEXXFzxF2Ro8RRgePEVYITxFlyQ8RdcnPEXZKjxFGC48RVgxPEWXNDxF
1zc8Rdk6PEUYPjxFWEE8RZdEPEXXRzxF2Uo8RRhOPEVYUTxFl1Q8RddXPEXZWjxFGF48RVhh
PEWXZDxF12c8RdlqPEUYbjxFWHE8RZd0PEXXdzxF2Xo8RRh+PEVYgTxFl4Q8RdeHPEXZijxF
GI48RViRPEWXlDxF15c8RXSbPEUYnjxFWKE8RZekPEXXpzxF2ao8RRiuPEVYsTxFl7Q8Rde3
PEUWuzxFGL48RVjBPEWXxDxF18c8RdnKPEUYzjxFWNE8RZfUPEXX1zxFFts8RRjePEVY4TxF
l+Q8RdfnPEXZ6jxFGO48RVjxPEWX9DxF1/c8RdX6PEUY/jxFWAE9RZcEPUXXBz1FFgs9RRgO
PUVYET1FlxQ9RdcXPUUWGz1FGB49RVghPUWXJD1F1yc9RdUqPUUULj1FWDE9RZc0PUXXNz1F
1To9RRQ+PUVYQT1Fl0Q9RddHPUXVSj1FGE49RVhRPUWXVD1F11c9RdVaPUUYXj1FWGE9RZdk
PUXXZz1F1Wo9RRRuPUVYcT1Fl3Q9Rdd3PUXVej1FFH49RViBPUWXhD1F14c9RRaLPUUUjj1F
VJE9RZeUPUXXlz1F1Zo9RRSePUVUoT1Fl6Q9RdenPUXVqj1FFK49RVSxPUWXtD1F17c9RRa7
PUUUvj1FVME9RZfEPUXXxz1F1co9RRTOPUVU0T1Fl9Q9RdfXPUUi2z1FFN49RVThPUWT5D1F
1+c9RdXqPUUU7j1FVPE9RZP0PUXX9z1FFvs9RRT+PUVUAT5FkwQ+RdcHPkUWCz5FFA4+RVQR
PkWTFD5F1xc+RRYbPkUUHj5FVCE+RZMkPkXXJz5F1So+RRQuPkVUMT5FkzQ+Rdc3PkUWOz5F
FD4+RVRBPkWTRD5F10c+RRZLPkUUTj5FVFE+RZNUPkXTVz5FFls+RRRePkVUYT5Fk2Q+RdJn
PkUWaz5FFG4+RVRxPkWTdD5F0nc+RRZ7PkUUfj5FVIE+RZOEPkXShz5F1Yo+RRSOPkVUkT5F
k5Q+RdKXPkUWmz5FFJ4+RVShPkWTpD5F0qc+RRarPkUUrj5FVLE+RZO0PkXStz5F1bo+RRS+
PkVUwT5Fk8Q+RdLHPkUWyz5FFM4+RVTRPkWT1D5F0tc+RRLbPkUU3j5FVOE+RZPkPkXS5z5F
Eus+RRTuPkVU8T5Fk/Q+RdL3PkUS+z5FFP4+RVQBP0WTBD9F0gc/RRILP0UUDj9FVBE/RZMU
P0XSFz9FFhs/RRQeP0VUIT9FkyQ/RdInP0USKz9FFC4/RVQxP0WTND9F0jc/RRI7P0UUPj9F
VEE/RZNEP0XSRz9FEks/RRROP0VUUT9Fk1Q/RdJXP0USWz9FFF4/RVRhP0WTZD9F0mc/RRJr
P0UUbj9FVHE/RZN0P0XSdz9FEns/RRR+P0VUgT9Fk4Q/RdKHP0USiz9FFI4/RVSRP0WTlD9F
0pc/RRKbP0UUnj9FVKE/RZOkP0XSpz9FEqs/RRSuP0VUsT9Fk7Q/RdK3P0USuz9FFL4/RVTB
P0WTxD9F0sc/RRLLP0UUzj9FVNE/RZPUP0XS1z9FEts/RRTeP0VU4T9Fk+Q/RdLnP0US6z9F
EO4/RVTxP0WT9D9F0vc/RRL7P0UU/j9FVAFARZMEQEXSB0BFEgtARRAOQEVUEUBFkxRARdIX
QEUSG0BFEB5ARVQhQEWTJEBF0idARRIrQEUULkBFVDFARZM0QEXSN0BFEjtARRA+QEVUQUBF
k0RARdJHQEUSS0BFEE5ARVRRQEWTVEBF0ldARUdbQEUQXkBFUGFARZNkQEXSZ0BFEmtARRBu
QEVQcUBFk3RARdJ3QEUSe0BFEH5ARVSBQEWThEBF0odARRKLQEUQjkBFUJFARZOUQEXSl0BF
EptARRCeQEVQoUBFj6RARdKnQEUSq0BFEK5ARVCxQEWPtEBF0rdARRK7QEUQvkBFUMFARY/E
QEXSx0BFEstARRDOQEVQ0UBFj9RARdLXQEUS20BFEN5ARVDhQEWP5EBF0udARRLrQEUQ7kBF
UPFARY/0QEXS90BFEvtARRD+QEVQAUFFjwRBRdIHQUUSC0FFEA5BRVARQUWPFEFF0hdBRRIb
QUUQHkFF</AssayXData><AssayYData Points="1500">RKt5PREGfj1iiHc90IdwPU2FcT0Yp249lYFsPXh3fz257mw9RDhsPTyPiD0FQ309nheBPdxt
Zj1Luns9zwtwPbsRfT1mJHE9LeN1PTt/gT2PiIU93JRyPf0WfT2YcXM9c3BmPREvgT0NFV49
ABBzPTZVeD04Anw9g+R1PR6Zaj03i3o9zhmBPXVyZj1ofXQ9HXNtPW61dj2P+nY9tKBzPdJz
cT1cqYE9IUZ/PbrPfD0Eo3092e5pPaAGdD0S4W89t8uBPSVvZz2sgng9Yrl0PaWNcz1CCIE9
eEZ6PZ67hj0hu3c9dtd2Pa3Rdj2LUW09Fch0PfYKez3Fvnw97eiAPb+WcD37G3Y9CkN5PW4X
bj0RKnM9F3OJPf5cgj2Ps2Q9rw54PecdhT2YHFc9VZdwPdQefD2NUnE9KXx0PTIFbz39En89
1FF/PcgWfT2oVnM9OQxxPQ/7eD2SGmU9IldyPdIiez2M02k9+1NpPUJQdD2tiII9wtB/PWwA
cD0YhHg9NGhxPeKSaT08yW494Pt0PQwmfT0Ex3k9GUh3PZifZD0csXc9jn57PSAUbT2yf3Y9
5j9rPf1Lej0R3289KGFyPcBNaD2Xr349Y2V4PVrUcT3WiXc9RRdxPUxyeT2arno9ajGBPRmv
fT10Q2w9S6eBPVkEdz18m2c9BZeFPZ6Yez0qYnA9knZsPZ6qZj0lTXU9mwxzPTs4eT0z6309
V+xzPZi8dz1Al3Y9pet4PSq5fD1Y32496ih6PeMwfT36W3s97kR9PfM1gD10anc9L8RsPXEY
hD3WYXI9ZxqIPR28hD28EoU9PCZ7PUdfdD2wWXg9fNR3PV0gcT1ySnA9ua+EPft4hT3nBHY9
Pp91PRV7cT15ooE9ZydsPTUjhD1BDnQ9Wrh4PSTNej3KwHw97v1vPeCkZz1cEoA9VTF3PWSC
gT2N/X89/VN1PVH0gD1z8oI9azJqPWe1dj3Q7nE9ehdyPTDtdj1xaHc9TUZ1PcFqgD2rOX89
8xGAPYuwgz2zb4M9IwFvPYCEbz2y5HU9GNR6PSBLgT0j+m49ahpyPd/SeT0hsno9D8h9PX56
aD0BT4M9mrRvPbNLdj1N33k9igh2PU/mdD3k7oI9PTh5PYf5fT2F6YA9wc1yPWcteT1sknw9
kg2BPaPlez1mInU9b9Z1PT98gj0hc3o9cpN+PeFZej0ELWI9tZBuPUzXgD0xdnM988Z+PbEk
fz0OHoM9CVt9PTk1gT39TGg9nXtsPXhyiT1AAXc9/vN3PbYjfz3HtIE93yCBPTY9dj25GXY9
NDRoPZOjcT0UZYE9rFx4PROAcD0IsHQ9qomBPUoyhD3XkHc97jprPRCxgj1FcXQ9edVrPfxb
ej1rnXo9twdqPQl6ej37C4I9eT56PX5deT3IU3Y9SS99PUQLgj2sy3k9L5eBPdhNdT2jJHY9
ryWAPdJygD0k13c9aWJiPYcJez3cE309ayNwPT8dfD12CYE9SnVoPd8XgT234Ho9Xcp+PZS6
hT2C4nA9dPN8PbjieT1kZoM9PHV5Pehqcz3jLm89sE9lPflChj3Gd3o90LN5PfZFgz3LPXA9
rZ98PdgGfD1CMXw9Ks55PfPvbz0a/HM98dxuPdNOZz3KKm89S29+PS77gj2rlHQ99sx1PcD6
iD11yXo9tyFvPUbBdz2lmHw9f6l9PYTTfj2JS3c9/Mh7Pf+CfT03mI49pVeAPcTafz3O8HU9
N1x0PRXLaj3IxGw9PYJ9PVXjfz1cDn09iFJxPZ/WgD2n0Xo9iHp5PdFseD0U33s9nHeCPbek
hD2SNmw9lVuEPenTdT1/sog96Sx4PcsrcD0UcnM9YV99Pe9Cbz3KyHc906VyPdCAfz1P0YA9
+41vPYtjdj0xe2o9Evd/PTpVhD2d+XE9WWCAPXi1cz1sfnU9ceh5PXCvhj3sIog9ijFzPbdf
gj3eonU9TNuCPXrUcD2FNII9K8VvPePzez1E9X09T1t9PVx7fj1z0X89z0yFPZnbfT0kY309
7yR2PQv6dj1A8nQ9q/lwPW0Zgj0KGnw91rN3PRJwgT2RvoI9+qF5PbuhdT1Om309RsmBPbzX
bz2rDnk9gAx/PdBpdj1XvHM9HvqAPWPCgD2MUYc9ZDByPW+BgD2fW4A9NOCCPWj+hj1Qg4c9
P398PdEhdz1aY3Q9TdpzPZGJgT2CuXc9u+F9PWKmgT3L8m89Q46APfuBcD1Wp3U9vY55PX0y
fD30s3E9u1uBPTVEej2REn498wNrPYkmbz22RG89yMN/PWH3gz2OsHc9LUCBPS7Nej2i+HA9
5DWHPWPMfT3dUXA9LEZ4PSRFcz2BEno9CJWCPVkUeD2E64A9eoB/PXwLgj2N/Xw9Rgx9PeYv
eT2cvYE9ZOmEPYabgD2yDHQ9Li91PeC7fT0W9m09/RuEPc4FcD3hEoY9jwp4PSjNfj0QL4M9
KJiAPZpUgD1y+X89V8d1Pbl/eD0g63s9jetgPZjRej2nIYQ978yBPcAraT0NCnI9eaiHPS7i
hD1VTIA9PVV/PbgNgz3hsYQ9tltxPX7kfD18vn89tWd2PbplgD2s03w9psZ3PU7zfT0xd3c9
9Q2APTfthj3EvXs9wiCEPRPDgj1+OX49hBV9PbWdcD3xiYE9hid0PTdggD0+CIs9/OKGPVS5
ez0FqX496ex+PQYrdz3m8nE9bDR6PUIVfD24cnI9ViqAPdH/iD3FVYU9N5iHPUSheT0/63s9
zZ+BPQtsej1iyn89SeJ5Pd01gD1ePHY9oNR7PYvcgj3VPoI9f/d9PSO6gD3H33E9HgV6PbS1
fT1kIn89afN8PdDEcT0n3n89wcaFPXicdz0yz3o9/JSEPSsAdj05a209U6p7PXSAgD3tRnc9
P+x5PbZ5cz3g7G09C1x6PS6pgD2fpnk9S9l9PZQAeD0LI4g9NFJ7PX5kez033H09gUpyPbOw
ez2zKHc9mZF+PW1nbT3Z+4U9itV6PUYYij3+I3s9MLB7PZydgT38wnY96+18PXdFej1YL3k9
7Dp+PXOndz1tm3g9zOuEPT18eD3n2Hs9MWOFPdOggT3F5389jCN5Pd/qgj1NPnc9lZiAPb8f
dT3hdYE9y/GFPfl7fz25ZHg9qF14PTHogj3C43w9ZDyBPb3gcz0Tq4I9M2xtPY47hD0J/3E9
wfF3PZ5paz2fvIU9QZ92PTzMeD2NVWo9u9h6PWY6gj2gmn49PNhzPUrybz2o2YI9+JuBPTzU
dD2mm4U9COJ1Paobfj0kpn49iQqBPfzBgD2jync99reLPeLsfz3XRXc9AcCAPWyGej2mQ4M9
9v98PYflgD3BPXU9eI+CPUcBgD0hEm093cyBPYoNgz0fd3w9E1eAPYGmeD1VF4E9Wn2HPVWx
dj2NY3I97l55PcIDfj0BLoA9byV3PbzhgT0lhXc9BBR9Pfw1gD0jjYg9Zyx8PfnzhD3SXYI9
4TqAPSxodD0US3Y9AYOGPfv2eD20eIA9mSCBPdJEhT2aYII97GiFPQHJeT3si4g9kA18PWmP
dj1yG3s9av57PTKLdj3RzoA9lbOBPekScz20jn8984aDPddKiT0VY4I90KiCPShdhT0Y6n09
LLBuPXpofD1B9X09fAiAPTipez0y4IA9oeR7PWFpgD3bBYk9mweFPenbfj23HWo9dsVtPZ44
aj0HfoQ968GFPXFuej3H8nI94uV4PXqQeT0WRXE9r1eDPTIMez0uWIM9x/CDPcoDeD1fWoo9
XcmFPdyGgD0xPoA9awmFPbIYfz0KA4A9cO2APfgigz14AIc9UdN6PaZZgT0Ign89ai+CPfUJ
gj0Qqn09bxWDPa3Hgz3/EIA9/gF+PYHcez0aSHU9tu6DPfa7dj0WcIU9+6lsPbtHgD15vXg9
OeJ6PbsihT3a53g9rbiDPTCNbT1UB4Q9ECN5PUPMgT12VHc9CtpxPTDgfz0483k9XWuFPUzM
iD0i44A98G58PZ0ugz1YyIE9znqEPVF2fz0z4oE9Alh0PVGhgD3eNIA9vACDPfozhD0ZpoM9
y1hsPWZDcz2c5YE9pyKHPVZyeD11UoE9xUqAPce2gT01unA9UtSAPcj3gj0Ro3Q9RXB4PRmS
gT330YE9jkyEPWH2eT21kH89s5NxPZeOcT3ZBXg9seOAPXiNgT1x4IA9/nWBPTxEhz39jXY9
MLN6PaQHfz1pj2k9KQOBPSBXfz1W+n895DSCPVxwez2lioM9/luBPWOHbj1ve3s9fnt+Pa7t
eT1LTG89PMZ9PZc3gD1fmnc96v59PVwQiT2JN3w9FwKAPR2+hT0MPHo9iC6GPa6sfT2wAH09
Ae6APXUKcT2+dHs91+OFPdEkfz0tC349LWt5PW7McT3ojn89cMCEPQGkhD19XII9JG1/PaNQ
gz3LU4A9JP93PQNddT0VIoU906mBPbTqcT0fL4E9ZSaEPf1efT2sUYA97UKBPRz0fT28gmw9
acmAPR4rfT27z2c93n9+PQjFhz3li4Q9Lq58PSrsfj0LxoE9uXeCPdR6dD0ULHA9qtN/PdPN
gD02U3A9cqmGPcE8gT0r1H49OgmCPdnWhj2XRYM9hQB/PYN+dT2/+IY9zEyCPaqKYj1Dxnc9
d72DPSoMdT0CY3Q9cmF/PcJmhj1OwII9K0x2PVaqiT328YA9Med1PbXxfz0YL3g9w4KEPWjh
hj3qGIU9ui2DPQ0OfD3sW3Y9XBuBPcmegj1i9oA9w655PUuqfT16knE929R1Pfrcfj0Mpng9
nNV+PVwahz2mdYM9WRZ5PUqGgD1uKn49JN+APS3cgj1HZYU9bB2BPfjvdz27LXw9HPt0Pci4
gD1ds209buZ6PcE2dz0ADno9otZ8PXp7hT1x74Y97698PWWofj2bnII9MZ56PUtbfj0c0nI9
Ayx5PYCShj3B+YE9zM16PVYkez0/WHE9YmSDPeRQcj33am096XR7PSqEfD04yYA98696PRey
gT0hWoU9o2+FPUragD1biXo9jBt1PVpxhj2xBYA9nhCCPb81hT3zRno9+9uAPZgYhD1wloM9
Bwh5PTPUgz2ZzX49h/d+PQiPez3HaYQ9JGhyPbRSgD3mHoE9/4KAPSpKez3MNYE9sKpyPQW0
gj1O1Xw9nlqCPXxjez0qE4Q9pd54PZnKdT2zQX09EnuEPRqThj1GmG09rxR1PU8ffD3VqoE9
VzFxPTy0gz189HY9N2Z7PbbFgD3SRIQ9X+qIPaSiiT0EWH09UFCBPa1ycj0OA3w9CpWEPdOd
ez0V/4U9OzmKPR6tdD34/YI9slmCPcY8gj0xCHs922WCPf5wfj1kvoE9p7xxPdefgD0GWoI9
eEZ1PeVChD2hU4U9LfhvPScWdz0F4YA9egiHPVKpfj1tRoc90xV5PRNOdT3SYHk9gdSCPVwc
gj0hBnE96TmGPY3ycz0MwHY91LGFPac7gD0HHnU9WW1xPfJHcD00n4c9XguAPRJadT0qN4o9
8bByPeZ2gj2ELIE9mDeCPQJtaz3iYYE9vQp7Pd01iD2LyXY9d6aGPXEqhj1Cdns9WbF/PS6G
gz2ez3g9BoSCPd/mhj3hq4c99gmAPRVxgz0wTYA9Uh+APWRnfT3/93s9+V6DPf2/gD11aoE9
xPeAPY7YfT1ReXY96j+BPSNIiT1jp4M9aZV1PXewgj3uonM9GCp8PWRkfj0zf4Y97viEPWI0
dj3svYU94HJ7PanbeT1GQng9/IGBPeAWgD3Nj389PhSCPYcQej1+mnM9E0d0PTlofz1zgXY9
GBSEPV24gD0lq3o9IASHPVcLgj0kiIE9bS2GPXHMdz0NI3w9ujGLPYb5hj3tcoM9AJeEPaug
fz0SK4Y97YB8PUcxij3ARWs9qGyJPdUhhT19RHo9PHyAPQZigj1QD4M96wWCPUUEgz3lF4A9
LI6GPR2ohT1ue4A90c57PQqpgD1c2oM9/v6BPXCMfD38eoA9IbGAPVnWgz3UoYQ9BxSGPRjT
fT1tuIs9rYN5PRJrej37wIA9qIKGPSy8fj30soY9jeVzPSNIfT07ZXw9FnCBPcB7fD3klIQ9
rdV7PXYMdz0VwHw9M8R3PfWehz2jrng9Kil7PY7Vcz1jvHg9aQqFPVg+gz15+H89zYKKPRPa
gD0YVIQ9KfqEPUCxbT2C9IA9rkRlPSIIej1US2g9qaN6PZ+/eT1iEYc9GaF/Pc4kfj2fhX49
+2R5PcLPgD0nw4I9JmB9PWdAiT2rXog9ZmCOPbt8hj3YmYM9HLyEPQwfgz0As4E9pgCFPVPQ
fj2Rr349xy6EPXL0gD0uJYg9F6+APaxEeT0pNXY98LiEPWQsgj3pYn49EQB9PWbkeD3czHs9
cYl8PZ69hD0TjII9VqJxPU3hhD3B+IA9CFl/PRERgz0ATIM9epqHPVGybz30lH89qxl5PXp9
hT0IjIQ9GmiDPdbbhj141nw9SiN6PdQJgz21IXo9fsp/PSPLfj2b0n49moOFPfzshD1veoE9
oAuIPZYVfT12C349xD2BPYrYgj2FWIE9koSGPf5jfj20woA9fSGIPbOHiD1ao349UPuBPagr
hj3Y44g9UGKKPav3ez0Je489zW2BPauCez284oE9fLJ+PYWXgj3kw4I9JKKAPSCniz1xLYI9
2PF7PbY2hD0GO4Y98HZwPc7Zgz0eKmw9ZbeCPU2WhT3sAok9Om6APe4Fgj2on3k9eGh6Pf1S
hT3SOH89gUR1PYCGgT2bxIE9zjZ5PQnAej3paoE9AzZ3PZkjhD3kWoA9zqaEPWe4iT0Dp4Q9
arV1PW+mfD17XXg9bWqGPVAkgT0dY4I9B9J3PaeOej0JNIM9g/CDPdvFgT2VCH09tu13PZGq
gD3HJYY9UYR/PbIQgD2GmYI9v/6HPYeCgT1hd4A98FB8PT6wfD2WBYc9fMCGPcVrgz2Y6oI9
7o11PeLigD1KkIM9qExyPafYhj3yk4E94ptxPWoKgT3+JIM9q+iAPe20dj2zO4Y9FGKCPVkC
dz1AEHA9CSt1PRVcgD274IE9yleCPb8hgD1fD4k9/BSHPZ0ufj1sqXw9FXR6PT0oZj0A+4Y9
PBGLPfB3gz13M4M9bXN6PZkJgj1LsIE9Ea9/PWLShj29L4M9ukqDPVhqfD1Sa4U9rNt9PYNv
gD1NcH49Aq93PeSLgT2xT3k9rIZ1PZkEij1M1YI9p8yAPUL3gD1oIoI9TCd/PfDrfj2XPnY9
OIaCPYbchj1xL3c97VmCPegRej2r8nc9cdR9PUl2gj0d4Hk9eCKEPUxPgD13AII9TT+IPcV/
hD2RxoA9JZmGPbwAgz2r+Xk95Sh9PU+eiT2/dXg9inN0PV/QiD2yWYA9776BPUNNeD2+YX89
sfd6PZbKfz1N7Ho9OYt9PYbigT2KW4s9rQqDPRvKgj1CuIA9O5p2PeK/gj3fxXQ9ZWp6Pfz2
iD0cRoo9s0V5PeX0bz1q44U9pGSGPR+2gT1h94c9kSJ8PS1CeT36voM9KhmBPeuMiD0rwYE9
UTeAPYh7hD39hoQ92vaCPRvkgT1pKYE98w6APf4VfD3Lhnw9g6aAPQ1SjT0ykoc91tOJPXR0
dz3Bi4A96AeKPVGxiT1g4oo9pyN0PdqDcj2LhH491H6BPQFWgD0Lhn09SliBPceufD0bAH09
VdF6PWA1gz16sYE9oVGAPcvagD1CCn49xWx6PXtCgD04fIc97gN/PXOHgD099nw97kB8Pf5J
gz22sIA9s9uFPZCOhT23Zok93iSFPfkOeD1lcoE94ueDPVhfgj13J4U95MSDPTWLfj2U4IY9
qRSEPZzUhj3vzYQ9b9mFPZs9gD1m1I89X0+BPRP0hT0jcIE9fHR4PY4rgT0VsoU91vqAPQg6
gj3T4oU9DwSEPcuMfz1j1Hc9jgF6PaXAhD2mTII9A690Pfxtgz3kq3U9Xx6BPSKGhD3MX4c9
VTuBPVNNgD1IL4M9ACSIPUKuhD3hfYE91sx/Pc8GhT19uIM9hUl/PT9MgT0+ins9WO6FPdOI
iD3Egog9</AssayYData></Step><Step><CommonData><SampleLocation>11</SampleLocation><SampleID>YNCCT5Ac018</SampleID><SampleGroup></SampleGroup><SampleInfo></SampleInfo><SampleRow>M</SampleRow><SamplePlate>1</SamplePlate><WellType>KSAMPLE</WellType><Concentration>-1</Concentration><ConcentrationUnits>µg/ml</ConcentrationUnits><MolarConcentration>625</MolarConcentration><MolarConcUnits>nM</MolarConcUnits><MolecularWeight>-1</MolecularWeight><Temperature>30</Temperature><StartTime>3172654</StartTime><AssayTime>300</AssayTime></CommonData><FlowRate>1000</FlowRate><StepType>ASSOC</StepType><StepName>Association</StepName><StepStatus>OK</StepStatus><ActualTime>300.016</ActualTime><CycleTime>0.2</CycleTime><AssayXData Points="1500">QyFBRaskQUWtJ0FF7SpBRSwuQUVsMUFFqzRBRa03QUXtOkFFLD5BRWxBQUWrREFFrUdBRe1K
QUUsTkFFbFFBRatUQUWtV0FF7VpBRSxeQUVsYUFFq2RBRa1nQUXtakFFLG5BRWxxQUWrdEFF
rXdBRe16QUUsfkFFbIFBRauEQUWth0FF7YpBRSyOQUVskUFFq5RBRa2XQUXtmkFFLJ5BRWyh
QUWrpEFFqadBRe2qQUUsrkFFbLFBRau0QUWpt0FF7bpBRSy+QUVswUFFq8RBRanHQUXtykFF
LM5BRWzRQUWr1EFFqddBRe3aQUUs3kFFbOFBRavkQUWt50FF7epBRSzuQUVs8UFFq/RBRan3
QUXt+kFFLP5BRWwBQkWrBEJFqQdCRe0KQkUsDkJFbBFCRasUQkWpF0JF6RpCRSweQkVsIUJF
qyRCRaknQkXpKkJFLC5CRWwxQkWrNEJFqTdCRek6QkUsPkJFbEFCRatEQkXrR0JF6UpCRSxO
QkVsUUJFq1RCRalXQkXpWkJFLF5CRWxhQkWrZEJF62dCRelqQkUsbkJFbHFCRat0QkXrd0JF
6XpCRSx+QkVsgUJFq4RCRamHQkXpikJFKI5CRWyRQkWrlEJFqZdCRemaQkUonkJFbKFCRauk
QkXrp0JF6apCRSiuQkVssUJFq7RCRam3QkXpukJFLL5CRWzBQkWrxEJFqcdCRenKQkUozkJF
bNFCRavUQkXr10JF6dpCRSjeQkVo4UJFq+RCRannQkXp6kJFKO5CRWjxQkWr9EJFqfdCRen6
QkUo/kJFaAFDRasEQ0WpB0NF6QpDRSgOQ0VoEUNFqxRDResXQ0XpGkNFKB5DRWghQ0WrJENF
6ydDRekqQ0UoLkNFaDFDRas0Q0WpN0NF6TpDRSg+Q0VoQUNFq0RDRalHQ0XpSkNFKE5DRWhR
Q0WnVENF61dDRelaQ0UoXkNFbGFDRadkQ0XrZ0NF6WpDRShuQ0VocUNFp3RDRet3Q0XpekNF
KH5DRWiBQ0WnhENF64dDRemKQ0UojkNFaJFDRaeUQ0Wpl0NF6ZpDRSieQ0VooUNFp6RDReen
Q0XpqkNFKK5DRWixQ0WntENF57dDRem6Q0UovkNFaMFDRafEQ0Xnx0NF6cpDRSjOQ0Vo0UNF
p9RDRanXQ0Xp2kNFKN5DRWjhQ0Wn5ENF5+dDRenqQ0Uo7kNFaPFDRaf0Q0Xn90NF6fpDRSj+
Q0VoAURFpwRERecHREXpCkRFKA5ERWgRREWnFERF5xdERekaREUoHkRFaCFERackREXnJ0RF
6SpERSguREVoMURFpzRERec3REXpOkRFKD5ERWhBREWnRERF50dERelKREUoTkRFaFFERadU
REXnV0RF6VpERSheREVoYURFp2RERednREXpakRFKG5ERWhxREWndERF53dERel6REUofkRF
aIFERaeEREXnh0RF6YpERSiOREVwkURFp5REReeXREXpmkRFKJ5ERWihREWnpERF56dERemq
REUorkRFaLFERae0REXnt0RF6bpERSi+REVowURFp8RERefHREXpykRFKM5ERWjRREWn1ERF
59dEReXaREUo3kRFaOFERafkREXn50RF5epERSjuREVo8URFp/RERef3REXl+kRFKP5ERWgB
RUWnBEVF5wdFReUKRUUoDkVFaBFFRacURUXnF0VF5RpFRSgeRUVoIUVFpyRFRecnRUXlKkVF
KC5FRWgxRUWnNEVF5zdFReU6RUUkPkVFaEFFRadERUXnR0VF5UpFRSRORUVoUUVFp1RFRedX
RUXlWkVFJF5FRWhhRUWnZEVF52dFReVqRUUkbkVFaHFFRad0RUXnd0VF5XpFRSR+RUVkgUVF
p4RFReeHRUXlikVFJI5FRWiRRUWnlEVF55dFReWaRUUknkVFaKFFRaekRUXnp0VF5apFRSSu
RUVksUVFp7RFRee3RUXlukVFJL5FRWTBRUWnxEVF58dFReXKRUUkzkVFZNFFRafURUXn10VF
5dpFRSTeRUVk4UVFp+RFRefnRUXl6kVFJO5FRWTxRUWn9EVF5/dFReX6RUUk/kVFZAFGRacE
RkXnB0ZF5QpGRSQORkVkEUZFoxRGRecXRkXlGkZFJB5GRWQhRkWjJEZF5ydGReUqRkUkLkZF
ZDFGRac0RkXnN0ZF5TpGRSQ+RkVkQUZFo0RGReNHRkXlSkZFJE5GRWRRRkWjVEZF51dGReVa
RkUkXkZFZGFGRaNkRkXnZ0ZF5WpGRSRuRkVkcUZFo3RGReN3RkXlekZFJH5GRWSBRkWjhEZF
44dGReWKRkUkjkZFZJFGRaOURkXjl0ZF5ZpGRSSeRkVkoUZFo6RGReOnRkXlqkZFJK5GRWSx
RkWjtEZF47dGReW6RkUkvkZFZMFGRaPERkXjx0ZF5cpGRSTORkVk0UZFo9RGRePXRkXl2kZF
JN5GRWThRkWj5EZF4+dGReXqRkUk7kZFZPFGRaP0RkXj90ZF5fpGRST+RkVkAUdFowRHReMH
R0XlCkdFJA5HRWQRR0WjFEdF4xdHReUaR0UkHkdFZCFHRaMkR0XjJ0dF5SpHRSQuR0VkMUdF
ozRHReM3R0XlOkdFJD5HRWRBR0WjREdF40dHReVKR0UkTkdFZFFHRaNUR0XjV0dF5VpHRSRe
R0VkYUdFo2RHReNnR0XlakdFJG5HRWRxR0WjdEdF43dHReV6R0UkfkdFZIFHRaOER0Xjh0dF
5YpHRSSOR0VkkUdFo5RHReOXR0XhmkdFJJ5HRWShR0WjpEdF46dHReGqR0UkrkdFZLFHRaO0
R0Xjt0dF4bpHRSS+R0VkwUdFo8RHRePHR0XhykdFJM5HRWTRR0Wj1EdF49dHReHaR0Uk3kdF
ZOFHRaPkR0Xj50dF4epHRSTuR0Vk8UdFo/RHReP3R0Xh+kdFJP5HRWQBSEWjBEhF4wdIReEK
SEUkDkhFZBFIRaMUSEXjF0hF4RpIRSAeSEVkIUhFoyRIReMnSEXhKkhFIC5IRWQxSEWjNEhF
4zdIReE6SEUgPkhFZEFIRaNESEXjR0hF4UpIRSROSEVkUUhFo1RIReNXSEXhWkhFIF5IRWRh
SEWjZEhF42dIReFqSEUgbkhFYHFIRaN0SEXjd0hF4XpIRSB+SEVggUhFo4RIReOHSEXhikhF
II5IRWCRSEWjlEhF45dIReGaSEUgnkhFYKFIRaOkSEXjp0hF4apIRSCuSEVgsUhFo7RIReO3
SEXhukhFIL5IRWDBSEWjxEhF48dIReHKSEUgzkhFYNFIRaPUSEXj10hF4dpIRSDeSEVg4UhF
n+RIRePnSEXh6khFIO5IRWDxSEWf9EhF4/dIReH6SEUg/khFYAFJRZ8ESUXjB0lF4QpJRSAO
SUVgEUlFnxRJReMXSUXhGklFIB5JRWAhSUWfJElF4ydJReEqSUUgLklFYDFJRZ80SUXjN0lF
4TpJRSA+SUVgQUlFn0RJRd9HSUXhSklFIE5JRWBRSUWfVElF31dJReFaSUUgXklFYGFJRZ9k
SUXfZ0lF4WpJRSBuSUVgcUlFn3RJRd93SUXheklFIH5JRWCBSUWfhElF34dJReGKSUUgjklF
YJFJRZ+USUXfl0lF4ZpJRSCeSUVgoUlFn6RJRd+nSUXhqklFIK5JRWCxSUWftElF37dJReG6
SUUgvklFYMFJRZ/ESUXfx0lF4cpJRSDOSUVg0UlFn9RJRd/XSUXh2klFIN5JRWDhSUWf5ElF
3+dJReHqSUUg7klFYPFJRZ/0SUXf90lF4fpJRSD+SUVgAUpFnwRKRd8HSkXhCkpFIA5KRWAR
SkWfFEpF3xdKReEaSkUgHkpFYCFKRZ8kSkXfJ0pF4SpKRSAuSkVgMUpFnzRKRd83SkXhOkpF
ID5KRWBBSkWfREpF30dKReFKSkUgTkpFYFFKRZ9USkXfV0pF4VpKRSBeSkVgYUpFn2RKRd9n
SkXdakpFIG5KRWBxSkWfdEpF33dKReF6SkUgfkpFYIFKRZ+ESkXfh0pF3YpKRSCOSkVgkUpF
n5RKRd+XSkXdmkpFIJ5KRWChSkWfpEpF36dKRd2qSkUgrkpFYLFKRZ+0SkXft0pFHrtKRSC+
SkVgwUpFn8RKRd/HSkUey0pFHM5KRWDRSkWf1EpF39dKRd3aSkUc3kpFYOFKRZ/kSkXf50pF
3epKRSDuSkVg8UpFn/RKRd/3SkUe+0pFIP5KRWABS0WfBEtF3wdLRd0KS0UcDktFYBFLRZ8U
S0XfF0tF3RpLRRweS0VgIUtFnyRLRd8nS0XdKktFHC5LRVwxS0WfNEtF3zdLRd06S0UcPktF
XEFLRZ9ES0XfR0tF3UpLRRxOS0VgUUtFn1RLRd9XS0XdWktFHF5LRVxhS0WfZEtF32dLRd1q
S0UcbktFXHFLRZ90S0Xfd0tF3XpLRRx+S0VcgUtFn4RLRd+HS0XdiktFHI5LRVyRS0WflEtF
35dLRR6bS0UcnktFXKFLRZ+kS0Xfp0tFHqtLRRyuS0VcsUtFm7RLRd+3S0XduktFHL5LRVzB
S0WbxEtF38dLRd3KS0UczktFXNFLRZ/US0Xf10tFHttLRRzeS0Vc4UtFm+RLRd/nS0Ue60tF
HO5LRVzxS0Wb9EtF2/dLRR77S0Uc/ktFXAFMRZsETEXbB0xFHgtMRRwOTEVcEUxFmxRMRdsX
TEUeG0xFHB5MRVwhTEWbJExF2ydMRR4rTEUcLkxFXDFMRZs0TEXbN0xFHjtMRRw+TEVcQUxF
m0RMRdtHTEUeS0xFHE5MRVxRTEWbVExF21dMRRpbTEUcXkxFXGFMRZtkTEXbZ0xFGmtMRRxu
TEVccUxFm3RMRdt3TEUae0xFHH5MRVyBTEWbhExF24dMRRqLTEUcjkxFXJFMRZuUTEXbl0xF
GptMRRyeTEVcoUxFm6RMRdunTEUaq0xFHK5MRVyxTEWbtExF27dMRRq7TEUcvkxFXMFMRZvE
TEXbx0xFGstMRRzOTEVc0UxFm9RMRdvXTEUa20xFHN5MRVzhTEWb5ExF2+dMRRrrTEUc7kxF
XPFMRZv0TEXb90xFGvtMRRz+TEVcAU1FmwRNRdsHTUUaC01FHA5NRVwRTUWbFE1F2xdNRRob
TUUcHk1FXCFNRZskTUXbJ01FGitNRRwuTUVcMU1FmzRNRds3TUUaO01FHD5NRVxBTUWbRE1F
20dNRRpLTUUcTk1FXFFNRZtUTUXbV01FGltNRRxeTUVcYU1Fm2RNRdtnTUUaa01FHG5NRVxx
TUWbdE1F23dNRRp7TUUcfk1FXIFNRZuETUXbh01FGotNRRiOTUVckU1Fm5RNRduXTUUam01F
GJ5NRVyhTUWbpE1F26dNRRqrTUUcrk1FXLFNRZu0TUXbt01FGrtNRRi+TUVcwU1Fm8RNRdvH
TUUay01FGM5NRVzRTUWb1E1F29dNRRrbTUUc3k1FXOFNRZvkTUXb501FGutNRRzuTUVc8U1F
m/RNRdv3TUUa+01FGP5NRVgBTkWbBE5F2wdORRoLTkUYDk5FXBFORZsUTkXbF05FGhtORRge
TkVYIU5FmyRORdsnTkUaK05FGC5ORVgxTkWbNE5F2zdORRo7TkUYPk5FWEFORZtETkXbR05F
GktORRhOTkVYUU5Fm1RORdtXTkUaW05FGF5ORVhhTkWbZE5F22dORRprTkUYbk5FWHFORZd0
TkXbd05FGntORRh+TkVYgU5Fm4RORduHTkUai05FGI5ORViRTkWXlE5F25dORRqbTkUYnk5F
WKFORZekTkXbp05FGqtORRiuTkVYsU5Fm7RORdu3TkUau05FGL5ORVjBTkWXxE5F1sdORRrL
TkUYzk5FWNFORZfUTkXW105FGttORRjeTkVY4U5Fl+RORdbnTkUa605FGO5ORVjxTkWX9E5F
2/dORRr7TkUY/k5FWAFPRZcET0XWB09FGgtPRRgOT0VYEU9FlxRPRdYXT0UWG09FGB5PRVgh
T0WXJE9F1idPRRYrT0UYLk9FWDFPRZc0T0XWN09FFjtPRRg+T0VYQU9Fl0RPRdZHT0UWS09F
GE5PRVhRT0WXVE9F1ldPRRZbT0UYXk9FWGFPRZdkT0XWZ09FFmtPRRhuT0VYcU9Fl3RPRdZ3
T0UWe09FGH5PRViBT0WXhE9F1odPRRaLT0UYjk9FWJFPRZeUT0XWl09FFptPRRieT0VYoU9F
l6RPRdanT0UWq09FGK5PRVixT0WXtE9F1rdPRRa7T0UYvk9FWMFPRZfET0XWx09FFstPRRjO
T0VY0U9Fl9RPRavYT0VY209FGN5PRVjhT0WX5E9F1udPRRbrT0UY7k9FWPFPRZf0T0XW909F
FvtPRRj+T0VYAVBFlwRQRdYHUEUWC1BFGA5QRVgRUEWXFFBF1hdQRRYbUEUYHlBFWCFQRZck
UEXWJ1BFFitQRRguUEVYMVBFlzRQRdY3UEUWO1BFGD5QRVhBUEWXRFBF1kdQRRZLUEUUTlBF
WFFQRZdUUEXWV1BFFltQRRReUEVYYVBFl2RQRdZnUEUWa1BFFG5QRVhxUEWXdFBF1ndQRRZ7
UEUUflBFWIFQRZeEUEXWh1BFFotQRRSOUEVYkVBFl5RQRdaXUEUWm1BFFJ5QRVihUEWXpFBF
1qdQRRarUEUYrlBFWLFQRZe0UEXWt1BFFrtQRRi+UEVTwVBFl8RQRdbHUEUWy1BFFM5QRVjR
UEWX1FBF1tdQRRbbUEUU3lBFWOFQRZfkUEXW51BFFutQRRTuUEVT8VBFl/RQRdb3UEUW+1BF
FP5QRVMBUUWXBFFF1gdRRRYLUUUUDlFFUxFRRZcUUUXWF1FFFhtRRRQeUUVTIVFFlyRRRdYn
UUUWK1FFFC5RRVMxUUWTNFFF1jdRRRY7UUUUPlFFU0FRRZdEUUXWR1FFFktRRRROUUVTUVFF
l1RRRdZXUUUWW1FFFF5RRVhhUUWTZFFF1mdRRRZrUUUUblFFU3FRRZN0UUXWd1FFFntRRRR+
UUVTgVFFk4RRRdKHUUUWi1FFFI5RRVORUUWTlFFF0pdRRRabUUUUnlFFU6FRRZOkUUXSp1FF
FqtRRRSuUUVTsVFFk7RRRdK3UUUWu1FFFL5RRVPBUUWTxFFF1sdRRRbLUUUUzlFFU9FRRZPU
UUXS11FFFttRRRTeUUVT4VFFk+RRRdLnUUUS61FFFO5RRVPxUUWT9FFF0vdRRRL7UUUU/lFF
UwFSRZMEUkXSB1JFEgtSRRQOUkVTEVJFkxRSRdIXUkUSG1JFFB5SRVMhUkWTJFJF0idSRRIr
UkUULlJFUzFSRZM0UkXSN1JFEjtSRRQ+UkVTQVJFk0RSRdJHUkUSS1JFFE5SRVNRUkWTVFJF
0ldSRRJbUkUUXlJFU2FSRZNkUkXSZ1JFEmtSRRRuUkVTcVJFk3RSRdJ3UkUSe1JFFH5SRVOB
UkWThFJF0odSRRKLUkUUjlJFU5FSRZOUUkXSl1JFEptSRRSeUkVToVJFk6RSRdKnUkUSq1JF
FK5SRVOxUkWTtFJF0rdSRRK7UkUUvlJFU8FSRZPEUkXSx1JFEstSRRTOUkVT0VJFk9RSRdLX
UkUS21JFFN5SRVPhUkWT5FJF0udSRRLrUkUU7lJFU/FSRZP0UkXS91JFEvtSRRT+UkVTAVNF
kwRTRdIHU0USC1NFFA5TRVMRU0WTFFNF0hdTRRIbU0UUHlNFUyFTRZMkU0XSJ1NFEitTRRQu
U0VTMVNFkzRTRdI3U0USO1NFFD5TRVNBU0WTRFNF0kdTRRJLU0UUTlNFU1FTRZNUU0XSV1NF
EltTRRBeU0VTYVNFk2RTRdJnU0USa1NFEG5TRVNxU0WTdFNF0ndTRRJ7U0UQflNFT4FTRZOE
U0XSh1NFEotTRRCOU0VTkVNFk5RTRdKXU0USm1NFUZ5TRVOhU0WTpFNF0qdTRRKrU0UQrlNF
U7FTRZO0U0XSt1NFErtTRVG+U0VPwVNFk8RTRdLHU0USy1NFEM5TRU/RU0WT1FNF0tdTRRLb
U0VR3lNF</AssayXData><AssayYData Points="1500">wpFzPWClfj0hAYk9pFSCPbKvhj2Yb4A9I+uFPZq0iD0MAoU9C/mCPZpndj20b4U9x+eAPXpW
ez0humw9cr2BPUbSgT1rfHI9mj1tPQsWhD3ixns9/jiHPWBKej1C53U9hKJ9PTDehz01snw9
XWCAPes4fj02V389NrlvPX6/ej1m6Hg9YKyAPVLtbz3mv3A9BhSDPRPOfD1OboY9SoGBPTTE
hD1Vr3Y9Q55+PTZ8ez09vIY98Td0PYb6fj3wu3Y9nh1/PTG2eD3lsH49Fxt4PX1kfT0ykHw9
tSh6PSM9gT3CSIA9tGNuPb5Lcj3ucnw94kxzPT2kgj3IdYI9EWeDPYK8ej11O4A9fgiBPa4I
eT0AUHk9T11xPTXbbj3TOXQ9HGlvPSULeT2OCl89WlZrPR9Yhj0vLoA9eaeDPbqGeD3vXHg9
tWl0PY07fD1PP3U90t55PRE2Zz3hk4E9I+6BPSLveD1ZaoA9PGiBPReuej3aTHk9hh9xPfTV
fD3CMn89G2h8Pd2KfD1S/3Q9d6Z/PTMBcj3o2oM9ha6BPUi8gT3QQnc9ugl7Pdo8hD0UuHA9
JE1uPXtegz3RkIQ9l+9yPUXngT0ps349oKVyPaaveT2eZnI9Gjp/PfW3cD3AJno9KQdyPQTl
cz1XvYA9OZJ6Pb4GZz0je4E9xnGCPdHfgD16UXU9nDiAPb9CdD27OoA9p+F3Pdoqfj3n7m49
vbuCPdhlaT1OdoA9i/yBPXxKbz0K4209/iN1PYRFeT3uEHA9q256PVkRbT2c8Hs9b0R1PRU4
gz087oM9cNZ+PQwHdj0Nlm09S7tzPRWWdT05aXo9pAB7PbyKgT2gYYI9l3p4PWaXgD3FwHg9
r7N2Pa7vbj2QRHI95N90PYvbhD1uu3U9C/d1PW4CdD0Ae389OTZ2PdzQcD2qTG894iRwPY7Z
dj0gyXA9aVx6PeFEdz1SvXE9KMCEPTBnez1V13w9ct1sPZ7+hT3We389LY11Pa3thD0tkXs9
kVWEPWOSdj0rH349ypl6PQWAcj1tIH49NLOAPUvMbz29Y209XHZ4PaxKcT2bjHE9WMyDPcHT
fT0X4Xc9krVlPR8wdj0qXoQ9F25pPRtQeD0zjno9o8h/PQD0gz3YhoA9ZeKEPWTIcj3iens9
NZhuPZQRfD3WFYI980hzPVq6cD3Zr389ZrR6PdbTaD3L74I9A812PeQggT2dBIQ97+pyPean
eD3gNXg9KLx3PYGUdD23XXk9DmRzPSkRcT2+JW09NzB7PUGQZz3xl3o9IciEPTZ6eD2wboA9
RL1sPTGcgT1aMn89CfyCPZf9dz2QQ4Q93itrPSaJdT0cw4E9UACFPV95dj3IgXs9IgpwPaPA
gD1j7Hc9eLN1PaXLfj1DmW89DA9qPb30cz2mx2g9bl5yPR7waD2XoHg9MGJxPQvSdD0l43g9
4r9/PQQXaj1CBHo9dbtuPfmrhj0XB3g9LIuFPXgcVz0ajHU9t1NyPfpRcT25FXg9bjKCPbAs
fD3tA3U9qnWBPatKZj3ztmY9rkWAPcDNhT1zLnQ9csF5PYKlgD2snXM90Gl8PaXzdT0NVXs9
ImB4PeGvgj0M2nQ9F7l0PSM2ej0Bn4A9NTmDPfsYbj3wXXs93mB7PXQMfj2CGn49UFmDPd7E
fz3572s9bJh7PVy1fD0rBIU9orxuPR/Hdj0CFX89M658PfzJaj1Wb3c9kfB5PfV4eT2/dGc9
JxR7PXA6cz2hI3892lZ0PSTNgj30rnU9jaaBPdxFgD20UYE9FcaGPV5Ydz0bnHs9GSN/Pb3Z
cT2ux4E9jUSAPZVCdT2hWm09VnZxPTNifz3X4309i9t1Pdpydj28R3I9zYWCPVV9cD333XY9
ZdV9PRIggj1JDXI9YHN2PXobbz02S4E9gvx1PSHnez3u/mY9qCSCPUR/dz2b/309pJKAPUl6
gD1nSoQ9yhpmPY6ofT2tl3Q9lpRxPQ2edT2b+nw9ZcZzPW69dj17q3Q9rl+CPQjVeT3L93s9
1VFqPTEMbj1urnc90QOGPZUgcT3OVWY91r9yPZpigT3QXXc9poyDPVDBgT3xhXY91IKAPWeV
ej1lkn49pcGFPRlzbT1iTmQ9zyyGPYkgeT1JhIQ9uPd6PT8Afz3APHQ9n1d3PfhyeT2DtH49
FiKGPUJpgD0IU3Y9t+1zPQ5jdT2NuoE9hwJ2PQ5Edj3JbW89zbp6PZPodD0eaIU9cIx2Pb7T
cT1TJno9YP1+PRupcj3djHM9sJp7PUPFeT1o/Hw9H/J7PXlneD3gCn4932t5PWaEbT0/boE9
PceHPRjDfj3fxHs9I112PUP7gT0VvHY920OBPaUbcT3+ZXs9tphvPeG2dD2X/II9LFN1PXE7
dT0ViWs9JsqCPWLrcj1Si3g9N59xPY2QeT2zKH499vR4PWX1dT0mq309OBp8PdJ2cz3zX4I9
Bsp8PcxCez0NQnQ9G7CDPXrBbj1T0HY9l39qPbaqdT24MXM9P0tzPcnMcj0GHXM9A3xpPXV6
fz3Nv2Q9Amh2Peo4gD3eyXo9U1d3PfPAgD04RXI9KDh5PZ7Dej2+Jm09Gux/PSVNgD0dt3o9
pN54PSAIZT0IGYI99+RqPXAtez240m896lBqPXKCej2qP3Y9E3JvPSq1fD3icYE9bt9yPXJJ
dD0Dank9cimAPSyVgD0W3YQ9tsh+PXnudz26KHw9A5NuPabseD1RPIQ9hshmPQjEcD1qKX09
hp54PQU3gT0hPnw9NNRsPbImhz3pHHw9ffNkPXcSgD3MXH09WuKCPc+5cj19t4E9Eal5PYjN
ez0d9349yIJsPRVDfT0ODGg9lWeIPZLJdT3C1XU9EO6EPRKPeD0e6HI9aqt1PZZldz0l83o9
I/VuPSHeez16s389OMB7PRAQgj0VioA9ZDJ/PUAHbj3nM4E97YuAPZzocz0WwXg9fO1+PVWb
gD0h23w9/Zt0PVHRgT2KxIY9w71+PZWxgj2FYnc9a9d6PdNwgj2JJ4Q9h/ZxPcR4gT0Tl3A9
UDyBPVB1bz3hunw95xRxPbM9ez18doU9lMV3PWrMbz3PUHo91P51Pc8zhD0bjHQ93xWAPUI3
az0lc3o9wF92PUXagT3kbHQ9yxiAPQWtej3Gh349v1V5PYz4bj1acYY9seJ2PQTVhj2xlHc9
5qNwPShscT1LnGY9+gp2PUZChD33NW09Hod8PTBfeT0fFnU9i8yHPU12eT2KG2c9oRN2PTUt
gT1Y4YY90vuAPcEuhT3dYH09O+txPfebdD0t1IA92wB0PToagD3jfWk90hBrPcHAeT28m4A9
UXKBPT5VeD0xhHU9CqhzPb7YgD2C92Q9IJF5PVSTbz08T3Q9JTt8PZsgez2JknQ98WV8PbkB
hj2sTXc9n9J0PT4qhT34onw971J8PbsQgj2Wp289Thd/PVHtcj3YzYQ9cdV5Pfx9fD2CL2s9
112EPZIJgT3pnXg9hUOAPbYyhD0NpHg96L6GPbcIej1fa4I9bup3Pd6lez38FII9moV+PYOC
iD2brGY9lu1/PU+nbD2z3HM9q9qBPR2RdD0DOIE9AXKHPWrpZD39xGw9FgKGPTR5hD3AjXk9
ix5yPZYKdT3jDoM9fFSFPcdZbz3eTn89hElsPWd9bj15znE9kvduPU58dT2ShIA9Tb15PUbA
cz24EX89zf1wPe+ydT2u+2g9/mp7Pfg0fT15+3s9jqZrPbeXhT3+2II9MfdrPZAegj3QU4c9
efN8Pe2WZj3kYWo9z2t2PRy7Zj1mBYE9VdhzPSArgD1P3n49KhKBPbHffj1hVH09Wf1xPdIl
fD09N3c9x7FwPQb8gD0lgHk9eVmAPbl9ej0j2mE95a2APQvgdT3tr3s9o9N/Pb18fz1/0HU9
gEaAPRQfez33BIM9ZzFyPVB9bj2vOH89WRdzPahNgj3kE249sLB9PYrFez0imYk9eUyDPSd1
cz1Ctnw90kNlPTA8gD3A+HY90QaCPYy4ez0s4309zO1yPde4gT10DHs9fBWBPWn4gT0GEnc9
rNJ/PR5ceD2manE9rVB4PRKhbT3zJIM9DPt5PQpAdj1iOm89uz6EPc1odj1A8309uMF+PWxQ
gT1ltH09q4mDPRughj10c3I9CHN0PQtHdD2b23494VV5PcxTcz2PFWg91I6EPZgpcz1BUHQ9
pmJ/PQuFcz1vYXs91TiAPVnTgD2kvoA9XweBPa2KdD1Du4M9kB9mPbUZcD26wm49EABwPcyZ
eD1bC2s9eNSEPdJQaT1vkWs9LVx7PQY7gj0B7nc9g/9xPXhocz2mZn89c919PZuEgD0ZNIE9
Q1p6PT01fD126Yc9NI6APS3vgD0QdXM9OoqDPaRngz1X9X49xX5/PctZgj0Uxnk9hfF9PbEP
bz3fJnU9nX5uPcnLhj24wnU9kcZ0PXAyej3M8nI9um1rPV0QZT0MXXM9bLl2PVlPfD1Hr4I9
fqJyPZMVbD32qHg93EJzPeokhT2KYGw9DV1yPcVDgT1KkXc9AQJ2PXDIdz3bHXU9tpGCPVIO
hD31MoI9xGR+PVwehT3A6n49SJeDPYzthD1puXs9+0lmPVxwgj30wHc9J2J5Pd3NbD1/emc9
BLt7PbgqfD2S64I9m3eBPQabdj02gHE9OkF8PYuQdj1Sln09DIJkPXrbfT0/3GQ9R3h3PVvg
dD1yN3U9dKWBPYjudz12NHU9GD92PZnBeT03EXg9g1J5PQLtgD2nM3s9Nt1qPbMKYj17kXg9
6kSCPUZBgj0F3G096WV4PdEegT1oyoM9w0N3PVXadT2P+oM9WMV3PdPqdD2YFXs9Pz97PRpv
dT0xNoM9oeh5PWKcfj0vKGI9Ja98PUQAfz2WonE9p+1zPWmzeT181nM9Rch1PdAYgT0P2Ho9
OoV5PXMYgz1lToE9IhGCPUf5eT3PT3E9Wg+EPT5NdT1v3Ho9UmZ0Pd1kcD0mSm09s499Pblb
gT38UXg9PiSAPfA9gz1Mg349rVxwPZcuhD17K3g9N7R4PdoJgT0q6mk9K/qGPWBtcz2E7n09
0VuEPWIEej2s5nQ91WVkPdcvdT03d4Y9Hvt0PdpugD1psoI9TVuBPW5igz3ueng9Mat+Pb/Y
cz2sFX89LdN4PcsedD3ZJ3k9VGh4PZFrbD1kvXA9PkyDPfyPdj3y/oI9VLmAPRKLdj2Cdoc9
yp9tPWTXgD1MAog9y0ZpPVOvfz0Glns9lb1yPVcEhj1eVWo9xlB+PTJ7eT3kGoI9qZV5PXLR
fT0Q63k9jipoPaHOaT0vIIE9mk58PcLMdj2KeHQ9fdFxPe/8cz1No4I9kvaCPRSscj1brn09
RtGDPXeFhz1MFXQ9mDl8PaV/fj3vRoQ92hSBPanRez3jkoA9o/5/PfOnbz0kFnU9J5d6PcsO
cD39dn09ZpyBPa/Maj0gIn89c2eBPeMPfz26aGw9NKmBPSE4dz1h03E9iUmEPTj1gj3wYHs9
JktzPXpZcD0dd3A9cP51Pbnecj2nrYU9dNNzPe/0cT0M+4Q9xdB5PfBifT1RwHQ9U7l2PVw/
gD2sfXE9KBh+PUELdj14n3U9vciBPdATgj1MOng9iHtvPTcjeT3GXoI9VsaAPdmydj1/km49
gUFvPcd3gT2uQXw9mnt5PfmLfj2O3309wCqDPZyDeD0lvnM9LjF/PY88gz2OO3A97p17PSr6
dD2v3oU9XJV+PRzsgz1xZ3o9DmN5PYdqaD2wYHQ9pz1yPQXagD3BuHc977uBPaKxfz3k7oE9
fa97PWNpfj2Cs3o9JclvPXd6hT2qEXU94FqAPRFqdD1qHYE9y6Z0PVBKeD3WU3E9wr50PaqT
dT2SlIM9JVJpPTNshT0Zfn091FyBPSxfeT1Dv4A9In9oPcxtcD1NXIA9djl8PV89gj2IaYE9
c4N8PRfFfD1Gw4I95W9mPQnHej1wD309AqV0PX/6Zz3CFoI9s+FvPVvddj2XFoA9lWd3Pdjv
fj0cI4M9YMl9PZdChD27+G49m3l3PYxbdj2NVoE96ml9PWO1ez2qkIU9rDuAPQQefT2faX49
P4B4PTnThD0fYnY9fNJmPZvzdz1GB3w99gt7PTfFaD1i2H49CbxzPaKobT1f4XM9gXN+PT/s
cj23rm89tzh5PaPIcT1nRW09SnuCPWm6hT2TB3k9lbR3Pc+Wgj25Jno9cmxxPc5paj1heYM9
LmuAPflYfz2NJXQ9D3t4Pcn9hD2nlnI9C3OBPXHxcD05IXk9YCRxPbbHeT1203Y9M21yPVfx
fT2MBm89D4luPau+az2JjnA9TkCAPZgdij3L2249dbWCPYaIgD3gSHY9Y+BwPRTdej0EmHg9
PDuDPa9aeT1js4E9qk1/PSRrdz3FhXo9cpSGPX7NdT2AMnk9ZfF/PUI/eD3eoXs97yWBPWrw
ej3YGYE9B2uBPRuPfT1JbXo9v1N4PYU+gj2bkXc9uSmCPegSez0814A963uDPX8aej33hHw9
79pyPbR/cD22LHI9lONzPchWcz3OqWo9RMZvPbgmcT1iHHc9LwxsPcKDdj0pyoQ9M7NwPetU
gD1/pXo93KCAPb2+eD1eQXc9ompxPR8kcj2oj3s9bGN4PWrObz2v3Hw9c4t9PRLfjD1qDHI9
y3RtPWY4dj0+IH09gb16PRi8fD0Wn3o9aE95PWhkhD0Pvn894IN0PekeeT1KNH89msx7Pf2F
fT1l92k9PyuDPSqydD3uNoE9nH+GPUOrbz2tGG49YFp6Pck9fT0ZrXs98/eCPQqYdD224Xw9
zThxPVJQfz0bhXs9CBNuPa1Oej1cXX09QU59Pa0zgD1yoH89BU5xPdeUhD2o6H49LL9pPX58
dz3s4HU9fvN+PVRoez2gbIQ9LeBrPer0ez1wuXc9fJR7PRNPbT3Sgno9E3qDPdGRcD3Yf3E9
p6iBPciedz3LS3Y9xGV/PbWpdj0wGmw9XGtwPVg+gj15pn49fwJ8PcWWez3+l4I9Ypd1PdH+
hj1ST3Y9Efh+PbfrgD3GX4M9+qVtPcIZgD3043g9SbGEPVEAhT0SOYo9XTF7PbEVgT0mwHU9
DRl9PetOeT1IpXw9O9p4PUSXgj3zu349PcN3PbwTgT3XQGM92vtzPfQmgT0oEHQ9OsduPcNG
cT2m5Hw9CAeAPYWBcj0meX49FeiDPfvebz2bL4A9Oix/PVHFej0tt4M95H99PfYneT2YxIA9
QXR0PYjzfD0Z8XM9OCV2PQqefD0tf209lUiCPbuXhD3fPoI9yWN0PVEQcT2ijYk9IdpuPYEg
eT0b+YA9aOx6PaHZgT1ZNGo9Ppt4PcNkgD3lLoE9M05yPXHMfj1/8Xo98697PfhVdj242nU9
Qz6BPaafbT2BXXg9FYp6PYNthj2JSHQ9YQJ2PZsgeD2fqX09zDSBPZREcD1cLWk9Y12CPV58
dD3NHIM9pvlhPfqohT2OtIM9s1J6PX9/gD3vMYY9oJN4PfQrgD3irIA9hG92PQ2BaT0CV3M9
rph5PVCNgD2l6nk9jCZ3PaI3gz3Z4Go9Nll6PVjGcT3eOHU9Cv1vPa9pdD35j309ToN1PcBY
ez0orIQ9q/h9PWjWez2Mpns9bIB+PY8WhT2Olm89spCAPc7qfT0gQnw97Eh0PUKheT3OAXM9
KvR/PXm3hD1CqnM9F1R8PVn1fD3+D3U9PfJ9PaWWcz29iHM9ENaAPUWVcj0dHXI9GKhsPXBC
dT01D3k9hQlzPTnGgD0hvno9kf2APYuMgz1qfYE9y0h+PS+cgj21dno9t+mBPV53cT3SeXE9
9puBPaR9ej2sRnU9JrWEPZtgej3HU289D+h0Pb0YhT11XIQ9P5d2PeGegj3QG4A9nVN5Pbz0
bD3Q33g9Fc51PYx6cD2INWs9Ekt0PSmucj1he3o941Z2PaBMej0lGHI9a/58PbFAaT2GFXs9
OGNvPbRaYz1oeXk9W7mBPdM+cT2eDXc93qxzPeOLbz1ww4A9hX9vPaXDaj0UmYA9T3R6PYdC
gT0JJ249</AssayYData></Step><Step><CommonData><SampleLocation>11</SampleLocation><SampleID></SampleID><SampleGroup></SampleGroup><SampleInfo></SampleInfo><SampleRow>N</SampleRow><SamplePlate>1</SamplePlate><WellType>BUFFER</WellType><Concentration>-1</Concentration><ConcentrationUnits>µg/ml</ConcentrationUnits><MolarConcentration>-1</MolarConcentration><MolarConcUnits>nM</MolarConcUnits><MolecularWeight>-1</MolecularWeight><Temperature>30</Temperature><StartTime>3478585</StartTime><AssayTime>300</AssayTime></CommonData><FlowRate>1000</FlowRate><StepType>DISASSOC</StepType><StepName>Dissociation</StepName><StepStatus>OK</StepStatus><ActualTime>300</ActualTime><CycleTime>0.2</CycleTime><AssayXData Points="1500">hOFTRezkU0Xq51NFLutTRW3uU0Wt8VNF7PRTRSz4U0Uu+1NFbf5TRa0BVEXsBFRF6gdURS4L
VEVtDlRFrRFURewUVEXqF1RFLhtURW0eVEWtIVRF7CRUReonVEUqK1RFbS5URa0xVEXsNFRF
LDhURSo7VEVtPlRFrUFURexEVEXqR1RFKktURW1OVEWtUVRF7FRURepXVEUqW1RFbV5URa1h
VEXsZFRFLGhURSprVEVtblRFrXFURex0VEUseFRFKntURWl+VEWtgVRF7IRUReqHVEUqi1RF
aY5URa2RVEXslFRFLJhURSqbVEVpnlRFraFUReykVEXqp1RFKqtURWmuVEWtsVRF7LRUReq3
VEUqu1RFab5URanBVEXsxFRFLMhURSrLVEVpzlRFrdFURejUVEUs2FRFKttURWneVEWp4VRF
7ORURernVEUq61RFae5URanxVEXs9FRFLPhURSr7VEVp/lRFqQFVRewEVUXqB1VFKgtVRWkO
VUWpEVVF7BRVRSwYVUUqG1VFaR5VRakhVUXsJFVFKChVRSorVUVpLlVFqTFVRew0VUXqN1VF
KjtVRWk+VUWpQVVF6ERVRSxIVUUqS1VFaU5VRalRVUXoVFVFKFhVRSpbVUVpXlVFqWFVRehk
VUXqZ1VFKmtVRWluVUWpcVVF6HRVRSh4VUUqe1VFaX5VRamBVUXohFVFKIhVRSqLVUVpjlVF
qZFVReiUVUUomFVFKptVRWmeVUWpoVVF6KRVRSioVUUqq1VFaa5VRamxVUXotFVFKLhVRSq7
VUVpvlVFqcFVRejEVUUoyFVFKstVRWnOVUWp0VVF6NRVRSjYVUUq21VFad5VRanhVUXo5FVF
KOhVRSrrVUVp7lVFqfFVRej0VUUo+FVFKvtVRWn+VUWpAVZF6ARWRSgIVkUqC1ZFaQ5WRakR
VkXoFFZFKBhWRYgbVkVpHlZFqSFWRegkVkUoKFZFKitWRWkuVkWpMVZF6DRWRSg4VkUqO1ZF
aT5WRalBVkXoRFZFKEhWRSpLVkVpTlZFqVFWRehUVkUoWFZFKltWRWleVkWpYVZF6GRWRSho
VkUqa1ZFaW5WRalxVkXodFZFKHhWRSp7VkVpflZFqYFWReiEVkUoiFZFKotWRWmOVkWpkVZF
6JRWRSiYVkUqm1ZFaZ5WRamhVkXopFZFKKhWRSarVkVprlZFqbFWRei0VkUouFZFKrtWRWm+
VkWpwVZF6MRWRSjIVkUmy1ZFac5WRanRVkXo1FZFKNhWRSbbVkVp3lZFqeFWRejkVkUo6FZF
JutWRWnuVkWp8VZF6PRWRSj4VkUm+1ZFaf5WRakBV0XoBFdFKAhXRSYLV0VpDldFqRFXRegU
V0UoGFdFJhtXRWUeV0WpIVdF6CRXRSgoV0UmK1dFZS5XRakxV0XoNFdFKDhXRSY7V0VlPldF
qUFXRehEV0UoSFdFJktXRWVOV0WpUVdF6FRXRShYV0UeW1dFZV5XRalhV0XoZFdFKGhXRSZr
V0VlbldFpXFXReh0V0UoeFdFJntXRWV+V0WlgVdF6IRXRSiIV0Umi1dFZY5XRaWRV0XklFdF
KJhXRSabV0VlnldFpaFXReikV0UoqFdFJqtXRWWuV0WlsVdF6LRXRSi4V0Umu1dFZb5XRaXB
V0XkxFdFKMhXRSbLV0VlzldFpdFXReTUV0Uo2FdFJttXRWXeV0Wl4VdF6ORXRSjoV0Um61dF
Ze5XRaXxV0Xk9FdFJPhXRSb7V0Vl/ldFpQFYReQEWEUoCFhFJgtYRWUOWEWlEVhF5BRYRSgY
WEUmG1hFZR5YRaUhWEXkJFhFKChYRSYrWEVlLlhFpTFYReQ0WEUkOFhFJjtYRWU+WEWlQVhF
5ERYRSRIWEUmS1hFZU5YRaVRWEXkVFhFJFhYRSZbWEVlXlhFpWFYReRkWEUkaFhFJmtYRWVu
WEWlcVhF5HRYRSR4WEUme1hFZX5YRaWBWEXkhFhFJIhYRSaLWEVljlhFpZFYReSUWEUkmFhF
JptYRWWeWEWloVhF5KRYRSSoWEUmq1hFZa5YRaWxWEXktFhFJLhYRSa7WEVlvlhFpcFYReTE
WEUkyFhFJstYRWXOWEWl0VhF5NRYRSTYWEUm21hFZd5YRaXhWEXk5FhFJOhYRSbrWEVl7lhF
pfFYReT0WEUk+FhFJvtYRWX+WEWlAVlF5ARZRSQIWUUmC1lFZQ5ZRaURWUXkFFlFJBhZRSYb
WUVlHllFpSFZReQkWUUkKFlFJitZRWUuWUWlMVlF5DRZRSQ4WUUmO1lFZT5ZRaVBWUXkRFlF
JEhZRSZLWUVlTllFpVFZReRUWUUkWFlFJltZRWVeWUWlYVlF5GRZRSRoWUUma1lFZW5ZRaVx
WUXkdFlFJHhZRSZ7WUVlfllFpYFZReSEWUUkiFlFIotZRWWOWUWlkVlF5JRZRSSYWUUmm1lF
ZZ5ZRaWhWUXkpFlFJKhZRSKrWUVlrllFpbFZReS0WUUkuFlFIrtZRWW+WUWlwVlF5MRZRSTI
WUUiy1lFYc5ZRaXRWUXk1FlFJNhZRWHcWUXo3llFpeFZReTkWUUk6FlFIutZRWXuWUWl8VlF
5PRZRST4WUUi+1lFZf5ZRaUBWkXkBFpFJAhaRSILWkVhDlpFpRFaReQUWkUkGFpFIhtaRWEe
WkWlIVpF5CRaRSQoWkUiK1pFYS5aRaUxWkXkNFpFJDhaRSI7WkVhPlpFpUFaReREWkUkSFpF
IktaRWFOWkWlUVpF5FRaRSRYWkUiW1pFYV5aRaVhWkXkZFpFJGhaRSJrWkVhblpFpXFaReR0
WkUkeFpFIntaRWF+WkWhgVpF5IRaRSSIWkUii1pFYY5aRaGRWkXklFpFJJhaRSKbWkVhnlpF
oaFaReSkWkUkqFpFIqtaRWGuWkWhsVpF5LRaRSS4WkUiu1pFYb5aRaHBWkXgxFpFJMhaRSLL
WkVhzlpFodFaReDUWkUk2FpFIttaRWHeWkWh4VpF4ORaRSDoWkUi61pFYe5aRaHxWkXg9FpF
IPhaRSL7WkVl/lpFoQFbReAEW0UgCFtFIgtbRWEOW0WhEVtF4BRbRSAYW0U6G1tFYR5bRaEh
W0XgJFtFIChbRSIrW0VhLltFoTFbReA0W0UgOFtFIjtbRWE+W0WhQVtF4ERbRSBIW0UiS1tF
YU5bRaFRW0XgVFtFIFhbRSJbW0VhXltFoWFbReBkW0UgaFtFImtbRWFuW0WhcVtF4HRbRSB4
W0Uie1tFYX5bRaGBW0XghFtFIIhbRSKLW0VhjltFoZFbReCUW0UgmFtFIptbRWGeW0WhoVtF
4KRbRSCoW0Uiq1tFYa5bRaGxW0XgtFtFILhbRSK7W0VhvltFocFbReDEW0UgyFtFIstbRWHO
W0Wh0VtF4NRbRSDYW0Ui21tFYd5bRaHhW0Xg5FtFIOhbRSLrW0Vh7ltFofFbReD0W0Ug+FtF
IvtbRWH+W0WhAVxF4ARcRSAIXEUiC1xFYQ5cRaERXEXgFFxFIBhcRSIbXEVhHlxFoSFcReAk
XEUgKFxFIitcRWEuXEWhMVxF4DRcRSA4XEUiO1xFYT5cRaFBXEXgRFxFIEhcRSJLXEVhTlxF
oVFcReBUXEUgWFxFHltcRWFeXEWhYVxF4GRcRSBoXEVfa1xFYW5cRaFxXEXgdFxFIHhcRR57
XEVhflxFoYFcReCEXEUgiFxFX4tcRWGOXEWhkVxF4JRcRSCYXEUem1xFYZ5cRaGhXEXgpFxF
IKhcRV+rXEVhrlxFobFcReC0XEUguFxFHrtcRWG+XEWhwVxF4MRcRSDIXEUey1xFXc5cRaHR
XEXg1FxFINhcRR7bXEVd3lxFoeFcReDkXEUg6FxFHutcRV3uXEWh8VxF4PRcRSD4XEUe+1xF
Xf5cRZ0BXUXgBF1FIAhdRV8LXUVdDl1FoRFdReAUXUUgGF1FXxtdRV0eXUWhIV1F4CRdRSAo
XUVfK11FXS5dRZ0xXUXgNF1FIDhdRV87XUVhPl1FnUFdReBEXUUgSF1FX0tdRV1OXUWdUV1F
4FRdRSBYXUVfW11FXV5dRZ1hXUXgZF1FIGhdRR5rXUVdbl1FnXFdReB0XUUgeF1FHntdRV1+
XUWdgV1F3IRdRSCIXUVfi11FXY5dRZ2RXUXglF1FIJhdRTKbXUVdnl1FnaFdRdykXUUgqF1F
X6tdRV2uXUWdsV1F3LRdRRy4XUVfu11FXb5dRZ3BXUXcxF1FHMhdRV/LXUVdzl1FndFdRdzU
XUUc2F1FX9tdRV3eXUWd4V1F3ORdRRzoXUVb611FXe5dRZ3xXUXc9F1FHPhdRV/7XUVd/l1F
nQFeRdwEXkUcCF5FXwteRV0OXkWdEV5F3BReRRwYXkVfG15FXR5eRZ0hXkXcJF5FHCheRV8r
XkVdLl5FnTFeRdw0XkUcOF5FXzteRV0+XkWdQV5F3EReRRxIXkVfS15FXU5eRZ1RXkXcVF5F
HFheRVtbXkVdXl5FnWFeRdxkXkUcaF5FW2teRV1uXkWdcV5F3HReRRx4XkVbe15FXX5eRZ2B
XkXchF5FHIheRVuLXkVdjl5FnZFeRdyUXkUcmF5FW5teRV2eXkWdoV5F3KReRRyoXkVbq15F
Xa5eRZ2xXkXctF5FHLheRVu7XkVdvl5FncFeRdzEXkUcyF5FW8teRV3OXkWd0V5F3NReRRzY
XkUi215FXd5eRZ3hXkXc5F5FHOheRVvrXkVd7l5FnfFeRdz0XkUc+F5FW/teRV3+XkWdAV9F
3ARfRRwIX0VbC19FXQ5fRZ0RX0XcFF9FHBhfRVsbX0VdHl9FnSFfRdwkX0UcKF9FWytfRV0u
X0WdMV9F3DRfRRw4X0VbO19FXT5fRZ1BX0XcRF9FHEhfRVtLX0VdTl9FnVFfRdxUX0UcWF9F
W1tfRV1eX0WdYV9F3GRfRRxoX0Vba19FXW5fRZ1xX0XcdF9FHHhfRVt7X0Vdfl9FnYFfRdyE
X0UciF9FW4tfRVmOX0WdkV9F3JRfRRyYX0Vbm19FWZ5fRZ2hX0XcpF9FHKhfRVurX0VZrl9F
nbFfRdy0X0UcuF9FW7tfRVm+X0WdwV9F3MRfRRzIX0Vby19FWc5fRZ3RX0Xc1F9FHNhfRVvb
X0VZ3l9FmOFfRdzkX0Uc6F9FW+tfRVnuX0Wd8V9F3PRfRRz4X0Vb+19FWf5fRZgBYEXcBGBF
HAhgRVsLYEVZDmBFmBFgRdwUYEUcGGBFUxtgRVkeYEWdIWBF3CRgRRwoYEVbK2BFWS5gRZgx
YEXcNGBFHDhgRVs7YEVZPmBFmEFgRdhEYEUcSGBFW0tgRVlOYEWYUWBF2FRgRRxYYEVbW2BF
WV5gRZhhYEXYZGBFHGhgRVtrYEVZbmBFmHFgRdh0YEUceGBFW3tgRVl+YEWYgWBF3IRgRRyI
YEVbi2BFWY5gRZiRYEXYlGBFHJhgRVubYEVZnmBFmKFgRdikYEUcqGBFW6tgRVmuYEWYsWBF
2LRgRRy4YEVbu2BFWb5gRZjBYEXYxGBFF8hgRVvLYEVZzmBFmNFgRdjUYEUX2GBFW9tgRVne
YEWY4WBF2ORgRRfoYEVb62BFWe5gRZjxYEXY9GBFF/hgRVv7YEVZ/mBFmAFhRdgEYUUXCGFF
WwthRVkOYUWYEWFF2BRhRRcYYUVXG2FFWR5hRZghYUXYJGFFFyhhRVcrYUVZLmFFmDFhRdg0
YUUXOGFFVzthRVk+YUWYQWFF2ERhRRdIYUVXS2FFWU5hRZhRYUXYVGFFF1hhRUdbYUVZXmFF
mGFhRdhkYUUXaGFFV2thRVluYUWYcWFF2HRhRRd4YUVXe2FFWX5hRZiBYUXYhGFFF4hhRVuL
YUVZjmFFmJFhRdiUYUUXmGFFV5thRVmeYUWYoWFF2KRhRReoYUVXq2FFWa5hRZixYUXYtGFF
F7hhRVe7YUVZvmFFmMFhRdjEYUUXyGFFV8thRVnOYUWY0WFF2NRhRRfYYUVX22FFWd5hRZjh
YUXY5GFFF+hhRVfrYUVZ7mFFmPFhRdj0YUUX+GFFV/thRVn+YUWYAWJF2ARiRRcIYkVXC2JF
WQ5iRZgRYkXYFGJFFxhiRVcbYkVZHmJFmCFiRdgkYkUXKGJFVytiRVkuYkWYMWJF2DRiRRc4
YkVXO2JFWT5iRZhBYkXYRGJFF0hiRVdLYkVVTmJFmFFiRdhUYkUXWGJFV1tiRVVeYkWYYWJF
2GRiRRdoYkVXa2JFVW5iRZhxYkXYdGJFF3hiRVd7YkVZfmJFmIFiRdiEYkUXiGJFV4tiRVWO
YkWUkWJF2JRiRReYYkU2m2JFT59iRcqhYkXYpGJFF6hiRVerYkVVrmJFlLFiRdi0YkUXuGJF
V7tiRVW+YkWUwWJF2MRiRRfIYkVXy2JFVc5iRZjRYkXY1GJFF9hiRVfbYkVV3mJFlOFiRdjk
YkUX6GJFV+tiRVXuYkWU8WJF2PRiRRf4YkVX+2JFVf5iRZQBY0XUBGNFFwhjRVcLY0VVDmNF
lBFjRdgUY0UXGGNFVxtjRVUeY0WUIWNF1CRjRRcoY0VXK2NFVS5jRZQxY0XUNGNFFzhjRVc7
Y0VVPmNFlEFjRdhEY0UXSGNFV0tjRVVOY0WUUWNF2FRjRRdYY0VXW2NFVV5jRZRhY0XUZGNF
F2hjRVdrY0VVbmNFlHFjRdR0Y0UXeGNFV3tjRVV+Y0WUgWNF1IRjRROIY0VXi2NFVY5jRZSR
Y0XUlGNFE5hjRVebY0VVnmNFlKFjRdSkY0UTqGNFV6tjRVWuY0WUsWNF1LRjRRO4Y0VXu2NF
Vb5jRZTBY0XUxGNFE8hjRVfLY0VVzmNFlNFjRdTUY0UT2GNFMNxjRbPeY0WU4WNF1ORjRRPo
Y0VT62NFVe5jRZTxY0XU9GNFE/hjRVP7Y0VV/mNFlAFkRdQEZEUTCGRFUwtkRVUOZEWUEWRF
1BRkRRMYZEVTG2RFVR5kRZQhZEXUJGRFEyhkRVMrZEVVLmRFlDFkRdQ0ZEUTOGRFUztkRVU+
ZEWUQWRF1ERkRRNIZEVTS2RFVU5kRZRRZEXUVGRFE1hkRVNbZEVVXmRFlGFkRdRkZEUTaGRF
U2tkRVVuZEWUcWRF1HRkRRN4ZEVTe2RFVX5kRZSBZEXUhGRFE4hkRVOLZEVVjmRFlJFkRdSU
ZEUTmGRFU5tkRVWeZEWUoWRF1KRkRROoZEVTq2RFVa5kRZSxZEXUtGRFE7hkRVO7ZEVVvmRF
lMFkRdTEZEUTyGRFU8tkRVXOZEWU0WRF1NRkRRPYZEVT22RFVd5kRZThZEXU5GRFE+hkRVPr
ZEVV7mRFlPFkRdT0ZEUT+GRFU/tkRVH+ZEWUAWVF1ARlRRMIZUVTC2VFUQ5lRZQRZUXUFGVF
ExhlRVMbZUVVHmVFlCFlRdQkZUUTKGVFUytlRVEuZUWUMWVF1DRlRRM4ZUVTO2VFkj5lRZRB
ZUXURGVFE0hlRVNLZUVRTmVFlFFlRdRUZUUTWGVFU1tlRVFeZUWUYWVF1GRlRRNoZUVTa2VF
UW5lRZBxZUXUdGVFE3hlRVN7ZUWSfmVFkIFlRdSEZUUTiGVFU4tlRVGOZUWUkWVF1JRlRROY
ZUVTm2VFUZ5lRZChZUXUpGVFE6hlRVOrZUVRrmVFkLFlRdS0ZUUTuGVFU7tlRZK+ZUWQwWVF
1MRlRRPIZUVTy2VFUc5lRZDRZUXU1GVFE9hlRVPbZUWS3mVFkOFlRdDkZUUT6GVFU+tlRZLu
ZUWQ8WVF1PRlRRP4ZUVT+2VFUf5lRZABZkXQBGZFEwhmRVMLZkWSDmZFkBFmRdAUZkUTGGZF
UxtmRZIeZkWQIWZF1CRmRRMoZkVTK2ZFki5mRZAxZkXQNGZFDzhmRVM7ZkVRPmZFkEFmRdBE
ZkUPSGZFU0tmRVFOZkWQUWZF0FRmRQ9YZkVPW2ZFkl5mRd5hZkXQZGZFD2hmRVNrZkVRbmZF
kHFmRdB0ZkUPeGZFU3tmRZJ+ZkWQgWZF0IRmRQ+IZkVTi2ZFko5mRZCRZkXQlGZFD5hmRVOb
ZkVRnmZF</AssayXData><AssayYData Points="1500">1MGEPUtLez1HDYA9aFiAPTvGeD05/GQ92GJnPVb+gj2tOXk9Y5R/Pa6CcT2eanY9Kcd5Pd/r
gT1fBYU9zw+EPUjpdj0Z5Hw9ZEOFPb8kcz2WfnE9sRxzPRIqdD1SVXo9swuCPVWxdD0Wy4c9
sexzPWKofD09hH09nt11PeqDhD3CuWc9fdBxPS2PgT1eZ3M97Oh9Pepmez1qAYE9sLRwPbZK
hz33N4k9hCSDPd8vfT0ra349Sx1+Pcc9gj2PJoE9h1+CPaFTdz0ZdH49ieh0PYbthz36ZHY9
wkV+PRN9gz3hZXo9tApqPdsWhT0TyWY9dGRzPWzifT05I4Y9iz5pPaR7cz2HzX49w8l5PVhg
hz0oH3098wSAPYEUaj16x3U9OtOFPaMdgT109Ho9TC2DPRnrZj2KJH49oDBxPXy2gz3PCnw9
YGR+PXBbgD0sZ309uAyEPXnScD3YqnY9E3NuPZvtgz3qq3s9Fe6MPTOncz1tu3k9Fx50PS5g
hT1J/4U97vV6PWQLgz1+y4I982B4PRT0hT2n+IA9dBtpPfkbgj2S2Xk99WZ6PXOQej0HBXk9
aqR7PYSJdD2LC309KrR8PQ4Lbj1ehnk9Xt1/PdDRgj3GP4I9eel9PTO9fT3FW3g97XiEPe36
dD1SjG09Ey2APduHgT166nA9fC6DPQ12Yj3ZioA9srqCPSh5gj3vlXU9QEd8PWRrfT2hjnc9
PbRuPQKXhz0GIoY9l/hnPXSIbD2j74I9a4F2PZiBgD3yUXU9YKp8PZLDez2aaHU93y99PRfn
dz2wP389n7aIPa/KgT3DtYE9l9V3PY5ndz2gUYE95riDPUEhfj10PYk9FwqAPW+3hD299nM9
xLR3PQNBfz0AZWc9bqd9PT4sgT00FnE9YsZ4PSBQgz0/CXw94ch5PS0dgD1L64A9005zPXgK
ej3ij3s9CVh1PZsOgD2Lvns9peJ9PcyMeD2+8389DzuGPcbJhj3nPn49ChWBPab0gz0pk3A9
Hw5qPfkihj0XbYc9zS53PTyQgT3M8oE9grSAPe0AfD1EtIU9uFmCPW1pgD3D34E9G4GAPR4I
ej2Up4E9j6J2PX3aeD1zxII9xh6JPYnvgD2+8HY9diWAPTl9eD3PTIc9EmWBPeTWdD3sbnQ9
WiN7Pb5YeD1SOHw9tN6CPcPbfD3PjW09Ub98PUQghj0aP4Q9Y3N8PTTEcT3Tb3k9CV10PWMQ
bz2FzIY9ObGDPcmtcT1I6nw9cdp3PX+faT3J94Y9zB+BPWoZgj1ipIM9IYl0PZEjgT3oLIA9
MNKCPT10gj2kHoE9L7KGPRjmdj0UX3w9TBGDPYeudT3qtoE9cReGPW19fj1Ew4A96ol0PYEz
eT1N8HM9dUp0PQnFgD0kOoU9THRkPWZVgD04IIQ9/5Z/PaKufT0/8oA9gEBtPcYRgD2G4oQ9
yZ+DPUi4cz24dIE9Sb2BPUgYgT2UA4A9kPJ/PRzhej1EL4c9QvRvPfH9eD3gW4U9hUaBPZ0P
fz1yXYU9sQN/PSyghT1/roA94BR2PbJ6gD3fQ3U91RKBPUrBhT2TvIE94KR+PYKvfj1NH4Q9
W/56Pbe0fz0hKn09rvV/PUQfjD0oAYE99qF2PRdzfD0LiYc933GBPWyJez3R/Yg9Tr96PSoJ
gT2U9Hk9Vc6HPbdChD0kvYg98oeBPdiPgj1XVoA9kHl7PSxafT0uJYw9r99+PcsAfT1B0Hg9
1a6GPVYOfj0UY309/PZ9PUzyez36MH89REl5PU2pgT0Vi3c9p7mHPSCJhj2lFoY9YBp7PWxu
gz04pIA9Sc2HPaSHgD2eHoM9IzlxPR80fj2GrnY9V2OFPWxpcj0OYHM9YRl9Pbzfhz2cUHs9
dr6EPVOlgT1C1n89nvFxPeWEfD0Ch4M9YySBPTrYfj0oHoQ9mX5+PXAShz24fYA995OCPWco
ej24HXk9+KB7PdZJiD0jEIA9HUJ3PfPBdj0+LIc9pixuPWIiej29Y4U9Y4WEPQSxez08gH09
J4SIPfPNeT0lV3o9g9WDPYkchj0EEHI9xDGFPQe4gD0ux3o9Y82DPRhiez2o2Hw9zI90PZla
jT1SRoM9CTqGPRX6fT32KYM9DumCPeA8hD2Ht4A9KGh8PTEiiT2pxn0975OBPW/BfD1VtHs9
eN5/PT9Qfj38Mno9MomEPfpygj0WMYM90X59PQAlgD2S2oI9hhGCPXLehT2OMIA9IaeHPYeD
gT0v2nY9sxqLPdUHgT2IQH49EpOAPcfxgD29RoM9Sqd7PXVtgT3pR3o9AKx1Pe27gj2xyII9
IiOCPXJchT3gpoM9QSiGPZ5SgT2YNns9dgJ+PUuNdD35TIE9gxl+PUS6iT0EFXs9zq+FPSSm
hD0dwnQ9oiyKPYrchD228Xk9/3mCPc7mdT3xRYA9qoqBPfdJgz1qEIM9d8yAPXvFdT0VB3U9
0CuAPccohj0CRns9bn58Pau1gD31WXY91M+GPaMaeT3Ha4o9DqiBPXPQgz20V3096NKEPaNB
gD15p4U9X5iEPayFfz2zqH09FzuAPSevhD3zC389P7GFPVuygD11M4U9uESFPbcveT0wQIE9
RQ99PdJMgj0Y4nU92OGFPSTlhT10EIk9vt2DPVjOhD2F0Yc9cEKAPSpxgD0LMYE9UdB2Pba2
hz3cVYk9Be94PbP8gD0fs4A9mvCNPdHYgz1Mq2o9A4x/PR4Mgz0E5W89H+6APUOmhD0FAYI9
Efh6PZJheT11CYg9xU2APZ6HhT0dnXo94uCBPdzZgj3mboM9E+Z4PTX8aD2hL4g9YziFPdlM
gD1o6YI98o+HPQvThD11An490SuBPYnwhj2OSIQ94dR9PWQnfz1/oII9mmSBPc3shT1RQ4Q9
Ev2CPeaVhD1v7oc9w6mAPZF4iz1VLoM9O9+MPQoUiT0Mdoc9LguEPVpwhT3Ukog9sMqCPbx4
gD1ixoc9H++EPZBAhD0UQoc97i+EPVKFfz1IzIQ9meyDPbM7gD1UJoE9gheMPaszhD28NYM9
2JqGPUfJjD2HWIA9P+WHPSv3fj3esXQ9ImeGPSOwhj0K9nE92sZwPZ+bgz06j4o9o5aBPSJr
gD0iNIM98pJ9Pf1Zgz1JXHE9qoZ/PQVbij3Hw4I9ZMqBPaKKij3NZII9S5BoPXACgD21JIg9
EgN7Pf2kfz1+iX09HL+EPdY4iT06Bng9/NB/PXO1dz04ooE9EeKAPTgkhj3x3oE9wTaAPRjg
fj0NgoQ9nqmBPb2GfD1nxX89jA6DPX6Aej219oY9KDaAPe8cez1PEYE9yiF6PWrUhT2V5XQ9
LZqEPUP+gj2QxXs9iDeGPSjVgT2SpYA9JgV/PVwhhT2Q74A9U6CLPaKjgD1qt4M9Pb+GPdOB
hz0Tioo9YBZ9PagygD1yw4M9icWBPVvJiT2sf4E9yI50PXWFgz0fFoM9vvmEPUmshj2oX3w9
ZsOBPdspeT0/Q4Y9BvSGPfx8hD0frIM9rL6JPbfUiD3YEog97/yJPXMngT2dTYc9bXGDPbws
gz3UhYA9CjaBPfTkiz0d5oM9XVuFPQzbbj0qUos95LqEPRgMgj2jeII9bzeCPbY4iT0b74A9
cueCPQUphj335IA9ppR/PUb6gD1VXIk98CmDPbibcz0j0YE9XZV2PUjSiD2ma409g2d8PVa1
hj2+K4M9QY2DPS69dD0H1Xo9DT2IPVg9ij3fEn49XmKCPXeFhD34uYw9IhiEPUrNij3oxoI9
5fSFPdfCej1P9IE9OFKDPedlgj3auoE9OamBPY3heT3B4YI99657PamZgz3yRIA9jsOCPbEa
gj2Dj4A9ge9+PZyugj1d9YQ9FiSAPRcCfj3gPII9l8WDPXHagD2204E97leEPRcLiT0OmIQ9
LaZ8PY+hhT2pSI491qV2PWUthz17y4c91h+CPZayhD0dzH89l9mAPeunhD0uloQ9trOKPdHQ
iD1p2os9+YKBPdRLhD0AMX89o3ODPcdpgz1F3YY9NAqAPTwYhj0YOoQ99v6FPRhagD1+dIc9
sPOKPWOqgD1pt4s9FjyMPbbphj1ZiYg9s3F9PQbmhT2vGoc9j8yEPXkhhj3nJIE90mN2PY0P
hj0hjIg9Kfh5PZwKhj2tYoc9HAeCPXZDhT14uoc9dkWBPUQohD3w6oE9xTaFPTmEiD29+4U9
fcqPPcr2gj0BzIM94Ft5PXuhhD3maoc93ryKPZG6gD3hTHs9gYF+PV4Igz36AIU988uCPf3N
hD1K+oE95nyLPQcniz2cwYU9XCiBPVO0fj1bkXc9oD2KPS3ahT3s04U9d6V+PeshgD2PtoY9
27GFPdUXhj1OGIg9Bs6GPRMJhj2PGIM922+FPT1/gT3C+Ic9QXl9PTYjhT1mNYE9bvqIPev/
gj0YSIc9hUKCPTFtfT1+DYc9JaKCPT/QhT28zX49+R+FPeOVej0+P4M9Zv2KPaKBgz39AYI9
rkeEPXgviT30CIQ9n1qFPakghj2qK3Y9Tn6FPUv8gj1mHIA98VmGPVeVej2SooI9j0eEPX0k
hz2zfIk99gx/PaBMhD1edYI9+CKCPdw9gj19WYo9o02IPTh9iT0tSYM98UiDPeaYgD3fS4M9
VkeEPSP3fj0S+IM9gkd3PR/Ofj2Dl449WCWDPfxWgD0L0oY9jWWKPYC3hD1gzYI928GHPfbL
ij3pWYI9M/qNPW7lhT2Nvoc9U6B4PZHBkz3sS4w9242IPSgEgz16IYM9u6eCPQR+ej02mYI9
8j6EPbgphD0p6Yk9RG+JPT8Ogj0MOHs9p6+DPR3DgD1LNI89xQiAPYzWhj041oQ9wGKLPVqF
gD08Z4w9lKSGPXsohT11Vn89pI6EPV/igj13WYo9k8WBPerhhz1M5oQ9/KaAPdAVhT1eDHA9
nGqEPeU7hz0cX4Y9PR53PUb4eT3k6og935KGPVdjgz1wAIo96aqOPXtwgT2fTnU9YMt6PR/L
hz24n4M9ub6IPZcbgT1ki4U9zc6EPQA/hD1ZN4Q9gGOEPflxhD19WIU9klqDPfQvhD3JEXQ9
5+aFPWqdhD2QYYI9MAmCPWbMgD1Pa389HpR9PTnFhT15eoY9mLyAPZU4iD2c3YA9k3mAPdks
hz3ncYQ9Z/KIPeHEiD0XLn09lTuDPTT0iT0254M9ZLiAPawchT0clXY9vkWAPWnMeD30koQ9
pTqCPfsWhD1nbYc9XWeEPUx7gT2MkYg9BkWIPRCVgj2BNYg92CuDPXcBej0sgYc9Ys+CPYT2
gj1RY4Q9XTGBPVkhhD2lEYo9K1OHPe1viz2hf4c9VySMPSJvjD1A8Yc9fJ2FPQf/ez1Zf4k9
AlWBPcCBej3WkIY9TOGEPQ/xhz16y4I9m8iHPeoRjT1yan09XW+GPeWNgz2Ub4Q9t6WCPXxX
fD3H23Y9ELaHPWpKhj11VYc9t1qFPaendz2qUoI9yYWDPRtrgT1f04g9EuqHPZ5JgT1v13Y9
t5qIPQJohj2IToc9nbuCPVRZhD1YIIY94ZaGPQUQiD3IRoM9O42APecqdj04eIk9atyDPa45
jj2Q74c9oteCPYZvij2g9Xo9LyWJPTKRiD1wJok9CimEPdA4fj16p4k9NqqKPeZ3kD16OYA9
steHPZmFgT2cY4E9lLqHPfFxij26gYY904KEPT6yej1KTog9gEWCPd+ggD2QcY090d2IPTlA
ez10DIY92DyFPWuaiT34/YA95XiGPfWKfD0qkIQ9sxeJPfWEgT3fbX89PEt8PffThD3RUYI9
AqN+PSChfz1C4309nreGPTTKjT2wt4w9IQ6DPc4Cdj1qG449xQmEPYkuiz0d8II9puWEPZtI
fj28EI09sdaDPXOsgj1t6oY9sFaBPWXyhj1VPos9Eix9PeUihD1ae4I9V0GHPZYIeT2J/YQ9
2gSDPXsEgT10Doc98OODPTfThD1hh4k9ZemHPbOfhj31gIc9UJyKPS+jfj1AQIM9Ej5+PZmI
iD2GzYc9N/CFPdHufj1vgoY9pxiKPQHPhT2xtIg96SCAPUw7iD1Cb4w9FoKLPb28hT36THo9
SP+LPSO+ij20FYE96SSJPVh5hD2pNYc9k6qCPSPxgz1N5YQ9o5WDPZHlhT2esII9q62HPZrH
cj1iy4U9uy6BPZm3gz0l/YE9lPSGPUFFgD36II09PW5/PRnejD2+qoQ90AODPSL/hj2vlnk9
9bmCPZeAiT3BToQ93kKJPfb2gD3gSYE9JlGDPUehhT2jTYM9ULN/PS1wdD3NKoU9LMWGPabw
gz2N24U987iHPaOqhj2orIY9uEuEPQ6Vgz2K8YY9jEaFPcA4hT0tlIY9QVWNPavIiD1X6og9
wvx+PebThD0JyIE9LqWGPVkBfz1HSII9KeGFPavvgz26OIY9yWyKPfM2gz1zIXw99ROEPcaI
gj2kzII9l/SAPYQTiz2f5IA94zWEPdhdiT2waYI9hruGPRCzhD0kH4I9T7N5PT9Yhz3h9Yk9
cTl+PcQShz2DZYA9rGSJPYXzgD2IuYE9MmyEPeGBgD3ju389n0mCPV+skD0GB4c9J+GEPXOy
iT3c2pE9qXWLPfGogj2wfIY9d6uHPZG7fj2OinU9JpmHPWDefj3iAYk9ZauGPdANiD2Lz3o9
J5aCPQ0PiT16soQ9elJ8Pfrshj2qoY89lLaHPZT8hD1wvYs9TPOHPQ8Piz2/WIk9YXuBPSQS
hD2ojXw9gyiNPcgqcz39foA9Y76FPePohz2apoM9/fGDPcnriT1ijow97UmJPaYEgz2cHIw9
RWKDPZJpiD2c+Ig9iSiEPUO9gj0Fy4I9XdiHPYuYiT07koI9idOAPckjjj1CmYo9v9iMPXq4
iz3ll4k9IdyEPZgCgD0evIU9YtmAPQKkgT3RrYo9UJGEPZUaiD2coYs9wsaIPe3sjz0OKIc9
iBV8PSRdgD3z73k9Ww2IPWhBhz0Yi4k9QuWBPdAoij1kAYk9df+NPYeehD05pog9iNmFPYw5
fD0NdIk92S6KPXEKhz3lZog92AKKPcNmiT0+Pog9hQuEPXycgz2Ho4E9pFSHPfP+hz0qlYE9
gyd3Pfjbgj0Nv4Y9ZEqEPR4HiD0tr4g9nv2OPWbUhD3OO4M9g1CLPct+hD2ISoE9wpCAPWSz
gj2rZJM9oNqHPRsIgD04voQ9gr9+PdeBiD0avYE95d2DPUzPgT1x1Ic9X2CJPTgehD2CNX89
hNx7Pe08iT0+WYc9AsGEPXRJfj01cYg9hm6DPY1ugD2odH89GnKJPcOIfT3uEI89AM+DPS6p
jj2j3IQ9wBeGPRgLfj2OxYI9WRaKPQCFhD08/oU9ru+JPQ/MhD2TWoY9oqOBPWALhD2njYI9
IYKFPbR0iz1IQYU9IeGHPaRDgD3sUoY92NuBPWFSij2eD4I95pyKPbsMhD2F2IE99haAPf6t
hT2na2o94N2MPexshj3db4Y9Z7iCPcI+ez1s4oo97Tt8PRCybz3AEn89YVCAPRNihz2+tYU9
QzCNPWYbhD1gSnw9T3mAPVmugD2UMoI9bTiMPZSagz3xHoQ9GGF7Pbvcgj1fDIU94/5+PflX
ij2lSoU9I512Pd8vgT20A4Q9eLyFPWoRfj1CEIM9i2aHPS9ViD0+RII98HeOPUSifT3/JYE9
V1eKPRMreD17F4g9YHSFPdlBgT3hwIk9SqaBPTBihT2mNno9GSeJPa9zgD052ow9DhmGPfDI
ij2jbIE90cx6PdSigD3UfHc9KuyBPSpwfj0Ab4g9jy+CPWzWgD22NoE9fquEPQa9hz1UNYE9
vHuCPTfYgT3uxYI9wyGHPay8hD2x8YI9UvyCPb5ggz1cyIk9SUOEPXyUhD2YtYI9KJCHPZkj
gz3vg4U91z19PSDFfz3rUoY9oRWJPZeTgj1584o9C62FPXbpgT2QHos95lCOPfXEhD1jZ4A9
M6V4PbLDhj2/d4I90feCPYGyhT2xsoo9TnWGPZBseD06EYE9o0WJPa+AhT1oVIw9mQqNPeyY
hT0BiIQ9</AssayYData></Step><Step><CommonData><SampleLocation>13</SampleLocation><SampleID>YNCCT5Ac018</SampleID><SampleGroup></SampleGroup><SampleInfo></SampleInfo><SampleRow>M</SampleRow><SamplePlate>1</SamplePlate><WellType>KSAMPLE</WellType><Concentration>-1</Concentration><ConcentrationUnits>µg/ml</ConcentrationUnits><MolarConcentration>1250</MolarConcentration><MolarConcUnits>nM</MolarConcUnits><MolecularWeight>-1</MolecularWeight><Temperature>30</Temperature><StartTime>3784546</StartTime><AssayTime>300</AssayTime></CommonData><FlowRate>1000</FlowRate><StepType>ASSOC</StepType><StepName>Association</StepName><StepStatus>OK</StepStatus><ActualTime>300</ActualTime><CycleTime>0.2</CycleTime><AssayXData Points="1500">iKFmRfGkZkXup2ZFMqtmRXKuZkWxsWZF8bRmRe63ZkUuu2ZFcr5mRbHBZkXxxGZF7sdmRS7L
ZkVyzmZFsdFmRfHUZkXu12ZFLttmRXLeZkWx4WZF8eRmRe7nZkUu62ZFbe5mRbHxZkXx9GZF
7vdmRS77ZkVt/mZFsQFnRfEEZ0XuB2dFLgtnRW0OZ0WxEWdF8RRnRe4XZ0UuG2dFch5nRa0h
Z0XxJGdF7idnRS4rZ0VtLmdFsTFnRfE0Z0XuN2dFnTtnRW0+Z0WxQWdF8URnRe5HZ0UuS2dF
bU5nRbFRZ0XxVGdF7ldnRS5bZ0VtXmdFsWFnRfFkZ0XuZ2dFLmtnRW1uZ0WtcWdF8XRnRe53
Z0Uue2dFbX5nRa2BZ0XxhGdF7odnRS6LZ0VtjmdFrZFnReyUZ0Xul2dFLptnRW2eZ0WtoWdF
7KRnRe6nZ0Uuq2dFba5nRa2xZ0XstGdF7rdnRS67Z0VtvmdFrcFnRfHEZ0Xux2dFLstnRW3O
Z0Wt0WdF7NRnRe7XZ0Uu22dFbd5nRa3hZ0Xs5GdF7udnRS7rZ0Vt7mdFrfFnRez0Z0Xu92dF
LvtnRW3+Z0WtAWhF7ARoRe4HaEUuC2hFbQ5oRa0RaEXsFGhF7hdoRS4baEVtHmhFrSFoRewk
aEXuJ2hFLitoRW0uaEWtMWhF7DRoRe43aEUuO2hFbT5oRa1BaEXsRGhF7kdoRS5LaEVtTmhF
rVFoRexUaEXuV2hFLltoRW1eaEWtYWhF7GRoRe5naEUua2hFbW5oRa1xaEXsdGhF7ndoRdJ7
aEVVfmhFrYFoReyEaEXuh2hFLotoRW2OaEWtkWhF7JRoRe6XaEUum2hFbZ5oRa2haEXspGhF
7qdoRS6raEVtrmhFrbFoRey0aEXut2hFLrtoRW2+aEWtwWhF7MRoRe7HaEUuy2hFbc5oRa3R
aEXs1GhF7tdoRS7baEVt3mhFreFoRezkaEXu52hFLutoRW3uaEWt8WhF7PRoRe73aEUu+2hF
bf5oRa0BaUXsBGlFLAhpRS4LaUVtDmlFrRFpRewUaUXuF2lFKhtpRW0eaUWtIWlF7CRpReon
aUUuK2lFbS5pRa0xaUXsNGlF6jdpRS47aUVtPmlFrUFpRexEaUUsSGlFKktpRW1OaUWtUWlF
7FRpRepXaUUqW2lFbV5pRa1haUXsZGlF6mdpRSpraUVtbmlFrXFpRex0aUUseGlFKntpRWl+
aUWtgWlF7IRpReqHaUUqi2lFbY5pRa2RaUXslGlF6pdpRSqbaUVtnmlFraFpReykaUXqp2lF
KqtpRW2uaUWtsWlF7LRpRSy4aUXBu2lFab5pRa3BaUXsxGlF6sdpRSrLaUVpzmlFrdFpRezU
aUXq12lFKttpRWneaUWt4WlF7ORpRSzoaUUq62lFae5pRa3xaUXs9GlFLPhpRSr7aUVp/mlF
rQFqRewEakXqB2pFKgtqRWkOakXuEWpF7BRqRSwYakUqG2pFaR5qRa0hakXsJGpF6idqRSor
akVpLmpFrTFqRew0akXqN2pFKjtqRWk+akWpQWpF6ERqRSxIakUqS2pFaU5qRalRakXoVGpF
LFhqRSpbakVpXmpFqWFqRexkakUsaGpFKmtqRWluakWpcWpF6HRqRSx4akUqe2pFaX5qRamB
akXshGpFLIhqRSqLakVpjmpFqZFqReyUakUsmGpFKptqRWmeakWpoWpF7KRqReqnakUqq2pF
aa5qRamxakXotGpF6rdqRSq7akVpvmpFqcFqRejEakUsyGpFKstqRWnOakWp0WpF6NRqRSjY
akUq22pFad5qRanhakXo5GpFKOhqRSrrakVp7mpFqfFqRej0akUo+GpF9/tqRXb+akWpAWtF
6ARrRSgIa0UqC2tFaQ5rRakRa0XoFGtFKBhrRSoba0VpHmtFqSFrRegka0UoKGtFKitrRWku
a0WpMWtF6DRrRSg4a0UqO2tFaT5rRalBa0XoRGtFKEhrRSpLa0VpTmtFqVFrRehUa0UoWGtF
KltrRWlea0WpYWtF6GRrRShoa0Uqa2tFaW5rRalxa0XodGtFKHhrRSp7a0VpfmtFqYFrReiE
a0UoiGtFKotrRWmOa0WpkWtF6JRrRSiYa0Uqm2tFaZ5rRamha0XopGtFKKhrRSqra0VprmtF
qbFrRei0a0UouGtFKrtrRWm+a0WpwWtF6MRrRSjIa0Uqy2tFac5rRanRa0Xo1GtFKNhrRSrb
a0Vp3mtFqeFrRejka0Uo6GtFJutrRWnua0Wp8WtF6PRrRSj4a0Uq+2tFaf5rRakBbEXoBGxF
KAhsRSYLbEVpDmxFqRFsRegUbEUoGGxFJhtsRWkebEWpIWxF6CRsRSgobEUmK2xFaS5sRakx
bEXoNGxFKDhsReY7bEVpPmxFqUFsRehEbEUoSGxFJktsRWlObEWpUWxF6FRsRShYbEUmW2xF
aV5sRalhbEXoZGxFKGhsRSZrbEVpbmxFqXFsReh0bEUoeGxFJntsRWl+bEWpgWxF6IRsRSiI
bEUmi2xFaY5sRamRbEXolGxFKJhsRSabbEVpnmxFqaFsReikbEUoqGxFJqtsRWWubEWpsWxF
6LRsRSi4bEUmu2xFZb5sRanBbEXoxGxFKMhsRSbLbEVlzmxFqdFsRejUbEUo2GxFJttsRWXe
bEWp4WxF6ORsRSjobEUm62xFZe5sRanxbEXo9GxFKPhsRSb7bEVl/mxFqQFtRegEbUUoCG1F
JgttRWUObUWlEW1F6BRtRSgYbUUmG21FZR5tRaUhbUXoJG1FKChtRSYrbUVlLm1FpTFtReQ0
bUUoOG1FJjttRWU+bUWlQW1F6ERtRShIbUUmS21FZU5tRaVRbUXkVG1FKFhtRSZbbUVlXm1F
pWFtReRkbUUkaG1FJmttRWVubUWlcW1F5HRtRSR4bUXWe21FWX5tRaWBbUXkhG1FKIhtRSaL
bUVljm1FpZFtReSUbUUomG1FJpttRWWebUWloW1F5KRtRSSobUUmq21FZa5tRaWxbUXktG1F
JLhtRSa7bUVlvm1FpcFtReTEbUUkyG1FJsttRWXObUWl0W1F5NRtRSTYbUUm221FZd5tRaXh
bUXk5G1FJOhtRSbrbUVl7m1FpfFtReT0bUUk+G1FJvttRWX+bUWlAW5F5ARuRSQIbkUmC25F
ZQ5uRaURbkXkFG5FJBhuRSYbbkVlHm5FpSFuReQkbkUkKG5FJituRWUubkWlMW5F5DRuRSQ4
bkUmO25FZT5uRaVBbkXkRG5FJEhuRSZLbkVlTm5FpVFuReRUbkUkWG5FJltuRWVebkWlYW5F
5GRuRSRobkUma25FZW5uRaVxbkXkdG5FJHhuRSZ7bkVlfm5FpYFuReSEbkUkiG5FJotuRWWO
bkWlkW5F5JRuRSSYbkUmm25FZZ5uRaWhbkXkpG5FJKhuRSarbkVlrm5FpbFuReS0bkUkuG5F
iLtuRWW+bkWlwW5F5MRuRSTIbkUmy25FZc5uRaXRbkXk1G5FJNhuRSbbbkVl3m5FpeFuReTk
bkUk6G5FJutuRWXubkWl8W5F5PRuRST4bkUm+25FZf5uRaUBb0XkBG9FJAhvRSILb0VlDm9F
pRFvReQUb0UkGG9FIhtvRWUeb0WlIW9F5CRvRSQob0UiK29FZS5vRaUxb0XkNG9FJDhvRSI7
b0VhPm9FpUFvReREb0UkSG9FIktvRWVOb0WlUW9F5FRvRSRYb0UiW29FZV5vRaVhb0XkZG9F
JGhvRSJrb0Vhbm9FpXFvReR0b0UkeG9FIntvRWF+b0WlgW9F5IRvRSSIb0Uii29FZY5vRaWR
b0XklG9FJJhvRSKbb0Vhnm9FpaFvReSkb0UkqG9FIqtvRWGub0WlsW9F5LRvRSS4b0Uiu29F
Yb5vRaXBb0XkxG9FJMhvRSLLb0Vhzm9FodFvReTUb0Uk2G9FIttvRWHeb0Wh4W9F5ORvRSTo
b0Ui629FYe5vRaHxb0Xk9G9FJPhvRb37b0Vh/m9FoQFwReQEcEUkCHBFIgtwRWEOcEWhEXBF
5BRwRSQYcEUiG3BFZR5wRaEhcEXgJHBFIChwRSIrcEVhLnBFoTFwReQ0cEUkOHBFIjtwRWE+
cEWhQXBF4ERwRSRIcEUiS3BFYU5wRaFRcEXgVHBFJFhwRSJbcEVhXnBFoWFwReBkcEUkaHBF
ImtwRWFucEWhcXBF4HRwRSB4cEUie3BFYX5wRaGBcEXghHBFJIhwRSKLcEVhjnBFoZFwReCU
cEUgmHBFIptwRWGecEWhoXBF4KRwRSCocEUiq3BFYa5wRaGxcEXgtHBFILhwRSK7cEVhvnBF
ocFwReDEcEUgyHBFIstwRWHOcEWh0XBF4NRwRSDYcEUi23BFYd5wRaHhcEXg5HBFIOhwRSLr
cEVh7nBFofFwReD0cEUg+HBFIvtwRWH+cEWhAXFF4ARxRSAIcUUiC3FFYQ5xRaERcUXgFHFF
IBhxRSIbcUVhHnFFoSFxReAkcUUgKHFFIitxRWEucUWhMXFF4DRxRSA4cUUiO3FFYT5xRaFB
cUXgRHFFIEhxRSJLcUVhTnFFoVFxReBUcUUgWHFFIltxRWFecUWhYXFF4GRxRSBocUUia3FF
YW5xRaFxcUXgdHFFIHhxRSJ7cUVhfnFFoYFxReCEcUUgiHFFIotxRWGOcUWhkXFF4JRxRSCY
cUVfm3FFYZ5xRaGhcUXgpHFFIKhxRSKrcUVhrnFFobFxReC0cUUguHFFIrtxRWG+cUWhwXFF
4MRxRSDIcUUey3FFYc5xRaHRcUXg1HFFINhxRR7bcUVh3nFFoeFxReDkcUUg6HFFHutxRWHu
cUWh8XFF4PRxRSD4cUUe+3FFYf5xRaEBckXgBHJFIAhyRR4LckVhDnJFoRFyReAUckUgGHJF
XxtyRWEeckWhIXJF6CRyRSAockUeK3JFYS5yRaExckXgNHJFIDhyRV87ckVdPnJFoUFyReBE
ckUgSHJFHktyRV1OckWhUXJF4FRyRSBYckUeW3JFXV5yRaFhckXgZHJFIGhyRR5rckVdbnJF
nXFyReB0ckUgeHJF4ntyRV1+ckWdgXJF4IRyRSCIckVfi3JFXY5yRZ2RckXglHJFIJhyRR6b
ckVdnnJFoaFyReCkckUgqHJFX6tyRV2uckWdsXJF3LRyRSC4ckUeu3JFXb5yRZ3BckXgxHJF
IMhyRR7LckVdznJFndFyReDUckUg2HJFHttyRV3eckWd4XJF3ORyRSDockVf63JFXe5yRZ3x
ckXc9HJFHPhyRR77ckVd/nJFnQFzRdwEc0UgCHNFHgtzRV0Oc0WdEXNF3BRzRSAYc0VfG3NF
XR5zRZ0hc0XcJHNFIChzRV8rc0VdLnNFnTFzRdw0c0UgOHNFXztzRV0+c0WdQXNF3ERzRRxI
c0VfS3NFXU5zRZ1Rc0XcVHNFHFhzRR5bc0VdXnNFnWFzReBkc0UcaHNFW2tzRV1uc0WdcXNF
3HRzRRx4c0Vfe3NFXX5zRZ2Bc0XchHNFHIhzRV+Lc0VdjnNFnZFzRdyUc0UcmHNFW5tzRV2e
c0WdoXNF3KRzRRyoc0Vbq3NFXa5zRZ2xc0XctHNFHLhzRdK7c0VRvnNFncFzRdzEc0UcyHNF
W8tzRV3Oc0Wd0XNF3NRzRRzYc0Ue23NFXd5zRZ3hc0Xc5HNFHOhzRVvrc0Vd7nNFnfFzRdz0
c0Uc+HNFW/tzRV3+c0WdAXRF3AR0RRwIdEVbC3RFXQ50RZ0RdEXcFHRFHBh0RVsbdEVdHnRF
nSF0RdwkdEUcKHRFWyt0RV0udEWdMXRF3DR0RRw4dEVbO3RFXT50RZ1BdEXcRHRFHEh0RVtL
dEVdTnRFnVF0RdxUdEUcWHRFW1t0RV1edEWdYXRF3GR0RRxodEVba3RFXW50RZ1xdEXcdHRF
HHh0RVt7dEVdfnRFnYF0RdyEdEUciHRFW4t0RV2OdEWdkXRF3JR0RRyYdEVbm3RFXZ50RZ2h
dEXcpHRFHKh0RVurdEVdrnRFnbF0Rdy0dEUcuHRFW7t0RV2+dEWdwXRF3MR0RRzIdEVby3RF
Xc50RZ3RdEXc1HRFHNh0RVvbdEVd3nRFneF0RdzkdEUc6HRFW+t0RV3udEWd8XRF3PR0RRz4
dEWA+3RFXf50RZ0BdUXcBHVFHAh1RVsLdUVZDnVFnRF1RdwUdUUcGHVFWxt1RVkedUWdIXVF
3CR1RRwodUVbK3VFWS51RZ0xdUXcNHVFHDh1RVs7dUVZPnVFnUF1RdxEdUUcSHVFW0t1RVlO
dUWdUXVF3FR1RS5ZdUWtW3VFWV51RZhhdUXcZHVFHGh1RVtrdUVZbnVFmHF1Rdx0dUUceHVF
W3t1RVl+dUWYgXVF3IR1RRyIdUVbi3VFWY51RZiRdUXclHVFHJh1RVubdUVZnnVFmKF1Rdyk
dUUcqHVFW6t1RVmudUWYsXVF2LR1RRy4dUVbu3VFWb51RZjBdUXYxHVFHMh1RVvLdUVZznVF
mNF1RdjUdUUc2HVFW9t1RVnedUWY4XVF2OR1RRzodUVb63VFWe51RZjxdUXY9HVFF/h1RVv7
dUVZ/nVFmAF2RdgEdkUcCHZFWwt2RVkOdkWYEXZF2BR2RRcYdkVbG3ZFWR52RZghdkXYJHZF
Fyh2RVcrdkVZLnZFmDF2Rdg0dkUXOHZFtTt2RVk+dkWYQXZF2ER2RRdIdkVbS3ZFWU52RZhR
dkXYVHZFF1h2RVtbdkVZXnZFmGF2RdhkdkUXaHZFW2t2RVludkWYcXZF2HR2RRd4dkVbe3ZF
WX52RZiBdkXYhHZFF4h2RVeLdkVZjnZFmJF2RdiUdkUXmHZFV5t2RVmedkWYoXZF2KR2RRio
dkVXq3ZFWa52RZixdkXYtHZFGLh2RVe7dkVZvnZFmMF2RdjEdkUYyHZFV8t2RVnOdkWY0XZF
2NR2RRjYdkVX23ZFWd52RZjhdkXY5HZFGOh2RVfrdkVZ7nZFmPF2Rdj0dkUY+HZFV/t2RVn+
dkWYAXdF2AR3RRgId0VXC3dFWQ53RZgRd0XYFHdFGBh3RVcbd0VZHndFmCF3Rdgkd0UYKHdF
Vyt3RVkud0WYMXdF2DR3RRg4d0VXO3dFWT53RZhBd0XYRHdFGEh3RVdLd0VZTndFmFF3RdhU
d0UYWHdFV1t3RVled0WYYXdF2GR3RRhod0VXa3dFWW53RZhxd0XYdHdFGHh3ReZ7d0VpfndF
mIF3RdiEd0UYiHdFV4t3RVmOd0WYkXdF2JR3RRiYd0VXm3dFWZ53RZihd0XYpHdFGKh3RVer
d0VZrndFmLF3Rdi0d0UYuHdFV7t3RVW+d0WYwXdF2MR3RRjId0VXy3dFWc53RZjRd0XY1HdF
GNh3RVfbd0VV3ndFmOF3Rdjkd0UY6HdFV+t3RVXud0WY8XdF2PR3RRj4d0VX+3dFVf53RZgB
eEXYBHhFGAh4RVcLeEVVDnhFmBF4RdgUeEUYGHhFVxt4RVUeeEWYIXhF2CR4RRgoeEVXK3hF
VS54RZQxeEXYNHhFGDh4RVc7eEVVPnhFlEF4RdhEeEUYSHhFV0t4RVVOeEWUUXhF2FR4RRhY
eEVXW3hFVV54RZRheEXYZHhFGGh4RVdreEVVbnhFlHF4RdR0eEUYeHhFV3t4RVV+eEWUgXhF
1IR4RRiIeEVXi3hFVY54RZSReEXUlHhFGJh4RVebeEVVnnhFlKF4RdSkeEUYqHhFV6t4RVWu
eEWUsXhF1LR4RRi4eEVdvHhF3L54RZTBeEXUxHhFGMh4RVfLeEVVznhFlNF4RdTUeEUY2HhF
V9t4RVXeeEWU4XhF1OR4RRPoeEVT63hFVe54RZTxeEXU9HhFE/h4RVf7eEVV/nhFlAF5RdQE
eUUTCHlFVwt5RVUOeUWUEXlF1BR5RRMYeUXWG3lFVR55RZQheUXUJHlFEyh5RVMreUVVLnlF
lDF5RdQ0eUUTOHlFUzt5RVU+eUWUQXlF1ER5RRNIeUVTS3lFVU55RZRReUXUVHlFE1h5RVNb
eUVVXnlF</AssayXData><AssayYData Points="1500">NFyGPS4wbD2jZn896vKCPWF0cD0HBIg9ObSAPbmHhT2OIYI9c1yEPSeGez0KW389/v1wPcCd
gj1CpIg9id9/PQSZij0S6Is9jAGGPWflfz3k8n09NXSFPWzTej3lGoU9BBdzPZ2Fdz2ml4I9
xWJ2PUtygD0/Y4A9M6uBPZ0/gj3aPn89xoF6PSfXgT0dmX09P4d3PWMDbD1aQoQ9FnZyPWFH
gz0jeYM9Bet7PZhXgD0LGYk9a5Z6PVlxhD2Z6IA9qSmDPT6UgD3IE4M98eWCPe24cD3n/X89
d7N7PfbNdT02PIM9sZB6PV+LdT1hy4A9oSaHPXyidj1KL3Q97plyPc9bfj2xEoY9uKZ7PeWm
ez3HSWw9dIxvPUApgz3P1HM9GCx/PULwdD0I9no98JRpPX5Taj04U3Y9lpl8Pb9thj0QU3Y9
7v+GPcrwiz1rH4I9X3VtPWEQdz3En3E9W+15PfIZeT1pi4Y9UEmEPTIIgT0o5ok9pEWDPRi3
cj3Rlng9mZmCPYp7ez1ShII9fDuDPad8dD0/SnY9n3V1PXemcj3YGnw9pPuGPXWbfj3rDGw9
qLJ2PR3jdT1/CHU9qhKAPdORYz3YPnY9JNp+PaR6gj1OP249JOtxPSezcD2bV349F8V3PYTi
fz3pxHg929N1Pe3yhz1l6H09MO96PTVzdj0PpH49LDKAPbwccj2zV4Q9vANxPaL+cT0Jcm89
evxlPbcaez1iWGk9Od51PX2+hT32yGE92DR+PSHUfj3OtIE9QAJ+PU0qfj1tO3s9O41mPZ+3
bD01CYA96KBtPYP+Zj2GY3Q9Cs52PbeIfD1ccXM9V5xyPZVhdz3S0249G+l8Pftzhj3gB3s9
VCNuPT2xeT23gHA9+r57PTA0bz2K1YI9P5GBPfWqgT3jLXQ9gxR5PeJVcj0lUH49QFh7Pf/e
gT1sIII9O39rParTfj3a82c94Yl7PXkofj2loXk9mwV0PQIkbj2ExX09HgKGPQz2dT3uCnU9
RY2FPQSHcz2X4H89TpyCPR6PfT3+9HI9tuF0PTP9eT0bYnY9WnFsPWEMdz0JY3g9+nt8PXqt
ej3Qm2M9gKlrPSP8eD07aXs91YuBPVHbhD1En3M901pyPWnwdD0/NYI9guqAPREvcT2VI389
9h6CPVMrgD1aXnY9RfJzPRVqej1droE9JvxxPSTegD2WrXA9p/FvPWAcgz0y5mg9ucJ7PYw7
eT1Ue249iAp9PZc0fj2EEXc9TY1xPZ+/gj1wNYI9+H2CPWPCZz1gRH09gUFuPdrCez0hQG89
QmF+Pbb4Zj1ia3g9qlB+Pc6IbD0BBm8980+HPR8jfj1zW3w9Esh3PVNMfT0/HYc9uDVxPWPn
fT26L309bjR3PbJIeD22Sn89RaRuPbCDbj0aYoA9hFZ+PTvpeD0e6289awRxPbVdfz0k6nA9
uuJ8Pc7Qej2EqHE9oi1yPXv6ej19WGY9vVKBPSvpcT27GGc9Pv+CPUxpgD2f8oE9BlR0PYn+
bj113XY9ch2APahvbz16oHw9kAF/PR/wcz2Ff2o9fiJ2PaINfj3nkXk90M97PaMYhj05oH89
jPJ8Pak/bT1gUXM9rA1pPehNgD1WHYE9s293PUw8dD1D92o9hRh7PWRgfz2/aoM9oWl6PcDN
aT38nG49nqyGPSALdD1VdXc9/7l/PQLsaT3NmXI9aft5PUx/iD2K+HA9SRtzPQTdez3g/4c9
UidxPY3Hgz2IMoI9/T14PevQfD13l4A9yxlxPfQvdD0R4Hk993t7PUbjeT3ihns9admBPefr
eD2qgYA9qMGAPcY2fD26oHw9HUyCPYXucD0YY3k99+GGPQn1eD24jX89d6SDPZklcz2fe3Q9
o96IPUw/gT3iKHg9xRyBPSvlez0bDnA9AVxoPWiwdz0S0XY9I7NuPf9ybz3EnXM9WR16PQDm
Xz2Xz3M9HK6DPXdtgT0NBmk9FEyCPdG3ez1zmHw92BqCPRR4eT04aXs9ex2APUVhdj23g3c9
AAV3Pbxoez2eBHs9Mgt1PSKtgD09gnc99UmAPZKDeT0FiIU9aRBwPbPkcT1UiIM9iDh2Pa7U
cj3dW3g9E59sPbaFdz1LOoE9WXmCPSWOej3pW209bsFyPSv+ej0DvXs9bMRmPWc8fz1lZno9
5hNxPWbucz2oNX09n2d9PcGEcj1HqHw9DIKGPXq8dz0X/HY9yRaBPeg4fD0dI3E9dh17PSMR
gT1GjYE9ni5+PZFteD0+4Hk9M2J5PSumbD3q2oM9nvl7PZYeez3PmH89h76APWuhcD2DAII9
ClN+PcqfcT2tj3Y9zPB+PZcIfD214309c0dxPbbkdz3W/Wc9xc1rPTYchT0CR3w9TCqBPXBA
ez2/BHg9FcdyPW/MdD3m0nU9hmh/PSNrgD1Tp2M92AN4PdP0cj1bnII9cjl7PbA+ez0t7Hg9
xoF6PbT0dz2gfXQ9EuKHPaN7cz2GDno9Z1lvPeeUhj14vII999JuPdkNfT0Dg2Y90up7PR0H
ez2554Y9I7V1PedEhj1fuXY9nOJ7PZvpfz2TSHo9l4uAPSLDhD2bHGs9Avp2PVM3hD2eX3g9
N6OAPan3eD3tK4M9xxJ4PePEgj0j9Hc9YWGAPTLsbT21zIc9sUV1PR3Ygj0nVnU99gOIPdQw
ZD3RRm89OeeAPbN9gz1EWn89cMFzPVDvcT0LXXs96NtrPXL/gj30MHA99z54PfnJgz2VgnQ9
AZ+APa6jdz1l+IM9GJR0Pb+1ez0odnU9XJiIPcpDgT0EtYg9BRiDPUHagD26FHY9KR5sPTl+
gD0ou3Y9o/V1PVo+dD15UmY9BqVsPWGiZD2yP3E9o3VyPR9tcD2BAYM94095PXoVej0NRIA9
Wh+APVwfbD2wnHc9OlWAPbUqgT2U0oI9LkRzPYNVgD3t9m09LUF3PWR2eD1v8nk9GeN3PVW8
fT19H4E9itt3PUnIhD3fYns9lyx3PVwZgD17In49QWmCPXiEej2nboA9wJN5PUg6gj2BuXc9
RL9wPREBaz33ToQ9NBmFPTIcdj3trII9esFuPWD2YD0HfHk9Sd16PVnphz3uinU95ypsPQU2
cj3xCn096iNoPZHPdD2YeYI9w6OCPT81gj3uQnY9QDiEPcyaez3KsG89RNVyPW6Fbj3goHo9
jV50PSUMfj1ohnk9g6BzPTnsgT2guII9gjKAPXlYhD3NPX89uqyAPeLScj0aLYQ9TwR+Pc0e
gj0ZiH09hGd8PeLIhT0vdHM9V/51PayMgz08AHs9KRp/PRrBgD10E209lC94PV3eej3k6XM9
avR3Pe5gbj1HJYE9FPWBPQpnaz0qonI9maJuPR8afz20RGw94daAPcqZbD2Jvmk93H96Pc2j
fj3RXXo9lgRxPT6hgT0ADHA9/B92PRzSez00XXc9OqNoPTFfgT1IinE9jJd+PeNgeD3Vv3Q9
VetjPQ/uhT0nlnk9eGdyPbOVcT04aXI9Fw93PaMccj1+z289WMJ8PSNFej2yh3w9hJuDPfai
dj20UoE9WyVtPRa1gD3CQ4I9/XCEPXjecD2Hwmc9egmAPQK5fT1A5nE9w8R2PWWdeT0LcXk9
zeuAPedocz1zpnU9LrlmPUL+ez0k1Xs9FCR/PZNThj2GjIE9N9F/PcjxfT0+eoM9WTJ5Pez2
gT39B2w9URyAPdTzeT0m82o9a9p1PZJseD1kmnI9MCF7PYACaj2bEoA9SQ58PTZcfT1l/nw9
mnmEPeDSfj3k1Gg9uYWCPRWhfj1VFn49zguFPfTPfD0P3n499kZ9PZrQhj3JVXw9lEZ8PV39
dD3p4349/FprPVD0dD3qsYE9pBV/Pa90fz1xinQ9CfCBPfRxgD1jpng9MFp9PcapgD3gzoA9
54+DPYCqhj2qOXc94mlwPUWfdz1egX09lLRvPQq5dj2D5nc9ybJyPZdZfD181n89NwmEPfVm
eT077YI9vRdxPcp5cz33o389gcZ7Pawsdj3pf249PcN9PV9qYz2xx2493PZ4PeyEgT1EMoQ9
5UeAPQRjcD2huHk9v9pzPb33cz0rc4A92eZ9PQI9gT2W1oA9nIN5Pb+OgT3X9XU9ZkJ3PTjF
gT2dYIE9iY94PcQGej3AF3Y9lTNwPTSffz3Ek3E9FXOEPXledD0MZIA98ih3Pa+FaT3uKno9
bGVsPWeScj3J1YI9Ii58PRCNbT3ACXU9bnOEPRvTbz2BRnA9lkSGPagtgj3PmHU9Pk53PcDL
iD0NaIY9NxF0PVBugD1mloM9TsGBPU7cgz0VXIE9V4xrPRTgcD1rWHQ93JZiPalWgT1Mv309
cbdtPbyPfz2SAn49BWmAPZf8fj0fXWw982d2PTOOcj1N9Xg9ozJxPXEpgD3lZHs9+RZsPf4U
cj3t7ng9VJFzPVgtcz3CaHY9WmyIPYCqgz3DtG89ylZxPTYmeT1mK3I9oxB9PSnNcT3s3HI9
Jt9mPdU2ej1kInc9usV4PdBIfT3/GH49iMiBPTk1gj0eVYQ9KAx4PemFfD3xT249Vh9+PV60
cT12In49aYl1Patucj0C7XQ9mhR8PfX9hz2d/oA994xzPW6jgD1O23c9aY2APaBfdz0xSIE9
Fy2APXOKaz3+uHo9RJN3PYwScT38eXk9BQmBPVLrej0M3YA9LhWBPYzThT3dOnU9a5h6Pamx
hT0qDGc9wGKAPRlweD3YRoA9FhlnPTYVhj1BV3g9AD2APRhvcT2U9oE9QlZ7PSqcgT1wGHE9
48GAPZ16eD2S6309Q26APdiSfz2VRnU9Mch7PZuudD0CgnE9s8SEPUxEcj1gDXE9c1OGPSAz
cz3EF3Y9ar15PWCEgT2Pk3E9VvF3PY8PgT0gTX09WUh8PRwRgz1s0Ik9gDV4PWIHdT2Ii3E9
PaFnPXCWeD10B4I9Mod1PU5AhD3HuYE9B6x8PbiocD0Uv2c93+96PcXhhz1NqYE9JCZ4PU6X
cD33PoM9biZ5PXh1hD2xpXg9yeGBPafccj2sKHY9VOx9PXR3dT1AGX09ajuIPU3NbT1D8X49
ia54PTMIgD30A3I9dM6HPSdfgD0Ml349QYyBPcXFhD1nF389jD5+PXpYej0UAoM9MHN1PfeW
bj0V43s9mwZ/PXzGbz3zs389PDNwPVYTgT3J/HI9nLx7PdiAhD0UboI9AOh0PYGafD2EinA9
eKqCPX44dz2WNXc98RWAPTNjdT0zK249vThyPbSghT0ilX49YSx/PeGVcz05fW49rMh/PcvY
ez1GRn09N+KAPXcXdT3Zq2893LiKPTd9ej3PSIM98RCEPQ2VgT3Fr4A9DIp7PR7KbD3Kim09
5Od/PSfadT2wgno9LIR7Pf0Ygj3xL3M90tlkPd2Sez16mnk9BHhtPYLcez1k7YU9nkeBPV0U
cz2M6YA9Mi51PZrogz1q8GY9dwl7PQU/eD2aUoI99LuEPTQmhD38w289luhkPcSwez2oyXQ9
VgqAPWfIeD3OSII96XBxPf0/gz3s0oc90BiAPa5gYj3h1ng9eJGNPWChfj0yM3k9H3qCPTwQ
cz0c6YA988d6PXpJhD06W3o9gjV4PcWXgz13+X09kEqDPT6phz0cuXY9CxKBPdfpbD1J5oc9
QwiCPXA6gz0AzIU95hyEPec/hj29eYA95et7PdDtdj0Ru309khNzPauThj3z2oI9akV5PSON
fj3atYM9dXSEPYm/fD33wXE9o9N5PW9Lcz0cWHI98qt4PdAIhD3x1HU9g9uBPRBzcT0DLYM9
yEBxPYxbdj3vtXU9tkKBPdg2gj2HRIA9NwVxPcbRfz2kN4Y9vBR7Pfhngz24NnQ9nvZsPXJI
gj1VA4U9t4OAPTsZhT38Q3k9YoSCPW4Dcj0rO4U9bWuAPXwggT3o8HU93R52PZX3gD35KX09
NAZuPQo6dT1YH3g9I2FwPUsUgD2Tcng9SUmEPaU3gz1t+H897HJtPbB8fT11kG898DdzPfE/
cj0whXQ918N2PW2Lej13Soc9/4lvPaQvdT3U44I9gCh9PUqgdD3qjXk94wWBPVl6gT1YD309
T9GLPVT+fz0VEIE9/L54PSXIdj2Xqm097VuAPcTKez1a4Xs9BKuDPbvDdT1p3Xk9hYaDPXhj
gz0NWW891dl2PUzYfD1d94M917Z7PbHNcT39unA93jmAPbr0hz0Ui4I9AR1wPc1dgD1sxYI9
Y2+APe99fj1qan49JEZuPR+Igz0/OnA9l6N6PZ6Ddz3kNnU9j5N6PdregD17e3U9NEZuPU31
fT0aUXc9z/aBPVIrgz0VYXg9sjZ/Pdcsej3MH3k9pueBPZAEbz0Pymw919p4PUNJhz1Lp2w9
IlR1PeDlgT3GYoQ9rnl7Pejjdj3qEXw9yQ17PRTVbD2JsYA93Bl5PcPSdz2HiXU9kLqDPUAJ
eT3cDXg9vYaEPdtWfz3adX09cImBPfY7gj1rK3U9XANzPaeEgj1GOHc9zaV5PRaUdT0Hp3k9
hcaDPWsYej1MCX89TZtzPXzDfj2Ud4M9yT9/Pai8eD2VfHM9Djh9PWo1eD2kMXw97jR7PXc8
gT3Q0W89LItzPVK8aD2YenI9WiiJPTBzcj1f93o9ZAOAPYJPej3lqnY9uViBPc1zcD2enIQ9
a8uCPYeNgT0EXnc9FiV4PXPafT1N74I9I8R/PbPEfD0oJns9tHSBPfwNfD3m2X498vh2PWxT
gD0OeHo9X1RvPeRehz1tQH09Js1yPc0ndT2cVHE9+S+EPfqCeD1kynQ9WKGAPdmyfj1uEYM9
XM2BPefZcj1g3H89t5qBPRWZgT34nYU90vtvPYCRcT1QMYY9wG2KPaKGgT3EFnU9Y1F4Pa2T
eD1c8XY9k01+PaHzcD3KBoY9/M+BPcBUgz1ai4c9UVGAPVapeT2uunw9jl19PSpKej2Rs4M9
0M9xPap/cz2rKnQ9LeB1PcI0ej2zr349IqeAPShqdT3MHII9/eNtPXp0fz2rwHE9Wnp5Pf/D
az0xKYE9oQGDPZ/3gj08unc9UNd3Pdj3gD2C0H89sx1tPfg9gT0cioI91KmCPeU1gT2ArHQ9
iaF8PZgycD0dGXc9DuR+PQP1ej2sNYA93/ttPdybeT0rGII9ef9/PS2lej2Dn4M9oQx0PatZ
gz2kp4M9RbZ+Pd2ffz1/gXE9KoB5Pa8Bej1yKIM9KGGCPZ+fez1Ufng9uWZ5PencfD03F2U9
aQxsPX6iiD3MUnU9dql5PUcrfj3sMXo9GOZtPST2hD2LKXk9BW97PSUHgD0d2YA9s2SEPXmb
fj0AL4Y9jud5PRoKhj3OwG89M4CDPQAXgj2G1oE9QR18Pb7BfT30YIA9FVl8PUtGhz1qL4M9
zjmAPWdlhT0Z04A9+mCDPcsXgz0wt4I9cy2EPRuqgj3sUXU9U9pyPangfj3tvW49Am2APdnS
gj1CjXs9/SiAPfHfez303IM98Xd9PWxggD1zKIA9KRWBPcIrdD0VAII9qf1+PfnVgz2Ug4M9
vaVxPSlIeD2WE289/JyEPa16gT30sHs9EnmHPZkJeD2it4A9bHSDPcfQXz3LJIM9Ji19PQ9H
ej2z04M931Z8PQfugj1zIn0998aFPZJjez3//H89HzB/PRj+gD1gnHk9c0p9PTuUgz3PUYA9
q/6GPciuhD0Kq30904Z5PSqQcj0VKX49K7x1Pal7gT3k0Ho9kLNxPZBWdD1caWo9o0CAPd/r
hD18JYM9552CPf+nfD18bHE9SXhtPZFrhD2HPXs9XzN9PSitfT3G33U9OeZ7PW9Ggj3TyIU9
9+2BPWPHfD2F+YE9BimEPQqGgD3bKXg9BA1+PbXlgz1fj4A9Fad8PRNwfj3u53w9k999PeTy
dj32NYU922+DPYFjhj2U9oA9RjqDPe7tgD3RhW492laAPffNgD0lZ4U9V4RtPU/jgT0mNHU9
8lxsPes2dj1Fh4E9s0Z/PQm5gz2XvnU9kt+APZJydT0A/Wo9HpCAPURRhz0MJYE9PWWAPUw+
gj1LSn49</AssayYData></Step><Step><CommonData><SampleLocation>13</SampleLocation><SampleID></SampleID><SampleGroup></SampleGroup><SampleInfo></SampleInfo><SampleRow>N</SampleRow><SamplePlate>1</SamplePlate><WellType>BUFFER</WellType><Concentration>-1</Concentration><ConcentrationUnits>µg/ml</ConcentrationUnits><MolarConcentration>-1</MolarConcentration><MolarConcUnits>nM</MolarConcUnits><MolecularWeight>-1</MolecularWeight><Temperature>30</Temperature><StartTime>4090304</StartTime><AssayTime>300</AssayTime></CommonData><FlowRate>1000</FlowRate><StepType>DISASSOC</StepType><StepName>Dissociation</StepName><StepStatus>OK</StepStatus><ActualTime>300.002</ActualTime><CycleTime>0.2</CycleTime><AssayXData Points="1500">iGF5RflkeUUHaHlFNmt5RXZueUW5cXlF+XR5RQd4eUU2e3lFdn55RbWBeUX5hHlF94d5RTaL
eUV2jnlFtZF5RfmUeUX3l3lFNpt5Ra2feUUwonlF+aR5RfeneUU2q3lFdq55RbWxeUX1tHlF
97d5RTa7eUV2vnlFtcF5RfnEeUX3x3lFNst5RXbOeUW10XlF9dR5RffXeUU223lFet55RbXh
eUX15HlF9+d5RTbreUV27nlFtfF5RfX0eUX393lFNvt5RXb+eUW1AXpF9QR6RfcHekU2C3pF
dg56RbURekX1FHpF9xd6RTYbekV2HnpFtSF6RfUkekX3J3pFNit6RXYuekW1MXpF9TR6Rfc3
ekU2O3pFdj56RbVBekX1RHpF90d6RTZLekV2TnpFtVF6RfVUekX3V3pFNlt6RXZeekW1YXpF
9WR6RfdnekU2a3pFdm56RbVxekX1dHpF93d6RTZ7ekV2fnpFtYF6RfWEekX3h3pFNot6RXaO
ekW1kXpF9ZR6RfeXekU2m3pFdp56RbWhekX1pHpF96d6RTarekV2rnpFtbF6RfW0ekX3t3pF
Nrt6RXa+ekW1wXpF9cR6RffHekU2y3pFds56RbXRekX11HpF99d6RTbbekWc33pFIOJ6RfXk
ekX353pFNut6RXbuekW18XpF9fR6Rff3ekU2+3pFdv56RbUBe0X1BHtF9wd7RTYLe0V2DntF
tRF7RfUUe0X3F3tFNht7RXYee0W1IXtF9SR7RfIne0U2K3tFdi57RbUxe0X1NHtF9zd7RTY7
e0V2PntFtUF7RfVEe0XyR3tFNkt7RXZOe0W1UXtF9VR7RfJXe0U2W3tFdl57RbVhe0X1ZHtF
8md7RTZre0V2bntFtXF7RfV0e0UTeHtFMnt7RXZ+e0W1gXtF9YR7RfKHe0U2i3tFdo57RbWR
e0X1lHtF8pd7RTKbe0V2nntFtaF7RfWke0Xyp3tFMqt7RXaue0W1sXtF9bR7RfK3e0Uyu3tF
cb57RbXBe0X1xHtF8sd7RTLLe0VxzntFtdF7RfXUe0Xy13tFMtt7RXHee0W14XtF9eR7RfLn
e0Uy63tFdu57RbXxe0X19HtF8vd7RTL7e0V2/ntFtQF8RfUEfEXyB3xFMgt8RXEOfEW1EXxF
9RR8RfIXfEUyG3xFkB98RQ8ifEX1JHxF8id8RTIrfEVxLnxFsTF8RfU0fEXyN3xFMjt8RXE+
fEWxQXxF9UR8RfJHfEUyS3xFcU58RbFRfEX1VHxF8ld8RTJbfEVxXnxFtWF8RfVkfEXyZ3xF
Mmt8RXFufEW1cXxF9XR8RfJ3fEUye3xFcX58RbGBfEX1hHxF8od8RTKLfEVxjnxFsZF8RfWU
fEXyl3xFMpt8RXGefEWxoXxF8KR8RfKnfEUyq3xFca58RbGxfEXwtHxF8rd8RTK7fEVxvnxF
scF8RfXEfEXyx3xFMst8RXHOfEWx0XxF8NR8RfLXfEUy23xFcd58RbHhfEXw5HxF8ud8RTLr
fEVx7nxFsfF8RfD0fEXy93xFMvt8RXH+fEWxAX1F8AR9RfIHfUUyC31FcQ59RbERfUXwFH1F
8hd9RTIbfUVxHn1FsSF9RfAkfUXyJ31FMit9RXEufUWxMX1F8DR9RfI3fUUyO31FcT59RbFB
fUXwRH1F8kd9RTJLfUVxTn1FsVF9RfBUfUXyV31FMlt9RYBffUX/YX1F8GR9RfJnfUUya31F
cW59RbFxfUXwdH1F8nd9RTJ7fUVxfn1FsYF9RfCEfUXyh31FMot9RXGOfUWxkX1F8JR9RfKX
fUUym31FcZ59RbGhfUXwpH1F8qd9RTKrfUVxrn1FsbF9RfC0fUXyt31FMrt9RXG+fUWxwX1F
8MR9RfLHfUUyy31Fcc59RbHRfUXw1H1F8td9RTLbfUVx3n1FseF9RfDkfUXy531FMut9RXHu
fUWx8X1F8PR9RfL3fUUy+31Fcf59RbEBfkXwBH5F8gd+RTILfkVxDn5FsRF+RfAUfkXyF35F
Mht+RXEefkWxIX5F8CR+Re4nfkUyK35FcS5+RbExfkXwNH5F7jd+RS47fkVxPn5FsUF+RfBE
fkXuR35FMkt+RXFOfkWxUX5F8FR+Re5XfkUyW35FcV5+RbFhfkXwZH5F7md+RTJrfkVxbn5F
sXF+RfB0fkUweH5FLnt+RW1+fkWxgX5F8IR+Re6HfkUui35FbY5+RbGRfkXwlH5FMJh+RS6b
fkVtnn5FsaF+RfCkfkUwqH5FLqt+RXGufkWxsX5F8LR+Re63fkUuu35Fbb5+RbHBfkXwxH5F
7sd+RS7LfkVtzn5FsdF+RfDUfkXu135FLtt+RW3efkWx4X5F8OR+Re7nfkUu635Fbe5+Ra3x
fkXw9H5FMPh+RS77fkVt/n5FrQF/RfAEf0UwCH9FLgt/RW0Of0WxEX9F8BR/Re4Xf0UuG39F
bR5/RbEhf0XwJH9F7id/RS4rf0VtLn9FrTF/RfA0f0XuN39FLjt/RW0+f0WtQX9F8ER/Re5H
f0UuS39FbU5/Ra1Rf0XwVH9F7ld/RS5bf0VtXn9FrWF/Rexkf0XuZ39FLmt/RW1uf0WtcX9F
8HR/RTB4f0Uue39FbX5/Ra2Bf0XwhH9FMIh/RS6Lf0Vtjn9FrZF/ReyUf0UwmH9FLpt/RW2e
f0WtoX9F8KR/RTCof0Uuq39Fba5/Ra2xf0XstH9FMLh/RS67f0Vtvn9FrcF/RezEf0UsyH9F
Lst/RW3Of0Wx0X9F7NR/RSzYf0Uu239Fpd9/RSzif0Xs5H9FLOh/RS7rf0Vt7n9FrfF/Rez0
f0Xu939FLvt/RW3+f0XWAIBFdgKARRYEgEWXBYBFNweARdYIgEV2CoBFFgyARZcNgEU3D4BF
1hCARXYSgEUWFIBFlxWARTcXgEXWGIBFdhqARRYcgEWXHYBFNx+ARdYggEV2IoBFFiSARZcl
gEU3J4BF1iiARXYqgEUWLIBFly2ARTcvgEXWMIBFdjKARRY0gEWXNYBFNzeARdY4gEV2OoBF
FjyARZc9gEU3P4BF1kCARXZCgEUWRIBFl0WARTdHgEXWSIBFdkqARRZMgEWXTYBFN0+ARdZQ
gEV2UoBFFlSARZdVgEU3V4BF1liARXZagEUWXIBFl12ARTdfgEXWYIBFdmKARRZkgEWXZYBF
N2eARdZogEV2aoBFFmyARZdtgEU3b4BF1nCARXZygEUWdIBFl3WARTd3gEXWeIBFdnqARRZ8
gEWVfYBFN3+ARdaAgEV2goBFFoSARZeFgEU3h4BF1oiARXaKgEUWjIBFl42ARauPgEXpkIBF
dpKARRaUgEWXlYBFN5eARdaYgEV2moBFFpyARZWdgEU3n4BF1qCARXaigEUWpIBFlaWARTen
gEXWqIBFdqqARRasgEWVrYBFN6+ARdawgEV2soBFFrSARZW1gEU3t4BF1riARXa6gEUWvIBF
lb2ARTW/gEXWwIBFdsKARRbEgEWVxYBFNceARdbIgEV2yoBFFsyARZXNgEU1z4BF1tCARXbS
gEUW1IBFldWARTXXgEXW2IBFdtqARRbcgEWV3YBFNd+ARdTggEV24oBFFuSARZXlgEU154BF
1OiARXbqgEUW7IBFle2ARTXvgEXW8IBFdvKARRb0gEWV9YBFNfeARdb4gEV2+oBFFvyARZX9
gEU1/4BF1ACBRXYCgUUWBIFFlQWBRTUHgUXUCIFFdgqBRRYMgUWVDYFFNQ+BRdQQgUV0EoFF
FhSBRZUVgUU1F4FF1BiBRXQagUUWHIFFlR2BRTUfgUXUIIFFdiKBRRYkgUWVJYFFNSeBRdQo
gUV0KoFFFiyBRZUtgUXEL4FFBjGBRXQygUUWNIFFlTWBRTU3gUXUOIFFdDqBRRY8gUWVPYFF
NT+BRdRAgUV0QoFFFkSBRZVFgUU1R4FF1EiBRXRKgUUUTIFFlU2BRTVPgUXUUIFFdFKBRRRU
gUWVVYFFNVeBRdRYgUV0WoFFFFyBRZVdgUU1X4FF1GCBRXRigUUUZIFFlWWBRTVngUXUaIFF
dGqBRRRsgUWVbYFFNW+BRdRwgUV0coFFFHSBRZV1gUU1d4FF1HiBRXR6gUUUfIFFlX2BRTV/
gUXUgIFFdIKBRRSEgUWVhYFFNYeBRdSIgUV0ioFFFIyBRZWNgUU1j4FF1JCBRXSSgUUUlIFF
lZWBRTWXgUXUmIFFdJqBRRScgUWVnYFFNZ+BRdSggUV0ooFFFKSBRZWlgUU1p4FF1KiBRXSq
gUUUrIFFla2BRTWvgUXUsIFFdLKBRRS0gUWVtYFFNbeBRdS4gUV0uoFFFLyBRZW9gUU1v4FF
1MCBRXTCgUUUxIFFlcWBRTXHgUXUyIFFdMqBRRTMgUWVzYFFvs+BRf/QgUV00oFFFNSBRZXV
gUU114FF1NiBRXTagUUU3IFFld2BRTXfgUXU4IFFdOKBRRTkgUWV5YFFNeeBRdTogUV06oFF
FOyBRZXtgUU174FF1PCBRXTygUUU9IFFlfWBRTX3gUXU+IFFdPqBRRT8gUWT/YFFNf+BRdQA
gkV0AoJFFASCRZMFgkUzB4JF1AiCRXQKgkUUDIJFkw2CRTMPgkXUEIJFdBKCRRQUgkWTFYJF
MxeCRdQYgkV0GoJFFByCRZMdgkU1H4JF1CCCRXQigkUUJIJFkyWCRTMngkXUKIJFdCqCRRQs
gkWTLYJFeC+CRdQwgkV0MoJFFDSCRZM1gkUzN4JF1DiCRXQ6gkUUPIJFkz2CRTM/gkXUQIJF
dEKCRRREgkWTRYJFM0eCRdRIgkV0SoJFFEyCRZNNgkUzT4JF1FCCRXRSgkUUVIJFk1WCRTNX
gkXSWIJFdFqCRRRcgkWTXYJFM1+CRdRggkV0YoJFFGSCRZNlgkUzZ4JF0miCRXRqgkUUbIJF
k22CRbZvgkX3cIJFcnKCRRR0gkWTdYJFM3eCRdJ4gkVyeoJFFHyCRZN9gkUzf4JF0oCCRXSC
gkUUhIJFk4WCRTOHgkXSiIJFdIqCRRSMgkWTjYJFM4+CRdKQgkV0koJFFJSCRZOVgkUzl4JF
0piCRXSagkUUnIJFk52CRTOfgkXSoIJFcqKCRRSkgkWTpYJFM6eCRdKogkVyqoJFFKyCRZOt
gkUzr4JF0rCCRXKygkUStIJFk7WCRTO3gkXSuIJFcrqCRRS8gkWTvYJFM7+CRdLAgkVywoJF
EsSCRZPFgkUzx4JF0siCRXLKgkUSzIJFk82CRTPPgkXS0IJFctKCRRLUgkWT1YJFM9eCRdLY
gkVy2oJFEtyCRZPdgkUz34JF0uCCRXLigkUS5IJFk+WCRTPngkXS6IJFcuqCRRLsgkWT7YJF
M++CRdLwgkVy8oJFEvSCRZP1gkUz94JF0viCRXL6gkUS/IJFk/2CRTP/gkXSAINFcgKDRRIE
g0WTBYNFMweDRdIIg0VyCoNFEgyDRZMNg0XQD4NFEBGDRXISg0USFINFkxWDRTMXg0XSGINF
chqDRRIcg0WTHYNFMx+DRdIgg0VyIoNFEiSDRZMlg0UzJ4NF0iiDRXIqg0USLINFky2DRTMv
g0XSMINFcjKDRRI0g0WTNYNFMzeDRdI4g0VyOoNFEjyDRZM9g0UzP4NF0kCDRXJCg0USRINF
k0WDRTNHg0XSSINFckqDRRJMg0WTTYNFM0+DRdJQg0VyUoNFElSDRbJVg0UzV4NF0liDRXJa
g0USXINFsl2DRTNfg0XSYINFcmKDRRJkg0WTZYNFM2eDRdJog0VyaoNFEmyDRZNtg0Uzb4NF
0nCDRXJyg0USdINFkXWDRTN3g0XSeINFcnqDRRJ8g0WRfYNFM3+DRdKAg0VygoNFEoSDRZGF
g0Uxh4NF0oiDRXKKg0USjINFkY2DRTGPg0XSkINFcpKDRRKUg0WylYNFMZeDRdKYg0VymoNF
EpyDRZGdg0Uxn4NF0KCDRXKig0USpINFkaWDRTGng0XQqINFcqqDRRKsg0WRrYNFp6+DRemw
g0VysoNFErSDRZG1g0Uxt4NF0riDRXK6g0USvINFkb2DRTG/g0XSwINFcsKDRRLEg0WRxYNF
MceDRdDIg0VyyoNFEsyDRbLNg0Uxz4NF0NCDRXDSg0US1INFstWDRTHXg0XQ2INFctqDRRLc
g0Wy3YNFMd+DRdDgg0Vy4oNFEuSDRZHlg0Ux54NF0OiDRXDqg0US7INFsu2DRTHvg0XQ8INF
cPKDRRL0g0WR9YNFMfeDRdD4g0Vw+oNFEvyDRbL9g0Ux/4NF0ACERXAChEUSBIRFsgWERTEH
hEXQCIRFcAqERRIMhEWyDYRFMQ+ERcoQhEVwEoRFEBSERbIVhEUxF4RF0BiERXAahEUSHIRF
sh2ERTEfhEXQIIRFcCKERRAkhEWyJYRFMSeERdAohEVwKoRFECyERZEthEUxL4RF0DCERXAy
hEUQNIRFsjWERTE3hEXQOIRFcDqERRA8hEWRPYRFMT+ERdBAhEVwQoRFEESERbBFhEUxR4RF
0EiERXBKhEUQTIRFkU2ERZ9PhEXhUIRFcFKERRBUhEWwVYRFMVeERdBYhEVwWoRFEFyERbBd
hEUxX4RF0GCERXBihEUQZIRFsGWERTFnhEXQaIRFcGqERRBshEWwbYRFMW+ERdBwhEVwcoRF
EHSERbB1hEUxd4RF0HiERXB6hEUQfIRFsH2ERTF/hEXQgIRFcIKERRCEhEWwhYRFMYeERdCI
hEVwioRFEIyERbCNhEUxj4RF0JCERXCShEUQlIRFsJWERTGXhEXQmIRFcJqERRCchEWwnYRF
MZ+ERdCghEVwooRFEKSERbClhEUxp4RF0KiERXCqhEUQrIRFsK2ERTGvhEXQsIRFcLKERRC0
hEWwtYRFMbeERdC4hEVwuoRFELyERbC9hEUxv4RF0MCERXDChEUQxIRFsMWERTHHhEXQyIRF
cMqERRDMhEWwzYRFMc+ERdDQhEVw0oRFENSERbDVhEUx14RF0NiERXDahEUQ3IRFsN2ERTHf
hEXQ4IRFcOKERRDkhEWw5YRFMeeERdDohEVw6oRFEOyERbDthEW674RF+fCERXDyhEUQ9IRF
sPWERTH3hEXQ+IRFcPqERRD8hEWw/YRFLv+ERc4AhUVwAoVFEASFRbAFhUUuB4VF0AiFRXAK
hUUQDIVFsA2FRS4PhUXQEIVFcBKFRRAUhUWwFYVFLheFRdAYhUVwGoVFEByFRbAdhUUuH4VF
0CCFRXAihUUQJIVFsCWFRS4nhUXQKIVFcCqFRRAshUWwLYVFLi+FRdAwhUVuMoVFEDSFRbA1
hUUuN4VF0DiFRXA6hUUQPIVFsD2FRS4/hUXOQIVFcEKFRRBEhUWwRYVFLkeFRc5IhUVwSoVF
EEyFRbBNhUUuT4VFzlCFRW5ShUUQVIVFsFWFRS5XhUXOWIVFblqFRRBchUWwXYVFLl+FRc5g
hUVuYoVFEGSFRbBlhUUuZ4VFzmiFRW5qhUUQbIVFsG2FRS5vhUXOcIVFbnKFRRB0hUWwdYVF
LneFRc54hUVueoVFDnyFRbB9hUUuf4VFzoCFRW6ChUUOhIVFsIWFRS6HhUXQiIVFboqFRQ6M
hUWwjYVFLo+FRc6QhUVukoVFDpSFRbCVhUUul4VFzpiFRW6ahUUOnIVFsJ2FRS6fhUXOoIVF
bqKFRQ6khUWwpYVFLqeFRc6ohUVuqoVFDqyFRa6thUUur4VFzrCFRW6yhUUOtIVFsLWFRS63
hUXOuIVFbrqFRQ68hUWuvYVFLr+FRc7AhUVuwoVFDsSFRa7FhUUux4VFzsiFRW7KhUUOzIVF
sM2FRS7PhUXO0IVFbtKFRQ7UhUWu1YVFLteFRc7YhUVu2oVFDtyFRa7dhUUu34VFzuCFRW7i
hUUO5IVFruWFRS7nhUXO6IVFbuqFRQ7shUWu7YVFLu+FRc7whUWf8oVFDvSFRa71hUUu94VF
zviFRW76hUUO/IVFrv2FRS7/hUXOAIZFbgKGRQ4EhkWuBYZFLgeGRc4IhkVuCoZFDgyGRa4N
hkUuD4ZF</AssayXData><AssayYData Points="1500">6ISEPfTLdz0vxHw9ivh4PV/zZT1fA3w9V92CPe/Hbz0ZcHI9EItoPXy+eT2uKXg98bd7PY/u
cz1hb4E9VHhyPQRyfz16y3o9rquAPbWIfz0eYno9+8dkPYfcej1Qlms988V0PQqTej11eIE9
aBZ3PQQCbz3QenA92M13PTZRcT2ZwX89VjlsPWzfcD1qs3M9wWJ0Pcb6hj0kdXc9yQ5yPdBF
ej0SiYI9rcl/PZ0Cfj1CdWs9O+N5PRdEcz2z/3896sV6Pfepej0FMoE9n9R4PUhEdD1ge2g9
QrBxPVr2ej3DGn89cuNtPRxRdD2/0HI9Adx2Pcjkgj0Xs4Q9oMh+PVEOfz0H34A9ksttPdoi
dT3irXo9+RZ8PSn7dT1BrIg95Xp+Pan/cz0Ct2k9XjJ2PQprfj3JWnQ9atCAPZI2hD3qgW09
3pZjPZI3eD3VyHY9gT1+PRsNdT3aB2w9GSuDPefreT3FQHY9XK16PXjigD122Xw9pU9yPX/J
fD0zqnI9uguEPeYQeD0wLW09E8mBPetsdj3hMHw98N5vPWAnbD2n8Wk9yVlzPfUifz2KzHg9
rld9Pcj8cT0eDno9xzZxPTf7bT145m89wehxPZ6ghT1UdYE9cBR3PaXwgz2ioXk9qnlwPcvr
bD2/eXQ9uNdyPXqZcj3DNn89QMuCPfhgej25A4I9c4J8PfvufT2sH3U9HEFzPZRjgT3a3mA9
vqh7PaybeD0OhoI9m5l8PW3scj2OqXg9IBKAPfVvdD0/9m89XgR4PYDldj0cx3Y9IxByPTQq
cD084oM9LHJ6PRZTZD0oboI9SE14PW3reD08+YE9eIBuPXY+eT0XAoE9IVB6PUY0fj2Oc3o9
ejqAPTUmdj3C/4I9bpiAPYjXdD09i3g9ioB8Pcabdj2LK2w9nct3PWaAej2poII98yR7PY7V
hT2l3nQ98312PQtygz2Xh3Y9PRR4PYoIfz0rxHE9VHR0PUTddj1IXIA9ax11PTVbdj1vEHs9
gfZuPSyVaz3hHHI9mulsPc3adT3UkXE91xN6PSKJbz2yH3Y9Z4l4PcY+aT1FM3Y9dBx2PSwx
cj0CsXY9SDWEPVh9gz1XxoA9GMxuPRnofT2uG4E9Bj1xPe6udz0lVnU94YdoPWfgfj20DnU9
KkSBPflggz35VXU9SyqBPZZLgT3os209Gpl7PZkScj0PpH89IXZsPSBIhT3vv309BoBsPX4v
fT2ZcXM9EfWCPZJafD3zRG49xW51PYjieT32XHQ91bZ0PdJKhj1odnQ97HF+PSj3gj2NDYI9
OLt0PelKgz0bZ309YZ91PUygaz1nGYI91/t+PbKKbj3kS289w+R9PeOxfz2pi4M9ROFxPWhT
hD2o7XQ9/954PUqOeT2hVHI9ilCBPZPSbj3s1HU9YvZ1PUnJfj0rTXU9Qtp/PamTcj3UAX09
xih+PVI1fT1n23Y95l6DPZM2gD0imXU9V+p8PUNIdj3IE4c9wvpuPdsGbj2zdX09UvyDPWBZ
hj2qpHM9NXqBPXIsfz21MIM9NoSDPXjjcj3I3oI9wat8PeJOhj0umW09PKuCPcyXgT05S3k9
2Lp6PVpDfD03zoA9eeR1PXSRfT3mhYE9/8N7PeBcaz3T2HY9LuZ3PS59ez2G9XY9kISAPYn1
dj0/3XQ9dxh4PTsSiD3tTHY9W9iBPVIScT0n84M9z/+APT4DhD2C1IU9og99PUHXhT0X2n09
YXaCPcrXeT3nTIA9OTt+PUvxfz3phYA9JodzPfI4gT1z1oE9MMR0PePHgj1Nt349iOiDPYTX
ej2mtng9zkyAPWsBeD2pzm49k+F7PdlDcT0jb3k9C9Z5PR9CgT2YDW09kxZpPRF4gT18LnY9
GzR0PSCIaz3DVX098pV4PYtXfz0k84o9JGV4Pb/XdD3tNHg99rFxPZGugj0l1nc9P553PXZW
eT0LEXg95292PSh0gT1Hj2s9AZOBPcQxiT1IhX89dgaAPRKqgj2HHYE9euGCPWfegT3aGHU9
Gh98PXFqgz2cCIM938p+PR6naD2cvYQ92zF1PZmwcz0qu4M9DQSHPepXgD0xpXQ9AdRyPT/n
dz0MBYA9orJ3Pf6pbj0eaH49TvqBPTgAfj0XeGo9Cbl6PT1FeD2MLYI97+V5PQkPgD0KE3g9
N+96PddogT0FmoI93G56PZh6fD3Nsnw9KVuAPQbpfz0DLHQ9CRaHPeqTbz2x/XY9jtViPVd/
dz1y6YM9clODPbJIfj3Mrnk9ay13PaY2ej3Jp4M9LjVWPdjFez27U4I9Tn1uPUwJcj2ttHY9
SfWCPUM1cT1ftH09+weEPcwrcT0KIFM9tSJ3PWAfgj3jiIE9bm54PQX8gD2K3HQ9aoeBPXHj
fD0JsXA9vkWFPbaqfD3rTHg9wRd0PcMDgz2OYYo9+k6APY0zbz1b4II9CzaDPdrndj2dl4M9
obl+PWa1eT3TiHs9T117PdZPfz2iK3Y9p3x6PczLfj2t7X094RdtPSrLZj1dpoE9VUt9PXoV
fj2vMYM9wneAPR7+dT1RunU9wtl1PYOdfD3ZU3I9T4t8PV2geT1RPHo9dQp8PV9eeT2FZYE9
Wxh/PdZCez1dwoE9VsGEPX7Dez3pLXM9bLGAPSN8gD0/9X09hS+EPUNndD0N42w9MYdpPegR
gD2lYoQ9MgCCPYvahT3gE3s9ovmBPfqzeD30kog9gqN6PVHKgz0XlH49OeJ3PUpqdz2eMH49
meuAPbAZgj2dDXI9MoBvPdiUfD276nE9uqyEPSI5fz1GUYA9SfN8PXAVgj1Mxoc9iFmFPUlN
cD2EtHs99XuEPWxwbz3y+YM9ijaGPYd6gD1/w3M9y+tuPcrMcD0mtXg9wIN8PSxMiD0x0H49
DQ6APcjdgD2mNWI9snKJPY3+gj2rooQ9brp7PfYidD2UlHg9SdGDPQA0fz0iW4I9YB6APd/F
gz2s03E9SkGGPU0ceD2zQ4A9LBNsPfbuhT3WgYI94X1wPUGXgT0as3s9OjGDPYRCfj3muIM9
RMF3PXgacz3fDn4916d6PdBgej2Js309w2KCPdmqdD3UJ3k98pt5Pf2Hfj1uBnc9Shl8Pd2u
bj3GqX09gamBPa3gjD33UIM9rbV+PSiXfz3amYA9ft93PdqPeT0e4Hg9Sw58PXeHhz0Dv3Q9
ueduPWuMfT1iJ3891GlmPcMIeT3afn49cl6CPTjggD24xXs9XkB1PXWBhD1Z/309oXd3PRIE
gz1l0IY9SiyFPfDqeT26XoA9NWB6PZE4fT0p8Xk9gjF5PeC3dD3vmm89f7OAPWBpfT28qnI9
RYKBPb06fD1x0IA9K3x9Pe9Cfz0zt2Q9SFp8PfFfhD0E+YM9tBCEPVJGcj1R3XY9wXJ5PbgT
gD0Ib4U9CuV8PekahD3A6X49ZQBzPc5zfz0w93w9SCqDPdr0gz0HC3o9DF6EPYdvhT3UUnE9
E6F6PcKjbz0DdoQ9R72CPfTigz3qhIc9q7eFPdq0gj37eXg9F1F2PfoFgD0O6Xs9Q3mIPXd0
gT105H89I2SBPYDPgj3Ekn89AMV+PVQieT1vDHw9Ta2CPSpOfz1uroA96KiEPRducj1EAIc9
FNB+Pas7gj3ExH09x+KAPc+5fj2yWnA9rcSCPbZCgj1DgYE9SuKFPY/+gj2jbnk9zaaDPRPq
hT0plYM9Lsx7PZbphT0DJnk9kc2MPYEWej1XeHY9E7V8PWwCcj08J3s9/+B+PT0MgT1e8XI9
dMeAPSTicz2BSIM9lT+BPX7oij2ng3U9n5x6PWktfD0G/H89XaCHPfk0iT2ZM4E9lcJ/PRAQ
az0KL3M9hPp5PUM9dj3s5YA9/H1/PYZ1cT2gTX49UyWBPU9ddj1ys3w9I5SCPQYqcT3/l3w9
1UeAPVlpcz1RlnI96fmAPZd0cz1pCIc9T62CPY5IfT1JoYM9mKSBPeNoeD1/XX897thvPd27
gT1ZDoE9qAhyPdH8dz1SdX09AACCPfXzfT3vMH89a3x5PQzphT2TH3w9zOV4PRzBaD3iUYA9
e11tPWWGfj0Eo309lw6BPQj0hT075Xs9FO18PRIFdz2l0IU9RGSDPcxVbz14yns9uTp4PYnf
dD25T4U9ePd8PbVLZj3P5nY9zSZzPaHLhj1jN4A9n9iAPWgigD0qE3g971tvPYEGdj3q2n89
FS1tPexmej2ri3M9w6SBPc7afj0TbYA9b1pzPX+wfD17bnY9a2x/PR2PeT2yTnw94wd1PbI0
gj1u+X492AF1PZRDgj2ugYM9+2yDPc8vfj3wnm49wZV1PfM5bz1bfHw9EPdyPQaThz2gCXc9
SYyAPSt+fj3BJHc9BbF6PdRzgz3+LIQ9mJR6PSc8hD3LR3w9RaCEPa5Lgj2Oxog9icB4Pcoe
ez1BboA97lN7PaySej1DnIU9rMeBPeu8dT2uCXQ9G3B8PYE0gD0+qnM9dqSKPX+zeD01jYA9
g6WEPTwegD11XGw9DwyHPSudeT0rgno9G4p5ParmgT2bO3s9PsaDPU1QjD1PHH49rsCAPc1Z
fj2fZn09XxmDPZ39dT3L+3U9uzqGPQ28hj2jCXQ90et7Pe5Ffz11OII9ys53PbS/gT0x/YU9
GcR/PflwiD1i7IU9k6Z4Pb0AfT2U4os9sdN9PcdIdT2qlmo9YoR+PVgPej32JH49DF+JPSIX
gz2NNnk9NAmDPbb4hT0+aYE9S/SGPZAzgj2Eq4I91Lh2PQV9ej2BJ4A95VKHPZY0dT2Ojnk9
tnqHPaazgj0qX2s9vGGDPfCNcD18Zn89oY98Pc+lgT0ySHE91+N0Pdf3iD2Jv4I9i9J3PVVT
cj1Lg4A9p/qEPZ+Ocj36SH49qp2HPVK4gT0KSYA9cWuCPX7ShD0CfYU9rUOAPX57fT1SznY9
fqZ/PSuFfT06gHY92Z2DPUTkiD2lHns9eL1+PYbYeT1zloA9y8OBPehhfT32e3494Q94PX7t
az2HRnU9II52Pc9YhT3rj3U9n/WAPeTFcT0RLHc9gJx9PT/jhT3+YX89NGZxPbV1dT3Yz3o9
UO+DPbQffT1bn3o94aiCPZwYeT1vGYE9jNlwPePmcz0g5nk9/dZ7Ped2gT10soE9kY1+PeTY
hz19PXY9vph1Pa6NgT1Teok9Id93PY0RgT0Gfnk9qCSBPdq7gT3nLn89cFiAPYM7cz350YA9
KWx7PQRXdz2wt4I9c3uBPV+9gj0VSHs9OX2BPal4fj3614g9Y4eAPULlcj3OdHc9aYRuPSus
ej0Df4U93eKAPR9BZT1V9n49ds19PdhIhj35TXc97fh4PcwQfD1DMIE9cF95PY9EfD3+6n89
Hd16PY0Xcz1QkXU9DoN7PQAIez3XY3g94iqCPT04fD22knQ9GSWEPRBJbj14IX4916t8PUh+
gT2JlHY9+h5wPZ9uaT0+PYM9S/2APRVmdj3o0309f9h/Pb3ggT0Rv389sex9PY7sdD03hnw9
BXF3PSPAdz0DjHM9Dip1PaSrgT3E8YE9XdyGPew2hD0h/oA9fbd6Pc9mfz2WkoM9CCeAPZOi
cT3S7n09SXR9PUaVhj39I3k9yRB8PfPLgj3+aHk9SYqDPTgzfD0B/4E9bqV8PSjJfz33A3A9
+LeEPWvpdT3/cXY9YPR7PV/hgT3B/Hg9J099PWJUcj0p5Io9l9N3PfKIiT3aLnk9B5N/PenE
gT3NfXM9ha2EPYZQgD3HG4Y9Lf2APf+Gfj30knI97RVvPTSrgz2R1oA9jCOEPXQJfT0dioM9
RmaFPT0efj3Jv4I9zXWBPckagj2zxIQ9szWDPX/2fj0TS4I9ZSJ8PUekeD2mQ4M9KA59PRCa
gz3M6II95keEPQSphT1sEnI93+SAPcFWgT377oA9qnyFPYRHfz3WaYA9PxxyPVkFfT3QkIg9
TsN+PXqEdT1qAno9Q3yGPTKbij2cAIY9kud+PfcDhD13XIU9xHZwPRH+hz3LKnU97l1zPYdg
fD1o3Ho9BauAPTZEbT22bHo9lbF2PTF9hT3z9IE9p3V1PfxBgz2nG3g94gSHPT8ihT24X3o9
FWyEPWAFgj3EY4Q9cmKCPVZJhD2FA4E9dml2Paeagj0y4nc9qvN8PefRgD2L5oI9PASHPTw7
fT0CMoc9lK2BPbM5hT1aJX89MCCHPfRRfj1HU3w9btN9PUb4hz2jpYI917J9PTuPhz0qx4I9
qw6CPUyBij1WRoY9pyGCPdKuhT16p4E9/naDPWcNfj2tYYg9H1eDPXIRdD1wvX89g7CBPSkY
gz2EVIU9HZN+PRA+fz16yXs9lLJvPWh6hD2mhYc9mLV9PQrRfj2/I3w9lFOBPYWrgT3ktoE9
85F6PRWUhT3KWHw9Z8+FPbpkgj0ohIE95uJwPYw2gj0QnXo9n4uFPcDzdz2be4E91Pp8PRZe
gD1cd4I9RCCBPc+FhT3RAIE9t1l8PeIhez2Kg3o9MMuDPeoocD3fEnk932l2Pd8Tgj0iDII9
S957PV0gej0wIHw9T36CPdzEgj0zPHI9BOeDPcThgj3ZBn49ZmOCPTywfD1YB3k9jPyHPRRx
ij1Rz4g9w6BwPUMIdT1z5Xk9r/V7PWxJgT1S84Y9XjqHPbsEej0J4Yc9ed59PW7scz3vDoM9
S0SCPQswdT3nbXo9x5CBPUByeT3iRII9iON9PRkWfT2et4E9bAKHPcX4gz2wDng95w16PXH2
hD3kIos9X1CDPUSlgT394YM9IeqCPTi0gD18qoM9K9KIPV0khz25IYM9qBmFPcLdij3gAX09
2I58PXxTej0b7IA9PKN6PdPxdz2FaHs9tn2FPeQqgj05EIA9IgR5PUaAgT2X2Y09/sR/PWJm
iT3/x3Y9uQ2MPZKIgz1kLIY9Yq2BPc2dgT3uYno9H1h+PQ6viD0d5nI9CYt6PQB6fD02xHY9
2BqCPUYzhz0looA9ozKAPTT/hj03NIQ9cNSDPV+egT27BYA9PaV6PZa0eT1BqIs9Jmd6PTDz
hD01hoM9AiSFPWyDdj1774A9oBKCPeDNgz3Pbng9rROFPYVXgj32joE9Q7h8PWFwez0jY4E9
ckd/PYIodj13P4Q97aOCPWUpgD0aeXg9nWR8PcobhT0blHI98meAPa3+hj2OU3w9GaN7PSnP
gD3W13s9GEOAPVHIhz18vHg9pmSDPY0lgD1MJYI90/OCPewqfj1v9YE9MbuDPdb5gj3pGYY9
2uyHPVMUhD2q8Xs9eiyDPdgJgT1R3IY9e7F6PYxegz1MtYQ9abl2PSGnhD0vS4E9EpGHPaQU
fj0RaXQ9h6F5PZZcgD299oA9x72HPWqMgj0kIIE9MLlpPUJGiT0z4X89MjR6PUs2gj00o3k9
aBSEPdpKeT1J+YI9/nmBPZ7+fz2Nr3Y9f0RxPaa6gT15SIU9e52IPa4JeD1hfns95o2GPYWK
gD2ge4A9pVOFPeP3hj0cwYI9JsGGPUWbej3MOHo9Lw+EPViqhj1Mn4A9hFmBPSTBfD0EAYk9
V/WFPbcthD18hHo9eDKGPcu/fz01iYE9LCOAPcT9gj2D+4Q9DcuHPQWDhT0Rd4g94WGFPS6m
iD1HGYI9aPaFPVmGiT0OnYA9asSHPep4ej23ooQ95+iFPUQwgD0uXYY98WGAPaRHhj1n8Ic9
YCOGPR9Xfj2TFoU91hCHPVqghD0fcYU96hd9PYfjfz1DC4A9HPGNPZrfgz34C4g9l2yEPQCN
gj38R4E99yeCPZt8iD04JoA9Lm6APUa6hD24joE901t9PfjzfT267oE9qmV9PX/feT3tQoU9
EJqEPSiNej1ZEoU9/8ODPdaRgD26en49wdh/PY0Jgj1HRXk9kLCDPaZjhT00E4Q9eAZ9PVAG
gj1TG4I90KaDPeLFkD1vdoM9A7WDPVvFgT2v04Q9VKeFPddifD3LvYE9uzx8PcCfgD2ugYo9
i3SBPQ19hz2YY4c9W699PQwodz0FkIE9IL2BPZd5hD1KuIc9MOh+PTYgjD3kYoM9716GPeKj
gD2oiYM9</AssayYData></Step><Step><CommonData><SampleLocation>15</SampleLocation><SampleID>YNCCT5Ac018</SampleID><SampleGroup></SampleGroup><SampleInfo></SampleInfo><SampleRow>M</SampleRow><SamplePlate>1</SamplePlate><WellType>KSAMPLE</WellType><Concentration>-1</Concentration><ConcentrationUnits>µg/ml</ConcentrationUnits><MolarConcentration>2500</MolarConcentration><MolarConcUnits>nM</MolarConcUnits><MolecularWeight>-1</MolecularWeight><Temperature>30</Temperature><StartTime>4396564</StartTime><AssayTime>300</AssayTime></CommonData><FlowRate>1000</FlowRate><StepType>ASSOC</StepType><StepName>Association</StepName><StepStatus>OK</StepStatus><ActualTime>300.001</ActualTime><CycleTime>0.2</CycleTime><AssayXData Points="1500">yBCGRXwShkX9E4ZFnRWGRT0XhkXcGIZFfBqGRf0bhkWdHYZFPR+GRdwghkV8IoZF/SOGRZ0l
hkU9J4ZF3CiGRXwqhkX9K4ZFnS2GRT0vhkXcMIZFfDKGRf0zhkWdNYZFPTeGRdw4hkV8OoZF
/TuGRZ09hkU9P4ZF3ECGRXxChkX9Q4ZFnUWGRT1HhkXcSIZFfEqGRf1LhkWdTYZFPU+GRdxQ
hkV8UoZF/VOGRZ1VhkU9V4ZF3FiGRXxahkX9W4ZFnV2GRT1fhkXcYIZFfGKGRf1jhkWdZYZF
PWeGRdxohkV8aoZF/WuGRZ1thkU9b4ZF3HCGRXxyhkX9c4ZFnXWGRT13hkXceIZFfHqGRf17
hkWdfYZFPX+GRdyAhkV8goZF/YOGRZ2FhkU9h4ZF3IiGRXyKhkX9i4ZFnY2GRT2PhkXckIZF
fJKGRf2ThkWdlYZFPZeGRdyYhkV8moZF/ZuGRdSdhkU9n4ZF3KCGRXyihkX9o4ZFnaWGRT2n
hkXcqIZFfKqGRfurhkWdrYZFPa+GRdywhkV8soZF+7OGRZ21hkU9t4ZF3LiGRXy6hkX9u4ZF
nb2GRT2/hkXcwIZFfMKGRfvDhkWdxYZFPceGRdzIhkV8yoZF+8uGRZ3NhkU9z4ZF3NCGRXzS
hkX704ZFndWGRT3XhkXc2IZFfNqGRfvbhkWd3YZFPd+GRdzghkV84oZF++OGRZ3lhkU954ZF
3OiGRXzqhkX764ZFm+2GRT3vhkXc8IZFfPKGRfvzhkWb9YZFPfeGRdz4hkV8+oZF+/uGRZv9
hkU9/4ZF3ACHRXwCh0X7A4dFmwWHRT0Hh0XcCIdFfAqHRfsLh0WbDYdFOw+HRdwQh0V8EodF
HBSHRZsVh0U9F4dF3BiHRXwah0X7G4dFmx2HRT0fh0XaIIdFfCKHRRwkh0WbJYdFOyeHRdwo
h0V8KodF+yuHRZsth0U7L4dF3DCHRXwyh0X7M4dFmzWHRTs3h0XcOIdFfDqHRfs7h0XOPYdF
Oz+HRdxAh0V8QodFHESHRZtFh0U7R4dF3EiHRXpKh0X7S4dFm02HRTtPh0XaUIdFelKHRRxU
h0WbVYdFO1eHRdpYh0V8WodFHFyHRZtdh0U7X4dF2mCHRXxih0UcZIdFm2WHRTtnh0XaaIdF
emqHRRxsh0WbbYdFO2+HRdpwh0V6codFHHSHRZt1h0U7d4dF2niHRXp6h0UcfIdFm32HRTt/
h0XagIdFeoKHRfuDh0WbhYdFO4eHRdqIh0V6iodFGoyHRZuNh0U7j4dF2pCHRXqSh0X7k4dF
m5WHRTuXh0XamIdFepqHRRych0WbnYdFO5+HRdqgh0V6oodFGqSHRZulh0U7p4dF2qiHRXqq
h0UarIdFm62HRTuvh0XasIdFerKHRRq0h0WbtYdFO7eHRdq4h0V6uodFGryHRZu9h0U7v4dF
2sCHRXrCh0UaxIdFm8WHRTvHh0XayIdFesqHRRrMh0WbzYdFO8+HRdrQh0V60odFGtSHRZvV
h0U714dF2tiHRXrah0Ua3IdF392HRTvfh0Xa4IdFeuKHRRrkh0Wb5YdFO+eHRdroh0V66odF
GuyHRZvth0U774dF2vCHRXryh0Ua9IdFm/WHRTv3h0Xa+IdFevqHRRr8h0Wb/YdFO/+HRdoA
iEV6AohFGgSIRZsFiEU7B4hF2giIRXoKiEUaDIhFmw2IRTsPiEXaEIhFehKIRRoUiEWbFYhF
OxeIRdoYiEV6GohFGhyIRZsdiEU7H4hF2iCIRXoiiEUaJIhFmyWIRTsniEXaKIhFeiqIRRos
iEWbLYhFOy+IRdowiEV6MohFGjSIRZs1iEU7N4hF2jiIRXo6iEUaPIhFmz2IRTs/iEXaQIhF
ekKIRRpEiEWbRYhFO0eIRdpIiEV6SohFGkyIRZtNiEU7T4hF2lCIRXpSiEUaVIhFmVWIRTtX
iEXaWIhFelqIRRpciEWZXYhFO1+IRdpgiEV6YohFGmSIRZlliEU7Z4hF2miIRXpqiEUabIhF
mW2IRTtviEXacIhFenKIRRp0iEWZdYhFO3eIRdp4iEV6eohFGnyIRcB9iEU7f4hF2ICIRXqC
iEUahIhFmYWIRTmHiEXaiIhFeoqIRRqMiEWZjYhFOY+IRdqQiEV6kohFGpSIRZmViEU5l4hF
2piIRXqaiEUanIhFmZ2IRTmfiEXaoIhFeqKIRRqkiEWZpYhFOaeIRdioiEV6qohFGqyIRZmt
iEU5r4hF2LCIRXiyiEUatIhFmbWIRTm3iEXYuIhFerqIRRq8iEWZvYhFOb+IRdjAiEV6wohF
GsSIRZnFiEU5x4hF2MiIRXjKiEUazIhFmc2IRTnPiEXY0IhFeNKIRRrUiEWZ1YhFOdeIRdjY
iEV42ohFGtyIRZndiEU534hF2OCIRXjiiEUa5IhFmeWIRTnniEXY6IhFeOqIRRjsiEWZ7YhF
Oe+IRdjwiEV48ohFGvSIRZn1iEU594hF2PiIRXj6iEUa/IhFmf2IRTn/iEXYAIlFeAKJRRgE
iUWZBYlFOQeJRdgIiUV4ColFGAyJRZkNiUU5D4lF2BCJRXgSiUUYFIlFmRWJRTkXiUXYGIlF
eBqJRRgciUXYHYlFOR+JRdggiUV4IolFGCSJRZkliUU5J4lF2CiJRXgqiUUYLIlFmS2JRTkv
iUXYMIlFeDKJRRg0iUWZNYlFOTeJRdg4iUV4OolFGDyJRZk9iUU5P4lF2ECJRXhCiUUYRIlF
mUWJRTlHiUXYSIlFeEqJRRhMiUWZTYlFOU+JRdhQiUV4UolFGFSJRZlViUU5V4lF2FiJRXha
iUUYXIlFmV2JRTlfiUXYYIlFeGKJRRhkiUWZZYlFOWeJRdhoiUV4aolFGGyJRZltiUU5b4lF
2HCJRXhyiUUYdIlFmXWJRTl3iUXYeIlFeHqJRRh8iUWZfYlFOX+JRdiAiUV4golFGISJRZmF
iUU5h4lF2IiJRXiKiUUYjIlFmY2JRTmPiUXYkIlFeJKJRRiUiUWZlYlFOZeJRdiYiUV4molF
GJyJRZmdiUU5n4lF2KCJRXiiiUUYpIlFmaWJRTmniUXYqIlFeKqJRRisiUWZrYlFOa+JRdiw
iUV4solFGLSJRZm1iUU5t4lF2LiJRXi6iUUYvIlFFL6JRWa/iUXYwIlFeMKJRRjEiUWXxYlF
OceJRdjIiUV4yolFGMyJRZfNiUU5z4lF2NCJRXjSiUUY1IlFl9WJRTnXiUXY2IlFeNqJRRjc
iUWX3YlFOd+JRdjgiUV44olFGOSJRZfliUU554lF2OiJRXjqiUUY7IlFl+2JRTfviUXY8IlF
ePKJRRj0iUWX9YlFN/eJRdj4iUV4+olFGPyJRZf9iUU3/4lF2ACKRXgCikUYBIpFlwWKRTcH
ikXYCIpFeAqKRRgMikWXDYpFNw+KRdgQikV4EopFGBSKRZcVikU3F4pF2BiKRXgaikUYHIpF
lx2KRTcfikXWIIpFeCKKRRgkikWXJYpFNyeKRdYoikV2KopFGCyKRZctikU3L4pF1jCKRXYy
ikUYNIpFlzWKRTc3ikXWOIpFeDqKRRg8ikWXPYpFNz+KRdZAikV2QopFGESKRZdFikU3R4pF
1kiKRXZKikUWTIpFl02KRTdPikXWUIpFdlKKRRhUikWXVYpFN1eKRdZYikV2WopFGFyKRcpd
ikU3X4pF1mCKRXZiikUYZIpFl2WKRTdnikXWaIpFdmqKRRZsikWXbYpFN2+KRdZwikV2copF
FnSKRZd1ikU3d4pF1niKRXZ6ikUWfIpFl32KRTd/ikXWgIpFdoKKRRaEikWXhYpFN4eKRdaI
ikV2iopFFoyKRZeNikU5j4pF1pCKRXaSikUWlIpFl5WKRTeXikXWmIpFdpqKRRacikWXnYpF
N5+KRdagikV2oopFFqSKRZelikU3p4pF1qiKRXaqikUWrIpFl62KRTevikXWsIpFdrKKRRa0
ikWXtYpFN7eKRda4ikV2uopFFryKRZe9ikU3v4pF1sCKRXbCikUWxIpFl8WKRTfHikXWyIpF
dsqKRRbMikWXzYpFN8+KRdbQikV20opFFtSKRZfVikU314pF1tiKRXbaikUW3IpFl92KRTff
ikXW4IpFduKKRRbkikWX5YpFN+eKRdboikV26opFFuyKRZftikU374pF1vCKRXbyikUW9IpF
l/WKRTf3ikXW+IpFdvqKRRb8ikXE/YpFN/+KRdYAi0V2AotFFgSLRZcFi0U3B4tF1giLRXYK
i0UWDItFlw2LRTcPi0XWEItFdhKLRRYUi0W2FYtFNxeLRdYYi0V2GotFFhyLRZcdi0U3H4tF
1iCLRXYii0UWJItFtiWLRTcni0XWKItFdiqLRRYsi0WVLYtFNy+LRdYwi0V2MotFFjSLRbY1
i0U3N4tF1jiLRXY6i0UWPItFlT2LRTc/i0XWQItFdkKLRRZEi0WVRYtFNUeLRdZIi0V2SotF
FkyLRZVNi0U1T4tF1lCLRXZSi0UWVItFlVWLRTVXi0XWWItFdlqLRRZci0WVXYtFNV+LRdZg
i0V2YotFFmSLRZVli0U1Z4tF1miLRXZqi0UWbItFlW2LRTVvi0XWcItFdnKLRRZ0i0WVdYtF
NXeLRdR4i0V2eotFFnyLRbZ9i0U3f4tF1ICLRXaCi0UWhItFlYWLRTWHi0XUiItFqYqLRRaM
i0W2jYtFNY+LRdSQi0V2kotFFpSLRZWVi0U1l4tF1JiLRXaai0UWnItFvJ2LRTWfi0XUoItF
dKKLRRSki0WVpYtFNaeLRdSoi0V0qotFFKyLRbati0U1r4tF1LCLRXSyi0UWtItFlbWLRTW3
i0XUuItFdLqLRRa8i0W2vYtFNb+LRdTAi0V0wotFFsSLRbbFi0U1x4tF1MiLRXTKi0UWzItF
lc2LRTXPi0XU0ItFdNKLRRbUi0W21YtFNdeLRdTYi0V02otFFNyLRZXdi0U134tF1OCLRXTi
i0UU5ItFtuWLRTXni0XU6ItFdOqLRRTsi0WV7YtFNe+LRdTwi0V08otFFPSLRbT1i0U194tF
1PiLRXT6i0UU/ItFtv2LRTX/i0XUAIxFdAKMRRQEjEW2BYxFNQeMRdQIjEV0CoxFFAyMRbYN
jEU1D4xF1BCMRXQSjEUUFIxFtBWMRTUXjEXUGIxFdBqMRRQcjEW0HYxFNR+MRdQgjEV0IoxF
FCSMRbQljEU1J4xF1CiMRXQqjEUULIxFtC2MRTUvjEXUMIxFdDKMRRQ0jEW0NYxFNTeMRdQ4
jEV0OoxFFDyMRdY9jEU1P4xF1ECMRXRCjEUURIxFtEWMRTVHjEXUSIxFdEqMRRRMjEW0TYxF
NU+MRdRQjEV0UoxFFFSMRbRVjEU1V4xF1FiMRXRajEUUXIxFtF2MRTVfjEXUYIxFdGKMRRRk
jEW0ZYxFNWeMRdRojEV0aoxFFGyMRbRtjEU1b4xF1HCMRXRyjEUUdIxFtHWMRTV3jEXUeIxF
dHqMRRR8jEW0fYxFNX+MRdSAjEV0goxFFISMRbSFjEUyh4xF1IiMRXSKjEUUjIxFtI2MRTWP
jEXUkIxFdJKMRRSUjEW0lYxFNZeMRdSYjEV0moxFFJyMRbSdjEU1n4xF1KCMRXSijEUUpIxF
tKWMRTWnjEXUqIxFdKqMRRSsjEW0rYxFMq+MRdSwjEV0soxFFLSMRbS1jEUyt4xF1LiMRXS6
jEUUvIxFtL2MRTe/jEXUwIxFdMKMRRTEjEW0xYxFMseMRdTIjEV0yoxFFMyMRbTNjEUyz4xF
1NCMRXTSjEUU1IxFtNWMRTLXjEXU2IxFdNqMRRTcjEXO3YxFMt+MRdLgjEV04oxFFOSMRbTl
jEUy54xF0uiMRXLqjEUU7IxFtO2MRTLvjEXS8IxFcvKMRRT0jEW09YxFMveMRdL4jEV0+oxF
FPyMRbT9jEUy/4xF0gCNRXICjUUUBI1FtAWNRTIHjUXSCI1FcgqNRRIMjUW0DY1FMg+NRdIQ
jUV0Eo1FFBSNRbQVjUUyF41F0hiNRXIajUUUHI1FtB2NRTIfjUXSII1FciKNRRQkjUW0JY1F
MieNRdIojUVyKo1FFCyNRbQtjUUyL41F0jCNRXIyjUUUNI1FtDWNRTI3jUXSOI1FcjqNRRI8
jUW0PY1FMj+NRdJAjUVyQo1FEkSNRbRFjUUyR41F0kiNRXJKjUUSTI1FtE2NRTJPjUXSUI1F
clKNRRJUjUW0VY1FMleNRdJYjUVyWo1FElyNRbFdjUUyX41F0mCNRXJijUUSZI1FtGWNRTJn
jUXSaI1FcmqNRf1rjUWxbY1FMm+NRdJwjUVyco1FEnSNRbF1jUUyd41F0niNRXJ6jUUSfI1F
yH2NRTJ/jUXSgI1FcoKNRRKEjUWxhY1FMoeNRdKIjUVyio1FEoyNRbGNjUUyj41F0pCNRXKS
jUUSlI1FsZWNRTKXjUXSmI1FcpqNRRKcjUWxnY1FMp+NRdKgjUVyoo1FEqSNRbGljUUyp41F
0qiNRXKqjUUSrI1Fsa2NRTKvjUXSsI1FcrKNRRK0jUWxtY1FMreNRdK4jUVyuo1FEryNRbG9
jUUyv41F0sCNRXLCjUUSxI1FscWNRTLHjUXSyI1FcsqNRRLMjUWxzY1FMs+NRdLQjUVy0o1F
EtSNRbHVjUUy141F0tiNRXLajUUS3I1Fsd2NRTLfjUXS4I1FcuKNRRLkjUWx5Y1FMueNRdLo
jUVy6o1FEuyNRbHtjUUy741F0vCNRXLyjUUS9I1FsfWNRTL3jUXS+I1FcvqNRRL8jUWx/Y1F
Mv+NRdIAjkVyAo5FEgSORbEFjkUyB45F0giORXIKjkUSDI5FsQ2ORTIPjkXSEI5FchKORRIU
jkWyFY5FMBeORdIYjkVyGo5FEhyORcAdjkUwH45F0iCORXIijkUSJI5FsiWORTAnjkXSKI5F
ciqORRIsjkWyLY5FMC+ORdIwjkVyMo5FEjSORbI1jkUwN45F0jiORXI6jkUSPI5Fsj2ORTA/
jkXSQI5FckKORRJEjkWyRY5FMEeORdBIjkVySo5FEkyORbJNjkUwT45F0FCORXBSjkUSVI5F
slWORTBXjkXQWI5FclqORRJcjkWyXY5FMF+ORdBgjkVwYo5FEmSORbJljkUwZ45F0GiORXJq
jkUSbI5Fsm2ORTBvjkXQcI5FcHKORRJ0jkWydY5FMHeORdB4jkVweo5FEnyORbJ9jkUwf45F
0ICORXCCjkUShI5FsoWORTCHjkXQiI5FcIqORRKMjkWyjY5FMI+ORdCQjkVwko5FEpSORbKV
jkUwl45F0JiORXCajkUSnI5Fsp2ORTCfjkXQoI5FcKKORRKkjkWypY5FMKeORdCojkVwqo5F
EKyORbKtjkUwr45F0LCORXCyjkUQtI5FsrWORTC3jkXQuI5FcLqORRC8jkW4vY5FML+ORdDA
jkVwwo5FEMSORbLFjkUwx45F0MiORXDKjkUQzI5Fss2ORTDPjkXQ0I5FcNKORRDUjkWv1Y5F
MNeORdDYjkVw2o5FENyORbLdjkUw345F0OCORXDijkUQ5I5Fr+WORTDnjkXQ6I5FcOqORRDs
jkWv7Y5FMO+ORdDwjkVw8o5FEPSORa/1jkUw945F0PiORXD6jkUQ/I5Fr/2ORTD/jkXQAI9F
cAKPRRAEj0WvBY9FMAePRdAIj0VwCo9FEAyPRa8Nj0UwD49F0BCPRXASj0UQFI9FrxWPRTAX
j0XQGI9FcBqPRRAcj0WvHY9FMB+PRdAgj0VwIo9FECSPRa8lj0UwJ49F0CiPRXAqj0UQLI9F
ry2PRTAvj0XQMI9FcDKPRRA0j0WvNY9FMDePRdA4j0VwOo9FEDyPRa89j0UwP49F0ECPRXBC
j0UQRI9Fr0WPRTBHj0XQSI9FcEqPRRBMj0WvTY9FME+PRdBQj0VwUo9FEFSPRa9Vj0UwV49F
0FiPRXBaj0UQXI9Fsl2PRTBfj0XQYI9FcGKPRRBkj0WvZY9FT2ePRdBoj0Vwao9FEGyPRa9t
j0Uwb49F</AssayXData><AssayYData Points="1500">dh2XPUUYjD2c24g9BP+IPdyljD1T3I49H+yQPT5yjD0DuYo9b+GPPRZhjz15j48934SLPSd/
iT0Znog9biWXPbjNkD3nVZE9BhGFPVgTlD3dbpA9zXOHPeBIkD3WOYk9uK+QPZeWjT0UDIk9
iruSPTZdkj1gSpQ988+SPY8DkD1Lx4Q9sj+TPUxYhz38X449lneKPd2/lT3aEIw9k4CJPZLJ
jT06r4o9byuLPQI9kj3SQ4c9pmyUPWexjT25O489FcaPPcShjT10PIw9zTCOPSuvhT0cF4g9
YXyKPc/ChT0J1o49vyiNPTvyiT1Vi4s9+nqGPaHngz2eCI892sOMPaVxjz3b1Iw9dieIPXIr
jT1Ai4090eSMPXHbij2b4Ig9NY+UPWoHjD382pA9QgGIPagSkD0aeos9McCUPWOKjz0uZYw9
txeLPWE6kT0Bd4I9xwOLPUJNjz0vQYs9qsWLPQW9hj34q4U9ZXSQPSMqmz1D/4o9Mc+NPUAp
iT1RGYs9L/yMPRS4iT2Xv4s95SuKPeL7hT2Yv4U9b/yMPbOQhz0Lwo891zCRPRFykD0ajow9
96SJPUYpiT1ZA4s9/VyIPTtGjz0yLY493t2RPZbzhT3FK489tVSIPch6jD2wmYo9spyTPcvn
jz2cdYo9NQyJPfufiz2Lv4s9ebOAPUUBhz3GxZU9PvuNPdptij0Fs4c9D2SYPfVPjT1rwYo9
7nSQPTxriz3Tn4o9CeaLPRvRij2xb4U9AFGHPXk3hz0QoYM9URuGPTsuhj037Yo9a1GDPeyh
hT1oQIk9E66UPRh8hz0zAYY9PTSRPU1PiD1mypU9tKKJPT/BkD2T54c9YOaPPXE/mz0vgos9
BueMPQeJiz097IE9H7qKPXnihz0OKpE9cneVPZ8Tij32O4c9rLGEPf1fjD2Ud4w9LryOPa2G
jT32SYc92B+QPUB3jj2ANI492U+PPQSEkT35tpc9d6SGPTVhlT195Yg9HCqNPYodiT2/VIo9
Rs6NPRNIiz2/6489rOSIPWjEjz2rxYo9LnmKPfydhz1pgI09/vyFPeqnkz2z5Yw9O6eLPR1M
kD0OS4w9sT2IPS0xij1AaYc9QwuMPVEoiT33H489k0iJPY1PiT13aoc9N6eCPRNpiz0NpIw9
AGGKPQ73iz0EzoU9p2SNPeRBjj3xP4895RGOPcamiD1rnI89pCePPeNejT3awos9OAqOPXy0
hT25JIY9OTqIPR5ehz3vI5I9Q4mIPeepiD0fboc9AoCQPYCCjT3RJY49XNmPPWdUiT3+6ZM9
KROPPQSIjz2Jz409aRmKPRYBhz2snIc9bsGRPdrIkD0/apM9/mSSPRzeij35VIw9K3OEPVcO
jz3QzYs9mPqPPcZKiD0fRZU9/7KGPTKGjD2Q+Ig9PMyKPdwehz2ut449WWOOPe/GjT14U4k9
9YiJPaVYjz0j74o9/Y2MPbM5kD373pI9lQCMPe9Zjj37KYc9CSeMPeRSjD1V1ok9XayRPaec
jz2a8Y49Q/mLPQmYkT0iLIs9ReSPPQ/aiz1NZJA98ECJPT2zkD16QZA9y+mCPYvrhj2zAZU9
7MKIPbRbiz3yfY89iWCLPQpuhT0z4Is9GUiOPX1PlD2udY49lGOKPXc5kD20qos97WCKPQhT
ij1lUJI9M9eXPQb5jD2EJYw9KgaXPe9HkD1pjIo9c0COPWNBhz1kQ489OdCKPcnPlD38loY9
7XCKPc5qiD2vbYo9acaOPZLuiD36DI89xHWMPdaekT269o89uaWLPZOBlT0TYJI9bHiMPcpS
hz1tZ4k94qiQPTVlkD3pWo89bWaTPdrOlT0vlI09sR+VPVfkkD3SZow9gJWLPSEOiD0pN4g9
bp6NPfg5jT1eeo89AR+KPSrGkT0XdYw9f2OGPZGhkT0D9os9SbePPalnkz3jdIs9edqRPYWG
jj1No5A9NgOIPassjz1hT5M9VnCVPWpShT1itYo9c1qMPZnjjj07EoU9fkWOPargkj3i+4s9
xH6TPVSmjD0E8oo99LyVPW25jT1XwY49s/mMPZ0ykD0UeYs9ScKSPZjGiz26v5E9DceJPXg7
jD3eZYo9UPeVPYX2kD1U5oU9wAGLPWXLhz1TvY098kSKPfSukj2+6o092bOMPaWMiT3lf409
IxWMPcnKhT2BHYw9UEeOPbzAhD0FbJY9QlWOPfpnjT1aQpE9Nn+IPaKvlD1wp409KWCMPewP
iz0OeJI955OSPW6yjD1iRJc9/QKIPalakD1ddZg9b1OWPU4Akj2tv4494MaPPfJahz2wlIk9
/FiPPXtokD28qo498H6GPWEKkT1pRJQ9DHCSPZ6qjT2IOIo9N9KOPTPsjj0EBY09TQORPWkz
iz16SY894l+IPWlKlD1eEow9RZSOPbFKjj2edIc9DUmPPYFnkz20QIw9wbyKPeDUlT06VYo9
wdeHPR9NkT0DTY09oLiKPVe4iT2/8o09okOJPTdNij0/zI09Y7uMPWIllD3W7ZI9ZgGNPUm8
kT0YJJA9nGmEPYo+jD2m8oo920iPPWPOjT0eMYc9wHyMPc48kT0cI4o938CIPdHfkT1ofYg9
rr+MPW5ckD2JQ4o985yPPYoJjz1nvI89XKKQPTAgjz3e0449l/WLPR7niz1lkJE9We+EPfuP
iz0o0o09EBeSPQt4jD1NLI49V2yKPdYbiT28aIU9WC+WPaONjD3ad4k9C5+cPSkvjT1XYYw9
dWqKPbf8ij0jBJI9YHaPPbCeiT2b+4o9KAuRPaxBjD0ep4k9B1aQPd08jD0tgIs9LxiIPX6m
jj0WspE9cImPPZishj1kkJA9YHySPRu8kz0TEow9KviKPeuQij0aXoo9g/qQPbqQkz04sI49
lduOPb/wij1vJ4k9wLKOPbqulD3ttIs9sS2OPbEJkj2pMJE9ioqOPaiAiz1BIpk9CIuPPST/
jT1hs409P+iQPUl3jT1ihI09d6mGPWTpiD3yloo93PKTPR7Kij3Bros9PpCUPSqkjj14No49
KzGNParYkD3v/YY9qJiFPS/1kT0mgIg96wiSPc1RjD3qM4k9kUCUPdE/hT1WaIs9PtiPPUAX
jj0WB409Xp2NPV39iz0ew4w9FwCSPVlckD3ZgZQ96YmTPVHQkz0faoQ9U4mOPQwGjD1Snog9
FzeOPfZ6jj2RO5Q9xtGRPbKajD0AlZI97LOMPW6TjT14JYg94oyWPemvij1GtY49yAaUPetE
jT0ojI098syQPT9CjT2GPJo9YFyTPV0TkD1cD5M93a2EPdu5jT08vY09M2KPPbYxgj0A4JI9
TBqQPS3ujD3s/o09ybCLPbnKgj271Ys9/CCRPR6zjD2znow9E1SUPRxLkj1yxYU91qGRPfNE
lj1Z0Is9ACqNPYAZij0pa4g9ZriOPWgvlj2sCIc9kVOQPbs9jj3fTI89NFqNPVoQjz0qIZU9
fDmRPQFvkD3aKJE9GrmJPbRMkT2jMow9ueeMPfqKhz3mc4o99EaLPUs8jD04vYs9GX2UPf2y
iT0Yi4U9ln6PPY+ihj2aE489lYSJPQqaiT1Imow9DoyHPakTij1vuos93qCWPTunjT2ag409
CASJPTN5hz1UhpA9cg2RPccpkT2TOJI9WeiOPT8Ikz0oH4o9RnmMPe5EkT3mN4o9B6iQPc8t
jD1Wboo93Q2NPcmkjT1CIY09ScaQPSnpiz0w24w9hpmRPRFCiT2js4w9aJp9PTZRkz2Qn5Q9
6W2TPStiiT0sPI09N8OVPaaHhT2RZ4s9R7qSPW9Vjj1GtpQ9be6SPSBRjj2HGpU9XpiKPaOh
jT0x8Yc9SFWTPXaviD2ygZU9In+PPfOWij2DXIw9jq2XPcfOjz3lBo49xDWNPeq2lD0a/pA9
Q2STPQI3ij0i8pI9fh6HPYeejT13F449MVOOPbszjz3UwYg9dYeSPZNokT1+bYw952iOPfxx
jj0z74w9INGLPfXekT06KIo9yfyMPXNzkT3YOpA9YmiQPVfElT3ALpE97GOVPaqEjz1duo49
ROaRPXfKkz0vfYQ9gpCRPeOqjz3jF4s9kZCKPQEjkD37JJE9SO+KPf7tjT1naZU9M1qHPU92
mD3kEpA9euWKPcpXkz0P75E9XTWOPWTSiz0bUYs9wEiNPbv8jj2EOYo97g2XPWYohj04AI49
Tt6OPfyahj1Q5IY9AXqKPYWckD0aAY89GQ6QPRfJjT2yI5M9ShmIPQAhlj3sn5A9SemOPVUn
kT26PZQ93dOPPWIMlj28ZY49md2LPUMGlD1TTJE9lkeKPWnSij0+yY89U+eGPWjUiT0V24c9
2j2SPUiDjj2R3pY9X66LPXynkD3aDYs94b6TPXkMjj1dFo49emqRPSKjlD1XKJ09r3ePPQQE
jj1i6ow9NVOWPRgejT1yApQ9bB2OPQMWjD1SS5U96Y6TPQn8jT3rAIc9PoCOPTSolD1BrZE9
FiaOPfaAlD30Xoc9y0uQPTm2jD0XIZo9EEaRPaL0ij2PQZE9kOKSPfkUkT0ZPos9vz2LPW8E
kT0HrYw9hW6NPY0ZkT30rY89hN2QPZNakD3NM4894UOVPUPriD2k9I89zAOWPSejkD2vjow9
lFWKPS6cjz0U7pA9ajyVPTU6jD0zApA9qlmMPXQikD2YvI09yV2OPTYNkT0pWpI928aJPQSy
hz14v4k9kVCQPWWbjz3JGIo9w5iNPeqskT2wkJA9bTyPPesplD0n0Ys9XdqTPf+UkT1hF409
UaaOPX/9kj0Zb5g9Y4SUPcMHjT3u34c9dlGPPahOkD0Oy4w9ynSSPbmtkT1V35I9dq6SPUDT
kj2wBYc9/CKSPURJmT1ZEZI9rK6LPWuNjz3ueIs9f/KUPaRkkT1FIY490niSPZjIkT1dB5Y9
aDiIPSOTgj2+T4w9eFCOPRCgjD3cQY89IcKPPY5Djz2gsI09x0qSPeTJiT1+tYo9ryWIPQWK
lj3kUJI9UkmPPf0Fiz2WPI49wh6MPaQulj07sos9qiaTPdIrkD2ob4s9GbeQPYqxjz0U1pU9
B6iNPcbmjT3qGY89pXGUPf3blD3icok9u0KPPeGzjj3iV4s9Y+CKPcjkjz0GfY49F96KPdhG
jz0UAo09HoaQPToKjD00BI49hiKRPWhuhj3jaIs9SdCUPZPWij0qvo09CnuLPUvKiz1xFI49
UVKUPXU7jz3CNJA9d4aRPS/tjT0OZpU90WCNPYRekj3JepA9muWMPTTbiz1HrJM9nQOMPRWT
kz0HopE9UEyNPb83hj3+LYc9k0aQPUDpiD04W4o9tY+PPZRHjj2rw4g9lhyOPffymD3TyYw9
h1SOPQuIkT0wbok9yaWDPcnBiz2wIJE9AjGSPVn5jD1j0I496HyWPYbSjT2qP409aiGPPSA7
jD0oFY89NyiMPQG5jz2Fo5A9KhCLPZs/ij2/w4k9ftyNPcMzkz37xYs97lWQPR+Iij0J9I89
5s+MPZQmjz3y1IQ9EhiNPbXJjD1rE5E9ApaIPV0wkj0I1YU9ZcyFPZzOiT1O3Yc9M9+GPXNP
mD2rh4k9gp2KPRumjT1XapE9+ouSPZuViT2/3og9dAGUPSM5iT2eN449xlOKPTD2ij12cIw9
XqyMPRpUjT1fnIk9vomKPThajz2RvY89e7CMPRvJij0rsJQ9VLuPPSSWiz3X/ZE9NDSOPfML
jD0sLpI9a6yLPX0Tiz3DcZI9IoOEPYPWlT2bkYo9peGQPZEjjD0svYU9Z3SWPUohjT1GEI49
VvCMPeOgij1knYw9/F6PPfjTgD0Ao4w96i+MPbB4ij3kkpI9V46NPZFflz0mBos9FTiRPbfG
lT3yUZE9DMKOPXsUkD3HRY897qGQPe4jhj3J5o09fz2MPedHjT0VT5M9LAWUPYzmkz0ldI89
OSuUPfGvkT17pYs9zGWPPc8dmT1GJI49H/CKPcQbiz2vf5Y9oPeNPWYTij1uMJE98/qGPVr4
iz1J0JA9AL6aPfWljz0pT5E9gS+NPb/liz368Y89FHSUPUoMkj3/jJE9bwySPdHqkD3/+Y89
RyKEPXsYij1p2ok9XcqRPQooiT3qSYw9VQiMPTS8iT32CZA9AwaRPVg1iz2nbJI9YNeKPa5g
iT3u+Is9GiOIPXf5lj1CsIM98eyHPbpdjT0XYIQ94o2JPREThD0WHZA918+PPajVkz3PkYQ9
pqOTPadwmD3npY89RH6RPecEjj1AkIw98tKJPWBRlj2e0Y49JSKPPbk2lD3hzpQ9B0qLPXFZ
gz2/Sos9FNmWPeEujD1J1pU9lG6JPdbNjj3fDZY93I2LPWgwjD0T9o89Y96JPUTtij3nAZM9
7s6LPc1aiz0a75Q9kRSLPUV/hz2SK5E9/s+LPaowlj30W4U90gCNPUChhT2bz4k9C6qEPSa3
kj2LYII9nbWPPZ8tjj1qeJU9iESOPTzHjD1zjos9n2+YPYqLlD2TS5U9VnuKPQIJjD0FxZI9
sQ+MPaWUiz1woI49sgqNPT0zjj2k7Y49CyyGPbv1kD2R0JM9LCuEPZu7gj2nWYw91KyLPUuN
iD07a4w9+T+TPUZgkT38Hok9gAWQPVTCjz07vIk9f3KOPfBXkj2aAIs9AEiOPZVZkT1IDZY9
nCySPcKXiD1TZoo91UmOPexxjD1BEJM9BKKLPeOXiD1vW4s9j0KKPaMJgT1MHY09yrOSPU4G
jj0qD409NOKQPawqjD1zGpE9rM6DPTvjjT2ZVo09Ck2QPcoVjD3DqZA9gGOOPS6NkT3zJo49
CmSNPeH2jD07kog96TmTPbIihj25UZY9/3yUPbylkj1zm4s9TV+QPYyhiz34aIk9n8KOPXgM
jD1UH5Y9YBaKPdXvjT3Hlog9C4OUPXgNij0ApZQ9JKKLPVQQlz0Juos93G+KPXdvhz1czJc9
lnqLPetKiz1hB4o9w4SSPd8fjT3KMpM9ME6SPZvKlD05w4894gKRPTv6jj0hFog9SMSFPQ/g
ij0PqZI93YWKPaBKjD2P4ZI9QM+VPT3WiD3Aa4w9NJSOPdBiiT1TVpE9a4OSPYZ5jz0ErYs9
CUqPPYIkkT0cDY49HqCHPWrkjz11N4o9I2SBPbLPjj0iCJA9812IPSMDjz1fV5U9fN+LPcjF
kz2mFI89pUCOPcg1jT2FcZM98PWMPftmjT1fwos9zeiNPeJ0lT3+KIw9N7KEPXu0ij02ZI09
OTuNPcnojj1xm4k95uKIPZyLkD1NkZM92q+FPZeZlz3dlYo90WmTPfrbjj220Ys9z/SRPXdg
jT0b+ZQ9eduPPaTNjD0Qkos979OLPTaLkj2eIYg9oryJPTk/iT3TBIs9YCKMPXujij3YrpA9
hoSNPZp2jD2FCZM9OFSQPXanjj0FjYo9aTaNPeCwkj24iJM9WWaJPcP7kD2CGI09gt6OPYXN
kj3Ob4Y9s9iLPXL/jz1wMJU9EfqUPd1gjz1OAo89Xm+JPZZokj30CJM9JsGXPXtbjT2X7ok9
8bCJPVubjT0YBJI96rOPPRcxjz0cx5U9J3iHPeMthT3FSpU96uyOPciojD1f/pI9ljCUPYmW
kD0To4g9KL2KPdl3jT0EJZQ9wQeWPcxRkD009Y09+I6QPZ5akT0CdpI90y+SPVAJjT1Uw4s9
r6KJPUEUjz2Vdo09FauPPWpRjj2UJIk9NuWRPTNkjT2P2I49LCORPcTqjT3E0o09Rq+PPaQ6
lj2A1ZE9ox6JPVIZjz3+QY09QUuLPRrOiT3ds489VfSTPVx7jD0JWIs9L8eSPSAilD3ww449
uYWHPbSvij0F5Iw9VqCLPf8Fjz3w/489M3+HPeEZkD0eIZQ9QNGNPXegij0o+JY9FwmRPQdP
jD38p4w9IVGPPcX3kD3pdoU9ffyNPZQzjD1Vl5U9jOCDPS5Skz1ytos94QqQPXqLkT25y489
A9+NPTIOkD1i3Ik9qDqKPSNonj36rpE92qyTPRLwjT1Jb4c9ET2JPf0VjD3iJZI9XISKPRKA
lT0WEpI9</AssayYData></Step><Step><CommonData><SampleLocation>15</SampleLocation><SampleID></SampleID><SampleGroup></SampleGroup><SampleInfo></SampleInfo><SampleRow>N</SampleRow><SamplePlate>1</SamplePlate><WellType>BUFFER</WellType><Concentration>-1</Concentration><ConcentrationUnits>µg/ml</ConcentrationUnits><MolarConcentration>-1</MolarConcentration><MolarConcUnits>nM</MolarConcUnits><MolecularWeight>-1</MolecularWeight><Temperature>30</Temperature><StartTime>4702464</StartTime><AssayTime>300</AssayTime></CommonData><FlowRate>1000</FlowRate><StepType>DISASSOC</StepType><StepName>Dissociation</StepName><StepStatus>OK</StepStatus><ActualTime>300.015</ActualTime><CycleTime>0.2</CycleTime><AssayXData Points="1500">ynCPRX5yj0X9c49FnXWPRT93j0XeeI9FfnqPRR58j0WdfY9FP3+PRd6Aj0V+go9FHoSPRZ2F
j0U/h49F3oiPRX6Kj0X9i49FnY2PRT+Pj0XekI9FfpKPRf2Tj0WdlY9FP5ePRd6Yj0V+mo9F
HpyPRZ2dj0U/n49F3qCPRX6ij0X9o49FnaWPRT+nj0XeqI9FfqqPRR6sj0WdrY9FPa+PRd6w
j0V+so9FHrSPRZ21j0U9t49F3riPRX66j0UevI9Fnb2PRT2/j0XcwI9FfsKPRf3Dj0WdxY9F
PcePRdzIj0V+yo9F/cuPRZ3Nj0U9z49F3tCPRX7Sj0Ue1I9FndWPRT3Xj0Xe2I9FftqPRf3b
j0Wd3Y9FPd+PRd7gj0V+4o9F/eOPRZ3lj0U9549F3OiPRX7qj0Ue7I9Fne2PRT3vj0Xc8I9F
fPKPRR70j0Wd9Y9FPfePRdz4j0V8+o9FHvyPRZ39j0U9/49F3ACQRXwCkEUeBJBFnQWQRT0H
kEXcCJBFfgqQRR4MkEWdDZBFPQ+QRdwQkEV8EpBFHhSQRZ0VkEU9F5BF3BiQRXwakEX9G5BF
nR2QRT0fkEXcIJBFfCKQRR4kkEWdJZBFPSeQRdwokEV8KpBFHCyQRZ0tkEU9L5BF3DCQRXwy
kEUcNJBFnTWQRT03kEXcOJBFfDqQRf07kEWdPZBFPT+QRdxAkEV8QpBFHESQRZ1FkEU9R5BF
3EiQRXxKkEUcTJBFnU2QRT1PkEXcUJBFfFKQRRxUkEWdVZBFPVeQRdxYkEV8WpBFHFyQRZ1d
kEU9X5BF3GCQRXxikEUcZJBFnWWQRT1nkEXcaJBFfGqQRRxskEWdbZBFPW+QRdxwkEV8cpBF
HHSQRZ11kEU9d5BF3HiQRXx6kEUcfJBFnX2QRT1/kEXcgJBFfIKQRRyEkEWdhZBFPYeQRdyI
kEV8ipBFHIyQRZ2NkEU9j5BF3JCQRXySkEUclJBFnZWQRT2XkEXcmJBFfJqQRRyckEWdnZBF
PZ+QRdygkEV8opBFHKSQRZ2lkEU9p5BF3KiQRXyqkEUcrJBFna2QRT2vkEXcsJBFfLKQRRy0
kEWdtZBFPbeQRdy4kEV8upBFHLyQRZu9kEU9v5BF3MCQRXzCkEUcxJBFncWQRT3HkEXcyJBF
fMqQRRzMkEWdzZBFPc+QRdzQkEV80pBFHNSQRZ3VkEU915BF3NiQRXzakEUc3JBFnd2QRT3f
kEXc4JBFfOKQRRzkkEWd5ZBFO+eQRdzokEV86pBFHOyQRZ3tkEU975BF3PCQRXzykEUc9JBF
m/WQRTv3kEXc+JBFfPqQRRz8kEWb/ZBFPf+QRdwAkUV8ApFFHASRRZsFkUU9B5FF3AiRRXwK
kUUcDJFFmw2RRT0PkUXcEJFFfBKRRRwUkUWbFZFFOxeRRdwYkUV8GpFFHByRRZsdkUU7H5FF
3CCRRXwikUUcJJFFmyWRRTsnkUXcKJFFfCqRRRwskUWbLZFFOy+RRdwwkUV8MpFFHDSRRZs1
kUU7N5FF3DiRRXw6kUUcPJFFmz2RRTs/kUXaQJFFfEKRRRxEkUWbRZFFO0eRRdxIkUV6SpFF
HEyRRZtNkUU7T5FF2lCRRXxSkUUcVJFFm1WRRTtXkUXaWJFFelqRRRxckUWbXZFFO1+RRdpg
kUV8YpFFHGSRRZtlkUU7Z5FF2miRRXxqkUUcbJFFm22RRTtvkUXacJFFenKRRRx0kUWbdZFF
O3eRRdp4kUV6epFFHHyRRZt9kUU7f5FF2oCRRXqCkUUchJFFm4WRRTuHkUXaiJFFeoqRRRqM
kUWbjZFFO4+RRdqQkUV6kpFFGpSRRZuVkUU7l5FF2piRRXqakUUcnJFFm52RRTufkUXaoJFF
eqKRRRykkUWbpZFFO6eRRdqokUV6qpFFGqyRRZutkUU7r5FF2rCRRXqykUUatJFFm7WRRTu3
kUXauJFFerqRRRq8kUWbvZFFO7+RRdrAkUV6wpFFGsSRRZvFkUU7x5FF2siRRXrKkUUazJFF
m82RRTvPkUXa0JFFetKRRRrUkUWb1ZFFO9eRRdrYkUV62pFFGtyRRZvdkUU735FF2uCRRXri
kUUa5JFFm+WRRTvnkUXa6JFFeuqRRRrskUWb7ZFFO++RRdrwkUV68pFFGvSRRZv1kUU795FF
2viRRXr6kUUa/JFFm/2RRTv/kUXaAJJFegKSRRoEkkWbBZJFOweSRdoIkkV6CpJFGgySRZsN
kkU7D5JF2hCSRXoSkkUaFJJFmxWSRTsXkkXaGJJFehqSRRockkWZHZJFOx+SRdogkkV6IpJF
GiSSRZslkkU7J5JF2iiSRXoqkkUaLJJFmy2SRTsvkkXaMJJFejKSRRo0kkWbNZJFOzeSRdo4
kkV6OpJFGjySRZs9kkU7P5JF2kCSRXpCkkUaRJJFm0WSRTtHkkXaSJJFekqSRRpMkkWZTZJF
O0+SRdpQkkV6UpJFGlSSRZlVkkU7V5JF2liSRXpakkUaXJJFmV2SRTtfkkXaYJJFemKSRRpk
kkWZZZJFOWeSRdpokkV6apJFGmySRZltkkU7b5JF2nCSRXpykkUadJJFmXWSRTl3kkXaeJJF
enqSRRp8kkWZfZJFOX+SRdqAkkV6gpJFGoSSRZmFkkU5h5JF2IiSRXqKkkUajJJFmY2SRTmP
kkXakJJFepKSRRqUkkWZlZJFOZeSRdqYkkV6mpJFGpySRZmdkkU5n5JF2qCSRXqikkUapJJF
maWSRTmnkkXYqJJFeqqSRRqskkWZrZJFOa+SRdiwkkV4spJFGrSSRZm1kkU5t5JF2LiSRXi6
kkUavJJFmb2SRTm/kkXYwJJFesKSRRrEkkWZxZJFOceSRdjIkkV6ypJFGsySRZnNkkU5z5JF
2NCSRXrSkkUa1JJFmdWSRTnXkkXY2JJFetqSRRrckkWZ3ZJFOd+SRdjgkkV44pJFGuSSRZnl
kkU555JF2OiSRXjqkkUY7JJFme2SRTnvkkXY8JJFePKSRRj0kkWZ9ZJFOfeSRdj4kkV4+pJF
GvySRZn9kkU5/5JF2ACTRXgCk0UaBJNFmQWTRTkHk0XYCJNFeAqTRYgMk0XKDZNFOQ+TRdgQ
k0V4EpNFGBSTRZkVk0U5F5NF2BiTRXgak0UYHJNFmR2TRTkfk0XYIJNFeCKTRRgkk0WZJZNF
OSeTRdgok0V4KpNFGCyTRZktk0U5L5NF2DCTRXgyk0UYNJNFmTWTRTk3k0XYOJNFeDqTRRg8
k0WZPZNFOT+TRdhAk0V4QpNFGESTRZlFk0U5R5NF2EiTRXhKk0UYTJNFmU2TRTlPk0XYUJNF
eFKTRRhUk0WZVZNFOVeTRdhYk0V4WpNFGFyTRZldk0U5X5NF2GCTRXhik0UYZJNFmWWTRTln
k0XYaJNFeGqTRRhsk0WZbZNFOW+TRdhwk0V4cpNFGHSTRZl1k0U5d5NF2HiTRXh6k0UYfJNF
mX2TRTl/k0XYgJNFeIKTRRiEk0WZhZNFOYeTRdiIk0V4ipNFGIyTRZmNk0U5j5NF2JCTRXiS
k0UYlJNFmZWTRTmXk0XYmJNFeJqTRRick0WZnZNFOZ+TRdigk0V4opNFGKSTRZmlk0U5p5NF
2KiTRXiqk0UYrJNFma2TRTmvk0XYsJNFeLKTRRi0k0WZtZNFObeTRdi4k0V4upNFGLyTRZe9
k0U5v5NF2MCTRXjCk0UYxJNFl8WTRTnHk0XYyJNFeMqTRRjMk0WXzZNFN8+TRdjQk0V40pNF
GNSTRZfVk0U515NF2NiTRXjak0UY3JNFl92TRTffk0XY4JNFeOKTRRjkk0WX5ZNFN+eTRdbo
k0V46pNFGOyTRZftk0U375NF2PCTRXjyk0UY9JNFl/WTRTf3k0XY+JNFePqTRRj8k0WX/ZNF
N/+TRdYAlEV4ApRFGASURZcFlEU3B5RF1giURXgKlEUYDJRFuA2URTcPlEXWEJRFeBKURRgU
lEW4FZRFNxeURdYYlEV4GpRFGByURZcdlEU3H5RF1iCURXgilEUYJJRFuCWURTcnlEXWKJRF
eCqURRgslEW4LZRFNy+URdYwlEV4MpRFGDSURZc1lEU3N5RF1jiURXY6lEUYPJRFuD2URTc/
lEXWQJRFdkKURRhElEW4RZRFN0eURdZIlEV2SpRFFkyURbhNlEU3T5RF1lCURXZSlEUYVJRF
uFWURTdXlEXWWJRFdlqURRhclEWXXZRFN1+URdZglEV2YpRFGGSURbhllEU3Z5RF1miURXZq
lEUWbJRFuG2URTdvlEXWcJRFdnKURRZ0lEW4dZRFN3eURdZ4lEV2epRFFnyURbh9lEU3f5RF
1oCURXaClEUWhJRFtoWURTeHlEXWiJRFdoqURRaMlEW2jZRFN4+URdaQlEV2kpRFFpSURbaV
lEU3l5RF1piURXaalEUWnJRFuJ2URTeflEXWoJRFdqKURRaklEW2pZRFN6eURdaolEV2qpRF
FqyURbatlEU3r5RF1rCURXaylEUWtJRFtrWURTe3lEXWuJRFdrqURRa8lEW2vZRFN7+URdbA
lEV2wpRFFsSURbbFlEU3x5RF1siURXbKlEUWzJRFts2URTfPlEXW0JRFdtKURRbUlEW21ZRF
N9eURdbYlEV22pRFFtyURbbdlEU335RF1uCURXbilEUW5JRFtuWURTfnlEXW6JRFduqURRbs
lEXS7ZRFN++URdbwlEV28pRFFvSURbb1lEU395RF1viURXb6lEUW/JRFtv2URTf/lEXWAJVF
dgKVRRYElUW2BZVFNweVRdYIlUV2CpVFFgyVRbYNlUU3D5VF1hCVRXYSlUUWFJVFthWVRTQX
lUXWGJVFdhqVRRYclUW2HZVFNx+VRdYglUV2IpVFFiSVRbYllUU3J5VF1iiVRXYqlUUWLJVF
ti2VRTQvlUXWMJVFdjKVRRY0lUW2NZVFNDeVRdY4lUV2OpVFFjyVRbY9lUU0P5VF1kCVRXZC
lUUWRJVFtkWVRTRHlUXWSJVFdkqVRRZMlUW2TZVFNE+VRdZQlUV2UpVFFlSVRbZVlUU0V5VF
1liVRXZalUUWXJVFtl2VRTRflUXWYJVFdmKVRRZklUW2ZZVFNGeVRdZolUV2apVFFmyVRbZt
lUU0b5VF1nCVRXZylUUWdJVFtnWVRTR3lUXWeJVFdHqVRRZ8lUW2fZVFNH+VRdSAlUV2gpVF
FoSVRbaFlUU0h5VF1IiVRXaKlUUWjJVFto2VRTSPlUXUkJVFdpKVRRaUlUW2lZVFNJeVRdSY
lUV0mpVFFpyVRbadlUU0n5VF1KCVRXailUUWpJVFtqWVRTSnlUXUqJVFdqqVRRaslUW2rZVF
NK+VRdSwlUV0spVFFrSVRba1lUU0t5VF1LiVRXS6lUUWvJVFuL2VRTS/lUXUwJVFdMKVRRbE
lUW2xZVFNMeVRdTIlUV0ypVFFMyVRbbNlUU0z5VF1NCVRXTSlUUU1JVFttWVRTTXlUXU2JVF
dNqVRRbclUWz3ZVFNN+VRdTglUV04pVFFOSVRbPllUU055VF1OiVRXTqlUUU7JVFtu2VRTTv
lUXU8JVFdPKVRRT0lUWz9ZVFNPeVRdT4lUV0+pVFFPyVRbP9lUU0/5VF1ACWRXQClkUUBJZF
swWWRTQHlkXUCJZFdAqWRRQMlkWzDZZFNA+WRdQQlkV0EpZFFBSWRbMVlkU0F5ZF1BiWRXQa
lkUUHJZFsx2WRTQflkXUIJZFdCKWRRQklkWzJZZFNCeWRdQolkV0KpZFFCyWRbMtlkU0L5ZF
1DCWRXQylkUUNJZFszWWRTQ3lkXUOJZFdDqWRRQ8lkWzPZZFND+WRdRAlkV0QpZFFESWRbNF
lkU0R5ZF1EiWRXRKlkUUTJZFs02WRTRPlkXUUJZFdFKWRRRUlkWzVZZFNFeWRdRYlkV0WpZF
FFyWRbNdlkU0X5ZF1GCWRXRilkUUZJZFs2WWRTRnlkXUaJZFdGqWRRRslkWzbZZFNG+WRdRw
lkV0cpZFFHSWRbN1lkU0d5ZF1HiWRXR6lkUUfJZFs32WRTR/lkXUgJZFdIKWRRSElkWzhZZF
NIeWRdSIlkV0ipZFFIyWRbONlkU0j5ZF1JCWRXSSlkUUlJZFs5WWRTKXlkXUmJZFdJqWRRSc
lkWznZZFNJ+WRdSglkV0opZFFKSWRbOllkUyp5ZF1KiWRXSqlkUUrJZFs62WRTKvlkXUsJZF
dLKWRRS0lkWztZZFMreWRdS4lkV0upZFFLyWRbO9lkUyv5ZF1MCWRXTClkUUxJZFs8WWRTLH
lkXUyJZFdMqWRRTMlkWzzZZFMs+WRdTQlkV00pZFFNSWRbPVlkUy15ZF0tiWRXLalkUU3JZF
s92WRTLflkXU4JZFdOKWRRTklkWz5ZZFMueWRdLolkV06pZFFOyWRbPtlkUy75ZF0vCWRXTy
lkUU9JZFs/WWRTL3lkXS+JZFdPqWRRT8lkWz/ZZFMv+WRdIAl0V0ApdFFASXRbMFl0UyB5dF
0giXRXIKl0UUDJdFsw2XRTIPl0XSEJdFchKXRRQUl0WzFZdFMheXRdIYl0VyGpdFFByXRbMd
l0UyH5dF0iCXRXIil0UUJJdFsyWXRTInl0XSKJdFciqXRRQsl0WzLZdFMi+XRdIwl0VyMpdF
EjSXRbM1l0UyN5dF0jiXRXI6l0USPJdFsz2XRTI/l0XSQJdFckKXRRJEl0WzRZdFMkeXRdJI
l0VySpdFFEyXRbNNl0UyT5dF0lCXRXJSl0USVJdFs1WXRTJXl0XSWJdFclqXRRJcl0WzXZdF
Ml+XRdJgl0VyYpdFEmSXRbFll0UyZ5dF0miXRXJql0USbJdFsW2XRTJvl0XScJdFcnKXRRJ0
l0W0dZdFMneXRdJ4l0VyepdFEnyXRbF9l0Uyf5dF0oCXRXKCl0UShJdFsYWXRTKHl0XSiJdF
coqXRRKMl0WxjZdFMo+XRdKQl0VykpdFEpSXRbGVl0Uyl5dF0piXRXKal0USnJdFsZ2XRTKf
l0XSoJdFcqKXRRKkl0WxpZdFMqeXRdKol0VyqpdFEqyXRbGtl0Uyr5dF0rCXRXKyl0UStJdF
sbWXRTK3l0XSuJdFcrqXRRK8l0WxvZdFMr+XRdLAl0VywpdFEsSXRbHFl0Uyx5dF0siXRXLK
l0USzJdFsc2XRTLPl0XS0JdFctKXRRLUl0Wx1ZdFMteXRdLYl0Vy2pdFEtyXRbHdl0Uy35dF
0uCXRXLil0US5JdFseWXRTLnl0XS6JdFcuqXRRLsl0Wx7ZdFMu+XRdLwl0Vy8pdFEvSXRbH1
l0Uy95dF0viXRXL6l0US/JdFsf2XRTD/l0XSAJhFcgKYRRIEmEWxBZhFMgeYRdIImEVyCphF
EgyYRbENmEUwD5hF0hCYRXISmEUSFJhFsRWYRTAXmEXSGJhFchqYRRIcmEWxHZhFMB+YRdIg
mEVyIphFEiSYRbElmEUwJ5hF0iiYRXIqmEUSLJhFsS2YRTAvmEXSMJhFcjKYRRI0mEWxNZhF
MDeYRdI4mEVyOphFEjyYRbE9mEUwP5hF0kCYRXJCmEUSRJhFsUWYRTBHmEXQSJhFckqYRRJM
mEWxTZhFUU+YRdBQmEVyUphFElSYRbFVmEUwV5hF0FiYRXJamEUSXJhFsV2YRVFfmEXQYJhF
cmKYRRJkmEWxZZhFMGeYRdBomEVwaphFEmyYRbFtmEVRb5hF0HCYRXBymEUQdJhFsXWYRVF3
mEXQeJhFcHqYRRJ8mEWxfZhFMH+YRdCAmEVwgphFEoSYRbGFmEUwh5hF0IiYRXCKmEUSjJhF
sY2YRTCPmEXQkJhFcJKYRRKUmEWxlZhFMJeYRdCYmEVwmphFEJyYRbGdmEVRn5hF0KCYRXCi
mEUSpJhFr6WYRVGnmEXQqJhFcKqYRRCsmEWvrZhFUa+YRdCwmEVwsphFELSYRa+1mEVRt5hF
0LiYRXC6mEUQvJhFsb2YRVG/mEXQwJhFcMKYRRDEmEWvxZhFUceYRdDImEVwyphFEMyYRa/N
mEVPz5hF</AssayXData><AssayYData Points="1500">uM+WPafUiD0kOos9O6iPPcZefD3WioU9p2OIPabHgD0PTn49HLuMPf6xhz1G34U9GEiGPVhi
hz1hh4o93GCHPUrCgT32CH49WbWHPXXuhD2e5IY9MXWAPWHmhD2I9YU9o3Z6PUwFjj17Cms9
I0B+PX6Pfz37YYI96hCJPVLujD1KGoY90cqEPcZFgj0l/4c9mtt8PeU9gj33soY9MV2APQXZ
fD0x9oM9q2uDPcZMhz3sm4M9wSZ/PQdPfD2aSYY96QeEPZmjgj2W/4o9IWOGPU2Ehj3mAYY9
ovWHPXhkhT1yAI09qDWGPW4kjz0I4Ic9d9CHPWFAfz2NY4A9oyWEPRSghD33uYo9zSCJPRiy
gj3794Q9ixOMPRNmhj3gvYo9WpuFPbAnhz2FloI9YhuNPfnHiz2jQoM9OYGGPad1iz3cc4I9
kjqDPXhrgj1tCYE997aBPXQmhD30WYg9tT+LPbfcgT1/1X09iDiGPcZJhz1DEoU9MliCPSVw
dz1LbpA9qI5/PVr6jD1Vl449HniJPRzJhT1cfoU9Dk2IPf8hhj3nUYw9qZ2BPTzngT2bWYM9
CT6GPVx3hD241Yg9w36IPYeihj2mdIg9YBiEPaJgiz1zwII9lfiKPQPRiD00CIg9k9GBPRw1
hT1tnIk9oJCOPRElfj3HS4E9F4OJPQWIhT3zu4M9oah7PRiNhz2OjIY9j1uDPU6Hfz1GL4I9
BCyAPRtrhD2NSYY97V+FPWo9cj2mIJM9wwaGPeZcgD03jIU9DjuIPcZBhT2vWYQ9UHOEPYcG
hT16YIA95XyJPdO7hT0QJoA95yeBPby/iT2afII9rXZ8PZhOhz01T4Y9EGKFPVvlgz0MwoY9
DBuHPXkyhz1ePYc9raF7PdRBjD1IQII9SS6EPXM+hD2Ks4s9ffR6PTHAfT1VGos9Bt9+PWII
iT1o+YQ9ybmBPU97gz3Wo4Y9wriKPVmLgD0WQYY9SJqFPbwWhz21J4o9bKeLPa12hD3yDYU9
yY2JPUWycj1Yy4Y9F/OBPXMZjT2/TII9WhWJPX0xfT3KcIM9w2GCPZIMhj3VqIo9wlOEPfb8
gz1ofn49k+SBPZRWhj2VZoI9I4eDPcNZjD04woc94CCMPfuhiz1nyn491CKUPXH2gD3hNoM9
D3KCPV0Uhj17i4M9FVuMPf5LiD0jfYg9dCWLPUd4iT2xe4Y9SeyJPT2jij0SmIQ9H0+FPTPc
iz084JE9g3mHPZu+gj1D8IM9l6SMPXG/hz29aYg9yuGHPaxCgz2sNYc9LkGLPR1kiD0lLoM9
J8+HPbNzgz0A/Yg9TGiBPTRdhT27/oA9pdiIPTjZhT3624M9rziJPYU0gz3cHYo9oN2JPV/m
hj0bjH09bTeFPWDIgj1P64k9MUGAPcgGhT3PkYM9yiKHPddtij2mgY09vqiAPQG1hj1oZoc9
EICLPdRDhT3kUIg9l7mHPXvJhz2xE4M9+IWKPZrQgD3GgYo9+PuHPWEdgj3XSoY9XI6JPayQ
hj3CYoE9YQiLPd9tgD14E4o9F1uLPcePej2rRH09i994PXSKiD1uF4U9QVaKPcRqjj1u6ow9
u3OMPcX7hT0WuYo90MiCPe8tjT34wYs9g7uDPXQmhj03MYA9gPSIPdC7gT3dy4Q9qluHPXGo
hj2Q/4I9KKuKPfWdhj0cHI498CCIPb7ahD0Vj4g9Bj2APfwShj3nEIc9hw6MPTV7hD23ZIU9
npeFPXjriT3/o4s9Y02MPXpshT1IA4k9bNyPPWEVij2yfII9NPOEPXMgiz1WFIo9r1SDPfgP
hT30ToM9pG+APRcdhj1Ls4c9S/qCPXIEij21JoQ9SRmHPSaSgz1iDoU9MR+OPRoBjT0cp4w9
6UGAPZIHgT3n0oI9tJWCPcctiT2lU4g9xyCEPQWDij0zN4w9QD6EPT+ogT2y54c9xEWOPXkO
iD3lCYA9nE2MPS1Qij2bOYg9wVSAPZsWij0KnIg9qrSHPYeZjD0nOYY91hyGPTHPgT1UvIo9
eOCDPSuKfz15QYc92p+FPcm4iT03B4k9gqSEPaoDjD3OpYU9/g6APb7Uiz3CHYs9ZySEPafR
hz0KLIQ9/FmBPTX1hz06zIQ9F5aIPfj9hT2IPok9R9aCPXbahT0HUYI9TYyDPZVmhT0yo409
SwWLPYrZhD3+UIY9ErmGPdmAhD1pGoU9o86IPbP5iD2Rn4o9oGOLPT9wiT2/MI09s8OEPVe/
iz0Aioc9FgSJPfgJhz2c9IA9rpWDPVi7iT1so409cM+JPWI3iz1EKI49uT+CPYVDiT13/YY9
NDaJPTJRiD1qYpM9s1aEPSQjgD0zKH49TM+APaTMhz28p4M9b/GCPRZRbz2A4Io986mHPUNv
hT2DHI49MhaMPd+khD2Fy449x/WBPVXJiD15qos9AAKKPQ/9iT0mmIs9WQOCPQXseT2s1YA9
dTaBPcUZiD3T2Yg9lQeBPfF/ij2BQIo9uxyDPay8ij28j4s9tkWKPV33hj14moY9HS6FPVVr
jT1ThIc9OpiFPWIxij0BYoI9iXWGPRwZhT3ND4w9CdiBPYh/hz0mgYE9uEiIPXEmhz2dwoU9
OgiJPfvlgj2MZ4U9Mv+MPePlgD0LgYk99R2EPadOjj2wqIs9b9eEPU+pij32sIw9mLCIPW7v
jD2A/4g9LYWIPTx4hz39noY9LAaGPdfEhj1ipYg9ImWCPYYhgD0CkIU9UD2QPbuegj2r5YA9
CcGPPUzAjD2HtYI9IbGMPRBngz0SAZA9ub+EPdeQiT0wz4g9ExuFPeWLiT0dfIU9ZaGOPZh+
gj3KH4094O+BPY/ThT3nVYE99T+NPQYGgT2FDoE95NOFPXXeiT3qd4M9526HPVqthj3YyI49
smGHPeTShT31PHY9fRqIPa57iz3txYg9AjOEPZJHhz1KkY09zXiGPRBcij1/soM90H2NPaKX
iD3cToQ9+pF6PXs9jz3HOok9Sx+DPSRngj1zHo09d82JPUo1hD0hl4g9DjWHPdVJiT3fzHk9
+7WFPYeygz1XN4Y9Pf6GPSEwiz2xwoE9xl6EPS7Ihj14Ooc9LIWCPXpyhz2TvIQ96TaIPZAD
jT0YgYY9vweFPVVIiz1hY4U9NymIPY8Chz0zjIY9O96OPSe+jD3SRIQ9obF4Pd6giD1Q1oM9
dKmKPZtkjT3pOIw9LFyDPRZBhj0R3Io9hriCPdUGhD2Arok9NAyJPZ9ziz3Di4A9xwaMPdUL
jz3G/5E9l52JPaPZgT2P+os9eO96PWr7jT35e4c9dyiPPZ7Ejj2+Q4k9da+IPWDCdz2MpoY9
e4iIPX3jfT24w4g9v1yCPWHNij2rAIY9QWqHPdighj1K1IQ9aI2MPVoBjz1EaoM9zs2CPfbn
iT1+NIk9gGKKPYsRjT3u6IM9wcSCPVjzhT3CRoo98q+FPXl+gz1p0489LAiDPQlagj3wRIc9
yYeJPQ5ajD1Z/Io9p7uOPWrJiD3tbo89EhuSPS6GkD08AYE9cPiEPXvziz3CQ4Q9v1iDPexD
iT1Y3YU9qCd/PaXKiT0qLoY9fFaDPZCihj2bdoQ9Nx6IPcJ8ij1UZ4Y97VeEPaTciT2pP4E9
TdCGPVWFfz3KGZA9QiKKPcFpiD2GRI49nwaOPWZdhz2Mn4k9ADqRPYFGjD1raoU9Iop6Pe6g
iD3BVos92PqKPQIiiz1h0IQ9EOCSPT1ajD0n3II9hP2HPdcFhT1SFYY92MuIPX9Xij0iA449
fQmLPRbEhz1MM4s9j8eJPXKzhD1vmYs9CauDPSpOjD3RRY49PnCBPRrKhz2jq4Q9Sl2GPQGF
ij1Klo09NNOHPUrZiD0quIc9iC+HPc3YkD0Haos958KGPdoNiD20S4s9h46JPZKljj3dJ4w9
RZqLPZNAhz2HAoU9y3uIPSJ8hz2VfYg9CA+KPZO7hj1d54o94r6KPUT9gz0K5YY9NtqJPUTA
fj2HmYk9E5CHPZwkij3m44c9p6mJPXbtlj2Y7Yg9PxOJPZZZkz2B4YA97meLPZ2NiT2Q84E9
vN2GPSJLjz3ah4c9vtGLPaEhhz2NAoE9eIyEPZibij1xmY89A2GLPUSyhT2kMIM9OryOPULY
hD1gtY49Bw6KPRAMfj1dSIY9n8uKPQzfij3Er409Iy6JPbm8hj0aqoo9K7x/PTJ5hz33oIc9
VumMPa3/iT0LroQ9p/6NPRf8hD2qXo49pNyMPcc/hz35oIg9ZVSSPWCSjD26Gos9R7CAPYdQ
ij1yxoo97kiIPQ+SiD0+vYw9y8iHPXZIjD3yg4s9ASWIPUM6iD2yjIY97UONPSXVkD3oQYU9
M6eOPRr5jT0m1oU9XeuOPc7Ihj1Pr409gHSTPU34hj1KboA9O22LPciJgz0HzYc9ETSFPVF7
jj3Pk4U9GYaOPZcMij2lk4Q95FuMPXEbjD3cr4Q9ilWJPUnChT0EN4w99/qGPXO5gj3P/Ic9
TaSJPW04ij0Ea449t/CHPeCrhj1M8ns9oDWFPa8QiD3zOIU98dyNPUajjT2uvos9C/6HPTyS
gT1dwIQ94EmHPVheiz35dIk9Bb6MPaPviz3Y34c9fAKDPW50hD3Mgoo9U9OFPSoQgj276YM9
KcyCPb63gD3je4I9HSCIPTuiij16Dok9Mb+PPek7hT0hb4k9+UyAPURagT0bh4Q9nOCFPdhF
hz0U+I49MaeBPZC+hz0TeIE9ZHiEPYF0ij0UzIo9492LPSj1dT2w+Ik9ntuCPYRFiD3IjoQ9
97CHPUG+hz0XKpM933+MPQfbhz01h4A9tBt1PQOmjT0jdYs9UTuHPZ7giz3YSoQ90ZWGPXVg
iD1SNoU9gvuFPczqhz3sT4k9bcGMPatriT35x4o9Bl+JPd2TkD2CNIQ9yxCEPT5UhT0Q8II9
+6eNPT88jj0Zto89k/yNPYyHiz0D2YY9GA6KPZq1gj06nY89pdaKPcjjhT0vmYY93hOLPagm
hz0YLYs9/2WCPWgagj0lWII9mliLPTQVjT1UTIg9+G2DPTATdz0uYoo9eASDPf5fkj3sooU9
kLCJPdQpiz0pk4U9JEKEPb8SjT3u0IQ9bfmIPe4Ggz0DkYI9PUeCPbBkjj3zgo49fzqLPYNa
ij2/tJE9QQiOPUx2iD0UH4g9LbWLPYxkhz0IrYc9N0qJPVmRhj1vsYU9xcmSPbLDhT16bIk9
mZ98PS9Gkz2nS4894RqKPax6gj2tzo09n26FPRRLiz10y4c9+cyCPQooiz3ZzJM9VaaLPSXV
ij19ZX89lLyQPTQthj0GB4o9IuuIPf/ggj2BtoM9pB6IPQQZgz0VLIY96IOGPW+chT1744g9
L0aHPVpxhT0G3IA9hgeFPbmAjT1IZIM9NT+QPVZEhD0bB4g90MeMPfxpiD1P8Ig9sL2KPWAJ
iz2lE409X+GAPd8Fij2guok9ZrGJPdu0gT2MkYY9qGyAPWi9gz0qjJM9ysyOPfN7iT3xcYY9
hRWOPe+MiD32Tok95aaGPf45jz1wjok9f4COPVH7hz3CKJA9dHmKPTypiz2D9o49OliKPYPV
iz2fKYw9CmeFPW+chT3nKIQ9acp6PahKiD3/n4Y9dceQPb3Ghj0BRoI9fBuMPWFihT0tZ4k9
1ImHPQnSiT2eUow9zueMPSiAiz341oc9Jy+JPe+Ohj26Q4g9FkKJPdxQiT3ccIY9kBmAPXjc
hz3dOow9EkmAPe1zgj19aHQ9/YGHPZ9ijD1k9YI93zuNPf53kj27VIA9NgeMPdYKiD0BsIY9
4LiDPfwGhz22RoA9b/yHPQfgiz2JlIY9DNOIPXsPgj2bvYU9hM+MPeZBjD0BKYE9SyWAPVxU
gj0fzoY9cYuLPaDjhT16VYk9qn+KPZfkgz2xfo893fGDPQ/Ogz0/zoc9oAaGPahXiz1Bw4o9
ZhiMPfufiD1k74U99rV5PfcZiz1ECJA91PSIPeTLiz183Yc9tviMPbsOkz3pxpA9GXuLPfD9
ij3nT4U9/0KLPYYAiz0aeoc90niEPQysij1ZWoU9RYmHPYRxhD1UnIs9naCLPUWYhT0f0oY9
2oaNPaYohj2JmYc91FeGPflAhz2dxoQ9POWDPSspjT1J1Yo9QP57PSXRhT2Dm4893iV/PWmq
gj1g4oo9g/yGPev/gD1DIoY9gSSMPRFKgT23J5E91gqEPb7AjD063os9UzuJPfFogz32how9
l3WFPSfthz2dCYw9NaKLPfApiz2vh4k9iaOEPRS4hj3/n449pZWKPW4kjD0eX4c93nKIPQe/
hj3RF4g9VGyIPcFBhz2rgo49sG+NPaI/hT0J84U945yIPazBfz1uUIk9JXmBPcbMgz09F4k9
ovqFPc8jhT2muYo9bkaPPVzrgz1hxYk9VFiHPWDRiD09O409i8KBPXAZhD00XY49XWuHPYDk
iT2nnI89B/CJPetehz2jKIg9R/KLPfCqjT0IhoM9XrKGPWZUiz0ODoc9ZQWCPRgahz1fT4k9
OduDPa/ojD24HIs9obmFPffBiT2dBIc9NTmJPQJGkj0HaYA9h/OTPTcojD1ug4M951+IPXfA
iD2WBIk95P2HPaxkjT1PR4g96tqEPYJzkD0mVo492yuMPWhiij1IsoY954WEPfHVhD0UlYw9
G5eHPTAxhT0eOIc9FcSOPZhyjz1Llok9vj2FPez2gz2pUY09/a+QPbXDhj2NOIc9B8WNPRyA
hD2WVIw9+G6BPfoZkD2atYM9WZqDPRHAij1E2Ic9iI2NPU/NiD0Zl4E9qQyMPWmoiz24n409
vIaFPYbxhz2nxok9Q6SPPSIthz19pIo9osyEPUyzhD3LLYQ9sJeHPXGRgD2Yc4Q9LfaEPZpT
jT1msYc9b3OFPUi2jT3gLow9fSOKPf3MjT1Oxog9COGFPcgxhT1Q44M9/56OPcKGgT2zf4o9
ZFCOPQZIeT3p84A9vACLPYHojT3GBYY9/KmGPRJEfD2ZjXk9fQ2JPRqHfD3fZoo9KSGGPc7M
fj1XYog9uDeUPV9GiD3214c9XrWLPTH2jz1k9I89h+SOPdQViz2hnYw9mnyEPT/ihD0FpIw9
I2qQPWmkkz3JDYw9NzOKPcs6jj3Feog9F8mBPcUShj3h3ZE9v+GIPVdmiD2fZYY91TSJPV8+
hz3W4Yc9+KuRPXr0iD3zJIQ9ae19PatPhD0Book9H/iHPevKfj18hok9vbuSPaxiiD2U/I09
JeCDPQ5uhT0Fp5A9A9uDPbMBiD0NXoY9i8mEPbVGij0ylYk9gGaLPfXKgj1DuYo9cTGGPVMb
fD2Kf4k9QaSFPfRIhj3n9oY9/pmIPR9OjT0HS4k9cvqHPSC5hz3ENok9tLSFPdvDij20KIA9
qHeIPS+xjT33OYw9DoWFPTzegz3YHYg9ymuEPRONhz0owYI9lQmKPaW7hD3puY09VASAPaIl
hD2xkIs9lxaFPa5dgz2/qoc9DvCEPaz0jD3xUos9bCyGPU+cij1SK4Y9UMaLPSAgjj2Ay5A9
LgKKPbAniT2Vv4A9HPGFPezsiz3PB4Y9b8iDPSMegT3hRoE9V9KEPU/9hj3VCIg9mO6FPSCS
jz0LHIM9p4GKPR/xhz1tVIE9a6GJPQuNjD2H2IY9Ajp/Pfa6hz0jx4k98EKCPZaJjD1ArIo9
IUWCPbgqhj2SCoQ9ME+EPYDRjz1+YY09zgeMPYoqiD3Yf449NFOLPRpiiD1siYM9NFuMPXhP
iD3YJYc9xB2OPZxShD2OcIY9rKaMPYK8gD3mT449WtaIPSmIij3Te4w91wKBPVi+iD1lxI09
3oaAPQ5mhj0/3YQ9fqGBPS+Giz1r9ow9saeFPcxViD32+Yo9eFGEPSrZiz2ivYk9stmKPcqo
kD2mYYw9bJqBPS9LjD1ReI09ypKIPXnigT0dOYo9e7yLPVFehz0hkY49R/WBPUHthj19SIY9
LfCEPa/ZiT1uVYc9kECNPfp7hj3lC4g9zK6EPXv6gj3POYs9/9yHPbZNfj1N/4c92sCMPfzx
hD2S6YY9</AssayYData></Step><Step><CommonData><SampleLocation>17</SampleLocation><SampleID>YNCCT5Ac018</SampleID><SampleGroup></SampleGroup><SampleInfo></SampleInfo><SampleRow>M</SampleRow><SamplePlate>1</SamplePlate><WellType>KSAMPLE</WellType><Concentration>-1</Concentration><ConcentrationUnits>µg/ml</ConcentrationUnits><MolarConcentration>5000</MolarConcentration><MolarConcUnits>nM</MolarConcUnits><MolecularWeight>-1</MolecularWeight><Temperature>30</Temperature><StartTime>5008737</StartTime><AssayTime>300</AssayTime></CommonData><FlowRate>1000</FlowRate><StepType>ASSOC</StepType><StepName>Association</StepName><StepStatus>OK</StepStatus><ActualTime>300.001</ActualTime><CycleTime>0.2</CycleTime><AssayXData Points="1500">6dCYRZ/SmEUg1JhFwNWYRWDXmEUA2ZhFn9qYRSDcmEXA3ZhFYN+YRQDhmEWf4phFIOSYRcDl
mEVg55hFAOmYRZ/qmEUg7JhFwO2YRWDvmEUA8ZhFn/KYRSD0mEXA9ZhFYPeYRQD5mEWf+phF
f/yYRcD9mEVg/5hFAAGZRZ8CmUUgBJlFwAWZRWAHmUUACZlFnwqZRSAMmUXADZlFYA+ZRQAR
mUWfEplFIBSZRcAVmUVgF5lFABmZRZ8amUUgHJlFwB2ZRWAfmUUAIZlFnyKZRSAkmUXAJZlF
YCeZRQApmUWfKplFICyZRcAtmUVgL5lFADGZRZ8ymUUgNJlFwDWZRWA3mUUAOZlFnzqZRSA8
mUXAPZlFYD+ZRQBBmUWfQplFHkSZRcBFmUVgR5lFAEmZRZ9KmUUeTJlFwE2ZRWBPmUUAUZlF
n1KZRR5UmUXAVZlFYFeZRQBZmUWfWplFHlyZRcBdmUVgX5lFAGGZRZ9imUUeZJlFvmWZRWBn
mUUAaZlFn2qZRR5smUW+bZlFYG+ZRQBxmUWfcplFHnSZRb51mUVgd5lFAHmZRZ96mUUefJlF
wH2ZRWB/mUUAgZlFn4KZRR6EmUXAhZlFYIeZRQCJmUWfiplFHoyZRb6NmUVgj5lFAJGZRZ+S
mUUelJlFvpWZRV6XmUUAmZlFn5qZRXicmUW4nZlFXp+ZRQChmUWfoplFHqSZRb6lmUVep5lF
AKmZRZ+qmUUerJlFvq2ZRV6vmUUAsZlFn7KZRR60mUW+tZlFYLeZRQC5mUWfuplFHryZRb69
mUVev5lF/cCZRZ/CmUUexJlFvsWZRV7HmUX9yJlFn8qZRR7MmUW+zZlFXs+ZRf3QmUWf0plF
HtSZRb7VmUVe15lF/diZRZ/amUUe3JlFvt2ZRV7fmUX94JlFn+KZRR7kmUW+5ZlFXueZRf3o
mUWf6plFHuyZRb7tmUVe75lF/fCZRZ3ymUUe9JlFvvWZRV73mUX9+JlFnfqZRR78mUW+/ZlF
Xv+ZRf0AmkWdAppFHgSaRb4FmkVeB5pF/QiaRZ0KmkUeDJpFvg2aRV4PmkX9EJpFnxKaRR4U
mkW+FZpFXheaRf0YmkWdGppFHhyaRb4dmkVeH5pF/SCaRZ0imkUeJJpFviWaRV4nmkX9KJpF
nSqaRR4smkW+LZpFXi+aRf0wmkWdMppFHjSaRb41mkVeN5pF/TiaRZ06mkVPPJpFvj2aRV4/
mkX9QJpFnUKaRR5EmkW+RZpFXkeaRf1ImkWdSppFHkyaRb5NmkVeT5pF/VCaRZ1SmkUeVJpF
vlWaRV5XmkX9WJpFnVqaRR5cmkW+XZpFXl+aRf1gmkWdYppFHmSaRb5lmkVeZ5pF/WiaRZ1q
mkUebJpFvm2aRV5vmkX9cJpFnXKaRR50mkW+dZpFXneaRf14mkWdeppFHnyaRb59mkVef5pF
/YCaRZ2CmkUchJpFvoWaRV6HmkVNiZpFj4qaRRyMmkW+jZpFXo+aRf2QmkWdkppFHpSaRb6V
mkVel5pF/ZiaRZ2amkUenJpFvp2aRV6fmkX9oJpFnaKaRR6kmkW+pZpFXqeaRf2omkWdqppF
HqyaRb6tmkVer5pF/bCaRZ2ymkUctJpFvrWaRV63mkX9uJpFnbqaRRy8mkW8vZpFXr+aRf3A
mkWdwppFHMSaRb7FmkVex5pF/ciaRZ3KmkUczJpFvM2aRV7PmkX90JpFndKaRRzUmkW+1ZpF
XteaRf3YmkWd2ppFHNyaRbzdmkVe35pF/eCaRZ3imkUc5JpFvOWaRV7nmkX96JpFneqaRRzs
mkW+7ZpFXO+aRf3wmkWd8ppFHPSaRbz1mkVc95pF/fiaRZ36mkU9/JpFvP2aRVz/mkX9AJtF
nQKbRT0Em0W8BZtFXgebRf0Im0WdCptFHAybRbwNm0VcD5tF/RCbRZ0Sm0UcFJtFvBWbRVwX
m0X9GJtFnRqbRT0cm0W8HZtFXB+bRfsgm0WdIptFPSSbRbwlm0VcJ5tF+yibRZ0qm0UcLJtF
vC2bRVwvm0X7MJtFnTKbRRw0m0W8NZtFXDebRfs4m0WdOptFPTybRbw9m0VcP5tF+0CbRZ1C
m0U9RJtFvEWbRVxHm0X7SJtFnUqbRRxMm0W8TZtFXE+bRftQm0WdUptFHFSbRbxVm0VcV5tF
+1ibRZtam0U9XJtFvF2bRVxfm0X7YJtFnWKbRRxkm0W8ZZtFXGebRftom0WbaptFPWybRbxt
m0Vcb5tF+3CbRZtym0U9dJtFvHWbRVx3m0X7eJtFm3qbRYN8m0XCfZtFXH+bRfuAm0WdgptF
O4SbRbyFm0Vch5tF+4ibRZuKm0U7jJtFvI2bRVyPm0X7kJtFm5KbRTuUm0W8lZtFXJebRfuY
m0WbmptFO5ybRbydm0Vcn5tF+6CbRZuim0U7pJtFvKWbRVynm0X7qJtFm6qbRTusm0W8rZtF
XK+bRfuwm0WbsptFO7SbRby1m0Vct5tF+7ibRZu6m0U7vJtFvL2bRVy/m0X7wJtFm8KbRTvE
m0W8xZtFXMebRfvIm0WbyptFO8ybRbzNm0Vcz5tF+9CbRZvSm0U71JtFvNWbRVzXm0X72JtF
m9qbRTvcm0W83ZtFXN+bRfvgm0Wb4ptFO+SbRbzlm0Vc55tF++ibRZvqm0U77JtFvO2bRVzv
m0X78JtFm/KbRTv0m0W89ZtFXPebRfv4m0Wb+ptFO/ybRbz9m0Vc/5tF+wCcRZsCnEU7BJxF
vAWcRVwHnEX7CJxFmwqcRTsMnEW8DZxFXA+cRfsQnEWbEpxFOxScRbwVnEVcF5xF+xicRZsa
nEV6HJxFuh2cRVwfnEX7IJxFmyKcRTsknEW8JZxFXCecRfsonEWbKpxFOyycRbwtnEVcL5xF
+zCcRZsynEU7NJxFvDWcRVw3nEX7OJxFmzqcRTs8nEW6PZxFXD+cRftAnEWbQpxFO0ScRbpF
nEVcR5xF+0icRZtKnEU7TJxFuk2cRVpPnEX7UJxFm1KcRTtUnEW8VZxFWlecRftYnEWbWpxF
O1ycRbpdnEVcX5xF+2CcRZtinEU7ZJxFumWcRVpnnEX7aJxFm2qcRTtsnEW6bZxFWm+cRftw
nEWbcpxFO3ScRbp1nEVcd5xF+3icRZt6nEU7fJxFun2cRVp/nEX5gJxFm4KcRTuEnEW6hZxF
WoecRfmInEWbipxFO4ycRbqNnEVcj5xF+ZCcRZuSnEU7lJxFupWcRVqXnEX5mJxFm5qcRTuc
nEW6nZxFWp+cRfmgnEWbopxFO6ScRbqlnEVap5xF+aicRZuqnEU7rJxFuq2cRVqvnEX5sJxF
m7KcRTu0nEW6tZxFWrecRfm4nEWZupxFtrycRfe9nEVav5xF+cCcRZnCnEU7xJxFusWcRVrH
nEX5yJxFm8qcRTvMnEW6zZxFWs+cRfnQnEWb0pxFO9ScRbrVnEVa15xF+dicRZnanEU73JxF
ut2cRVrfnEX54JxFmeKcRTvknEW65ZxFWuecRfnonEWZ6pxFOeycRbrtnEVa75xF+fCcRZny
nEU59JxFuvWcRVr3nEX5+JxFmfqcRTn8nEW6/ZxFWv+cRfkAnUWZAp1FOwSdRboFnUVaB51F
+QidRZkKnUU5DJ1Fug2dRVoPnUX5EJ1FmRKdRTkUnUW6FZ1FWhedRfkYnUWZGp1FORydRbod
nUVaH51F+SCdRZkinUU5JJ1FuiWdRVonnUX5KJ1FmSqdRTksnUW6LZ1FWi+dRfkwnUWZMp1F
OTSdRbo1nUVaN51F+TidRZk6nUU5PJ1Fuj2dRVo/nUX5QJ1FmUKdRTlEnUW6RZ1FWkedRflI
nUWZSp1FOUydRbpNnUVaT51F+VCdRZlSnUU5VJ1FulWdRVpXnUX5WJ1FmVqdRWxcnUW6XZ1F
Wl+dRflgnUWZYp1FOWSdRbplnUVaZ51F+WidRZlqnUU5bJ1Fum2dRVpvnUX5cJ1FmXKdRTl0
nUW6dZ1FWnedRfl4nUWZep1FOXydRbp9nUVaf51F+YCdRZmCnUU5hJ1FuoWdRVqHnUX5iJ1F
mYqdRTmMnUW6jZ1FWo+dRfmQnUWZkp1FOZSdRbqVnUVal51F+ZidRZmanUU5nJ1FuJ2dRVqf
nUX5oJ1FmaKdRTmknUW4pZ1FWqedRfmonUWZqp1FOaydRbqtnUVar51F+bCdRZmynUU5tJ1F
urWdRVi3nUX5uJ1FmbqdRTm8nUW4vZ1FWr+dRfnAnUWZwp1FOcSdRbjFnUVYx51F+cidRZnK
nUU5zJ1FuM2dRVjPnUX50J1FmdKdRTnUnUW41Z1FWNedRfnYnUWZ2p1FOdydRbjdnUVa351F
+eCdRZninUU55J1FuOWdRVjnnUX36J1FmeqdRTnsnUW47Z1FWO+dRffwnUWZ8p1FOfSdRbj1
nUVY951F9/idRZn6nUWH/J1Fyv2dRVj/nUX3AJ5FmQKeRTkEnkW4BZ5FWAeeRfcInkWZCp5F
OQyeRbgNnkVYD55F9xCeRZcSnkU5FJ5FuBWeRVgXnkX3GJ5FlxqeRTkcnkW4HZ5FWB+eRfcg
nkWXIp5FOSSeRbglnkVYJ55F9yieRZcqnkU5LJ5FuC2eRVgvnkX3MJ5FlzKeRTk0nkW4NZ5F
WDeeRfc4nkWXOp5FOTyeRbg9nkVYP55F90CeRZdCnkU5RJ5FuEWeRVhHnkX3SJ5Fl0qeRTlM
nkW4TZ5FWE+eRfdQnkWXUp5FN1SeRbhVnkVYV55F91ieRZdankU3XJ5FuF2eRVhfnkX3YJ5F
l2KeRTdknkW4ZZ5FWGeeRfdonkWXap5FN2yeRbhtnkVYb55F93CeRZdynkU3dJ5FuHWeRVh3
nkX3eJ5Fl3qeRTd8nkW4fZ5FWH+eRfeAnkWXgp5FN4SeRbiFnkVYh55F94ieRZeKnkU3jJ5F
uI2eRViPnkX3kJ5Fl5KeRTeUnkW4lZ5FWJeeRfeYnkWXmp5Fn5yeReGdnkVYn55F96CeRZei
nkU3pJ5FuKWeRVinnkX3qJ5Fl6qeRTesnkW4rZ5FWK+eRfewnkWXsp5FN7SeRbi1nkVYt55F
97ieRZe6nkU3vJ5FuL2eRVi/nkX3wJ5Fl8KeRTfEnkW4xZ5FWMeeRffInkWXyp5FN8yeRbjN
nkVYz55F99CeRZfSnkU31J5FuNWeRVjXnkX32J5Fl9qeRTfcnkW43Z5FWN+eRffgnkWX4p5F
N+SeRbjlnkVY555F9+ieRZfqnkU37J5FuO2eRVjvnkX38J5Fl/KeRTf0nkW49Z5FWPeeRff4
nkWX+p5FN/yeRbj9nkVY/55F9wCfRZcCn0U3BJ9FuAWfRVgHn0X3CJ9FlwqfRTcMn0W2DZ9F
WA+fRfcQn0WXEp9FNxSfRbYVn0VWF59F9xifRZcan0U3HJ9Fth2fRVgfn0X3IJ9FlyKfRTck
n0W2JZ9FWCefRfcon0WXKp9FNyyfRbYtn0VYL59F9zCfRZcyn0U3NJ9FtjWfRVY3n0X3OJ9F
lzqfRZk8n0XXPZ9FVj+fRfdAn0WXQp9FN0SfRbZFn0VWR59F90ifRZdKn0U3TJ9Ftk2fRVZP
n0X3UJ9Fl1KfRTdUn0W2VZ9FVlefRfVYn0WXWp9FN1yfRbZdn0VWX59F92CfRZdin0U3ZJ9F
tmWfRVZnn0X3aJ9Fl2qfRTdsn0XXbZ9FVm+fRfVwn0WXcp9FN3SfRbZ1n0VWd59F9XifRZV6
n0U3fJ9Ftn2fRVZ/n0X1gJ9Fl4KfRTeEn0XXhZ9FVoefRfWIn0WXip9FN4yfRdeNn0VWj59F
9ZCfRZeSn0U3lJ9F15WfRVaXn0X1mJ9Fl5qfRTecn0XXnZ9FVp+fRfWgn0WVop9FN6SfRdel
n0VWp59F9aifRZWqn0U3rJ9Ftq2fRVavn0X1sJ9FlbKfRTe0n0XXtZ9FVrefRfW4n0WVup9F
NbyfRde9n0VWv59F9cCfRZXCn0U3xJ9F18WfRVbHn0X1yJ9FlcqfRTXMn0XXzZ9FVs+fRfXQ
n0WV0p9FNdSfRdfVn0VW159F9difRZXan0WR3J9F0t2fRVbfn0X14J9FleKfRTXkn0XV5Z9F
VuefRfXon0WV6p9FNeyfRdXtn0VW759F9fCfRZXyn0U19J9F1fWfRVb3n0X1+J9FlfqfRTX8
n0XX/Z9FVv+fRfcAoEWVAqBFNQSgRdcFoEVWB6BF9QigRZUKoEU1DKBF1Q2gRVYPoEX1EKBF
lRKgRTUUoEXVFaBFVhegRfUYoEWVGqBFNRygRdUdoEVWH6BF9SCgRZUioEU1JKBF1SWgRVYn
oEX1KKBFlSqgRc4soEUOLqBFVi+gRfUwoEWVMqBFNTSgRdU1oEVWN6BF9TigRZU6oEU1PKBF
1T2gRVY/oEX1QKBFlUKgRTVEoEXVRaBFVkegRfVIoEWVSqBFNUygRdVNoEVWT6BF9VCgRZVS
oEU1VKBF1VWgRVZXoEX1WKBFlVqgRTVcoEXVXaBFVl+gRfVgoEWVYqBFNWSgRdVloEVWZ6BF
9WigRZVqoEU1bKBF1W2gRVZvoEX1cKBFlXKgRTV0oEXVdaBFVHegRfV4oEWVeqBFanygRdV9
oEVWf6BF9YCgRZWCoEU1hKBF1YWgRVaHoEX1iKBFlYqgRTWMoEXVjaBFVI+gRfWQoEWVkqBF
NZSgRdWVoEVWl6BF9ZigRZWaoEU1nKBF1Z2gRVSfoEX1oKBFlaKgRTWkoEXVpaBFVKegRfOo
oEWVqqBFNaygRdWtoEVUr6BF9bCgRZWyoEU1tKBF1bWgRVS3oEXzuKBFlbqgRTW8oEXVvaBF
VL+gRfPAoEWVwqBFNcSgRdXFoEVUx6BF88igRZXKoEU1zKBF1c2gRVTPoEXz0KBFldKgRTXU
oEXU1aBFVNegRfPYoEWV2qBFNdygRdTdoEVU36BF8+CgRZPioEU15KBF1OWgRVTnoEXz6KBF
leqgRTXsoEXU7aBFVO+gRfPwoEWV8qBFNfSgRdT1oEVU96BF8/igRZX6oEU1/KBF1P2gRVT/
oEXzAKFFlQKhRTUEoUXUBaFFVAehRfMIoUWTCqFFNQyhRdQNoUVUD6FF8xChRZMSoUUzFKFF
1BWhRVQXoUX1GKFFkxqhRaMcoUXlHaFFVB+hRfMgoUWTIqFFNSShRdQloUVUJ6FF8yihRZMq
oUU1LKFF1C2hRVQvoUXzMKFFkzKhRTM0oUXUNaFFVDehRfM4oUWTOqFFMzyhRdQ9oUVUP6FF
80ChRZNCoUUzRKFF0kWhRVRHoUXzSKFFk0qhRTNMoUXSTaFFVE+hRfNQoUWTUqFFM1ShRdRV
oUVUV6FF81ihRZNaoUUzXKFF0l2hRVRfoUXzYKFFk2KhRTNkoUXSZaFFVGehRfNooUWTaqFF
M2yhRdRtoUVUb6FF83ChRZNyoUUzdKFF0nWhRVR3oUXzeKFFk3qhRTN8oUXSfaFFVH+hRfOA
oUWTgqFFM4ShRdKFoUVUh6FF84ihRZOKoUUzjKFF0o2hRVSPoUXzkKFFk5KhRTOUoUXSlaFF
VJehRfOYoUWTmqFFM5yhRdKdoUVUn6FF86ChRZOioUUzpKFF0qWhRVSnoUXzqKFFk6qhRTOs
oUXSraFFVK+hRfOwoUWTsqFFM7ShRdK1oUVUt6FF87ihRZO6oUUzvKFF0r2hRVS/oUXzwKFF
k8KhRTPEoUXSxaFFVMehRfPIoUWTyqFFM8yhRdLNoUVUz6FF89ChRZPSoUUz1KFF0tWhRVTX
oUXz2KFFk9qhRTPcoUXS3aFFVN+hRfPgoUWT4qFFM+ShRdLloUVU56FF8+ihRZPqoUUz7KFF
0u2hRVTvoUXz8KFFk/KhRTP0oUXS9aFFVPehRfP4oUWT+qFFM/yhRdL9oUVU/6FF8wCiRZMC
okUzBKJF0gWiRVQHokXzCKJFkwqiRTMMokUYDqJFWg+iRfEQokWTEqJFMxSiRdIVokVRF6JF
8xiiRZMaokUzHKJF0h2iRVEfokXzIKJFkyKiRTMkokXSJaJFUSeiRfEookWTKqJFMyyiRdIt
okVRL6JF</AssayXData><AssayYData Points="1500">AxKWPRBckz1AjpI9CgqNPZTKlj3ON6E96OqQPcM6mD2/aps9FWGRPbTXkj3nDpk9qxWUPSC3
lz0ZJpQ9ra2QPRYMlz2OtJg9wPeUPZgujj0mBJo9YOCcPQFSmT1Or5w9bZqMPQZZlD2GnI89
6o2VPXPIlz0aP5k96eOOPQbjkT25l6A9enWVPfp2kj2LAo89CouQPW4Dlz2xmKQ9F6ydPaNT
nz380pY95ZSZPTuqjz0Ipp49Yc+dPcd3nT2XoJw9ViGaPSUJkz260I49K7WcPXzllz2fq5o9
v5yaPYIulD3FqpU9NYmYPRO3oD2hA5w9TwmePVqqmD2wJJw9y0WNPXZPmT35PZk9H3OTPZn/
lj3W0Zw9/liMPSIIkT2BjJU9R/SSPRqDmj2yaZQ9NKmZPbjUkz1VGpY9zUSbPdtmkD2uhZI9
Q+yaPap3kj3ftZc9mO6WPYbNkz1ospU9EzaYPdaZlz0sa5U9SBuQPW0ImT2Mipc9OLSVPZkv
lT3tH4097yqcPQcVlz3+55Y9fmqcPSD2lj3yzJc9ltmcPZ+Tkj11upE9r4iaPeSJlD3ul5w9
7NWbPcP2mj05ZJI9KkGaPVWBkz0QZ5Y9KAmVPYXPmD1sEZs9hi+OPdJmjz3l0pk94XKXPZ6l
lD1Hbpg9I6yTPXOHlj1AS5E9HxGaPc4Zjj0q5o89W1uaPZM3kD3F0pI9CV6aPR4EkD1THZ09
vJaVPRlrmD1K7ZI9qMKZPcbolT1evZo91qaYPZTMnT2bspU9tiKNPWlukz1FQJQ9h4uTPetD
kz06l5096Y6VPXL+lD3GWpw9H1GiPY2Tkz0z0pI9YYuTPVbenj3mhpc9ysKSPSVfmD2RnJk9
W7ahPYgMjz2Rt5k9UreYPX2FnD21QZo9OxyjPVjKoD05JIg9CKqJPVuskz3YyJU94qeXPYM3
lT0x35Y9+kiVPYG8nj19PpM92CiXPTxglD2f7Zk9sIiePVe/kT1+bJo9XKyTPYDumD12cpg9
mm2TPelXlD19paI9XzuZPbc2lz1yYJk9yXaYPUrajT2e7pc9bwaVPZ70lj1XbZI9HISTPd9B
nD13vJg9M1GXPem8mT2mkJY9WL2ePbXUkD0VUJI9upmOPbnAmz1JiKA9SRWaPUILmj3AuJU9
dGOZPTf4mT3Y2JQ9I5uZPVHdoz229JY9pSGVPYJImj2WqZs972eaPTrUoT2Rx5M94HCYPdkw
lT14D5M9yoidPc1mnj3NHpc9GiyZPUScjz3vKZY9piqePd3Mkj1CeZM94XiaPWAAlT1v/JA9
V7yaPdUrkz2UHJg98AyZPUyalj30LJk9Ln+gPW1WlT0yJZU92jCXPag5mT38Opo9U9yTPQIh
nT00+5U9kGScPexwnD084Jw94vqSPXlAoD0jg5U9zJmaPRvWjj2DcJ493ZmbPSNlmD2tN5k9
UI+ZPV8rkj3x5pk9sLGdPe/7oD31nZg9LFiPPfZLmT0+V5o95/CQPbYMiD3yMZY9TP2hPQDH
kT0CdpQ9fhKcPXKhmz3Ozp09GSqWPUNrlT0izZE9bH6ZPbcGnz3ci4k9TtSVPRkslz0R8Jo9
YQ6ZPXs0mT13FqQ93jqePYoqkz1LI5k9yXKfPQZ8lT1zuok9cIGZPWmjmz2nIZk9pfKVPVWk
oD1455c9+3GaPXX+mD2mjJg9jn+UPfgVlD02j5Y9NjmdPdzpkz3G2JY9nxuhPap7lj2ifZU9
sROZPcF8nz26ho89qFGaPaS+lz3tX5o93smYPawClT3MMpc9sBSePfoKjz2OVJ49ypKSPS/8
mj1z4549C7qVPRAvlD02PJk99DGePdHOlj2rWZs99gCZPQC0mz1+kp89xjyWPS+PmT3F+pQ9
ISmcPXdanD116Z49QZ+ZPa4xkj1sVZU9fIWdPe+8mz1lu5E9MFCYPXUemT0HcZU9PmyWPUEj
lz0GI5Q9YSiWPcNYlz3/RpQ98uaSPeKFkz2CFZM9Ko+WPSybkz0ZBaE9PpuZPUqEmj3QfJU9
zvKjPSdCkz2kHJg9CGigPXx5nD1za5g9LDuYPQ4ZnT0IZZU9WYGYPTgsmD1nFJ09wuaSPSlQ
kz2dF5g94LuePThNoT3z4pQ9dzKbPVPXoD1xM5k9IdehPZEBnT1AXZk9EKWYPfXcnz2WaJs9
RLeVPSN3nj3LV5k9x2mSPXX3nD0gsJk9OfKYPUU0mz2/mpc90ymcPakOkz3qMJI9M1+gPWtu
mj2JHZo9JbiNPUvwlT0qY5g9nQKbPelnkj1c7pw9XBWbPeLtmT1Pk6c90nudPZeklD2+HJs9
70iaPXNBnD2cgZo9cTamPe4BmT3fApU95lGWPfQamz1fW5Y9+ueYPWmtkj33fpg9Wb6ePcDp
kj0BfqE9PDOOPfRtlz02mJE9JbOaPbAOmj120qA9BWWbPUgFnz3fRpg9+tSYPYDImz2ZhJ89
X3mUPShYlD1gp5s9A76VPSKToT28zpg9e7WWPaYRmT0FX5w99N+bPehNlz1eeJY90suSPVtX
lD3A7pU9+Y6XPQ1tmT1nHZM9fViTPRfsnj3ozZs9keqbPSGkkj0GRZE9r3OQPTaEkz1O6pc9
KGCZPQ4ulD3hZpY9MGOgPVdqmT2IEJw9456fPdd6nj1Dqpw9PiqbPd6inT0Alpc93OKMPX+o
mT0eqZg9x9CfPW5DmD1bh4o9Hx6bPYIrmj3FF5Q97QemPU0Xoz2oXZc9P8mePeQkqD1TXJw9
D7qZPacpmD138ZM9qI6bPfnAkT3ViZ49TZiZPSFkmz0nvZk9TEifPWy7lj3R3ps9yIqWPXIg
lT0XOp09QjacPbTElD39VJs94RCWPaC4nD0uTJk9lkyRPaAWmD3XQZw9WJmbPQZPnj2PIZQ9
G7CZPVGojz2r65o9EQqdPSFolD2hw5U9/8SYPf8Omj33fZw9ne2XPUk1oT3rR5g9d/yaPRRF
lD2IR5s9hi6ZPYAfmj1jlpc9SAuiPcbEmT0IcZQ9ULygPQcZmT1pm5A9qCWSPXQkmD3D8pg9
tO6VPRSBlz3Lk5g952KePdlamD2yMZg9f3ChPS5Ekz3GRJc9FiWYPesSmj1ZVJU90uWcPWd8
mT10fps93nybPRbjmj18Apo9qmCXPeF+mT3R15o9XP+XPaxhnj2aQKI9sRaWPYd9oz1BVZw9
8JWcPZ1Inj2jb6A97w6aPXQ9mT1mlJ09msSfPcdcnT1ouZg9V/GfPRglnT28TaM9iTORPc5I
nj1egKA9WV2lPdcZnz0IfZE9HQGYPfIYlj39SaE91HqbPVMlnz2zt5k9Hl6XPfxtoD3DZ4k9
bvqSPaXUkT2iL5k9ScWePX5soT0/QJs9TJKfPVmnmj22xp49K3KfPcJqlz3AqaE9o82WPY7n
nT2Gk5097COdPf+4lD1zZ5Q9+NybPYz8nD09gZw9QiiWPYYKnj05Bpk9sDCdPcfvlz0dY5U9
WwKkPc4amz1Po5U9252ZPdVxmj1clJI9eIWiPWdbmD258po94NmhPckAmj2N2Zw9n12cPQkA
kj23kJs9jIOfPZnSmT17zp89bH2UPRsxlD1Mpps9vdmfPb3elT0ojp89596ePehDmT1cppE9
n5SYPSAPnz1cRZw92g6dPfWLmz1a4KA9YW+aPe0YmD0vNo092XGPPQkBoD0aWJ092XyfPVs4
mj3tH6A9pD6cPVnRnD1HVpQ9CS6TPR7TlD159ps9IgmVPb5VnT0raJs9kzOSPSfKoz0xkZ09
53+TPV6PmD1i25s9rcibPXOXnD1vuZo9hVaWPa5LnD2gXps9xsKTPVS/oD14Kpg9DIWUPT2U
nT3LnZ09/q+RPQhVmD2sxqA9/nidPTdVnD0nlpY9u7GWPbdbmT1F3pw9AcOgPQ2ymD1cvZw9
S32WPSgMoj3FUKA9O2SdPeqUmT1dOJ09uAGRPWl9mT15NJ09cwWbPbUvmT3pA6I99libPc87
oT1udJ09w2GTPTk7oT3bZZk9KuCePQO0mT2B1Zg9YJqfPdcImT3O/JA9A3CRPQCslj3H/pY9
K4iWPc2voD0b7ps96CqZPQekkT3cmJw9azSaPRpAlz3IKZ89ZDSePU6Jnj0QD5Y9OOycPfyt
nj2zLo89INKdPSc5lT3cAp89X2GdPdXfmz1Po6M9oXWfPRiikD34pJk9c0CaPeobmz2BS5c9
1vaXPZx/nz2TS5M95g2XPU+vmz1c/5490FmePWl7lj0Iop89/LWaPdHzoj1JTJM9gzidPQhb
mT1nfJ89LD6UPYpomz234ZU9MO6TPSs9nT3Px5Y9AJiYPUTNnD0pOZo975SUPdh4lj3yTZs9
D4GXPTIBnD3yYZ09DEObPcmtkT1kn6U9ikWmPfSwlz2Af5g9HlCWPdADmj2GQ5k98bKPPVi4
nD2php897YyaPVGPnD2+tJw9dBygPY3pmT0zM5g9TguoPbjBmD1i1Jc9pgmZPZlPmD1+tZk9
ruudPQYpmz2q35w9xwCTPeLOoT0nk5M9FzuNPTRPoj2IzqQ9TlqYPReBmz2SSpU9jmCcPS0A
lT1J6Zc9rNCVPYFOlz2XSZc9dQidPWNvnD2edY49XQeiPZFvkz3orJ49DQCcPfVNmT2ny5o9
XN6dPZmnmz2+0J890VGgPWtblT2oHaE9Nd6dPc5slz23HJk9B++VPdsMmz1svZ090K6YPWCl
mT1aW5s9ibecPftmmz3zFJo9qfSRPTPPnz2iIJY9wqWbPYzXjz35GZ49DtqXPUn5kz3wE589
3X6dPYwymT3D0509nRyRPTzLlj25cJo9k/WUPQUupj0w5J49znKZPXn7mz2hRqU9j8CdPSUh
mT2bU5c98MSWPYCrlj0PKp89vvSePe8Rlj3YwJk92WOYPRJHnD3yMJ09/4WVPUSenD2R3p09
Z+OYPSbplT3rN5Y9+FaVPbuCmD1/JJo9/5mYPWRAnj2fSo49hjSaPeXmnj2qoZc9Gp6TPb5B
oT2pBJw95B+ePSkwmT12fZw93MCWPSj2pD1CDZw9w2KgPQBYmj2Ng589lDSVPbD6mz0A45g9
AHqaPYvgmD3Lxp897TefPaqsnT0fnZs9XuqVPbH5mD3u35o9cN+gPZc6mj0fGZg9iZ6iPT9V
lz143Jc90QeaPZ+NmD3WJZ89lHCZPV+6nT19LJs9x+2TPY6/pT1dNJk9jiWLPaEQmT1vz5o9
KtCUPaD2nj10x6E9iSyZPQy4nD2w9p49jgWTPfF7lj3z5p09TKakPQb6lj1KDp49kOaXPaYc
nT1W1J49glSSPUGroD1goZQ9D+2WPVKllj3x9Zw9qs+cPf1WmD3zQZ09aKaWPcgwmD23lZY9
YQSiPabynz30C5M9piKZPTO8nD3w7pk95huZPadxmj0Se5g9vVKWPVOXnD2k85o9zwiaPeIB
oz1qUp09wGOaPe55lj0O/509yYGdPZutmj0lA5w9HYqZPcmInT33rJg9KvyXPYSJnz014589
JrqWPVSamT0JY5c9Ei2dPWwZmj1w/5c9XWGdPToTlD3RUZQ91wuePV8zmT25zp09W92YPWNd
oT3jW5k9hOOSPT+0lj0VBJw9XduVPUVTnD134qA97xOVPX88mj01WJ09szGePccgkz134po9
5oyYPfz8mz0+DI89TFaYPQornD32oJU9i8ibPZbaoj3ZbJs9S++RPXyXnD03B5s9BSuZPevz
lj3VmJc9DgukPXQDmD0DQKc96f+ZPQgNnT3VQZw9CR2gPd2+nz2FCJg9hvuPPc2Imj0GK5s9
dqqVPQylmT0UBp49zJ6ZPcobnD2a+p49XpuXPX4BnT2liZw9Q0asPYAOqj3YAJs9MQ2WPXxU
lj2oRp49Lp2ePZuCoT3Iap09LBuZPdhRnD3rXZ89KMGVPRiqnD0O0J49f22YPaJumj0l4pk9
Te+WPf0cmj10t6A9gbCXPYoKmD0DuqA9z5+bPdpvnz297ZY9qwWWPbOfmj0GQ5g9f/2aPdiH
mT0Yu5o9CiOVPSNDmT2eKJw9WeeaPSEPmj3xmpk9RlqdPdn+pz1dpJQ9TCOaPcSrmz0OTZg9
A1eVPYykkz1uLZ89w5aYPY7omD3RFZQ9pDGdPVucnD1KhqA9CH2ePXVAmT3ecpQ9TtWdPW3/
mj0QTJ09UP+XPQuBmz2+LpU9ZwadPSqYoj3cpZY9kV+YPe++mD2LrZg9dCegPZlcmD3mr6E9
9V6YPYY4lz2Gbpk9OS+dPUmBkT33M5o9Yw6dPftWmT1sKaE9+2qUPX1rmT0y0Jo9MsaZPRbB
nD2ZeZ09cj6aPb6ulz1Jq5k99XCcPaLTkj1dxZY9QWidPUysmj0tpZ499RycPZM+lT0wPJs9
yPGXPePTmz1hIZ89196ePetbmD2ngpk9bsqYPTmPnD1NG5o9yIyYPVVslz0yt6E9JeCfPWMN
nj34DZY9OSydPYIPkj0AmJ49WMGdPZYYoD2KeZ492tGWPWu4oD2IVqE9RVijPcNKnj3L4Zk9
cg+fPZUMoz1hP5k992ScPQ1Doj3S45w9QVabPTIEmD22PJM9LxCYPZwEoD3JIpU9e0qZPQlq
pD1kDJs9D+mePfTJmz2yOp89o2SbPU3AnT3b3pk9xyOjPfCDnD3WdZw9Ts6TPdjioj2AV5c9
xsCfPb6vlj1nR589mWaZPSb0lj2Orpg9cXSdPTJ2lj1tbZ49ZZWbPQstlT2D9p896lGkPZwT
oD2BeJ09ygWhPSRYnD3JWJ09DsibPY4qoz1UyZk9FfudPS+gnj0JUpc9VwSfPZQwnT0smJo9
AeCmPRpvmD0f/qc9p7SlPRJ/mD1Y4Zw9lZ2VPcKTlz151KA9A6yYPVtslz0SjZ89avCVPRzC
oj2n25s9KeGaPc5OmD04cKQ9Ki2dPU6+kz1ky589EsihPZkYoD0+z549o6yaPUzCnz3DfqA9
ArKoPafCnT09rZo9+DqUPccwnz0ZEps9VUGcPaaWpD3XpqU9cRacPRSqmz2wG5c9eviePR19
nD1nM5098v+ePXGwnz1HBZk9IQuiPdcmoz0zTZ89x5KcPQ35oz3AD6Q9NsGiPTe+nD2upKA9
ygSgPVTUmT3meZk9N36hPa8SlT29O509M3acPazAlz2GRZw9osCTPbpVnT0UnJs98e+aPRPu
mT07nJw9/U6dPe4enz0dMaI9/GGiPfhdmj1Lgpg9JziVPeEtlD3DhJo9VTyePeumnD3WYqU9
IkehPfeNlj0JfqE9yKGbPZuYoD39JaY94v6fPWp/pj31JaE9zBmhPd3poj26o6M9tbOhPRMN
qD2H55491JOfPcG8mD07tp89ofidPTGAnD1caJs96WuhPf8soD2g0aA9NeqgPc0KmD1FFZ89
/z2YPa9UnD1mjKU96wacPSy6mT1+wZ49c4CZPbiuoz3S06U9ASmUPYMEoj2Jo5k9NY6dPdnm
oD3BqqQ98nacPSrjnT2GPZ89LNunPUF4lj1Qr5c9X/yYPR8dnT2W9Zc9E+CgPYXKnT2bLJs9
TMmePdIlnD0wAaI9qOOcPTWanT22fp899ziaPa7TnT1iEqA9ACSaPY4rqD0j55k9iAmcPVEp
pT27h6A9hcOdPUtOoz2lAaE9q1SbPQoXoT3KnZc9VHmaPfl5mz3xtJo9Y7SfPUzumT3sZ5o9
f3CaPeRqmD2qkZ89hA6iPTfvnj15LqE9fT+fPd9eoj27AZo9CliiPQHdoD2awaE9qmmgPWcz
lz0ed6A9PcOkPf6onz0oMpo9Z9arPdr4nD0515w9eFShPR2Nmz37uZc9Nj+cPUYRnD0w6pY9
miCaPQXFmD26P5k9ltWhPZq6pj3yGZ49ZVedPUtapT0Az6M984uYPVVonD2rb5s94QSnPb7r
mD3/upY9VM6aPVDanj1g3pw9J+qjPeGIoD1YDJ09+OyiPQ0gmD0d9KE9K1KYPSUZnD25FZ49
zRCfPUztnD2V45k9HQ6gPTtQpT1JRaE9uFeWPYxrnz15dJ09KzWePQhNlj2ZaqE9kLqcPV23
nz0g36I9</AssayYData></Step><Step><CommonData><SampleLocation>17</SampleLocation><SampleID></SampleID><SampleGroup></SampleGroup><SampleInfo></SampleInfo><SampleRow>N</SampleRow><SamplePlate>1</SamplePlate><WellType>BUFFER</WellType><Concentration>-1</Concentration><ConcentrationUnits>µg/ml</ConcentrationUnits><MolarConcentration>-1</MolarConcentration><MolarConcUnits>nM</MolarConcUnits><MolecularWeight>-1</MolecularWeight><Temperature>30</Temperature><StartTime>5314667</StartTime><AssayTime>300</AssayTime></CommonData><FlowRate>1000</FlowRate><StepType>DISASSOC</StepType><StepName>Dissociation</StepName><StepStatus>OK</StepStatus><ActualTime>300.002</ActualTime><CycleTime>0.2</CycleTime><AssayXData Points="1500">6zCiRaMyokUkNKJFxDWiRWQ3okUEOaJFozqiRSI8okXEPaJFZD+iRQRBokWjQqJFIkSiRcRF
okVkR6JFBEmiRaNKokUiTKJFwk2iRWRPokUEUaJFo1KiRSJUokXCVaJFZFeiRQRZokWjWqJF
IlyiRcJdokVkX6JFBGGiRaNiokUiZKJFwmWiRWRnokUEaaJFo2qiRSJsokXCbaJFZG+iRQRx
okWjcqJFInSiRcJ1okVkd6JFBHmiRaN6okUifKJFwn2iRWR/okUEgaJFo4KiRSKEokXChaJF
ZIeiRQSJokWjiqJFIoyiRcKNokVij6JFBJGiRaOSokUilKJFwpWiRWKXokUEmaJFo5qiRSKc
okXCnaJFYp+iRQShokWjoqJFIqSiRcKlokVip6JFBKmiRaOqokUirKJFwq2iRWKvokUEsaJF
o7KiRSK0okXCtaJFYreiRQK5okWjuqJFIryiRcK9okViv6JFAsGiRaPCokUixKJFwsWiRWLH
okUCyaJFo8qiRSLMokXCzaJFYs+iRQLRokWj0qJFItSiRcLVokVi16JFAtmiRaPaokUi3KJF
wt2iRWLfokUC4aJFoeKiRSLkokXC5aJFYueiRQLpokWj6qJFIuyiRcLtokVi76JFAvGiRaHy
okUi9KJFwvWiRWL3okUC+aJFofqiRSL8okXC/aJFYv+iRQIBo0WhAqNFIgSjRcIFo0ViB6NF
AgmjRaEKo0UiDKNFwg2jRWIPo0UCEaNFoRKjRSIUo0XCFaNFYhejRQIZo0WhGqNFIhyjRcId
o0ViH6NFAiGjRaEio0UiJKNFwiWjRWIno0UCKaNFoSqjRSIso0XCLaNFYi+jRQIxo0WhMqNF
IjSjRcI1o0ViN6NFAjmjRaE6o0UiPKNFwj2jRWI/o0UCQaNFoUKjRSJEo0XCRaNFYkejRQJJ
o0WhSqNFIkyjRcJNo0ViT6NFAlGjRaFSo0UiVKNFwlWjRWJXo0UCWaNFoVqjRSJco0XCXaNF
Yl+jRQJho0WhYqNFImSjRcJlo0ViZ6NFAmmjRaFqo0UibKNFwm2jRWJvo0UCcaNFoXKjRSJ0
o0XCdaNFYnejRQJ5o0WheqNFInyjRcJ9o0Vif6NFAoGjRaGCo0UghKNFwoWjRWKHo0UCiaNF
oYqjRSKMo0XCjaNFYo+jRQKRo0WhkqNFIJSjRcKVo0Vil6NFApmjRaGao0UgnKNFwp2jRWKf
o0UCoaNFoaKjRSCko0XCpaNFYqejRQKpo0WhqqNFIKyjRcKto0Vir6NFArGjRaGyo0UgtKNF
wLWjRWK3o0UCuaNFobqjRSC8o0XAvaNFYr+jRQLBo0WhwqNFIMSjRcDFo0Vix6NFAsmjRaHK
o0UgzKNFwM2jRWLPo0UC0aNFodKjRSDUo0XA1aNFYtejRQLZo0Wh2qNFINyjRcDdo0Vi36NF
AuGjRaHio0Ug5KNFwOWjRWDno0UC6aNFoeqjRSDso0XA7aNFYu+jRQLxo0Wh8qNFIPSjRcD1
o0Vg96NFAvmjRaH6o0Ug/KNFwP2jRWD/o0UCAaRFoQKkRSAEpEXABaRFYAekRQIJpEWhCqRF
IAykRcANpEVgD6RFAhGkRaESpEUgFKRFwBWkRWAXpEUCGaRFoRqkRSAcpEXAHaRFYB+kRQIh
pEWhIqRFICSkRcAlpEVgJ6RF/yikRaEqpEUgLKRFwC2kRWAvpEX/MKRFoTKkRSA0pEXANaRF
YDekRf84pEWhOqRFIDykRcA9pEVgP6RF/0CkRaFCpEUgRKRFwEWkRWBHpEX/SKRFoUqkRSBM
pEXATaRFYE+kRf9QpEWfUqRFIFSkRcBVpEVgV6RF/1ikRaFapEUgXKRFwF2kRWBfpEX/YKRF
n2KkRSBkpEXAZaRFYGekRf9opEWfaqRFIGykRcBtpEVgb6RF/3CkRZ9ypEUgdKRFwHWkRWB3
pEX/eKRFn3qkRSB8pEXAfaRFYH+kRf+ApEWfgqRFIISkRcCFpEVgh6RF/4ikRZ+KpEUgjKRF
wI2kRWCPpEX/kKRFn5KkRSCUpEXAlaRFYJekRf+YpEWfmqRFIJykRcCdpEVgn6RF/6CkRZ+i
pEUgpKRFwKWkRWCnpEX/qKRFn6qkRSCspEXAraRFYK+kRf+wpEWfsqRFILSkRcC1pEVgt6RF
/7ikRZ+6pEUgvKRFwL2kRWC/pEX/wKRFn8KkRSDEpEXAxaRFYMekRf/IpEWfyqRFIMykRcDN
pEVgz6RF/9CkRZ/SpEUg1KRFwNWkRWDXpEX/2KRFn9qkRSDcpEXA3aRFYN+kRf/gpEWf4qRF
IOSkRcDlpEVg56RF/+ikRZ/qpEUe7KRFwO2kRWDvpEX/8KRFn/KkRR70pEXA9aRFYPekRf/4
pEWf+qRFIPykRcD9pEVg/6RF/wClRZ8CpUUeBKVFwAWlRWAHpUX/CKVFnwqlRR4MpUXADaVF
YA+lRf8QpUWfEqVFHhSlRcAVpUVgF6VF/xilRZ8apUUeHKVFvh2lRWAfpUX/IKVFnyKlRR4k
pUW+JaVFYCelRf8opUWfKqVFHiylRb4tpUVgL6VF/zClRZ8ypUUeNKVFwDWlRWA3pUX/OKVF
nzqlRR48pUW+PaVFYD+lRf9ApUWfQqVFP0SlRb5FpUVeR6VF/0ilRZ9KpUUeTKVFvk2lRV5P
pUX/UKVFn1KlRR5UpUW+VaVFXlelRf9YpUWfWqVFP1ylRb5dpUVeX6VF/2ClRZ9ipUU/ZKVF
vmWlRV5npUX/aKVFn2qlRT9spUW+baVFXm+lRf9wpUWfcqVFHnSlRb51pUVed6VF/3ilRZ96
pUU/fKVFvn2lRV5/pUX/gKVFn4KlRT+EpUW+haVFXoelRf2IpUWfiqVFHoylRb6NpUVej6VF
/ZClRZ+SpUU/lKVFvpWlRV6XpUX9mKVFn5qlRR6cpUW+naVFXp+lRf2gpUWfoqVFP6SlRb6l
pUVep6VF/ailRZ+qpUU/rKVFvq2lRV6vpUX9sKVFnbKlRT+0pUW+taVFXrelRf24pUWduqVF
P7ylRb69pUVev6VF/cClRZ3CpUU/xKVFvsWlRV7HpUX9yKVFncqlRR7MpUW+zaVFXs+lRf3Q
pUWd0qVFP9SlRb7VpUVe16VF/dilRZ3apUU/3KVFvt2lRV7fpUX94KVFneKlRT3kpUW+5aVF
XuelRf3opUWd6qVFPeylRb7tpUVe76VF/fClRZ3ypUU99KVFvvWlRV73pUX9+KVFnfqlRT38
pUW+/aVFXv+lRf0ApkWdAqZFPQSmRb4FpkVeB6ZF/QimRZ0KpkU9DKZFvg2mRV4PpkX9EKZF
nRKmRT0UpkW+FaZFXhemRf0YpkWdGqZFPRymRb4dpkVeH6ZF/SCmRZ0ipkU9JKZFviWmRV4n
pkX9KKZFnSqmRT0spkW+LaZFXi+mRf0wpkWdMqZFPTSmRb41pkVeN6ZF/TimRZ06pkU9PKZF
vj2mRV4/pkX9QKZFnUKmRT1EpkW+RaZFXkemRf1IpkWdSqZFPUymRb5NpkVeT6ZF/VCmRZ1S
pkU9VKZFvlWmRV5XpkX9WKZFnVqmRT1cpkW+XaZFXl+mRf1gpkWdYqZFPWSmRb5lpkVeZ6ZF
/WimRZ1qpkU9bKZFvm2mRV5vpkX9cKZFnXKmRT10pkW8daZFXnemRf14pkWdeqZFPXymRbx9
pkVef6ZF/YCmRZ2CpkU9hKZFvIWmRV6HpkX9iKZFnYqmRT2MpkW8jaZFXo+mRf2QpkWdkqZF
PZSmRbyVpkVcl6ZF/ZimRZ2apkU9nKZFvJ2mRV6fpkX9oKZFnaKmRT2kpkW8paZFXqemRf2o
pkWdqqZFPaymRbytpkVer6ZF/bCmRZ2ypkU9tKZFvLWmRVy3pkX9uKZFnbqmRT28pkW8vaZF
XL+mRf3ApkWdwqZFPcSmRbzFpkVcx6ZF/cimRZ3KpkU9zKZFvM2mRVzPpkX90KZFndKmRT3U
pkW81aZFXNemRf3YpkWd2qZFPdymRbzdpkVc36ZF/eCmRZ3ipkU95KZFvOWmRVznpkX76KZF
neqmRT3spkW87aZFXO+mRfvwpkWf8qZFPfSmRbz1pkVc96ZF+/imRZ36pkU9/KZFvP2mRVz/
pkX7AKdFnQKnRT0Ep0W8BadFXAenRfsIp0WbCqdFPQynRbwNp0VcD6dF+xCnRZsSp0U9FKdF
vBWnRVwXp0X7GKdFnRqnRT0cp0W8HadFXB+nRfsgp0WdIqdFPSSnRbwlp0VcJ6dF+yinRZsq
p0U9LKdFvC2nRVwvp0X7MKdFmzKnRT00p0W8NadFXDenRfs4p0WbOqdFPTynRbw9p0VcP6dF
+0CnRZtCp0U9RKdFvEWnRVxHp0X7SKdFm0qnRTtMp0W8TadFXE+nRftQp0WdUqdFO1SnRbxV
p0VcV6dF+1inRZtap0U7XKdFvF2nRVxfp0X7YKdFm2KnRTtkp0W8ZadFXGenRftop0WdaqdF
O2ynRbxtp0Vcb6dF+3CnRZtyp0U7dKdFvHWnRVx3p0X7eKdFm3qnRTt8p0W8fadFXH+nRfuA
p0WbgqdFO4SnRbyFp0Vch6dF+4inRZuKp0U7jKdFvI2nRVyPp0X7kKdFm5KnRTuUp0W8ladF
XJenRfuYp0WbmqdFO5ynRbydp0Vcn6dF+6CnRZuip0U7pKdFvKWnRVynp0X7qKdFm6qnRTus
p0UvrqdFcK+nRfuwp0WbsqdFO7SnRby1p0Vct6dF+7inRZu6p0U7vKdFvL2nRVy/p0X7wKdF
m8KnRTvEp0W8xadFXMenRfvIp0WbyqdFO8ynRbzNp0Vcz6dF+9CnRZvSp0U71KdFutWnRVzX
p0X72KdFm9qnRTvcp0W83adFXN+nRfvgp0Wb4qdFO+SnRbrlp0Ve56dF++inRZvqp0U77KdF
uu2nRVzvp0X78KdFm/KnRTv0p0W69adFXPenRfv4p0Wb+qdFO/ynRbr9p0Vc/6dF+wCoRZsC
qEU7BKhFugWoRVwHqEX7CKhFmwqoRTsMqEW6DahFXA+oRfsQqEWbEqhFOxSoRboVqEVaF6hF
+xioRZsaqEU7HKhFuh2oRVofqEX7IKhFmyKoRTskqEW6JahFWieoRfsoqEWbKqhFOyyoRbot
qEVcL6hF+zCoRZsyqEU7NKhFujWoRVo3qEX7OKhFmzqoRTs8qEW6PahFWj+oRftAqEWbQqhF
O0SoRbpFqEVaR6hF+0ioRZtKqEU7TKhFuk2oRVpPqEX5UKhFm1KoRTtUqEW6VahFWleoRflY
qEWbWqhFO1yoRbpdqEVaX6hF+2CoRZtiqEU7ZKhFumWoRVpnqEX5aKhFm2qoRTtsqEW6bahF
Wm+oRflwqEWbcqhFO3SoRbp1qEVad6hF+XioRZl6qEU7fKhFun2oRVp/qEX5gKhFmYKoRTuE
qEW6hahFWoeoRfmIqEWZiqhFO4yoRbqNqEVaj6hF+ZCoRZmSqEU7lKhFupWoRVqXqEX5mKhF
m5qoRTucqEW6nahFWp+oRfmgqEWZoqhFO6SoRbqlqEVap6hF+aioRZmqqEU7rKhFuq2oRVqv
qEX5sKhFmbKoRTm0qEW6tahFWreoRfm4qEWZuqhFObyoRbq9qEVav6hF+cCoRZnCqEU5xKhF
usWoRVrHqEX5yKhFmcqoRTnMqEW6zahFWs+oRfnQqEWZ0qhFOdSoRbrVqEVa16hF+dioRZna
qEU53KhFut2oRVrfqEX54KhFmeKoRTnkqEW65ahFWueoRfnoqEWZ6qhFOeyoRbrtqEVa76hF
+fCoRZnyqEU59KhFuvWoRVr3qEX5+KhFmfqoRTn8qEW6/ahFWv+oRfkAqUWZAqlFOQSpRboF
qUVaB6lF+QipRZkKqUU5DKlFug2pRVoPqUX5EKlFmRKpRTkUqUW6FalFWhepRfkYqUWZGqlF
ORypRbodqUVaH6lF+SCpRZkiqUU5JKlFuiWpRVonqUX5KKlFmSqpRTksqUW6LalFWi+pRfkw
qUWZMqlFOTSpRbo1qUVaN6lF+TipRZk6qUU5PKlFuD2pRVo/qUX5QKlFmUKpRTlEqUW6RalF
WkepRflIqUWZSqlFOUypRbhNqUVaT6lF+VCpRZlSqUU5VKlFuFWpRVpXqUX5WKlFmVqpRTlc
qUW4XalFWl+pRflgqUWZYqlFOWSpRbhlqUVaZ6lF+WipRZlqqUU5bKlFuG2pRVpvqUX5cKlF
mXKpRTl0qUXZdalFWHepRfl4qUWZeqlFOXypRdl9qUVaf6lF+YCpRZmCqUU5hKlF2YWpRViH
qUX5iKlFmYqpRTmMqUW4jalFgI+pRfmQqUWZkqlFOZSpRdmVqUVYl6lF+ZipRZmaqUU5nKlF
uJ2pRVifqUX5oKlFmaKpRTmkqUW4palFWKepRfeoqUWZqqlFOaypRbitqUVYr6lF97CpRZmy
qUU5tKlFuLWpRVi3qUX3uKlFmbqpRTm8qUXZvalFWL+pRffAqUWZwqlFOcSpRbjFqUVYx6lF
98ipRZnKqUU5zKlFuM2pRVjPqUX30KlFmdKpRTnUqUW41alFWNepRffYqUWZ2qlFOdypRbjd
qUVY36lF9+CpRZfiqUU55KlF2eWpRVjnqUX36KlFl+qpRTnsqUW47alFWO+pRffwqUWZ8qlF
OfSpRbj1qUVY96lF9/ipRZn6qUU5/KlF2f2pRVj/qUX3AKpFlwKqRTcEqkXZBapFWAeqRfcI
qkWXCqpFOQyqRdkNqkVYD6pF9xCqRZcSqkU3FKpF2RWqRVgXqkX3GKpFlxqqRTccqkXZHapF
WB+qRfcgqkWZIqpFNySqRdklqkVYJ6pF9yiqRZcqqkU3LKpF2S2qRVgvqkX3MKpFlzKqRTc0
qkXZNapFWDeqRfc4qkWXOqpFNzyqRbg9qkVYP6pF90CqRZdCqkU3RKpFuEWqRVhHqkX3SKpF
l0qqRTdMqkXWTapFWE+qRfdQqkWXUqpFN1SqRdZVqkVYV6pF91iqRZdaqkU3XKpFuF2qRVhf
qkX3YKpFl2KqRTdkqkXWZapFWGeqRfdoqkWXaqpFN2yqRdZtqkVYb6pF93CqRZdyqkU3dKpF
1nWqRVh3qkX3eKpFl3qqRTd8qkXWfapFWH+qRfeAqkWXgqpFN4SqRdaFqkVYh6pF94iqRZeK
qkU3jKpF1o2qRViPqkX3kKpFl5KqRTeUqkXWlapFWJeqRfeYqkWXmqpFN5yqRdadqkVYn6pF
96CqRZeiqkU3pKpF1qWqRVinqkX3qKpFl6qqRTesqkXWrapFWK+qRfewqkWXsqpFN7SqRda1
qkVYt6pF97iqRZe6qkU3vKpF1r2qRVi/qkX3wKpFl8KqRTfEqkXWxapFWMeqRffIqkWXyqpF
N8yqRdbNqkVYz6pF99CqRZfSqkU31KpF1tWqRVjXqkX32KpFl9qqRTfcqkXW3apFWN+qRffg
qkWX4qpFN+SqRdblqkVY56pF9+iqRZfqqkU37KpF1u2qRVjvqkX38KpFl/KqRTf0qkXW9apF
VveqRff4qkWX+qpFN/yqRdb9qkVW/6pF9wCrRZcCq0U3BKtF1gWrRVYHq0X3CKtFlwqrRTcM
q0XWDatFVg+rRfUQq0WXEqtFNxSrRdYVq0VWF6tF9RirRZcaq0U3HKtF1h2rRVYfq0X1IKtF
lyKrRTckq0XWJatFVierRfcoq0WXKqtFNyyrRdYtq0VWL6tF9TCrRZcyq0U3NKtF1jWrRVY3
q0X1OKtFlzqrRTc8q0XWPatFVj+rRfVAq0WVQqtFN0SrRdZFq0VWR6tF9UirRZVKq0U3TKtF
1k2rRVZPq0X1UKtFlVKrRTdUq0XWVatFVlerRfVYq0WXWqtFN1yrRdZdq0VWX6tF9WCrRZVi
q0U3ZKtF1mWrRVZnq0X1aKtFlWqrRTdsq0XWbatFVm+rRfVwq0WVcqtFNXSrRdZ1q0VWd6tF
9XirRZV6q0U1fKtF1n2rRVZ/q0X1gKtFlYKrRTWEq0XWhatFVoerRfWIq0WViqtFNYyrRdaN
q0VWj6tF</AssayXData><AssayYData Points="1500">3sSoPeBxmj3Kd509cQqUPYU1lj2kPpA9tQWUPckvkT3rW5I9bwGQPZ3ujT3LT449wt+PPZxd
mD1ZFpI95baRPYAxjD2czYw9yj2TPZ4xlj1vM409r2GPPV7kjj1GkYk94iySPRvbmj3iHIM9
NgiTPYH5jD0cMI89b0mRPZwUlT1Sv5E9ytmNPZDhjT2YLow9CuCIPeK0lz0EuZU9KMiSPcBA
nD1q64g9qX6RPcbYkD3oko49gQaVPYeWiT1gkJM9Qq6PPSW4iT2FmJA9MCKTPbnPmT1PwIw9
DS+YPVEClD1dYY09ameNPW5mkD3B/Ig973+LPa4Xlz14Jpg99vWRPdljkT2oAo89cpGQPca0
jj1a6ow9w1uMPeheiD0DFo09xnqSPWINkz2YaIw9zDuIPdqBmD1STZI9PEiTPfo+hT2O25c9
u/aSPTq/kz0V9Y49HNiVPfzfjT0Cvo49cyiUPV5Akj3dgY49b2GOPRVSjj04W5U9WsmIPSLX
kT3UFow9Qh+QPe6/kz3MCJU95AuRPew7iz1KsqA9QtGIPWmQkj24I5A9aDmRPakajz0bEYk9
vICOPSyikT14WpA9eAWWPYh4ij3gSIs9jBOQPWdIjz2DQ449tvOWPYT8kT1X9os9wlCJPW0C
jj02OYw9dz6PPZrbkD0M4JQ9gFCHPYR3jj2EKIc9IoaKPZk6ij1Z55U93luOPW7nlj1VDpQ9
tiKXPRyokz2qNJM90jGXPS9gkD0JDZY9uVCPPTu/lz2mY5E9f+CLPYJWkj2ezIo9TDmTPfjW
lD00f5A9p76VPR9Ukz14dIc9GQaTPfIEkz0zcIw9Xq2PPdD/ij2tCos97ZCTPccVkz2NR5A9
WwOOPdSzjz0OYI89ThiJPeK8kT0FjZQ9EYeSPfdIlD0guo090V6UPTEWlD0bbY49hoGSPVWl
kD0vcI49v7qXPUf2kz1hzZg9+guQPfUgjj1qc5M9iFiWPckGjj3dvYk9/GKUPV/WlD3ZI449
urSUPaYgij3JA5I9DfmXPd7Glj0N0ZE9RVyQPS4ZlT0OtIs9UbKQPcAlhj0E5os98jGPPXaV
jT19zZA9tXmNPVsymD3rlZc9bj+SPdlmij0ON489g9qTPX3gij0SRJM9A6mOPd3ihj36r5E9
GUqSPaLAjj1StY09t56QPTpbjj2VSYs91WyTPe4diz2Xrog9VOOLPRn4kj1sVog9MF+KPZXw
iD1Nxog9lG6RPTBsiD2/8449//iWPdcVlz0NTJM9UBuPPdrpiz1gcJE96kiIPaGnmj1WCIs9
edONPXJEjj1XLYk9pBOMPa1qmD2JEJc9jTqSPYnHkz3cII49WlWTPTZ/jD0d5JQ9LVOSPXlO
iz0RJos9/AaPPaMCjz08cYc9bpeJPaovjT1pjJc9+h2PPZ0Vjj3t0pQ9oSqIPZUikD0japI9
VkeVPcrJjD1aP449OyaUPR0FlT2V8I89DQGSPQMhiz0jTZA9p3qQPZwSlj35boo91v2JPWYF
kz3015k9uY6XPZKSmD256JA9kTqOPbzghD0gxow9qiSVPXJ4iD2o7YU9X3aaPRJfkj3YAYw9
okSMPYhOhT0zJpY9b76VPUPbiT01xJI9uyeSPWWrlD1NUZg9LQeQPT3AmD2jbZU9m9uZPYXw
kz0/sZU9DnSUPblplT1LeY09oUeWPZTWjT3mFp09SJ2QPc70iz3mKY09s2uRPdJXjz19vJo9
CveOPd4qkT1JH5c9c7+LPbDliz3iUZM9cQqKPbIhjj1c0409OymQPUYNkj29tpE9n56HPXsz
jj31fok9qvWKPahmjT26N5g9px+SPXHjjz0HOpE9AomTPW+Okj3Luos97X2RPXbtkT0ds4k9
dLaUPRQWmj313o89aY2PPS7WjD1mLpM9uGOTPfuCkD0b8ZE9ARCMPbm4jj1+d5E9F7KTPRxs
lj2BkpY9rQqRPXzfjz1i8ok9iY6RPQNtlz3/w5I9GZ2VPfXhjT35q5I9uwybPWxPjj3cNJI9
LvOKPQuokT1Vlpc9+IGQPQLOlD2whpE9aj2QPTNCiz2I3pY9yGWLPay/jj2HDpQ9yfqPPR69
kD31m4o9cH+QPQBKlD0m7pI9pl2QPfWPkT3jkJU9PXKQPZvgiT25mos9nJ6QPXBpkz23LZk9
UOKMPQyHkj1MUY09XsOOPbDikD34pY49K1COPZePnj3IeZk9lU+LPa0ojz1vhY09PkKXPVpU
kT2DSJM9AbyQPf+olT2ZcpQ9KECRPYTVkz1jFY09X4qNPcZSlj0jwpE9qCSbPewNjj0yEYo9
M8+TPdFhiT2nxZE9GZyQPcQViz2/uI89hxKRPd4Ilj3SLJA9R2KXPeWyjD06xJQ9b0GGPZ4H
jj0IZ5A9tO6VPSb+kT1oYYk9fhCPPWmslD0w4JM9vxSTPaBJiz2AE5E9AUCRPR7glD12R4U9
o1CSPVznlT1r2JE9wxaIPbKqjT18BpI95ueWPbZmjz3teJI9hzCYPaFokz0FypI9/AyVPe+Q
kj2o+4w955GSPc8jjT2xbI09xsGGPfa1kT1/85I9/N+SPcEFjT1TSZI9yJaSPQEAiT2KdJk9
9lySPXQJkj3i0489KTiaPa/Qkj0O7Io9ibCQPR+tiT0D6o494ySPPfRMjj2mDpk90muRPSr4
kD381pY9ycmUPTRClT12oZM9qRiWPRVhjT04eo89U1uKPUQQkj2wloc9mN2UPTgcjD077ZE9
vSCHPcuqlT0S45E91EePPQ6Tkz0PoZY95AaSPYICkD1PjJo9MIeQPViglT0jlpo9PcWTPRfj
jz1QzZI9PFuQPdsKmD2LapM9/EKMPTCalT3aOJM9uaqTPbUumD2VkZw9cCKPPZr5lD3Ero89
V4GRPac/lz1gQ5g9lYyTPerkkT0564s9s8aQPQthlz1tt449RsaYPRdBkD3p2YQ9AKWMPYzP
jD2E4ZE9v2OMPUmzkj2wqIs9XIeQPc6TmD0DgJI9FHuSPdZ1lT3LppU9cGyTPX9Eij0/sYw9
mCSVPRo8kj1oOZc9d8yMPf3djj2topQ9jPuFPeS+kz0FeZc9eVqWPXM1ij1I55A9/k+RPaqT
kj3S75M99O+MPa5Blz3kxpU9mfeVPSR/jz2xoZE9m3iYPQAqjD0xVYo9tyWNPe+JkD3qa4s9
E0+RPYt/iT1bno89hcuPPS8Qkj0e/5E9PRWMPS13kT2+BJQ9gOGOPZZfjz0Xpo49xBqNPUAl
mz3IoI89HPmOPXo0ij0Ko5E9XOaSPZ5wiz3e1489kneTPbP8iz1VL4492zCUPbXOlj1+eow9
GXGVPTSckj2yDI49pUCSPf3Mkz0g8IY9eSGQPTfJjD3LpZc99V2KPVWPjj333pg9FF2QPWd2
jj3lCZE9suedPf9shz14RJM9kUmNPZlklD03SJQ9OrGRPYZ0kT0qGYk9ykSLPVqwkz0fxJg9
9eeQPZDVkz1RLow9y0eSPbVhkj1XfIs9NoCVPd/VnD2LcpE9ViGTPeuqkD1lCYo9CsGQPSG2
jj3zjJc9MKOIPRj+ij18QI89T3iLPUJgjD0ZQZE9IJqTPUudkD02AIg9ETiYPUqCkz2FTZk9
UH2XPWQLkj3COZI9K1aUPbr5kz2+1Y49Ni6ZPa2plj1LZpE9L+eRPR+/kz3R8J892qGTPTM2
lT12rZA9PA6TPVNfkD2oCJg9lyCPPT58nT3d3pU9TpSQPS+AkT2DM5g9Zy6PPQQMiT07ao09
uz2SPbIXlD1OdI89ytuTPSNQlj3YeYw9vdiTPfU8jD2Jk409WkSQPQZ+lD2UJo49+TyXPcy9
kj3SuYo9/yiWPfZ4jz3WYo89vaKQPQdUkD1NGpA9b66WPQNUkD37p4493H2UPdxKkz2y2pk9
J16YPVkBkj3y9ZE91hyOPaSikj0Ol5k9VEycPY7Nmj0uDZU9Y/iQPdvokD2SfpI9nmSVPUtm
nT3b0ZI9l16SPXJlkz1qX5E9QdOUPcoEkj1a1449eC2NPTL3iz0kOY89N1qWPRGllT1ypZA9
m3iUPahujT1PO5U9aDCTPbVGjT3np549ibaTPUFtkz1yVZU9XRGaPWBKmD3zwZU9c6KNPd1N
iz3jv5I98h+MPfjZlD3iLJc92ZePPXd9kD2Ze489FQWQPXfJkT1GoJU9zXiSPTzJlD0nU5Y9
wkSSPZ0BlD36E5I9YkiZPfWflz0rCJQ9uuqUPeU8kT2cAJc9PXSNPdDBkD3lTYw9SUuLPX+W
kD2NO5E911aWPU3yij3ThZI9ZvmSPYsvkj2dvJI9KGONPSIvlj2+1Yw98hiOPemElT2M9JU9
tBiPPepxmj0hNI892oGSPclfjD2dyJk9S8aVPXF6kj3nXZM91pWVPQOWjj0KPZU9cDSIPWr9
lT0nWZA9AW+KPUS/kj31VZM9HwOXPR84iz18tZY9yZWQPQBoiD0ugZI97mmNPTH8jD2aJ449
pAWTPeUgkT0d35M9zKCRPTgblz3Hn5A9FtCKPZTDkT1f14497sOPPSIxlz0/jp49ADWOPcbk
kj0DfY097k6TPewAkj3PMJU9uIuaPfBkjj0cWJI9vliOPWTUlT0PhY09x66KPTVHjD1VsZY9
JRuOPTPYiD02nZw95EGOPZWFkD2ROZE9UMiYPWErmD2NnZM9UzOLPflyjD0V+ZM9pnaPPYHd
kD3fZpA9qYaJPULCkz0N0pM9wbmFPRXxkT2IspQ9ZpSTPblwjj04p489KeKNPXeakD3mn5E9
7WOaPaKakD1e5Y09hJKTPRnXmT1kHI09N2eWPbbsjT3iQoo9GI6VPQT1lj3vQ4w9tgiUPYV2
jz25fZU9DzKTPTVNkT3ecJA9BUGQPTgslD16lpY9eJuUPW2Djz13k5A9VeqOPeeVmD0MWZE9
A7CRPaEIjD08dpU9ZGSMPYV4iD2fE5A9m76UPbUGkz0zF5k9vhWZPfs9kT0YbYw9GN6VPd97
kD0VK5Q9umaSPe6rlz3Mz4w9/IqQPW7fiz0iQI49WwSVPdkblz2PEJA9orCSPW7tmD1Bdok9
Rm2RPWd/jT1YD5U9EwaYPeUanT04aZk90X+PPfgDjD2hxZI9Fr+UPSQbmD1ciYw9NhGSPdUD
ij0TkJM9lrSVPfvfkT3evpM9uwaPPfX5mD38t5w9YH2VPVigmj2jCpM9PSSSPcL+kz3/ApI9
bB6PPUAokj22hpQ99WWQPSn0jD26DJQ9qpOSPdk/jz0m5ZI9ZPaTPcU0mT3aEJg9TjyQPadm
lD0Hjpo9JRaQPcB5lD2fEJc9kCybPRyYlT3BBZo98YiTPSU8jD1V8JU9dQ2RPZd6kz1P7JQ9
XGaTPYaCij3SC5g9rHCcPURHnz3uZYw9FmOTPWdVnT20+os9AFWVPRsgkj3MupI9moGVPYFN
lT1wqos90XeUPfFHkj2expk9itKTPX9UkD3UAZU9G3ePPc8ujT26FpI9vrWQPfqujj0wO409
oH+VPbJ5mz1K4pM9+GeZPWdYkD2qLZU9KemOPeM7kD0swY49dh2SPYTdkj3+8Y89p/yYPfHe
lz208Y096UeaPb7Ekj1bMJY9o6WQPazHkj069pk9YsqJPe19iT1j54o9QdqVPZBQjT23Po09
LryPPeMfkD1qJ5E9VgqQPbJ+jj0wm5A9zGuSPQS0kz2DZpA9NoSdPawulT3NRpY9efqQPd9E
lj0kB509u+CUPe0qkz02a5I94ZGTPXXTjz1nOoo9HcCRPaxSkz1Y05g9RLKRPdAqmD07WZU9
dOGTPU9HmT3k25k9y/GSPf9PkD3PjJM9PmKVPZsZjT1kLpk9XGaZPaiKkj2U+Zk9ocKRPXS4
kz0ezY89X7GRPVggjD3MVo49nIeOPR24kD03iI49Z5GQPXuOmj3iUYY9Z3SUPUdBlz11fpY9
/UOWPbPsij26RZ09i3+aPUMXmD2gao89an6RPSPAjz0GYpA986uNPdZAlD39aY49SUONPcCU
kj26co49YySQPRU8lT2zOJM9fHSXPck5jD2GGpk9l4qUPSKmlz22g5I9BvCcPepflz2W5pA9
NeiOPVpbkz1ZaY49mduZPTIhmj2DxJw9tAeSPUeblj1vepo9Zn2VPfwmmj29uJc9JwOXPVJN
ij3u6Y09dxmVPTxNlT0Z5ZQ9qeKZPTE3kT1T/5A973+QPec1mT2iA409vryLPW3ilD034pQ9
uyObPesplz2PYpA9lfuXPQMMjD3xAZQ9G0qSPcepmT3+0Yo9216PPSWSkD3iGpU9cjKSPXcd
mT3gp5Q9z9OcPfFslz0WpZU99KiZPUvOkD0hh409oBuZPTErjD12xpI9CBaVPVG3lj0PzJo9
+HGYPeb4lj3m1po94LiWPQJjlj08PJs9vpiWPTPYkT0Wu489k5iZPcpujz0ev5I9cnmWPV5P
jT2/bpw9TFCUPVDEkz0ocY49dLmXPa6wlj1reo89ZOGWPVFylD1jc5M9pI2TPa2mkT2Tf5o9
gPmKPS0gkj2zC5M9I1KWPYrrkj2PsJE9TQWWPR3Klj0xEpQ9y4GSPVLJlD3/9pQ9O+qXPd8c
lD18Q5U9QwqSPUJHlT10YpE93V6VPb0SlT3nlI49qvySPXvHlD0boJI9f7GYPXP3kj296ZA9
uN2MPVC5kT1TC5E9iZaUPWlslD3BCJA9+iSUPc3ylD1iu4w9gxiSPcXXmD01W409H9yRPeA4
kz0dq5U9gyyUPWE6lj2z3pQ9AcyUPf2QlD1gQJI9X5SNPdgdlz2GnJE9kT+RPQu7nT2zVJY9
3kCUPaEnjT2AAps9KPiaPbSSjj2rnpY921+VPbbhkz2c8pg9DTKWPe7Pkz3lTY89l6ibPT3h
jz0tDZM9VVWSPccDlD0r3po9ukqPPZlpjT20AY09PE+TPQ6Pgz20F5w9yq2WPV6Vjz133Js9
daWYPfR3mj1EDZA9HdqVPTTdkT3sWpk9v/eVPU0xlz304JQ9OEmRPTiSnT35LZs9FleXPY0O
hz2uepY9XCiVPWv9lD1zz5E9Zm6UPY4kjj0D1JY92uSPPUFEkj28uZY9VBaSPSxckT1AW5M9
UdaSPSgQij1VS4s9vXGPPb/hlT3u4JY97CqQPVGjjz0c8Zg9T0eaPfEimD2Ue5M9tkOWPRkL
jz0Dbpo9hGOVPTDAjz2HvZk9qoeUPUgcmz1fGJE9cL2YPZYIkT0Du5A9VnecPduPkD0Qqo89
suyVPRNMkz1rBZE9wX2XPWM6lz3MJ5g9MBePPThtmT33J5M9OheHPfK+iT1DF5E9jGWRPRB9
lD2va5g96KubPW2Wij2fXpg9+3qZPQynlz2aM5M9ByWRPT4/lj1O2pA9qcKYPYKOlj3weJU9
8POSPRWgmj0itJY9LH2cPSeGlz1wt5E9clKOPc2OlD1BzJQ9YaCUPe8fmj2MGJM9Uc+NPb6e
kT3PKZc9PiuXPV1Nlj1zyJU9F8KKPbvElT0635A9JM6VPRIDmT193ZM9Qj2aPWjzjD2nqZE9
8C6WPUDXlj3oTZI9TR2aPQrajT3bGZA94CqVPey+kj0A8pw93SWWPTpWhz2EaJY9w7maPWgV
ij2Hc5U9AZCNPVMVlD2bfpU94FmNPbOCmT2/dJY9RtuLPYfjmz2F7pg9/ZGaPe7Klz0WnJY9
M+yQPcwOmj3SyJY95QybPQOMjT0Jc5M9MUKWPYxJmz0oU5E9bRKVPXAFkz2nFYc9ue+TPeak
lD1Ofow9sL+ZPawCkT0qsJk9dNKOPdMskz14/p49psaYPW3WkD2+i5Y9zRCUPTZjjz0QppI9
twiTPZQ5kD2bnpM9f32VPQTlkD3caZQ9PaScPW1YkD0tPZY9eeGQPUPDjz1WZ489tAKSPZZR
jz1ioZ89IAOSPbGnjz3QS5k9TRqVPer5kz2o4Y89c4aYPXQclj21vJU9Gk2SPSaIkz0/95Q9
MQqTPSDziz2Mgo09p3CYPTKqjj3AfZQ9tNyWPdOTjj2CQZQ9kASSPbCbjD2pf5I9bZePPRU8
lD0aRJU9</AssayYData></Step><Step><CommonData><SampleLocation>19</SampleLocation><SampleID>YNCCT5Ac018</SampleID><SampleGroup></SampleGroup><SampleInfo></SampleInfo><SampleRow>M</SampleRow><SamplePlate>1</SamplePlate><WellType>KSAMPLE</WellType><Concentration>-1</Concentration><ConcentrationUnits>µg/ml</ConcentrationUnits><MolarConcentration>10000</MolarConcentration><MolarConcUnits>nM</MolarConcUnits><MolecularWeight>-1</MolecularWeight><Temperature>30</Temperature><StartTime>5620959</StartTime><AssayTime>300</AssayTime></CommonData><FlowRate>1000</FlowRate><StepType>ASSOC</StepType><StepName>Association</StepName><StepStatus>OK</StepStatus><ActualTime>300.016</ActualTime><CycleTime>0.2</CycleTime><AssayXData Points="1500">8JCrRaSSq0UllKtFxZWrRWWXq0UEmatFpJqrRSOcq0XFnatFZZ+rRQShq0WkoqtFI6SrRcWl
q0Vlp6tFBKmrRaSqq0UjrKtFxa2rRWWvq0UEsatFpLKrRUS0q0XFtatFZberRQS5q0WkuqtF
I7yrRcW9q0Vlv6tFBMGrRaTCq0UjxKtFw8WrRWXHq0UEyatFpMqrRSPMq0XDzatFZc+rRQTR
q0Wk0qtFRNSrRcPVq0Vl16tFBNmrRaTaq0VE3KtFw92rRWXfq0UE4atFpOKrRSPkq0XD5atF
ZeerRQTpq0Wk6qtFI+yrRcPtq0Vl76tFBPGrRaTyq0Uj9KtFw/WrRWX3q0UE+atFw/qrRSP8
q0XD/atFY/+rRQQBrEWkAqxFRASsRcMFrEVjB6xFBAmsRaQKrEVEDKxFww2sRWMPrEUEEaxF
pBKsRSMUrEXDFaxFYxesRQIZrEWkGqxFRBysRcMdrEVjH6xFBCGsRaQirEUjJKxFwyWsRWMn
rEUCKaxFpCqsRUQsrEXDLaxFYy+sRQIxrEWkMqxFIzSsRcM1rEVjN6xFAjmsRaQ6rEUjPKxF
wz2sRWM/rEUCQaxFpEKsRSNErEXDRaxFY0esRQJJrEWkSqxFI0ysRcNNrEVjT6xFAlGsRaJS
rEVEVKxFw1WsRWNXrEUCWaxFpFqsRURcrEXDXaxFY1+sRQJhrEWiYqxFRGSsRcNlrEVjZ6xF
AmmsRaJqrEUjbKxFw22sRWNvrEUCcaxFonKsRUJ0rEXDdaxFY3esRQJ5rEWieqxFI3ysRcN9
rEVjf6xFAoGsRaKCrEVEhKxFw4WsRWOHrEUCiaxFooqsRUKMrEXDjaxFY4+sRQKRrEWikqxF
QpSsRcOVrEVjl6xFApmsRb2arEVCnKxFw52sRWOfrEUCoaxFoqKsRUKkrEXDpaxFY6esRQKp
rEWiqqxFQqysRcOtrEVjr6xFArGsRaKyrEVCtKxFw7WsRWO3rEUCuaxForqsRSO8rEXDvaxF
Y7+sRQTBrEWiwqxFQsSsRcPFrEVjx6xFAsmsRaLKrEVCzKxFw82sRWPPrEUC0axFotKsRULU
rEXD1axFY9esRQLZrEWi2qxFQtysRcPdrEVj36xFAuGsRaLirEVC5KxFw+WsRWPnrEUC6axF
ouqsRULsrEXD7axFY++sRQLxrEWi8qxFQvSsRcP1rEVj96xFAvmsRaL6rEVC/KxFw/2sRWP/
rEUCAa1FogKtRUIErUXDBa1FYwetRQIJrUWiCq1FQgytRcMNrUVjD61FAhGtRaISrUVCFK1F
wxWtRWMXrUUCGa1FohqtRUIcrUXDHa1FYx+tRQIhrUWiIq1FQiStRcElrUVjJ61FAimtRaIq
rUVCLK1FwS2tRWMvrUUCMa1FojKtRUI0rUXDNa1FYzetRQI5rUXVOq1FQjytRcE9rUVjP61F
AkGtRaJCrUVCRK1FwUWtRWNHrUX+SK1FokqtRUJMrUXBTa1FYU+tRQJRrUWiUq1FQlStRcFV
rUVhV61FAlmtRaJarUVCXK1FwV2tRWFfrUUCYa1FomKtRUJkrUXBZa1FYWetRQJprUWiaq1F
QmytRcFtrUVhb61FAnGtRaJyrUVCdK1FwXWtRWF3rUUCea1FonqtRUJ8rUXBfa1FYX+tRQKB
rUWigq1FQoStRcGFrUVhh61FAImtRaKKrUVCjK1FwY2tRWGPrUUAka1FopKtRUKUrUXBla1F
YZetRQCZrUWimq1FQpytRcGdrUVhn61FAKGtRaKirUVCpK1FwaWtRWGnrUUCqa1FoqqtRUKs
rUXBra1FYa+tRQCxrUWisq1FQrStRcG1rUVht61FALmtRaK6rUVCvK1Fwb2tRWG/rUUAwa1F
osKtRULErUXBxa1FYcetRQDJrUWgyq1FQsytRcHNrUVhz61FANGtRaDSrUVC1K1FwdWtRWHX
rUUA2a1FrtqtRULcrUXB3a1FYd+tRQDhrUWg4q1FQuStRcHlrUVh561FAOmtRaDqrUVC7K1F
we2tRWHvrUUA8a1FoPKtRUD0rUXB9a1FYfetRQD5rUWg+q1FQPytRcH9rUVh/61FAAGuRaAC
rkVABK5FwQWuRWEHrkUACa5FoAquRUAMrkXBDa5FYQ+uRQARrkWgEq5FQBSuRcEVrkVhF65F
ABmuRaAarkVAHK5FwR2uRWEfrkUAIa5FoCKuRUAkrkXBJa5FYSeuRQAprkWgKq5FQCyuRcEt
rkVhL65FADGuRaAyrkVANK5FwTWuRWE3rkUAOa5FoDquRUA8rkXBPa5FYT+uRQBBrkWgQq5F
QESuRcFFrkVhR65FAEmuRaBKrkVATK5FwU2uRWFPrkUAUa5FoFKuRUBUrkXBVa5FYVeuRQBZ
rkWgWq5FQFyuRcFdrkVhX65FAGGuRaBirkVAZK5FwWWuRWFnrkUAaa5FoGquRUBsrkXBba5F
YW+uRQBxrkWgcq5FQHSuRcF1rkVhd65FAHmuRcd6rkVAfK5Fv32uRWF/rkUAga5FoIKuRUCE
rkXBha5FYYeuRQCJrkWgiq5FQIyuRb+NrkVhj65FAJGuRaCSrkVAlK5Fv5WuRWGXrkUAma5F
oJquRUCcrkW/na5FYZ+uRQChrkWgoq5FQKSuRb+lrkVhp65FAKmuRaCqrkVArK5Fv62uRV+v
rkUAsa5FoLKuRUC0rkW/ta5FX7euRQC5rkWguq5FQLyuRb+9rkVfv65FAMGuRaDCrkVAxK5F
v8WuRV/HrkUAya5FoMquRUDMrkW/za5FX8+uRQDRrkWg0q5FQNSuRb/VrkVf165FANmuRaDa
rkVA3K5Fv92uRV/frkUA4a5FoOKuRUDkrkW/5a5FX+euRf7orkWg6q5FQOyuRb/trkVf765F
/vCuRaDyrkVA9K5Fv/WuRV/3rkX++K5FoPquRUD8rkW//a5FX/+uRf4Ar0WgAq9FQASvRb8F
r0VfB69F/givRaAKr0VADK9Fvw2vRV8Pr0X+EK9FoBKvRUAUr0W/Fa9FXxevRf4Yr0UCG69F
RByvRb8dr0VfH69F/iCvRZ4ir0VAJK9FvyWvRV8nr0X+KK9FniqvRUAsr0W/La9FXy+vRf4w
r0WeMq9FQDSvRb81r0VfN69F/jivRaA6r0VAPK9Fvz2vRV8/r0X+QK9FnkKvRUBEr0W/Ra9F
X0evRf5Ir0WeSq9FPkyvRb9Nr0VfT69F/lCvRZ5Sr0VAVK9Fv1WvRV9Xr0X+WK9FnlqvRT5c
r0W/Xa9FX1+vRf5gr0WeYq9FPmSvRb9lr0VfZ69F/mivRZ5qr0U+bK9Fv22vRV9vr0X+cK9F
nnKvRT50r0W/da9FX3evRf54r0Weeq9FPnyvRb99r0Vff69F/oCvRZ6Cr0U+hK9Fv4WvRV+H
r0X+iK9FnoqvRT6Mr0W/ja9FX4+vRf6Qr0Wekq9FPpSvRb+Vr0Vfl69F/pivRZ6ar0U+nK9F
v52vRV+fr0X+oK9FnqKvRT6kr0W/pa9FX6evRf6or0Weqq9FPqyvRb+tr0Vfr69F/rCvRZ6y
r0U+tK9Fv7WvRV+3r0X+uK9F2bqvRT68r0W/va9FX7+vRf7Ar0Wewq9FPsSvRb/Fr0Vfx69F
/sivRZ7Kr0U+zK9Fv82vRV/Pr0X+0K9FntKvRT7Ur0W/1a9FX9evRf7Yr0We2q9FPtyvRb/d
r0Vf369F/uCvRZ7ir0U+5K9FveWvRV/nr0X+6K9FnuqvRT7sr0W97a9FX++vRf7wr0We8q9F
PvSvRb31r0Vf969F/vivRZ76r0U+/K9Fv/2vRV//r0X+ALBFngKwRT4EsEW9BbBFXwewRf4I
sEWeCrBFPgywRb0NsEVfD7BF/hCwRZ4SsEU+FLBFvRWwRV0XsEX+GLBFnhqwRT4csEW9HbBF
Xx+wRf4gsEWeIrBFPiSwRb0lsEVfJ7BF/iiwRZ4qsEU+LLBF3i2wRV8vsEX+MLBFnjKwRT40
sEXeNbBFXTewRf44sEWeOrBFPjywRb09sEVdP7BF/kCwRZ5CsEU+RLBF3kWwRV1HsEX+SLBF
nkqwRT5MsEXeTbBFXU+wRfxQsEWeUrBFPlSwRb1VsEVdV7BF/liwRfRasEU2XLBF3l2wRV1f
sEX8YLBFnmKwRT5ksEW9ZbBFXWewRfxosEWearBFPmywRb1tsEVdb7BF/HCwRZ5ysEU+dLBF
vXWwRV13sEX8eLBFnHqwRT58sEXefbBFXX+wRfyAsEWcgrBFPoSwRd6FsEVdh7BF/IiwRZyK
sEU+jLBFvY2wRV2PsEX8kLBFnJKwRT6UsEXelbBFXZewRfyYsEWemrBFPpywRd6dsEVdn7BF
/KCwRZyisEU+pLBF3qWwRV2nsEX8qLBFnKqwRT6ssEW9rbBFXa+wRf6wsEWcsrBFPLSwRd61
sEVdt7BF/LiwRZy6sEU8vLBF3r2wRV2/sEX8wLBFnMKwRTzEsEXexbBFXcewRfzIsEWcyrBF
PMywRd7NsEVdz7BF/NCwRZzSsEU81LBF3tWwRV3XsEX82LBFnNqwRTzcsEXc3bBFXd+wRfzg
sEWc4rBFPOSwRdzlsEVd57BF/OiwRZzqsEU87LBF3O2wRV3vsEX88LBFnPKwRTz0sEXc9bBF
XfewRfz4sEXs+rBFLfywRdz9sEVd/7BF/ACxRZwCsUU8BLFF3AWxRV0HsUX8CLFFnAqxRTwM
sUXcDbFFXQ+xRfwQsUWcErFFPBSxRdwVsUVdF7FF/BixRZwasUU8HLFF3B2xRV0fsUX8ILFF
nCKxRTwksUXcJbFFXSexRfwosUWcKrFFPCyxRdwtsUVdL7FF/DCxRZwysUU8NLFF3DWxRV03
sUX8OLFFnDqxRTw8sUXcPbFFXT+xRfxAsUWcQrFFPESxRdxFsUVdR7FF/EixRZxKsUU8TLFF
3E2xRV1PsUX8ULFFnFKxRTxUsUXcVbFFXVexRfxYsUWcWrFFPFyxRdxdsUVdX7FF/GCxRZxi
sUU8ZLFF3GWxRV1nsUX8aLFFnGqxRTxssUXcbbFFXW+xRfxwsUWccrFFPHSxRdx1sUVdd7FF
/HixRZx6sUU8fLFF3H2xRVp/sUX8gLFFnIKxRTyEsUXchbFFXYexRfyIsUWcirFFPIyxRdyN
sUVdj7FF/JCxRZySsUU8lLFF3JWxRV2XsUX8mLFF5JqxRSWcsUXcnbFFXZ+xRfygsUWcorFF
PKSxRdylsUVap7FF/KixRZyqsUU8rLFF3K2xRVqvsUX6sLFFnLKxRTy0sUXctbFFWrexRfy4
sUWcurFFPLyxRdy9sUVav7FF/MCxRZzCsUU8xLFF3MWxRVrHsUX8yLFFnMqxRTzMsUXczbFF
Ws+xRfrQsUWc0rFFPNSxRdzVsUVa17FF+tixRZzasUU83LFF3N2xRVrfsUX64LFFnOKxRTzk
sUXc5bFFWuexRfrosUWa6rFFPOyxRdztsUVa77FF+vCxRZrysUU89LFF3PWxRVr3sUX6+LFF
mvqxRTz8sUXc/bFFWv+xRfoAskWcArJFPASyRdwFskVaB7JF+giyRZoKskU6DLJF3A2yRVoP
skX6ELJFmhKyRToUskXcFbJFWheyRfoYskWaGrJFOhyyRdwdskVaH7JF+iCyRZoiskU8JLJF
3CWyRVonskX6KLJFmiqyRTosskXcLbJFWi+yRfowskWaMrJFOjSyRdw1skVaN7JF+jiyRf46
skVAPLJF2T2yRVo/skX6QLJFmkKyRTpEskXZRbJFWkeyRfpIskWaSrJFOkyyRdlNskVaT7JF
+lCyRZpSskU6VLJF2VWyRVpXskX6WLJFmlqyRTpcskXZXbJFWl+yRfpgskWaYrJFOmSyRdll
skVaZ7JF+miyRZpqskU6bLJF2W2yRVpvskX6cLJFmnKyRTp0skXZdbJFWneyRfp4skWaerJF
OnyyRdl9skVaf7JF+oCyRZqCskU6hLJF2YWyRVqHskX6iLJFmoqyRTqMskXZjbJFWo+yRfqQ
skWakrJFOpSyRdmVskVal7JF+piyRZqaskU6nLJF2Z2yRVqfskX6oLJFmqKyRTqkskXZpbJF
WqeyRfqoskWaqrJFOqyyRdmtskVar7JF+rCyRZqyskU6tLJF2bWyRVq3skX6uLJFmrqyRTq8
skXZvbJFWr+yRfrAskWawrJFOsSyRdnFskVax7JF+siyRZrKskU6zLJF2c2yRVrPskX60LJF
mtKyRTrUskXZ1bJFWteyRfrYskXX2rJFOtyyRdndskVa37JF+uCyRZriskU65LJF2eWyRVrn
skX66LJFmuqyRTrsskXZ7bJFWO+yRfrwskWa8rJFOvSyRdn1skVa97JF+viyRZr6skU6/LJF
2f2yRVr/skX6ALNFmgKzRToEs0XZBbNFWgezRfoIs0WaCrNFOgyzRdkNs0VYD7NF+BCzRZoS
s0U6FLNF2RWzRVgXs0X6GLNFmhqzRTocs0XZHbNFWB+zRfogs0WaIrNFOiSzRdkls0VYJ7NF
+iizRZoqs0U6LLNF2S2zRVgvs0X6MLNFmjKzRTo0s0XZNbNFWDezRfg4s0WaOrNFOjyzRdk9
s0VYP7NF+ECzRZhCs0U6RLNF2UWzRVhHs0X4SLNFmEqzRTpMs0XZTbNFWE+zRfhQs0WaUrNF
OlSzRdlVs0VYV7NF+FizRZhas0U6XLNF2V2zRVhfs0X4YLNFmGKzRTpks0XZZbNFWGezRfho
s0WYarNFOGyzRdlts0VYb7NF+HCzRZhys0U4dLNF2XWzRVh3s0X4eLNFEXuzRVJ8s0XZfbNF
WH+zRfiAs0WYgrNFOoSzRdmFs0VYh7NF+IizRZiKs0U6jLNF2Y2zRViPs0X4kLNFmJKzRTiU
s0XalbNFWJezRfiYs0WYmrNFOJyzRdeds0VYn7NF+KCzRZiis0U4pLNF16WzRVins0X4qLNF
mKqzRTiss0XXrbNFWK+zRfiws0WYsrNFOLSzRde1s0VYt7NF+LizRZi6s0U4vLNF172zRVi/
s0X4wLNFmMKzRTjEs0XXxbNFWMezRfjIs0WYyrNFOMyzRdfNs0VYz7NF+NCzRZjSs0U41LNF
19WzRVjXs0X42LNFmNqzRTjcs0XX3bNFWN+zRfjgs0WY4rNFOOSzRdfls0VY57NF+OizRZjq
s0U47LNF1+2zRVjvs0X48LNFmPKzRTj0s0XX9bNFWPezRfj4s0WY+rNFOPyzRdf9s0VY/7NF
+AC0RZgCtEU4BLRF1wW0RVgHtEX4CLRFmAq0RTgMtEXXDbRFWA+0RfgQtEWYErRFOBS0RdcV
tEVYF7RF+Bi0RQkbtEVKHLRF1x20RVgftEX4ILRFmCK0RTgktEXXJbRFWCe0RfgotEWYKrRF
OCy0RdcttEVYL7RF+DC0RZgytEU4NLRF1zW0RVg3tEX4OLRFmDq0RTg8tEXXPbRFWD+0RfhA
tEWYQrRFOES0RddFtEVYR7RF+Ei0RZhKtEU4TLRF1020RVhPtEX4ULRFmFK0RThUtEXXVbRF
WFe0RfhYtEWYWrRFOFy0RdddtEVYX7RF+GC0RZhitEU4ZLRF12W0RVhntEX4aLRFmGq0RThs
tEXXbbRFWG+0RfhwtEWYcrRFOHS0Rdd1tEVWd7RF+Hi0RZh6tEU4fLRF1320RXd/tEX4gLRF
mIK0RTiEtEXXhbRFVoe0RfiItEWYirRFOIy0RdeNtEV3j7RF+JC0RZiStEU4lLRF15W0RXeX
tEX2mLRFmJq0RTictEXXnbRFd5+0RfagtEWYorRFOKS0RdeltEVWp7RF9qi0RZaqtEU4rLRF
1620RVavtEX2sLRFmLK0RTi0tEXXtbRFd7e0Rfa4tEUju7RFZby0Rde9tEVWv7RF9sC0RZbC
tEU4xLRF18W0RVbHtEX2yLRFmMq0RTjMtEVWzrRFls+0RfbQtEWW0rRFNtS0RdfVtEV317RF
9ti0RZbatEU23LRF1920RVbftEX24LRFluK0RTjktEXX5bRFd+e0RfbotEWW6rRFOOy0Rdft
tEV377RF</AssayXData><AssayYData Points="1500">LCaePQexlT0k3Zo9gsidPRjvqj05i6Q9aFGnPaIcoz0OQak9CK+wPc5Roj0Gga09+fKsPaFl
rT2JJK49qMatPaResD1LaK49ylqoPbLIqD0eV6I9QmqvPYxwpz3DtK495rmrPa2Frz2zzKs9
AJStPcHFrT3nA6U9/36qPRwQpT0xtqQ9lWymPRZGpD3VZbI9HrOrPe8msD0b6ak9/sKnPXi4
pz16OaU95tOrPXJ5qj2EErA9lU2nPVP7qD2ngK09oAqsPbNmoz3RqaQ9g/mvPf8EsD3rUaU9
rWerPRkdoD1BnqA9TfmlPYXcqz0U/6A9y3OnPc4Ysj1HWqc9kqqkPZXLrj0GTq096WOoPfEn
pz3CTLE9kuioPdQTqz1GGas9kaqqPX7jpz0REqk9jvSmPb7HsD0OkrM9VdmkPTX6oj0gU6s9
BdCkPZg+oz1Vfak9sX6qPZvbpj1Ps609+AywPaglqD2Zp6o9RkWiPdMwqz2lCKs95WauPTae
rD1fAq89vFCrPVqDpj27wac94uWsPbxoqD0K0q492cioPWfnqj0Lw6c9I0GsPS3Lpj1COaI9
yzWrPXz2qD3FZaA9IfqpPbpyqD12mKM9bfqkPcjfqD2s66g9wzOiPfr7pz0cHKs9mD+sPRnZ
pD0GEKg94QiqPZt+qD2zG6w9gR2yPYnfqD1nGa09TIWmPT/2pT2VfbQ9PNysPfKKpj2rhKQ9
DV2qPT3WqD293q49iCGtPY5Wpz3vNLA9VrilPSu5pj20/qk9K6OlPZ7pqj2ABKc9ROqmPWCz
oT003K49JWuqPeFwrj2Psqk9W+emPbSfqD3QzKE9TcihPWA/sT3xgas9EIOqPQdYqT0Paas9
Y0ymPYnyqj2JkKg9sRuvPbOYqD2LGKU9l3urPf6rpz1WEas9IwGxPV6xtj2HcLA9Ab2tPWWg
rj1XpKk9LZOqPenVrD0sCKk9/d2nPUUZoj3dH6k9t5mkPZjRqj2RTag9r/qnPawipz0zdaM9
46GtPcnKrD385ag9yKSnParGpT1flqg9wyuwPY/MpT38/Kk9GeioPZwHqj2Ff6Y996isPev1
rT0/GaY9V6+kPcMipT0WZaY9RqioPUYtpz15SKY9HDKoPU5sqT36oqo9cd6sPXIfqz1Oyag9
l9+pPTNmqT0TU6w9OHiuPfW/nD2RsaE9Uq6ePec9qz3ASKg9/FWsPVgOrj2E16U9El2uPXOh
oj1PkKo93mOlPYMcoz3+Oao93zehPYtTrD3usa89wJGsPanRqT2MabE9SjOoPXDfrz2x2ao9
IHetPWMJrD2Y86M91+KiPQ0Qoz0DNqw9AOOjPZ3koD2qqKM9aySuPWnYpD0Ktas9zuGqPUMl
qj3r9qc90QasPQpYpD2oaKk9ib2uPVa2rT29D6Y9HeKzPaQFoj34w6M9wlylPe9Iqz0qKbI9
b36rPckLqT22iqY9xw2wPRcIqj0zfrA9Z4OrPQq4qj2Oq6U9lPqqPffSpT0boLE9wvipPZT9
qT1ubao98sSyPR7kqT1ekq49KQqpPTyhqj1VoLE9c8SnPXvNpj0Kyqo98vKoPXT/pz3PgqY9
BaCpPUQSrT3C4qk9piCrPS/lpj3sw6g9w8mvPU11qz3soqc9owawPdUJsD07tqQ9S82pPfve
rT2FUqs9QpOqPQW3pT2Eiag93WyrPceYsz1sZq09dhqnPfoQpz1XJKw9cZmrPej2pz0s+K49
WTCePfOmpT3bfqo9EempPfxBsT2JzbA9XralPRsNpj2e/qs9jWqtPbPZqz3O+aw9hKiiPVxo
tD1w6Kc9zEWmPZ6Aqz3IGac9AROmPZJmqD16QKI9wKOqPdq3pT28jKY9D5mlPY8Iqj1sNao9
WBqkPfgLpT2tZKw9WdiqPaK5tz0B3aw9vWixPbJrqT3w9aw94NWnPbkZsD17ZbA9lI+wPdv7
rD2hmLE9T/SqPQxysT3Xuq89SnitPf1esz2kF6s9RMe1PcxQsT0dD6o9lXqpPTYRsj0sMq09
fsmnPZewqT2Ez7E9wZmrPRiSqz3tVLI95sStPePnqz0eLao92KOpPULpqj2EiK89oeysPSLH
sj1JQq499VOmPSMqrD2L5ao91d+oPcSDqz1Ou6s9ngeqPW20sT0MA6o9S/CtPV5lqz2+ya49
SjeuPa6ctD2AJ649ncCrPVjArj2OD7Q9/na3PWNCqz3bkq89qOipPZXsrD31MqA9l4GwPeKA
qT0GEak9h/iqPS+aqz1gnqs94H6pPRt+qD3tZqw9a+O3PV/Urz2CTbI998urPZ5vqT0apKg9
ermlPTnxrT0NEao914OtPTyfrD0dLqc90ASwPfGerD2EWaE91lCoPRfQqT0KhrM980iqPYsG
sD3U1Ks9AUS0PVHqrj2Mi6o9WJKiPZeyqj2+oKs9SsalPYLEqz2VT649Kl62PW5Wpz3OWqs9
cAqrPc/Yrz2ay6Y9DwysPe/LqD22A6Q90NipPRadpz0azKk9tG2zPSorqj3Bt6U91wqrPS6G
qj1+1Ko9Jv20PXgzqT1l1qg9MN+uPWcTsj3BxKs9yH+uPZGSqD27+Ko9FimqPSuEpD3biq09
rg+wPeoHsT2+0a49hIetPU+rsz0g7bY9+bevPW8Jsj2HOKs9OVWsPRhXpz2Uq6Y9luioPU1g
rj3AQaY9LzunPbO2qT0cyq495viwPf5AsD3J16498KawPRV/rj2dCK89T6KvPTSnqz2ETKg9
GMGuPRgBuT22abI9imqsPQpMrD04f6I9HmivPX8cqz175q49KH2pPaPHtD2ehKg9w1SsPSmo
qj3pVaw9Q+qvPYnaqj3AHK899C60PR2Qqz2xbKU9ph2vPZXhqD07bas9vtyrPdGmsz1V4qw9
o8yyPeNUrj1Zrqw9HWeyPWh4qT2+qbI94p6oPfCVnj2EvKg9UgKtPSc0qj0lMrM9iGuwPcV9
qT3RWbY9yXuoPRADqj0FX7M93KunPS+PsD0TT6s9nR2xPeTgtD2irqI9eYKyPf+lqz0/dbE9
L5+uPTLzqz366aU9aliuPVzmrz2Z76w9AuelPSa+rz2ooKs9SfeuPeFZrj0wY649jwewPTtd
rT0i5qM9C6OvPVnArD0+MrI96LGsPSk4qz0wra09UNysPWM2sT28arI9spWmPZrEtj3k8649
UVquPSrqrz2DZaw9PRGoPf3EtT2pBao9QyGuPcyEsD2eR6w9p2SvPZDDsj2HMK09zZyuPb5d
sz2m/rg9fCqrPSu5sz3hfKk92cmxPVKVpz1rF6g9uT6sPT5QsD13vLQ99r+uPZJFrj0xqLE9
WzasPTkkrz2Fsag9StysPcQbtD2BrrE9HhuvPfIDrT0CSKQ9Tq+qPeopsD3/KrQ9VSOrPWGA
sj2E4qw92oWzPXZTuj3PAKk9pfy0PZqgsj0cBac9RViuPas7pT0DfrI913etPR8ztj23Y7A9
xkypPSkHsj1lp6s9OeWjPe4ppj16gqs9YFm1PZYNqz2xnbE9zz6zPXgstD0kbqo995ixPWto
qz2WwKo9nkyrPSkrqD3TPKs9Cju0PWOMrj10la89tyqxPYFdqT3sFKY9r7izPRuksD01ALM9
Gly8Pfzfrj3barA9JGWzPfxTrT0r3a89RW64PV/1qj1dBbg9T9GqPb5eqT34pqo9nwqxPaWp
rj2+vKw9gSG0PdQbrz0aHa89BYuwPXPVrD19Pag9OWqwPe05qz2q17M9aD6wPfOlsT3tr7A9
sbamPZZqsD0t1689UrG1PSWLqj1pBa89gki2PSGpqD0SL649Zh2uPbhNrj2SEao95dSxPQB/
sD1Ky689X/ayPQX7qz2VGa890aCzPZOtrT3W1K092r6sPb35rD02BKY9AfmwPTaZrz2/W6w9
gOC5Peigqj3iGa09KimtPXy6sT3KQas9qEOvPY28tD0hibI9+WayPYqorj23Yqs9aB2qPWio
sj2QMKk9b3qxPW+Bqj1agaw9pfa5PW54pz3Mj6897CyqPYhwqz0BNaY9W+CxPekBqT3am7A9
vKqqPW2Irj3uDa09sbW1PbCUqT3YqrA9c0aoPXv9qj3td6c9pX+iPaObrj1hBqk97UawPYUp
sj2gfq09XBWwPdE6rT36EbU9V/+sPYcysz2afbU9NguuPW0YsD21QrY92j+xPXX7qz1b5qU9
ir6pPThVrT3qn649ywO2PVMnrz22fbA9MXWuPXZtsD1a1bQ9nIymPTFaqj2mxK49/zuxPeI8
sT1Uuac9DhKyPY7Yrj08Mrc9YNaxPR3OsT1QibE9CxmoPUX3uz1sSbM9Z+evPTqjrT2mDbE9
hx6sPQD8pz0C4q09BQGxPWVLtD0AGa496qysPVg9sT0dl6o9h72sPfyhsj2fC6c9SGitPTJE
tj0zMq89xTaqPS/xsz3/Gas9U/OsPVGbqD0cd6s9Op6pPVQzsj2AiKs9So2jPQ9bqz1rR6Y9
kaqzPVRBpz37D6o9CEutPQtftj3sfbY93yasPUxksT1Z9LI9EZStPVmfqT1Ieqw92C22PS3Y
sz24X6w9UCisPfLwqD1VVqw9yhWlPeairj0APqw9ib2xPXnlpD3Iia89+MOyPRsitD1Z3as9
sO+tPbAAtj1Hbqw9A5W0PVRysT3qBrQ9MGmrPdcftT1ofa89rjWzPdGpsz2gv6o9kyuuPYpE
rz3qWLA9TA6vPXootT31W6g9+z2rPfd0rT2NBLA9Cme0PRWltz1yMK89ZlGpPY3otD21/7M9
fs2sPWnipj2Gjqw9f4uxPRlOrz0NK6s9LHKsPaNLrD3rAbM9mJehPd+qqD0DvKo9OQqnPeA9
sD3uk7A95h+zPcVgtj1d4bY9NMi0PUhIqD01G6w9w1mzPWwVtD0Cp7I90DCqPQYxrT2ckKo9
KgqvPdnXqT3MRLA9sQWwPUtcrj1OV6s9gTewPauXpT03Q7M9/p63Pc1srz017689W2atPZdV
sT0qX6s9cPKnPdIgsD0E+7A9apqmPRHpsz2oQ7c9b/e0PWP9sT0BgLE9dVSsPfZ9rz1+iK49
l2ypPQetsj2Z9LE956WyPcyysj22BK098fWoPd84rD1moak9xvurPanOrz2pK7M9lD6qPbmU
rz0pzaw9y0KyPaJhsD3QNaw9b+mwPXJkqz3brLA9nQGxPQwitD2SQLU90A+2PYarsT1VOrE9
XLiwPT0gsj2mFao9B92mPS9PtD0hkbA95661PVcOqz2kkbU9wpasPTeBtT1CR7I9m5C0PV/m
rj3ZBrE9vdmrPd0Lqz0R/6w9AOi3PUcbsT33wqo9lvWoPc4ptT3RVKw9XzqtPXh3sD0Uy7E9
n8OpPREltT10Tq49QzyvPW5Urj0Pt689NCG4PUZ4sD0bMbU97+qzPY2Xsz0Gea09tHqqPYeF
qT1KmKo9gsuzPUzTuT2rUa89ZS2uPfiNrj0qWrU9HqewPQUuqz3nuKs93pWuPUqYqj0Ar7c9
C1y0PSbnqj33DrU9bdKvPa1TtT2my7E9M3OvPYaDsz25H7E9cv6rPeQcpj1Mh7M9ut20PaTj
rj09+rQ9XCGsPTbBtT1DJLQ9kuCvPQJgtj3VZ7Y9ApexPRwvsT1q7Kw9tg6tPb6/tD1ms6k9
a4G1PfIqqz2hyao90f62Pa4lsz1ZPrQ9TOuzPXS7sD1Re6Y9aUCuPY0jsD0tBa09jtSqPalu
sT0Mza89WEWvPbLvtT34oLY9ySSzPezqsD1Y3K89Dj+vPfsyrD1fm7Q9ghqzPSMOsj1mOK49
40uuPU2uqz290689V2qoPbdfrj286a49iRavPTy+uD1bdqw9ArywPX6EsD1pwKU9homwPb1M
rD0hVrY9MG20PWBgrz1HJK894SK3Pe3ltz1+SLI9C+WvPWqhrj3/ibU9kVSvPZ1srj17gK89
Y6uxPe26rT0pqLI9NhiyPUMsqz0TiKo9tI6rPfAQuj0Wq6s9ODaxPRYssD39VbA9m4C2PXXY
tT0qD7k9Gd+4PaARsD1i47U968OvPXQPtD1kYrQ9tLG0PUI0tD2uAaw9u62qPXXOqz2c3LQ9
HLqzPVU7sD1oBrM9xVK2PcIpsD1itbg9lTm3PU5asz1KS7E9axaqPRD7sz2VibQ9s8G4PY1E
qz2rN6o9Gk+1PSBirz3I36o9H8irPT9TrD09GrQ9zQuvPXN6tD1+8bI9ukizPeS5rz0+17Q9
q1GxPWz2tT04+LE9r4u1PXlGrz2Roq09XtCxPfYjsT24BbE9Y/SqPf5AsT0l4q49CU2xPbpq
tz24LK09kHCsPXzxrz2rXrY9HaayPUU6tj3Afrk9Ap20PVf3tT0GZrk99D61PVqnrz3f7LI9
3T6yPd3XsD0kGrg9rCi3Peeltz1bW7E9JxS5PVGZuT2/Oq09mty2PZIxrj0JD7U9Bwy0PcMo
rD3ZobI93Tq2PUkXtT1yfq49GhizPcTzrj2HGsE9DY2tPalAtz0yOLY9fDS4PW0Otz1ZkbQ9
SNyqPVWbtj0vca89cE2uPaEhrT0nar89X0K6PddkvT08P7A9+eq4PUzquD1Ipa89ScS4PUJI
tD3PGbI9vsqxPXtYsz3uea09e7e3PTYdtD1rwbM9G9+1PUGLtz3947c9/vmuPWBDrz2OrLU9
KaG2Pf4Gsj16LbQ91OusPaYxtT32iK49RamwPa5WtD01ga89IcClPVfDrT2ByLk9wUq8PRXp
sz3p1K497JG6PaO2sT3T9Lg9oDyyPeUFrT1lQbA9nvS2PXNxsj0FGrc9YGS5PZnGrj3kYLs9
yuGyPeQBtj3QMrM9ebuuPULYrz2+U7U95O27Pbzzsj3ZmrM9kHSzPafaqz0nGbQ9y1i7PQlW
sD3Xgqs9EsCrPWy4sj1o0rA9uZuoPef8sj2a5rQ9pNG3PZIvqz2SerI9hn22PQZkvT0WfKs9
4TCwPbFosz1Zha49vIu4Pcj2tT3wlrI9hiOyPd4dtj1sA7M97iuyPXUzsD0gtas9u96zPcQk
uz1Tgr892nesPRC4qD2uta49BVW0PUhqtj3/Oq094nexPTZUtz2GQa89iii6PQ+hrj3tqLQ9
06K1PbjQtT3TGbA9/ga0PSyVrj0OerI9gx6wPVIItD2FtLs9UlSyPa+grz3Q5qw900OzPZW5
rT0vhrc9fh68PbPNtT1Ceqw9QB6xPTA8rT3C2rQ9lPCsPcWPqz0Ae649sdKvPXGfqz3njaQ9
FWivPakWsz3DjbU9D6S4Pb1AtT1Ddrg9piu1Pd6ZtD2w3LQ9UuC0Pcgksj3Hmrk991esPUlL
tD1MLLI9gDm7PeWkrj0HFKs9wlKxPUjWuD29wbI9nGCyPY4hrz3elLc9EautPRzCtD040609
pyyvPXN9sj0iFbQ9ArqwPT16uD3Ph7g9Yty7PcZhsD3ih7U9uPeyPcGErz0sObc9qSi0PT6O
sT3TULg9Xee6PeY3uD2Wl7Q9f+iyPXNAuD1bea89K363PdB7qj3v8bE9gzirPSWtsT0MWK89
wPCzPXm6uT1M3a09xVCzPW3sqT0FJLw9tUSvPVf2qj2ksrI9ubmzPVAAsD15V6M9RB+sPSGX
sz2pe7k9ldWvPYiauj1WZ7A9cB+wPY5vrT08ybw9Q16vPXOcrz1fh7E9pBG3PRHRrT2KT7A9
sT2wPapdrz0LN7c92eSyPS4BtD1dga09N+KzPVonrj3fObE9fia+PT4luT3QQLk9ypmtPe6c
tz3IJ7M9LZu3PdMfvj22jLM9mZSxPf4qtj3waLA92Ru6PUpIsT1hNrQ9WFKvPRjssz0vSbE9
JKOtPSNBtT02+7E9AH68PbPdsz2ISLU9Vwu6PVXUuj0HWLU99U2rPZ56tD3O4bM9WtqtPXWJ
qj3IwbI9/x2zPcj/rD0Bf6g9+Mq2PSHOsT3/f7Y9AgO1PbZhrT29DLI9RRSxPbugqz38pbw9
ESK3Pep9sT1ClrU9hF66PSmBtT2etbQ9/WOzPXZnsT1CsKw9KrmzPafEuD3JWa89YbC3Pf2U
rT0wbrE9</AssayYData></Step><Step><CommonData><SampleLocation>19</SampleLocation><SampleID></SampleID><SampleGroup></SampleGroup><SampleInfo></SampleInfo><SampleRow>N</SampleRow><SamplePlate>1</SamplePlate><WellType>BUFFER</WellType><Concentration>-1</Concentration><ConcentrationUnits>µg/ml</ConcentrationUnits><MolarConcentration>-1</MolarConcentration><MolarConcUnits>nM</MolarConcUnits><MolecularWeight>-1</MolecularWeight><Temperature>30</Temperature><StartTime>5926874</StartTime><AssayTime>300</AssayTime></CommonData><FlowRate>1000</FlowRate><StepType>DISASSOC</StepType><StepName>Dissociation</StepName><StepStatus>OK</StepStatus><ActualTime>300.016</ActualTime><CycleTime>0.2</CycleTime><AssayXData Points="1500">EfG0RcXytEVl9LRF5vW0RYb3tEUl+bRFxfq0RUb8tEXm/bRFhv+0RSUBtUXFArVFRgS1ReYF
tUWGB7VFJQm1RcUKtUVGDLVF5g21RYYPtUUlEbVFxRK1RUYUtUXmFbVFhhe1RSUZtUXFGrVF
RBy1ReYdtUWGH7VFJSG1RcUitUVEJLVF5iW1RYYntUUlKbVFxSq1RUQstUXmLbVFhi+1RSUx
tUXFMrVFRDS1ReY1tUWGN7VFJTm1RcU6tUVlPLVF5j21RYY/tUUlQbVFxUK1RUREtUXkRbVF
hke1RSVJtUXFSrVFREy1ReZNtUWGT7VFJVG1RcVStUVEVLVF5FW1RYRXtUUlWbVFxVq1RWVc
tUXkXbVFhl+1RSVhtUXFYrVFRGS1ReRltUWGZ7VFJWm1RcVqtUVlbLVF5G21RYZvtUUlcbVF
xXK1RWV0tUXkdbVFhHe1RSV5tUXFerVFZXy1ReR9tUWEf7VFI4G1RcWCtUVEhLVF5IW1RYSH
tUUjibVFxYq1RWWMtUXkjbVFhI+1RSORtUXFkrVFZZS1ReSVtUWEl7VFJZm1RcWatUVEnLVF
5J21RYSftUUlobVFxaK1RWWktUXkpbVFhKe1RSOptUXFqrVFZay1ReSttUWEr7VFI7G1RcWy
tUVltLVF5LW1RYS3tUUjubVFw7q1RUS8tUXkvbVFhL+1RSPBtUXDwrVFRMS1ReTFtUWEx7VF
I8m1RcPKtUVlzLVF5M21RYTPtUUj0bVFw9K1RWXUtUXk1bVFhNe1RSPZtUXD2rVFZdy1ReTd
tUWE37VFI+G1RcPitUVj5LVF5OW1RYTntUUj6bVFw+q1RWPstUXk7bVFhO+1RSPxtUXD8rVF
Y/S1ReT1tUWE97VFI/m1RcP6tUVj/LVF5P21RYT/tUUjAbZFwwK2RWMEtkXkBbZFhAe2RSMJ
tkXDCrZFYwy2ReQNtkWED7ZFIxG2RcMStkVjFLZF5BW2RYQXtkUjGbZFwxq2RWMctkXkHbZF
hB+2RSMhtkXDIrZFYyS2ReQltkWEJ7ZFIym2RcMqtkVjLLZF5C22RYQvtkUjMbZFwzK2RWM0
tkXkNbZFhDe2RSM5tkXDOrZFYzy2ReQ9tkWEP7ZFI0G2RcNCtkVjRLZF5EW2RYRHtkUjSbZF
w0q2RWNMtkXkTbZFhE+2RSNRtkXDUrZFY1S2ReRVtkWEV7ZFI1m2RcNatkVjXLZF5F22RYRf
tkUjYbZFw2K2RWNktkXkZbZFhGe2RSNptkXDarZFY2y2ReRttkWEb7ZFI3G2RcNytkVjdLZF
5HW2RYR3tkUjebZFw3q2RWN8tkXkfbZFhH+2RSOBtkXDgrZFY4S2ReSFtkWEh7ZFI4m2RcOK
tkVjjLZF5I22RYSPtkUjkbZFw5K2RWOUtkXklbZFhJe2RSOZtkXDmrZFY5y2ReSdtkWEn7ZF
I6G2RcOitkVjpLZF5KW2RYSntkUjqbZFw6q2RZKstkXkrbZFhK+2RSOxtkXDsrZFY7S2ReK1
tkWEt7ZFI7m2RcO6tkVjvLZF4r22RYS/tkUjwbZFw8K2RWPEtkXixbZFhMe2RSPJtkXDyrZF
Y8y2ReLNtkWEz7ZFI9G2RcPStkVj1LZF4tW2RYLXtkUj2bZFw9q2RWPctkXi3bZFgt+2RSPh
tkXD4rZFY+S2ReLltkWC57ZFIem2RcPqtkVj7LZF4u22RYLvtkUj8bZFw/K2RWP0tkXi9bZF
gve2RSP5tkXD+rZFY/y2ReL9tkWC/7ZFIQG3RcMCt0VjBLdF4gW3RYIHt0UjCbdFwwq3RWMM
t0XiDbdFgg+3RSMRt0XDErdFYxS3ReIVt0WCF7dFIRm3RcEat0VjHLdF4h23RYIft0UhIbdF
wSK3RWMkt0XiJbdFgie3RSEpt0XDKrdFYyy3ReItt0WCL7dFITG3RcEyt0VjNLdF4jW3RYI3
t0UhObdFwzq3RWM8t0XiPbdFgj+3RSFBt0XBQrdFY0S3ReJFt0WCR7dFIUm3RcNKt0VhTLdF
4k23RYJPt0UhUbdFwVK3RWFUt0XiVbdFgle3RSFZt0XBWrdFYVy3ReJdt0WCX7dFIWG3RcFi
t0VhZLdF4mW3RYJnt0UhabdFwWq3RWFst0XibbdFgm+3RSFxt0XBcrdFYXS3ReJ1t0WCd7dF
IXm3RcF6t0VhfLdF4n23RYJ/t0UhgbdFwYK3RWGEt0XihbdFgoe3RSGJt0XBirdFYYy3ReKN
t0WCj7dFIZG3RcGSt0VhlLdF4pW3RYKXt0UhmbdFwZq3RWGct0XinbdFgp+3RSGht0XBordF
YaS3ReKlt0WCp7dFIam3RcGqt0VhrLdF4q23RYKvt0UhsbdFwbK3RWG0t0XitbdFgre3RSG5
t0XBurdFYby3ReK9t0WCv7dFIcG3RcHCt0VhxLdF4sW3RYLHt0UhybdFwcq3RWHMt0XizbdF
gs+3RSHRt0XB0rdFYdS3ReLVt0WC17dFIdm3RcHat0Vh3LdF4t23RYLft0Uh4bdFweK3RWHk
t0Xi5bdFgue3RSHpt0XB6rdFYey3ReLtt0WC77dFIfG3RcHyt0Vh9LdF4vW3RYL3t0Uh+bdF
wfq3RWH8t0Xi/bdFgv+3RSEBuEXBArhFYQS4ReIFuEWCB7hFIQm4RcEKuEVhDLhF4A24RYIP
uEUhEbhFwRK4RWEUuEXiFbhFghe4RSEZuEXBGrhFYRy4ReAduEWCH7hFISG4RcEiuEVhJLhF
4iW4RYInuEUhKbhFwSq4RWEsuEXgLbhFgi+4RSExuEXBMrhFYTS4ReA1uEWCN7hFITm4RcE6
uEVhPLhF4D24RYA/uEUfQbhFwUK4RWFEuEXgRbhFgEe4RSFJuEXBSrhFYUy4ReBNuEWAT7hF
IVG4RcFSuEVhVLhF4FW4RYJXuEUhWbhFwVq4RWFcuEXgXbhFgF+4RSFhuEXBYrhFYWS4ReBl
uEWAZ7hFH2m4RcFquEVhbLhF4G24RYBvuEUhcbhFwXK4RWF0uEXgdbhFgHe4RR95uEXBerhF
YXy4ReB9uEWAf7hFH4G4Rb+CuEVhhLhF4IW4RYCHuEUfibhFwYq4RWGMuEXgjbhFgI+4RR+R
uEXBkrhFYZS4ReCVuEWAl7hFH5m4RcGauEVfnLhF4J24RYCfuEUfobhFv6K4RWGkuEXgpbhF
gKe4RR+puEW/qrhFX6y4ReCtuEWAr7hFH7G4Rb+yuEVftLhF4LW4RYC3uEUfubhFv7q4RV+8
uEXgvbhFgL+4RR/BuEW/wrhFX8S4ReDFuEWAx7hFH8m4Rb/KuEVfzLhF4M24RYDPuEUf0bhF
v9K4RV/UuEXg1bhFgNe4RR/ZuEW/2rhFX9y4ReDduEWA37hFH+G4Rb/iuEVf5LhF4OW4RYDn
uEUf6bhFv+q4RV/suEXg7bhFgO+4RR/xuEW/8rhFX/S4ReD1uEWA97hFH/m4Rb/6uEVf/LhF
4P24RYD/uEUfAblFvwK5RV8EuUXgBblFgAe5RR8JuUW/CrlFXwy5ReANuUWAD7lFHxG5Rb8S
uUVfFLlF4BW5RYAXuUUfGblFvxq5RV8cuUXgHblFgB+5RR8huUW/IrlFXyS5ReAluUWAJ7lF
Hym5Rb8quUVfLLlF4C25RYAvuUUfMblFvzK5RV80uUXgNblFgDe5RR85uUW/OrlFXzy5ReA9
uUWAP7lFH0G5Rb9CuUVfRLlF4EW5RYBHuUUfSblFv0q5RV9MuUXgTblFgE+5RR9RuUW/UrlF
X1S5ReBVuUWAV7lFH1m5Rb9auUVfXLlF4F25RYBfuUUfYblFv2K5RV9kuUXgZblFgGe5RR9p
uUW/arlFX2y5Rf9tuUWAb7lFH3G5Rb9yuUVfdLlF3nW5RYB3uUUfeblFv3q5RV98uUXgfblF
gH+5RR+BuUW/grlFX4S5Rd6FuUWAh7lFH4m5Rb+KuUVfjLlF3o25RYCPuUUfkblFv5K5RV+U
uUXelblFgJe5RR+ZuUW/mrlFX5y5Rd6duUWAn7lFH6G5Rb+iuUVfpLlF3qW5RX6nuUUfqblF
v6q5RV+suUXerblFfq+5RR+xuUW/srlFX7S5Rd61uUV+t7lFHbm5Rb+6uUVfvLlF3r25RX6/
uUUfwblFv8K5RV/EuUXexblFfse5RR/JuUW/yrlFX8y5Rd7NuUV+z7lFHdG5Rb/SuUVf1LlF
/9W5RX7XuUUd2blFv9q5RV/cuUX/3blFft+5RR3huUW94rlFX+S5Rd7luUV+57lFHem5Rb/q
uUVf7LlF/+25RX7vuUUd8blFv/K5RV/0uUXe9blFfve5RR35uUW9+rlFX/y5Rd79uUV+/7lF
HQG6Rb0CukVfBLpF/wW6RX4HukUdCbpFvQq6RV8MukX/DbpFfg+6RR0RukW9ErpFXRS6Rd4V
ukV+F7pFHRm6Rb0aukVdHLpF3h26RX4fukUdIbpFvSK6RV0kukX/JbpFfie6RR0pukW9KrpF
XSy6Rd4tukV+L7pFHTG6Rb0yukVdNLpF3jW6RX43ukUdObpFvTq6RV08ukXePbpFfj+6RR1B
ukW9QrpFXUS6Rd5FukV+R7pFHUm6Rb1KukVdTLpF/U26RX5PukUdUbpFvVK6RV1UukX/VbpF
fle6RR1ZukW9WrpFXVy6Rf9dukV+X7pFHWG6Rb1iukVdZLpF/2W6RX5nukUdabpFvWq6RV1s
ukX9bbpFfm+6RR1xukW9crpFXXS6Rf11ukV+d7pFHXm6Rb16ukVdfLpF3n26RX5/ukUdgbpF
vYK6RV2EukX9hbpFfoe6RR2JukW9irpFXYy6Rf2NukV+j7pFHZG6Rb2SukVdlLpF/ZW6RX6X
ukUdmbpFvZq6RV2cukX9nbpFfp+6RR2hukW9orpFXaS6Rf2lukV+p7pFHam6Rb2qukVdrLpF
/a26RX6vukUdsbpFvbK6RV20ukX9tbpFfre6RR25ukW9urpFXby6Rf29ukV+v7pFHcG6Rb3C
ukVdxLpF/cW6RX7HukUdybpFvcq6RV3MukX9zbpFfs+6RR3RukW90rpFXdS6Rf3VukV+17pF
Hdm6Rb3aukVd3LpF/d26RX7fukUd4bpFveK6RV3kukX95bpFfue6RR3pukW96rpFXey6Rf3t
ukV+77pFHfG6Rb3yukVd9LpF/fW6RX73ukUd+bpFvfq6RV38ukX9/bpFfv+6RR0Bu0W9ArtF
XQS7Rf0Fu0V+B7tFHQm7Rb0Ku0VdDLtF/Q27RXwPu0UdEbtFvRK7RV0Uu0X9FbtFfBe7RR0Z
u0W9GrtFXRy7Rf0du0V8H7tFHSG7Rb0iu0VdJLtF/SW7RXwnu0UdKbtFvSq7RV0su0X9LbtF
fC+7RR0xu0W9MrtFXTS7Rf01u0V8N7tFGzm7Rb06u0VdPLtF/T27RXw/u0UbQbtFvUK7RV1E
u0X9RbtFfEe7RRtJu0W9SrtFXUy7Rf1Nu0V8T7tFG1G7Rb1Su0VdVLtF/VW7RXxXu0UbWbtF
u1q7RV1cu0X9XbtFfF+7RRthu0W9YrtFXWS7Rf1lu0V8Z7tFG2m7Rbtqu0VdbLtF/W27RXxv
u0UbcbtFu3K7RVt0u0X9dbtFfHe7RRt5u0W7ertFXXy7Rf19u0V8f7tFG4G7RbuCu0VdhLtF
/YW7RXyHu0UbibtFu4q7RVuMu0X9jbtFfI+7RRuRu0W7krtFW5S7Rf2Vu0V8l7tFG5m7Rbua
u0VbnLtF/Z27RXyfu0UbobtFu6K7RVuku0X9pbtFfKe7RRupu0W7qrtFW6y7Rfqtu0V8r7tF
G7G7Rbuyu0VbtLtF/bW7RXy3u0UbubtFu7q7RVu8u0X9vbtFfL+7RRvBu0W7wrtFW8S7RfrF
u0V8x7tFG8m7RbvKu0VbzLtF+s27RXzPu0Ub0btFu9K7RVvUu0X61btFfNe7RRvZu0W72rtF
W9y7Rfrdu0V837tFG+G7Rbviu0Vb5LtF+uW7RXznu0Ub6btFu+q7RVvsu0X67btFfO+7RRvx
u0W78rtFW/S7Rfr1u0V897tFG/m7Rbv6u0Vb/LtF+v27RXz/u0UbAbxFuwK8RVsEvEX6BbxF
fAe8RRsJvEW7CrxFWwy8RfoNvEV8D7xFGxG8RbsSvEVbFLxF+hW8RXwXvEUbGbxFuxq8RVsc
vEX6HbxFfB+8RRshvEW7IrxFWyS8RfolvEV8J7xFGym8RbsqvEVbLLxF+i28RXwvvEUbMbxF
uzK8RVs0vEX6NbxFfDe8RRs5vEW7OrxFWzy8Rfo9vEV8P7xFG0G8RbtCvEVbRLxF+kW8RXxH
vEUbSbxFu0q8RVtMvEX6TbxFfE+8RRtRvEW7UrxFW1S8RfpVvEV8V7xFG1m8RbtavEVbXLxF
+l28RXxfvEUbYbxFu2K8RVtkvEX6ZbxFfGe8RRtpvEW7arxFW2y8RfptvEV8b7xFG3G8Rbty
vEVbdLxF+nW8RXl3vEUbebxFu3q8RVt8vEX6fbxFeX+8RRuBvEW7grxFW4S8RfqFvEV5h7xF
G4m8RbuKvEVbjLxF+o28RXmPvEUbkbxFu5K8RVuUvEX6lbxFeZe8RRuZvEW7mrxFW5y8Rfqd
vEV5n7xFGaG8RbuivEVbpLxF+qW8RXmnvEUZqbxFu6q8RVusvEX6rbxFea+8RRmxvEW7srxF
W7S8Rfq1vEV5t7xFGbm8Rbu6vEVbvLxF+r28RXm/vEUZwbxFu8K8RVvEvEX6xbxFece8RRnJ
vEW5yrxFW8y8RfrNvEV5z7xFGdG8RbnSvEVb1LxF+tW8RXnXvEUZ2bxFudq8RVncvEX63bxF
ed+8RRnhvEW54rxFW+S8RfrlvEV557xFGem8RbnqvEVb7LxF+u28RXnvvEUZ8bxFufK8RVv0
vEX69bxFefe8RRn5vEW5+rxFWfy8Rfr9vEV5/7xFGQG9RbkCvUVZBL1F+gW9RXkHvUUZCb1F
uQq9RVkMvUX6Db1FeQ+9RRkRvUW5Er1FWRS9RfoVvUV5F71FGRm9RbkavUVZHL1F+B29RXkf
vUUZIb1FuSK9RVkkvUX6Jb1FeSe9RRkpvUW5Kr1FWSy9RfgtvUV5L71FGTG9RbkyvUVZNL1F
+DW9RXk3vUUZOb1FuTq9RVk8vUX4Pb1FeT+9RRlBvUW5Qr1FWUS9RfhFvUV5R71FGUm9RblK
vUVZTL1F+E29RXlPvUUZUb1FuVK9RVlUvUX4Vb1FeVe9RRlZvUW5Wr1FWVy9RfhdvUV5X71F
GWG9RblivUVZZL1F+GW9RXlnvUUZab1FuWq9RVlsvUX4bb1FeW+9RRlxvUW5cr1FWXS9Rfh1
vUV5d71FGXm9Rbl6vUVZfL1F+H29RXl/vUUZgb1FuYK9RVmEvUX4hb1FeYe9RRmJvUW5ir1F
WYy9RfiNvUV5j71FGZG9RbmSvUVZlL1F+JW9RXmXvUUZmb1FuZq9RVmcvUX4nb1FeZ+9RRmh
vUW5or1FWaS9RfilvUV5p71FGam9RbmqvUVZrL1F+K29RXmvvUUZsb1FubK9RVm0vUX4tb1F
mLe9RRm5vUW5ur1FWby9Rfi9vUV5v71FGcG9RbnCvUVZxL1F+MW9RZjHvUUZyb1Fucq9RVnM
vUX4zb1Fec+9RRnRvUW50r1FWdS9RfjVvUV5171FGdm9RbnavUVZ3L1F+N29RXffvUUZ4b1F
ueK9RVnkvUX45b1Fd+e9RRnpvUW56r1FWey9RfjtvUV3771FF/G9RbnyvUVZ9L1F+PW9RZj3
vUUX+b1Fufq9RVn8vUX4/b1Fd/+9RRcBvkW5Ar5FWQS+RfgFvkV3B75FFwm+RbkKvkVZDL5F
+A2+RZgPvkUXEb5FuRK+RVkUvkX4Fb5Fdxe+RRcZvkW5Gr5FWRy+RfgdvkV3H75FFyG+Rbki
vkVZJL5F+CW+RXcnvkUXKb5FuSq+RVksvkX4Lb5FmC++RXkxvkW5Mr5FVzS+Rfg1vkWYN75F
Fzm+Rbk6vkVXPL5F+D2+RZg/vkUXQb5FuUK+RVlEvkX4Rb5Fd0e+RRdJvkW3Sr5FV0y+RfhN
vkWYT75F</AssayXData><AssayYData Points="1500">L8e/PQkKuT0I7ao9iZ6pPR2Eqj2M6qw9CrymPQLyoT14qKA9lremPYl9mz31nqM99pGqPfT7
oD37AZw9yK6lPdwYoj35Q5w9NxiUPaIzoz3tZ5w9dJihPV/kmT31zps9Vd+oPU6dnj1tX6A9
bFCZPXvXnD3GpaY9suqgPQjEnD0iKag95fGYPZXpoT3v16c9NdytPWjCpT0RKJo9onSfPQxL
nT0HfqQ9ztOhPQUimT0sN5s95gaYPVHymz2VCaY95megPUXBmz0U2aE9LVqfPffdmj0mj5s9
NAOhPazMoz2uAps9r1OXPbPfoj3JvqE9/kCcPR/0pT0TNZ89WkSjPYWQnT178Z894ZeePSqO
nz2M3J89i3agPeeClz1Ps6E9jCGjPUAWoz2D/6A9e32fPSmFmj0t2509fyGXPWGkoj0uU6A9
RFGTPV3pmz0pB5k9MTCXPQbLmz2kCZ89t7iZPRS9oj0O85o9nJagPVsxoz0ipZs9wRicPXpI
nD365Jk9XcGZPUqvnj1tv509/q6dPWvvnj1wkKM97ZafPZcLnj0RjaA9UF6bPZDAoD1YS5g9
cDekPQnunD0zNqI91diZPcr6nT2xkp09dV6XPbINnT3XV5g9mG6gPTuqoT1KvZs982+cPe5Q
mT3FnZc9eOyfPSyLnz0ZWpc9thGdPY8qmz3JhqQ90s6YPdtzoz2Ja509deqdPdIzoj3WPpw9
sKOZPUlcnj3oz6E9ItmePRqymz3iRZ89ypidPYWzoj1MWZw9qn6fPVggmz1ec5w9rCabPciV
pT1W2Z09fH6dPUt1nz3aRZM9HKSiPZcnoT3HvqA9lZiqPQ4Inz06UZo9pBubPUoroj126p49
6BmePcPSpj1wMZ49IaWjPRaNpT3NeaU9+/OcPZh7nz3pFas9rxqVPYFlpT01qqI9XEybPY9y
mT3bCKM9ta+dPfFLoD2KEJs9u16aPZbhmT0kEp49yuihPd5Dmj1hp509ZSSgPQdWnz3Yh5o9
MyCUPQ5Lnz0FoJ49x1uiPSBQmT1cAZ49tLqjPSltmT0nKJ89XeeXPWHgmz3/Kpc9D9qhPeKM
mT2Vk6E9JemhPeKynT3JlJ49pv+cPet0mj1r9Js9pPOePVv9nj1bRJg9P4qZPfhLnz2ymaY9
W+ehPTanmz28RaQ9ua6gPWIFoD2/GKI9a7mrPXm+pT1TZZg92mSdPdEOmD0WrJ09WzCmPeaf
lj0eJqM9lR2ePSAwmz1h75U9bE+hPZ1Wkz3DIKA9zz+fPTnBoj1qvpc9J5yTPZ63oT0ihpw9
gX2ePaaanD2W15w9oK6aPY4/nT1Ju6I9qVSiPbX9nD3RzJM9XmaiPbqknT20KJg9dk+cPcWP
nD1zaJ09aMeePQecoj29BJ49SlGbPRvynz2yZJ89W1GXPSYbmj1uAJ898FymPbMjoj0mqKI9
DjKbPdjGlT2cg5w90xykPV+lmj0Kops93Y6VPeXpmD16R6Q9g/SYPfzdoj3996E9l0KePdcJ
nj10e5o99+iePaZroD34tJk9wt+iPQdAoD1FB5o9iMudPYwvnT25tpc9Y6GXPTGlmz0VgZ09
6weePTP1nj1M+6Q97p+jPez9mj20sZ89rzedPd9/nz0R0589Bs6jPcDtoT2ZAJ89n7mhPdmt
mj0VNZo9Z2SaPZHXnj1LvKI9rwuhPaPlpD2jM6E98cOgPZrypD05FaE9rROlPX8dkz3roZc9
JdumPQxQlz2l2509N1OaPSqumT2p0pc9LPKcPUdbpD1unJ49f/ycPQ6anD2006M9xHKUPY2U
nD0CSZk9QZacPRT6mD3o25s9zu2gPUesnz3DFp09e9qiPYbioT3jzZ09s+CZPVIOoD1HCKA9
G0qfPbCaoD12vJw9RKyePRW5mj1ljJY9ltGVPQq3lj3Fp5Y9bHCgPf5knz3BUZo9J/GgPZXS
nT0ui6M9FhSfPbccpT3fS6k9ymGcPSwqpz2mD549IieiPe7wkD26yJo9xiqcPac/oj0xYp89
57SmPR3glT2pYp49f8ucPdgymj2U3Zg9aUycPXMVmD39nZM9u9SiPbE9oD07GaI9EnqXPbDr
oz38KKA9PrChPZTxlT3RBKg99/6ePUQCnT3i4Jw9Po+ePdD4pT0Gy5g9j3aYPXZ+oT3RCpk9
4C+XPYk4nj2FOZc91AufPT7+nz0guZ09qRafPTP1lz1Y8Jk9F5+cPbgDoj0njps96wOdPWOK
oz2Xf5894cKdPchomz19Y589kEmbPSWZpj1fo6I9mOSYPXfMmz1eAKU9NaCUPeEfnj1dl6I9
LwedPc9LnT2TuJ09GladPerCoD2hNaM93JShPXJYmD2ptKM9G8ybPa9vnD3/V589hruhPYs6
pT1uaqE9eEidPcn1lT1vk6M9sXSbPQ7gnz1aF549gMaaPbYEnT0iNpY9I2+WPSfVnj1GiJs9
lt6jPfgzlz3RH5g9dzCcPZKNmj08XpY9kVmePZP/mT2dQak9O92hPWHknT1yApg9oQqZPcvQ
nT3d15s94TOiPe8WoT27QJw9C0yqPclUpD1SI6U9x6ydPczhnz1BTpg91DSePQ2bnj3k4KQ9
/binPViIoT1/Kp89tNedPROpnj1CLp89n4ykPfbRmT2x+Zk9aKOePYNimT3zGJ09ByCnPRY4
mD2udZg9VhScPZHToD1G2po9cFSiPcA9lz0HRJg9R96ePWw5oT3IQaQ9vFuaPf/qnT2Y+5s9
tXyXPa2poj2eo5c9wqmZPUnHoT0Kipw9cJ+ZPVi0lT12ip09GOWfPeUOmD2w1Z49HoacPVpr
nD1w+Zs9vTmVPWXSnT1k/Jk9xGiUPZlsnz3svqQ9mLKePW7+kj3yz5g9khKdPYDclz2dsJ49
85uhPUjulT0s8p496BKbPeQImj0nLp49zPOePbWrnz1O9ps9vrScPVyKnj2EBZk9REGaPRo8
oT2b6Zk9VSqaPSJJmz0IBp49X++hPbsMoD1WM549beOiPXCkoD3FTZ89xKqbPY34oT2rLpY9
7T6aPZ6eoD1Z7549q7SXPXNHnj3mHKM9nLeePR66lT3DqJ49pxmYPSTJmz1cNpc9kPiiPVw2
nT068Z49/U2aPQu4oD1Tgpw9DrihPcDPnj33Vp49U8eaPWWDnz0N+Z49mvSbPQ82mz3LOqA9
ZsOcPdlCoT0tN5g9mCOiPSR5lT1H35s9iSCbPQVLpD0d9qA9iROUPfVDlz01OJ49UE+WPaFu
nz1SNJk9h8ChPSRDkz0Uf509/tiTPY+BmT1KWqA9Z3uSPTnHlz2FEpo9UV2ePSl7nT3YPpk9
MQ6ePeT/kz2vsps9qeKXPT6drT3jz5o9U8KePQSWnT1UvqI9bAubPYWPnD2FT6E9lgyePSzJ
nT1GkZc9RJSfPbVtmD28HKA9ryqdPTW9nD2nJZ49E12iPZJcnT17oJo9+MuZPWppoz0/YZo9
4YehPVmlnT3Awp09ysmZPWZanj2fbZ097GmdPScApD0ygZ09mGyQPZWOoD3LQpk9mfiWPadw
mz2ZLpk9xgqbPY7Hnj1PvJc9bI+XPSCYoT2Onpw90wqePXfMoz0Ttpc9plGfPZCwoD2AD6I9
7WmgPRcHmj0s25c9iEijPcawlj1A9Js9JFaWPdhvkT0fSZw9vZCfPWXYmD1+B509OoKfPcD5
mD2btaE9wcOdPVwAmT1cnJU9cGyYPffwmz0zBpc9tkucPcjZmD2Lc6Q9VQ2dPcjtoz3oGp89
FZebPRG4mD398p89JOeaPZf2kz1jk5k9xX2hPaE/nj00M5U99B2cPQ13oD1v2qM9GvSePWg/
lT2THJs9yN+XPaZXmj0jQJo9092bPZ4eoT0zX6I9hIejPUG0oj3u9Z09/a6YPTtlnD0nn5s9
3NKhPZmtpD1rWKY9+lqhPU3NmD2HMKA99QWlPfKLmj0kSJg9c+qZPZXHmj0oTJk98AydPfDY
lj3W6pY9J9+aPcMZnD0nyaE9m8uaPWommz1FPJk9kb6gPUuMmz0/Apw9m22XPRivoT0cjJw9
cpmRPW8TnD0dh6I9lvidPXH0lj0ue549VHWYPcZamT1wvJg9OsiXPYx/nT2Xs509trWbPeTE
mj1ME5M9GJmgPdDmnT3uE5w9O/eePcbklD3XMpg9vDiePQnLnT3TRZc9xo+mPWfpnj3lVJ89
qA6YPU5OmT19aJY9YDufPaofoD3R26c9GkmcPSl7nz3cQJg9GOGgPVYbnT3Lsp896dCcPTIw
nD1onpw9dzSWPSZDmz3H4p09HKSjPbVRlj1JD549KmCZPbIblT1RXJ09gSegPTZ/kj3yk5s9
Fx+ZPfDrmT2KbZ09w4WfPTJvoT2UqJw9ht+gPT1Cnz3S9aQ9LgWdPZhaoj37uZs9Y3ucPUlB
pD1r/Jg9aiicPb1RnT1Wqp49pHiTPahflz04iJ49PWeePYselj2c9Zc9azqgPXDVlz02qJU9
nPKhPXgepj1lnJ49ja2dPXsKoz0qSZw9X2acPe/+mD29BaM9TzicPVIVnj03dZc9m5ydPeBW
mD2mPZ49pLudPQ0soD3yHpo9322kPY1lnz3p4p89vGaiPZdbnz2XwKA9XMyWPdR2nD0t/Jo9
g8igPc8+mT1Kip09W0OePWARnD32+J49m/6nPQIdkT23yJs9tBWiPScToz1K35Q9XMyiPXdk
pz38zpc9U32nPRiOmz0OE6o95LSgPXDToD2hkJ09oJ6bPQrknz3qu549yhyiPSYRoT0NSaQ9
gZaiPVninT29KKA94a+XPbtQoT00iJg9FJ2XPdZZnD1mwJ09fuyhPbqXmj18gZk9J9OaPULR
nD26/5g9w1OgPeGPnz1VuJw9d4qZPc+mmT1Vlp09pdabPeVBoz1Atps9X/OYPX74mj3ckaA9
WeOfPeYqpz28zZY9P0OfPfi6oD1aqaM9+eeTPayFnj2goJc98IKgPZdlnj0Fw549SRqlPfGd
oj2DRaI9206cPebTmz1F/p49Dx6ePUU2nT3D8pY9l/iXPUR2nT0B95w99SigPXY6nD0ZraI9
2xWkPfCDoT1mtaI9tQakPYNllj3sLZ09n+iZPZjBmz2LS6I9iz+ePVyWlz1D2Js9ML+cPRqq
mT2QBqI9l4yePZAfnj1zCaU9/7KaPWuElj20j5Y9IC6cPffdnz2Dc6M9KAeePbgmnj3ml6Q9
ZZWbPa5coD0+/5g9ceyXPQyBoT1iepg9AZ6cPQLFmj2eg5w9ysOdPbBnmT2iip898NCaPdrZ
nT1tJKM9gN2cParQnT1jR6E9Xs2iPZ7knT3MEpw9vg6bPRoGnT3Lkpw95OmiPV1HpT3PrKU9
8iyfPe86nj0sBKQ9gWGiPWPImT3xZ5o9t2ySPWyPoT0DlZs9JPmgPTVAoT3su6c9GfmgPZTN
oz3oE5w9PySiPdxZlD0ykqA9Dy2hPa93oj2FI5Y9ZT2XPeBbnT26hJ89xTObPRb8mT1pkZ09
HiCdPX4noj0QR6A9ANGZPT43mj2k0Zs9piScPXHpoz0knZo9J92cPdMvnD0eTZc91gyWPY5m
nD0W/qA9gS6bPdtFpj1uKaE9kkGWPZ4+nj1Lcpg9wHKgPV3omj39/p09g/aePW/Coz1cvJ09
VGagPdBVnT1bvpw9SGmdPWusmT1MWJk9ZBGcPQ22mj18Qps92KqiPa/5pT0o6qQ9RfKWPWEK
oj2HkKI9XHOmPe8WmD2Hd6E9WxidPU4lmj37zJc9xOiYPXqwnT2s3Js9nrGkPU3imT1ra5Q9
hmiaPd5Zmz264pk9NW2fPSn2mD2Z0Zw9dWmWPYQwmz0/iJ09tK6XPW7SnT1+PZ09sjKoPe+9
nj0RXJI9iPSbPVT/mj34k5g9KPifPRRDpj3bYZo9fGmaPcPCnT3wsZw9kdGdPbXgnj0RFKM9
GvOhPczAnD0jcqI9CIGaPVepnz2qkp09SWWcPY0doz1K/J09BW2bPURzoj1CgJs97aqPPTie
mT2iraI9wFuePWmplz3szZ09Ld2fPY+fnz0JBKE9ecKcPSM+lT1UWZk9htucPb8FnD35bZo9
aHKWPczykz2poJg9O8WaPY2mmj3F+6A9LzChPWH4mT3tLKE9vUejPbFxoz2H8Jg9eQ+hPdAu
mz3BPpg9u/qcPdQrnz2jZZ49nBGdPVbPnD1HIqc9nSiWPSAonz0X/qE9DvOWPeKDnD1YW6I9
m0OePXDBoz2WjKE9kk2kPaM2mT3wM509qI6XPRrqlj2sNJk9guihPVphmj3ZtJk9/sCYPQml
mD3tgJ095TeZPVtglj34jJo9lSCpPUjSmD3kGZ49/o2RPd3ZlT3nKaI9fBWkPTz2nj3x75o9
HH2hPcNBnj3el5w9E9icPaMbmj21k589XXShPaa4oz1QIZ4967+VPX3pmT11NaE9GtqcPa66
nT1iYJY9ZJiYPUrYoD2m9Y495wabPZgwoD3mmJ49HHagPWM3oz2zqp89FwGgPXXMnj2SS6I9
NyebPc/Jkz116Js9ZxKfPV+PoT2XX5895DuhPT/nnD164qE9j7uZPQI0nT1DgZc9xGuWPVaq
pT0z0Zw9Hy2lPQhjmT3I56I933qXPbPxnT2cp509Gh+iPf1Wnz2UC6g9QZKiPZuZnz1XrZs9
WIKmPfgZnz1qG5k9yn6iPQkFnD2Sf5o9TPqVPc+Joz0+kJQ9pCadPTbpoj3n5qE9u0GgPQ7P
nz0mGJw9rQafPellnj21iaM9/uyYPRYNnD38RqM9ZC6hPVK6nD0Uw5w95FagPTm5lj0ZtqU9
jLqWPf4cnT0iY549M9ChPXlQlD3VjJ89XZabPRrznD2MPJg9KDKePeJbnD15EKM95wibPT7f
nT0lHqI9G2idPRfznT0Q3pw9dd2dPbFCoj2oUKE9+g6kPVNeoT130po9STKfPcUjnj2XUp49
oC6jPSXPnD3B7ZY9/A6dPfD7lz176Zs9QtOfPd0Lnj2YGZg9rXiZPaOJnD0sfZ89LfyZPdBX
mj0tCpo9z4ecPQmCoT06AZw9wrOYPc6knj1DlJI9eZmlPQvclT1i2Zo9CO6dPe9Omz0gCqA9
eo+cPRHbnD1foKI9CgWaPavInT10ppg9ZXmaPb3olz32mJw9u7KhPRmPmD3Q65k9IjmgPSSb
pT1ZIpg9RaCZPTk8nj1nwZ09csmkPT8Hnj2vP549IQCXPeIOmj2CoZE9GySZPW+nnD0zX5Q9
iFWjPZr3lz2mVKU9gDObPaUyoT3/8Z89dxuaPdcIoT2CZ5c94qCZPYbXlz0xDpw9IXWhPaVq
oT2i5qA9ErucPXdhnz3vsJ09qg6gPVTHmj3mS549xLScPcqNnz0CTJk9/LKaPUB7mj2W/6M9
E6agPZhxoT0Wip894N2hPTAznT0t95492oKhPfs8nz3UvJs9EOekPRR4nj19j6g9CDKfPQi+
pD2x5J49SgCmPXh1oD3fcZk9ONGaPQjjnT2y/Zs9ONyhPdlCnj0XA5o98o6ePaMTnj3m/Zk9
uJyZPXiFpD0fV589KBKePUm8oT1piZo9FPOaPUFmoz0U0pk9Ab+hPT/mmT3Ve5Y90HOhPQTd
oj0/LZw9CS+bPV+1nT04Tpo95sOWPZ2ooT0Ik5s9DPufPZmsoT2PR6E9keSaPVrVmz2wPZo9
HqmhPZo5nz2lw5s9gkihPfyFlz3oGKg9SIeaPQ7qkj0uMY89sMmaPUdinT3yz5w9UueePckZ
oD1MiaQ9x2mkPZpWnj1hr5w9u5GZPSgQmj2NI589t4edPZMKqj0Ic6Q9+ROXPWTRoT0XlpU9
A82ZPRZPnj0KcqM997qZPensoT0t8589wWGZPTBVoT2U9Jg9+KShPScAnz3r5qQ9XiadPUD6
oD1u5KM9d3uXPRfLoj1DLKQ9TxeiPa1hpj1Ha6E9YhqdPb55nz0iNJ496/CiPYLEnj3qvag9
YzSXPSmnnT06m5o9ZoObPbY6pD33VqU9crifPVLlnj0/7KA9cN6kPcHJpD1CipU9ECmaPT9m
mj0Wzpw9</AssayYData></Step><Step><CommonData><SampleLocation>21</SampleLocation><SampleID>YNCCT5Ac018</SampleID><SampleGroup></SampleGroup><SampleInfo></SampleInfo><SampleRow>M</SampleRow><SamplePlate>1</SamplePlate><WellType>KSAMPLE</WellType><Concentration>-1</Concentration><ConcentrationUnits>µg/ml</ConcentrationUnits><MolarConcentration>20000</MolarConcentration><MolarConcUnits>nM</MolarConcUnits><MolecularWeight>-1</MolecularWeight><Temperature>30</Temperature><StartTime>6232976</StartTime><AssayTime>300</AssayTime></CommonData><FlowRate>1000</FlowRate><StepType>ASSOC</StepType><StepName>Association</StepName><StepStatus>OK</StepStatus><ActualTime>300.001</ActualTime><CycleTime>0.2</CycleTime><AssayXData Points="1500">MlG+RehSvkVnVL5FB1a+RadXvkVGWb5FMFu+RXFcvkUHXr5Fp1++RUZhvkXoYr5FZ2S+RQdm
vkWnZ75FRmm+RehqvkVnbL5FB26+RadvvkVGcb5F6HK+RWd0vkUHdr5Fp3e+RUZ5vkXoer5F
Z3y+RQd+vkWnf75FRoG+ReiCvkVnhL5FB4a+RaeHvkVGib5F5oq+RWeMvkUHjr5Fp4++RUaR
vkXmkr5FZ5S+RQeWvkWnl75FRpm+ReaavkVnnL5FB56+RaefvkVGob5F5qK+RWekvkUHpr5F
p6e+RUapvkXmqr5FZ6y+RQeuvkWnr75FRrG+ReayvkVntL5FB7a+Rae3vkVGub5F5rq+RWe8
vkUHvr5Fp7++RUbBvkXmwr5FZ8S+RQfGvkWnx75FRsm+RebKvkVnzL5FB86+RafPvkVG0b5F
5tK+RWfUvkUH1r5Fp9e+RVHZvkXm2r5FZ9y+RQfevkWn375FRuG+RebivkVn5L5FB+a+Rafn
vkVG6b5F5uq+RWfsvkUH7r5Fp+++RUbxvkXm8r5FZ/S+RQf2vkWn975FRvm+RUv7vkWG/L5F
B/6+Raf/vkVGAb9F5gK/RWcEv0UHBr9Fpwe/RUYJv0XmCr9FZwy/RQcOv0WnD79FTxG/ReYS
v0VnFL9FBxa/RacXv0VGGb9F5hq/RWccv0UHHr9Fpx+/RVUhv0XmIr9FZSS/RQcmv0WnJ79F
Rim/ReYqv0VlLL9FBy6/Racvv0VXMb9F5jK/RWU0v0UHNr9Fpze/RUY5v0XmOr9Fhjy/RQc+
v0WnP79FRkG/ReZCv0WGRL9FB0a/RadHv0VGSb9F5kq/RWVMv0UHTr9Fp0+/RUZRv0XmUr9F
ZVS/RQdWv0WnV79FRlm/ReZav0VlXL9FBV6/Radfv0VGYb9F5mK/RWVkv0UFZr9Fp2e/RUZp
v0Xmar9FZWy/RQVuv0Wnb79FRnG/ReZyv0VldL9FBXa/Rad3v0VTeb9F5nq/RYZ8v0UFfr9F
p3+/RUaBv0Xmgr9FZYS/RQWGv0Wnh79FRom/ReaKv0WGjL9FBY6/RaWPv0VGkb9F5pK/RYaU
v0UFlr9FpZe/RU2Zv0Vjm79FpZy/RQWev0Wnn79FU6G/Reaiv0VlpL9FBaa/RaWnv0VGqb9F
5qq/RWWsv0UFrr9Fpa+/RUaxv0Xmsr9FhrS/RQW2v0Wlt79FRrm/Rea6v0WGvL9FBb6/RaW/
v0VEwb9F5sK/RYbEv0UFxr9Fpce/RUTJv0Xmyr9Fhsy/RQXOv0Wlz79FTdG/RebSv0WG1L9F
Bda/RaXXv0VE2b9F5tq/RWXcv0UF3r9Fpd+/RUThv0Xm4r9FhuS/RQXmv0Wl579FT+m/ReTq
v0WG7L9FBe6/RaXvv0VE8b9F5PK/RYb0v0UF9r9Fpfe/RU35v0Xk+r9FhPy/RQX+v0Wl/79F
RAHAReQCwEWGBMBFBQbARaUHwEVECcBF5ArARYQMwEUFDsBFpQ/ARUQRwEXkEsBFhhTARQUW
wEWlF8BFRBnAReQawEWEHMBFBR7ARaUfwEVEIcBF5CLARYQkwEUFJsBFpSfARU8pwEXkKsBF
hCzARQUuwEWlL8BFTTHAReQywEWENMBFBTbARaU3wEVEOcBFGzvARYQ8wEUFPsBFpT/ARURB
wEXkQsBFhETARQVGwEWlR8BFVUnAReRKwEWETMBFBU7ARaVPwEVEUcBF5FLARYRUwEUFVsBF
pVfARURZwEXkWsBFhFzARQVewEWlX8BFRGHAReRiwEWEZMBFBWbARaVnwEVEacBF5GrARYRs
wEUFbsBFpW/ARU1xwEXkcsBFhHTARQV2wEWld8BFRHnAReR6wEWEfMBFBX7ARaV/wEVEgcBF
5ILARYSEwEUFhsBFpYfARUSJwEXkisBFhIzARQWOwEWlj8BFRJHAReSSwEWElMBFBZbARaWX
wEVEmcBF5JrARYScwEUFnsBFpZ/ARUShwEXkosBFhKTARQWmwEWlp8BFRKnAReSqwEWErMBF
Ba7ARaWvwEVEscBF5LLARYS0wEUFtsBFpbfARUS5wEXkusBFhLzARQW+wEWlv8BFVcHAReTC
wEWExMBFBcbARaXHwEVEycBF5MrARYTMwEUFzsBFpc/ARUTRwEXk0sBFhNTARQPWwEWl18BF
RNnARRPbwEWE3MBFA97ARaXfwEVE4cBF5OLARYTkwEUF5sBFpefARUTpwEXk6sBFhOzARQPu
wEWj78BFRPHAReTywEWE9MBFA/bARaP3wEVE+cBF5PrARYT8wEUF/sBFo//ARU0BwUXkAsFF
hATBRQMGwUWjB8FFRAnBReQKwUWEDMFFAw7BRaMPwUVEEcFF5BLBRYQUwUUDFsFFoxfBRUQZ
wUXkGsFFhBzBRQMewUWjH8FFQiHBReQiwUWEJMFFAybBRaMnwUVCKcFF5CrBRYQswUUDLsFF
oy/BRUQxwUXkMsFFhDTBRQM2wUWjN8FFRDnBReQ6wUWEPMFFAz7BRaM/wUVCQcFF5ELBRYRE
wUUDRsFFo0fBRUtJwUXkSsFFhEzBRQNOwUWjT8FFQlHBReJSwUWEVMFFA1bBRaNXwUVCWcFF
4lrBRYRcwUUDXsFFo1/BRUJhwUXiYsFFhGTBRQNmwUWjZ8FFQmnBReJqwUWEbMFFA27BRaNv
wUVCccFF4nLBRYR0wUUDdsFFo3fBRUJ5wUUue8FFbXzBRQN+wUWjf8FFQoHBReKCwUWChMFF
A4bBRaOHwUVCicFF4orBRYKMwUUDjsFFo4/BRUKRwUXiksFFgpTBRQOWwUWjl8FFS5nBReKa
wUWCnMFFA57BRaOfwUVCocFF4qLBRYKkwUUDpsFFo6fBRUKpwUXiqsFFgqzBRQOuwUWjr8FF
QrHBReKywUWCtMFFA7bBRaO3wUVCucFF4rrBRYK8wUUDvsFFo7/BRULBwUXiwsFFgsTBRQPG
wUWjx8FFS8nBReLKwUWCzMFFA87BRaPPwUVC0cFF4tLBRYLUwUUD1sFFo9fBRULZwUXi2sFF
gtzBRQPewUWj38FFQuHBReLiwUWC5MFFA+bBRaPnwUW/6cFFAevBRYLswUUD7sFFo+/BRUbx
wUXi8sFFgvTBRQP2wUWj98FFQvnBReL6wUWC/MFFA/7BRaP/wUVCAcJF4gLCRYIEwkUDBsJF
owfCRUIJwkXiCsJFggzCRQMOwkWjD8JFQhHCReISwkWCFMJFAxbCRaMXwkVCGcJFJhvCRWcc
wkUDHsJFox/CRUIhwkXiIsJFgiTCRQMmwkWjJ8JFQinCReIqwkWCLMJFAy7CRaMvwkVCMcJF
4jLCRYI0wkUDNsJFozfCRUI5wkXiOsJFgjzCRQE+wkWjP8JFQkHCReJCwkWCRMJFAUbCRaNH
wkVJScJF4krCRYJMwkUBTsJFo0/CRUJRwkXiUsJFglTCRQFWwkWjV8JFQlnCReJawkWCXMJF
AV7CRaNfwkVCYcJF4mLCRYJkwkUBZsJFo2fCRUJpwkXiasJFgmzCRQFuwkWhb8JFQnHCReJy
wkWCdMJFAXbCRaF3wkVCecJF4nrCRYJ8wkUBfsJFoX/CRUCBwkXigsJFgoTCRQGGwkWhh8JF
QonCReKKwkWCjMJFAY7CRaGPwkVJkcJF4pLCRYKUwkUBlsJFoZfCRUCZwkXimsJFgpzCRQGe
wkWhn8JFQKHCReKiwkWCpMJFAabCRaGnwkVAqcJF4qrCRYKswkUBrsJFoa/CRUCxwkXgssJF
grTCRQG2wkWht8JFQLnCRUC7wkWAvMJFAb7CRaG/wkVCwcJF4MLCRYLEwkUBxsJFocfCRUDJ
wkXgysJFgszCRQHOwkWhz8JFQNHCReDSwkWC1MJFAdbCRaHXwkVA2cJF4NrCRYLcwkUB3sJF
od/CRUnhwkXg4sJFgOTCRQHmwkWh58JFQOnCReDqwkWA7MJFAe7CRaHvwkVA8cJF4PLCRYD0
wkUB9sJFoffCRU/5wkXg+sJFgPzCRQH+wkWh/8JFQAHDReACw0WABMNFAQbDRaEHw0VACcNF
4ArDRYAMw0UBDsNFoQ/DRUARw0XgEsNFgBTDRQEWw0WhF8NFQBnDReAaw0WAHMNFAR7DRaEf
w0VAIcNF4CLDRYAkw0UBJsNFoSfDRUApw0XgKsNFgCzDRQEuw0WhL8NFQDHDReAyw0WANMNF
ATbDRaE3w0VAOcNF4DrDRYA8w0UBPsNFoT/DRUBBw0XgQsNFgETDRQFGw0WhR8NFQEnDReBK
w0WATMNFAU7DRaFPw0VAUcNF4FLDRYBUw0UBVsNFoVfDRUBZw0UXW8NFgFzDRQFew0WhX8NF
QGHDReBiw0WAZMNFAWbDRaFnw0VAacNF4GrDRYBsw0UBbsNFoW/DRUBxw0XgcsNFgHTDRQF2
w0Whd8NFQHnDReB6w0WAfMNF/33DRaF/w0VAgcNF4ILDRYCEw0UBhsNFoYfDRUCJw0XgisNF
gIzDRQGOw0Whj8NFQJHDReCSw0WAlMNFAZbDRaGXw0VAmcNF4JrDRYCcw0UBnsNFoZ/DRUCh
w0XgosNFgKTDRSCmw0Whp8NFQKnDReCqw0WArMNF/63DRZ+vw0VAscNF4LLDRYC0w0X/tcNF
n7fDRUC5w0XgusNFgLzDRf+9w0Whv8NFQMHDReDCw0WAxMNF/8XDRaHHw0VAycNF0srDRYDM
w0X/zcNFoc/DRUDRw0Xg0sNFgNTDRf/Vw0Wf18NFPtnDReDaw0WA3MNF/93DRZ/fw0U+4cNF
4OLDRYDkw0UB5sNFn+fDRUDpw0Xg6sNFgOzDRf/tw0Wf78NFQPHDReDyw0WA9MNF//XDRZ/3
w0U++cNFEfvDRYD8w0Ug/sNFn//DRUYBxEXgAsRFgATERf8FxEWfB8RFPgnEReAKxEWADMRF
IA7ERZ8PxEVGEcRF3hLERYAUxEUgFsRFnxfERT4ZxEXeGsRFgBzERf8dxEWfH8RFPiHERd4i
xEWAJMRFICbERZ8nxEU+KcRF4CrERYAsxEUgLsRFny/ERT4xxEXeMsRFfjTERSA2xEWfN8RF
PjnERd46xEWAPMRF/z3ERZ8/xEU+QcRF3kLERYBExEUgRsRFn0fERT5JxEXeSsRFfkzERSBO
xEWfT8RFUVHERd5SxEV+VMRF/1XERZ9XxEU+WcRF3lrERX5cxEX/XcRFn1/ERT5hxEXeYsRF
fmTERSBmxEWfZ8RFPmnERd5qxEV+bMRF/23ERZ9vxEU+ccRF3nLERX50xEUgdsRFn3fERT55
xEXeesRFfnzERR5+xEWff8RFPoHERd6CxEV+hMRFHobERZ+HxEU+icRF3orERX6MxEX/jcRF
n4/ERT6RxEXeksRFfpTERR6WxEWfl8RFPpnERSqbxEVrnMRF/53ERZ+fxEU+ocRF3qLERX6k
xEUepsRFn6fERT6pxEXeqsRFfqzERR6uxEWfr8RFPrHERd6yxEV+tMRFHrbERZ+3xEU+ucRF
3rrERX68xEUevsRFn7/ERU3BxEXewsRFfsTERR7GxEWfx8RFPsnERd7KxEV+zMRFHs7ERZ/P
xEU+0cRF3tLERX7UxEUe1sRFn9fERT7ZxEXe2sRFftzERR7exEWf38RFPuHERd7ixEV+5MRF
HubERZ/nxEU+6cRF3urERX7sxEUe7sRFn+/ERT7xxEXe8sRFfvTERR72xEWf98RFRvnERd76
xEV+/MRFHv7ERZ//xEVEAcVF3gLFRX4ExUUeBsVFnwfFRT4JxUXeCsVFfgzFRR4OxUWfD8VF
PhHFRd4SxUV+FMVFHhbFRZwXxUU+GcVF3hrFRX4cxUUeHsVFnx/FRT4hxUXeIsVFfiTFRR4m
xUWfJ8VFPinFRd4qxUV+LMVFHi7FRZ8vxUU+McVF3jLFRX40xUUeNsVFnDfFRUQ5xUUiO8VF
fjzFRR4+xUWcP8VFPkHFRd5CxUV+RMVFHkbFRZxHxUU+ScVF3krFRX5MxUUeTsVFnE/FRT5R
xUXeUsVFflTFRR5WxUWcV8VFPFnFRd5axUV+XMVFHl7FRZxfxUU8YcVF3mLFRX5kxUUeZsVF
nGfFRTxpxUXeasVFfmzFRR5uxUWcb8VFPHHFRdxyxUV+dMVFHnbFRZx3xUU8ecVF3HrFRX58
xUUefsVFnH/FRTyBxUXcgsVFfoTFRR6GxUWch8VFPInFRdyKxUV+jMVFHo7FRZyPxUU8kcVF
3JLFRX6UxUUelsVFnJfFRTyZxUXcmsVFfpzFRR6exUWcn8VFPKHFRdyixUV8pMVFHqbFRZyn
xUU8qcVF3KrFRX6sxUUersVFnK/FRTyxxUXcssVFfrTFRR62xUWct8VFPLnFRdy6xUV+vMVF
Hr7FRZy/xUU8wcVF3MLFRXzExUUexsVFnMfFRTzJxUXeysVFfMzFRR7OxUWcz8VFPNHFRdzS
xUV81MVFHtbFRZzXxUU82cVFXdvFRZrcxUUb3sVFnN/FRTzhxUXc4sVFfOTFRRvmxUWc58VF
POnFRdzqxUV87MVFG+7FRZzvxUU88cVF3PLFRXz0xUUb9sVFnPfFRTz5xUXc+sVFfPzFRRv+
xUWc/8VFPAHGRdwCxkV8BMZFGwbGRZwHxkU8CcZF3ArGRXwMxkUbDsZFnA/GRTwRxkXcEsZF
fBTGRRsWxkWcF8ZFPBnGRdwaxkV8HMZFGx7GRZwfxkU8IcZF3CLGRXwkxkUbJsZFnCfGRTwp
xkXcKsZFfCzGRRsuxkWcL8ZFPDHGRdwyxkV8NMZFGzbGRZw3xkU8OcZF3DrGRXw8xkUbPsZF
nD/GRTxBxkXcQsZFfETGRRtGxkWcR8ZFPEnGRdxKxkV8TMZFG07GRZxPxkU8UcZF3FLGRXxU
xkUcVsZFnFfGRTxZxkXcWsZFfFzGRRxexkWcX8ZFPGHGRdxixkV8ZMZFHGbGRZxnxkU8acZF
3GrGRXxsxkUcbsZFnG/GRTxxxkXccsZFfHTGRRx2xkWcd8ZFPHnGRVV7xkWUfMZFHH7GRZx/
xkU8gcZF3ILGRXyExkUchsZFnIfGRTyJxkXcisZFfIzGRRyOxkWaj8ZFPJHGRdySxkV8lMZF
HJbGRZqXxkU8mcZF3JrGRXycxkUcnsZFmp/GRTyhxkXcosZFfKTGRRymxkWap8ZFPKnGRdyq
xkV8rMZFHK7GRZqvxkU8scZF3LLGRXy0xkUctsZFmrfGRTy5xkXcusZFfLzGRRy+xkWav8ZF
PMHGRdzCxkV8xMZFHMbGRZrHxkU6ycZF2srGRXzMxkUczsZFms/GRTrRxkXa0sZFfNTGRRzW
xkWa18ZFPNnGRdzaxkV83MZFHN7GRZrfxkU64cZF2uLGRXzkxkUc5sZFmufGRTrpxkXa6sZF
fOzGRRzuxkWa78ZFOvHGRdryxkV89MZFHPbGRZr3xkU6+cZF2vrGRXz8xkUc/sZFmv/GRToB
x0XaAsdFegTHRRwGx0WaB8dFOgnHRdoKx0V8DMdFHA7HRZoPx0U6EcdF2hLHRXwUx0UcFsdF
mhfHRToZx0VPG8dFkBzHRRwex0WaH8dFOiHHRdoix0V8JMdFHCbHRZonx0U6KcdF2irHRXws
x0UcLsdFmi/HRToxx0XaMsdFejTHRRk2x0WaN8dFOjnHRdo6x0V6PMdFGT7HRZo/x0U6QcdF
2kLHRXpEx0UZRsdFmkfHRTpJx0XaSsdFekzHRRlOx0WaT8dFOlHHRdpSx0V6VMdFHFbHRZpX
x0U6WcdF2lrHRXpcx0UZXsdFml/HRTphx0XaYsdFemTHRRlmx0WaZ8dFOmnHRdpqx0V6bMdF
GW7HRZpvx0U6ccdF2nLHRXp0x0UZdsdFmnfHRTp5x0XaesdFenzHRRl+x0Waf8dFOoHHRdqC
x0V6hMdFGYbHRZqHx0U6icdF2orHRXqMx0UZjsdFmo/HRTqRx0XaksdFepTHRRmWx0Wal8dF
OpnHRdqax0V6nMdFGZ7HRZqfx0U6ocdF2qLHRXqkx0UZpsdFmqfHRTqpx0XaqsdFeqzHRRmu
x0War8dF</AssayXData><AssayYData Points="1500">71KsPaHSqj1ChLs9gF3BPfL9yj3gKcY99nPWPWIExj1Jpss9xS3OPRpKzD0SztI9EjfQPYX5
zz1qC8892CnSPdfq1T33LdY962jWPTLf1D2iRco9AG/OPa711D03ps09GDjXPTv52T3I8to9
RKXQPXOV1j1KqdU9ejzUPZd90z38Htc95D7VPfRr0T3Z1sw9C2TXPeTCzz143s89SsjPPbKX
zT39sts9/xnNPf/i1T2Az+Y9Y1bbPYmC3T2d6NY9UCfOPZrV0T0Dv+E9Zb7MPSgu1z1ZntU9
gb3WPUwe1T27ntY9RXHLPSya0T0TZcw9ExTYPSqS3D3TjtI95FrLPe0+1z3XB9Q9d4bUPcqA
0D0n1Mk9lxnYPY4p1T0tbdQ9LePUPQZm0z2qf849Oq/YPbP41D1YNto9AyDVPa/00z1t8NA9
SZ3ZPXLs1j3zadY9AibXPXWs0j0suM09Dd3ZPbBv1z14MtM9hQbWPeXFyz1cctE9nqPVPfWQ
2D3bn949vonVPT2I2D1j/9o9dUXUPRPg0D1Uo9U9D/fVPeCG0T1Zldg9A/rbPXwa3T392tY9
jSfWPT2b1T0z2s89ngbXPewu2z1z9tk9udnTPU3P1T3exdY9lLbcPc9o0T0IOt49DzfcPXrL
2D2NwNw9YEDXPYRp1D1drM89o23YPXKZ3j38c909TkHYPeqdzj0WQdc92JDTPcxn3D1LWtw9
g5HaPTIz2D10IdA9G2fXPTY20z28Zd49ez/bPQSG1z1swdM9KpvYPdD61z02o9o9lLDSPR/a
1T0Scdo9gajNPWbJ0z0Kecw9zELWPQlb1T1u3+A9vqjTPVMY0T3ch9s9jPDXPcAX0T0Y7tQ9
SdHbPRm60z0J3d49wfDcPS4d1D0DFdQ9sy7UPeM02z2ib9E93L/cPVOA1j0eF9g9jn/bPTgk
4D2x4OM9yevNPfw51j2MCtE9rLHdPVGE1z1+ftk9+7XTPbOp1z0Yv9Q9QpnbPUSG1j0wUNc9
b6vcPY5i4T2+Qdg9t9TbPe7L2T3b/s89qMzaPddE3T0oj9Q9cwvdPTcL1T0imdQ9UFXaPU24
0z04ytQ9qX3MPSXp1D3RgNY9jyHRPc3k3D0lENU9BNvcPQjr3j3JiNQ9rHrhPVzd1T1efNI9
X37RPWKF3T1rx9M9rDvbPcRH0z0o/dA9twbRPeMb2T0DzdU9pCHQPdK/3D09O9o9brbcPfeC
1D1TStM9dhfPPaOa2z2p29U9h2nPPYY/0z1pdN098hPZPbbOzD2owdk9QIzUPV8X0z28VNQ9
V/TVPagj1j3Z+dU9ZK/WPSED1j1o2tU9upHdPWa+2T30ON09rQrUPYdu1T2cOtg9cwjWPdRr
2z3O1dE99TjUPVWb1z3tidw9TiTaPe6l2T12Xs89dKHYPQpP1j2xtt891C3SPUMy3j04fNE9
udTbPR1e1D3fG9E9H/bXPQUA2T233tk93XzUPUSN3D1smt09gRLLPWQK3D085dc9FT3SPV9y
1z1qEdg95nXWPXyq1D3fCtk9N9baPYU7zj1+59c9+e3bPRDs1D3CM9w9zlTSPeQ41D3TRdE9
42HRPUcl1z1h/OE9QsvYPQtJ0j0ZHOE9ofbePUJI3z2Ds9k960rTPRQ60j1tTdg9RhPYPfs2
2j2SB9M9x23HPXyK2z3Sqdo9xMrVPaZB3D3CSNU95ILePV6L0z2fitM9Ts/ZPVPX0z0EEdY9
PsDhPcws1T3jo849MI7QPbRmzT0BeM89g9jdPccP1D2ZLtc93b7bPUm+1T1Pntw9conPPa20
1z3OatU905XePTos1z2oWMk90OPOPWtI1T1flNU9My/YPQVR2T0G/d09YzHVPWEV3D1BMNo9
KlHZPegR3T3Sfdo9JwvNPbDb2T0ZhtQ9dN7WPU5nzj1Ujt09ky/jPR9D1j1cmtM9mj/UPfii
2z058dU92qLbPcQ22z1VOdg9knXRPY3X2j3Iytg9KaDgPenR3j00otc9x9HTPWlmzD3ddd49
3cXSPeFjzj3M7N095g/hPV0T3D0nAtw9llHiPWuF1j3sx9g9woTYPXa71j3PHNg9ZBzZPZc5
2D2L0dk9R43YPd7m0z2fwtY95wzhPevI0z0/cdk9mx7WPZqm1j39rdc9PPfWPfWG3D3Ezdo9
qerVPRCQ2T220Nk9nQDSPV1E3j1sKNs92HfSPe5B2T02YtY9Pu/SPfYJ2D3O4Nc92FLXPXqR
2j1i3tk9oWXcPfUG1j3my909WNrQPQyp2D3+Ftk9LzLhPc8B0D1SONc9zCnXPWwF2T0559Y9
Yc/UPQHP2T0wrtI9zAXWPYx02D2Nx809oZ3hPdZ62z1wc9M9OtbWPYIl2z1Ecdg94e3ePUUx
2D2ce9U9OyLePSIryz3/6NQ9qZnUPat+1z1lc9Q9jz/YPdL51j33fto9frndPVou3D39k949
kP7VPVFG3T0brNk9y6LdPWc02z1uKNk9LzPVPVrV2z1c6dU98b7iPXN5zj00w9g9ZynXPVp7
2z3tS9s9NbrXPeC70z3Vntg9MB/fPd6p1z3PNNU9gBzbPe373j3rENk9uqrgPa502T3p+eA9
jh3iPXaT0D0mRdM9wdHaPfTO1T0BANw9JHPXPZDS2j3fkNM9jz/RPZM54D2Cr9s9YILZPTJa
4T1YWt09yzXgPfQw1D3ugtA9Ry7RPR1r0j3w2eA9MwnWPdb3yj2ywOA91aTePRKl2j3dldw9
MpjUPYZF2z25eNM9LsncPT+14D2Nido9CBbZPY2M1z1TL9A90fPhPT0I2j1k5do9rUHfPSik
3T11L909PtDVPQe01j28Ldo9Qq/XPWUA0j27ndA9rBzdPdk91j3KJOE99OTVPQ6c2D1xLtk9
EDvVPQor0z1+dNw93p/TPdwU2j3LuNY9X/fNPQSM2z3jgNg9DQraPZFH2T0/T9491gTfPWAG
1T15h9E9YwLSPYa13D3isdw97iXYPVmQ3T2DI909qKjbPc/o2D0SdtU9H5zYPfSc2j3RQNw9
fkTJPQtB1D3+9d09nD/aPRkV2D3yg9E92+HbPeqBzT05lNg9G/TMPSoV0j2DWNc9wO3UPaeS
2z0gZt89y2TZPYCq1j3tXt091fXaPV6p1T1xpd49x/bOPcs01j3T89k9h9vkPUrJ1D13Ztk9
WG7ePZmk3D0Z0Nk9+n/cPd/+3T3Pft09sGjSPYWn3D39Wds9q6nfPWNJ6T1SsN09CxvYPauS
0D0wYNo9zMjWPd3U3T3NNNg980/UPUiI0z3qOtk9JUPcPb2t2T0MIuM9wIbTPUag2j01ZdY9
+GXgPX/e2z3M2dM9dBPWPTke2T1tuOA9+6/aPZQU2T0sKdU93DnWPeKF1D34D9M9wobXPeCd
2D2RLdU9hO3bPTS10z0Rldw9oZLVPXUn5j37WdI9ZrPaPYDV2z3sbtg9+DLcPfs63D0tctw9
wP3ZPTvx0T2dR9Q9lCjWPaoR1D3/3+A9/xXdPWtY2D2XoNY9Nu3VPWWd1D3ReNk9UJ7ZPfQv
3D11KNc91ebVPYmu1j3iteE9VjzXPTOd3z0RwtU9w5HUPRZF3D3so9g9VW7iPYNH2T3sUtU9
buXNPeFc1D2p4N891ejXPW6T3T0jKto9AhbRPdNV3z1aXtk95fnYPRHJzT28z9Q9T7LZPV0q
4j3sttk9VnLXPVYR2z2o1dQ9SIDcPUCy1z0INNs9QkHZPX4c1z2bgNU9xcTYPSr11D2RLNg9
v1PYPcWk1z1G99g991TVPQUu1j1nTdc9Ga/YPeXQ0z2FH949B2bZPTFf5z2qatc9hDDcPX/P
3D2djtY9ybjVPfp33z2I3OE9ojfXPWrY3j2Insw93j7aPaAl2j0RI+A90ZPaPTX63j1uXtw9
FtTcPawY2z3+8dg9r/zkPe6W3z28DuE91a/QPSKM3D162NI9NqTdPQSp1T1Odtw9hy/gPd6h
2z1Us9c9VYvfPYmN4j1ArNs9iFngPbWb2D3U39w9ob7dPZrc3z3n3tk9h7zfPcXm3D37tNw9
gyPcPRc1zz0gKd09uP3ZPQnt3j29Cdk9j6fSPYpB3D1D5NY95q3YPbJb3D1ibdw93D7XPdo7
2j3Kg9o990XaPe0s3T1d7d89YmXaPbBk1T3U7dg9B1zjPezn2D31EOQ985nkPeC00j3YnNs9
JHvfPeiB3z00VNo9xhLfPdCd1z3bUNk9FprfPc/u2D2i7t09TxDWPVh91T1XztY9pirbPWm/
2j3P29U9lNviPXLc0j1eKdI9bTPePQoi1z1Rb9Q9Np/aPdSg2j0dVdg9lx/YPR2o4D1ckN89
OB7dPRld2D1yqNw9jxXWPXw92T3k+NQ9a/7aPUaY6D15Ttg9lXfgPUCN2D17u9Y9pTviPafl
1z3sFNQ91dPcPYhd2z22XNE9b5XSPTV13z27BNw92d7bPXhf1j1bstQ95ybbPSnZ2D1a8t49
mGrePcZt5D1NQdk9sInaPXOX4z2i0tA9oRLTPciX1j1GB+Q9c/HfPeyO4z2P2dU92n/ePbTc
3D3C1No9V3rXPQg/2j2QrNo9TObcPexn2z1EpuM9WS7bPc8Q3T0TEdk9MujiPVim1j1Gldw9
FqXdPW3f0j3OBN89ZMrZPb3a2z24SuM9uADiPYm/1j0OveM9wibjPb171T1RTNw942LePYDA
2T2Ps9o9OsLaPZFY1z202eQ9yunYPeQK3z1zQNY9fSHPPdU23D2mTd89JgjcPQ1i4T0jo9o9
QVjhPd0W2j3dE949Z/PfPWlA3T16G9s9fKXXPVxD4j1rFNU9UevcPcDg2D0UD+I9UhzcPeEf
1z32UtY91LzWPQf+1z24ytg9gtTZPUfO1T3U/do9JILjPbLS2j2Njds9mM/ZPbiR5j0ay9o9
a2naPR9R4z2Vst49xRfWPQC/0z1+M9Q9FJfYPfSI3j0A0+I99PzbPZT43z2+3Ns9PmTePUMO
2j28Vt49JMTXPeU53j06DNo9WWvbPZjQ3D3vDNw9BefVPQSm2T0cR909MxzdPcUN2z248No9
UUXaPUzezD0jUuM9tz3ePZM+3j14DN49xQPdPScP3T2+gNk9CLncPTn33T2Zwdo9a0HePSDW
1j2XbOA9QvraPfrJ2T1yotg9sMDVPavC3j1BNNw91cLYPaIC1z0GSN49AezcPSFj4j0lR9k9
waXUPR2P2T0QXds9jffcPQMr3D2mrdQ9qODWPbJJ1j2Rzd49t37kPffP1T135NQ9o5HWPaWd
3T26Zd09CezhPQiV1j2bcts9ETXaPdST3z2p2d098WLgPce12T3s6eU9TbvdPUYz2T00yds9
SNnkPbYe2T3kAN89RtLcPYP32T21/OM96k7ePRUw4T2w19Y92vjiPRY33T3LTN49T7/bPWkA
5T1EEto9nr7hPUEc2T2ra9g9RBPePXVl1z04LdY9XqrfPdLy3T2EPt49ZCzjPaiR2D3m6OM9
fbDkPeDT2T1w+uE9PKjbPTQw1T0sX949IC3WPThG2j0vN909QNbiPZpw2D3U2tg9infiPYFD
4D1D8Nw9I+rgPSDC3z0wEto9oQTfPUpb1D29Ids9qq7ZPS/d1j2uv+A9QCHePbSx2j252OE9
2CTbPbXs1T0jD909Xc/TPUer4D0rltc9IUXWPURB4D2TANc9wRHdPdY22T3+LeI9OODdPfNb
3z1uw989B7PcPZX54z1DUNs9wWrYPaJn4T2QK9o9qi7fPVKk3T3AkeQ9itjnPUfk4D1Fmtg9
AK7XPUZ31z3c79s9GnnaPeGr3T1PM9Y97wXcPSa63j04G+M94LbiPZJUzD3irto9l87bPRKT
3D2Y5Ns9pnPhPbNY4T2KVtQ9iznhPQbe1T0pY9w9sFzaPbXN3j3I2NI95onbPTJa2j1hmNc9
yzvZPZQG5T3lTtU9OcrePRtC3z26cts9T1bkPU+03j3eFeI953XiPQpE3T2s/9o9nOLdPaAX
2j0MbNw9fArePS7A3T1u5uE9ZoXVPS8b3D2I2OM9d5LXPeuZ5T0nVts9ozLjPa4v6j0Y4N09
3T/iPXxe4D2MhNQ9JyjePa/x4j3OVeE97j/cPVw25T2N4+A9+7zkPYGw3T21tNs90i3cPT2f
2j12Y9491lXePQ444T0WieE9nIfcPY/j2j17y9895efaPZc71z2uxtk9KZzgPcgF3D0ZYNo9
VuzZPdvQ3T1IMOA91zjcPaWc4D3TQ+M9tP/aPZU45D0n7ds91TPcPTSW4D1vnN899nzYPbps
2z0b+N09dovcPbrL2T3z9t49VkzRPZdY3T1ND+A9KQLjPdnO2T1hb+E9EKraPfjr4D0rGN89
bVDXPfTS3D3zmOE9rbPePd5S3D05ut89cxzZPW3y4D2XC9o9uf7YPbOb5D2Vmug9+//cPXcC
3D2U8eE9tFvdPQqN4z07dOA9BPbcPXdF3z0irt09iILcPYTi3z2eRN4972/gPeqY4j3i0+E9
4yzbPTQq3D2mv9s911TdPa9G4T2z4+E9agfgPdRn3z3QmNs9TGjTPZHH2D2tQtk9hJ/iPT2k
3j2g+t89fKPgPZqk2z2uyuA9fzjaPZc+4T1UBeE9hZ3cPQF32z0GiNs9frHVPc5F1z0Hddc9
d5XePbcD5D3/EtY9IPjjPSvH5z2Z3t89IqDjPSWp1T0SItk91qncPXNV4D1AheU9tgnkPem/
3T2SKtY9vCfgPdc/3T10Kt89FfvcPex45j0nFN896zHePZW82j3io9c9kCzfPYjS3j3g9909
QALbPVyi4D2xW+c9Kg7dPdta3j08+9496wPgPevO3D1jg9w9mEHcPS5d6D1OFdw901LhPZWc
3z3Wkdw9V+raPdoc3j0pd+Y9f9LePVZP6D38d+U9M7/aPSKy3T2l7OA9MDzePfs14j0s2uI9
eRXbPcSZ3T1gn+I9JRfbPQWu3j27Yt09vtPePZ6K2z2XAOY98yTSPW+E3D1Jh+Q9ewDcPfNQ
3T3ZK9096pHiPapp4z3fxNo9/2jgPcwU3z0P7tM9FP/VPYwa3z3Tp989pxbePbcd1z0vouE9
DW7bPWP+4D2i49c9PWbfPfh73D2jy+c9b+riPbCX2T1Q/eE90RPuPZ7O4D2Ow9092l/mPerU
4z1Yydw9sR7oPdkW6D10ytM9uRvVPSwQ5D1s+dc99DPXPRF84D2S4tg9lBXpPRJX3j3lb+Q9
/cXjPV+I4D2KLuA9YV3iPUWw3T3KzOA9fBXcPT7Q3j2UvOE92L7ePTIU1z3ACuQ9JOnfPc8y
3D0gDt49HFbiPfjb3z0EL+Q9iS3kPYI33j0s6d09TwDZPUn72T1zCdg9iI7iPfjj4D1dgt09
KuziPTUT2z2jDuY9KhzRPZ6U1z1SQ909tEnfPXh32z0gDdU95EfcPb244T0R+tw9kYvfPZUt
4D2heN09Tb7fPWgu4T09U9o9XtHfPdK/3z269OQ9klbbPZY22T36U949CVnYPTeq5j2psOA9
p+DaPXIX3T0keN09P0DVPQ0G4j27edY9z/vZPZJS5j2Iq9w9J5HkPTxu4D0x59w9LszePUWG
4D03AOY9d/HcPa2r3j1x9Ns9iIrmPb8R5j1xh9s947PjPXfE4j3IMdo9JYvdPSZJ4T2S6uY9
JJvlPaxp1z0D8+I9lujVPaFY3z1X+N89fSvgPenU3T1Abd09Ew/lPRx51j2HROI9/KXhPXfB
4T2E6Ns9ChbhPaqG4z2+oeE9nQzlPSBm2j1AsNk9gAXfPaUu5j2qE+I9mWPfPSaa4z3BGt49
agfbPTJr4D2eFNo9NdTdPQqw3T2Zld89COXdPalZ4j3A5+U9OErgPVzi3j2UCd099ovePfe9
3D1/HeQ9bGbYPW+x5z1LMeM9OJPdPdsq2j1r2dk9as7jPVZn1z1sVN89SxrgPfEx3j0Rq989
xXHfPT4t6z3IguI9V6raPS8y3D3V8dw95NbaPYEb3T1E1uE97YjgPdMe5D09Sd89lfDfPdy0
1j3qZtg9</AssayYData></Step><Step><CommonData><SampleLocation>21</SampleLocation><SampleID></SampleID><SampleGroup></SampleGroup><SampleInfo></SampleInfo><SampleRow>N</SampleRow><SamplePlate>1</SamplePlate><WellType>BUFFER</WellType><Concentration>-1</Concentration><ConcentrationUnits>µg/ml</ConcentrationUnits><MolarConcentration>-1</MolarConcentration><MolarConcUnits>nM</MolarConcUnits><MolecularWeight>-1</MolecularWeight><Temperature>30</Temperature><StartTime>6538876</StartTime><AssayTime>300</AssayTime></CommonData><FlowRate>1000</FlowRate><StepType>DISASSOC</StepType><StepName>Dissociation</StepName><StepStatus>OK</StepStatus><ActualTime>300</ActualTime><CycleTime>0.2</CycleTime><AssayXData Points="1500">NLHHReiyx0VptMdFCbbHRam3x0VIucdF6LrHRWm8x0UJvsdFqb/HRUjBx0XowsdFacTHRQnG
x0Wpx8dFSMnHRejKx0VpzMdFCc7HRanPx0VI0cdF6NLHRWfUx0UJ1sdFqdfHRUjZx0Xo2sdF
Z9zHRQnex0Wp38dFSOHHRejix0Vn5MdFCebHRannx0VI6cdF6OrHRWfsx0UH7sdFqe/HRUjx
x0Xo8sdFZ/THRQf2x0Wp98dFSPnHRej6x0Vn/MdFB/7HRan/x0VIAchF6ALIRWcEyEUHBshF
qQfIRUgJyEXoCshFZwzIRQcOyEWpD8hFSBHIRegSyEWIFMhFBxbIRakXyEVIGchF6BrIRWcc
yEUHHshFpx/IRUghyEXoIshFiCTIRQcmyEWnJ8hFSCnIRegqyEWILMhFBy7IRacvyEVIMchF
6DLIRWc0yEUHNshFpzfIRUg5yEXoOshFiDzIRQc+yEWnP8hFSEHIRehCyEWIRMhFB0bIRadH
yEVISchF6ErIRWdMyEUHTshFp0/IRUhRyEXoUshFZ1TIRQdWyEWnV8hFRlnIRehayEWIXMhF
B17IRadfyEVGYchF6GLIRYhkyEUHZshFp2fIRUZpyEXoashFiGzIRQduyEWnb8hFRnHIRehy
yEWIdMhFB3bIRad3yEVGechF6HrIRYh8yEUHfshFp3/IRUaByEXogshFiITIRQeGyEWnh8hF
SInIReaKyEWIjMhFB47IRaePyEVGkchF5pLIRYiUyEUHlshFp5fIRUaZyEXmmshFhpzIRQee
yEWnn8hFRqHIReaiyEWGpMhFB6bIRaenyEVGqchF5qrIRYisyEUHrshFp6/IRUaxyEXmsshF
hrTIRQe2yEWnt8hFRrnIRea6yEWGvMhFB77IRae/yEVGwchF5sLIRYbEyEUHxshFp8fIRUbJ
yEXmyshFhszIRQfOyEWnz8hFRtHIRebSyEWG1MhFB9bIRafXyEVG2chF5trIRYbcyEUH3shF
p9/IRUbhyEXm4shFhuTIRQfmyEWn58hFRunIRebqyEWG7MhFB+7IRafvyEVG8chF5vLIRYj0
yEUH9shFp/fIRUb5yEXm+shFhvzIRQf+yEWn/8hFRgHJReYCyUWGBMlFBwbJRacHyUVGCclF
5grJRYYMyUUHDslFpw/JRUYRyUXmEslFhhTJRQcWyUWnF8lFRhnJReYayUWGHMlFBx7JRacf
yUVGIclF5iLJRYYkyUUHJslFpyfJRUYpyUXmKslFhizJRQcuyUWnL8lFRjHJReYyyUWGNMlF
BzbJRac3yUVGOclF5jrJRYY8yUUHPslFpz/JRUZByUXmQslFhkTJRQdGyUWnR8lFRknJReZK
yUWGTMlFBU7JRadPyUVGUclF5lLJRYZUyUUHVslFp1fJRUZZyUXmWslFhlzJRQVeyUWnX8lF
RmHJReZiyUWGZMlFBWbJRadnyUVGaclF5mrJRYZsyUUFbslFp2/JRUZxyUXmcslFhnTJRQV2
yUWnd8lFRnnJReZ6yUWGfMlFBX7JRaV/yUVGgclF5oLJRYaEyUUFhslFpYfJRUaJyUXmislF
hozJRQWOyUWnj8lFRpHJReaSyUWGlMlFBZbJRaWXyUVGmclF5prJRYacyUUFnslFpZ/JRUah
yUXmoslFhqTJRQWmyUWlp8lFRqnJReaqyUWGrMlFBa7JRaWvyUVGsclF5rLJRYa0yUUFtslF
pbfJRUS5yUXmuslFhrzJRQW+yUWlv8lFRMHJRebCyUWGxMlFBcbJRaXHyUVEyclF5srJRYbM
yUUFzslFpc/JRUTRyUXm0slFhtTJRQXWyUWl18lFRNnJRebayUWG3MlFBd7JRaXfyUVE4clF
5uLJRYbkyUUF5slFpefJRUTpyUXk6slFhuzJRQXuyUWl78lFRvHJReTyyUWG9MlFBfbJRaX3
yUVE+clF5PrJRYb8yUUF/slFpf/JRUQBykXkAspFhgTKRQUGykWlB8pFRgnKReQKykWGDMpF
BQ7KRaUPykVEEcpF5BLKRYYUykUFFspFpRfKRUQZykXkGspFhBzKRQUeykWlH8pFRCHKReQi
ykWEJMpFBSbKRaUnykVEKcpF5CrKRYQsykUFLspFpS/KRUQxykXkMspFhDTKRQU2ykWlN8pF
RDnKReQ6ykWEPMpFBT7KRaU/ykVEQcpF5ELKRYREykUFRspFpUfKRURJykXkSspFhEzKRQVO
ykWlT8pFRFHKReRSykWEVMpFBVbKRaVXykVEWcpF5FrKRYRcykUFXspFpV/KRURhykXkYspF
hGTKRQVmykWlZ8pFRGnKReRqykWEbMpFBW7KRaVvykVEccpF5HLKRYR0ykUFdspFpXfKRUR5
ykXkespFhHzKRQV+ykWlf8pFRIHKReSCykWEhMpFBYbKRaWHykVEicpF5IrKRYSMykUFjspF
pY/KRUSRykXkkspFhJTKRQWWykWll8pFRJnKReSaykWEnMpFBZ7KRaWfykVEocpF5KLKRYSk
ykUDpspFpafKRUSpykXkqspFhKzKRQOuykWlr8pFRLHKReSyykWEtMpFA7bKRaW3ykVEucpF
5LrKRYS8ykUFvspFpb/KRUTBykXkwspFhMTKRQXGykWlx8pFRMnKReTKykWEzMpFA87KRaXP
ykVE0cpF5NLKRYTUykUF1spFpdfKRUTZykXk2spFhNzKRQPeykWl38pFROHKReTiykWE5MpF
A+bKRaPnykVE6cpF5OrKRYTsykUD7spFo+/KRUTxykXk8spFhPTKRQP2ykWl98pFRPnKReT6
ykWE/MpFA/7KRaP/ykVEActF5ALLRYQEy0UDBstFowfLRUQJy0XkCstFhAzLRQMOy0WjD8tF
RBHLReQSy0WEFMtFAxbLRaMXy0VCGctF5BrLRYQcy0UFHstFox/LRUIhy0XkIstFhCTLRQMm
y0WjJ8tFQinLReQqy0WELMtFAy7LRaMvy0VEMctF5DLLRYQ0y0UDNstFozfLRUI5y0XkOstF
hDzLRQM+y0WjP8tFQkHLReRCy0WERMtFA0bLRaNHy0VCSctF5ErLRfBMy0VGTstFo0/LRUJR
y0XiUstFhFTLRQNWy0WjV8tFQlnLReJay0WEXMtFA17LRaNfy0VCYctF4mLLRYRky0UDZstF
o2fLRUJpy0XiastFhGzLRQNuy0Wjb8tFQnHLReJyy0WEdMtFA3bLRaN3y0VCectF4nrLRYJ8
y0UDfstFo3/LRUKBy0XigstFgoTLRQOGy0Wjh8tFQonLReKKy0WCjMtFA47LRaOPy0VCkctF
4pLLRYKUy0UDlstFo5fLRUKZy0XimstFgpzLRQOey0Wjn8tFQqHLReKiy0WCpMtFA6bLRaOn
y0VCqctF4qrLRYKsy0UDrstFo6/LRUKxy0XisstFgrTLRQO2y0Wjt8tFQrnLReK6y0WCvMtF
A77LRaO/y0VCwctF4sLLRYLEy0UDxstFo8fLRULJy0XiystFgszLRQPOy0Wjz8tFQtHLReLS
y0WC1MtFA9bLRaPXy0VC2ctF4trLRYLcy0UD3stFo9/LRULhy0Xi4stFguTLRQPmy0Wj58tF
ROnLReLqy0WC7MtFA+7LRaPvy0VC8ctF4vLLRYL0y0UD9stFo/fLRUL5y0Xi+stFgvzLRQP+
y0Wj/8tFQgHMReICzEWCBMxFAwbMRaMHzEVCCcxF4grMRYIMzEUDDsxFow/MRUIRzEXiEsxF
ghTMRQMWzEWjF8xFQhnMReIazEWCHMxFAx7MRaMfzEVCIcxF4iLMRYIkzEUBJsxFoyfMRUIp
zEXiKsxFgizMRSIuzEWjL8xFQjHMReIyzEWCNMxFATbMRaM3zEVCOcxF4jrMRYI8zEUiPsxF
oz/MRUJBzEXiQsxFgkTMRQFGzEWhR8xFQknMReJKzEWCTMxFAU7MRaFPzEVCUcxF4lLMRYJU
zEUBVsxFo1fMRUJZzEXiWsxFglzMRQFezEWhX8xFQmHMReJizEWCZMxFAWbMRaFnzEVCacxF
4mrMRYJszEUBbsxFo2/MRUJxzEXicsxFgnTMRSJ2zEWhd8xFQnnMReJ6zEWCfMxFIn7MRaF/
zEVAgcxF4oLMRYKEzEUBhsxFoYfMRUCJzEXiisxFgozMRQGOzEWhj8xFQJHMReKSzEWClMxF
IpbMRaGXzEVAmcxF4prMRYKczEUBnsxFoZ/MRUChzEXiosxFgqTMRSKmzEWhp8xFQKnMReKq
zEWCrMxFAa7MRaGvzEVAscxF4LLMRYK0zEUitsxFobfMRUC5zEXgusxFgrzMRQG+zEWhv8xF
QMHMReDCzEWCxMxFIsbMRaHHzEVAycxF4MrMRYLMzEUizsxFoc/MRUDRzEXg0sxFgNTMRQHW
zEWh18xFQNnMReDazEWA3MxFIt7MRaHfzEVA4cxF4OLMRYDkzEUB5sxFoefMRUDpzEXg6sxF
gOzMRSLuzEWh78xFQPHMReDyzEWA9MxFIvbMRaH3zEVA+cxF4PrMRYD8zEUg/sxFof/MRUAB
zUXgAs1FgATNRQEGzUWhB81FQAnNReAKzUWADM1FIA7NRaEPzUVAEc1F4BLNRYAUzUUgFs1F
oRfNRUAZzUXgGs1FgBzNRSAezUWhH81FQCHNReAizUWAJM1FICbNRaEnzUVAKc1F4CrNRYAs
zUUiLs1FoS/NRUAxzUXgMs1FgDTNRSA2zUWhN81FQDnNReA6zUWAPM1FID7NRaE/zUVAQc1F
4ELNRYBEzUUgRs1FoUfNRUBJzUXgSs1FgEzNRSBOzUWhT81FQFHNReBSzUWAVM1FIFbNRaFX
zUVAWc1F4FrNRYBczUUgXs1FoV/NRUBhzUXgYs1FgGTNRSBmzUWhZ81FQGnNReBqzUWAbM1F
IG7NRaFvzUVAcc1F4HLNRYB0zUUgds1FoXfNRUB5zUXges1FgHzNRSB+zUWhf81FQIHNReCC
zUWAhM1FIIbNRaGHzUVAic1F4IrNRYCMzUUgjs1FoY/NRUCRzUXgks1FgJTNRSCWzUWhl81F
QJnNReCazUWAnM1FIJ7NRaGfzUVAoc1F4KLNRYCkzUUgps1FoafNRUCpzUXgqs1FgKzNRSCu
zUWer81FQLHNReCyzUWAtM1FILbNRaG3zUVAuc1F4LrNRYC8zUUgvs1Fob/NRUDBzUXgws1F
gMTNRSDGzUWhx81FQMnNReDKzUWAzM1FIM7NRZ7PzUVA0c1F4NLNRYDUzUUg1s1FntfNRUDZ
zUXg2s1FgNzNRSDezUWe381FPuHNReDizUWA5M1FIObNRZ7nzUU+6c1F4OrNRYDszUUg7s1F
nu/NRUDxzUXg8s1FgPTNRSD2zUWe981FPvnNReD6zUWA/M1FIP7NRZ7/zUU+Ac5F4ALORYAE
zkUgBs5FngfORT4JzkXeCs5FgAzORSAOzkWeD85FPhHORd4SzkWAFM5FIBbORZ4XzkU+Gc5F
3hrORYAczkUgHs5Fnh/ORT4hzkXeIs5FgCTORSAmzkWeJ85FPinORd4qzkWALM5FIC7ORZ4v
zkU+Mc5F3jLORYA0zkUgNs5FnjfORT45zkXeOs5FgDzORSA+zkWeP85FPkHORd5CzkV+RM5F
IEbORZ5HzkU+Sc5F3krORYBMzkUgTs5Fnk/ORT5RzkXeUs5FgFTORSBWzkWeV85FPlnORd5a
zkV+XM5FHV7ORZ5fzkU+Yc5F3mLORX5kzkUgZs5FnmfORT5pzkXeas5FfmzORSBuzkWeb85F
PnHORd5yzkV+dM5FHXbORZ53zkU+ec5F3nrORX58zkUdfs5Fnn/ORT6BzkXegs5FfoTORR2G
zkWeh85FPonORd6KzkV+jM5FII7ORZ6PzkU+kc5F3pLORX6UzkUdls5FnpfORT6ZzkXems5F
fpzORR2ezkWen85FPqHORd6izkV+pM5FHabORZ6nzkU+qc5F3qrORX6szkUdrs5Fnq/ORT6x
zkXess5FfrTORR22zkWet85FPrnORd66zkV+vM5FHb7ORZ6/zkU+wc5F3sLORX7EzkUdxs5F
nsfORT7JzkXeys5FfszORR3OzkWez85FPtHORd7SzkV+1M5FHdbORZ7XzkU+2c5F3trORX7c
zkUd3s5Fnt/ORT7hzkXe4s5FfuTORR3mzkWe585FPunORd7qzkV+7M5FHe7ORZ7vzkU+8c5F
3vLORX70zkUd9s5FnvfORT75zkXe+s5FfvzORR3+zkWe/85FPgHPRd4Cz0V+BM9FHQbPRZ4H
z0U+Cc9F3grPRX4Mz0UdDs9FnA/PRT4Rz0XeEs9FfhTPRR0Wz0WcF89FPhnPRd4az0V+HM9F
HR7PRZ4fz0U+Ic9F3iLPRX4kz0UdJs9FnCfPRT4pz0XeKs9FfizPRR0uz0WcL89FPjHPRd4y
z0V+NM9FHTbPRZw3z0U8Oc9F3jrPRX48z0UdPs9FnD/PRTxBz0XeQs9FfkTPRR1Gz0WcR89F
PknPRd5Kz0V+TM9FHU7PRZxPz0U+Uc9F3lLPRX5Uz0UdVs9FnFfPRT5Zz0XeWs9FflzPRR1e
z0WcX89FPGHPRd5iz0V+ZM9FHWbPRZxnz0U+ac9F3GrPRX5sz0Udbs9FnG/PRTxxz0Xccs9F
fnTPRR12z0Wcd89FPnnPRdx6z0V+fM9FHX7PRZx/z0U8gc9F3oLPRX6Ez0Udhs9FnIfPRTyJ
z0Xeis9FfozPRR2Oz0Wcj89FPJHPRdySz0V+lM9FHZbPRZyXz0U8mc9F3JrPRX6cz0Udns9F
nJ/PRTyhz0Xcos9FfKTPRR2mz0Wcp89FPKnPRdyqz0V8rM9FHa7PRZyvz0U8sc9F3LLPRXy0
z0Uets9FnLfPRTy5z0Xcus9FfLzPRR6+z0Wcv89FPMHPRdzCz0V8xM9FG8bPRZzHz0U8yc9F
3MrPRXzMz0Ubzs9FnM/PRTzRz0Xc0s9FfNTPRRvWz0Wc189FPNnPRdzaz0V83M9FG97PRZzf
z0U84c9F3OLPRXzkz0Ub5s9FnOfPRTzpz0Xc6s9FfOzPRRvuz0Wc789FPPHPRdzyz0V89M9F
G/bPRZz3z0U8+c9F3PrPRXz8z0Ub/s9FnP/PRTwB0EXcAtBFfATQRRsG0EWcB9BFPAnQRdwK
0EV8DNBFGw7QRZwP0EU8EdBF3BLQRXwU0EUbFtBFnBfQRTwZ0EXcGtBFfBzQRRse0EWcH9BF
PCHQRdwi0EV8JNBFGybQRZwn0EU8KdBF3CrQRXws0EUbLtBFnC/QRTwx0EXcMtBFfDTQRRs2
0EWcN9BFPDnQRdw60EV8PNBFGz7QRZw/0EU8QdBF3ELQRXxE0EUbRtBFnEfQRTxJ0EXcStBF
fEzQRRtO0EWcT9BFPFHQRdxS0EV8VNBFG1bQRZxX0EU8WdBF3FrQRXxc0EUbXtBFnF/QRTxh
0EXcYtBFfGTQRRtm0EWcZ9BFPGnQRdxq0EV8bNBFG27QRZpv0EU8cdBF3HLQRXx00EUbdtBF
nHfQRTx50EXcetBFfHzQRRt+0EWcf9BFPIHQRdyC0EV8hNBFG4bQRZyH0EU8idBF3IrQRXyM
0EUbjtBFmo/QRTyR0EXcktBFfJTQRRuW0EWcl9BFOpnQRdya0EV8nNBFG57QRZqf0EU8odBF
3KLQRXyk0EUbptBFmqfQRTyp0EXcqtBFfKzQRRuu0EWar9BFPLHQRdyy0EV8tNBFG7bQRZq3
0EU8udBF3LrQRXy80EUbvtBFmr/QRTrB0EXcwtBFfMTQRRvG0EW7x9BFOsnQRdzK0EV8zNBF
G87QRZrP0EU60dBF3NLQRXzU0EUb1tBFmtfQRTrZ0EXa2tBFfNzQRRve0EW739BFOuHQRdri
0EV85NBFG+bQRZrn0EU66dBF3OrQRW3s0EUb7tBFmu/QRTrx0EXc8tBFfPTQRRv20EW799BF
OvnQRdr60EV8/NBFG/7QRbv/0EU6AdFF2gLRRXwE0UUbBtFFuwfRRToJ0UXaCtFFegzRRRsO
0UWaD9FF</AssayXData><AssayYData Points="1500">Nw/uPWN05T3qCdM9TcHQPaDMwz3n8Mg936TDPbGhxT1nT8E96wW4Pd9uuj3b5L095om0PeY/
vj34erQ9VwG2PbPetj0hwbk99Em1PbZwtj17Tq4980SxPXrutD0Wk749GQrDPbOUtT2jE7E9
VDGyPU9wrj12+7U9cFK7PfWtuD2E7Lg9BvqzPUqetT0Irrc94LG1PWqetj2UB7g9I/S4PWr4
tz2TXrE9VlCwPdknsz03IrA9BDqrPe4GtD3u8649gSG2PT03vj2VQLQ9WEe2PZvarj1q2b09
ayy0PRmFrT1/zrM9Y1W4PYLutD1NULk9vXmwPYFtrD2AGbY9GnO1PVeiuD25GrU9MyGwPXcm
tz2gQLc9eCmxPdMxrj2SWLQ9DMmlPXq9tT21rrU913+3PfhjrD1q4rY96T21PXNTrz0HyLg9
q5ayPVXbsj3Pv7E9HS65PWJUsT3rEb09SaazPfulsD0kgrg9C724PTggsT2l2689sPG1Pbhn
sD2oZLE98Vm6PQDnrz2dQbM9f8KvPSXVrD1H5q8906a1PTDitT3NKLI9FamyPV+Ztj0ZEbc9
NuewPZEBtD1bOrI9Nua2PUPLrD30X7E9AmavPUyWsD3E5rU9dymwPfI7rj3QG7M9Z3SwPYsd
sj1C9Ko9o1KwPW44tT0+f649vUyzPfk7rj1WU7A9H/2yPe8vsD34WrU9p0iyPSz5uD3ETq09
qwetPUlEsT2TwbM9vgCuPZ5Cvz074bM9IVOyPZjvtD34yrA9Poe2PZkJsD24d649mFWwPY9F
tT056rU9+De8PSi6oj2nn7U9FRS3PePJtT1ja7Y9CLy0PalGsD16gbM9xNKzPeeEsj2sJa09
L6qxPRCcqz0fTbI9qWqsPZ/ssD0NAbA9HJW3PX4Psz3i0rQ9STGzPTLnsT0+b689CGuzPdZa
sT10iLA92WS0PYuitD2Wf7k9MAuwPRUpsT0xorY96iymPWhHtT3z46k9H12vPS0Urj0lqLI9
pUe1PRWZrT3TbLA9DyS3PXWyuD3smK09ueuzPVlusz1ova89rEq0Pa/Zqj1dC7E9G4S0PSDn
sz1ulLI9+yG4PeMYsj10G7E9Z0uvPVqBtT06J7A9a5quPflzsD3WL609QTytPegKsj1gHq09
dE23PYVopz2SnLM9w+OvPfpcvj3MIKs9KVawPcvErz2u6a89256wPR5GtD1Mn649KUe1Pbcz
qz3ONaw9t+KqPd0Nsz0GBLQ9WViyPZ3vqz1eBbc9TZSnPSzOsT0iDbc9leqqPeG0sj3FPbY9
KhaxPaSFsD28fqo98JuxPa22tj39u609SR6tPayTqT0UR7M9siqzPYC/tj2TCbM9Vx+xPc8z
qj2ra7M9CDy1PT2YrT2//Kw9H9KwPQIvrz0VP7M99ECrPQHYtz30n689nUO6PQg0sz147K09
8yWxPf59tD25Wa09xrK3PUkqrj3Kwao9IkC1Pe5ptj2Kla49n7ewPeeOqj2hfak9WgSvPddL
tD2M6qc9xG21PV9+qz0Qgq099cSsPdzItD1/FLU9PWOvPSORtj3/FrE9/yOvPeDWrj1hZrE9
lwirPeZ8tD38MK49JcGuPT2ksT2QZ7k9eiisPduAsj2Nr7M9N5WrPV6ntj2Hdbc9r0CvPSIG
qz1btK495rKxPbJWpz1wYLY91sizPctepz04Bag9QI+1PRkBrT0ISqs9TtGoPYDmrT0IErE9
dF2nPZ1CsD0u1bE9bNOtPSn8pz1/u6k9RDG0PWkysT1FiK89aVG1Pfacrj1QSrM9ePW5Pem4
rj1+JKw9pi6uPTemsz21JbE9KhysPR2EuD0uhq094ZKuPfygsT2byqs9+tuuPXudpj0qXrE9
faGlPR4Qtz0HDao9B3i1PZvasT33RK49wdGuPZK9tD0jU689xGGrPdvqsD2v96890KyuPdGz
sz0XX7U9zO2yPdy6sD1+vrA99vGoPYdFrT2viqc9PuOwPU4Ssz0QY7A9qWunPb3UqD3Q/KQ9
ez+1PaPCsj0yZao9h8usPWp0sT3fArg92murPcTPsT2ivbI9e1ipPbCPrT2ygrE9CWi2PYyk
rj2DFK09hXapPQgkrD2dTKg9+wytPXS+tj1SHqk9+BWrPW27sz1ynrI9fXywPfm8qT36S609
/wGyPSogqj0qwKg9PQ6xPZcmsT2gpbE9dmq0Pedqqj1JX6892XW2PU35rj1TT7A9OseqPRI3
rz25DbU9y0qqPcfHrj1gk6c900KqPYiEsD2WZ7Q9daSoPdtaqj1x0LY9+sOxPXJmsT13rLE9
mM+vPRlbuD3Kf6s9weWvPcZSrD2wErQ9FdawPYO3sD0vDK09CTCtPRKpsD0Ozq89oTWxPeR5
tj2gXK89ALmyPfZfrj3qM7Q9critPa36rD0RGK89uQ+2PTttrz3MoK49Hm63PXK2tz2RlKo9
R5KtPaP4qj2PVbM9qCWpPVs8sj16MLM9ON+tPctIqz2+yKQ9T9mrPTM5tD2JAKo9RECrPVlQ
rj3miKk9ulGsPUELrT1SJ6w9sdC1Pfd7pz38iLI9sPKuPUuwsT2B1KY9JV6yPWXErD33MLc9
Mq2pPSlBrT0h16M9YqmsPU3rpz3ru7Q9psCrPVlhrz14a7o9naOoPY7vrj0AQLE9nBaxPSh7
rz2dp6w9n7avPWEQrT01Sq49duGuPYo/qz1M0qU9l8SuPYRltj1rI689SaimPSF9qT2caao9
+X61Pap/sT3+zrU92fq0PSmOrD3PiqY9m0OtPQwdsj28zrY9Yz+sPfeNsT1tuKg95SqrPcpx
wD2Lcqw9UPOuPdAbtj2V+6o9VfyvPX5Eqz0roKo94EGpPdposT31Sa89AmWvPWf9sD1g9bM9
/++sPUrSrT0KVag9H0unPYCkrT1Hr649BlyyPbVmrT0FVac9MyyrPeCEtT2AxKg9ETmvPRJJ
rj0Bg6g9w3WrPQPxqT2/Dq094SmuPRMXtj1qt6M93PqsPSP/rj1wmLA9zuenPTP2pj12ebI9
fbyrPd4trj3HPLc9SCuwPYwanz2sZLA9Zo23PbS/sD2K4rY9SwWvPbltsz2dP7Q9uZ+jPYwC
tz0aWq49X26uPV1Dqz12Fq89GPaiPd81sD2LOrk9B3OrPbk0qT3gAK89WiinPfvZsD2KAq89
Vwu3PfBNsT3UkKc9VeKvPXXNsD32dK49a2GjPX9Zrz2s5a49rFSuPRgisj3jmq89BSivPTBP
rD3mUKo9U4GpPd8GqT12wKY9eQGrPbeCsD1ka6s9enStPYhisz0SLKw9iCWwPTotsT1kxrg9
8d6mPc/ZqT2iqrI9+Wa3PdgMrz3wg6Y9ULCqPbAIqj0fjqo9AqaxPTACpD3DeJ89jAyoPUhq
tT2PJ7I9GLauPcPkrz0plrI99dqmPazWpz0pEak9vmy0PUAGqD1BZK09VAesPXAltD2x7Ko9
/kenPZadrD1Cfq09QGSyPTgwrz3AMa49h3CpPQPhtT0kGbA9P+CqPUnSqT1d7a893jywPSDJ
qD29tLE9eBe0PRSuqT0KLbE9BkuyPSb7qT2Bfao9RgqqPQv9sD2W6649mEqvPTyDqT1RBK49
SPChPRfAsD1cHbM98JixPRDKqT0bm7U9QEGvPcJqsD3G9qs9xne3PeKIqz3ssa09MbKwPeNJ
sD2zI6o9OuCoPVkvqT2Kpa09C6+zPbeRqD2oTrM92ce1PTZrpz2Zibg9P/KqPRNerT1JmK09
9YmtPawRqz253KY9ct6sPVi+rT1MAK49r3auPTqksD2IpbI910quPfICrj0o47E9DVaxPcd+
pT3hfLQ9fhuvPQPRrT1P/bM9nZSwPbbirz0VuqY9LhCmPf+Fqz3gMrA9AdGsPcfZrj3ihKU9
XbSvPQV2sD0uyKQ9FquvPXwsrj18cao9ul6sPak5pD2L+aw9JhGyPWeKrz20dKw9FPCuPVCE
qj1da649Q+ekPRkNqz0es6o9GraxPYbjpD3vHa892FKtPeHtqD1GDbA9WFisPe+yqz1esa49
O5qyPc0prj04Vqs9cJmqPWzypT3hIqw93pWvPRkbtD3NwbA949C1PYHssT2h4as9FVmmPaYA
sj3vhbM9jw20PZuspz3r6KU9p7GzPYVppD176as9X/arPUScsT1xQqY9QeqsPeWlpj1Nkag9
BlqpPR5gsT1MLK09iFmwPWVFqz2Lk7g9c1auPfpBsT21Oqw96EOuPY6xqT3/06k9f/mqPbAG
tD2MeKk9FUaxPZultT0tZbE9IoGrPfUurT3kQ7I9142sPXlUqj1cm609ipi1PZ/RpT0uO6k9
cR63PY0GrD3p9a49tWGvPbchtD0jqac9KA+sPafupz0xjq49v8a4PeYRsz0tVqc9O+W1Pe/R
oz3ZjKg9/SmxPY+MrT2qLqM9of+sPfhjrz1GBKY9DSuuPXaMrD28pKs9QM6sPfwMsD1JSao9
N9u0Pbq/sT2rMbU9y0+xPaJqrj0FN7o9j96uPXCUrj1UYqo9DRmqPWEWpj0hKq09LceoPUQ8
qz39ja09bEaxPXBLrT1dG7I93mitPeiysz18xaw9Cca0PRhJsj37vLA965SvPWK6rT1w9LI9
hEevPYNAtT3NqKU9GzenPdYlrD0Mxa49pPutPQh+qT3phbM9ewqsPRfftD0KyrA9uBuzPbKh
qD1KeLI9xNijPdcRtj29DbE9AteqPUL0pj2wW6o90VKvPRhNsz1x1aw9oxirPUhUqj0VtrM9
Ce+vPcu5sD2b/rQ9pISlPeSmqz3rkbU94eipPWX+uD3owq49xdK0PUYDsD3P16U9Zn6xPdYT
rT1NP6s9Gw6rPfCeqT1CtrA9Hb2mPUozrD0D6K490Oe4PZiDrD19GbA9GxiyPTgNrz0xqKU9
T323PRGsqz1/+Ko9CtKwPbhqrD0MvKs9tVOqPV2BrD3Ja7c9ecauPddXrz0FbrA9cRGvPaI0
rT31qbI9Aq+zPXTDrz2lo7Y9xTCxPbRqtj29F7Q9wMKwPbrTsD3fGq49SeezPSo0sT1xwa49
FB2sPf/tsj1V0a09UgerPR28qD28c6c9weyzPa2vsz06fqc9cKitPVq6sT3Acas96MO1PTau
uT0UlqY9dcqtPX3Trz3xYqc9e6mwPXTrrD3N0as99IyoPUXCsj3qA6g99xOvPURppD1VArU9
+JG6PTlVqj3maLI9Eu6wPbl6pj3tDbI9Mw6nPeIDsD3wzq49msSzPf4psz1rsbA9p9evPRdB
qT1mALA9ACKwPW0hsD2NY6s9h8GpPUK5qD22MK49s4iwPWlTsz1Z2bI9vBC0PW/yqT302rI9
GOyqPaGooD2YV6c985CpPbtxsT31Ra09isGnPekBsT0X0649TP6oPXknsD0clLA9cXK4Pfee
qj16eLM9vle0PSMxrT1zRq49PfuvPZcVsD02aLA9XmazPdd4rz2bhKc9+vGwPWmQrj0s5bQ9
PqGqPcDLrz1+TrM9erioPcBvqT0CS6o9nlCwPcRsqj1EELE9MaWkPSVvtT1K8ag9jcWtPSSZ
rj2wkqw95q6nPbobrT1zRqo9Rf2tPXhRpj1GmK89ssGzPS25qz0tW6U9GmusPYKLsD1G9bA9
FUuuPcHQtD2KILA9+RipPW1yqj2Nsa49QVSnPaXHrD3yUK49PpG1PVeEpz01nKk9C5OqPR/A
rT3CCqw9KKSrPZZPqD0wx6M9jp6rPbfDoz10n60907SpPR95sj1O3K89vB+0PaRKsD2Fuqc9
39yvPfG/rT1lSao9P2yqPfqBsT1wJak9ybavPfFkrz34pas9D86tPSmwrT2Uj649d56oPQqx
oT3UdKs9CQKsPSs2rj3TLq492HysPWHSsj2df649ilenPQxjqj1Jpak9WzCoPQiApT1itqk9
TxKsPa+jsD2d1LE9d1akPdKntj164Kw9NBWrPa5brj1uX689WmmuPd+KqT0h2K49pZCxPUJ4
rD2l3K89bQSyPYZFqj1Cz609vDeqPQx+sT1vEas9fMWpPW7rtT2LFKY9Nr+kPVrspz0QFKk9
jlqyPbQJpz1B/rI98ryrPUKIsD2WFa09D0y0PSUotj0ozac9gT6uPQ7hrj2TXqU9BP+rPb1g
rj0vLqU9QfykPfVFuj2Aj7E9zcCsPYbmoz3O06Q9WEGlPbz+pz2a2rE9t1yvPfX4qD3rHa89
qTenPeh+sT18Pqo9bv+tPY4WtT1iHLI9bDi6PYEVqD0HMKs9JAyqPWCbrD1VZrM9JZerPZ9Y
qz05ea09V4KoPc1IpT09P6Y9SlioPdmYrz10Qq89O1ikPUvprT0oxKw9gcuqPeGuqT2nAas9
enWkPd15rD1v5K49CZmvPU2xoj3CdKw9GZKtPRH/rj2o26s9O8OvPdnrqj1J5Kw9b/OpPVOZ
rj0DjKg9lzeuPVv8oz23LaU9kDqsPQazpz03G6g9+/uuPUMTqD2BZKg9xjqnPQHarD2FSK09
/WinPbNJtD2Nxp89gAawPctmqT243KU9DPipPR4utj3OWqA9IlKnPSGUpz2kSag9frGoPRLj
rT04vqg9S+ewPY4ZqT2iiKw9DNCrPejRqT0Qlqw9alymPZJ/qz0X9qM9Xoi0Pdaxpj3UxqQ9
qsOsPXl3qD2mQ7I9PzexPdnZqj0Uyac9uvCrPW8PsT3hQ6k9wDSsPTo/sz2l36c9E560Pa+q
qT0jVag97lmqPRDirT0wrq49bc+vPS8KrD2Iy649YBKwPTWfqD3ifbM9eS+4PRc3pj3X47E9
vBOoPQhGqj1EI7I9VMStPaGDrT3QJ649/sasPceosj36iqw9PCKrPX8rqj2G+Kw9eaGoPZmL
sz2kMbA9e56nPfM2qT0ynq09R0GvPfg6pz1+/6k9vCCfPQXooj3Q5K49lTWvPUXlrz01Sq09
O8CnPWTWpD0aCrQ9jXKqPV3Fpj0O9K09NVilPZa0qj1oX609VgeyPQ91qz2B6KU9q7mpPSED
qz0Srbc96tGoPfDvrT3TI649wX6yPcwBqz1BSKs9ZsanPVXesD2+U7I9fnWuPUo+rz0uYLE9
a1SuPaGLpT1R66I9CFCzPQjsrD2iZ7M94iKxPXvOrT3ysLU9+Oq1PTRbrT3jOaw9zqumPSZ+
rT3P9Kc9eNqrPXEgqT2dEqw9CfeyPb16qT22LqQ9E5SoPQCgpz2beqw9i8WrPS/tqD206Kc9
Y+GqPfj/rD3OI6099tipPbmhqT3kyK09JTmsPYR2pz1fLK89obCpPRm/pz2RJ6o91MSyPaCE
sT0R9ao9LNinPVZPtz31x6k9zmapPWX+qD1vkrM93HmrPf3zpj0LQ649WEqtPWBFqj3B2589
GDy3PUVnqj0KzaU9ENGtPX1Rrz3jzas9mbypPaxXrD0WX7A9ZP+wPa/apD1hi7A9JQmrPeGU
rT2VKKk9joWrPf3Oqj0flK49VKevPe6Zsj3UEKs9Ja2oPTuxrj16Eaw9PAmuPRqwsD29Ya49
LnSvPcZfqz1dKac9HBauPTo8rD1qqa89oVGsPU05pj19d689yDynPSWzrj1gRqY9AgC0PfXt
rz3qLqo91Y+hPSKzqD0+e7E9RR6sPT1DsD0pY589A26mPRdWrD3ahaY9f7mrPb1opD1cTqg9
a12qPRIjrj16r609zPavPXx6sT1pbqY9JH+xPSYSoz2mnrE9H1SvPR+GtT2kHa89wSusPQQS
pT1e96k9ol6sPWyPpz0GrK49GtyrPaxTpj3JQ6k9bzqsPdaOpz2ks6w9BEawPTXvsD0F1KU9
JMarPVISrz3vz609+RGlPXo2rj1ob6s9r8ClPY1wpD3jVLA9sk6zPdzXrz3arag935qoPQYS
qj0pz6Q9JVSjPSA5sT3/xKU939akPYZ6qj3GS6s9bImkPSF9rD12zqc9uBupPQVLsz1tFKs9
bbSqPYq/qj0b9ao9FBmlPfNCpT1GiK89DKysPWI/pT3c+qs984yrPSIzsT1nlqw93ce1PUZJ
tT3yxrA9</AssayYData></Step><Step><CommonData><SampleLocation>23</SampleLocation><SampleID>YNCCT5Ac018</SampleID><SampleGroup></SampleGroup><SampleInfo></SampleInfo><SampleRow>M</SampleRow><SamplePlate>1</SamplePlate><WellType>KSAMPLE</WellType><Concentration>-1</Concentration><ConcentrationUnits>µg/ml</ConcentrationUnits><MolarConcentration>40000</MolarConcentration><MolarConcUnits>nM</MolarConcUnits><MolecularWeight>-1</MolecularWeight><Temperature>30</Temperature><StartTime>6845165</StartTime><AssayTime>300</AssayTime></CommonData><FlowRate>1000</FlowRate><StepType>ASSOC</StepType><StepName>Association</StepName><StepStatus>OK</StepStatus><ActualTime>300.001</ActualTime><CycleTime>0.2</CycleTime><AssayXData Points="1500">NBHRReoS0UVrFNFFCxbRRasX0UVLGdFF6hrRRWsc0UULHtFFqx/RRUsh0UXqItFFayTRRQsm
0UWrJ9FFSynRReoq0UVrLNFFCy7RRasv0UVLMdFF6jLRRWs00UULNtFFqzfRRUs50UXqOtFF
aTzRRQs+0UWrP9FFS0HRRepC0UVpRNFFC0bRRatH0UVLSdFF6krRRWlM0UUJTtFFq0/RRUtR
0UXqUtFFaVTRRQlW0UWrV9FFtVnRRfVa0UVpXNFFCV7RRatf0UVLYdFF6mLRRWlk0UULZtFF
q2fRRUtp0UXqatFFaWzRRQtu0UWrb9FFS3HRRepy0UVpdNFFCXbRRat30UVLedFF6nrRRWl8
0UUJftFFqX/RRUuB0UXqgtFFaYTRRQmG0UWrh9FFS4nRReqK0UVpjNFFCY7RRamP0UVLkdFF
6pLRRWmU0UUJltFFq5fRRUuZ0UXqmtFFaZzRRQme0UWrn9FFS6HRReyi0UVppNFFCabRRamn
0UVLqdFF6qrRRWms0UUJrtFFqa/RRUux0UXqstFFabTRRQm20UWpt9FFS7nRReq60UVpvNFF
Cb7RRam/0UVIwdFF6sLRRWnE0UUJxtFFqcfRRUjJ0UXqytFFaczRRQnO0UWpz9FFSNHRRerS
0UVp1NFFCdbRRanX0UVI2dFF6trRRWnc0UUJ3tFFqd/RRUjh0UXq4tFFaeTRRQnm0UWp59FF
SOnRRerq0UVp7NFFCe7RRanv0UVI8dFF6PLRRWn00UUJ9tFFqffRRa350UXu+tFFafzRRQn+
0UWp/9FFSAHSRegC0kVpBNJFCQbSRakH0kVICdJF6grSRWkM0kUJDtJFqQ/SRUgR0kXoEtJF
aRTSRQkW0kWpF9JFSBnSRega0kVpHNJFCR7SRakf0kVIIdJF6CLSRWkk0kUJJtJFqSfSRUgp
0kXoKtJFaSzSRQku0kWpL9JFSDHSRegy0kVpNNJFCTbSRak30kVIOdJF6DrSRWk80kUJPtJF
qT/SRUhB0kXoQtJFaUTSRQlG0kWpR9JFSEnSRehK0kVpTNJFCU7SRalP0kVIUdJF6FLSRWlU
0kUJVtJFqVfSRUhZ0kXoWtJFaVzSRQle0kWpX9JFSGHSRehi0kVpZNJFCWbSRaln0kVIadJF
6GrSRWls0kUJbtJFqW/SRUhx0kXoctJFaXTSRQl20kWpd9JFSHnSReh60kVpfNJFCX7SRal/
0kVIgdJF6ILSRWmE0kUJhtJFqYfSRUiJ0kXoitJFaYzSRQmO0kWpj9JFSJHSReiS0kVplNJF
CZbSRamX0kXFmdJFB5vSRWmc0kUJntJFqZ/SRUih0kXootJFaaTSRQmm0kWpp9JFSKnSReiq
0kVprNJFB67SRamv0kVIsdJF6LLSRWe00kUJttJFqbfSRUi50kXoutJFiLzSRQe+0kWpv9JF
SMHSRejC0kVnxNJFB8bSRanH0kVIydJF6MrSRWfM0kUJztJFqc/SRUjR0kXo0tJFZ9TSRQfW
0kWp19JFSNnSReja0kVn3NJFB97SRanf0kVI4dJF6OLSRWfk0kUH5tJFp+fSRUjp0kXo6tJF
Z+zSRQfu0kWn79JFSPHSRejy0kWI9NJFB/bSRan30kVI+dJF6PrSRYj80kUH/tJFqf/SRUgB
00XoAtNFiATTRQcG00WrB9NFSAnTRegK00WIDNNFBw7TRacP00VIEdNF6BLTRWcU00UHFtNF
pxfTRUYZ00XoGtNFZxzTRQce00WnH9NFRiHTRegi00WIJNNFBybTRacn00VGKdNF6CrTRWcs
00UHLtNFpy/TRUYx00XoMtNFiDTTRQc200WpN9NFnjnTReA600VnPNNFBz7TRac/00VGQdNF
6ELTRWdE00UHRtNFp0fTRUZJ00XoStNFiEzTRQdO00WnT9NFRlHTReZS00VnVNNFB1bTRadX
00VGWdNF5lrTRWdc00UHXtNFp1/TRUZh00XmYtNFZ2TTRQdm00WnZ9NFRmnTReZq00WIbNNF
B27TRadv00VGcdNF6HLTRYh000UHdtNFp3fTRUZ500XmetNFiHzTRQd+00Wnf9NFRoHTReaC
00WGhNNFB4bTRaeH00VGidNF5orTRYaM00UHjtNFp4/TRUaR00XmktNFhpTTRQeW00Wnl9NF
RpnTReaa00WGnNNFB57TRaef00VGodNF5qLTRYak00UHptNFp6fTRUap00XmqtNFhqzTRQeu
00Wnr9NFRrHTReay00WGtNNFB7bTRae300VGudNF5rrTRYa800UHvtNFp7/TRUbB00XmwtNF
hsTTRQfG00Wnx9NFRsnTRebK00WGzNNFB87TRafP00VG0dNF5tLTRYbU00UH1tNFp9fTRdjZ
00UZ29NFhtzTRQfe00Wn39NFRuHTRebi00WG5NNFB+bTRafn00VG6dNF5urTRYbs00UH7tNF
p+/TRUbx00Xm8tNFhvTTRQf200Wn99NFRvnTReb600WG/NNFB/7TRaf/00VGAdRF5gLURYYE
1EUHBtRFpwfURUYJ1EXmCtRFhgzURQcO1EWnD9RFRhHUReYS1EWGFNRFBRbURacX1EVGGdRF
5hrURYYc1EUFHtRFqR/URUYh1EXmItRFhiTURQUm1EWnJ9RFRinUReYq1EWGLNRFBy7URacv
1EVGMdRF5jLURYY01EUHNtRFpzfURUY51EXmOtRFhjzURQU+1EWnP9RFRkHUReZC1EWGRNRF
BUbURadH1EVGSdRF5krURYZM1EUFTtRFpU/URUZR1EXmUtRFhlTURQVW1EWnV9RFRlnUReZa
1EWGXNRFBV7URadf1EVGYdRF5mLURYZk1EUFZtRFpWfURUZp1EXmatRFhmzURQVu1EWlb9RF
RnHUReZy1EWGdNRFBXbURaV31EXSedRFD3vURYZ81EUFftRFp3/URUSB1EXmgtRFhoTURQWG
1EWlh9RFRonUReaK1EWGjNRFBY7URaWP1EVGkdRF5pLURYaU1EUFltRFpZfURUSZ1EXmmtRF
hpzURQWe1EWln9RFRKHUReai1EWGpNRFBabURaWn1EVEqdRF5qrURYas1EUFrtRFpa/URUSx
1EXkstRFhrTURQW21EWlt9RFRLnUReS61EWGvNRFBb7URaW/1EVEwdRF5sLURYbE1EUFxtRF
pcfURUTJ1EXkytRFhszURQXO1EWlz9RFRNHUReTS1EWG1NRFBdbURaXX1EVE2dRF5NrURYbc
1EUF3tRFpd/URUTh1EXk4tRFhuTURQXm1EWl59RFROnUReTq1EWE7NRFBe7URaXv1EVE8dRF
5PLURYT01EUF9tRFpffURUT51EXk+tRFhPzURQX+1EWl/9RFRAHVReQC1UWEBNVFBQbVRaUH
1UVECdVF5ArVRYQM1UUFDtVFpQ/VRUQR1UXkEtVFhBTVRQUW1UWlF9VFqRnVRega1UWEHNVF
BR7VRaUf1UVEIdVF5CLVRYQk1UUFJtVFpSfVRUQp1UXkKtVFhCzVRQUu1UWlL9VFRDHVReQy
1UWENNVFBTbVRaU31UVEOdVF5DrVRYQ81UUFPtVFpT/VRURB1UXkQtVFhETVRQVG1UWlR9VF
REnVReRK1UWETNVFBU7VRaVP1UVEUdVF5FLVRYRU1UUFVtVFpVfVRURZ1UXkWtVFhFzVRQVe
1UWlX9VFRGHVReRi1UWEZNVFBWbVRaVn1UVEadVF5GrVRYRs1UUFbtVFpW/VRURx1UXkctVF
hHTVRQV21UWld9VFRHnVReR61UWEfNVFBX7VRaV/1UVEgdVF5ILVRYSE1UUFhtVFpYfVRUSJ
1UXkitVFhIzVRQOO1UWlj9VFRJHVReaS1UWElNVFA5bVRaWX1UVEmdVF5JrVRYSc1UUDntVF
pZ/VRUSh1UXkotVFhKTVRQOm1UWlp9VFRKnVReSq1UWErNVFA67VRaOv1UVEsdVF5LLVRYS0
1UUDttVFpbfVRcO51UUDu9VFhLzVRQO+1UWlv9VFRMHVReTC1UWExNVFA8bVRaXH1UVEydVF
5MrVRYTM1UUDztVFo8/VRUTR1UXk0tVFhNTVRQPW1UWj19VFRNnVReTa1UWE3NVFA97VRaPf
1UVC4dVF5OLVRYTk1UUD5tVFo+fVRULp1UXk6tVFhOzVRQPu1UWj79VFQvHVReTy1UWE9NVF
A/bVRaP31UVE+dVF5PrVRYT81UUD/tVFo//VRUQB1kXkAtZFhATWRQMG1kWjB9ZFQgnWReQK
1kWEDNZFAw7WRaMP1kVCEdZF5BLWRYQU1kUDFtZFoxfWRUIZ1kXkGtZFhBzWRQMe1kWjH9ZF
QiHWReQi1kWEJNZFAybWRaMn1kVCKdZF4irWRYQs1kUDLtZFoy/WRUIx1kXkMtZFhDTWRQM2
1kWjN9ZFQjnWReI61kWEPNZFAz7WRaM/1kVCQdZF4kLWRYRE1kUDRtZFo0fWRUJJ1kXiStZF
gkzWRQNO1kWjT9ZFQlHWReJS1kWCVNZFA1bWRaNX1kW7WdZF+1rWRYJc1kUDXtZFo1/WRUJh
1kXiYtZFgmTWRQNm1kWjZ9ZFQmnWReJq1kWEbNZFA27WRaNv1kVCcdZF4nLWRYJ01kUDdtZF
o3fWRUJ51kXietZFgnzWRQN+1kWjf9ZFQoHWReKC1kWChNZFA4bWRaOH1kVCidZFQovWRYSM
1kUDjtZFo4/WRUKR1kXiktZFgpTWRQOW1kWjl9ZFQpnWReKa1kWCnNZFA57WRaOf1kVCodZF
4qLWRYKk1kUDptZFo6fWRUKp1kXiqtZFgqzWRQOu1kWjr9ZFQrHWReKy1kWCtNZFA7bWRaO3
1kVEudZF4rrWRYK81kUDvtZFo7/WRULB1kXiwtZFgsTWRQPG1kWjx9ZFQsnWReLK1kWCzNZF
A87WRaPP1kVC0dZF4tLWRYLU1kUD1tZFo9fWRULZ1kXi2tZFgtzWRSLe1kWj39ZFQuHWReLi
1kWC5NZFA+bWRaPn1kVC6dZF4urWRYLs1kUD7tZFo+/WRULx1kXi8tZFgvTWRQH21kWj99ZF
tfnWRfL61kWC/NZFAf7WRaP/1kVCAddF4gLXRYIE10UBBtdFowfXRUIJ10XiCtdFggzXRQEO
10WjD9dFQhHXReIS10WCFNdFIhbXRaMX10VCGddF4hrXRYIc10UBHtdFox/XRUIh10XiItdF
giTXRQEm10WjJ9dFQinXReIq10WCLNdFAS7XRaMv10VCMddF4jLXRYI010UiNtdFoTfXRUI5
10XiOtdFgjzXRQE+10WjP9dFQkHXReJC10WCRNdFAUbXRaFH10VCSddF4krXRYJM10UiTtdF
oU/XRUJR10XiUtdFglTXRQFW10WhV9dFQlnXReJa10WCXNdFAV7XRaFf10VAYddF4mLXRYJk
10UBZtdFoWfXRUJp10XiatdFgmzXRQFu10Whb9dFQHHXReJy10WCdNdFAXbXRaF310VAeddF
4HrXRYJ810UiftdFoX/XRUCB10XigtdFgoTXRSKG10Whh9dFQInXReKK10WCjNdFIo7XRaGP
10VAkddF4pLXRYKU10UBltdFoZfXRUCZ10XgmtdFgpzXRSKe10Whn9dFQKHXReCi10WCpNdF
AabXRaGn10VAqddF4KrXRYCs10UirtdFoa/XRUCx10XgstdFgrTXRSK210Wht9dFQLnXReC6
10WCvNdFAb7XRaG/10VAwddF4MLXRYDE10UixtdFocfXRUDJ10XgytdFgszXRSLO10Whz9dF
QNHXReDS10WA1NdFINbXRaHX10VA2ddF4NrXRYDc10Ug3tdFod/XRUDh10Xg4tdFgOTXRQHm
10Wh59dFQOnXReDq10WA7NdFIO7XRaHv10VA8ddF4PLXRYD010UB9tdFoffXRUD510Xg+tdF
gPzXRSD+10Wh/9dFQAHYReAC2EWABNhFIAbYRaEH2EVACdhF4ArYRYAM2EUgDthFoQ/YRUAR
2EXgEthFgBTYRSAW2EWhF9hFQBnYReAa2EWAHNhFIB7YRaEf2EVAIdhF4CLYRYAk2EUgJthF
oSfYRUAp2EXgKthFgCzYRSAu2EWhL9hFQDHYReAy2EWANNhFIDbYRaE32EWnOdhF5jrYRYA8
2EUgPthFoT/YRUBB2EXgQthFgETYRSBG2EWhR9hFQEnYReBK2EWATNhFIE7YRaFP2EVAUdhF
4FLYRYBU2EUgVthFoVfYRUBZ2EXgWthFgFzYRSBe2EWhX9hFQGHYReBi2EWAZNhFIGbYRaFn
2EVAadhF4GrYRWls2EUgbthFoW/YRUBx2EXgcthFgHTYRSB22EWhd9hFQHnYReB62EWAfNhF
IH7YRaF/2EVAgdhF4ILYRYCE2EUghthFoYfYRUCJ2EXgithFgIzYRSCO2EWhj9hFQJHYReCS
2EWAlNhFIJbYRaGX2EVAmdhF4JrYRYCc2EUgnthFoZ/YRUCh2EXgothFgKTYRSCm2EWep9hF
PqnYReCq2EWArNhFIK7YRZ6v2EVAsdhF4LLYRYC02EUgtthFnrfYRUC52EXguthFgLzYRSC+
2EWev9hFQMHYReDC2EWAxNhFIMbYRZ7H2EVAydhF4MrYRYDM2EUgzthFns/YRUDR2EXg0thF
gNTYRSDW2EWe19hFntnYReTa2EWA3NhFIN7YRZ7f2EU+4dhF4OLYRYDk2EUg5thFnufYRT7p
2EXg6thFgOzYRSDu2EWe79hFPvHYReDy2EWA9NhFIPbYRZ732EU++dhF3vrYRYD82EUg/thF
nv/YRT4B2UXeAtlFgATZRSAG2UWeB9lFPgnZRd4K2UWADNlFIA7ZRZ4P2UU+EdlF3hLZRX4U
2UUgFtlFnhfZRT4Z2UXeGtlFgBzZRSAe2UWeH9lFPiHZRd4i2UWAJNlFICbZRZ4n2UU+KdlF
3irZRX4s2UUgLtlFni/ZRT4x2UXeMtlFgDTZRSA22UWeN9lFPjnZRd462UV+PNlFHj7ZRZ4/
2UU+QdlF3kLZRX5E2UUgRtlFnkfZRT5J2UXeStlFfkzZRR5O2UWeT9lFPlHZRd5S2UV+VNlF
HlbZRZ5X2UU+WdlF3lrZRX5c2UUeXtlFnl/ZRT5h2UXeYtlFfmTZRR5m2UWeZ9lFPmnZRd5q
2UV+bNlFHm7ZRZ5v2UU+cdlF3nLZRX502UUedtlFnnfZRbl52UX7etlFfnzZRR5+2UWef9lF
PoHZRd6C2UV+hNlFHobZRZ6H2UU+idlF3orZRX6M2UUejtlFno/ZRT6R2UXektlFfpTZRR6W
2UWel9lFPpnZRd6a2UV+nNlFHp7ZRZ6f2UU+odlF3qLZRX6k2UUeptlFnqfZRT6p2UXeqtlF
fqzZRR6u2UWer9lFPrHZRd6y2UV+tNlFHrbZRZ632UU+udlF3rrZRX682UUevtlFnr/ZRT7B
2UXewtlFfsTZRR7G2UWex9lFPsnZRd7K2UV+zNlFHs7ZRZ7P2UU+0dlF3tLZRX7U2UUe1tlF
ntfZRT7Z2UXe2tlFftzZRR7e2UWe39lFPuHZRd7i2UV+5NlFHubZRZ7n2UU+6dlF3urZRX7s
2UUe7tlFnu/ZRT7x2UXe8tlFfvTZRR722UWe99lFPvnZRd762UV+/NlFHv7ZRZz/2UU+AdpF
3gLaRX4E2kUeBtpFnAfaRTwJ2kXeCtpFfgzaRR4O2kWcD9pFPhHaRd4S2kV+FNpFHhbaRZwX
2kWQGdpF0BraRX4c2kUeHtpFnB/aRT4h2kXeItpFfiTaRR4m2kWcJ9pFPinaRd4q2kV+LNpF
Hi7aRZwv2kU8MdpF3DLaRX402kUeNtpFnDfaRTw52kXcOtpFfjzaRR4+2kWcP9pFPEHaRdxC
2kV+RNpFHkbaRZxH2kU8SdpF3EraRX5M2kUeTtpFnE/aRTxR2kXcUtpFflTaRR5W2kWcV9pF
PFnaRdxa2kV+XNpFHl7aRZxf2kU8YdpF3GLaRX5k2kUeZtpFnGfaRTxp2kXcatpFfmzaRR5u
2kWcb9pF</AssayXData><AssayYData Points="1500">ZfS0PfeOxT38x9Q9qnLnPY/B7T2CYPI9V3X6PQIv/z1AzwE+JeUDPnbEAT6NNgM+yeYCPgFc
Bj4yRQM+dPwAPiCPBT4/AQA+r9ADPqPDAT7SMwI+2qgEPljQBD5f/AQ+pJ0CPkiSBD5YewY+
Y1sDPtEyBz6mBAI+AsIFPlogBD5UBwA+QPYFPuyI/z0azwM+pp4DPh3c/z2H5gI+rQsHPh3e
/D1QPgM+S1AFPmo8AT59XwI+wbADPp4YAz51PAI+yucGPoyjAz6GawQ+2MH+PXNrAT6itAQ+
I+0CPjz+AT7QFAU+G3kBPgWo/j2eLQc+BUUAPuanBD7o+AM+cZwJPqjsCD7DMgc+Os4EPtmU
BT4KKwU+cIgFPhOiBD7bSgI+E8EEPkzsAz6KaQY+bk8GPqdBBj57iAM+V2oDPueXAD7hrAU+
WF4BPsXTBD5eqwE+Aqz/PUGwAD7KkAM+t6IEPmrcBD62qAQ+C24FPp7RBT4uMAI+n+IFPpQj
AD43iwc+INQEPmBfBj7MJQk+GCIAPk8tAT5tIgY+h90GPkUsCD5JGgE+GSUFPh/NAj6IRwY+
EbEGPsbABz4gvAU+Bs0FPkZRBz6DoAQ+IuoEPg23/T2HIAQ+gkEEPrIBBT5ouAc+pOQGPtyf
CT6aJwY+jWgAPpIlBz5IvwQ+PTsIPokuBj41HwQ+n9IDPqYrAz724gk+cSUGPjxQBT7skwc+
rWwGPjlRAz71gwE+SmQDPuD5AD5cewM+88IDPtrIBD4QqAM+H/oAPsl0/D0hJgc+9I4BPucg
CT5y0QU++/4FPqO/Bz7YbAc+xQoGPugqBz5UMgY+8gwHPuUBBj5YzgQ+TocHPj3iBT6DiwY+
648KPvdoBj7x6gc+rF8GPk2mBT5GogU+yEkFPob6CD7igwY+e+sFPseEAj7gWgI+gkIHPsNe
BD7a2Qg++f8DPppIBT57EAc+9IgEPnLzBD7otgc+3HcFPoI9Bj4XbwQ+UD8EPr4nBD6lNwc+
VG8DPlTXBz73Bgg+TVAEPhNsAz6mmwM+dx4CPgvOAz7RVgc+hwwFPrKFBD4c9gk+8owJPpST
CD4otQQ+kcMFPkwCAz697go+uvf/PbTVAT62LQQ+jwIEPg77Aj4kdwM+LJQHPq7QCT5VaQg+
6BAJPgwTBT631Ac+XdUDPhT6Bj6SXAc+J8wGPiIGBj4GLAU+sBsIPktUAz4lnAQ+KLECPoaB
Bj6/iQY+xtYEPl1EBj5k3QQ+mMcHPqqTBT5OoQM+PpELPrEDCz7sMAY+6tEGPlYEBj7gTwg+
3gMGPsQ/Bj6R2QM+6rkFPu+8Bj4IcwY+SXUGPjzlBD7WFAE+PEYLPmeuAj5Z0gg+fcUCPok1
CD4W6QU+g84FPomUCj6QogY+J8IGPjCxAz5qxgs+AecKPvgjCT4mcAo+dVoJPlp0BD5OgQU+
jcAJPhmxBj4BJAk+Gf4FPkItCj6ywwc+cv8HPoSsCj71BQY+qbMFPjGmBj6llAo+DP0DPosJ
Bj4HVQE+hiAGPsoHBD7lmQQ+xDUGPgQ6CT4i4AY+LE4FPmv2CD4BvQc+p/UHPsRuCD5J1gU+
1l4HPqKmBj4X9QY+dYgLPhtTCj7+9QY+emwKPiNcCD50WQQ+kdQLPlOvAj4M4As+sRsEPsis
CD4rEgk+0yAHPvCKCT7M0wY+1s4GPh7uBD4V3AQ+DKcGPkC4AD5htQQ+3OUGPkC0BT7YXgQ+
JS8KPmPoBz45+AM+mBwDPsIkCD7EewQ+SYYJPuFvBD4rqQY+xe8FPkbjAj57iAI+mFQIPl61
BD6JLAM+EqkGPrCnCD6vNAQ+iCsFPpHzAz6S2gY+QjYFPnktBD5LAgc+r0kBPtWRBj4LsgU+
uzQHPi5WAz7aLwU+yooIPqkDCD628go+cyoGPmgHCD53uAM+zVgFPkiFBj4MPgY+ta8CPscD
CD5oewc+DS8KPkN3CD7GbgQ+GKUFPu76BT4XhAw+o8sHPkL7Az4DrQk+UlUJPlPRBz434AY+
Ol8GPvmcBT79igk+MUcFPqLcBD5nsQM+FI8DPjrvBT4jlwY+hpoEPhGhAj7Sxwg+1c0APow6
BT53Tgo+SScGPiX6Az7IhQc+t2IHPnLqBj525AU+pVkHPs4kBz7ILwk+4zcFPpTRCD59MgY+
HyYIPv/CBD4Sxwg+wQIIPkoXBj4j4wU+Q+sBPmv1BT41owc+Ut0HPqz3BD7PLwM+xFoBPi0U
BD4kKQM+xDMLPjarBj42tAk+j1IHPjOLCD7aiww+rFEHPtwgBj4xdQg+YUgLPjSNBT5B+wM+
dcAEPrEdCD5Gkwk+Hh0JPueoBz6dpAY+XRQJPpXqBT7wago+A6oGPtSkAj7H6Qc+vX0NPsBf
Az4/5AQ+h5AGPv83BT6fygQ+WTECPoC8CT51zww+A+EHPkRdCT753wM+72YEPuOsBD5/vwg+
UfQFPrwmCD4eWQg+P0EIPtlZCz7IfgM+h4gEPoEgBD4e2wY+bNwIPgJaDD4DZAU+MmgDPlmX
CD6r9QY+w5sGPveaBz7SpAg+fzYFPtSvCD6lBwg+myIGPolwBT4JXAs+R1AEPmqmDT6h8QM+
4NoCPnXGBj4c6wY+GbYHPtoLBz5eOgU+KnkDPsnrBz7nxAg+pL8HPgobBT7exQc+ixEFPkYV
Bj5JHwo+CRUFPoxbBD5kzgQ+XXUJPnu+CD561gc+ASwJPlz0CT6v9wU+mksIPrgPBj7bugY+
DpgGPqFSCT5qhAc+InEIPnqwBj5znwY+yLQAPl8EBj6RAwc+5JkIPldXBz656Ag+AzMCPvjZ
CT5J+QY+Y7oGPgo+Bz4IoAU+S8UKPodGCD6pvAM+1MwGPhfBCD7obAg+bkQFPp8TBz6AzQQ+
W0kGPksrCj4HbAQ+swIFPjr9Bj7mYwk+QLYIPuYnCD5fqQg+rR8JPs+MBz6Wugg+On0IPmgJ
CD6YYQk+qagLPgWrAT4Tvwc+PD4GPmjnCT4+Kws+aMACPhaXBT4A1gk+JgQKPoZYBz4Nkwk+
9tkHPsgVBT62AQk+sNsGPvmWBj4/fgY+q4cEPig2Az5D6Ag+XPUFPmndCT7Tdwg+DYAJPh2m
CT7DNwk+GNwJPvu8CT4Ojwk+wCwDPsAhDD5SQgs+Zb8HPmy8Bj5xkQc+ObAJPnsdCT6JbgM+
zm4GPsJvCT7SawE+2aYIPqrhCT5TfQg+byEIPmf+CD4loQY++XwHPtN9CD7JXwo+7g8IPrIM
BD6L/wg+wKUMPpCPBD4urQY+tKgHPopIBT4vIAk+PhoJPh1XBT4CWgY+t+UFPrTmBz5+4Qo+
sYsJPpO7Az7rOww+9uEKPjP8CT78kAQ+E3IHPpTVBj4hAwo++WMJPu1dBj79AAs+j7ALPrAF
CT7kMgc+naYJPh0cDz4ljAM+YWwHPp5ECT6l4wg+coIHPhklCD5p/AM+mm8JPsEyBT77+gk+
kDAGPku/Bj63NQg+9E4IPmFOBz5QmgY+uvILPnUFCD7qPgY+SuELPuGCCT5hEQs+ZMoEPngI
Bz6npgU+En0KPraVCD6Shgc+ztkHPhf/CD491gg+HkgHPg/eCD5JBQk+cA4FPlaZCD7gPAc+
0UsHPrFNCz6SgQY+h6QKPvo+Cz6UbAs+vcwLPvgPBD4sFAo+TtMKPhLSCD6+JAk+6F8MPqfw
Cj4tmAY+/cwDPlHdCD7zYQY+k5kMPsCrAz6S2gM+EGgIPrUvCT6mhwg+JyQIPmLyBz5gmAs+
zkMIPq9ZCj5XHwg+/AAIPkeEBz4OtQo+rG8IPu9cCD4/8Ac+zHkHPqE6Cj54EAs+EvoDPt0E
CD7CPwY+ROQFPgr9CD6IuAU+OtYGPsRSDD5GHww+PH0GPshXCT6HRgs+ohwGPl7ZBj4JtAQ+
nT0KPjx4CD56JwU+594IPiVJBz46kgc+CzcGPoenDD6BuAY+TWQIPvECBz59fwU+8dwFPl3S
CD7IFAg+XOIJPomtCj6g6Qw+xCEJPlE+Bz7Dhgk+ggwJPuNyCT5Aawc+GssJPiM1CT7zyQo+
sloJPqHhCT5w9wY+fKMLPlpiCj5YxAY+tH0LPqusBj43tAo+0ZcKPhIWBj7AjAc+4JMIPgSg
Cj6tBgk+sTwKPl1UCD6JIQU+k4gDPrLGDj5JsAo+LAsKPmo1Cz4yNAs+xxgCPl/BCT5I9wo+
TJAHPsbjCj5TJgc+n3kMPlhcBT6umQo+jRMHPmzcBz5Lhgw+MSUIPtZ8DD6FeQc+S9YHPmGz
Cz6xwgo+K78JPhkRBT6gJwk+W6ILPhSOBD4c/Qk+uNgFPgLVBD5BZgc++UQHPtZjCj4f0wc+
X+YIPnSaBz5G8gk+mRsIPnppBz6LOgM+iTsLPjyrCj5L+gs+y+YMPiF6Bz688wY+kdwIPu/k
Bz4ETwU+MWIHPobFCz6srAg+jhoMPh02CT4WvAk+ggsLPnGqCT7UaAc+tCYIPiLWBz6YMwo+
rtYHPn71CD6YGgY+cXIFPqj9Bj6szwc+YZoJPgJFCz7IsgY+xZoFPuXKCj6EuQk+X2AKPpll
Cj5feg0+h1IKPp5ACz6nIww+ux8JPovSCT4K1wY+E9EIPuwTCT6Hmgk+QtIIPndBCz7jCwo+
PFcJPlorCz6ivgY+l/MLPogKBz57Agc+4p0KPuNECz5c1AQ+xocLPgfRBz7GowY+nBcIPlNr
BT7ZPAY+u0wLPt5pBD4TEgg+b8wIPh0vCz5VFgk+ZIAKPicMCz7guAo+XqcGPvrGCT7utwg+
w54JPiInBz4pRwk++YIJPns9Bz6ETAU+y8EFPr10Bj6aywc+eSQFPjfwBj6Ucwg+hfIHPssv
Cj5PiAw+qkIIPqAICz4QzAo+5F4JPoCwCz5tnQk+iEUFPp5BBz5VUAc+bJ0GPmmLBz6m/Ak+
IiUIPhWwCj4KqgU+zUcPPnuaCz6+0gY++MQKPqwcCD6fXAY+mQEMPjGfCD5eWQk+3dMGPqx0
Bj5d5Ag+2f0QPhYVCz5fwAM+Vf8HPnidCj7bxQU+5IoLPgmtCz5L7gk+qY4GPiLPCT58AA0+
m3sIPjEjDT77ygg+ly8JPqsECj4Cfgk+DKEIPllCDj5bTgg+8hwLPrZACT55wgw+0/ALPnvJ
Bj700wc+eQwJPi0aDT6dZgo+EqoKPn1HBz4Ytwc+jSkLPrMkBz6QOAo+pc4GPrqHDD4TMAs+
pccGPswDCz4FHww+yDAHPonxCj6TCAs+ar8HPpooCD4zowg+qjYLPnS8Cz6IaAc+BgMLPirj
DT61qAg+aoYHPts8Cz6yqgw+jzANPpqeBz4nRQs+3PcNPkmEDT4J7wg+zaQLPmuKBj7u5Qc+
pTgNPmpqDT5SZAg+pUcKPhvkCj7NVAk+C8cJPodADT6n5Qw+0iUJPqcLCj5aug8+IAENPo3W
CD4F1gU+kuoJPkZtDD6RbAc+TkAJPq2ACD7wUws+VKMOPu44CD7rKAk+twkPPn8eCD4Zowo+
stIJPiiRCT7b8Ac+OY0KPnIBCT5pNwo+1NMJPoYACT4ccAk+ab8HPpn0Cj5oaw8+m3QMPop4
Cz6Uxws+EeYIPt/KDT5YXwo+w4MJPibgCz7P1Ao+UdUOPvQBCD6pjgs+saILPisNDj4KyQg+
5moGPnDkCj4s6wo+EgAJPrpzDz73Dw8+5cYLPjlXBj4xrAk+vJYJPmvzDT6yig0+LB0MPtVb
Bz5q5AQ+8HAJPmX/Bj51hg0+O/sMPlIiDD4acwk+yekJPtTAED7Bawo+lZoGPq2DCj5qPQg+
iOkSPtbbBj4oBwc+cTUJPjF3Cz4dmww+me0LPunHBT5c0Ag+5TcKPoIXDT6CJAo+vZkJPnkA
Bj40XQc+jloIPqz/DT6vygs+M3AGPvx7DD4k/Qk+mEgJPuGxCj7lFQ0+UOcJPlplCT68twk+
eFwLPo60ED4nvwg+bB8IPuXoCT471gs+qHEJPrTWCT7ZsQo+sKwGPlpFCj5RUQo+yCALPti1
Bz5qAgo+SiMHPpm+CD5BSAo+/4YKPgjgCj50fwk+4L0JPjsCCD5tBgc+9r8HPtEHDj5wjgg+
c6AKPsuECz7cyQg+QXkKPt1VBj7Mmgo+C2MLPlaKCj5e3Q4+h2sKPrktDD4PTA0+W0sJPuqF
CT6RMgo+X1EIPjSvBz7vlww+tKALPtjYDT76Qwg+DHgHPhmnDD7XOwk+3UgHPqudEj5Jbgw+
Fm8LPvtfDT5PwQk+yJYLPnVJDD5XyAo+cT8OPvPzDD5PAgo+cU4KPh40Cz4Jwgw+X+MMPp0W
Bz7/IQs+kcgJPmp1CD6w4Qs+WLkLPomVDT6xGww+TnQKPiPGDD4KhQ8+brwIPn0nDD4k4wk+
DjILPqZuBT65Hgw+0OUJPh1gCT5jggs+ZoAKPksdCT4Yxws+aaEJPm2+DD4b1wk+EhANPoXH
Bz4BPQs+6J0MPnH8Dz7DEQg+PZ4KPiiEDT7LDQo+afcIPpHxCz5T4Qs+seYPPj0uCj4hrgk+
HzgLPtqJCj4XVgY+JoEIPgKaCT7l8g4+uAYJPonnCT77/Qw+iBQOPjJ6ED4ICxE+1WoIPu24
CD4H9Qw+zw4LPrUoCj62lAY+W38LPor9CT67iwk+dBsJPvI3Cz4rHAw+zDUGPv0RCz5iJgw+
9l4JPqzPCT6Muw0+Fw0PPqgpDj7IZww+F3YKPqPuCj4f3A0+OO0MPtD4Cz5GhQk+C44IPpYw
DT5EgAs+p9MOPrceDT5BRAw+33AIPiWYCz5pNww+87kKPpbSBT4OYw0+QlIKPjKFBT7o0A4+
t5EKPhKlCT4vxg8+qi0MPl5BDz6z7gw+BroNPoY5DD7grQs+uqkNPjrmDT6ZJA4+cEwMPhZm
Dj448ww+pCULPrxzCD6MVAc+Vk8PPtILDj75eA8+sx4PPr8GDD6VYw0+kv4HPkeHDj40CwQ+
josLPuSMDT7BUQ8+XjQKPiq2Cj4F8Qo+v20NPkxtDD6PKA0+FA4PPr3JET66Vgs+4/cGPrh/
Cz7XNgk+4gALPnttDD65zgs+UHQMPqtOCT5vAg4+Wz0OPjZMDj75Jg4+AZAMPgs3DT7xqwg+
S1sLPnWYDj6GLwk+TCgMPiD/Bj7ypQ4+T1MOPkZXCj5K6Q4+/8QLPpJFDj6t5go+hqgKPka5
Dj7pWgo+UGsMPljtDT6gego+sVoKPtxHCT5shQs+3B8PPunMCj5QIww+tNAIPia6Cz4rsg4+
mrYFPqKhDz71DQ4++rYHPlcJDT52NAw+ZdkIPspnCT62Kgw+GhkPPp0tCj6OSAw+0jcMPhJY
DD5+Qgo+1uAJPqvwBz7YRQw+ZvMQPmBGDj5QZBA+KcIPPrZ2Dj568Q8+0WoMPiV5Cj7AiAs+
gXUJPj37Dj5GnQU+S94IPs7KDj4YdAo+Bq4MPsiqDT7Wego+3ZsNPjWoCD4aUhA+YbYMPm3U
Dz7QRQs+BSQPPv4eET4zTAo+b0oMPuzcDD522g0+5d0LPrFXDD4d4As+pkQQPrpEDD7XIgw+
V5YLPv19Dz7z8Q4+SmcKPrENEj67Ggo+FckNPjHwCz6VKBA+zbYJPoHZCj4/Xgs+FFsIPhtA
DT5JPgc+hhYQPsPfDT6W1gg+EYgOPqOSDj6j6gw+LDUMPtN6Cz7D3ws+KQIMPp2CBz5lDAs+
9EsMPjeHCD7G8Aw+lPQNPlUkDD7s4gs+R8UNPrSBBz7boAo+RXQQPrPTDD7DDQ0+6GsMPmWc
DD4GPQo++rMMPvZZDT5FQwg+lqsLPmD9CT4r5Qo++qcIPq7MCT6zHw4+UZAKPlvCDD5RFg0+
BRYOPlwECz75LQ8+IvgLPixIDj5pzwo+dn0OPu21Dz5rpws+N5sJPqa7DT64ghA+ICUJPuRz
Dj4B2Qc+VEMLPkJxCz5sgAg+5/IRPgXVDD6g+Ak+/hoMPpOKDT7owgo+QRUOPsU+ED5ZBQk+
jqoLPrifDj4hmgs+QHwOPqWVCT7U8Q0+Xe8FPlBgCj6unwg+8WIKPt5lDD5wVBE+de8OPnwG
DD4YuQ0+</AssayYData></Step><Step><CommonData><SampleLocation>23</SampleLocation><SampleID></SampleID><SampleGroup></SampleGroup><SampleInfo></SampleInfo><SampleRow>N</SampleRow><SamplePlate>1</SamplePlate><WellType>BUFFER</WellType><Concentration>-1</Concentration><ConcentrationUnits>µg/ml</ConcentrationUnits><MolarConcentration>-1</MolarConcentration><MolarConcUnits>nM</MolarConcUnits><MolecularWeight>-1</MolecularWeight><Temperature>30</Temperature><StartTime>7151095</StartTime><AssayTime>300</AssayTime></CommonData><FlowRate>1000</FlowRate><StepType>DISASSOC</StepType><StepName>Dissociation</StepName><StepStatus>OK</StepStatus><ActualTime>300.002</ActualTime><CycleTime>0.2</CycleTime><AssayXData Points="1500">NnHaRe5y2kVtdNpFDXbaRa132kVPedpF7nraRW182kUNftpFrX/aRU+B2kXugtpFbYTaRQ2G
2kWth9pFT4naRe6K2kVtjNpFDY7aRa2P2kVNkdpF7pLaRW2U2kUNltpFrZfaRU+Z2kXumtpF
bZzaRQ2e2kWtn9pFTaHaRe6i2kVtpNpFDabaRa+n2kVPqdpF7qraRW2s2kUNrtpFra/aRU2x
2kXustpFbbTaRQ222kWtt9pFTbnaRe662kVtvNpFDb7aRa2/2kVNwdpF7sLaRW3E2kUNxtpF
rcfaRU3J2kXuytpFbczaRQ3O2kWtz9pFTdHaRezS2kVt1NpFDdbaRa3X2kVN2dpF7traRW3c
2kUN3tpFrd/aRU3h2kXs4tpFbeTaRQ3m2kWt59pFTenaRezq2kVt7NpFDe7aRa3v2kVN8dpF
7PLaRW302kUN9tpFrffaRU352kXs+tpFbfzaRQ3+2kWt/9pFTQHbRewC20VtBNtFDQbbRa0H
20VNCdtF7ArbRW0M20UNDttFrQ/bRU0R20XsEttFbRTbRQ0W20WtF9tFTRnbRewa20VtHNtF
DR7bRa0f20VNIdtF7CLbRW0k20UNJttFrSfbRU0p20XsKttFbSzbRQ0u20WtL9tFTTHbRewy
20VtNNtFDTbbRa0320VNOdtF7DrbRW0820UNPttFrT/bRU1B20XsQttFbUTbRQ1G20WtR9tF
TUnbRexK20VtTNtFDU7bRa1P20VNUdtF7FLbRW1U20UNVttFrVfbRU1Z20XsWttFbVzbRQ1e
20WtX9tFTWHbRexi20VtZNtFDWbbRa1n20VNadtF7GrbRW1s20UNbttFrW/bRU1x20XscttF
bXTbRQ1220Wtd9tFTXnbRex620VrfNtFDX7bRa1/20VNgdtF7ILbRWuE20UNhttFrYfbRU2J
20XsittFbYzbRQ2O20Wtj9tFTZHbReyS20VrlNtFDZbbRa2X20VNmdtF7JrbRWuc20UNnttF
rZ/bRU2h20XsottFa6TbRQum20Wtp9tFTanbReyq20VrrNtFDa7bRa2v20VNsdtF7LLbRWu0
20UNtttFrbfbRU2520XsuttFa7zbRQ2+20Wtv9tFTcHbRezC20VrxNtFC8bbRa3H20VNydtF
7MrbRWvM20ULzttFrc/bRU3R20Xs0ttFa9TbRQvW20Wr19tFTdnbReza20Vr3NtFC97bRa3f
20VN4dtF7OLbRWvk20UL5ttFrefbRU3p20Xs6ttFa+zbRQvu20Wr79tFTfHbRezy20Vr9NtF
[truncated: 15,004 more chars]
